# Supplementary material for: Flexible Virtual Reality System for Neurorehabilitation and Quality of Life Improvement
Source: Sensors (Basel). 2020 Oct 23;20(21):6045. doi: 10.3390/s20216045 (PMC7672612; doi:10.3390/s20216045)
Supplement: Supplementary file 1 [file sensors-20-06045-s001.zip]

Archive with 196 entries (186 files):
- S1_Patient-consent-form.docx
- S4_EMG/
- S4_EMG/User1/
- S4_EMG/User1/AbductieUmar.txt
- S4_EMG/User1/AbductieUmar.txt.meta
- S4_EMG/User1/Box2.txt
- S4_EMG/User1/Box2.txt.meta
- S4_EMG/User1/Box3.txt
- S4_EMG/User1/Box3.txt.meta
- S4_EMG/User1/DirectingBalls1.txt
- S4_EMG/User1/DirectingBalls1.txt.meta
- S4_EMG/User1/DirectingBalls2.txt
- S4_EMG/User1/DirectingBalls2.txt.meta
- S4_EMG/User1/DirectingBalls3.txt
- S4_EMG/User1/DirectingBalls3.txt.meta
- S4_EMG/User1/ExtensieMana.txt
- S4_EMG/User1/ExtensieMana.txt.meta
- S4_EMG/User1/FlexieExtensieAntebrat.txt
- S4_EMG/User1/FlexieExtensieAntebrat.txt.meta
- S4_EMG/User1/FlexieUmar.txt
- S4_EMG/User1/FlexieUmar.txt.meta
- S4_EMG/User1/HittingCans1.txt
- S4_EMG/User1/HittingCans1.txt.meta
- S4_EMG/User1/ImpingereFata.txt
- S4_EMG/User1/ImpingereFata.txt.meta
- S4_EMG/User1/SupinatiePronatie.txt
- S4_EMG/User1/SupinatiePronatie.txt.meta
- S4_EMG/User1/WhackAMole1.txt
- S4_EMG/User1/WhackAMole1.txt.meta
- S4_EMG/User1/WhackAMole2.txt
- S4_EMG/User1/WhackAMole2.txt.meta
- S4_EMG/User1/WhackAMole3.txt
- S4_EMG/User1/WhackAMole3.txt.meta
- S4_EMG/User2/
- S4_EMG/User2/AbductieUmar1.txt
- S4_EMG/User2/AbductieUmar1.txt.meta
- S4_EMG/User2/BallDirectingTest1.txt
- S4_EMG/User2/BallDirectingTest1.txt.meta
- S4_EMG/User2/BallDirectingTest2.txt
- S4_EMG/User2/BallDirectingTest2.txt.meta
- S4_EMG/User2/BallDirectingTest3.txt
- S4_EMG/User2/BallDirectingTest3.txt.meta
- S4_EMG/User2/BallDirectingTrial.txt
- S4_EMG/User2/BallDirectingTrial.txt.meta
- S4_EMG/User2/Box1.txt
- S4_EMG/User2/Box1.txt.meta
- S4_EMG/User2/Box2.txt
- S4_EMG/User2/Box2.txt.meta
- S4_EMG/User2/Box3.txt
- S4_EMG/User2/Box3.txt.meta
- S4_EMG/User2/Boxtraining.txt
- S4_EMG/User2/Boxtraining.txt.meta
- S4_EMG/User2/ExtensiePumn.txt
- S4_EMG/User2/ExtensiePumn.txt.meta
- S4_EMG/User2/FlexieExtensieAntebrat1.txt
- S4_EMG/User2/FlexieExtensieAntebrat1.txt.meta
- S4_EMG/User2/FlexieExtensieUmar.txt
- S4_EMG/User2/FlexieExtensieUmar.txt.meta
- S4_EMG/User2/FlexieExtensieUmar2.txt
- S4_EMG/User2/FlexieExtensieUmar2.txt.meta
- S4_EMG/User2/FlexieExtensieUmar3.txt
- S4_EMG/User2/FlexieExtensieUmar3.txt.meta
- S4_EMG/User2/HittingCans.txt
- S4_EMG/User2/HittingCans.txt.meta
- S4_EMG/User2/ImpingereManaFata.txt
- S4_EMG/User2/ImpingereManaFata.txt.meta
- S4_EMG/User2/PronatieSupinatie.txt
- S4_EMG/User2/PronatieSupinatie.txt.meta
- S4_EMG/User2/WhackAMole.txt
- S4_EMG/User2/WhackAMole.txt.meta
- S4_EMG/User2/WhackAMoleTest1.txt
- S4_EMG/User2/WhackAMoleTest1.txt.meta
- S4_EMG/User2/WhackAMoleTest2.txt
- S4_EMG/User2/WhackAMoleTest2.txt.meta
- S4_EMG/User2/WhackAMoleTest3.txt
- S4_EMG/User2/WhackAMoleTest3.txt.meta
- S4_EMG/User3/
- S4_EMG/User3/AbductieUmar.txt
- S4_EMG/User3/AbductieUmar.txt.meta
- S4_EMG/User3/Box1.txt
- S4_EMG/User3/Box1.txt.meta
- S4_EMG/User3/Box2.txt
- S4_EMG/User3/Box2.txt.meta
- S4_EMG/User3/Box3.txt
- S4_EMG/User3/Box3.txt.meta
- S4_EMG/User3/DirectingBall1.txt
- S4_EMG/User3/DirectingBall1.txt.meta
- S4_EMG/User3/DirectingBall2.txt
- S4_EMG/User3/DirectingBall2.txt.meta
- S4_EMG/User3/DirectingBall3.txt
- S4_EMG/User3/DirectingBall3.txt.meta
- S4_EMG/User3/ExtensiePumn.txt
- S4_EMG/User3/ExtensiePumn.txt.meta
- S4_EMG/User3/ExtensieUmar.txt
- S4_EMG/User3/ExtensieUmar.txt.meta
- S4_EMG/User3/FlexieExtensieAntebrat.txt
- S4_EMG/User3/FlexieExtensieAntebrat.txt.meta
- S4_EMG/User3/HittingCans.txt
- S4_EMG/User3/HittingCans.txt.meta
- S4_EMG/User3/ImpingereManaFata.txt
- S4_EMG/User3/ImpingereManaFata.txt.meta
- S4_EMG/User3/SupinatiePronatie.txt
- S4_EMG/User3/SupinatiePronatie.txt.meta
- S4_EMG/User3/WhackAMole.txt
- S4_EMG/User3/WhackAMole.txt.meta
- S4_EMG/User3/WhackAMole2.txt
- S4_EMG/User3/WhackAMole2.txt.meta
- S4_EMG/User3/WhackAMole3.txt
- S4_EMG/User3/WhackAMole3.txt.meta
- S4_EMG/User5/
- S4_EMG/User5/AbductieUmar.txt
- S4_EMG/User5/AbductieUmar.txt.meta
- S4_EMG/User5/Box1.txt
- S4_EMG/User5/Box1.txt.meta
- S4_EMG/User5/Box2.txt
- S4_EMG/User5/Box2.txt.meta
- S4_EMG/User5/Box3.txt
- S4_EMG/User5/Box3.txt.meta
- S4_EMG/User5/DirectingBall1.txt
- S4_EMG/User5/DirectingBall1.txt.meta
- S4_EMG/User5/DirectingBall2.txt
- S4_EMG/User5/DirectingBall2.txt.meta
- S4_EMG/User5/DirectingBall3.txt
- S4_EMG/User5/DirectingBall3.txt.meta
- S4_EMG/User5/FlexieAntebrat.txt
- S4_EMG/User5/FlexieAntebrat.txt.meta
- S4_EMG/User5/FlexiePumn.txt
- S4_EMG/User5/FlexiePumn.txt.meta
- S4_EMG/User5/HittingCans.txt
- S4_EMG/User5/HittingCans.txt.meta
- S4_EMG/User5/ImpingereFata.txt
- S4_EMG/User5/ImpingereFata.txt.meta
- S4_EMG/User5/SupinatiePronatie.txt
- S4_EMG/User5/SupinatiePronatie.txt.meta
- S4_EMG/User5/WhackAMole.txt
- S4_EMG/User5/WhackAMole.txt.meta
- S4_EMG/User5/WhackAMole2.txt
- S4_EMG/User5/WhackAMole2.txt.meta
- S4_EMG/User5/WhackAMole3.txt
- S4_EMG/User5/WhackAMole3.txt.meta
- S4_EMG/User6/
- S4_EMG/User6/AbductieUmar.txt
- S4_EMG/User6/AbductieUmar.txt.meta
- S4_EMG/User6/BallDirectingGame1.txt
- S4_EMG/User6/BallDirectingGame1.txt.meta
- S4_EMG/User6/BallDirectingGame2.txt
- S4_EMG/User6/BallDirectingGame2.txt.meta
- S4_EMG/User6/BallDirectingGame3.txt
- S4_EMG/User6/BallDirectingGame3.txt.meta
- S4_EMG/User6/Box1.txt
- S4_EMG/User6/Box1.txt.meta
- S4_EMG/User6/Box2.txt
- S4_EMG/User6/Box2.txt.meta
- S4_EMG/User6/ExtensiePumn.txt
- S4_EMG/User6/ExtensiePumn.txt.meta
- S4_EMG/User6/ExtensieUmar.txt
- S4_EMG/User6/ExtensieUmar.txt.meta
- S4_EMG/User6/FlexieAntebrat.txt
- S4_EMG/User6/FlexieAntebrat.txt.meta
- S4_EMG/User6/HittingCans.txt
- S4_EMG/User6/HittingCans.txt.meta
- S4_EMG/User6/ImpingereFata.txt
- S4_EMG/User6/ImpingereFata.txt.meta
- S4_EMG/User6/SupinatiePronatie.txt
- S4_EMG/User6/SupinatiePronatie.txt.meta
- S4_EMG/User6/WhackAMole1.txt
- S4_EMG/User6/WhackAMole1.txt.meta
- S4_EMG/User6/WhackAMole2.txt
- S4_EMG/User6/WhackAMole2.txt.meta
- S4_EMG/User6/WhackAMole3.txt
- S4_EMG/User6/WhackAMole3.txt.meta
- S4_EMG/User7/
- S4_EMG/User7/ExMembre.txt
- S4_EMG/User7/ExMembre.txt.meta
- S4_EMG/User7/HittingCans1.txt
- S4_EMG/User7/HittingCans1.txt.meta
- S4_EMG/User7/WhackAMole.txt
- S4_EMG/User7/WhackAMole.txt.meta
- S3_RecordingAnimations/
- S3_RecordingAnimations/Animation specifications.txt
- S3_RecordingAnimations/Lower limb/
- S3_RecordingAnimations/Lower limb/AnkleFlexion.anim
- S3_RecordingAnimations/Lower limb/HipAbduction.anim
- S3_RecordingAnimations/Lower limb/HipFlexion.anim
- S3_RecordingAnimations/Lower limb/KneeFlexion.anim
- S3_RecordingAnimations/Upper limb/
- S3_RecordingAnimations/Upper limb/Boxing-4.anim
- S3_RecordingAnimations/Upper limb/FlexionExtensionLowerArm.anim
- S3_RecordingAnimations/Upper limb/HandExtension.anim
- S3_RecordingAnimations/Upper limb/HandPush.anim
- S3_RecordingAnimations/Upper limb/HandSupine-1.anim
- S3_RecordingAnimations/Upper limb/ShoulderRaise0-90.anim
- S3_RecordingAnimations/Upper limb/ShoulderRaise90-180.anim
- S3_RecordingAnimations/Upper limb/SpinningWheel-1.anim
- S3_RecordingAnimations/Upper limb/WavingHands.anim
- S2_CompleteUserTestingData.xlsx
