# Supplementary material for: Flexible Virtual Reality System for Neurorehabilitation and Quality of Life Improvement
Source: Sensors (Basel). 2020 Oct 23;20(21):6045. doi: 10.3390/s20216045 (PMC7672612; doi:10.3390/s20216045)
Supplement: Supplementary file 1 [file sensors-20-06045-s001.zip › S4_EMG/User1/AbductieUmar.txt]

0	0	0	0	0	0	0	0
0	0	0	0	0	0	0	0
1	4	-1	1	1	1	4	3
-2	-1	-2	-1	-2	1	3	1
-2	-1	-2	-1	-2	1	3	1
2	2	-1	-1	-2	2	1	0
2	5	0	0	1	0	3	2
1	8	3	0	-1	0	-2	0
-1	-4	-3	0	0	1	-2	0
-2	1	-1	-2	-1	-1	2	-3
0	3	2	2	-1	-3	-8	-5
3	1	1	1	-1	0	-5	1
3	1	1	1	-1	0	-5	1
1	3	3	0	-3	-3	-1	-2
-5	-1	-1	-1	-4	-4	-5	-4
-5	-1	-1	-1	-4	-4	-5	-4
-5	1	-2	1	1	-1	-1	-4
3	3	0	-3	0	0	-2	1
4	1	2	-1	-2	1	3	2
-2	-2	-3	1	-1	-2	0	1
-5	-18	-7	-3	-2	0	1	0
-5	-18	-7	-3	-2	0	1	0
5	4	0	1	-2	0	0	1
4	3	2	-1	-2	1	-2	3
-6	-4	0	-2	-2	0	-1	-4
3	3	-3	0	-1	1	3	5
-2	-2	0	-1	-3	-1	-1	-1
-1	0	0	2	-2	2	1	0
-1	0	0	2	-2	2	1	0
-1	-3	0	1	-1	-3	-7	0
-1	-3	0	1	-1	-3	-7	0
-5	-2	-1	1	-3	-3	-5	-2
-3	3	-3	0	0	0	1	-5
4	4	1	-1	-2	0	3	3
-2	-4	-7	-2	0	0	3	0
-2	-4	-7	-2	0	0	3	0
0	-4	-2	0	0	0	-2	-1
0	-4	-2	0	0	0	-2	-1
0	-6	-2	-2	0	0	-2	-2
-1	1	-3	-3	-3	-2	-3	0
-1	1	-3	-3	-3	-2	-3	0
1	-3	-1	-1	-2	-2	-3	2
-2	-8	-3	-1	-2	-2	-4	-3
-5	-2	-3	-5	-4	-1	-4	-4
-1	-6	-4	1	-1	-1	0	-1
-1	-6	-4	1	-1	-1	0	-1
1	-2	-2	-3	-2	-2	-3	-1
1	1	0	0	-2	0	1	3
-3	-1	-1	-3	-2	-1	-1	-1
3	4	3	1	0	-1	1	1
1	3	4	0	-1	-1	-2	-1
2	0	-3	-1	0	-2	-2	-3
0	-4	-2	-1	-3	-2	-3	0
-4	-10	-2	-2	-2	-4	-6	-5
3	2	-1	1	1	1	-1	1
0	-1	-1	-1	-1	1	2	2
4	-1	-2	0	1	0	1	1
2	1	-2	-2	0	0	2	1
-6	-3	-4	-3	-3	-2	-5	-6
-1	2	3	1	-3	-2	-4	-3
-1	-7	-3	0	0	1	-1	0
-6	-2	-1	-1	-2	-1	-1	-3
1	-5	-2	-1	-2	-2	-2	0
-4	2	2	-1	-3	-3	-1	-2
-5	-14	-3	-2	0	0	2	-1
2	1	2	2	-1	-1	-1	4
0	0	-1	-1	-2	-1	1	-2
1	2	1	0	-2	0	-2	0
-2	-4	-2	-1	-1	-1	-2	-2
-2	-8	-3	-4	-2	0	1	-1
-5	-4	-4	0	0	-1	0	-1
4	6	3	2	-1	0	1	2
2	1	0	0	-1	0	2	3
-1	3	-4	-2	-2	-2	-3	-1
-1	-1	4	-1	0	-1	-4	-3
-2	-5	1	-1	-2	-3	-3	-4
-1	-2	-2	1	-1	2	3	3
2	1	1	-2	-1	0	2	-2
5	6	0	1	0	1	-2	3
-5	-6	-5	-2	-2	-3	-4	-2
-8	0	3	-1	-3	-5	-6	-9
-1	-1	-3	-1	0	1	1	1
0	-3	-2	0	1	0	-5	0
-5	-3	1	-3	-3	-1	-5	-5
5	3	-2	0	-1	-2	5	6
-9	-5	-5	-2	0	-1	-4	-9
-10	-12	0	0	-1	-1	0	-5
-5	-2	5	1	-2	-3	-3	-5
3	-4	-5	-1	-2	-2	-1	-1
-5	-6	-3	-2	-2	-2	-1	-3
0	1	5	-1	0	0	1	-1
-11	-3	-4	-4	-1	-4	-7	-12
1	-2	-2	-1	1	-2	-3	1
5	7	2	0	0	1	1	5
-3	-1	3	0	-1	1	2	0
5	6	-3	0	1	0	3	4
-1	3	0	-1	-1	0	-1	0
-4	-4	-1	-1	-3	-2	-2	-5
2	-3	1	2	1	1	4	3
-2	0	-3	-1	-2	-1	0	-3
-2	0	-3	-1	-2	-1	0	-3
1	-1	0	1	-1	0	0	2
-3	-2	-2	-2	-2	-3	3	-3
-5	-2	1	0	-4	1	0	-3
5	5	-2	-1	-1	2	2	5
1	1	-1	-1	-1	-2	-3	0
-4	-4	-1	-1	0	-1	-3	-4
5	5	2	2	1	0	1	2
5	5	2	2	1	0	1	2
-3	-1	0	0	3	2	1	-1
3	-1	-3	-1	-1	-1	-2	0
-5	-2	-1	-3	-2	-4	-7	-7
-4	-2	-3	-3	-2	-3	-1	-2
4	2	1	1	-1	1	1	1
-4	-6	3	-1	-1	-2	-2	-2
0	0	-3	-2	-2	1	0	0
-5	-3	-2	-2	-1	-2	-3	-1
1	3	2	0	-1	0	-3	-1
2	-1	-2	1	-1	1	2	1
-3	-3	-3	0	-1	-2	-5	-6
0	-2	0	-4	-1	0	-4	-3
0	-2	0	-4	-1	0	-4	-3
-6	-7	-2	1	-2	-4	-2	-2
0	5	1	1	-1	0	2	1
-11	-8	-3	-2	-3	-4	-7	-14
2	1	-1	-2	0	-1	0	4
-3	-7	-1	0	-1	-2	0	-3
10	7	0	1	1	3	3	7
-3	-5	-2	-1	0	1	5	0
-3	-5	-2	-1	0	1	5	0
-4	-3	-2	-3	-4	-1	1	-2
-1	-4	-2	0	-3	0	-3	-3
2	2	1	-1	-2	0	0	-2
0	-2	-1	0	1	0	1	2
-3	-1	-2	-4	-3	-2	0	-2
-1	-6	1	0	-2	1	-2	-3
-5	-1	-2	-1	-4	-3	-5	-3
-5	-1	-2	-1	-4	-3	-5	-3
-5	-1	-2	-1	-4	-3	-5	-3
4	7	0	-1	-2	0	2	1
-3	-4	-2	1	0	0	-1	-1
-1	-2	-2	0	0	1	1	1
-6	-6	-4	-1	-1	-1	-2	-6
-1	-3	0	0	2	2	5	2
-1	0	0	-1	0	0	-3	-2
-1	0	-1	-2	-1	-4	-4	-5
1	3	1	1	0	1	1	2
-2	-2	-3	1	-1	0	-2	0
7	5	0	-2	0	1	0	4
-3	0	1	0	-3	0	-5	-3
-6	2	-3	-1	-2	-4	-2	-5
1	-1	-2	-2	-3	-1	-3	1
-3	-8	0	1	0	0	0	-1
-1	7	-2	0	1	1	-1	-1
-4	-7	-1	-1	-1	1	2	1
2	8	1	0	0	0	2	1
1	-1	2	-1	0	3	5	2
-1	-1	-3	-1	-2	1	0	0
3	0	0	1	1	3	6	2
2	6	2	-1	-3	-3	0	2
1	3	2	2	3	1	2	3
-4	-3	-3	-2	-3	-2	-4	0
-7	-2	-3	-1	-3	-2	-5	-7
-2	-2	-1	-2	-2	0	0	-1
-13	-7	-1	0	-1	-2	-2	-7
-3	3	0	1	1	1	-1	-1
3	-1	0	-2	-1	-1	3	3
-2	-1	0	0	0	-1	3	0
2	4	3	1	-1	1	3	1
-2	1	0	-2	0	0	-4	-3
-3	0	-1	0	-2	-4	-2	0
-1	-2	-1	-1	-2	-1	1	-3
-3	-3	-1	-1	0	0	-2	-3
-3	-3	-1	-1	0	0	-2	-3
-4	4	-3	-3	-1	-2	3	-1
2	0	0	0	0	0	1	0
2	-5	0	2	-2	0	1	-1
3	0	-1	0	0	1	2	3
0	-1	1	-1	-1	3	2	4
0	-1	1	-1	-1	3	2	4
0	2	1	1	1	-3	0	-1
-2	-6	-2	-1	-1	1	3	2
-2	-6	-2	-1	-1	1	3	2
1	-1	-2	2	-1	-1	-5	1
-2	2	1	-1	-3	-1	1	-2
-2	1	0	-1	1	-1	-1	-1
1	0	0	-3	0	-1	1	0
2	3	0	-1	0	0	3	2
-3	-4	0	0	-3	2	1	0
-5	-5	-2	-2	-3	-3	-1	-5
0	1	0	-2	-3	-1	2	1
-3	-2	-2	0	-1	-2	1	-1
-3	1	-2	0	-2	-2	0	-2
3	0	-1	-1	2	1	0	0
4	-1	-1	0	-2	0	2	3
3	3	2	1	-2	-1	1	3
1	-1	-2	-2	-3	-2	0	-1
-8	-6	0	-2	-2	-1	-6	-8
2	-1	-2	-2	0	-1	2	2
2	-1	-2	-2	0	-1	2	2
2	4	-1	0	-2	-1	1	2
-2	-2	-2	0	-2	-2	-4	-2
-1	3	1	0	0	-1	0	0
-7	0	-1	-4	-5	-2	-4	-6
2	-2	2	1	0	0	1	1
0	-5	3	1	2	1	-1	-4
0	-5	3	1	2	1	-1	-4
0	-5	3	1	2	1	-1	-4
1	5	3	1	0	0	-1	0
4	0	-2	-1	-1	-3	-8	-1
-1	-1	0	0	-2	-2	1	-4
0	-1	-2	-1	-1	-1	-1	1
-6	2	0	-1	-1	-3	-6	-6
-3	3	-1	0	-1	0	-1	-4
-5	-7	-2	-2	-1	-2	1	-2
-2	0	0	-2	-2	-1	0	2
3	3	0	1	1	-1	2	2
-3	-4	-3	0	-1	1	1	1
-3	-4	-3	0	-1	1	1	1
-3	-9	-3	-2	-1	-1	0	-2
-3	-9	-3	-2	-1	-1	0	-2
1	-3	-2	0	-1	0	3	2
-2	0	-1	-2	-1	-2	1	-2
-2	0	-1	-2	-1	-2	1	-2
0	2	-4	-1	-2	-2	-1	0
-1	2	0	-3	-1	0	1	-1
-1	2	0	-3	-1	0	1	-1
-3	1	0	-2	-2	-1	1	-4
2	7	0	1	2	0	2	4
-3	-3	-2	-1	-3	-1	1	-1
1	0	-3	0	-1	-1	0	3
2	1	-3	-1	-2	0	-1	-1
0	-1	0	2	0	1	-4	-2
0	-1	-1	1	-1	0	2	1
2	-1	1	-1	2	-2	0	1
-6	-8	-2	-3	-1	-1	1	-2
4	7	1	1	1	0	4	4
-2	2	3	-2	0	-3	-2	-2
1	-1	0	-1	-3	-2	-3	-3
1	6	0	1	0	0	4	2
4	0	0	0	0	-1	2	4
-2	-5	0	-2	-1	-2	-1	-5
2	0	-2	0	0	1	4	4
1	-2	-3	1	-3	0	5	5
-2	7	4	2	1	0	4	0
-2	7	4	2	1	0	4	0
-1	4	2	-1	0	-2	-3	-2
-15	-7	-5	-4	-5	-2	-7	-12
0	3	-3	-2	-2	-2	-1	0
0	2	2	0	-2	-1	-3	1
3	0	-2	1	0	0	3	4
2	1	0	-1	0	1	3	2
2	3	0	2	0	-3	-6	-2
-2	-6	-3	0	-1	-1	-2	0
-2	-6	-3	0	-1	-1	-2	0
-6	-4	-1	-2	0	2	0	-4
-1	0	-1	0	0	-3	-8	-2
0	-3	1	0	-2	0	4	2
0	-3	1	0	-2	0	4	2
-2	-2	-2	-3	-2	-2	-1	-6
4	1	1	0	-1	-1	1	3
4	1	0	0	-1	0	2	3
5	5	5	1	-1	1	4	2
1	-3	2	-2	0	-1	-1	0
3	6	4	0	3	3	2	5
-1	0	-1	-2	-2	-4	-1	-1
-4	-4	-2	-3	-4	-4	-4	-3
2	3	0	0	2	3	4	2
2	3	0	0	2	3	4	2
1	3	0	0	-1	-1	0	1
3	2	-1	0	0	1	1	-1
-4	-2	0	-2	-1	0	-2	-4
5	8	2	1	1	3	1	2
-4	3	-1	0	0	-2	-6	-4
0	2	0	-1	-2	-4	-1	2
-1	1	0	1	-2	1	0	1
-1	2	-1	-1	-3	1	1	2
-4	-4	1	-2	-2	-3	-6	-7
-4	1	-2	-3	-1	-1	-1	-4
-4	1	-2	-3	-1	-1	-1	-4
-2	-5	-2	0	1	-3	0	-1
2	0	-1	-2	-1	-1	0	-2
2	0	-1	-2	-1	-1	0	-2
-3	4	-2	0	0	-2	-3	-1
1	-1	1	-1	-2	0	-1	-2
-6	-2	-1	-2	-1	0	1	-1
-1	-4	-5	-2	-1	-3	-7	-3
0	-1	-1	-2	-2	0	2	0
5	4	-2	-1	0	-1	3	5
1	0	1	0	0	1	-1	1
5	5	3	0	-1	2	2	5
0	3	1	1	-1	-1	-1	-3
-4	-5	-2	-2	-1	-2	-9	-4
-4	-5	-2	-2	-1	-2	-9	-4
1	6	1	0	0	-1	-3	-2
3	0	-1	0	-1	-1	1	0
-2	-2	-2	-1	1	1	-1	2
-2	-2	-2	-1	1	1	-1	2
2	-2	-2	-1	2	0	2	-2
-1	3	-5	-2	-3	-2	-4	-5
-1	-6	-2	-2	-3	-4	-11	-5
-3	-4	0	-1	-3	0	0	-3
-7	1	0	0	2	3	0	-1
-3	-4	-2	-2	-2	-2	-1	-2
-1	0	0	1	-2	-1	-1	-2
-5	-4	-1	-2	-1	-2	-2	-3
3	-2	-2	1	0	-1	3	3
0	-2	0	1	0	0	-2	0
1	2	2	1	2	-1	0	0
4	-4	-3	0	-1	0	-1	2
-5	-6	-4	-1	-2	-2	-4	-5
-3	2	1	-3	-2	-3	-3	-3
-2	-5	0	-2	-4	-4	-4	-3
0	1	-2	-1	-3	-1	1	-1
2	1	-3	-1	-1	-1	-3	2
-1	2	-1	0	-2	-1	2	3
-3	-5	-2	-2	-2	-2	-3	-4
6	7	-2	0	-2	0	1	6
1	2	-1	1	1	1	1	2
-5	-8	-2	0	-1	0	-2	1
-1	-1	-1	-2	-3	1	6	1
5	2	1	0	0	1	-3	-1
0	9	5	2	1	0	-1	2
-2	5	2	-1	-2	1	-1	-1
-7	-7	-2	-1	-1	-1	5	-7
0	-9	2	0	-1	-1	1	-1
2	4	3	0	-3	1	2	5
6	5	1	0	0	-1	-3	0
-4	-5	-4	0	0	-1	-4	-4
-1	0	-1	-1	0	1	5	2
2	4	3	0	2	2	2	2
-3	-5	-4	0	-3	-1	3	1
-1	2	-3	-1	-2	-4	-3	-3
-4	0	0	-3	-2	-2	-2	-1
-6	-4	-1	-1	-1	0	-2	-7
-3	-5	-3	-1	-1	-3	-3	0
0	-2	2	0	0	0	2	1
-7	-9	-4	-1	-1	-3	-4	-5
-2	-5	-4	0	-3	-1	0	-4
3	3	-1	1	1	-1	0	3
2	9	1	-1	-2	-1	-1	1
2	-3	-1	0	-1	-4	-1	3
6	4	0	1	3	2	7	7
2	0	-1	0	1	3	5	5
4	0	1	-1	-2	0	1	-2
-6	-8	-2	-3	-3	-5	-7	-9
-3	-1	2	-1	-3	-2	-2	-1
-2	-4	-2	-4	-2	-1	-3	-2
1	-4	-4	-2	-2	-1	-1	1
5	10	2	2	1	1	3	2
-1	0	2	2	-1	-3	2	0
-3	-7	0	-2	-4	-4	-5	-4
1	5	0	-1	-2	-2	-2	-1
-2	-3	-4	1	-2	1	-1	0
-4	-5	-2	-3	0	-2	-1	-2
-7	3	-1	-1	0	-2	-2	-2
-7	3	-1	-1	0	-2	-2	-2
-7	3	-1	-1	0	-2	-2	-2
2	-2	7	4	-3	-1	-2	1
0	0	-1	1	0	-2	-4	-3
0	0	-1	1	0	-2	-4	-3
-2	2	0	-1	-1	-3	0	1
0	3	2	0	-2	0	0	-1
1	-2	-5	1	-1	1	-2	2
1	-2	-5	1	-1	1	-2	2
1	-2	-5	1	-1	1	-2	2
1	-2	-5	1	-1	1	-2	2
-4	-2	-7	-3	-2	-2	-1	-1
-4	-2	-7	-3	-2	-2	-1	-1
7	7	-2	-1	1	2	2	1
3	0	2	0	0	2	2	6
-8	-17	2	1	-1	1	1	-4
8	1	-6	-2	1	1	-1	3
-4	10	8	1	-1	-1	-6	-1
4	-4	-10	-2	1	1	3	5
-8	-8	-4	-3	1	-2	-2	0
2	-11	-2	0	1	5	5	3
7	8	7	-1	-1	0	1	0
1	-6	-1	0	0	0	3	6
9	25	-1	0	0	5	14	12
6	0	-4	-2	-1	1	2	6
-2	-4	-1	0	-2	-3	1	-1
-2	3	1	-1	0	-2	-4	-5
3	11	-1	-2	-1	2	-1	-3
1	-1	-1	-1	-1	-2	-5	4
5	12	14	3	2	4	7	1
-9	-12	1	1	-2	1	2	-6
1	2	-5	-2	-2	0	-1	-2
4	-1	0	1	0	-5	-5	-11
-2	6	-1	-3	0	-3	-7	-4
-1	-2	-14	-2	1	1	2	0
9	4	1	0	-1	1	7	2
-8	-10	0	-1	-3	-3	-2	1
5	23	7	0	-2	3	2	-2
6	-11	-3	3	0	-1	-6	1
2	-18	-4	2	-1	0	-11	-11
8	5	4	1	1	3	5	5
7	-8	-1	-2	-1	-4	-1	1
7	-8	-1	-2	-1	-4	-1	1
-1	-11	-11	-3	-2	-2	-5	-1
-18	-21	3	-2	-1	-3	0	-8
6	4	8	2	1	0	-2	-1
-6	2	-1	-1	2	3	-1	-4
-5	10	6	-1	-3	-7	-9	-11
2	7	1	-2	-1	-1	0	3
-6	-13	-6	-1	0	3	4	5
-14	-19	0	-1	-4	-5	-13	-17
11	41	10	3	-2	-5	-9	-5
4	-11	2	-4	-2	-2	1	3
16	8	2	0	-3	-1	1	10
-8	-27	-8	-3	-2	3	2	2
-11	-7	-10	-2	0	-1	-1	7
3	-5	12	4	1	-1	-4	-6
-11	28	0	3	1	-5	-8	-4
-3	-8	-4	-1	-4	0	0	-4
1	10	-4	-4	-5	1	6	5
-17	-7	-8	-4	-2	-1	-5	-4
-1	4	10	1	-3	0	6	3
10	4	1	-1	1	3	6	7
3	11	-2	-6	-6	-8	-13	-2
13	-1	10	1	-3	1	6	7
3	-26	-7	-2	-5	0	1	-1
-11	-10	3	3	2	2	4	-4
4	-6	-6	-2	2	0	-6	-1
-7	-14	-14	-4	-2	-2	1	0
-7	-42	-4	3	4	2	4	2
-3	8	-1	-2	-1	0	-2	-7
6	11	4	4	2	0	-2	-4
-6	-12	-1	-1	0	-3	-8	-6
-6	2	-10	-2	0	0	-3	-3
-2	-12	1	1	2	-2	0	0
2	-17	-2	-2	-3	-1	-1	1
-4	12	1	-2	0	-4	-10	-8
2	18	1	0	-1	-3	-8	-8
4	-6	0	-3	-5	0	3	9
4	19	5	3	3	-3	-7	-5
-5	-18	-4	-2	-3	1	8	-1
11	15	1	0	-2	0	6	5
-3	-33	1	-1	-2	2	-1	-1
-3	-10	-1	-2	-5	-1	3	3
-7	-6	-10	-3	-1	-3	-4	-3
7	1	5	2	0	-2	-1	4
-7	2	-13	-4	-2	-1	-5	0
0	-1	1	0	-1	-1	3	-4
-1	-19	-3	-2	-1	1	2	3
6	0	10	2	-2	-3	-11	5
18	25	18	5	-3	-4	-8	-5
2	15	-5	0	0	0	4	6
-8	-2	-14	-3	-1	2	6	1
11	17	3	0	2	3	5	6
8	29	2	-3	0	-1	-4	2
-13	-22	-12	-4	-2	-2	-2	-5
-2	-22	12	3	-4	-4	-1	1
-5	-28	3	-1	-1	3	6	1
3	-20	-5	-4	-2	0	6	4
6	38	4	1	0	-2	-4	1
10	-11	2	1	1	2	4	7
11	18	10	1	0	1	7	10
2	-8	5	2	-1	1	3	-4
2	-8	5	2	-1	1	3	-4
4	3	-2	-1	-2	0	3	5
-9	4	-1	-3	0	1	-2	-6
-3	-9	8	2	0	1	6	2
5	15	-11	0	4	4	5	-2
15	15	0	2	3	3	0	4
-11	-19	-6	-2	-3	-4	0	2
-13	-29	-1	-3	0	-2	-9	-6
6	1	-5	0	2	3	2	3
-6	15	5	1	-2	-3	-3	-7
7	-16	-4	0	-3	3	7	11
-7	8	0	-1	-1	1	0	-5
-2	0	-3	-4	-1	-4	-11	-12
-1	-5	-6	-2	0	3	-2	1
3	10	-3	-3	-1	2	6	8
-4	5	-6	0	-1	1	3	0
0	19	-1	-3	0	4	7	0
3	1	-2	3	4	-1	-4	2
3	-2	7	4	1	-2	1	0
-17	1	-11	-2	1	4	7	-4
11	25	2	-1	4	4	3	3
0	-12	0	2	2	1	-4	2
2	17	14	3	-1	2	2	1
-9	-12	-13	-1	-2	-2	4	3
-16	-58	-1	-3	-9	-3	-1	-6
-1	7	-6	0	-3	-4	-3	-3
-9	-23	1	-1	-3	2	5	3
-7	-20	-1	-2	-1	1	3	-4
6	-6	-10	-1	1	1	3	8
-12	-21	2	1	1	4	2	-2
0	-9	-8	-3	-3	-2	1	5
6	4	0	2	1	2	-1	1
-15	-11	-6	-3	-4	1	1	-2
2	9	8	3	-1	2	4	9
-6	-5	-12	-4	-2	-1	-2	-1
-4	-26	-2	-2	-1	-3	-5	-5
16	37	8	2	2	3	2	6
-3	-3	-9	-3	-3	-3	-3	-2
1	5	7	-2	2	-1	-1	-8
-15	-21	-8	-2	2	2	-1	-17
-30	-22	-13	-5	-5	-1	7	9
-10	1	5	1	-1	-4	-5	-12
1	13	-7	-4	1	2	5	1
5	11	-4	-1	-1	0	1	6
-3	-7	2	0	-2	0	1	-5
-19	-8	0	-4	-4	-1	-2	-7
16	26	6	1	2	1	0	3
-2	3	-2	0	1	-2	-7	-6
4	10	12	0	-3	-1	-2	-1
7	2	-9	-1	-2	0	2	6
-2	6	2	-2	-1	0	4	4
-18	-10	-12	-6	-4	0	4	9
-11	0	-4	-4	1	3	1	-4
-8	-16	-4	1	2	-1	-1	0
-7	-1	-9	-1	-3	-3	-4	-4
2	7	-3	-2	0	0	1	-3
4	5	1	-1	-4	-1	-1	1
8	0	11	4	2	4	-1	2
8	3	0	1	-3	-2	-3	3
-7	-6	-11	-2	0	1	4	1
18	26	16	0	1	0	2	4
-2	-11	-8	-1	1	1	-1	-6
-7	-7	6	2	-6	-2	-2	1
-4	-7	-8	-3	0	4	9	5
10	9	3	-1	-2	2	4	7
9	10	-6	0	2	-1	1	4
-15	-13	-3	-2	-3	-4	-3	-6
1	7	5	0	-1	-1	0	0
2	-3	4	-2	-3	-1	-2	-1
1	-2	-5	-1	-1	0	2	5
1	0	9	2	3	2	-2	-1
1	0	9	2	3	2	-2	-1
-5	-2	-5	-2	-3	-1	5	3
1	-4	-2	-1	1	4	-1	0
0	-7	0	2	4	4	4	-1
10	13	6	3	-5	-3	4	6
15	0	-3	1	0	-2	-11	-6
-4	-5	0	0	3	0	4	-2
-10	-5	-1	-4	-9	-3	0	5
-10	-5	-1	-4	-9	-3	0	5
-4	2	2	2	6	1	-3	2
6	0	2	2	6	3	3	-3
6	0	2	2	6	3	3	-3
-2	-7	-2	-4	-5	1	0	2
27	7	6	-2	0	3	0	-2
27	7	6	-2	0	3	0	-2
-1	-12	8	-1	-7	0	-2	-2
-3	-1	-8	-1	5	5	2	0
2	1	3	5	6	4	9	2
-9	-1	3	4	6	-2	-4	-3
-11	-8	1	-1	-5	-3	-5	-6
-6	1	-1	1	3	-5	-5	-5
0	-3	2	-1	-6	-4	-7	-5
-4	0	1	0	-6	-2	0	-2
2	2	-2	1	-1	-1	1	3
-5	-6	-4	-4	-4	-5	-2	-1
-3	0	-2	0	5	5	2	-2
-1	-4	1	-4	-13	-3	2	1
-2	0	-3	-1	2	-1	-7	-2
-1	-10	-5	-4	1	0	-1	-4
6	8	-2	1	-3	0	1	5
6	8	-2	1	-3	0	1	5
0	4	0	-2	-1	0	2	2
0	4	0	-2	-1	0	2	2
2	-1	-1	0	3	-2	3	2
-4	-3	-5	-4	-3	-1	0	-4
4	3	-2	0	0	1	0	3
-2	4	0	1	0	1	-3	0
-1	5	4	5	2	1	-1	0
-2	-7	-3	0	-7	-4	-4	-1
-4	-8	-2	-3	5	1	0	-4
-8	-7	-6	-5	-5	2	3	-2
-8	-7	-6	-5	-5	2	3	-2
-5	-5	-8	-2	1	5	3	-2
-9	-11	-2	-1	-2	-2	-6	-11
-3	-4	0	-1	5	4	2	1
-1	-14	0	1	0	1	1	1
-2	3	1	-1	-2	-1	0	0
6	1	0	3	0	1	2	3
2	-4	0	-2	0	1	3	1
-1	-4	-1	0	-4	0	2	2
-5	-1	-2	-1	-6	-5	-7	-7
-7	-4	-1	-3	-3	-6	-7	-9
-2	-1	-1	-1	1	2	1	0
0	-3	1	1	4	1	-3	-2
-1	1	-1	-2	-5	-1	-1	0
-1	2	-1	1	4	1	3	-1
0	3	7	-2	-10	1	0	0
-3	-5	-3	2	3	4	-1	-1
0	2	-3	0	-3	-2	-1	-5
5	4	2	-1	0	-4	3	5
1	5	5	0	-1	-3	1	0
-7	-10	-4	-1	5	4	-4	-5
-3	0	-4	-1	-4	-5	1	-4
-3	0	-4	-1	-4	-5	1	-4
-8	-9	-2	-2	-3	0	-1	-4
2	0	-2	1	6	1	-1	2
2	0	-2	1	6	1	-1	2
2	-1	-3	-3	-2	-3	-5	-1
2	-1	-3	-3	-2	-3	-5	-1
2	-1	-3	-3	-2	-3	-5	-1
2	6	0	1	0	-1	-6	1
1	-3	1	1	0	2	3	1
0	8	3	0	12	3	-5	0
3	3	2	0	-4	-3	1	1
1	2	3	-2	-3	-2	-1	-1
1	2	3	-2	-3	-2	-1	-1
0	6	6	0	1	1	-6	0
-1	-3	-6	-1	-6	-2	8	1
-1	-3	-6	-1	-6	-2	8	1
-1	0	5	-1	-5	-3	-1	-3
-1	0	5	-1	-5	-3	-1	-3
-4	-2	-1	0	0	-3	-5	-7
-1	0	-3	-2	2	0	-6	1
-1	0	-3	-2	2	0	-6	1
-3	-2	-4	1	0	3	1	-3
6	-1	3	0	0	1	4	3
1	-5	-3	-3	1	-3	-2	1
0	4	-1	-2	-1	4	3	0
-4	-4	-4	-3	-5	-3	-1	-4
-4	-4	-4	-3	-5	-3	-1	-4
-4	-4	-4	-3	-5	-3	-1	-4
-4	-4	-4	-3	-5	-3	-1	-4
-4	-4	-4	-3	-5	-3	-1	-4
-4	-4	-4	-3	-5	-3	-1	-4
-4	-4	-4	-3	-5	-3	-1	-4
2	-1	5	1	3	0	-1	1
2	-1	5	1	3	0	-1	1
1	2	-5	-1	-8	-1	2	2
1	2	-5	-1	-8	-1	2	2
1	2	-5	-1	-8	-1	2	2
2	7	-1	0	1	-1	8	4
2	7	-1	0	1	-1	8	4
2	7	-1	0	1	-1	8	4
2	7	-1	0	1	-1	8	4
1	-10	4	0	2	7	3	2
1	-10	4	0	2	7	3	2
5	14	2	0	0	-3	-4	1
5	14	2	0	0	-3	-4	1
5	-2	0	1	-10	-3	1	1
5	-2	0	1	-10	-3	1	1
-7	-5	2	0	0	-1	-2	-3
2	0	-3	-3	0	-1	-1	-1
-1	-2	-2	-2	-1	-2	1	2
-1	-2	-2	-2	-1	-2	1	2
1	-4	-2	0	-2	0	1	-3
-1	-2	-1	-1	-4	4	2	1
-1	-2	-2	-3	-1	-5	-4	-3
1	1	-2	0	2	1	3	0
1	1	-2	0	2	1	3	0
1	1	-2	0	2	1	3	0
1	1	-2	0	2	1	3	0
-5	-4	-3	-3	-5	-4	-4	-4
-4	-3	-1	0	-3	-1	1	-1
1	-5	3	1	5	4	0	4
-1	-4	-2	-1	-2	0	-1	-3
-3	1	-1	1	2	-3	-6	-1
2	-2	-1	0	-4	-4	-1	1
-3	-2	-2	-3	-3	-1	0	-1
4	5	1	0	-2	-2	3	1
1	1	0	-2	-3	-2	1	2
-1	-4	-1	-1	-4	2	7	2
-2	-8	-3	-2	0	-1	-3	0
1	1	-3	3	7	2	-2	-3
3	0	-1	-1	-7	-5	2	2
-2	-4	-2	-3	-4	-2	-4	-5
-2	5	0	0	4	2	-2	-3
1	-2	0	-1	5	3	1	2
3	2	3	0	-4	-5	-7	-3
-2	2	3	-3	-5	-1	0	-2
-1	-3	-3	0	-3	-5	-6	-3
-1	-3	-3	0	-3	-5	-6	-3
0	3	0	-2	-9	-2	1	2
-2	-3	-1	-1	4	0	1	3
-2	-1	-2	-1	-2	-2	-4	-4
-2	-1	-2	-1	-2	-2	-4	-4
0	1	0	-3	2	-3	-7	-5
4	2	3	1	2	1	0	-1
2	3	1	0	1	2	4	0
-6	-2	0	-1	2	1	-2	-4
-5	-4	-3	-3	-5	1	-1	-2
4	6	-1	-1	-2	-3	-1	1
0	5	-2	-2	-5	-1	6	3
-5	-22	-5	-1	-1	1	-1	-1
-3	1	-2	0	-3	-2	-4	-2
1	-5	-6	-4	1	0	2	1
1	11	9	2	-4	-6	-2	-1
4	-1	1	1	-1	3	4	4
4	-1	1	1	-1	3	4	4
-3	-13	6	1	-2	0	0	0
1	7	-8	-3	-3	-4	-1	0
2	-2	-3	-1	-1	-1	0	1
2	-2	-3	-1	-1	-1	0	1
-4	-5	-10	-6	-1	0	-3	-5
-4	-5	-10	-6	-1	0	-3	-5
-3	-6	3	2	-1	1	6	1
2	7	-1	-1	-1	0	2	5
2	7	-1	-1	-1	0	2	5
-2	6	0	1	1	-4	-10	-7
-8	-12	-7	-2	-2	-1	-2	-6
-8	-12	-7	-2	-2	-1	-2	-6
-1	6	19	1	0	-5	-10	-7
2	7	10	-1	0	3	2	2
-2	-5	-3	-4	-4	-1	3	-1
4	7	-1	-1	0	1	5	6
6	14	-4	-3	-3	-1	-1	4
6	14	-4	-3	-3	-1	-1	4
3	4	-4	-1	-1	-3	-1	-3
-3	20	-2	-1	-2	1	6	2
3	7	-2	-2	0	-1	0	3
16	10	-6	-1	1	3	9	15
-1	5	1	-4	-2	-5	-8	-7
0	-1	2	1	1	1	2	2
0	-11	-3	-1	-1	0	4	1
10	7	17	4	3	3	-1	3
10	7	17	4	3	3	-1	3
0	8	-4	2	1	2	10	3
-8	-8	10	0	-6	0	2	0
-1	9	0	1	2	-1	-1	-2
2	9	-4	-2	-2	-4	-6	0
9	12	-3	-1	2	3	5	6
-12	-27	-10	-2	-4	-1	3	-3
0	-12	-3	-1	-2	-2	-2	-5
15	22	-3	-1	0	-1	3	11
8	17	-3	0	-3	-2	1	4
3	-8	-4	-1	-2	0	5	3
2	17	-3	0	2	-2	-11	-3
7	2	2	1	8	7	16	10
-1	14	-3	-3	-4	-3	-8	-5
-8	7	4	-3	-5	-5	-8	-6
3	-1	-5	1	0	6	16	11
-16	-29	5	0	-6	-4	-9	-10
9	22	16	5	3	1	-2	-4
2	-11	13	5	1	-1	-5	-9
9	15	2	-2	-3	-1	3	6
1	-16	1	0	-3	3	9	9
12	21	8	0	1	-2	-6	-11
5	26	1	-1	0	2	6	8
-11	-18	1	-1	-2	0	-1	0
-10	0	-5	0	1	-3	-1	3
-14	3	7	-2	-1	-7	-10	-10
9	-8	5	0	-6	-8	-7	-8
-10	3	-6	-2	-4	-3	-4	-7
7	0	3	-1	4	0	-7	-4
11	-4	1	-4	-4	0	2	6
11	-4	1	-4	-4	0	2	6
-22	-7	0	1	-2	-4	-5	-19
10	5	2	0	-2	-1	2	1
5	10	9	-2	-5	-8	-11	-8
0	-30	-2	0	1	2	7	7
-5	-5	-7	-3	0	6	7	3
-13	-27	-1	-1	-1	-1	3	-5
-1	15	-2	0	0	-2	-7	-4
7	26	8	2	1	0	2	3
-23	-14	0	0	0	-4	-11	-14
-10	-24	-5	0	2	0	-4	-5
-2	7	2	-4	-3	-4	-3	-3
7	15	4	3	-2	-3	-4	2
8	14	5	3	1	3	7	0
9	10	1	2	1	1	0	7
-8	4	-9	-3	-1	-2	1	-3
5	-4	-6	-3	-5	-1	-2	1
-1	16	5	1	-1	-1	-3	-4
5	33	-10	-4	-2	0	1	7
-10	-29	-6	-1	-3	2	4	-3
1	6	-7	-4	1	0	4	8
1	-7	1	-1	-4	-3	2	5
-9	-4	-6	-3	-2	-1	-3	-10
9	14	0	2	4	4	3	5
3	18	-1	2	0	0	1	0
2	5	9	1	2	3	8	-2
-2	-21	5	-2	-3	-2	-8	-8
0	3	9	0	-1	-2	-3	0
-4	-2	3	-2	-3	-1	-3	-3
0	0	-10	-6	-3	-2	2	3
-9	-9	0	0	-2	-1	-2	0
3	1	-6	-1	2	1	1	-1
6	6	-1	-1	1	2	0	3
-1	-5	-4	2	5	3	0	0
2	17	6	-1	-1	0	-2	-2
-12	-10	-10	-2	-2	-3	-5	-7
-4	-11	-3	2	1	2	2	0
3	10	1	-3	-7	-3	-2	4
2	-2	8	4	2	2	2	2
11	1	0	0	1	2	2	6
-6	-8	-7	0	1	1	2	5
-14	5	-2	-5	-5	-1	5	9
-14	5	-2	-5	-5	-1	5	9
-4	1	3	0	7	1	-4	-5
2	7	-1	-2	-6	-5	0	-3
-4	9	-5	-1	-10	-8	0	3
-3	-4	-4	-6	-5	1	-2	-5
-3	-2	-2	-1	-1	1	6	5
-5	-7	-8	0	0	2	0	1
-3	-7	-2	0	-1	-1	-3	-6
2	-10	2	0	8	6	7	5
10	7	8	3	0	-3	-4	-4
1	-10	-5	-1	0	-5	-9	-1
-10	5	-2	-2	-1	-1	-7	-1
0	-4	-8	-4	-4	0	7	2
-7	-5	0	-3	-9	0	-4	-10
-3	10	10	1	-3	-2	-3	-4
-5	-9	-2	0	3	-3	-6	-4
-2	-5	-3	0	0	2	6	-1
6	5	0	-1	1	-4	-3	2
-3	-3	1	3	2	1	-5	-3
-5	-11	3	-2	-4	1	6	4
-4	-2	-5	2	1	1	3	-4
3	12	6	3	2	0	3	1
2	-5	6	2	2	-2	-10	-7
-12	5	-9	-1	-2	1	-2	-4
-12	5	-9	-1	-2	1	-2	-4
-1	2	-5	-2	3	-3	-5	-9
-1	2	-5	-2	3	-3	-5	-9
5	8	-16	-4	-2	2	3	2
-6	-19	-2	4	0	3	0	-8
-7	-25	3	-2	-1	2	7	2
3	12	8	0	-7	0	6	10
3	30	15	4	0	-3	1	-3
6	10	1	-1	2	-2	-4	-1
-1	7	13	2	4	4	6	2
20	13	4	-1	-5	-5	-6	0
0	-13	11	1	-2	-1	-4	-1
-1	-15	-9	0	6	3	3	1
6	-2	-5	-3	-5	-5	-4	1
1	-6	-6	-2	1	4	2	1
0	-6	-4	-1	0	1	0	-3
-16	6	-7	2	0	2	5	0
-10	-8	8	0	-1	-4	-5	-7
-15	4	1	0	-1	-1	1	0
-11	-13	7	-4	-9	-5	-1	-7
1	4	6	2	3	1	4	0
-10	-19	-10	-3	-8	-7	-6	1
11	10	-4	1	3	2	3	5
0	10	-5	0	3	7	2	-2
0	4	2	-1	-1	-1	1	3
2	-10	-17	-5	0	3	8	7
-3	-14	-12	-4	-2	4	6	7
17	-7	14	0	1	2	7	11
4	8	6	5	-1	-1	-1	-4
7	25	6	3	1	2	1	2
1	30	4	0	-2	1	3	5
4	-5	-13	-6	-3	1	0	7
3	17	-6	-2	1	-1	-4	-5
-10	-19	-10	-1	4	-5	-9	-19
-8	-23	-2	-3	-5	-1	0	-1
7	23	17	3	-4	-4	-7	-1
-5	6	-2	2	-2	-1	-6	-4
-11	0	0	1	-1	-1	0	1
3	-1	1	-5	-3	-1	-2	1
8	9	-1	-1	-2	-2	2	6
9	27	2	-2	-1	1	1	2
-9	-13	-5	-4	-2	-3	-1	-1
-1	3	-3	-2	-1	0	-3	-3
-17	-8	-3	3	1	-2	-4	-10
-12	-8	-16	-5	-4	-1	3	4
1	-21	-2	0	0	4	1	3
2	7	1	1	0	1	1	1
10	12	1	2	-1	3	10	14
0	-8	-10	-4	-10	-2	-1	-6
-3	8	14	6	10	4	-3	0
-10	-6	-4	-1	0	-1	2	1
-8	-9	-2	-4	-4	-4	-5	-5
2	8	7	-1	0	0	5	8
-15	-11	-11	-6	-6	-5	-3	-3
5	1	-1	1	1	3	-2	0
11	-22	9	4	0	1	-1	1
8	3	11	6	0	-3	-1	5
-9	-19	-21	-5	0	2	5	2
5	-3	-3	-1	-1	-1	-2	3
-7	-3	-10	-3	1	-1	-6	-9
-7	-3	-10	-3	1	-1	-6	-9
0	-1	5	0	-6	-4	-1	-3
-6	5	-3	-1	0	-4	-1	0
-6	5	-3	-1	0	-4	-1	0
13	0	-1	3	1	0	0	5
-6	-1	-4	-3	-2	1	2	-1
8	7	3	0	0	1	2	5
-2	-17	-15	-5	-3	-1	0	-2
-6	-3	-4	-1	3	2	-2	-3
0	-4	3	0	-8	-7	-3	0
2	-3	1	1	5	4	1	4
-7	6	4	-4	-9	-6	-12	-9
8	12	2	1	-11	-4	0	5
-3	6	-1	-1	-2	-1	0	-1
-3	4	-1	-4	-3	0	4	2
-5	-6	-9	-1	-7	-5	0	-4
0	-1	-4	1	2	-3	-7	-3
3	5	0	-2	-4	-5	-1	1
-3	2	5	2	-1	0	0	-2
4	1	-3	0	-2	0	2	5
-6	-5	-3	-1	-1	1	-1	-4
0	-5	0	0	2	0	-1	-1
1	2	3	-1	-4	-1	-4	-4
2	2	0	2	5	3	-1	-1
-6	-13	-2	-3	-7	-1	2	1
-3	-5	-4	-1	4	0	-2	-1
3	12	8	2	2	2	8	3
1	12	5	3	9	2	1	1
-3	-1	2	1	3	1	1	-2
4	4	-7	-2	3	0	-1	2
6	-1	-29	-17	-10	-1	1	4
-7	-13	-4	7	5	2	0	-8
8	6	10	-8	-10	-2	1	6
4	13	-9	2	8	5	5	10
1	-6	4	11	20	8	2	-1
-1	-8	4	-5	-10	-3	1	-5
-4	2	-1	-2	-1	-5	-5	-2
-4	2	-1	-2	-1	-5	-5	-2
0	-11	-6	-7	-5	6	2	3
-6	-3	-3	1	3	-3	-3	-6
6	10	-11	-1	-3	-3	-1	4
-4	-8	-4	-1	-1	-5	-7	-6
1	10	-4	-6	-16	-4	-9	-3
-3	-6	-11	-1	2	3	-4	-2
2	7	-3	-4	-5	2	3	3
-7	1	4	1	-5	-3	0	-6
3	3	-5	-5	6	-3	-6	-1
1	4	0	-2	-13	-6	-3	-1
8	17	7	-2	-11	-7	2	1
-8	0	3	-1	1	-3	-11	-10
2	4	4	2	2	2	0	1
13	14	-1	1	5	3	0	6
2	15	-5	-1	4	0	-7	-4
-4	-6	-6	-6	-2	-2	1	-2
3	6	4	2	-2	-2	-6	-5
-3	-7	-3	-3	-13	-6	4	1
-3	-7	-3	-3	-13	-6	4	1
-3	-8	-3	-4	-10	-3	2	-3
-5	1	-2	-3	0	-2	-3	-6
5	3	1	-4	-11	-3	1	3
0	0	1	2	0	-1	-4	-1
0	0	1	2	0	-1	-4	-1
0	-5	-6	-2	-1	0	6	2
-2	-12	-3	1	-1	-1	1	3
-2	4	3	-1	6	6	3	1
0	1	-1	5	8	0	2	1
-5	-3	6	3	2	3	-2	-6
-2	-5	-3	-2	-14	-7	-12	-4
6	2	2	1	7	4	3	3
6	2	2	1	7	4	3	3
2	9	1	-1	-4	-8	-7	2
-2	-9	-3	4	3	2	2	1
0	-6	0	-1	-8	-3	1	2
-3	2	4	0	-5	-8	-8	-3
-1	2	0	-1	-6	-3	0	1
-2	-5	-6	0	-1	-2	-1	-3
-2	-5	-6	0	-1	-2	-1	-3
-4	-7	-2	-6	-7	-3	1	-2
-1	-9	1	-1	-4	-1	1	0
2	2	-3	-3	-1	-2	3	5
1	-1	-2	0	1	1	-3	-2
-7	-5	4	0	1	-1	-3	-5
-1	3	-5	1	5	0	-9	-3
1	-1	0	0	-2	-2	-1	-1
1	1	-2	0	-4	-2	0	0
3	1	-3	1	0	-3	-3	-1
0	-2	-2	3	6	0	1	1
0	-1	4	-1	3	-3	-1	0
0	-1	-1	-3	-5	0	2	2
-2	-6	-3	-2	-1	-4	-3	-2
-2	0	-1	0	4	5	-4	-1
-3	1	-5	-1	1	1	-2	-5
1	8	1	1	-1	3	7	3
4	5	5	1	-2	-1	3	4
-5	-7	-2	-1	-6	1	4	-1
0	-1	3	1	-2	-2	-2	-6
0	5	-1	-1	-3	-1	0	-1
4	0	0	-1	-4	-1	5	7
2	0	-2	-1	1	-3	1	4
-8	0	-5	0	-1	-3	-6	-7
-9	-5	2	-3	-4	-2	3	-4
-6	-11	-2	-1	-1	-2	-1	-5
6	-7	0	-3	-2	0	-1	2
2	-2	-8	-1	0	0	-1	1
-2	-6	-4	-4	0	1	5	-2
-2	0	2	2	0	-2	-4	-5
-2	-2	-10	-4	0	-2	3	-3
-2	-2	-10	-4	0	-2	3	-3
-1	0	-9	-2	3	4	-2	-2
-16	-1	17	6	3	-4	-12	-20
4	-4	1	-1	-1	1	5	7
-1	-5	-3	2	3	1	-3	4
9	-3	18	2	1	3	5	1
7	6	4	-1	-4	-1	3	4
6	2	1	-1	-4	-1	1	4
-4	2	1	-2	0	-3	-3	-5
-8	-23	-1	-2	-5	-2	-1	-4
5	11	-11	-2	-2	0	-1	4
-6	-4	-4	-3	-5	-5	-6	-6
-1	-12	0	0	-4	-4	-10	-7
-3	-7	-3	-3	1	-2	-5	3
-3	9	-1	-1	-3	-1	2	-5
5	8	6	-1	0	-4	-4	4
2	-1	3	0	-1	0	-4	-7
5	1	-7	-1	-3	0	1	7
5	1	-7	-1	-3	0	1	7
1	-11	4	2	-2	-1	2	-5
3	5	-2	-1	-1	0	1	6
-2	5	-1	0	0	-1	2	0
-7	1	-14	-5	1	-2	10	5
1	2	-6	2	-2	-4	-8	-3
-1	-15	-5	-4	-5	0	-2	-4
10	8	13	2	0	-2	-4	-1
-2	-16	4	-1	-4	0	5	-1
-13	-10	-8	-1	5	2	6	9
3	1	-2	-2	-1	2	6	5
3	-2	-2	0	-1	2	0	1
-3	-2	3	-1	-2	-5	-2	1
-4	4	-7	0	3	5	6	4
7	3	3	-2	-1	-1	-4	-2
8	5	8	2	4	0	0	0
-1	15	-6	-3	-1	-2	1	0
2	-5	-1	-2	-3	-3	6	3
-5	16	-1	0	2	-2	-3	-5
1	5	-3	-1	3	-1	-3	-1
0	-3	-1	-2	-4	0	5	-1
2	-4	0	-1	1	1	-1	3
2	2	0	-1	-10	-2	-1	2
0	-4	5	1	1	0	-2	1
-2	-22	-3	-2	1	-3	-3	1
4	-8	1	0	-1	2	5	5
4	-8	1	0	-1	2	5	5
1	-4	-3	-2	-3	-2	0	2
1	-4	-3	-2	-3	-2	0	2
3	0	-3	-3	-2	-2	-3	0
4	22	6	3	-4	-6	-9	-11
-8	-11	-2	0	-1	-1	-1	-6
1	8	5	2	0	1	1	1
10	8	1	-2	-5	0	3	6
11	8	-3	-2	-3	-2	-3	2
-1	-1	-4	1	-1	1	0	-5
14	7	9	4	2	2	-2	7
14	7	9	4	2	2	-2	7
9	11	-1	1	-4	-4	-4	8
-16	-8	-4	-2	-3	-3	-4	-7
0	-8	-1	2	8	4	0	-1
-3	-5	-5	1	-2	-6	-3	-10
12	14	-3	0	0	1	-2	-3
16	18	11	0	-3	-4	-3	5
6	10	1	-2	-1	-1	4	5
-13	-12	-4	-2	0	-5	-11	-13
-25	-16	-6	-6	-6	-7	-8	-11
9	13	2	3	1	-1	-4	-4
8	6	0	3	6	5	3	3
5	-2	1	2	-2	2	3	8
-6	-9	-4	1	-2	-3	-1	-3
-8	-24	-3	-2	-4	-4	-6	-7
-8	8	-8	-3	0	-2	0	2
-11	-7	1	1	1	-2	-8	-9
-7	-32	-13	-2	-3	-2	2	0
5	3	14	3	-2	-1	-1	-3
5	3	14	3	-2	-1	-1	-3
-1	-6	-8	-4	7	4	5	6
14	25	17	7	4	7	6	4
0	0	-5	-1	-3	0	-1	1
2	-11	-5	-3	-3	-1	-1	-2
7	-4	-6	-2	4	1	0	2
-10	-10	-7	-1	-2	-4	-1	1
-13	-5	-2	-8	-12	-4	-6	-8
-4	-5	4	-2	2	1	3	-1
1	5	5	-3	-7	-1	0	-4
-11	-14	-8	-5	-11	-6	-4	-7
2	0	-3	0	1	1	3	7
2	8	1	4	5	0	0	3
7	5	5	1	-1	3	1	5
-1	8	-2	6	10	11	6	7
0	4	-4	-2	0	-1	-2	-4
-7	1	0	6	2	-6	0	-5
3	14	-3	3	3	-4	-4	-3
-4	10	12	3	4	-1	7	4
-4	10	12	3	4	-1	7	4
-6	-22	3	-2	-5	0	-1	-1
1	2	-13	-4	-3	1	1	-1
-4	1	-2	-3	-7	0	-6	-3
-6	-3	2	-2	0	0	-2	-2
0	18	4	2	-1	0	1	-3
-6	-9	-3	-1	1	1	0	0
0	-3	-3	-5	-5	-2	-1	2
-3	1	-1	-1	0	-1	3	-3
1	3	2	0	0	-2	-10	-3
-7	-16	-10	-3	-5	2	6	-1
-7	-16	-10	-3	-5	2	6	-1
-2	-6	-1	1	-3	1	9	0
-1	6	0	-3	0	-1	3	2
0	-11	-1	-1	-1	-3	-6	-4
-1	1	2	1	-2	0	-2	-2
-5	-15	-6	-5	-6	3	-2	0
-6	-20	6	1	0	-4	-2	0
7	24	-1	1	1	0	0	2
0	2	3	-1	-2	0	-2	-4
-1	6	13	-2	-6	-1	0	1
-1	6	13	-2	-6	-1	0	1
-3	-15	-3	0	-2	-1	-4	-2
-3	-15	-3	0	-2	-1	-4	-2
0	10	3	0	-7	-2	-4	-3
-3	-33	-17	0	-2	2	8	0
8	22	1	-1	-5	-1	2	-1
9	20	-12	-1	1	2	8	4
8	12	6	4	2	1	-2	0
5	3	-3	1	3	3	8	8
2	0	-1	-1	-5	-1	-2	0
-1	19	5	-3	-2	0	3	2
-4	-8	-1	-1	0	1	3	1
-9	-26	-6	-1	-2	-2	0	-2
4	44	5	0	0	2	4	3
4	44	5	0	0	2	4	3
-10	-17	-8	-2	-1	-1	1	-2
-7	-23	3	0	-2	-1	-6	-6
-1	-1	0	-2	1	-2	-4	-3
0	17	1	-4	-4	0	-1	0
-3	-20	-2	2	0	2	-3	2
4	43	-1	-3	0	-2	1	1
-1	10	4	2	-1	0	0	-1
1	2	-1	-2	-4	0	0	1
-3	-2	5	-2	-7	-4	-3	-7
-2	3	-3	1	1	-3	-6	-6
-5	-15	-5	-1	-2	-2	-3	-3
-6	-19	-6	1	-2	0	-1	-2
15	20	7	-1	-5	-3	0	6
-3	-4	4	-1	-2	1	2	0
5	-8	-3	0	-2	-1	1	5
0	-4	-4	-4	-5	-2	-2	-1
-20	-18	-6	-2	-3	-3	-4	-13
19	24	4	1	0	4	4	12
-1	9	1	1	-4	-1	4	1
1	-1	3	0	-8	-3	0	3
-17	-21	-7	-6	-6	-6	-11	-13
-6	-5	-2	1	6	1	2	-5
-5	-7	-2	-1	2	1	0	1
-7	-17	1	-2	-3	1	3	-1
3	2	0	-2	-4	-2	-3	-5
-6	-13	-3	0	0	-2	-2	-2
4	-10	2	-2	-1	2	2	2
4	-10	2	-2	-1	2	2	2
-10	-4	-13	-2	2	-3	-3	-5
6	18	13	3	-1	-5	-5	-1
4	4	-3	1	9	5	2	5
0	-5	6	0	1	0	-2	-2
-10	-23	8	1	-2	-4	-3	-7
-10	-12	-7	-1	0	2	-2	-7
-1	1	-9	-6	-5	0	0	-3
0	1	-9	-4	-1	-3	2	3
10	-6	-1	4	9	5	2	-3
-8	-7	1	0	2	-2	-12	-9
3	8	2	1	-2	0	-3	0
2	2	0	0	-2	-4	-4	0
5	4	-2	-3	-1	-1	-2	0
1	-5	-2	-3	-4	-2	1	3
-8	-6	1	-4	-8	-2	-1	-3
0	4	-2	-2	-5	-3	-1	-1
-1	-2	-7	-2	-4	-4	0	2
-15	-5	-3	-1	-1	2	3	-9
-8	-10	-5	-3	-7	-4	-2	-8
5	5	-2	0	3	5	6	9
-4	-6	0	-2	-3	-7	-5	-2
-1	0	1	-1	6	7	4	1
2	2	1	1	-9	-5	-1	0
0	3	1	1	-1	-1	-5	-4
-3	2	0	-2	-9	-4	-6	-6
-3	-5	-4	-4	-5	-2	-1	-1
0	-1	-2	2	-1	-4	1	0
-11	-10	-5	-2	-4	-3	3	-1
-4	0	-4	0	-4	1	-3	-4
2	3	-1	-4	3	1	2	5
3	-21	4	2	0	1	0	-3
-6	-9	-3	-2	2	1	2	-3
-6	-7	-5	0	2	-3	-4	-4
-2	-1	4	-2	0	2	4	1
7	-2	-7	0	0	1	6	8
0	1	7	-3	-6	-1	-1	-1
4	10	1	1	-2	1	0	2
-3	-26	-5	2	6	6	7	2
0	12	-6	-3	-2	-2	1	-1
5	-1	3	1	-2	2	-1	2
-1	3	0	-4	-5	-2	1	-7
-5	-1	0	1	0	1	4	2
-6	0	0	-1	2	-5	-12	-9
6	5	1	-1	-3	2	4	5
4	9	10	-1	-4	-1	5	4
-4	0	4	0	0	-2	-9	-4
-2	-30	-7	2	1	0	1	0
-10	-14	-10	-4	-3	0	-3	-3
10	19	-12	-2	1	4	7	7
12	6	0	1	-2	0	1	3
-3	6	-5	-3	-2	-1	0	-1
2	-2	-7	-3	1	2	5	6
-1	10	-3	-2	1	-2	-2	-5
-4	9	4	0	-1	-2	-1	-2
-2	1	5	1	1	-4	-14	-8
10	30	3	0	4	-1	-9	-4
-1	-8	-4	-1	-3	0	3	6
-3	-5	-2	0	-2	-4	-1	-9
-2	21	-1	0	5	3	3	2
-9	-20	-11	-2	-1	3	6	11
-5	-8	6	4	10	3	0	-2
8	3	17	0	-4	-4	-2	-1
6	-3	2	1	1	2	1	5
2	-5	4	0	-1	0	2	3
2	14	12	1	-2	-3	-3	2
6	5	-5	-3	-9	-1	-3	-1
-7	-15	6	1	-1	2	0	-2
6	7	1	0	3	0	3	-1
2	-3	-3	0	-1	-3	-2	-1
-2	9	1	0	-1	1	4	1
1	4	-3	1	4	2	-1	-1
4	22	1	4	1	3	2	4
-3	-2	-6	-1	2	-2	1	0
-1	-3	-4	-3	-5	-4	-3	-2
-6	-23	-8	-1	2	2	1	1
-5	-8	2	2	0	-1	-3	-3
0	13	-12	-4	0	-1	3	2
-1	24	-4	-2	-1	-1	0	-6
2	-22	-5	1	0	-1	2	1
-4	-6	-1	0	-5	0	-2	-4
0	-12	-32	-12	10	1	-5	1
-12	-12	42	-8	-19	-4	-1	-5
8	33	47	5	-2	2	4	2
14	22	-10	-6	-9	-9	-5	0
-1	5	-8	5	3	0	-1	1
-2	-11	-20	6	0	0	2	-2
0	-15	-13	5	3	2	1	0
-12	-11	0	1	0	3	2	-1
4	-1	-3	-3	-4	-2	1	-2
0	7	4	-1	-4	0	-2	0
-9	-7	-5	0	-1	-3	-3	-5
0	-3	-3	1	3	-2	2	0
8	-5	2	0	-1	2	2	3
-1	9	15	2	-3	-1	0	-7
-11	4	-5	4	6	-4	-7	-4
5	7	8	0	-2	-1	0	5
2	-6	-1	-2	-5	-1	1	1
-3	0	-6	0	-2	0	-2	-1
8	7	-1	2	0	1	3	6
8	7	-1	2	0	1	3	6
-27	-20	-6	-7	-5	-7	-10	-18
-3	4	0	3	2	2	0	-2
-3	4	0	3	2	2	0	-2
3	-4	15	4	3	0	-3	-6
-3	-7	-7	-5	-5	2	5	4
-5	-3	-10	-2	-3	-3	0	-2
-3	-3	7	-1	-6	-2	-3	-2
-5	-12	-6	-2	-2	2	-3	-3
3	3	0	-2	-4	0	3	3
1	6	-1	2	1	0	0	0
-3	-7	-6	-1	2	1	-2	-4
-3	-7	-6	-1	2	1	-2	-4
-6	-13	-2	1	7	1	-3	-4
1	6	0	1	0	2	0	0
4	0	0	0	-5	-2	-1	1
1	-1	0	-1	-1	1	-3	-3
-5	-4	-6	-5	-8	0	-2	-3
1	-2	-2	0	0	0	1	1
-1	-1	-2	-4	-4	4	-3	0
1	2	2	2	2	-1	-1	0
-2	-1	-2	0	1	0	0	-2
-2	-10	-2	-3	-1	-1	2	1
0	-8	-1	-3	-7	-5	-2	-1
1	3	1	0	-1	2	1	1
0	1	0	-1	-2	-3	-1	-2
-4	2	4	0	-6	-6	-1	-2
1	-4	-3	-3	-8	-2	-3	-2
0	5	-2	-1	4	3	2	1
-1	-3	-3	0	4	2	-2	-1
-2	-2	1	0	-8	-1	-2	-2
-2	1	0	-1	3	-1	4	2
-2	-4	-3	-2	0	-4	-2	-3
0	1	0	-1	0	-3	-4	-2
2	4	-1	-2	-5	1	5	1
8	6	1	2	1	2	2	3
-5	-7	1	-1	-9	0	2	-2
-4	-1	-2	-1	3	-1	1	-4
4	0	1	0	-1	-2	-2	0
4	0	1	0	-1	-2	-2	0
1	2	-5	-3	-3	-3	-1	2
-4	6	5	-2	-1	-4	0	-4
-1	4	-3	0	-6	-2	0	1
-4	2	0	-2	3	0	-4	-7
0	-8	0	0	-5	-2	1	0
-6	-9	-8	-2	-4	-4	-6	-5
1	2	-3	2	7	5	0	3
1	2	-3	2	7	5	0	3
-1	-3	-4	0	1	1	3	0
0	0	-1	-1	3	3	1	1
-5	-7	-4	-1	9	5	3	0
-1	-1	-1	-1	-1	-4	-3	-2
4	0	4	4	4	2	2	2
-5	-7	-2	-3	-6	-5	-3	-1
-1	-3	2	-2	-3	-2	-3	3
1	-1	-1	0	1	-3	-6	-2
1	-4	1	2	5	5	4	2
6	2	-1	0	6	1	-4	4
-4	-10	2	-2	-3	-2	4	0
-1	6	-2	-1	-1	-1	3	0
-6	-7	-6	-4	-4	-4	-4	-9
-2	11	-2	1	8	7	1	-2
-4	-6	-3	-3	-3	-3	-7	-5
3	3	0	-2	2	2	2	3
3	6	2	0	-11	-8	-2	-1
-1	-3	-2	1	3	-2	-6	-2
-1	-3	-2	1	3	-2	-6	-2
-1	-4	-5	-3	3	3	2	1
-2	-9	2	-1	-7	-9	-3	-7
-4	-5	2	-2	-3	2	2	1
3	-5	-10	-3	0	3	1	1
2	4	-1	1	1	0	3	3
-3	1	0	-1	-3	-4	-3	-2
-3	1	0	-1	-3	-4	-3	-2
0	0	-1	-2	-8	-3	0	0
0	-2	-2	3	0	0	-3	-2
-5	-12	0	1	8	0	0	-3
-1	-1	-1	-3	-1	-1	-3	-1
0	3	1	-2	-10	-4	-2	-1
1	3	-3	-1	-3	-5	-2	1
-4	1	1	-2	-5	-3	-5	-5
0	1	2	2	6	5	-2	-4
-2	-14	4	5	10	3	2	0
-4	5	0	-1	-5	-4	-1	-6
-4	5	0	-1	-5	-4	-1	-6
0	-2	0	0	-2	0	1	0
1	5	3	-3	-8	-4	-6	-2
3	2	0	3	3	-3	-2	2
-1	-1	0	-2	-7	-3	0	-4
-1	-1	0	-2	-7	-3	0	-4
2	1	4	0	-1	-1	0	1
0	0	-4	3	15	5	1	-1
4	6	3	-1	-11	-4	3	3
-3	-2	1	-3	-6	-3	-4	-5
-3	-2	1	-3	-6	-3	-4	-5
4	2	0	-2	-3	-5	0	2
4	2	0	-2	-3	-5	0	2
2	0	0	-1	-4	-2	-2	1
2	0	0	-1	-4	-2	-2	1
2	0	0	-1	-4	-2	-2	1
1	-1	-2	-1	2	1	-1	3
-2	0	-1	-3	-6	-4	0	-1
-2	0	-1	-3	-6	-4	0	-1
-2	0	-1	-3	-6	-4	0	-1
1	-4	1	-3	-7	-4	-1	-1
1	-4	1	-3	-7	-4	-1	-1
-2	0	2	-1	-3	8	2	0
-2	0	2	-1	-3	8	2	0
-1	0	-1	2	-6	-14	-3	-1
-3	-3	-1	-1	12	5	1	1
0	1	-1	-4	-6	1	1	-1
-1	-1	-1	-1	-2	4	-1	-3
0	-3	1	-3	-6	2	3	-1
0	-3	1	-3	-6	2	3	-1
0	-1	-1	-2	-3	-3	2	0
0	-1	-2	1	1	-5	-6	-1
1	-2	-1	0	-1	-2	1	2
1	0	-1	0	0	2	2	0
-2	-5	-1	1	3	0	1	-3
3	0	0	-1	-3	-4	-3	1
-1	0	1	2	2	-1	0	0
2	0	1	1	0	0	2	1
1	2	1	-1	1	0	0	0
-2	-1	-1	-1	-4	-4	0	1
-5	-4	-3	-3	2	-1	-5	-6
-3	-2	-3	1	12	4	-4	-4
-2	-2	0	-1	-12	-7	-2	-1
-1	2	-1	-2	-8	-4	-1	-2
-4	-3	-1	-1	0	3	2	0
0	-1	0	-2	1	-2	-2	-2
1	-1	0	0	-4	-8	-1	1
1	3	0	0	2	-1	-2	0
-1	1	0	5	6	2	3	0
-1	1	0	5	6	2	3	0
-1	-2	-2	-1	-3	1	1	0
3	3	2	1	-6	-2	-1	1
-4	1	3	0	0	-2	-1	-1
1	3	-4	-2	2	3	2	0
1	3	-4	-2	2	3	2	0
1	-4	2	2	-1	1	0	0
2	-1	0	-2	-2	-2	-4	-1
0	4	3	1	0	-4	-5	-2
-1	-7	-3	-2	-1	-1	-1	0
-1	-1	-4	-2	2	1	3	1
-1	1	1	-1	-1	0	-3	-2
-2	-9	-5	-1	-3	0	-2	-2
-7	10	13	-3	-6	-1	1	-2
-7	10	13	-3	-6	-1	1	-2
2	1	-8	-5	0	0	-3	-3
1	3	-1	1	1	2	6	2
-2	-21	-17	-3	2	2	2	-3
-2	-21	-17	-3	2	2	2	-3
0	-2	1	1	0	-2	-3	-3
6	15	7	1	-3	-2	2	0
2	-10	-7	-1	1	-1	2	-1
0	3	-6	-2	0	0	0	1
-3	-4	0	0	0	0	1	-2
-1	1	0	1	1	0	2	-6
5	7	-3	-1	2	0	0	0
-6	-4	-5	-1	-2	-4	-15	-5
-4	-4	-5	-1	-3	0	1	0
-1	-3	-6	-5	-8	3	1	-4
-1	0	0	-2	0	-4	1	-1
-4	-9	10	4	1	0	3	-3
1	-9	2	-2	1	-1	0	0
-1	-3	-7	-2	-1	0	2	2
-1	-5	4	0	-7	-3	5	0
3	-5	6	-2	1	-1	-6	-2
-2	5	-14	-4	-4	-1	1	1
2	13	-4	-1	-1	1	2	4
2	-12	0	-1	-4	1	5	4
0	-10	-2	-2	2	0	3	1
-3	0	1	2	-1	-4	-9	-5
-1	4	2	2	3	-2	-7	-9
-5	-1	-2	-1	0	0	0	-3
4	15	6	1	-1	0	-1	-4
-13	-36	-1	-1	1	3	5	1
9	21	2	2	3	0	-2	4
2	7	2	-1	0	2	7	10
-1	-3	-7	-1	2	4	7	5
3	5	-1	-3	-10	-3	-2	-2
0	9	4	0	4	1	-3	-4
1	-3	5	1	1	-2	-5	-5
-6	-4	-5	-3	0	-3	-6	-8
3	3	3	1	-3	-1	0	-3
2	9	-9	-3	-2	-2	-2	2
6	2	3	1	-5	0	4	4
-9	-18	-6	0	-1	1	5	9
0	-13	3	0	-1	1	4	2
5	17	6	2	-1	-2	-4	-4
5	17	6	2	-1	-2	-4	-4
10	19	2	3	5	3	1	-1
-3	-16	-5	-2	3	1	-1	-4
-15	-12	-5	-1	-2	-1	4	7
-9	-18	0	-1	-4	-2	-1	-10
-6	-19	-1	-2	-3	-1	1	-4
-5	-3	-4	-3	0	-1	-4	-3
-2	0	-2	-3	-1	1	0	-1
-4	32	0	0	-1	-2	-4	-4
5	-5	2	0	0	2	1	4
-3	-20	-10	-1	1	0	-2	-1
-2	14	10	-4	-5	-5	-2	-5
7	0	-4	-1	-1	2	2	5
-5	-10	-4	-1	-2	-2	-6	-1
3	3	-1	-1	1	0	-3	-2
-1	-27	-4	1	0	1	2	-1
2	-5	2	-3	-4	-3	-11	-14
3	20	-1	1	-2	0	1	2
-9	-8	-2	2	0	0	-1	-5
-2	-9	3	0	-1	3	5	7
-17	-21	-4	-1	-3	0	1	-5
-4	2	-7	-11	-2	-3	-3	-5
2	0	21	12	3	2	-1	1
2	7	-8	-4	-2	-2	-2	0
11	16	4	-1	-3	-3	-5	4
7	9	3	2	2	-1	1	3
7	5	-11	-4	1	0	4	6
6	0	-1	-1	-2	-1	0	3
4	2	1	3	0	-2	0	2
-10	-11	-3	-2	0	-1	-3	-8
-3	2	7	1	0	0	1	-2
-4	-2	7	-2	-7	-1	-2	-1
-10	-7	-1	-3	-3	-4	-2	-3
-3	2	13	1	1	-2	-6	-3
1	-8	-11	-2	0	-1	-2	-2
-4	-1	-3	1	-1	0	0	-3
6	6	-7	-2	0	0	-4	4
0	1	5	2	-2	-3	-3	-1
5	2	-3	-3	-2	1	-2	1
-1	-4	1	0	1	-1	-1	-1
0	-4	-4	-2	-1	2	3	2
2	5	4	-2	-1	-1	-2	0
5	3	-2	1	4	3	4	7
5	3	-2	1	4	3	4	7
-4	2	5	-4	-16	-6	0	-6
-2	-3	-1	-1	-5	-7	1	2
-4	-5	-4	-3	-3	-2	-2	-6
-3	-3	-3	3	7	4	-3	-1
-4	-3	2	-3	-5	-1	-2	-3
0	-1	0	-2	-3	-6	-3	-6
-4	-3	-4	-2	-1	-2	-3	-1
0	1	-1	7	9	3	3	2
0	1	-1	7	9	3	3	2
3	-2	-1	-1	-4	-2	-1	0
3	-2	-1	-1	-4	-2	-1	0
2	-2	-5	-1	8	4	4	1
-2	0	-1	-4	-4	-2	-2	-2
0	-1	0	-1	-2	-1	-1	-1
-1	1	-1	-2	-1	0	-4	-1
0	-1	-1	0	-4	-1	0	-1
-1	-3	-3	-1	-1	2	1	2
-3	-6	-4	-2	-2	0	1	-5
-2	-1	2	-2	-3	-5	-3	-3
-1	-5	-5	0	-3	0	1	1
-1	4	2	-3	-5	-1	-2	0
1	-1	-3	-2	-5	-1	-2	0
1	-3	-2	0	5	3	3	3
-1	-1	1	0	-1	0	-3	-2
0	-1	1	1	0	2	8	4
2	-1	-2	0	3	2	0	1
2	6	-2	1	3	-1	-5	0
0	-6	-7	-1	6	6	1	2
-8	-7	-3	-1	-1	-3	-4	-6
-7	4	7	-1	-3	-6	-8	-8
-2	3	7	0	-6	-3	-2	-3
2	1	2	-4	-3	-4	-4	-2
3	9	-5	-2	-3	3	1	1
4	4	-2	0	0	-1	-1	4
4	-1	-1	1	-1	1	2	3
-10	-2	-10	-2	2	-1	1	-5
-7	-7	10	2	-3	-1	-6	-6
5	-3	2	-2	-5	-4	-7	-1
-1	-25	3	0	-5	-1	-3	-5
-5	3	1	1	-2	-2	2	0
-3	-2	5	3	1	2	1	-1
-6	-24	5	0	-3	1	2	0
-3	-1	2	1	-8	-4	-7	-5
4	9	-3	-3	-1	0	-5	0
7	25	2	0	1	4	3	3
-4	-5	0	-2	-1	-3	-2	-5
-3	-4	-5	-1	1	2	3	1
4	15	5	0	3	3	-8	-5
-1	-3	3	2	0	2	-2	2
-2	-1	-3	1	-3	-2	5	1
-12	-24	5	-1	-4	-3	-9	-6
9	8	-4	-1	3	0	6	4
-5	-1	-4	0	-4	-6	-7	-6
2	4	-2	-1	-2	-3	-6	1
2	4	-2	-1	-2	-3	-6	1
-6	-6	-7	-1	-2	-2	-1	-2
-2	-22	-3	-1	-1	0	1	2
-2	0	-2	-1	4	5	2	0
-7	2	7	0	-4	-5	-6	-10
-7	2	7	0	-4	-5	-6	-10
-4	-16	-5	-2	-5	-1	1	-2
-2	6	-3	-4	-4	-2	0	-2
4	16	1	0	4	3	5	1
5	11	-4	0	-2	-1	-1	4
2	5	-9	-2	2	0	-2	-2
-2	10	-4	-5	0	1	5	18
1	-10	-6	-3	-3	-1	2	1
-1	-8	5	-4	-7	-2	0	2
-15	-2	13	3	-4	-6	-12	-15
3	-3	-4	-3	-1	1	5	0
3	-23	16	5	-1	-5	-12	-12
-9	-8	-11	-3	-1	-1	0	-8
23	22	-10	-3	2	4	13	15
4	-9	7	-3	-6	-1	3	6
3	22	-1	-2	-7	1	2	1
6	-14	-1	0	4	3	3	6
8	13	7	0	-3	-3	-4	0
0	16	5	1	-2	-1	0	2
0	15	7	1	2	-2	0	-5
-3	7	-2	-3	-3	1	0	-2
-1	-3	5	0	3	2	-2	-2
-1	-3	5	0	3	2	-2	-2
5	13	0	0	-1	1	3	6
-4	-20	5	1	-5	-7	-5	-8
-10	12	6	0	-1	-2	5	9
37	2	13	3	-2	-3	-7	-5
-49	3	-1	-4	-13	-12	0	20
29	11	31	35	22	15	10	20
34	34	52	7	3	0	-7	-8
-2	1	-7	5	-4	1	3	6
4	-10	7	-6	-1	1	-2	-10
11	13	8	-6	-1	4	4	-2
-9	-6	-8	-9	-1	1	-3	-6
16	15	10	-1	-2	-2	-1	3
-3	-10	-10	-3	0	2	2	-4
1	9	3	-1	-2	-8	-14	-19
7	4	-6	-3	0	2	5	8
15	-2	6	0	-2	-1	-6	-12
-26	-9	-4	2	2	0	2	1
2	10	-5	-8	-5	-2	5	12
2	10	-5	-8	-5	-2	5	12
-3	1	1	0	-2	-2	-4	1
6	6	-6	-2	-5	-3	0	-1
9	14	-7	0	0	2	6	12
-27	-8	5	5	5	0	-4	-14
-8	-5	2	-2	1	-1	2	-5
4	-2	-5	1	0	1	1	7
-5	4	5	-3	-2	-1	-4	-7
-16	-7	-1	2	0	0	-4	-1
-5	-14	-7	-3	-4	-4	-1	2
11	3	-8	-4	-8	-3	0	4
5	7	0	0	9	4	-1	2
-1	0	0	-1	-6	0	2	2
-6	-7	-6	1	8	4	-1	-1
-1	-3	-3	-2	-2	-1	2	-1
0	1	-4	-1	-1	-1	-1	0
3	-4	0	-2	-1	0	1	2
-2	3	2	0	2	2	-2	-1
2	3	0	-1	0	-3	-3	1
-2	-2	-3	-1	6	3	-1	-4
2	6	1	-1	-4	-3	-3	2
2	-1	-3	-2	-2	1	0	-1
0	-9	-1	1	-1	-3	-2	-1
1	5	-2	0	-6	-6	1	-2
3	4	3	0	2	1	2	3
7	28	-8	0	8	0	-2	-1
-8	-30	10	2	-7	-1	0	-1
4	12	-4	-1	0	-3	-3	4
2	0	-3	-2	0	-1	1	-1
3	-7	-7	-2	-3	2	4	5
-3	3	-6	-1	4	1	0	0
-2	-2	-3	-6	-3	2	0	-3
-5	2	0	-4	-6	-4	-7	-5
11	1	4	0	-1	0	4	9
1	6	1	2	1	-2	-4	-1
3	9	5	1	0	2	1	0
-4	-10	-8	-1	-1	-1	-1	-1
-4	-10	-8	-1	-1	-1	-1	-1
-2	6	-1	-2	0	0	-1	-5
-2	6	-1	-2	0	0	-1	-5
-4	-7	-1	-1	-1	2	1	-3
0	-7	0	-1	-12	-3	0	1
1	2	-2	-1	4	-1	-4	3
4	7	7	1	-2	-1	-2	0
3	-1	2	-1	-1	0	1	1
2	3	-8	-2	-4	-3	1	-2
2	3	-8	-2	-4	-3	1	-2
0	-6	2	2	3	5	6	4
0	0	-2	-1	-1	1	-2	-2
-2	16	12	0	-6	-3	0	-2
-9	-13	-4	0	0	-4	-5	-4
4	9	-5	-6	-5	-2	-2	2
2	6	2	1	4	-1	-3	-2
-2	-7	-5	-3	-3	1	0	-4
4	0	-5	-1	1	2	0	0
-2	0	2	-2	2	0	-2	-4
1	-2	-2	0	3	1	0	-1
-2	0	0	-2	-1	0	-1	3
-2	0	0	-2	-1	0	-1	3
-1	-10	-1	-1	-3	-1	1	1
1	8	2	-3	-5	-5	-6	-5
-4	-2	-4	-1	0	5	0	1
6	5	-2	-1	1	-2	1	0
6	5	-2	-1	1	-2	1	0
-2	7	5	2	2	2	1	2
7	5	-4	-1	2	0	5	6
7	5	-4	-1	2	0	5	6
-2	4	6	4	-2	-3	-4	-4
-2	-3	-4	1	-1	2	1	3
-2	-2	-2	-2	-4	-4	1	0
-4	-6	-6	-4	-5	-2	-2	-4
-2	3	4	2	-1	-2	-2	-4
4	6	-3	-2	-8	-1	3	4
-5	-5	0	-2	-1	-5	-4	-5
2	-6	-4	-2	0	2	2	5
3	2	2	-4	-1	-4	-2	1
3	6	1	2	3	-3	-1	-2
-1	-2	-3	-3	-3	-3	-2	-3
3	9	5	2	0	0	2	2
6	5	0	0	7	4	10	9
-2	-4	-3	-1	-2	0	2	0
-3	3	-4	-1	-10	0	1	-1
-3	3	-4	-1	-10	0	1	-1
-4	-2	-4	-1	4	-2	-7	-3
2	-2	-2	-1	1	3	2	3
0	0	-2	-2	-2	1	0	-1
1	-4	2	0	-3	-5	-8	-5
1	-2	1	0	-3	-2	0	-2
0	0	-1	0	-6	-3	-2	-1
1	2	-1	-1	6	5	1	0
1	2	-1	-1	6	5	1	0
-8	-7	0	-2	-1	0	-3	-5
-8	-7	0	-2	-1	0	-3	-5
-4	0	-4	1	6	5	5	2
2	1	-2	-2	-3	-2	2	6
2	1	-2	-2	-3	-2	2	6
2	1	-2	-2	-3	-2	2	6
-1	-3	-1	-2	0	-2	-4	-5
1	0	3	0	-3	-1	2	4
-2	-5	-1	1	2	0	-1	-2
2	-9	-2	-1	-3	-3	1	-1
2	-9	-2	-1	-3	-3	1	-1
0	24	3	-1	-3	0	-1	-2
-4	-4	-6	0	1	1	-2	2
-2	-1	7	-2	-7	-8	-1	-2
3	23	7	-1	-5	-2	-3	-4
1	17	2	1	1	1	5	7
1	-10	-11	-2	-2	2	6	6
-2	-5	15	0	-1	0	2	-1
-4	14	17	5	-1	-1	-1	-2
-4	14	17	5	-1	-1	-1	-2
-5	3	-2	-1	-1	-2	2	-2
-6	-12	0	1	1	2	2	-4
-2	-9	-2	-4	-4	1	-2	0
-9	-22	-9	-3	-4	-8	-17	-9
-4	-17	-13	-2	3	-2	-3	-2
-5	-14	-4	-1	-4	-5	5	3
3	12	-6	0	-2	5	9	5
-4	-6	-1	-1	2	1	5	1
-1	-10	-5	-4	-13	-6	-4	-3
-6	-1	1	-2	-1	-2	-5	-4
-6	-13	4	-2	-3	-1	4	-2
-4	-7	0	-1	-1	-2	-1	0
-8	-5	-5	-3	-3	-4	-11	-7
2	15	-4	0	2	-2	-6	0
-2	-10	-3	1	-1	0	0	-2
-5	-9	1	-3	-12	-4	-1	-1
-2	-17	4	1	2	1	-2	-4
-2	-2	5	2	-1	-2	1	-2
-2	-2	-3	1	1	0	2	0
0	-4	-1	-1	-1	-3	1	2
-6	-1	3	-1	0	-2	-4	-9
-1	-7	3	-1	-3	-2	-3	-3
-1	-13	-4	-2	-1	-1	0	0
3	28	5	-1	0	3	-3	-2
-5	-9	-8	1	3	2	1	1
0	4	-1	-1	-4	-4	1	2
-4	10	-4	1	9	4	5	8
11	-20	2	-2	-4	-3	-7	5
-11	-13	-10	-5	-3	1	3	0
-8	9	3	-1	-11	-4	-3	-10
-7	-16	5	3	0	-3	-5	-11
12	0	-10	-3	4	3	2	2
9	9	3	4	2	1	2	7
-6	-9	1	0	-1	1	5	5
4	-8	-7	0	2	3	1	-7
2	0	-3	2	-1	-1	-1	7
-3	11	-5	-5	-1	-1	-1	3
-7	-8	0	-2	-2	-4	-4	-5
-7	-15	-1	-3	-5	-3	1	-5
-3	-4	-1	-1	-2	1	4	3
6	-2	8	1	-3	-1	1	2
2	17	-2	-4	0	-2	3	2
-6	10	4	-1	-8	-7	-7	-7
-2	-9	-14	-1	0	3	-1	3
2	4	1	0	0	-2	-2	1
0	0	0	-1	-1	0	1	1
-5	8	-1	0	-1	0	-1	-6
2	9	4	-1	-5	-2	-1	2
-8	4	2	-2	-8	-5	1	-4
-11	-25	-1	-1	-3	-3	-2	-4
3	16	-9	-3	-2	1	0	4
1	1	-4	0	1	4	2	-1
-1	-3	-1	-2	-11	-3	-4	-7
14	15	2	0	-7	-10	1	10
8	5	1	2	7	7	3	7
2	-2	0	5	3	-1	-2	-1
3	-7	-13	-7	1	4	3	6
5	5	-2	-2	-3	-1	2	4
-4	2	-5	0	2	1	0	-3
-7	-6	-1	-1	-2	-2	-2	-4
10	9	-1	-1	-7	-3	5	7
10	24	11	-3	-15	-5	-3	-8
-2	-10	-3	0	8	3	2	4
2	-6	1	0	-2	0	-2	-1
1	-1	-4	-2	-3	-3	-2	2
-8	-2	-6	-3	0	-5	-7	-6
-5	7	11	-4	-10	-4	-3	-4
1	-1	-1	-1	-1	-2	-2	-3
-6	-2	3	1	4	2	-2	-4
4	5	0	0	1	1	5	7
4	3	-2	-2	-5	2	2	6
-1	-2	3	-1	-6	-3	-2	-1
0	-2	0	1	0	4	0	1
-1	0	-3	-1	9	2	-2	-4
0	2	-1	-1	3	-1	-4	1
4	0	2	-2	-9	-4	1	3
-2	2	-1	0	-2	1	1	-1
0	-1	0	-6	-15	-3	1	-2
-2	0	-1	-2	-17	-9	-3	-1
-6	-3	-1	-2	1	1	2	-3
0	-1	-1	3	1	3	4	2
-2	1	2	-3	-12	-8	-2	-4
-5	-3	-3	-2	-1	-3	-4	-2
-1	-2	-2	1	3	-1	1	-2
2	5	4	0	0	3	-2	3
2	5	4	0	0	3	-2	3
1	0	-5	-6	-10	0	0	1
10	9	2	3	8	1	1	4
0	-2	-6	-3	0	3	2	0
-2	-9	-9	-1	11	5	-5	-3
-3	2	-2	-4	-5	2	1	-3
-1	-11	-6	-2	-3	1	1	4
2	-6	0	-1	2	-2	-1	1
2	-6	0	-1	2	-2	-1	1
0	4	3	2	-10	-7	1	4
4	8	-3	-1	8	5	-11	0
-1	-8	-4	-3	-3	-2	5	0
4	-2	0	0	1	3	2	2
6	10	-13	-1	2	2	4	1
-9	-8	-2	-3	1	2	1	-9
1	2	-8	-1	-4	-1	-2	-1
-12	-10	-5	-3	-2	0	-5	-10
6	-8	-4	-1	-6	-9	-8	0
6	-8	-4	-1	-6	-9	-8	0
2	1	-4	-3	-5	1	-2	1
4	11	5	0	-2	-4	-4	1
-8	-16	2	3	2	0	3	-7
3	2	-12	-5	6	6	-1	2
6	18	0	3	9	5	1	1
6	18	0	3	9	5	1	1
-4	-4	0	-1	-1	2	2	4
-5	-11	-5	-1	-2	-1	0	-1
-5	0	1	-1	-2	-1	-2	-2
-1	-17	2	2	-2	-1	3	1
-1	-17	2	2	-2	-1	3	1
-1	3	-7	-2	-3	0	2	1
2	3	-3	0	-1	1	3	1
2	19	-3	-2	-5	-4	3	0
1	9	0	0	-4	-2	-1	-3
5	17	10	0	-5	-1	28	22
-16	0	-7	-1	3	-4	-12	-29
8	-6	-10	-2	-1	5	18	18
-2	-5	3	1	2	1	9	4
-3	-9	-8	-3	2	-1	-9	-9
5	27	-6	-3	-3	3	6	6
7	1	3	1	2	-2	-10	-2
-14	-20	-2	-3	-5	-4	-3	-5
-9	-15	-2	2	2	1	-1	-2
2	4	-19	-3	-1	-1	-1	-3
2	-1	0	-3	-3	3	8	0
8	3	2	2	3	2	3	4
-2	-5	-6	0	5	3	1	-1
-5	-28	-2	-2	-4	-2	1	-1
-5	12	1	-1	-8	-2	-1	-5
-6	-6	-2	-2	6	4	-5	-7
0	-16	1	0	-3	-4	-1	3
4	22	10	1	-3	-2	3	0
4	14	3	-1	-3	-3	-3	-1
-1	-6	2	1	-3	-1	0	-1
-4	5	-10	-4	-2	-3	-5	-5
5	33	-3	-3	-2	-2	-1	3
5	-2	-9	-2	-3	1	3	3
2	-2	1	0	6	1	3	1
-14	-19	-3	0	0	-2	0	-8
7	3	10	3	-6	-2	-5	1
3	14	-1	0	2	-2	-4	2
0	-10	-3	-2	-2	-2	1	5
1	11	-4	-2	-3	0	0	2
2	-14	-4	2	2	1	-2	0
-13	-35	-1	-5	-9	-5	-3	-7
4	19	0	-3	-4	-1	-3	-1
-2	-2	0	0	-1	-4	-6	-2
3	15	0	-2	-5	-1	0	-4
0	7	-8	-2	2	0	3	4
2	16	-4	0	-1	0	3	5
0	-7	0	-2	3	3	3	3
4	17	-4	-1	-1	1	1	-4
5	-5	7	1	-1	-3	-7	-5
6	14	2	1	-2	2	8	10
6	14	2	1	-2	2	8	10
1	7	-1	0	3	1	-2	-6
1	-5	-4	2	3	0	-1	4
-9	-5	-1	1	-1	0	-1	-5
-4	-14	-5	-2	-3	-1	-3	-4
-2	2	1	-2	-4	-4	-6	-6
6	9	-9	-4	-4	-2	2	5
-1	-18	-3	-3	-4	-3	2	1
-10	-19	-5	0	3	1	-3	-5
-2	-19	10	2	2	1	3	-2
-12	6	13	0	-4	-5	-3	-11
12	21	2	3	4	2	1	9
3	-13	-4	-2	4	5	3	3
-4	-10	-8	-2	1	0	-4	-3
-1	11	2	0	-3	-5	0	4
-6	-27	-5	-1	2	-2	-6	-6
5	16	-4	-2	1	4	2	3
-4	0	-1	-3	-1	-5	-6	-2
3	-5	-9	-3	0	-1	4	-3
-3	-13	-6	-1	4	4	2	2
-4	20	9	1	4	0	0	-3
3	-1	-3	-2	-5	2	-3	1
7	3	3	2	15	2	-5	-10
-4	-5	2	-1	-8	-4	-1	2
2	14	1	0	-1	-5	-4	0
-7	-7	-2	-2	6	1	-3	-3
4	2	-2	-1	-2	-5	-5	-2
-3	-3	-5	-3	-7	-2	-5	-5
-4	-1	2	-2	0	3	1	-3
4	1	-1	0	0	0	3	4
-2	-11	1	2	1	-3	-2	-1
2	2	-2	1	11	8	4	5
-5	-5	-4	-7	-6	-4	-3	-7
0	4	2	0	-1	0	0	-4
-5	-6	4	0	1	-1	-6	-9
3	7	-1	-2	-12	-1	6	6
-3	-1	1	2	1	-5	-4	0
-4	-5	1	-1	-1	-1	3	-2
-4	-6	0	-1	-12	-3	-1	-2
-2	-2	-3	-4	13	6	-3	-1
7	4	-4	1	2	-1	1	5
3	4	-5	-2	-3	-2	0	-1
-3	-5	3	1	0	2	1	2
0	2	-3	-1	1	2	5	-1
8	2	-6	0	-2	-7	-2	-1
0	0	3	-1	-3	-7	-5	-5
-6	-2	-6	0	4	-1	-7	-4
-6	-2	-6	0	4	-1	-7	-4
1	3	0	-2	2	-3	3	0
3	2	1	0	-5	0	-3	-1
-7	-11	-1	1	-8	-2	-5	-6
0	0	1	-3	-6	-4	3	2
-3	-17	0	0	-4	-4	-4	-3
-2	5	-3	0	4	0	1	-2
-6	-16	-9	-2	-3	-1	1	-2
-3	7	1	-2	-5	-2	1	-5
-3	7	1	-2	-5	-2	1	-5
0	0	-1	1	0	1	3	6
-1	-2	5	0	-4	-1	-1	-1
-4	-4	-2	-2	3	-3	-5	-3
-1	-7	-2	-1	-4	0	6	1
-7	-7	-2	-2	-3	-2	-3	-6
-5	-11	4	0	0	-2	0	-3
1	-1	4	0	-9	-5	-7	-6
4	4	0	-2	3	0	1	3
-8	-7	-9	0	4	-2	-5	-5
-5	-6	-1	0	0	-3	-2	-1
-1	-3	1	0	-4	-2	1	0
3	6	-1	-1	0	2	0	1
2	-3	0	-1	-4	-5	-2	-1
0	6	-3	-4	-2	-2	0	-3
-3	-2	-3	-2	-7	0	-1	0
3	-1	-2	-2	-7	2	6	2
-6	-4	-3	1	1	1	-8	-6
-6	-4	-1	-3	1	-2	-1	-7
0	4	-1	-2	-2	0	1	1
7	-1	0	1	-4	-5	2	4
2	1	2	2	4	3	6	5
3	1	2	0	-6	1	3	8
1	4	-5	-2	9	2	1	2
-3	-2	-3	-4	-2	-3	-8	-2
-3	-7	-3	0	1	0	0	2
-2	-7	0	-1	3	2	5	2
-2	-9	-4	-2	0	3	-1	-2
-2	-9	-4	-2	0	3	-1	-2
-1	0	0	2	-3	-2	-3	0
-2	-1	1	-1	-2	-1	-2	-1
-1	3	3	-2	-9	-3	-5	-9
-4	-3	-4	-3	3	4	6	2
-1	-4	1	-1	-3	-2	0	0
6	5	2	-1	-4	-3	-2	4
5	1	5	1	-5	-5	-4	0
-7	-1	-4	-4	-5	-1	1	-2
-1	-1	-1	-1	7	3	-7	-1
-3	-1	-2	0	7	2	-2	-3
-3	-1	-2	0	7	2	-2	-3
8	4	3	2	3	4	3	6
-3	2	1	-4	-6	-2	0	-3
3	8	2	1	-4	-1	4	3
-1	1	-3	-1	-2	-2	0	-3
-3	-6	-3	1	-1	-2	0	-1
-3	-6	-3	1	-1	-2	0	-1
0	-1	1	-3	-4	-2	0	-2
-3	5	-3	-3	-8	-3	-4	-4
2	0	-1	0	1	-3	1	-1
1	-3	-1	-2	-1	-2	-12	-2
2	0	-2	-2	-3	-3	-4	-2
0	1	1	-1	0	2	3	0
-4	-4	0	-2	-2	-2	4	4
5	5	-1	0	7	6	3	3
0	3	-1	-2	-8	3	3	1
-1	1	2	1	3	-1	2	2
6	5	-3	3	3	5	2	5
-4	-2	-3	-1	-6	-4	-2	-3
-2	-3	-3	-2	0	-2	0	0
-2	-4	-1	1	6	1	-2	-1
5	9	-1	2	-2	1	2	3
3	5	2	1	-1	-1	-3	-5
2	2	-1	-1	-3	-2	-1	-2
1	-1	0	-5	-12	0	0	0
1	3	-4	-3	-3	1	0	0
3	13	7	3	3	1	2	4
-2	-3	-6	1	3	2	2	5
-6	-10	-4	1	-2	0	-3	-4
-1	4	-3	0	3	1	-2	-2
2	-6	-1	-2	-2	-3	-2	2
-2	2	11	3	-1	-1	-6	-7
3	10	-11	-5	-3	-4	2	0
1	9	3	2	3	1	3	-1
8	10	-5	-2	-2	-3	3	4
3	9	-4	-4	-8	-2	-2	-1
3	-4	7	0	2	0	-3	1
4	0	-1	-1	4	5	0	3
-2	-7	-3	-3	1	0	-3	-1
2	-1	-9	-6	-7	-4	1	2
2	-8	2	1	-1	3	0	0
0	-11	1	0	3	-3	-1	-1
3	2	1	-2	-6	-3	1	1
-3	-5	-4	-2	1	-2	-4	-3
-3	-5	-4	-2	1	-2	-4	-3
1	17	1	0	-1	0	5	0
-6	-5	5	-3	-1	-1	-4	-5
-1	4	-5	-2	-1	-1	-3	-4
0	10	-1	1	-2	0	3	2
-12	-21	0	0	-4	-4	-1	-6
-2	-2	-2	-1	-4	-2	0	-3
-1	11	0	-1	1	-3	-1	1
4	-2	3	-2	-2	2	0	1
0	-4	-7	-1	3	2	2	0
4	7	-6	-4	-3	0	-2	2
-2	-2	5	2	-3	0	3	2
-3	3	4	1	0	1	-2	-2
2	-1	10	-1	2	0	-2	-2
2	7	-4	-2	-3	-1	-2	1
-2	1	3	2	-3	-1	-4	-5
-2	-1	-4	-2	-6	-2	2	4
1	2	0	1	-1	1	3	4
-1	2	-4	-1	-2	-3	2	-3
-2	-6	-1	-2	-2	-1	-3	-1
-5	-11	7	0	-5	-5	-6	-4
7	10	0	0	2	2	3	3
0	2	-3	-3	-6	-1	0	2
-2	1	1	1	2	-2	-5	-4
[truncated: 1,566 more rows]
