# Supplementary material for: Flexible Virtual Reality System for Neurorehabilitation and Quality of Life Improvement
Source: Sensors (Basel). 2020 Oct 23;20(21):6045. doi: 10.3390/s20216045 (PMC7672612; doi:10.3390/s20216045)
Supplement: Supplementary file 1 [file sensors-20-06045-s001.zip › S4_EMG/User1/Box2.txt]

0	0	0	0	0	0	0	0
0	0	0	0	0	0	0	0
-2	-1	0	0	-6	-2	-1	-4
-2	-1	0	0	-6	-2	-1	-4
0	0	-1	0	-5	-4	1	-2
0	0	-1	0	-5	-4	1	-2
0	0	-1	0	-5	-4	1	-2
1	0	-2	-1	1	0	4	6
1	0	-2	-1	1	0	4	6
0	-1	-1	-3	-3	-2	1	2
-1	0	-1	-1	3	-1	1	1
0	0	-1	-1	-3	0	0	2
-2	-1	-2	-1	-6	-1	-1	0
2	-1	0	1	1	-1	-2	-3
2	-1	0	1	1	-1	-2	-3
-2	-2	-2	-1	-4	2	-7	-9
-2	-1	-2	0	1	0	3	0
-2	-1	-2	0	1	0	3	0
-2	-1	-2	0	1	0	3	0
0	-1	-3	-2	-3	1	1	0
0	-1	-2	0	-3	0	3	-1
-1	0	1	-1	2	-1	-1	2
-1	0	1	-1	2	-1	-1	2
-1	-1	-1	0	-2	-5	0	2
-1	0	0	-1	5	-2	-1	-1
-1	0	0	0	-4	3	-1	-4
-1	0	0	0	-4	3	-1	-4
0	0	-3	-1	-6	-1	2	0
-2	2	0	-1	-3	-1	0	6
-2	-2	0	-2	0	0	1	-5
0	1	0	-2	-1	1	3	8
1	1	0	1	-2	-1	-2	-1
1	0	0	1	-2	-2	2	2
-3	-7	-7	-2	0	-2	-10	-27
1	5	2	0	0	1	-1	1
-2	4	1	1	0	-2	-1	-8
-1	0	-1	0	-4	0	-2	-4
-1	0	-1	0	-4	0	-2	-4
0	-3	-7	-1	-7	-1	-4	-6
-4	-4	-4	-4	-4	-5	-8	-24
1	4	5	1	2	5	2	-2
0	-3	-3	-4	2	-2	1	3
2	0	1	1	-2	-5	5	13
-1	-4	-3	-3	-5	-3	0	0
2	3	-3	2	4	3	-1	-2
2	3	-3	2	4	3	-1	-2
0	-3	1	-2	-2	-1	-1	-7
-3	-6	-9	-7	-2	-2	-4	-7
-4	-9	-14	-7	-3	-3	-2	-5
-4	-8	-11	-11	-6	-10	-2	-3
-4	-2	-5	1	-2	0	0	-1
-2	2	-3	-3	-5	-5	-2	-4
5	10	25	11	6	3	2	-1
-3	-4	-4	-3	-1	-5	-2	1
-3	-4	-4	-3	-1	-5	-2	1
-3	-4	-4	-3	-1	-5	-2	1
-2	-6	-10	-7	-4	-4	-2	0
1	1	2	3	-3	2	2	3
1	3	-2	1	2	0	3	2
-1	-5	-10	-5	-4	-3	0	1
-1	-5	-10	-5	-4	-3	0	1
-2	-4	-5	-4	-5	-2	1	6
-2	-4	-5	-4	-5	-2	1	6
1	4	3	2	0	4	1	1
-1	-3	-7	-7	-8	-8	-3	-1
-1	-3	-7	-7	-8	-8	-3	-1
0	-1	-6	-7	-8	-5	1	1
0	-1	-6	-7	-8	-5	1	1
3	-6	2	8	5	-5	14	27
3	5	8	2	-2	8	10	18
-1	-2	-3	-1	-3	1	-3	-2
1	4	-4	-8	-3	4	7	18
3	3	4	3	0	1	0	0
2	4	-6	-7	-8	-6	-2	14
2	4	-6	-7	-8	-6	-2	14
4	2	4	11	6	4	9	18
4	0	-2	1	1	5	5	17
-4	-6	-5	-6	-3	-9	-7	-5
-2	-3	-1	-5	-5	-4	-2	2
1	1	1	1	0	-4	0	-7
1	0	1	-3	-1	3	13	24
-13	0	7	3	-4	-20	-33	-64
4	3	-2	-1	1	1	7	21
-2	-1	-2	0	3	7	1	-16
-1	-5	-6	-9	-6	-1	-6	-6
2	4	1	7	5	7	9	18
0	-3	-7	-5	-4	2	4	-1
0	-3	-7	-5	-4	2	4	-1
-10	-3	-3	-5	3	-4	-15	-42
-1	-4	5	0	-3	-3	-5	-12
-1	4	8	4	2	-4	-6	-11
4	1	-3	0	3	5	11	20
4	1	-3	0	3	5	11	20
-2	-1	-3	-5	-4	1	-2	-5
0	-2	-10	-5	0	-3	1	15
-1	-4	-1	-3	-5	-3	-8	-15
-1	-4	-1	-3	-5	-3	-8	-15
6	10	2	-4	-5	4	9	21
-3	9	2	2	-2	-2	-3	-6
-3	9	2	2	-2	-2	-3	-6
1	1	1	3	1	0	-1	-8
-7	-9	1	1	0	-1	-1	-1
-7	-9	1	1	0	-1	-1	-1
-7	-9	1	1	0	-1	-1	-1
-7	-9	1	1	0	-1	-1	-1
-7	-9	1	1	0	-1	-1	-1
0	-5	3	2	-3	2	4	9
-1	-5	3	2	1	-2	0	-6
2	7	18	13	4	4	-3	-3
2	7	18	13	4	4	-3	-3
2	7	18	13	4	4	-3	-3
1	-10	-24	-21	-11	-3	2	1
2	5	-8	-4	-5	-5	-2	7
2	5	-8	-4	-5	-5	-2	7
2	5	-8	-4	-5	-5	-2	7
2	5	-8	-4	-5	-5	-2	7
-4	-6	-17	-6	-3	0	-1	-6
-2	-4	-5	0	-4	-3	0	6
-2	-4	-5	0	-4	-3	0	6
-2	-4	-5	0	-4	-3	0	6
-2	-4	-5	0	-4	-3	0	6
3	-5	2	-1	0	3	13	27
3	-5	2	-1	0	3	13	27
1	1	-5	-9	-9	-1	-1	2
1	1	-5	-9	-9	-1	-1	2
-1	3	-14	-10	-11	-4	-3	-4
-1	-1	3	2	6	-1	-12	-20
3	0	-9	-11	-9	-6	5	17
3	0	-9	-11	-9	-6	5	17
2	3	-4	-2	-3	1	8	26
2	3	-4	-2	-3	1	8	26
-10	-4	-6	-4	-3	-13	-21	-55
-4	2	10	8	-1	-3	-2	-15
1	4	3	3	1	-3	2	9
1	4	3	3	1	-3	2	9
1	2	5	1	-1	5	5	11
-1	-8	-14	-10	-6	-5	-11	-11
4	-3	-5	-6	-6	1	4	16
4	-3	-5	-6	-6	1	4	16
2	-4	-10	-9	-7	-3	-1	4
2	4	6	1	-5	-2	3	10
-2	0	-5	-6	-3	-7	-7	-16
-2	0	-5	-6	-3	-7	-7	-16
-3	2	4	6	0	1	-5	-25
-2	-3	-2	0	-2	-1	-1	-1
-2	-3	-2	0	-2	-1	-1	-1
-2	-1	4	4	-4	0	-10	-21
2	0	-3	-8	-4	-2	2	17
1	-4	-1	3	-2	-1	3	4
1	-4	-1	3	-2	-1	3	4
1	-4	-1	3	-2	-1	3	4
1	-4	-1	3	-2	-1	3	4
1	-4	-1	3	-2	-1	3	4
1	-4	-1	3	-2	-1	3	4
1	6	-2	-1	1	2	-1	-6
1	6	-2	-1	1	2	-1	-6
1	6	-2	-1	1	2	-1	-6
1	6	-2	-1	1	2	-1	-6
1	6	-2	-1	1	2	-1	-6
1	6	-2	-1	1	2	-1	-6
1	6	-2	-1	1	2	-1	-6
1	6	-2	-1	1	2	-1	-6
0	1	8	7	5	-1	-4	-18
0	1	8	7	5	-1	-4	-18
1	1	1	1	-3	-5	-8	-14
2	2	0	1	3	1	0	-1
1	6	6	5	6	3	4	18
3	-2	6	10	1	4	8	14
3	-2	6	10	1	4	8	14
3	-2	6	10	1	4	8	14
-2	-3	-10	-6	-2	-6	-9	-9
0	2	2	1	-3	-2	-2	4
-1	-1	-1	-4	2	0	-5	-2
-1	-1	-1	-4	2	0	-5	-2
-1	-1	-1	-4	2	0	-5	-2
-1	-1	-1	-4	2	0	-5	-2
-1	-1	-1	-4	2	0	-5	-2
-5	-3	2	-2	0	-5	-7	-22
-5	-3	2	-2	0	-5	-7	-22
-5	-3	2	-2	0	-5	-7	-22
-5	-3	2	-2	0	-5	-7	-22
2	-3	1	4	-2	0	7	19
-3	4	1	0	0	-1	-10	-26
-3	4	1	0	0	-1	-10	-26
-3	4	1	0	0	-1	-10	-26
-3	4	1	0	0	-1	-10	-26
-3	4	1	0	0	-1	-10	-26
-1	-7	-8	-5	-2	-4	-5	-2
-1	-7	-8	-5	-2	-4	-5	-2
-4	2	4	6	2	6	1	-3
-4	2	4	6	2	6	1	-3
-4	2	4	6	2	6	1	-3
-4	2	4	6	2	6	1	-3
1	3	8	11	6	3	3	-2
1	3	8	11	6	3	3	-2
1	3	8	11	6	3	3	-2
1	3	8	11	6	3	3	-2
1	3	8	11	6	3	3	-2
-1	-3	-5	-6	-4	-3	2	4
-1	-3	-5	-6	-4	-3	2	4
-1	-3	-5	-6	-4	-3	2	4
-1	-3	-5	-6	-4	-3	2	4
2	-4	-13	-9	-5	-2	0	11
2	-4	-13	-9	-5	-2	0	11
-5	0	6	1	-2	-3	-8	-27
-5	0	6	1	-2	-3	-8	-27
-5	0	6	1	-2	-3	-8	-27
-6	-1	3	4	-2	0	-12	-35
-3	-8	-14	-9	-11	-8	-4	1
-1	-6	-3	2	-2	2	3	-5
-1	-6	-3	2	-2	2	3	-5
-2	8	11	-1	-3	-1	-13	-49
-1	0	2	0	-1	-1	2	2
-1	0	2	0	-1	-1	2	2
-1	0	2	0	-1	-1	2	2
-1	0	2	0	-1	-1	2	2
4	-2	-2	9	6	10	12	22
0	2	-2	5	-1	1	2	5
-4	1	5	5	6	-2	-7	-3
-4	1	5	5	6	-2	-7	-3
-4	1	5	5	6	-2	-7	-3
-4	1	5	5	6	-2	-7	-3
-4	1	5	5	6	-2	-7	-3
-3	-8	-10	-15	-11	-4	2	6
-3	-8	-10	-15	-11	-4	2	6
3	3	-4	-2	-6	1	5	11
3	3	-4	-2	-6	1	5	11
3	3	-4	-2	-6	1	5	11
1	7	17	18	1	6	5	-3
1	7	17	18	1	6	5	-3
3	3	8	3	-4	0	4	17
0	-3	-5	1	5	1	3	7
0	-3	-5	1	5	1	3	7
1	10	2	2	2	6	7	11
-2	-6	-12	-13	-12	-3	-3	9
-2	-2	2	2	3	1	1	-6
-2	-2	2	2	3	1	1	-6
-2	-2	2	2	3	1	1	-6
0	-3	-1	-4	-4	-2	1	1
-4	-3	0	-3	-8	-5	-14	-36
1	5	1	3	7	1	1	11
-2	-4	-5	-4	-1	-1	-1	3
-2	-4	-5	-4	-1	-1	-1	3
-2	-1	-7	-6	-2	-1	-6	2
-2	-1	-7	-6	-2	-1	-6	2
0	2	6	2	-2	-1	-1	5
0	2	6	2	-2	-1	-1	5
0	2	6	2	-2	-1	-1	5
-4	0	-2	-3	-6	-2	-2	-7
-4	3	6	8	0	1	-3	-15
-2	-2	-1	1	3	-2	-3	-14
-2	1	-4	0	0	-1	-1	5
-2	1	-4	0	0	-1	-1	5
-3	-6	-5	-3	-4	-5	-3	-5
-3	-6	-5	-3	-4	-5	-3	-5
1	1	2	2	0	5	5	7
-7	-3	-6	-4	-5	-4	-4	-2
-7	-3	-6	-4	-5	-4	-4	-2
7	2	5	3	5	9	10	17
7	2	5	3	5	9	10	17
7	2	5	3	5	9	10	17
7	2	5	3	5	9	10	17
-1	3	3	0	-2	-1	-3	-10
0	3	1	1	0	0	-1	7
0	3	1	1	0	0	-1	7
0	3	1	1	0	0	-1	7
0	3	1	1	0	0	-1	7
-7	-11	-19	-7	-7	-6	-5	-19
-4	1	-3	-6	-8	-5	-2	-11
-4	1	-3	-6	-8	-5	-2	-11
-4	1	-3	-6	-8	-5	-2	-11
-4	1	-3	-6	-8	-5	-2	-11
2	0	1	-4	-5	-2	2	11
1	-3	-2	-3	-1	-1	4	17
1	0	12	11	10	6	2	-12
1	0	12	11	10	6	2	-12
1	0	12	11	10	6	2	-12
1	0	12	11	10	6	2	-12
1	5	11	0	-3	3	2	9
-2	7	18	12	1	2	-2	5
-2	7	18	12	1	2	-2	5
-2	7	18	12	1	2	-2	5
-3	-3	-10	-9	-6	-7	0	6
-1	5	3	-1	-6	-7	1	3
-1	5	3	-1	-6	-7	1	3
3	-5	3	-2	1	4	3	-12
3	-5	3	-2	1	4	3	-12
-2	-1	-5	-7	-4	2	1	-9
-2	-1	-5	-7	-4	2	1	-9
11	0	-3	3	-5	0	4	19
-4	-3	-4	-1	-1	-5	4	12
20	1	-11	-5	-3	-6	-6	-21
20	1	-11	-5	-3	-6	-6	-21
11	2	-5	-7	-8	-4	-11	0
25	6	1	3	5	8	14	6
25	6	1	3	5	8	14	6
25	6	1	3	5	8	14	6
-8	5	0	5	11	35	10	24
-3	9	12	8	9	16	-5	-54
-23	-28	-33	-5	-7	-9	-4	-19
-23	-28	-33	-5	-7	-9	-4	-19
-20	-2	9	3	-3	-9	-5	18
-10	-4	-1	5	-8	-21	1	2
-10	-4	-1	5	-8	-21	1	2
7	19	24	13	5	7	6	19
8	-2	4	6	-5	-3	1	12
0	0	-1	8	-2	-3	-5	-13
14	5	1	6	-4	0	3	1
-21	-3	1	2	-6	-3	-4	8
7	-9	-14	4	-4	9	11	18
9	7	6	0	-3	-9	-3	1
8	2	6	-6	-6	-7	-7	-27
8	2	6	-6	-6	-7	-7	-27
8	0	-13	-10	-3	-10	-16	-52
8	0	-13	-10	-3	-10	-16	-52
-7	-1	2	-8	1	5	6	1
-7	-1	2	-8	1	5	6	1
-9	0	2	-9	-4	1	2	13
-9	0	2	-9	-4	1	2	13
-8	3	8	-7	-4	-7	2	3
-10	-7	-1	-11	-3	-1	-5	-14
-10	-7	-1	-11	-3	-1	-5	-14
-4	-3	-7	-7	-6	-4	-6	-13
-4	-3	-7	-7	-6	-4	-6	-13
-1	-2	-8	0	0	5	12	36
-1	-2	-8	0	0	5	12	36
-1	-2	-8	0	0	5	12	36
-1	-2	-8	0	0	5	12	36
9	-15	-20	-5	-1	2	8	32
9	-15	-20	-5	-1	2	8	32
9	-15	-20	-5	-1	2	8	32
-9	-6	-10	-15	-12	-8	-8	-11
2	-1	4	6	5	-5	-6	-6
3	4	-1	3	5	2	12	32
3	4	-1	3	5	2	12	32
3	4	-1	3	5	2	12	32
1	-1	17	5	1	1	-2	-9
2	2	6	-1	2	-1	-12	-16
2	2	6	-1	2	-1	-12	-16
2	2	6	-1	2	-1	-12	-16
8	18	19	-4	1	-2	9	32
8	18	19	-4	1	-2	9	32
8	18	19	-4	1	-2	9	32
2	1	-1	6	2	5	8	12
2	1	-1	6	2	5	8	12
-3	-8	-13	-1	-1	1	-1	-15
2	4	5	7	2	5	9	35
-1	-5	-5	6	-2	-6	-2	-2
-1	-5	-5	6	-2	-6	-2	-2
2	-2	-4	1	0	2	1	8
2	-2	-4	1	0	2	1	8
-1	-7	-2	9	-2	1	-6	-11
-5	-5	-9	4	0	6	3	3
-3	2	2	-3	-7	-8	-10	-31
-5	-8	-12	-2	-1	4	1	5
1	3	1	0	-5	-2	-5	-7
1	3	1	0	-5	-2	-5	-7
0	-1	-5	-5	-2	-1	2	-9
1	0	-10	-3	-4	-5	0	19
1	-1	4	3	-1	-1	9	17
-9	-11	-17	-3	-4	-1	-4	-21
-7	-7	-8	-4	-6	-3	-6	-19
5	6	6	0	-1	1	7	32
-12	-19	-17	1	-3	-4	-9	-27
-2	0	-5	-4	0	-2	-5	0
-1	8	13	1	0	-9	0	-3
-11	-1	1	3	-2	-6	-16	-49
1	-10	-11	-2	-2	-1	-5	4
1	-10	-11	-2	-2	-1	-5	4
6	-1	-2	4	1	6	7	14
-2	-2	-9	-14	-9	-10	-3	-1
-2	-2	-9	-14	-9	-10	-3	-1
2	-7	-7	4	1	4	6	16
11	6	10	-10	-6	-1	4	10
4	-1	16	9	1	3	1	2
4	-1	16	9	1	3	1	2
-3	1	-10	-7	-11	-4	-5	-2
-4	2	13	14	6	2	0	-9
-4	2	13	14	6	2	0	-9
-5	-9	-10	-5	-2	-2	-4	-17
4	-4	-2	-3	-4	0	3	10
-5	-4	4	6	4	3	2	-6
-1	-10	-11	-3	0	1	5	15
-1	-10	-11	-3	0	1	5	15
-6	1	-3	0	-2	-2	-7	-18
-3	-9	-9	-1	0	-1	-4	-18
-2	4	-7	-1	-3	3	6	13
0	-4	-4	-1	-3	3	-2	-5
1	1	4	-1	-1	-4	1	13
2	1	-1	1	1	-1	-7	-10
-1	9	5	-1	-7	-2	-3	6
6	1	-6	1	1	4	1	-1
6	1	-6	1	1	4	1	-1
6	1	-6	1	1	4	1	-1
6	1	-6	1	1	4	1	-1
0	4	5	5	1	4	4	5
-4	-9	-13	-17	-10	-8	-5	-5
0	13	14	17	8	7	1	-6
0	13	14	17	8	7	1	-6
0	13	14	17	8	7	1	-6
1	-5	0	1	-2	2	-1	0
0	1	-1	-3	-2	12	4	-4
-8	-3	3	-3	-4	-16	-6	-9
-6	4	3	5	1	-4	-14	-25
9	9	0	-2	3	7	7	15
-2	3	-3	-4	-4	-9	-6	-6
0	-2	-9	-1	0	12	3	-1
1	8	14	3	5	16	2	-4
1	8	14	3	5	16	2	-4
-4	-1	-5	-2	-1	-2	-5	-3
-4	-1	-5	-2	-1	-2	-5	-3
-4	-1	-5	-2	-1	-2	-5	-3
1	3	7	4	-5	-7	-1	6
0	9	3	5	7	1	-6	5
-2	2	-1	3	-3	2	6	17
5	-3	-4	4	-4	-2	4	-3
23	5	5	6	-2	0	12	40
-6	1	-5	6	-1	-6	-10	-30
-21	-8	11	-2	-3	-3	-2	2
-21	-8	11	-2	-3	-3	-2	2
-9	-2	-4	2	-1	-3	3	10
17	8	-6	4	-1	2	-3	-60
17	8	-6	4	-1	2	-3	-60
17	8	-6	4	-1	2	-3	-60
17	8	-6	4	-1	2	-3	-60
-6	5	6	1	-4	-9	-10	-29
14	-5	-13	-1	1	7	12	30
-5	-9	-20	-4	-3	0	1	-3
-5	-9	-20	-4	-3	0	1	-3
2	2	2	-9	-4	-1	7	40
3	-5	-1	-10	-3	6	0	-21
9	7	10	-15	1	4	4	15
4	-1	0	-10	1	5	10	13
4	-1	0	-10	1	5	10	13
-2	2	1	-17	-5	3	1	-4
-8	-34	-35	-6	-3	4	-2	-21
-10	3	9	5	6	-1	-7	-15
-10	3	9	5	6	-1	-7	-15
9	5	2	-4	0	9	13	32
-8	-16	-38	-11	-4	-15	-14	-1
-8	-16	-38	-11	-4	-15	-14	-1
-5	-9	-16	-3	-6	-2	-11	-28
1	2	0	-3	6	1	-9	-21
1	2	0	-3	6	1	-9	-21
1	2	0	-3	6	1	-9	-21
1	2	0	-3	6	1	-9	-21
1	2	0	-3	6	1	-9	-21
0	-1	14	3	-3	-2	3	7
-6	-7	-14	-17	-11	-12	-16	-24
-1	-1	5	-4	-6	3	-1	-19
-1	-1	5	-4	-6	3	-1	-19
-1	-1	5	-4	-6	3	-1	-19
-1	-1	5	-4	-6	3	-1	-19
-1	-1	5	-4	-6	3	-1	-19
-1	-1	5	-4	-6	3	-1	-19
-2	-9	-20	-5	-10	-1	-7	-28
-11	-2	12	2	-7	-13	-18	-64
0	5	1	-3	-3	-3	7	16
0	5	1	-3	-3	-3	7	16
3	11	8	6	1	0	3	18
3	11	8	6	1	0	3	18
-2	1	2	5	3	-2	-7	-6
10	16	9	-2	-3	5	13	34
9	-2	3	3	0	3	9	26
-5	-13	-27	-8	-4	-3	-8	-17
-24	2	9	7	3	1	-4	-16
-24	2	9	7	3	1	-4	-16
-12	2	16	15	5	4	0	-7
2	3	-13	-8	-8	-12	-10	-14
10	-3	4	1	1	7	10	23
5	5	11	0	-4	2	-3	-6
1	-11	-18	-13	-7	-4	-5	-5
-2	2	22	9	0	2	-2	-9
-2	-18	-21	-8	-5	-5	-5	-21
0	-28	-35	-3	-1	0	8	16
3	0	8	7	-2	-1	4	9
-3	4	-7	-7	-5	-9	-4	4
15	9	-9	-1	6	11	-4	-7
15	9	-9	-1	6	11	-4	-7
9	16	20	-8	-3	-8	0	33
6	-9	-17	-13	-7	-7	-1	10
6	-9	-17	-13	-7	-7	-1	10
3	-2	-16	-2	0	3	-2	-24
-5	7	10	-3	-11	-13	-3	-1
3	5	3	7	11	5	-2	-14
2	6	6	2	0	2	0	0
1	7	10	1	3	6	12	28
-6	-5	3	3	-6	-3	-4	-12
-6	-5	3	3	-6	-3	-4	-12
-5	1	-3	-3	1	5	-3	-5
-5	1	-3	-3	1	5	-3	-5
-11	-2	-1	1	-3	-2	-3	-2
-11	-2	-1	1	-3	-2	-3	-2
-14	-6	7	-3	-9	-8	-28	-63
-14	-6	7	-3	-9	-8	-28	-63
-14	-6	7	-3	-9	-8	-28	-63
3	-10	-13	-10	-6	-6	-2	-6
6	8	6	8	12	25	13	20
11	9	12	-4	5	10	-6	-18
11	9	12	-4	5	10	-6	-18
33	13	11	13	12	9	20	44
3	4	9	-4	-3	0	-3	11
3	4	9	-4	-3	0	-3	11
-4	14	8	1	1	14	-2	-6
-4	14	8	1	1	14	-2	-6
6	-4	-24	-4	-6	-10	1	18
6	-4	-24	-4	-6	-10	1	18
6	-4	-24	-4	-6	-10	1	18
-8	-3	-7	8	4	4	0	-23
-8	-3	-7	8	4	4	0	-23
17	3	-2	2	-8	-12	10	-2
-46	-15	-2	7	1	3	-14	-28
-11	3	2	7	-5	6	1	8
-5	3	3	3	2	27	-5	0
11	-4	-8	-4	-3	2	12	0
11	-4	-8	-4	-3	2	12	0
-25	-10	2	-8	-3	1	-12	-34
-25	-10	2	-8	-3	1	-12	-34
8	-1	-10	-6	1	3	9	24
8	-1	-10	-6	1	3	9	24
-13	9	8	-8	-8	-11	-11	-21
14	6	8	-6	2	7	14	37
0	1	5	-7	-6	-8	-4	2
-3	-20	-24	-12	-2	5	5	15
9	10	12	-8	-1	-10	4	31
-1	-12	-10	-8	-6	-1	3	42
-18	-9	-5	-9	-6	-9	-15	-29
4	-20	-11	-4	-2	6	7	6
14	6	-7	-5	0	11	10	12
18	11	7	-4	3	1	1	5
18	11	7	-4	3	1	1	5
7	-15	-12	-2	-1	1	-4	-13
7	-15	-12	-2	-1	1	-4	-13
3	24	23	-4	-3	-5	-5	4
3	24	23	-4	-3	-5	-5	4
-5	-13	-13	-8	-5	-13	-1	11
-8	-13	3	2	-7	-23	-4	-5
1	-1	-13	-9	-9	3	4	24
1	-1	-13	-9	-9	3	4	24
1	-1	-13	-9	-9	3	4	24
-9	3	8	-5	-7	-11	-13	-15
-9	3	8	-5	-7	-11	-13	-15
-9	3	8	-5	-7	-11	-13	-15
-9	3	8	-5	-7	-11	-13	-15
-9	3	8	-5	-7	-11	-13	-15
-9	3	8	-5	-7	-11	-13	-15
-4	-4	-23	-6	-6	-6	-7	-12
-4	-4	-23	-6	-6	-6	-7	-12
3	14	13	4	0	0	4	8
3	14	13	4	0	0	4	8
-7	1	6	-2	-2	-1	-10	-32
-7	1	6	-2	-2	-1	-10	-32
0	6	3	0	8	1	-1	-6
0	6	3	0	8	1	-1	-6
4	3	8	7	-4	-2	4	6
1	2	-5	-8	-8	-3	-4	2
1	12	16	22	9	2	-2	-31
1	12	16	22	9	2	-2	-31
0	-3	0	-8	-16	-14	1	15
0	-3	0	-8	-16	-14	1	15
-6	-3	1	5	2	-2	-11	-30
-6	-3	-8	7	1	-4	-2	-19
2	12	11	1	-2	2	3	5
-1	8	-5	10	1	5	-3	-12
-2	-10	-15	-9	-6	-4	-7	-14
0	8	17	4	5	10	4	22
-4	-6	-17	-13	-2	6	2	8
-4	-11	-3	7	3	1	-1	0
-3	-12	-8	0	-4	-5	-3	-8
2	-2	-1	-11	-6	-7	-6	-5
-7	-16	-9	7	4	-2	-2	10
-4	2	12	-6	-3	-6	9	14
3	3	-10	-2	1	-2	7	14
10	18	22	3	2	-1	2	7
-4	-5	-2	-7	-5	-5	-2	-9
-3	-9	-16	7	0	-4	1	12
5	23	31	2	2	0	-1	10
-1	0	-1	-4	-1	0	-6	-14
-2	-9	-11	-2	-4	1	0	1
1	12	7	-1	-8	-5	0	2
-3	6	4	-1	-4	-6	-9	-29
0	-2	-14	-4	-4	-1	-3	-16
3	-8	-17	-7	-3	2	-2	-11
-8	6	18	3	-4	-2	-8	-18
-8	6	18	3	-4	-2	-8	-18
1	-8	-16	-9	-4	-1	2	-3
5	3	2	-5	4	2	4	1
1	-3	13	11	13	24	6	-6
-6	-1	0	0	-3	3	-1	-13
-6	-1	0	0	-3	3	-1	-13
-13	-22	-14	-2	-4	-2	4	12
-4	-23	-23	-9	-7	-7	-15	-24
10	10	10	-3	-5	-2	-3	13
-1	-5	14	12	15	15	-1	-13
-1	-5	14	12	15	15	-1	-13
14	12	15	2	-4	-1	1	22
2	-21	-37	-9	-6	-3	-1	11
0	-5	-10	0	-4	0	6	12
1	-3	-10	-8	-10	-6	-1	11
-4	-1	4	8	3	-13	3	2
-4	-1	4	8	3	-13	3	2
12	21	21	9	10	14	11	22
12	21	21	9	10	14	11	22
7	20	14	-1	-2	8	2	-18
0	3	1	3	7	18	9	2
-2	-3	-8	-2	-4	-19	-8	-30
25	-11	-28	-15	-3	0	-16	-26
9	1	9	0	4	-2	40	96
9	1	9	0	4	-2	40	96
-6	-39	-50	9	12	29	-14	-45
33	7	11	-3	-9	21	-2	49
-13	6	-7	20	15	-38	-26	-52
14	5	0	10	6	15	9	-47
14	5	0	10	6	15	9	-47
14	5	0	10	6	15	9	-47
14	5	0	10	6	15	9	-47
-4	10	10	24	-4	-38	-21	-25
-21	-5	-34	25	-4	-1	-16	-19
-21	-5	-34	25	-4	-1	-16	-19
-21	-5	-34	25	-4	-1	-16	-19
20	6	21	-42	-41	-33	-7	2
22	24	24	-30	41	7	-3	-34
-6	2	3	-22	-7	-46	-11	-21
-6	2	3	-22	-7	-46	-11	-21
-21	-3	8	-5	-5	8	-6	-23
12	29	37	-5	3	26	16	20
-22	-24	-30	-18	-9	0	-5	-19
2	-9	-14	-5	-1	5	4	35
-13	13	11	-13	-8	-2	-16	-44
-13	13	11	-13	-8	-2	-16	-44
4	9	1	-3	0	8	7	1
4	9	1	-3	0	8	7	1
-4	6	12	-6	-5	-7	-12	-25
-4	6	12	-6	-5	-7	-12	-25
-12	-3	-11	-5	-3	-3	-1	1
-12	-3	-11	-5	-3	-3	-1	1
22	7	-1	-6	-1	-6	2	14
22	7	-1	-6	-1	-6	2	14
22	7	-1	-6	-1	-6	2	14
-13	-30	-23	10	15	8	-2	-28
-13	-30	-23	10	15	8	-2	-28
-13	-30	-23	10	15	8	-2	-28
2	15	19	-8	-3	1	5	18
-2	0	-7	0	-1	-15	-13	-12
-3	5	-3	-8	-14	-19	-10	-8
-1	-7	-3	0	4	6	3	5
-2	0	31	11	-8	-22	-11	-15
-2	0	31	11	-8	-22	-11	-15
-2	0	31	11	-8	-22	-11	-15
1	7	1	3	9	11	-1	-8
-9	-16	-28	-6	2	0	-19	-59
4	4	-2	-4	-5	8	12	25
4	4	-2	-4	-5	8	12	25
-4	-1	4	0	-9	-9	-9	-20
-4	-1	4	0	-9	-9	-9	-20
-7	-11	-10	5	0	5	7	7
-4	-8	-21	3	-10	-20	-10	-16
8	23	21	11	2	5	5	-2
2	-13	-32	-3	2	7	10	23
10	9	37	21	5	22	18	38
10	9	37	21	5	22	18	38
-6	-9	-12	-14	-17	-18	-9	-10
-6	-9	-12	-14	-17	-18	-9	-10
-6	-9	-12	-14	-17	-18	-9	-10
2	17	36	13	6	8	0	-8
-11	-12	-9	12	1	-2	-4	2
-4	-10	-23	-16	-4	-1	3	-3
0	16	38	22	10	4	-2	-23
-15	-11	-3	-5	3	23	-7	-44
-15	-11	-3	-5	3	23	-7	-44
2	17	39	3	-8	-17	-10	-13
-11	-28	-52	-1	-1	-3	-2	7
5	12	21	5	6	-2	0	1
-4	-19	-19	10	4	5	-5	-22
-4	-19	-19	10	4	5	-5	-22
-5	8	5	-11	-8	-6	-10	-18
2	25	26	-7	-5	3	-2	-13
9	7	-8	-10	-11	-9	-2	5
7	3	-2	0	4	-1	5	25
3	9	14	8	3	5	4	15
7	-13	-20	-9	-10	-7	-2	5
1	-6	14	13	10	4	7	24
-3	-4	-21	-12	-9	-1	-7	-17
-3	-4	-21	-12	-9	-1	-7	-17
-14	-20	-36	5	0	4	-5	-18
-14	-20	-36	5	0	4	-5	-18
0	22	36	18	6	0	3	8
0	22	36	18	6	0	3	8
-8	7	-5	-2	-3	5	1	-3
4	3	8	12	3	5	-2	-9
0	-18	-37	-20	-5	-10	1	23
-2	12	28	2	-10	-17	-21	-42
-6	-14	-16	-9	-10	-10	-5	-7
16	13	14	-4	-4	3	-1	1
16	13	14	-4	-4	3	-1	1
30	13	11	6	5	7	9	20
9	-10	-19	-7	16	26	12	30
-11	-3	-5	-1	-3	1	3	-1
-14	4	0	-3	-10	-6	2	10
-11	-8	8	10	3	6	1	-2
28	26	19	3	2	-14	-11	-6
28	26	19	3	2	-14	-11	-6
-1	-17	-27	-3	-7	-8	2	5
6	15	17	3	18	69	34	43
-26	-6	-8	7	6	16	-6	-39
-19	17	24	4	-8	-18	9	39
-19	17	24	4	-8	-18	9	39
-3	32	32	1	5	4	-10	-3
-4	-17	28	-3	4	35	13	32
42	13	7	5	3	-7	6	14
5	-19	-28	-9	-7	13	53	23
-33	-44	-32	15	16	9	-14	-76
-33	-44	-32	15	16	9	-14	-76
19	24	18	-8	-13	-26	-9	-11
19	24	18	-8	-13	-26	-9	-11
19	24	18	-8	-13	-26	-9	-11
-1	-4	-2	15	-16	-3	7	-9
-1	-4	-2	15	-16	-3	7	-9
-23	-27	-43	27	2	7	12	39
26	9	2	15	-7	-1	-21	-42
26	9	2	15	-7	-1	-21	-42
26	9	2	15	-7	-1	-21	-42
30	16	16	-10	-2	-12	3	11
30	16	16	-10	-2	-12	3	11
-39	-1	1	-21	-6	-31	-33	-37
-39	-1	1	-21	-6	-31	-33	-37
4	7	16	-11	-3	6	2	24
4	7	16	-11	-3	6	2	24
-14	0	-12	-14	1	3	-11	-12
-2	-8	-21	-19	-2	15	19	33
-4	-3	-6	-5	-4	-16	5	12
-4	-3	-6	-5	-4	-16	5	12
-2	-3	-12	-7	1	0	-4	-28
-2	-3	-12	-7	1	0	-4	-28
17	-1	10	-8	-7	-4	4	46
4	11	16	0	1	-1	-8	-6
1	-19	-20	-13	-8	-16	-16	-15
-10	-17	-18	-6	-8	-12	-7	-19
-1	6	19	3	-4	-9	3	3
-2	11	17	3	-3	-8	4	29
1	-3	-12	-2	0	6	1	2
1	-3	-12	-2	0	6	1	2
1	-3	-12	-2	0	6	1	2
-12	-26	-48	-11	-7	-1	-6	-28
-6	-14	-10	-3	-4	-1	3	2
4	-15	1	5	2	15	17	30
-12	-10	-12	-7	-4	-1	-4	-24
2	6	11	-4	8	11	-5	-14
2	6	11	-4	8	11	-5	-14
5	14	7	-4	-1	-5	6	21
5	14	7	-4	-1	-5	6	21
5	14	7	-4	-1	-5	6	21
5	14	7	-4	-1	-5	6	21
2	-4	6	7	-1	-5	0	10
-6	-18	-12	3	1	7	3	11
5	-5	-16	-1	0	-3	-1	19
2	11	8	15	6	5	2	-5
-2	-14	-17	-4	5	-7	-1	11
-5	-8	-16	4	-2	12	0	-11
-9	-30	-23	-7	-6	-9	-9	-19
1	4	-4	3	-5	-2	4	8
-3	9	22	4	-7	-3	-6	-40
-7	-6	-18	-4	-3	9	-10	-46
7	9	6	14	7	5	-3	-3
6	1	5	1	-6	0	9	28
0	11	14	6	0	-7	-1	1
0	11	14	6	0	-7	-1	1
-4	7	11	1	1	-6	-10	-30
-4	7	11	1	1	-6	-10	-30
-2	1	9	0	-4	-2	-2	9
1	-2	0	-3	-3	-7	-6	-9
1	-4	0	-6	-9	6	2	-2
-13	-16	-15	1	-2	-8	-7	-31
1	3	5	1	4	-4	4	5
-3	6	12	2	-1	0	-2	-11
4	-4	-10	-9	-2	-5	9	31
-8	2	20	14	3	4	-9	-21
1	-5	-16	-3	-4	-3	0	16
-8	-10	-8	-4	-2	-7	-13	-39
-8	-10	-8	-4	-2	-7	-13	-39
-1	-7	-4	-7	-3	2	6	25
-2	2	-12	-10	-4	-2	-5	-20
2	4	4	3	-4	6	1	-3
-1	-4	-4	-4	-6	-4	-6	-4
-13	-6	-7	-7	-1	-3	-10	-42
-8	11	18	12	4	7	-6	-35
4	-8	-21	-4	0	1	6	27
5	12	20	10	0	2	-2	-9
-3	-1	0	-3	-5	3	4	3
2	0	-10	-3	1	1	2	3
-11	-3	6	-5	-6	-9	-14	-52
-9	0	3	2	-1	-11	-10	-22
3	0	0	-1	0	0	7	25
5	-2	-14	-11	-10	-4	7	21
10	8	11	5	6	10	11	17
10	8	11	5	6	10	11	17
-8	-12	-16	-11	-9	-8	-13	-34
-8	-12	-16	-11	-9	-8	-13	-34
-1	-3	-8	0	-3	5	-2	7
3	-1	-8	-6	-6	1	5	15
-5	1	2	0	2	-1	-4	-8
2	-1	-2	6	2	5	2	7
-4	-3	-1	1	-6	-5	-4	-3
7	6	8	1	-1	12	15	37
7	6	8	1	-1	12	15	37
-5	-3	-6	1	3	-10	-10	-17
-5	-3	-6	1	3	-10	-10	-17
3	1	-3	0	0	0	-2	3
3	1	-3	0	0	0	-2	3
6	5	10	2	-1	7	6	15
1	-2	-4	-1	0	-1	3	-2
2	-5	-10	0	-6	-1	4	8
1	0	5	-3	-7	-6	10	33
1	0	5	-3	-7	-6	10	33
8	9	25	8	8	20	20	36
0	8	1	-4	-8	-9	-5	0
0	-4	-14	-7	0	11	3	3
17	1	10	10	6	14	8	6
-9	-12	-9	-3	-4	-3	-7	-20
-9	-12	-9	-3	-4	-3	-7	-20
2	-2	8	1	-8	-28	-7	-12
3	-1	-9	-7	-12	-24	-9	-6
3	-1	-9	-7	-12	-24	-9	-6
3	-1	-9	-7	-12	-24	-9	-6
7	7	-4	1	0	7	8	32
2	7	8	2	-5	1	-5	-22
2	7	8	2	-5	1	-5	-22
2	7	8	2	-5	1	-5	-22
-8	-1	-7	3	-2	-7	0	-3
-8	-1	-7	3	-2	-7	0	-3
-8	-1	-7	3	-2	-7	0	-3
-8	-1	-7	3	-2	-7	0	-3
4	-32	-23	1	0	15	4	7
11	22	4	0	4	4	-1	-4
11	22	4	0	4	4	-1	-4
11	11	1	-6	-4	-10	2	29
-21	-1	17	-2	-3	-11	-13	-6
-8	6	9	-11	-7	-12	-6	10
0	19	6	-6	3	12	-5	-18
0	19	6	-6	3	12	-5	-18
-5	-1	5	-3	3	8	-5	-25
-5	-1	5	-3	3	8	-5	-25
-1	-22	-25	-7	-3	-1	-7	-7
-8	-10	-5	2	-2	-1	-10	-20
-8	-10	-5	2	-2	-1	-10	-20
-8	-10	-5	2	-2	-1	-10	-20
-4	-6	-7	4	1	2	-12	-31
8	1	6	4	-5	-8	2	5
22	19	15	0	3	10	17	42
2	-13	-12	-6	0	3	-2	-29
-18	-21	-12	-11	-5	-10	-10	-23
-18	-21	-12	-11	-5	-10	-10	-23
1	12	5	-11	-2	-5	-2	-15
11	9	5	-2	5	4	5	11
-3	-5	-2	-8	-5	-10	-5	-5
-5	-6	-1	-4	-1	7	2	-9
5	4	-1	-1	6	9	10	24
5	4	-1	-1	6	9	10	24
5	4	-1	-1	6	9	10	24
1	-2	-8	-6	0	7	7	18
-4	-3	-1	-3	0	-3	-1	-5
4	14	12	-5	-2	1	6	18
4	14	12	-5	-2	1	6	18
0	-4	4	1	1	0	-6	-24
-4	-14	-11	2	11	3	3	9
4	5	1	1	-5	0	7	15
-1	-3	4	5	0	-12	-3	-8
-1	-3	4	5	0	-12	-3	-8
-3	1	-16	-20	-16	-10	1	16
-9	-8	0	19	5	13	-6	-20
3	8	6	3	4	14	5	20
1	9	13	11	10	8	-2	-15
-2	-12	-26	-11	-5	2	7	28
3	10	26	8	-4	-6	-5	0
-1	-2	-8	3	-3	-1	-5	-22
-1	-2	-8	3	-3	-1	-5	-22
-1	-2	-8	3	-3	-1	-5	-22
-1	-2	-8	3	-3	-1	-5	-22
-1	-2	-8	3	-3	-1	-5	-22
-1	-2	-8	3	-3	-1	-5	-22
-2	-6	2	6	0	-3	-1	-10
-1	0	7	2	11	4	-5	-31
-1	0	7	2	11	4	-5	-31
3	6	12	8	5	-12	4	6
3	6	12	8	5	-12	4	6
3	6	12	8	5	-12	4	6
-4	-1	-9	-5	-16	-14	-12	-15
-4	-1	-9	-5	-16	-14	-12	-15
-6	-5	7	3	-15	-19	-9	-4
-6	-5	7	3	-15	-19	-9	-4
-4	-4	0	-3	-1	2	-16	-44
-4	-4	0	-3	-1	2	-16	-44
-3	1	-3	2	-10	1	1	-7
2	8	3	1	3	9	1	-16
2	8	3	1	3	9	1	-16
2	8	3	1	3	9	1	-16
3	5	-5	-1	9	10	2	12
-2	-4	-5	-3	-8	-13	-4	3
-2	-4	-5	-3	-8	-13	-4	3
-4	-3	-4	-2	-9	0	3	17
-4	-8	-5	-3	0	-16	-6	13
8	9	2	5	6	2	1	12
-2	-2	-5	-2	-7	-4	-1	-3
-9	-5	-1	-1	-3	-3	-3	-17
-14	-9	-2	-1	3	1	-12	-63
-14	-9	-2	-1	3	1	-12	-63
3	3	4	1	0	3	0	0
3	3	4	1	0	3	0	0
2	1	-2	-1	-1	7	5	23
6	-1	0	-2	-6	3	-1	-3
-10	-14	-5	-2	-2	5	-1	-6
8	4	-1	-1	-3	-3	5	19
3	3	0	0	-2	-5	6	1
3	4	-2	1	-3	-11	4	28
3	4	-2	1	-3	-11	4	28
3	1	-1	0	1	6	2	5
-27	-16	-1	-2	-1	-10	-29	-87
-3	-5	-1	-1	-5	-15	-17	-11
-3	-5	-1	-1	-5	-15	-17	-11
-2	-2	-1	-2	-2	-1	-5	-13
5	2	2	0	3	6	-7	-10
5	2	2	0	3	6	-7	-10
4	3	0	1	-5	3	7	14
-4	-2	1	0	1	3	5	-1
4	-4	-2	-3	-4	-3	4	18
-2	-3	-2	-2	-7	-3	6	22
-2	-3	-2	-2	-7	-3	6	22
-6	-9	-1	1	-2	1	-10	-22
-2	-1	1	-3	-7	-13	-4	-5
5	-2	-4	0	-4	-11	5	29
5	-2	-4	0	-4	-11	5	29
1	7	10	0	1	7	6	7
1	7	10	0	1	7	6	7
-6	0	4	0	2	1	-10	-41
-6	0	4	0	2	1	-10	-41
4	-2	-3	-2	-2	10	6	9
-1	1	7	0	-7	-12	-16	-30
5	8	-1	0	1	7	12	32
0	-3	-2	1	-3	2	-2	5
-5	3	-1	-3	-1	-7	-10	-28
-5	-28	-23	0	2	4	2	6
-5	-28	-23	0	2	4	2	6
-2	6	17	6	-1	-2	-12	-18
-6	-3	1	-3	-1	8	-3	-4
3	-3	-3	0	-1	-16	2	19
-10	1	-3	2	0	1	-3	-3
1	2	-3	-1	1	7	1	-3
6	2	0	2	0	-3	8	12
6	9	2	0	0	8	10	31
2	3	-1	1	-3	3	4	-12
-4	-1	0	-4	-1	-7	9	30
7	6	4	2	0	-6	-8	-19
1	-2	-3	0	0	-2	8	13
-12	-8	-1	0	-3	-5	-19	-38
-12	-8	-1	0	-3	-5	-19	-38
-12	-8	-1	0	-3	-5	-19	-38
-12	-8	-1	0	-3	-5	-19	-38
23	14	0	-2	-1	2	9	35
23	14	0	-2	-1	2	9	35
-4	-10	-4	0	4	2	3	6
-1	-6	0	2	4	0	1	21
-1	-6	0	2	4	0	1	21
-1	-6	0	2	4	0	1	21
-7	-7	-1	2	-6	-7	-22	-53
-7	-7	-1	2	-6	-7	-22	-53
18	3	-4	-1	-3	-6	-4	1
18	3	-4	-1	-3	-6	-4	1
18	3	-4	-1	-3	-6	-4	1
18	3	-4	-1	-3	-6	-4	1
-11	-5	-11	-6	-1	-1	-4	-16
-11	-5	-11	-6	-1	-1	-4	-16
-3	-1	4	-6	-2	-5	1	3
-3	-1	4	-6	-2	-5	1	3
-1	5	16	-2	-3	-1	6	-2
-1	5	16	-2	-3	-1	6	-2
0	-3	-1	-2	-1	2	0	0
3	6	2	-2	-2	3	8	17
-2	-16	-11	-4	0	4	3	7
-8	-28	-31	-3	-4	-6	-9	-21
4	15	11	1	-1	0	0	7
-3	-4	-6	-1	-4	-4	-3	-1
-1	-2	6	0	-1	1	1	6
-2	-7	-8	1	1	0	-2	-9
-2	-7	-8	1	1	0	-2	-9
0	7	9	0	-1	1	-3	-5
-6	-13	-4	-2	0	-6	-11	-24
3	2	1	3	-2	2	1	6
-3	-3	-5	1	-5	-7	-3	-2
-3	-3	-5	1	-5	-7	-3	-2
-1	1	12	9	3	4	2	4
-1	1	12	9	3	4	2	4
4	14	7	-9	-9	1	7	26
1	-7	-5	9	1	3	5	6
2	1	0	-1	-2	-2	-7	-3
2	1	0	-1	-2	-2	-7	-3
-4	1	0	-2	-2	-4	-1	-7
-4	-8	-10	1	0	-2	-6	-23
-4	-8	-10	1	0	-2	-6	-23
-4	-8	-10	1	0	-2	-6	-23
-4	-8	-10	1	0	-2	-6	-23
-3	-8	-15	-3	-8	0	0	-2
-4	-2	-3	1	0	5	0	-5
-4	-2	-3	1	0	5	0	-5
2	6	3	-4	-2	-1	5	11
-1	4	4	1	-6	-3	1	-3
-1	4	4	1	-6	-3	1	-3
-1	4	4	1	-6	-3	1	-3
-1	4	4	1	-6	-3	1	-3
-1	4	4	1	-6	-3	1	-3
-5	-37	-28	1	-3	2	4	3
-2	-3	-6	-2	0	-4	-5	-9
-2	-9	-19	-8	-2	1	5	15
-2	-9	-19	-8	-2	1	5	15
-2	-9	-19	-8	-2	1	5	15
-3	-15	-21	-2	1	-3	3	5
6	0	-7	-7	0	-8	2	17
3	11	22	7	0	0	7	12
5	11	10	3	0	5	5	3
-3	3	5	4	-1	2	-1	-15
-3	3	5	4	-1	2	-1	-15
-2	1	-2	-6	-8	-5	-8	5
-2	1	-2	-6	-8	-5	-8	5
-3	7	13	5	4	2	-8	-23
-8	-3	2	-3	-5	-4	-3	-8
-4	-5	-8	1	5	6	2	-3
-11	-6	0	0	-3	-5	-7	-9
-4	-5	-2	-5	-6	-1	-10	-24
6	4	6	1	3	5	4	3
6	4	6	1	3	5	4	3
0	-4	-1	-1	-4	-4	-10	-38
2	2	-5	0	2	3	4	8
2	3	9	6	2	3	9	13
-1	-3	-6	-1	-6	-3	-5	-6
3	3	0	2	3	0	5	14
1	-2	-8	-1	-4	-3	6	20
1	2	0	1	2	-2	6	12
0	-2	-6	-4	-8	0	0	9
2	3	3	2	0	-2	-4	1
-1	-4	-12	-11	-5	-1	0	1
2	6	9	5	0	6	7	4
-6	-6	-3	-1	-7	-14	-18	-39
-1	-2	-5	-5	-4	2	4	12
-1	-2	-5	-5	-4	2	4	12
2	1	0	3	1	1	0	-6
2	1	0	3	1	1	0	-6
-1	-6	0	7	0	3	-2	2
-1	-6	0	7	0	3	-2	2
2	11	10	1	0	2	9	18
-1	-6	-13	-1	-4	-4	2	8
4	4	9	1	0	1	-3	-8
-6	-8	-6	-3	-2	1	-2	-4
-3	5	4	1	0	3	-4	-20
-1	-4	-2	-2	-4	-1	5	16
1	2	-9	-2	0	-1	-1	-4
-3	-4	7	8	6	6	-1	-9
5	0	3	1	-1	3	7	21
0	-1	-15	-12	-9	-8	-5	-9
0	-1	-15	-12	-9	-8	-5	-9
4	2	-1	-1	-1	4	13	38
-2	-1	-9	-10	-10	-8	-7	-2
2	4	9	3	4	5	8	20
2	0	5	2	-9	1	4	10
0	0	-6	-7	-6	-5	-6	-3
2	7	7	7	6	1	3	-4
3	1	-14	-6	-7	-1	0	-4
-7	-8	-8	-6	-5	-4	-12	-28
1	2	-10	-8	-10	0	7	22
0	-5	-6	0	-5	0	-3	-14
0	-5	-6	0	-5	0	-3	-14
0	-5	-6	0	-5	0	-3	-14
0	-5	-6	0	-5	0	-3	-14
-2	-9	-12	-6	-1	-2	-8	-10
-7	-14	-13	-7	-7	-5	-7	-24
-7	-14	-13	-7	-7	-5	-7	-24
3	4	13	4	3	2	7	8
-7	-3	-2	0	-3	-4	-5	-12
1	4	9	4	2	2	4	15
1	2	1	2	-2	3	-1	-2
1	2	1	2	-2	3	-1	-2
-5	-9	-19	-11	-5	-2	-4	-5
-2	0	-8	-2	0	2	-3	0
-1	-5	-4	-3	-1	2	2	14
-1	-5	-4	-3	-1	2	2	14
-1	-2	-12	-4	-3	-1	2	-3
-1	-2	-12	-4	-3	-1	2	-3
-1	-2	-12	-4	-3	-1	2	-3
-1	-2	-12	-4	-3	-1	2	-3
-1	-2	-12	-4	-3	-1	2	-3
-5	9	36	13	1	-6	-6	-13
-5	9	36	13	1	-6	-6	-13
4	1	8	2	-1	5	9	17
4	1	8	2	-1	5	9	17
4	1	8	2	-1	5	9	17
4	1	8	2	-1	5	9	17
6	1	-4	2	12	34	-1	-5
6	1	-4	2	12	34	-1	-5
6	1	-4	2	12	34	-1	-5
6	1	-4	2	12	34	-1	-5
-6	11	7	7	5	14	-3	1
-6	11	7	7	5	14	-3	1
-6	11	7	7	5	14	-3	1
2	-8	-7	0	-2	5	12	26
2	-8	-7	0	-2	5	12	26
2	-8	-7	0	-2	5	12	26
-3	0	3	-3	-5	-11	-9	-12
-11	14	0	1	2	8	-4	-26
14	14	7	1	-1	-1	10	21
2	-11	-13	3	2	4	-1	-4
-6	2	3	5	-1	-10	7	23
-6	2	3	5	-1	-10	7	23
2	1	-4	5	4	7	6	17
2	1	-4	5	4	7	6	17
-16	-10	-9	2	-1	2	-6	-26
-3	1	7	1	3	-9	-10	-20
-2	1	3	-1	-4	-3	-7	-3
2	-6	-8	-5	-2	-8	-2	3
6	1	-3	-7	5	9	3	-1
-4	4	1	-11	-2	-2	0	-7
-7	-5	-3	-9	5	5	-1	-14
-7	-5	-3	-9	5	5	-1	-14
3	8	1	-9	-1	-6	-6	-4
-1	7	9	-5	4	-2	-3	-6
-1	7	9	-5	4	-2	-3	-6
-1	7	9	-5	4	-2	-3	-6
-1	7	9	-5	4	-2	-3	-6
-3	-6	-11	-4	-2	-2	-12	-31
3	-5	-8	-2	3	7	4	17
3	-5	-8	-2	3	7	4	17
-6	5	10	2	0	3	-3	-14
1	1	-7	2	3	2	3	10
0	-2	-12	-1	-2	4	4	7
0	-2	-12	-1	-2	4	4	7
0	-2	-12	-1	-2	4	4	7
-3	1	6	-4	-6	-6	-5	-9
4	5	-5	0	-5	-1	3	6
4	5	-5	0	-5	-1	3	6
4	5	-5	0	-5	-1	3	6
4	5	-5	0	-5	-1	3	6
-1	-8	-10	3	6	0	6	6
-14	-20	-2	1	-4	0	-2	-13
-14	-20	-2	1	-4	0	-2	-13
-14	-20	-2	1	-4	0	-2	-13
-14	-20	-2	1	-4	0	-2	-13
-3	0	1	10	3	6	2	-26
-3	0	1	10	3	6	2	-26
-5	-38	-25	4	1	2	-1	-11
4	3	-3	0	2	-4	2	21
4	6	6	3	-1	3	5	17
2	3	2	3	3	-3	1	3
8	12	16	1	2	5	9	22
0	-6	-10	0	-2	1	1	-3
-2	2	5	0	1	3	0	7
3	-4	-7	1	1	0	8	29
2	-1	-1	-3	-2	-5	2	7
2	-1	-1	-3	-2	-5	2	7
-10	-4	4	-1	-6	-14	-20	-64
-10	-4	4	-1	-6	-14	-20	-64
-3	0	2	3	-3	-2	2	8
-4	-9	-14	-8	-6	-7	-10	-17
-4	-9	-14	-8	-6	-7	-10	-17
7	7	-4	-8	-2	3	12	40
0	-4	-8	-4	-6	-1	-4	-5
1	2	-3	-6	-3	-1	0	-9
7	9	13	6	1	2	1	11
7	9	13	6	1	2	1	11
-10	-18	-6	4	6	2	2	11
-10	-18	-6	4	6	2	2	11
3	1	-11	-10	-13	-6	1	8
3	1	-11	-10	-13	-6	1	8
-1	-10	-11	-6	-4	-2	-2	-9
-5	-2	9	1	-5	-3	-5	-4
-3	-4	-15	-8	-7	-2	-2	6
-2	4	4	1	-6	2	0	4
0	-1	-7	5	3	2	2	6
1	5	6	2	-4	0	-2	-5
-8	-3	-4	-8	-4	-4	-5	-17
2	2	-1	1	-2	0	4	7
-3	0	-10	2	3	3	-9	-31
2	1	-2	-5	-6	3	4	9
0	0	-3	-2	-5	-1	-7	1
0	0	-3	-2	-5	-1	-7	1
2	-2	-3	-1	-3	5	12	39
2	-2	-3	-1	-3	5	12	39
-15	-9	-7	-3	-4	-2	-10	-37
9	3	3	2	3	6	11	35
4	2	2	-1	-5	0	4	11
0	-1	4	-1	1	-2	-1	6
6	-2	-3	0	2	-6	9	37
1	5	-1	-4	-9	-9	-5	-8
1	1	0	-3	3	3	2	9
8	4	14	4	5	21	15	10
8	4	14	4	5	21	15	10
-7	-7	3	2	10	7	-6	7
-7	-7	3	2	10	7	-6	7
3	-1	10	-1	-4	-4	-16	-40
-1	1	-10	2	-2	-21	6	17
-2	2	-15	-6	-17	-29	-1	1
-2	2	-15	-6	-17	-29	-1	1
5	1	-7	-7	-8	2	6	32
-8	-3	1	-1	0	-4	-6	1
8	2	-3	-3	-2	0	-1	10
5	10	-3	4	7	10	14	26
3	0	0	-1	-3	7	10	26
13	5	-1	2	12	-3	-1	-28
-6	-5	1	-3	-15	-20	-5	2
-13	-8	-4	-2	-7	-1	-3	-1
-3	-8	-8	-3	3	7	-2	-2
-6	-9	6	6	-1	2	-6	-21
-6	-9	6	6	-1	2	-6	-21
-1	4	-4	2	-3	-2	-6	-4
-21	-28	-23	-6	-16	-10	-21	-54
5	14	13	-1	-2	0	4	-3
5	14	13	-1	-2	0	4	-3
6	0	4	3	2	5	2	1
-7	-9	-7	2	9	2	3	-6
-7	-9	-7	2	9	2	3	-6
-7	-9	-7	2	9	2	3	-6
-7	-9	-7	2	9	2	3	-6
-7	-9	-7	2	9	2	3	-6
1	-1	-1	2	-2	-1	7	8
4	1	6	3	-1	6	-1	15
3	5	3	0	-3	7	17	30
3	5	3	0	-3	7	17	30
0	-9	-11	-4	-12	4	-6	-28
0	-9	-11	-4	-12	4	-6	-28
0	-9	-11	-4	-12	4	-6	-28
0	-9	-11	-4	-12	4	-6	-28
0	-9	-11	-4	-12	4	-6	-28
-16	-43	-48	-2	-5	-8	-16	-37
7	18	15	5	-6	-11	-9	-8
-8	-25	-23	-3	-6	7	3	14
2	1	1	-4	-4	-2	5	15
2	-7	-3	-6	-5	-5	0	-8
-10	11	7	-6	-1	2	-17	-100
-1	-3	-3	-6	-4	-5	2	12
1	-2	-10	-6	-2	-1	3	18
1	-2	-10	-6	-2	-1	3	18
-6	3	9	-5	0	1	8	18
-6	3	9	-5	0	1	8	18
-6	3	9	-5	0	1	8	18
-19	-16	-12	-7	-1	-1	-4	-10
-19	-16	-12	-7	-1	-1	-4	-10
1	4	6	-7	-1	-1	-2	-3
3	19	15	-3	-1	-3	1	15
-6	-19	-19	-5	-4	-3	-4	-22
-6	-19	-19	-5	-4	-3	-4	-22
1	-5	-3	-1	0	2	6	20
1	-5	-3	-1	0	2	6	20
-2	-3	-5	0	-1	3	-1	-6
-2	-3	-5	0	-1	3	-1	-6
-4	-7	-6	2	1	-2	-6	-13
1	5	2	4	-2	-1	-2	-9
-2	-1	-7	-3	-9	-2	-2	0
-2	-1	-7	-3	-9	-2	-2	0
-4	-1	2	4	-1	-5	-10	-17
1	-4	0	5	1	0	0	4
-4	0	-5	-2	-2	-2	-1	10
-8	-4	-8	-4	-8	-10	-12	-39
-6	-5	3	3	-5	1	-6	-22
-6	-8	2	0	-6	-9	-14	-32
-6	-8	2	0	-6	-9	-14	-32
-6	-8	2	0	-6	-9	-14	-32
-2	-2	0	8	-2	-5	0	-2
-2	0	11	6	6	6	-2	-21
2	-3	-15	-5	-6	-9	2	16
2	0	4	11	6	3	7	35
-3	-3	-2	0	-1	-3	-11	-27
-3	-3	-2	0	-1	-3	-11	-27
-3	-3	-2	0	-1	-3	-11	-27
2	1	2	1	-5	-2	-1	-3
2	1	2	1	-5	-2	-1	-3
2	1	2	1	-5	-2	-1	-3
-6	2	4	2	-4	3	2	-23
5	3	2	3	-3	4	5	26
5	3	2	3	-3	4	5	26
5	3	2	3	-3	4	5	26
5	3	2	3	-3	4	5	26
5	3	2	3	-3	4	5	26
6	4	4	3	4	4	3	18
8	8	9	6	9	14	21	54
-13	-5	-2	-8	-23	-9	-13	-41
2	-6	-12	-13	-11	-17	-4	0
3	2	-11	-6	-2	-4	-5	-3
7	0	-21	-5	8	12	13	27
-3	-2	10	7	-5	-4	-4	-2
0	3	13	4	-9	-9	1	-4
-3	-1	-10	-10	-13	-6	-4	-14
3	-2	-6	0	-13	-14	1	25
3	4	-3	4	0	-14	1	29
0	3	2	3	12	32	-6	-24
-4	-4	-6	-5	-6	3	-9	-18
1	0	-4	2	-5	10	-1	-19
1	0	-4	2	-5	10	-1	-19
-5	-1	3	4	5	15	3	-13
4	11	26	10	14	8	9	2
-3	-6	-10	-2	-5	1	1	10
-3	-6	-10	-2	-5	1	1	10
-3	-6	-10	-2	-5	1	1	10
2	2	6	5	-1	-13	-5	14
0	-3	-3	-2	-3	15	6	2
-6	0	-3	0	0	2	-4	-16
-6	0	-3	0	0	2	-4	-16
3	3	4	3	3	7	14	35
3	3	4	3	3	7	14	35
-1	-4	-3	-2	-2	-3	0	9
-1	-4	-3	-2	-2	-3	0	9
-5	-9	-12	-8	0	3	0	-8
-12	-4	12	3	0	-10	-15	-36
-1	-2	4	-4	1	2	6	8
0	-10	-21	-9	-4	1	-1	-3
5	11	23	8	3	5	1	1
9	5	4	-6	-5	-5	3	10
3	1	3	5	-7	-8	0	12
3	1	3	5	-7	-8	0	12
0	3	22	2	-2	-7	1	2
9	18	21	16	7	19	7	-6
9	18	21	16	7	19	7	-6
-9	-4	0	-1	-2	-1	-7	-15
-9	-4	0	-1	-2	-1	-7	-15
-2	2	14	4	-5	-6	-5	-12
-2	-6	-10	-7	-10	-9	-3	3
-2	-6	-10	-7	-10	-9	-3	3
0	-3	-19	-7	-7	0	6	22
0	-3	-19	-7	-7	0	6	22
8	2	-14	0	-6	-11	6	28
0	-2	-4	8	-1	-6	2	24
0	-4	-14	-5	-12	-3	-3	-1
12	8	7	7	2	5	7	16
12	8	7	7	2	5	7	16
5	2	5	9	8	0	4	14
5	2	5	9	8	0	4	14
-8	-9	5	-13	-12	-29	-3	8
-8	-9	5	-13	-12	-29	-3	8
-2	1	-8	1	-2	-14	-13	-21
-2	1	-8	1	-2	-14	-13	-21
-2	1	-8	1	-2	-14	-13	-21
-2	-3	0	0	-15	-34	-18	-14
-2	4	-1	6	-8	-39	-4	1
3	3	3	5	1	25	7	8
3	3	3	5	1	25	7	8
-3	-1	2	2	5	11	-5	-20
-3	-1	2	2	5	11	-5	-20
-3	-1	2	2	5	11	-5	-20
-3	-1	2	2	5	11	-5	-20
-3	-1	2	2	5	11	-5	-20
-3	-1	2	2	5	11	-5	-20
-3	-1	2	2	5	11	-5	-20
0	-2	-4	8	-1	-6	2	24
-19	-7	5	-2	-2	-13	-19	-54
7	0	-1	0	6	8	2	-5
7	0	-1	0	6	8	2	-5
0	7	6	-1	-6	-6	-2	-9
-30	-39	-29	-6	-4	2	-14	-10
-7	10	12	-5	-6	-31	-13	-17
21	15	3	0	4	27	24	18
21	15	3	0	4	27	24	18
-10	-7	4	-4	0	-3	2	-5
37	-1	-3	-1	5	26	18	45
4	5	-2	-4	-2	-2	4	35
4	5	-2	-4	-2	-2	4	35
10	7	3	-4	-1	3	-4	1
-4	1	-2	-4	2	1	3	19
8	9	0	-4	0	6	7	10
8	9	0	-4	0	6	7	10
-8	9	15	-1	-2	2	-5	-21
-6	1	5	-1	-7	-17	-8	-10
-6	1	5	-1	-7	-17	-8	-10
2	0	-5	-9	-6	-2	-2	6
2	0	-5	-9	-6	-2	-2	6
2	6	10	-2	3	1	-3	2
2	6	10	-2	3	1	-3	2
-9	-10	-26	-5	-3	7	4	-11
-9	-10	-26	-5	-3	7	4	-11
10	25	37	7	-2	-3	9	28
-7	1	-4	1	6	-2	5	16
-7	1	-4	1	6	-2	5	16
8	21	21	-2	-1	-1	-6	-2
-12	2	4	0	4	-4	-16	-54
-12	2	4	0	4	-4	-16	-54
9	0	-9	0	0	1	11	39
9	0	-9	0	0	1	11	39
-11	-4	10	-3	0	-7	-18	-70
7	0	8	4	1	1	5	24
7	0	8	4	1	1	5	24
7	0	8	4	1	1	5	24
7	0	8	4	1	1	5	24
8	5	-5	2	-2	-6	19	74
7	0	-3	2	-5	3	9	32
7	0	-3	2	-5	3	9	32
7	0	-3	2	-5	3	9	32
7	0	-3	2	-5	3	9	32
-10	-3	5	5	3	-11	-16	-39
-6	-4	-1	4	-5	-10	-8	-32
1	4	5	2	-2	3	8	12
2	-5	-5	2	1	7	7	30
2	-5	-5	2	1	7	7	30
-8	0	6	3	1	-7	-17	-73
-3	3	2	6	0	1	1	-4
-11	-12	-14	-8	-5	-4	-6	-15
-11	-12	-14	-8	-5	-4	-6	-15
-11	-12	-14	-8	-5	-4	-6	-15
-11	-12	-14	-8	-5	-4	-6	-15
4	13	14	3	5	8	-7	-24
-3	-3	-5	-2	-8	-7	-5	-5
-3	-3	-5	-2	-8	-7	-5	-5
0	-3	6	1	-5	-2	3	18
-10	-11	-17	-8	-6	-6	-11	-28
1	-9	-3	7	5	5	0	4
1	-9	-3	7	5	5	0	4
0	3	-3	4	3	3	1	-2
0	3	-3	4	3	3	1	-2
0	3	-3	4	3	3	1	-2
4	5	7	-6	0	2	0	7
5	4	-3	-10	-3	-6	-2	10
-3	2	6	3	-3	3	-5	-3
-3	2	6	3	-3	3	-5	-3
-3	7	11	-4	-1	7	4	3
-7	0	-1	5	-1	-4	0	-3
-7	3	-4	-5	2	-3	1	-4
2	-20	-23	-7	-5	0	2	3
3	6	7	-4	-4	-3	-2	3
-1	-7	-12	-2	-6	-4	-3	-6
1	2	4	-3	-6	-4	0	5
1	2	4	-3	-6	-4	0	5
-1	2	9	6	1	1	3	-2
-1	2	9	6	1	1	3	-2
1	-2	-22	-7	-4	4	3	7
1	6	0	-5	-7	-3	-1	0
-4	7	-6	-1	-4	-1	0	-2
-4	7	-6	-1	-4	-1	0	-2
1	6	24	20	9	8	4	-2
2	-5	-19	-2	0	3	8	23
-2	-12	-18	-9	-7	-5	-2	12
2	5	15	6	-1	0	1	2
-2	-10	-21	-3	-3	1	0	-5
-2	-10	-21	-3	-3	1	0	-5
-2	-10	-21	-3	-3	1	0	-5
-5	-2	-3	-1	-1	8	-2	-7
-5	-2	-3	-1	-1	8	-2	-7
-5	-16	-34	-26	-20	-9	-4	-3
3	19	49	24	7	4	5	7
3	19	49	24	7	4	5	7
3	19	49	24	7	4	5	7
3	19	49	24	7	4	5	7
10	4	0	1	-3	-1	11	32
-18	-32	-14	1	-1	-10	-20	-48
4	-6	-16	7	-1	7	14	20
-23	21	17	-10	-8	-16	-15	-14
7	-1	-11	-14	-16	-13	-6	18
14	7	-8	1	2	5	17	68
6	2	-1	-6	-7	-6	13	33
6	2	-1	-6	-7	-6	13	33
-3	8	16	7	7	13	17	17
-3	8	16	7	7	13	17	17
-9	-3	-6	-5	-2	5	5	-7
-9	-3	-6	-5	-2	5	5	-7
-9	-3	-6	-5	-2	5	5	-7
28	11	4	5	3	-5	2	18
3	-11	0	1	3	-1	-11	-4
3	-11	0	1	3	-1	-11	-4
3	-11	0	1	3	-1	-11	-4
3	-11	0	1	3	-1	-11	-4
3	-11	0	1	3	-1	-11	-4
3	-11	0	1	3	-1	-11	-4
3	-11	0	1	3	-1	-11	-4
3	-11	0	1	3	-1	-11	-4
3	-11	0	1	3	-1	-11	-4
3	-11	0	1	3	-1	-11	-4
3	-11	0	1	3	-1	-11	-4
5	-25	-28	-3	-1	12	1	-4
9	7	3	4	2	9	12	-4
-18	-1	-15	9	0	6	8	22
-21	10	7	10	1	11	-15	-4
12	12	19	12	-3	9	14	24
-24	-11	-12	11	-3	-5	2	13
27	10	-4	11	-5	-9	0	1
1	-3	-5	8	-4	0	7	-23
-10	-4	-4	-1	-4	8	8	9
-10	-4	-4	-1	-4	8	8	9
-10	-4	-4	-1	-4	8	8	9
0	-6	-4	-2	-7	-3	1	1
0	-6	-4	-2	-7	-3	1	1
0	-6	-4	-2	-7	-3	1	1
-14	-10	0	-12	-6	-12	-14	-50
6	5	4	-18	-1	-6	-9	-1
6	5	4	-18	-1	-6	-9	-1
6	5	4	-18	-1	-6	-9	-1
6	7	12	-8	-1	-5	5	14
3	-7	-3	-7	-2	-7	-10	-3
-8	1	4	-14	-6	-3	-13	-36
2	-4	6	-4	1	-2	1	-2
2	-4	6	-4	1	-2	1	-2
-1	-12	-16	-9	-4	-5	-13	-37
-9	-18	-23	-10	-12	-8	2	14
-9	-18	-23	-10	-12	-8	2	14
-9	-18	-23	-10	-12	-8	2	14
3	5	-10	-6	-3	5	9	17
2	22	19	12	2	7	10	12
2	22	19	12	2	7	10	12
-4	11	15	-1	-2	-2	-4	5
-4	11	15	-1	-2	-2	-4	5
-4	11	15	-1	-2	-2	-4	5
-4	11	15	-1	-2	-2	-4	5
2	3	1	3	-1	-2	-2	-8
6	-11	-18	-7	-8	-1	-2	0
4	2	10	4	-1	-1	-2	5
4	2	10	4	-1	-1	-2	5
4	2	10	4	-1	-1	-2	5
1	-5	-5	9	7	3	6	14
-5	-5	0	5	2	-15	-19	-69
0	13	13	12	3	12	14	28
10	-1	-14	-5	-2	11	6	25
-4	4	5	3	3	1	5	15
5	4	11	7	-1	3	14	42
-6	-1	-4	1	-2	-4	-2	-4
-10	4	3	5	-3	-7	-5	-17
5	4	0	0	-4	-4	-5	-4
-4	-15	-18	-9	-10	-5	-5	-8
-9	-7	-9	-4	-4	2	5	7
-9	-7	-9	-4	-4	2	5	7
5	-9	-19	-1	-6	-4	-2	5
5	-9	-19	-1	-6	-4	-2	5
1	-10	-2	5	0	5	11	-3
1	-10	-2	5	0	5	11	-3
1	-10	-2	5	0	5	11	-3
12	11	15	3	4	12	7	15
-12	-6	-16	-7	-7	-4	-7	-16
-12	1	12	1	0	4	-11	-57
0	5	17	6	4	3	6	9
7	-3	-15	-7	-5	7	12	27
4	15	6	1	1	5	3	6
4	15	6	1	1	5	3	6
-7	-14	-22	0	2	-2	-6	-8
-7	-14	-22	0	2	-2	-6	-8
-7	-14	-22	0	2	-2	-6	-8
-2	5	11	5	3	2	-10	-34
-14	-9	-7	0	-1	5	3	5
-25	-18	-6	-1	-4	-7	-3	-13
18	8	2	0	-2	12	21	50
18	8	2	0	-2	12	21	50
18	8	2	0	-2	12	21	50
12	7	1	0	1	-3	4	30
12	7	1	0	1	-3	4	30
6	10	7	0	6	7	8	24
9	2	-5	-4	-5	-3	-7	-4
-4	-7	-9	-5	-9	-3	-8	-28
10	8	-1	1	11	11	19	69
10	6	5	0	-5	-16	-3	12
10	6	5	0	-5	-16	-3	12
-2	-3	7	2	14	15	-1	-18
-2	-3	7	2	14	15	-1	-18
-10	-17	-26	-10	0	-2	8	28
-10	-17	-26	-10	0	-2	8	28
8	26	26	8	0	2	2	-16
8	26	26	8	0	2	2	-16
9	10	12	-1	-5	-4	-11	-32
9	10	12	-1	-5	-4	-11	-32
4	-12	-13	-7	8	5	0	41
3	16	44	17	-7	-28	-11	12
1	21	17	12	6	8	-5	-35
-34	-7	-4	-7	-14	-7	-1	-17
-2	-12	-27	-6	3	5	-14	-24
-17	-19	8	7	8	0	-18	-48
-13	10	5	3	-2	7	13	43
-13	10	5	3	-2	7	13	43
-9	-10	-15	5	-11	-65	-23	3
6	-3	-15	-6	-14	8	11	29
28	4	-8	-2	-13	-40	-3	22
5	-2	32	15	24	12	20	44
-11	9	3	9	-3	21	12	3
14	3	-9	0	0	39	14	25
-19	-43	-42	-18	-15	-7	-10	-47
-34	-26	0	-7	-6	-25	-41	-83
8	18	-1	-5	-12	-15	9	53
-20	-7	19	7	-3	-19	-29	-109
11	6	8	10	-9	-24	8	39
11	6	8	10	-9	-24	8	39
-48	-59	-43	0	-18	-42	-14	15
-48	-59	-43	0	-18	-42	-14	15
-13	-38	-17	8	9	20	27	56
-2	10	-2	8	-12	-3	-14	-28
-2	10	-2	8	-12	-3	-14	-28
31	31	22	6	-2	3	12	12
-2	21	2	-7	8	7	0	-27
-4	51	49	-6	17	22	13	8
-4	51	49	-6	17	22	13	8
-4	51	49	-6	17	22	13	8
-4	51	49	-6	17	22	13	8
-4	51	49	-6	17	22	13	8
-2	-9	-4	-23	-6	-8	-5	12
-2	-9	-4	-23	-6	-8	-5	12
-3	0	1	-6	-1	2	-3	-9
-3	0	1	-6	-1	2	-3	-9
8	31	25	-3	7	0	-2	-1
2	-11	-11	-1	3	9	14	21
-2	10	3	-6	1	-2	-2	-3
-2	10	3	-6	1	-2	-2	-3
1	8	8	-1	-1	1	-1	-3
5	4	6	1	-1	5	10	15
0	8	7	2	0	0	-3	-13
0	8	7	2	0	0	-3	-13
0	8	7	2	0	0	-3	-13
0	8	7	2	0	0	-3	-13
-6	8	-7	-3	-2	-2	-3	6
-6	8	-7	-3	-2	-2	-3	6
1	5	12	4	-1	-1	3	-6
5	14	6	2	-3	-10	4	22
5	14	6	2	-3	-10	4	22
5	14	6	2	-3	-10	4	22
5	14	6	2	-3	-10	4	22
0	5	-8	-8	-6	-8	-5	6
-8	-10	-11	-4	4	2	-10	-29
1	10	11	4	5	9	12	18
1	10	11	4	5	9	12	18
0	-1	1	3	-14	-15	11	30
0	-1	1	3	-14	-15	11	30
0	-1	1	3	-14	-15	11	30
8	2	0	-1	2	2	1	1
8	2	0	-1	2	2	1	1
8	2	0	-1	2	2	1	1
-2	-12	-15	3	4	3	2	-11
-1	0	9	3	-7	-9	-4	-12
-2	0	-4	-2	-2	-6	-3	1
-3	-1	4	2	-2	-2	-5	-29
-8	-1	-1	5	-1	-3	-10	-28
-8	-1	-1	5	-1	-3	-10	-28
-11	-1	-6	-3	-5	-2	-14	-77
3	14	3	-7	-6	-8	-8	-9
4	18	24	8	7	5	-3	-19
0	2	4	2	-6	-1	-7	-23
-4	-2	5	1	0	3	16	25
2	2	-4	1	-4	-3	-1	16
-18	-11	0	-1	-8	-13	-14	-22
-18	-11	0	-1	-8	-13	-14	-22
-27	-12	-5	-5	1	1	-23	-40
-27	-12	-5	-5	1	1	-23	-40
-27	-12	-5	-5	1	1	-23	-40
-4	2	3	2	-1	0	-4	-40
21	12	10	8	3	7	13	48
7	-3	-14	-2	-4	-3	10	41
7	-3	-14	-2	-4	-3	10	41
-11	-6	5	-1	3	-3	-7	-15
1	2	-4	0	-5	-12	-6	0
1	2	-4	0	-5	-12	-6	0
3	0	1	2	0	7	6	11
-6	3	9	7	7	16	9	-21
-6	3	9	7	7	16	9	-21
1	0	-3	-9	-6	-3	-2	5
1	0	-3	-9	-6	-3	-2	5
4	-3	-3	-1	3	4	9	23
0	2	-1	-3	-9	-9	-1	10
-7	1	5	-2	-11	-10	-15	-61
2	3	-5	-1	-4	-3	-8	-4
4	5	5	7	3	6	4	5
-1	-6	-15	-9	-4	-1	0	17
-2	5	24	7	-6	1	1	-7
7	0	1	6	6	4	6	45
7	0	1	6	6	4	6	45
9	12	27	13	10	10	18	32
4	4	-26	-11	4	2	5	11
-2	9	2	-9	-9	-12	-6	3
-3	-8	-34	-15	-7	-5	-9	-23
-3	-8	-34	-15	-7	-5	-9	-23
9	6	5	-4	-1	9	7	-7
9	6	5	-4	-1	9	7	-7
-20	-6	2	5	6	8	-1	-2
13	4	28	6	12	20	-20	-70
13	4	28	6	12	20	-20	-70
13	4	28	6	12	20	-20	-70
13	4	28	6	12	20	-20	-70
13	4	28	6	12	20	-20	-70
1	-8	-7	-4	-4	-17	-6	-8
14	13	4	2	-6	-14	24	69
14	13	4	2	-6	-14	24	69
14	13	4	2	-6	-14	24	69
12	12	3	-3	-1	-3	6	22
-1	-9	0	0	-6	-4	-11	-63
-12	-17	-23	-8	-6	-9	-1	16
-12	-17	-23	-8	-6	-9	-1	16
-8	1	4	-5	-5	-2	-37	-89
16	-19	-21	-9	-4	28	11	36
16	-19	-21	-9	-4	28	11	36
-16	11	19	7	15	-8	-37	-81
-8	2	-14	-3	-6	-22	1	26
-8	2	-14	-3	-6	-22	1	26
6	23	48	5	11	6	2	-18
6	23	48	5	11	6	2	-18
6	23	48	5	11	6	2	-18
6	23	48	5	11	6	2	-18
-8	6	9	9	4	-18	-26	-43
20	11	17	18	5	19	15	38
49	45	32	13	-1	13	13	66
62	17	-12	10	-1	3	5	-1
-12	20	23	11	-9	-19	-25	-78
-42	-89	-106	7	0	30	-11	-76
-25	-12	-11	-2	-9	-8	-4	-55
1	14	17	-10	1	9	14	33
-14	14	17	-17	-8	-17	-17	-36
13	14	8	-18	1	0	6	30
9	16	19	-11	-7	-2	-18	-11
9	16	19	-11	-7	-2	-18	-11
-5	-2	-3	-10	-1	6	7	28
-5	-2	-3	-10	-1	6	7	28
-10	6	14	-7	-4	-7	3	16
3	-16	-16	-10	0	-6	1	-1
-4	-6	-5	-7	-3	-1	3	9
-8	13	12	-9	-6	-24	-10	-16
3	2	-3	-7	-4	-6	0	18
3	21	25	-1	0	-2	-1	25
9	16	11	-5	-1	2	2	13
-2	-18	-34	-4	-2	10	17	49
6	-6	-7	0	0	-8	-11	-12
6	-6	-7	0	0	-8	-11	-12
6	-6	-7	0	0	-8	-11	-12
3	10	12	5	-4	-3	3	7
3	4	1	-5	0	-8	-6	-12
-5	-3	-9	-7	-12	-5	-2	-4
6	11	16	3	5	8	12	25
6	11	16	3	5	8	12	25
9	17	21	3	-1	-3	6	16
-8	-23	-29	-7	-2	-2	-7	-10
-3	-10	-21	-7	-8	-2	-7	-23
-3	-10	-21	-7	-8	-2	-7	-23
-2	0	23	13	4	8	-1	4
-4	-5	-10	0	0	-2	-15	-29
-4	-5	-10	0	0	-2	-15	-29
-7	-2	-7	1	-6	0	4	-8
-7	-2	-7	1	-6	0	4	-8
-2	-13	-18	-3	2	-2	-1	13
-2	-13	-18	-3	2	-2	-1	13
-8	-12	-24	1	2	-2	-3	-12
4	14	17	-1	-1	4	7	15
5	14	23	1	4	5	4	10
5	14	23	1	4	5	4	10
5	14	23	1	4	5	4	10
5	14	23	1	4	5	4	10
1	-1	0	2	-3	2	4	-8
1	13	19	4	3	1	-5	-16
-19	-15	-3	-3	-4	-18	-28	-79
10	5	-2	-3	-5	12	16	38
-5	-9	7	3	2	-5	-9	-23
-11	-13	-9	5	-2	-6	-15	-20
-11	-13	-9	5	-2	-6	-15	-20
0	13	18	5	2	1	0	-3
-19	-5	-8	-7	-6	-14	-29	-78
-19	-5	-8	-7	-6	-14	-29	-78
12	20	22	10	5	3	12	29
12	20	22	10	5	3	12	29
11	1	-2	1	-7	-7	7	32
11	1	-2	1	-7	-7	7	32
3	-1	-12	-7	-8	-16	-7	-9
1	-2	5	5	-1	-1	3	12
-4	-2	-2	-1	-3	0	1	-11
-4	-2	-2	-1	-3	0	1	-11
2	8	2	2	3	4	-5	-20
2	8	2	2	3	4	-5	-20
-8	-5	-3	0	-2	-4	-1	-2
-2	-5	-8	-6	-9	-12	-14	-26
-2	-5	-8	-6	-9	-12	-14	-26
-7	-8	-2	1	1	-3	-8	-5
-7	-8	-2	1	1	-3	-8	-5
-5	-5	-3	-8	-3	-10	-11	-18
0	-1	-6	-2	3	8	11	21
-4	-2	-4	0	0	-1	-2	-27
2	8	13	2	0	-3	4	24
-15	-9	-13	-5	-2	6	-7	-52
-15	-9	-13	-5	-2	6	-7	-52
-4	-9	-15	-11	-14	-12	-1	6
-3	-5	-3	-1	-3	-1	-5	-4
-2	2	1	-3	-8	-5	-16	-62
-3	-13	-29	-17	-20	-13	-4	-10
3	4	24	17	17	16	11	53
2	11	12	-3	-5	5	-6	-29
11	5	13	13	15	18	26	53
11	5	13	13	15	18	26	53
3	-2	-17	-10	-11	-6	3	30
11	5	1	3	-1	-11	2	14
-6	-7	8	7	4	0	-10	-15
2	9	9	-6	-7	-14	-16	-12
-1	6	1	-1	3	-2	0	-6
5	9	22	0	-11	-21	-8	3
-3	14	33	21	23	61	21	2
-6	0	-1	-14	-7	-14	-32	-86
-6	0	-1	-14	-7	-14	-32	-86
-2	-2	-2	1	6	11	0	-9
-2	-2	-2	1	6	11	0	-9
-19	-24	2	16	5	2	3	-12
-6	10	-1	0	-6	-3	1	23
7	1	27	-5	-33	-46	-9	-13
2	5	23	19	10	13	18	34
14	6	-20	-5	12	31	18	44
0	1	9	6	8	3	0	6
-17	-2	12	-4	-4	-1	-7	4
-8	3	-5	4	5	36	5	-5
-18	-25	-24	-20	-10	-28	-33	-60
-2	6	30	8	3	-12	-14	-35
-2	6	30	8	3	-12	-14	-35
-2	6	30	8	3	-12	-14	-35
-2	6	30	8	3	-12	-14	-35
1	-18	-24	-8	-3	-12	-17	-35
19	-10	-10	1	3	0	-10	-23
19	-10	-10	1	3	0	-10	-23
-1	30	38	12	-2	2	-7	-5
1	-9	-42	-1	-7	6	7	42
-15	-72	-89	1	-3	7	11	-7
7	21	26	4	-29	-46	3	53
-9	14	24	12	-1	-13	-9	-25
-9	14	24	12	-1	-13	-9	-25
7	11	-2	11	2	0	0	5
7	11	-2	11	2	0	0	5
7	11	-2	11	2	0	0	5
5	15	23	-2	-5	-8	-3	-12
-2	4	5	-5	10	15	18	19
2	14	16	-12	-1	3	0	-6
2	14	16	-12	-1	3	0	-6
2	14	16	-12	-1	3	0	-6
-1	-12	-17	-13	2	4	2	0
-10	5	7	-13	2	-10	-5	-12
10	20	17	-13	-5	-5	6	26
7	-2	1	-6	-2	5	2	16
-3	-11	-6	-8	2	11	6	9
7	7	21	11	5	1	2	4
-7	-8	-7	-2	2	1	-10	-43
4	25	21	-9	-9	-11	-5	7
4	25	21	-9	-9	-11	-5	7
4	25	21	-9	-9	-11	-5	7
4	25	21	-9	-9	-11	-5	7
4	25	21	-9	-9	-11	-5	7
4	25	21	-9	-9	-11	-5	7
2	3	10	4	-2	-1	4	18
-3	4	2	0	4	-1	2	5
3	7	14	1	4	5	3	3
3	7	14	1	4	5	3	3
-3	-10	-6	-2	-10	-17	-6	7
0	2	10	19	11	5	-7	-32
5	-3	-21	-12	-6	0	14	33
0	-10	-6	1	4	5	9	19
-13	-15	-14	-6	11	0	-27	-45
-13	-15	-14	-6	11	0	-27	-45
-13	-15	-14	-6	11	0	-27	-45
-13	-15	-14	-6	11	0	-27	-45
-13	-15	-14	-6	11	0	-27	-45
-7	0	19	9	-1	-7	-7	-13
-7	0	19	9	-1	-7	-7	-13
-6	-5	-3	-1	-7	-12	-3	10
-6	-5	-3	-1	-7	-12	-3	10
7	4	-14	-1	-3	2	10	20
5	11	7	2	5	3	5	14
-6	-6	-8	7	12	9	-12	-36
-6	-6	-8	7	12	9	-12	-36
-6	-6	-8	7	12	9	-12	-36
-6	-6	-8	7	12	9	-12	-36
-6	-6	-8	7	12	9	-12	-36
-6	-10	1	2	-11	-6	-10	-10
-6	-10	1	2	-11	-6	-10	-10
6	5	12	4	4	-2	15	44
1	-2	1	1	-2	12	1	-6
-14	-10	-15	-10	-2	-15	-18	-33
10	-2	-1	-2	-12	-4	5	30
10	-2	-1	-2	-12	-4	5	30
-5	-7	-15	-3	-1	7	0	-16
-5	-7	-15	-3	-1	7	0	-16
-2	-3	-13	0	5	3	3	0
-5	1	1	-7	-4	14	6	15
-5	1	1	-7	-4	14	6	15
7	3	-7	-3	-7	-6	12	61
7	3	-7	-3	-7	-6	12	61
4	9	17	4	0	-1	1	-3
-15	-15	-19	-1	0	2	-2	-31
5	6	7	2	-5	-13	-2	8
5	6	7	2	-5	-13	-2	8
0	-2	-1	1	-9	-12	-3	-11
-3	6	6	5	2	1	7	19
-3	6	6	5	2	1	7	19
-3	6	6	5	2	1	7	19
11	10	6	-3	2	-2	-1	1
3	-2	-20	-8	-2	-5	4	29
6	18	27	3	5	3	0	-6
6	18	27	3	5	3	0	-6
6	18	27	3	5	3	0	-6
-8	-11	-4	1	-1	-5	-12	-24
-8	-11	-4	1	-1	-5	-12	-24
1	3	-2	7	2	0	1	-8
1	3	-2	7	2	0	1	-8
1	-1	-11	-8	-3	-2	1	6
-1	-1	-4	-2	4	11	0	8
-1	-1	-4	-2	4	11	0	8
7	4	-7	4	3	10	16	20
0	1	-11	-3	-8	-17	2	-17
-2	-3	0	-2	5	8	0	-10
-3	0	-7	0	-10	-14	4	14
-3	0	-7	0	-10	-14	4	14
0	0	1	0	-3	-6	-8	-6
-1	-7	-10	-8	2	4	-3	9
12	-8	-21	-18	-15	-19	10	49
-2	5	16	11	3	6	0	-17
-6	-4	1	3	9	3	-21	-29
5	21	20	-8	-7	-6	-6	-3
0	-7	-27	-6	-7	-9	-1	1
-10	-5	4	-3	0	1	-1	3
6	33	43	10	6	8	12	31
1	-32	-32	-4	-5	-14	5	19
0	-4	-12	1	-5	-12	-10	-31
0	-4	-12	1	-5	-12	-10	-31
0	-4	-12	1	-5	-12	-10	-31
0	-4	-12	1	-5	-12	-10	-31
-14	-40	-43	-6	-19	-19	-3	-11
-13	11	36	6	9	13	-17	-40
-13	11	36	6	9	13	-17	-40
11	-23	-63	-3	15	23	19	63
11	-23	-63	-3	15	23	19	63
-70	-36	-32	-12	10	30	30	38
38	56	55	10	5	24	-13	-14
-12	-38	-84	-18	5	55	-29	-32
14	9	-21	-3	-6	-8	-31	-92
14	9	-21	-3	-6	-8	-31	-92
14	9	-21	-3	-6	-8	-31	-92
-40	17	25	14	-2	-4	2	-24
-9	-32	-45	-1	-17	-27	-3	-25
-9	-32	-45	-1	-17	-27	-3	-25
-9	-32	-45	-1	-17	-27	-3	-25
23	20	23	4	6	-9	5	11
23	20	23	4	6	-9	5	11
10	-13	-16	-7	-7	-5	-6	-27
10	-13	-16	-7	-7	-5	-6	-27
8	11	38	3	-1	-3	11	26
5	-7	0	-9	-2	2	-11	-25
-3	-4	-20	-10	1	-2	9	-10
-8	4	16	-4	2	3	-3	-13
13	11	17	-8	0	0	7	12
5	11	5	-8	-5	-10	-9	-7
4	-2	-14	-9	0	18	15	41
6	-3	-4	-11	0	7	-8	-11
7	16	18	1	1	6	0	5
-9	-8	-3	-7	-1	1	-5	-31
-9	-8	-3	-7	-1	1	-5	-31
5	14	27	5	3	-8	-3	22
5	14	27	5	3	-8	-3	22
5	14	27	5	3	-8	-3	22
-11	0	-10	1	-3	-2	-10	-29
-11	0	-10	1	-3	-2	-10	-29
-11	0	-10	1	-3	-2	-10	-29
-11	0	-10	1	-3	-2	-10	-29
-11	0	-10	1	-3	-2	-10	-29
-9	2	-2	-1	0	0	-2	-12
-9	2	-2	-1	0	0	-2	-12
-7	-26	-24	-2	-5	6	4	-12
-15	-12	-11	-5	-4	-8	-18	-97
3	11	13	-2	-8	-13	-6	2
3	11	13	-2	-8	-13	-6	2
3	11	13	-2	-8	-13	-6	2
3	11	13	-2	-8	-13	-6	2
11	30	43	17	8	11	10	39
-2	-5	-1	6	-1	-5	-3	-3
-1	0	-2	-4	2	-4	-11	-9
-3	-12	-13	-2	-5	5	2	3
1	3	9	7	7	-1	-1	1
-2	-3	-4	3	-1	-3	-5	-5
-2	1	8	6	5	0	-1	-12
-2	1	8	6	5	0	-1	-12
3	1	3	6	2	0	1	8
-3	-10	-12	-1	1	-1	-1	-10
-3	-10	-12	-1	1	-1	-1	-10
1	11	11	-4	-5	-7	-15	-30
1	-3	0	0	-1	8	10	14
1	-3	0	0	-1	8	10	14
-4	-5	-3	7	7	4	-1	-12
-4	-5	-3	7	7	4	-1	-12
2	-7	6	3	-1	-3	-3	-20
0	9	5	-2	-2	7	4	8
-4	-10	-6	-3	-5	-4	-11	-30
-1	-10	-17	-10	-10	-11	-4	-10
0	11	22	10	11	8	4	6
9	10	5	-1	-7	-2	2	12
-6	2	-2	-6	-2	-1	-16	-42
0	-5	-13	-4	-4	0	-4	4
0	-5	-13	-4	-4	0	-4	4
-6	-1	0	3	4	11	5	-7
-6	-1	0	3	4	11	5	-7
1	-3	-5	-1	-8	-6	4	13
-3	-5	11	7	8	4	-4	-27
-3	-5	11	7	8	4	-4	-27
-3	-5	11	7	8	4	-4	-27
6	-4	-14	-5	-1	0	3	18
2	-7	-18	-3	-3	-3	-3	6
2	-7	-18	-3	-3	-3	-3	6
2	-7	-18	-3	-3	-3	-3	6
-13	-7	4	8	13	12	1	-15
-4	3	-15	-13	-5	-2	-4	-6
-4	3	-15	-13	-5	-2	-4	-6
-4	3	-15	-13	-5	-2	-4	-6
-4	3	-15	-13	-5	-2	-4	-6
0	-9	10	10	6	5	3	2
3	3	-10	-6	-3	-5	-3	-2
3	3	-10	-6	-3	-5	-3	-2
3	3	-10	-6	-3	-5	-3	-2
-9	9	-19	-14	-12	-14	-8	-14
-9	9	-19	-14	-12	-14	-8	-14
4	11	21	17	2	-1	1	-1
0	2	15	6	-1	-7	6	21
[truncated: 14,774 more rows]
