# Supplementary material for: Flexible Virtual Reality System for Neurorehabilitation and Quality of Life Improvement
Source: Sensors (Basel). 2020 Oct 23;20(21):6045. doi: 10.3390/s20216045 (PMC7672612; doi:10.3390/s20216045)
Supplement: Supplementary file 1 [file sensors-20-06045-s001.zip › S4_EMG/User1/Box3.txt]

0	0	0	0	0	0	0	0
0	0	0	0	0	0	0	0
-7	-1	-1	-1	3	-4	-10	-34
2	-1	0	1	4	2	2	11
-1	-1	-2	1	0	-1	-3	-3
-1	-1	-2	1	0	-1	-3	-3
0	0	0	-1	2	2	1	6
-1	0	-4	0	-5	-1	2	2
-1	1	1	-1	-2	-1	-2	-7
3	1	1	-1	-5	0	1	9
3	1	1	-1	-5	0	1	9
2	1	2	-1	4	0	5	11
-5	-4	0	-1	-4	-3	-5	-18
1	0	-2	-1	-2	0	1	5
1	0	-2	-1	-2	0	1	5
0	0	-3	-1	0	-1	-2	0
0	0	-3	-1	0	-1	-2	0
0	0	-3	-1	0	-1	-2	0
0	0	-3	-1	0	-1	-2	0
0	0	0	-1	0	0	1	2
0	0	0	-1	0	0	1	2
0	0	0	-1	0	0	1	2
0	0	0	-1	0	0	1	2
0	0	0	-1	0	0	1	2
0	0	-1	-2	-4	-1	-2	-7
0	0	-1	-2	-4	-1	-2	-7
0	0	-1	-2	-4	-1	-2	-7
0	0	-1	-2	-4	-1	-2	-7
0	0	-1	-2	-4	-1	-2	-7
0	0	-1	-2	-4	-1	-2	-7
0	0	-1	-2	-4	-1	-2	-7
0	0	-1	-2	-4	-1	-2	-7
0	0	-1	-2	-4	-1	-2	-7
0	0	-1	-2	-4	-1	-2	-7
0	0	-1	-2	-4	-1	-2	-7
0	0	-1	-2	-4	-1	-2	-7
-4	-2	-2	0	-3	-3	-3	-6
-4	-2	-2	0	-3	-3	-3	-6
-4	-2	-2	0	-3	-3	-3	-6
-4	-2	-2	0	-3	-3	-3	-6
-4	-2	-2	0	-3	-3	-3	-6
-4	-2	-2	0	-3	-3	-3	-6
-4	-2	-2	0	-3	-3	-3	-6
-4	-2	-2	0	-3	-3	-3	-6
-4	-2	-2	0	-3	-3	-3	-6
-4	-2	-2	0	-3	-3	-3	-6
-1	-1	0	1	-4	0	0	3
-1	-1	0	1	-4	0	0	3
-1	-1	0	1	-4	0	0	3
-1	-1	0	1	-4	0	0	3
-4	-3	-2	2	-4	-2	-5	-13
-9	-2	0	-2	1	-3	-9	-24
-9	-2	0	-2	1	-3	-9	-24
-9	-2	0	-2	1	-3	-9	-24
-9	-2	0	-2	1	-3	-9	-24
-1	0	-2	0	4	-2	-1	-6
-1	0	0	2	-2	0	0	-2
0	0	-1	-2	-6	0	3	5
0	0	-1	-2	-6	0	3	5
0	0	-1	-2	-6	0	3	5
0	0	-1	-2	-6	0	3	5
-1	-2	0	-2	-4	-2	0	-2
-1	-2	0	-2	-4	-2	0	-2
-1	-2	0	-2	-4	-2	0	-2
-1	-2	0	-2	-4	-2	0	-2
-2	0	0	-1	0	1	-3	-3
1	-1	-1	0	-4	0	1	3
1	-1	-1	0	-4	0	1	3
1	-1	-1	0	-4	0	1	3
1	-1	-1	0	-4	0	1	3
-1	-2	-1	-2	-3	0	1	3
-2	0	-2	0	0	0	-4	-9
0	-2	-1	-1	-3	0	1	0
2	0	1	0	-2	0	0	3
2	0	1	0	-2	0	0	3
-2	0	-1	0	-4	-1	-1	-3
-1	-1	-2	0	-3	-1	-4	-6
-1	1	0	0	0	0	-1	0
-1	1	0	0	0	0	-1	0
-2	-1	0	0	-3	0	-1	4
-1	-1	-1	0	-8	0	-2	-2
2	1	1	-1	-6	1	0	3
1	-1	-1	0	-9	-1	0	3
-1	-1	0	1	-4	-2	-2	-4
-3	-3	-1	-2	-8	0	-2	-6
0	0	-3	1	-7	-1	-3	-2
0	0	-3	1	-7	-1	-3	-2
1	-1	0	-3	-4	1	2	5
1	-1	0	-3	-4	1	2	5
-1	0	-2	-1	-2	-3	-3	-1
0	-4	-1	-2	3	2	0	-1
-1	-1	-3	-1	-2	0	-2	-6
0	-1	1	1	-1	0	0	5
0	-1	1	1	-1	0	0	5
0	0	-8	-2	-3	0	1	2
0	-6	-5	-2	-4	-2	-1	-3
0	-6	-5	-2	-4	-2	-1	-3
-2	3	3	0	5	-2	-1	-4
-1	5	6	7	2	1	1	3
-1	5	6	7	2	1	1	3
4	5	22	15	3	5	7	12
0	-3	-10	-2	-7	-8	-4	3
-2	-10	-20	-15	-5	-6	0	4
-2	-10	-20	-15	-5	-6	0	4
-3	3	10	-9	-5	-1	-3	-6
3	12	7	-3	1	3	-1	2
-2	-11	-28	-17	-7	-8	-1	1
-2	-3	1	-2	-2	-1	1	-1
3	2	-3	1	1	4	-1	-2
-6	-13	-7	3	-6	-1	-3	-6
3	0	7	7	-5	-2	0	1
-5	-6	-12	-3	-1	-4	-1	13
3	-4	6	5	-1	3	5	5
2	4	6	4	-2	-1	7	22
-1	-4	-11	-9	-12	-4	0	1
-1	-2	-16	-13	-8	-7	-4	-6
1	4	7	4	-4	-2	-2	-10
3	9	21	13	6	9	9	23
-5	-13	-19	-7	-11	-3	-1	2
4	-2	-1	-3	-5	-4	0	4
5	12	17	2	3	6	6	4
-5	1	-12	-9	-4	-4	-8	-11
-4	-10	-4	-2	-8	-4	-6	-11
1	-4	-12	-2	0	-2	1	12
0	-2	-6	-7	0	-2	1	7
0	-4	-3	-2	2	1	2	12
0	-4	-3	-2	2	1	2	12
-11	-17	-15	-2	-5	-4	-6	-10
-11	-17	-15	-2	-5	-4	-6	-10
2	1	-1	-6	-4	4	10	22
-5	5	8	5	0	-5	-20	-78
6	3	-1	-1	-5	-3	-3	3
1	14	3	-6	-2	4	7	28
3	10	5	-2	-1	-2	-3	-13
-15	-25	-6	-1	-3	4	18	51
-15	-25	-6	-1	-3	4	18	51
-3	5	2	1	-2	-11	-25	-72
-3	5	2	1	-2	-11	-25	-72
-8	6	-4	-1	-1	2	-5	-18
-8	6	-4	-1	-1	2	-5	-18
-6	-21	-8	1	-5	-6	-18	-45
-6	-21	-8	1	-5	-6	-18	-45
-6	-21	-8	1	-5	-6	-18	-45
-6	-21	-8	1	-5	-6	-18	-45
-6	-21	-8	1	-5	-6	-18	-45
-6	-21	-8	1	-5	-6	-18	-45
-6	-21	-8	1	-5	-6	-18	-45
-6	-21	-8	1	-5	-6	-18	-45
-6	-21	-8	1	-5	-6	-18	-45
-6	-21	-8	1	-5	-6	-18	-45
-6	-21	-8	1	-5	-6	-18	-45
-6	-21	-8	1	-5	-6	-18	-45
-4	-7	5	1	-1	-1	6	39
18	5	-8	3	1	5	15	60
18	5	-8	3	1	5	15	60
18	5	-8	3	1	5	15	60
1	-2	-1	-2	-1	3	7	16
-5	1	1	-6	-4	-2	-4	-8
-5	1	1	-6	-4	-2	-4	-8
-5	1	1	-6	-4	-2	-4	-8
-5	1	1	-6	-4	-2	-4	-8
-5	1	1	-6	-4	-2	-4	-8
2	-3	-2	-11	-1	1	6	17
3	-1	-2	-10	0	1	2	-1
-3	-3	-6	-6	3	6	6	15
-4	-4	-3	-5	-1	-7	-12	-28
-4	-4	-3	-5	-1	-7	-12	-28
-14	-3	-2	-4	-2	-4	-10	-18
-1	-3	-1	0	-4	-4	-8	-24
-1	-3	-1	0	-4	-4	-8	-24
-1	-3	-1	0	-4	-4	-8	-24
-1	-3	-1	0	-4	-4	-8	-24
-1	-3	-1	0	-4	-4	-8	-24
-1	-3	-10	2	-2	-3	-1	-6
-1	-3	-10	2	-2	-3	-1	-6
-1	-3	-10	2	-2	-3	-1	-6
-7	3	12	2	3	1	-10	-40
5	8	13	1	-8	1	6	15
2	-1	-7	2	3	6	5	9
-2	-3	-4	1	-4	-2	-3	-4
-3	1	3	2	1	-1	-2	-6
-3	1	3	2	1	-1	-2	-6
1	4	10	1	-2	-1	-2	0
2	2	0	-2	-7	-4	-1	12
0	-3	-4	1	-6	2	8	28
-2	-2	2	1	-6	-6	-7	-20
0	-3	-3	-2	-2	-6	4	14
0	-3	-3	-2	-2	-6	4	14
-2	0	4	2	-1	0	-3	-3
-4	-2	-3	1	-3	-2	-2	-8
-4	-2	-3	1	-3	-2	-2	-8
2	0	-2	2	4	3	2	8
2	0	-2	2	4	3	2	8
2	-2	-5	0	-2	3	2	16
2	-2	-5	0	-2	3	2	16
0	1	2	0	-4	1	-4	-6
-2	-2	-2	0	-5	-5	-7	-22
-3	-2	-1	0	3	0	2	9
-3	-2	-1	0	3	0	2	9
3	0	-1	1	-2	-2	-3	-11
1	0	-1	2	-3	2	5	12
1	0	-1	2	-3	2	5	12
-2	-3	-3	-1	-1	-4	-2	-10
0	0	1	0	-1	0	2	4
0	0	1	0	-1	0	2	4
0	0	1	0	-1	0	2	4
0	0	1	0	-1	0	2	4
-1	-1	5	0	1	0	2	8
1	-2	-1	-3	5	-1	0	7
1	-2	-1	-3	5	-1	0	7
1	-2	-1	-3	5	-1	0	7
1	-2	-1	-3	5	-1	0	7
-3	1	0	-3	-3	-1	-3	-1
1	7	10	-3	5	-4	-1	-4
1	4	1	-3	-6	0	2	0
5	0	1	-1	-2	1	6	22
-8	-2	2	-2	-5	-5	-7	-30
-8	-2	2	-2	-5	-5	-7	-30
1	3	4	-1	1	2	1	10
1	3	4	-1	1	2	1	10
-2	-4	-9	1	-2	-3	-3	-4
-2	-4	-9	1	-2	-3	-3	-4
2	-3	-3	-2	1	5	8	16
-1	-3	-2	0	0	-1	-3	-7
5	7	11	0	4	1	3	6
1	-1	-3	-2	-2	0	1	9
-1	-7	-12	-2	1	-2	-7	-11
-1	-7	-12	-2	1	-2	-7	-11
-3	-5	-2	-1	1	-2	-4	-16
4	8	8	0	2	3	9	23
4	8	8	0	2	3	9	23
4	-6	-6	0	-1	2	4	9
-3	-3	-8	0	0	0	0	-1
-5	-1	-7	0	-4	-1	-2	-9
2	8	7	1	0	0	7	18
2	8	7	1	0	0	7	18
-8	-3	1	0	0	-4	-13	-42
-6	-2	0	1	-1	-2	-7	-12
-3	-10	-8	1	-4	-2	-3	-12
-3	-10	-8	1	-4	-2	-3	-12
-3	-10	-8	1	-4	-2	-3	-12
5	0	4	3	2	3	3	7
-15	-8	-16	-8	-5	-6	-14	-38
-15	-8	-16	-8	-5	-6	-14	-38
4	11	8	-6	-3	1	3	7
4	11	8	-6	-3	1	3	7
2	-2	-4	3	-2	1	0	6
4	20	33	6	2	-3	-3	9
4	20	33	6	2	-3	-3	9
0	-8	-4	-4	-4	2	1	-6
0	-8	-4	-4	-4	2	1	-6
1	-2	2	-6	-2	-4	-5	-3
-8	-10	-14	-4	1	0	-6	-29
-12	-4	0	7	1	-8	-8	-18
6	1	4	-3	4	3	4	18
6	1	4	-3	4	3	4	18
0	-3	-7	-11	-6	-2	4	12
-7	-9	-12	-7	-5	-3	-4	-12
-1	-5	-1	-8	-4	-7	-3	6
6	2	-2	3	8	14	11	16
6	2	-2	3	8	14	11	16
-3	-4	-11	-8	-4	-6	-7	-16
3	-3	1	3	-2	0	2	7
1	-5	-12	-3	3	2	6	17
0	3	7	-1	-3	-5	-4	-14
3	-3	-8	-2	-3	-1	-2	2
-17	-5	-5	5	7	2	-17	-81
-8	-3	3	4	-3	2	-17	-74
-13	-4	-3	-12	-17	-20	-34	-87
-5	0	11	8	4	0	1	13
11	4	-12	-3	-1	13	21	83
11	4	-12	-3	-1	13	21	83
7	-1	-2	6	6	2	12	44
-3	-4	-4	-3	-7	-3	-2	3
-2	-2	-4	0	0	2	2	-12
-2	-2	-4	0	0	2	2	-12
3	5	17	9	2	8	4	4
3	5	17	9	2	8	4	4
-1	-22	-23	-5	-13	-20	-7	-2
-4	0	-10	-1	2	11	14	39
2	16	22	1	6	13	16	29
2	-12	-18	2	-6	1	4	6
0	-8	-11	-3	7	40	4	23
-3	2	7	6	7	-2	0	-17
-33	-1	6	-4	-5	-8	-34	-64
6	23	9	3	1	10	-13	-18
6	23	9	3	1	10	-13	-18
6	23	9	3	1	10	-13	-18
-12	1	13	-1	-10	-37	-13	2
5	-2	-4	3	-4	5	-10	-48
5	-2	-4	3	-4	5	-10	-48
5	-2	-4	3	-4	5	-10	-48
5	-2	-4	3	-4	5	-10	-48
5	-2	-4	3	-4	5	-10	-48
5	-2	-4	3	-4	5	-10	-48
-18	-8	-10	-7	-8	-10	5	22
-18	-8	-10	-7	-8	-10	5	22
-16	-35	-20	5	-9	1	-9	-30
44	-8	-13	0	0	3	29	98
10	2	8	-4	-7	-6	-11	-34
10	2	8	-4	-7	-6	-11	-34
11	4	2	-3	1	5	-1	-6
11	4	2	-3	1	5	-1	-6
8	-12	-15	0	-3	-12	0	4
8	-12	-15	0	-3	-12	0	4
-25	-20	-28	-1	-4	5	0	14
12	20	20	0	-2	-1	-4	0
12	18	22	0	-1	2	-3	-22
12	18	22	0	-1	2	-3	-22
7	20	23	-4	0	0	6	17
-10	2	2	-6	-2	-3	-6	-29
-17	-15	-23	-6	-4	1	1	-8
2	12	15	-6	-1	-1	3	15
-4	-14	-17	-6	-4	-2	1	-4
-9	-5	-3	-1	-1	-2	-8	-34
-9	-5	-3	-1	-1	-2	-8	-34
-5	-11	-9	-5	-7	-4	6	22
-4	-6	-8	-1	-3	0	-6	-11
-4	-6	-8	-1	-3	0	-6	-11
-4	3	4	2	5	3	0	-13
-4	3	4	2	5	3	0	-13
-9	-7	-7	0	-1	1	0	-4
-10	-2	-4	-6	-2	0	-13	-53
-2	4	7	-2	-4	-5	-1	12
1	7	11	2	1	2	-2	-5
1	7	11	2	1	2	-2	-5
-1	-3	1	-1	-2	-4	0	9
-2	-1	-4	-2	-3	0	0	-1
5	3	2	5	2	9	10	20
5	3	2	5	2	9	10	20
5	3	2	5	2	9	10	20
5	3	2	5	2	9	10	20
-1	-4	-8	-3	-4	-8	-5	6
-4	-3	-3	4	2	2	-8	-26
-2	-1	-5	-2	-5	1	0	2
1	0	0	2	-3	0	4	20
-2	-2	-3	0	-4	-3	-3	-12
2	4	5	2	-1	1	-2	-7
2	4	5	2	-1	1	-2	-7
-1	-3	-6	1	-3	1	1	8
4	4	4	2	0	5	5	10
4	4	4	2	0	5	5	10
4	4	4	2	0	5	5	10
1	1	-1	2	-4	-1	-5	-1
-5	-5	-4	-1	-7	-7	-8	-17
0	-3	-3	0	-3	0	4	6
-1	-3	-4	1	1	-2	-1	-1
-1	-3	-4	1	1	-2	-1	-1
4	-2	-1	2	-1	1	5	12
-1	3	3	1	-4	-2	-8	-22
-1	3	3	1	-4	-2	-8	-22
-22	-7	2	0	-7	-10	-31	-97
-9	-5	1	-1	1	-3	-11	-32
11	3	0	-2	0	6	15	31
-24	-5	5	-4	-5	-9	-34	-95
-7	-2	-1	-1	-4	-4	-11	-26
-7	-2	-1	-1	-4	-4	-11	-26
1	-1	0	-3	2	-1	2	7
1	-1	0	-3	2	-1	2	7
7	-1	-3	-3	-2	18	5	20
-1	0	-1	-1	5	21	3	4
0	1	-2	2	-6	-9	-1	-3
0	1	-2	2	-6	-9	-1	-3
22	7	-2	2	0	2	27	84
4	1	-1	0	-5	-6	-4	-2
7	-1	-2	-1	-1	1	8	25
2	0	-1	1	3	-2	-1	-2
2	1	-1	0	-1	1	7	24
-4	0	-2	-2	4	-1	2	0
-4	0	-2	-2	4	-1	2	0
-6	-7	-3	-2	-4	-2	-6	-11
-6	-7	-3	-2	-4	-2	-6	-11
-7	0	3	0	-5	-1	-7	-29
-1	-2	-6	-3	0	-1	0	1
-1	-2	-6	-3	0	-1	0	1
5	2	0	-1	-2	0	4	18
2	4	6	-2	-1	2	10	33
0	-3	2	-3	1	-2	0	5
0	-3	-1	-2	-2	-1	0	-2
2	1	2	-2	-2	0	1	2
-1	5	2	-1	5	2	-1	-1
3	-4	-5	-2	-4	0	-4	-13
3	-4	-5	-2	-4	0	-4	-13
3	-4	-5	-2	-4	0	-4	-13
3	-4	-5	-2	-4	0	-4	-13
-4	-4	-7	-1	3	0	-2	-5
-4	-4	-7	-1	3	0	-2	-5
4	0	2	-1	-4	0	3	14
4	0	2	-1	-4	0	3	14
-2	-13	-12	-1	0	-1	-2	4
4	6	7	1	-1	-2	-2	-1
-1	0	3	1	-3	1	-1	1
-1	0	3	1	-3	1	-1	1
-3	-7	-1	-1	-1	-1	-3	-2
-1	1	0	0	1	-1	0	-2
1	4	0	-1	-1	-3	-2	-5
3	3	-1	0	-3	0	-1	5
3	3	-1	0	-3	0	-1	5
-13	-5	-3	-2	0	-5	-9	-25
2	2	4	0	-3	-1	1	2
-3	-5	-5	-1	0	-2	-2	-4
-1	-6	-2	1	0	0	2	9
1	1	-4	0	-1	0	0	3
1	1	-4	0	-1	0	0	3
1	-1	0	-1	2	2	5	9
-3	-3	-1	-2	-3	0	-3	-4
-3	-3	-1	-2	-3	0	-3	-4
-3	-3	-1	-2	-3	0	-3	-4
2	-1	-1	-3	1	1	0	4
1	0	-1	-4	-2	12	0	0
0	0	-1	-2	-1	6	-1	-2
0	0	-1	-2	-1	6	-1	-2
-1	-1	0	-3	-3	4	2	6
-1	-1	0	-3	-3	4	2	6
-1	0	-1	2	3	21	0	0
-1	0	-1	2	3	21	0	0
-1	0	-1	2	3	21	0	0
-1	0	-1	2	3	21	0	0
-3	-1	-3	2	-4	-14	-11	-28
-3	-1	-3	2	-4	-14	-11	-28
-3	-6	-7	0	-5	-4	0	1
-3	-6	-7	0	-5	-4	0	1
2	1	0	4	3	4	2	6
-3	-3	0	1	-5	2	-6	-8
-3	-3	0	1	-5	2	-6	-8
-3	-3	0	1	-5	2	-6	-8
0	2	-3	-1	2	7	3	-4
0	2	-3	-1	2	7	3	-4
1	0	2	1	1	7	-3	-5
2	-3	-5	-3	1	3	2	3
2	-3	-5	-3	1	3	2	3
-4	-3	6	0	-1	1	-6	-6
-4	-3	6	0	-1	1	-6	-6
-2	2	-3	0	1	8	-1	0
0	0	-2	-1	-2	-1	-2	-4
0	0	-2	-1	-2	-1	-2	-4
0	0	-2	-1	-2	-1	-2	-4
-1	0	-1	2	4	1	-1	-4
3	-1	-4	-3	-7	-7	-3	1
3	2	-2	-2	-2	0	0	3
3	2	-2	-2	-2	0	0	3
-2	0	3	-4	-2	0	-3	-3
-2	-3	3	1	-5	-1	0	-3
-2	-3	3	1	-5	-1	0	-3
-2	-3	3	1	-5	-1	0	-3
-3	1	2	-3	-2	-1	-7	-2
-2	-4	-5	-4	2	2	10	4
-2	-4	-5	-4	2	2	10	4
1	0	-4	4	1	5	-1	-7
1	0	-4	4	1	5	-1	-7
3	13	18	2	5	4	5	6
2	-1	-9	-2	-3	-3	-2	5
2	-1	-2	0	-2	-4	-4	6
0	-1	-5	-3	-7	-8	4	15
0	-1	-5	-3	-7	-8	4	15
-2	-3	-11	-4	-5	-9	1	6
-5	6	10	2	-5	-8	-16	-34
-1	-6	-12	-3	2	14	-1	-3
8	13	22	10	3	16	14	26
-3	-8	-16	-2	-4	3	0	15
-3	-8	-11	-4	-2	-6	-9	-11
-3	-8	-11	-4	-2	-6	-9	-11
-1	-14	-24	-10	-9	-4	-2	5
4	9	15	11	8	7	3	2
-10	-5	-10	-9	-5	-4	-12	-39
6	6	22	5	3	12	22	44
-9	-6	-3	-2	2	-1	-7	-24
-3	-5	-20	-9	-7	-4	0	-4
-3	-5	-20	-9	-7	-4	0	-4
0	-3	-6	-1	-2	0	-7	-19
-6	-2	3	-10	-5	-5	-8	-14
0	-8	-9	-1	-3	-3	0	5
-1	-7	-10	-7	-6	-3	4	17
-1	-7	-10	-7	-6	-3	4	17
-1	-7	-10	-7	-6	-3	4	17
-2	3	8	2	2	1	-10	-34
4	7	0	-6	-3	-1	4	17
4	7	0	-6	-3	-1	4	17
4	7	0	-6	-3	-1	4	17
4	7	0	-6	-3	-1	4	17
4	10	5	7	2	4	4	21
4	10	5	7	2	4	4	21
4	10	5	7	2	4	4	21
4	10	5	7	2	4	4	21
-2	-8	-10	-7	-7	-3	4	16
-2	4	-1	4	-2	0	-4	-16
-2	4	-1	4	-2	0	-4	-16
-2	4	-1	4	-2	0	-4	-16
-2	4	-1	4	-2	0	-4	-16
0	-7	5	3	1	-2	2	11
-5	2	-9	-1	-5	-4	-7	-26
-5	2	-9	-1	-5	-4	-7	-26
-5	2	-9	-1	-5	-4	-7	-26
-5	2	-9	-1	-5	-4	-7	-26
-5	2	-9	-1	-5	-4	-7	-26
1	7	4	5	4	4	4	10
1	7	4	5	4	4	4	10
1	7	4	5	4	4	4	10
2	2	4	-3	-1	-1	2	-4
4	-3	-9	-11	-5	-3	6	33
-3	-11	-8	0	4	-1	0	-7
-3	-11	-8	0	4	-1	0	-7
-3	-11	-8	0	4	-1	0	-7
-3	-7	-5	-3	0	2	-3	-9
0	1	6	17	8	8	8	27
0	1	6	17	8	8	8	27
-1	-7	-23	-10	-8	-5	-7	-34
9	2	12	21	13	15	6	4
9	2	12	21	13	15	6	4
3	9	10	15	16	12	6	4
4	6	-4	-6	-1	5	9	20
4	6	-4	-6	-1	5	9	20
0	2	6	-4	-7	0	-3	-6
3	-1	4	10	7	1	1	5
-4	1	0	0	1	0	-1	-5
-7	6	13	-5	-6	-6	-12	-39
-7	6	13	-5	-6	-6	-12	-39
4	-8	-12	3	-1	0	0	1
4	-8	-12	3	-1	0	0	1
3	-11	-24	-5	-7	-9	1	-3
-8	1	-4	-12	-11	-13	-12	-22
3	0	10	6	4	21	3	4
3	0	10	6	4	21	3	4
1	-5	-9	-5	-8	-3	3	23
5	15	16	12	9	8	10	23
-3	-3	1	0	1	1	-9	-18
-3	-3	1	0	1	1	-9	-18
0	-2	-6	-8	-9	-3	4	36
-2	10	17	8	9	9	0	-2
6	-2	-11	-10	-7	-6	4	11
-10	-4	2	-4	-3	-7	-8	-26
-10	-4	2	-4	-3	-7	-8	-26
-3	-1	-2	-2	-2	-4	-3	-32
-3	-2	-8	6	1	1	0	1
22	7	9	6	3	6	21	54
-15	-12	-15	-12	-5	-7	-16	-64
-15	-12	-15	-12	-5	-7	-16	-64
-15	-12	-15	-12	-5	-7	-16	-64
20	6	0	-4	-1	9	31	68
20	6	0	-4	-1	9	31	68
4	-2	3	-1	-1	-7	-13	-11
-21	-11	-3	-8	-11	-15	-20	-79
-21	-11	-3	-8	-11	-15	-20	-79
-10	10	20	-1	-9	4	3	15
11	-7	-7	1	1	20	17	18
11	-7	-7	1	1	20	17	18
11	-7	-7	1	1	20	17	18
11	-7	-7	1	1	20	17	18
11	-7	-7	1	1	20	17	18
4	1	-8	17	5	5	-9	-4
-14	-2	-5	16	-7	1	16	32
-14	-2	-5	16	-7	1	16	32
-14	-2	-5	16	-7	1	16	32
-7	-8	-2	3	-5	-15	-2	-5
5	1	-3	-9	-9	-13	5	18
10	8	3	-10	1	7	8	16
-1	0	3	-9	-3	3	-1	6
-2	-3	3	-6	1	7	0	1
10	9	10	-14	-5	1	3	6
10	9	10	-14	-5	1	3	6
10	6	11	-6	7	9	12	27
10	6	11	-6	7	9	12	27
10	6	11	-6	7	9	12	27
-2	-5	-8	-18	0	-6	-9	-10
7	4	11	-5	-4	-3	-8	-13
16	28	24	1	0	6	13	26
16	28	24	1	0	6	13	26
16	28	24	1	0	6	13	26
-9	25	58	8	4	2	-17	-60
-11	-18	-32	3	0	3	2	-5
7	14	14	-10	-7	-3	-1	16
7	14	14	-10	-7	-3	-1	16
4	-13	-18	5	2	1	11	43
4	-13	-18	5	2	1	11	43
1	6	-4	-3	-5	-4	-2	8
1	6	-4	-3	-5	-4	-2	8
-17	1	20	11	4	3	-9	-49
4	3	7	-10	-7	-3	1	11
4	3	7	-10	-7	-3	1	11
6	11	9	8	2	4	7	18
6	11	9	8	2	4	7	18
6	11	9	8	2	4	7	18
3	2	5	2	-4	-6	-6	5
3	2	5	2	-4	-6	-6	5
5	-3	-2	3	5	11	8	14
5	-3	-2	3	5	11	8	14
2	0	-16	-6	-10	0	9	35
-7	3	11	1	2	-3	-7	-26
-7	3	11	1	2	-3	-7	-26
4	0	-6	4	-4	-8	3	13
2	9	21	15	5	1	-2	-1
-8	-13	-19	-2	-5	5	-2	-11
-8	-13	-19	-2	-5	5	-2	-11
0	-11	-18	-8	-2	-4	-1	6
6	11	28	14	7	7	5	16
6	11	28	14	7	7	5	16
1	-5	-16	-11	-6	-6	4	15
-2	2	-5	-7	-6	-7	-7	-15
-2	2	-5	-7	-6	-7	-7	-15
-2	16	21	13	3	2	2	13
-3	-11	-20	-8	-8	-6	-2	1
0	4	-2	2	7	0	0	2
-5	-5	-13	0	-3	-4	-1	-4
3	5	7	1	-5	5	3	-4
-11	-7	-8	-1	-4	-5	-6	-15
-11	-7	-8	-1	-4	-5	-6	-15
5	2	5	-2	-5	0	3	1
-8	-2	14	8	3	2	0	-4
2	0	-10	-4	-6	-1	-1	3
2	0	-10	-4	-6	-1	-1	3
-3	-6	-15	-8	-10	-8	-6	-6
-3	-6	-15	-8	-10	-8	-6	-6
8	0	-11	-4	0	2	7	27
-5	-10	-35	-19	-9	-11	-5	-2
4	5	7	6	9	8	8	8
-10	-2	-10	-1	-4	-9	-7	-21
-10	-2	-10	-1	-4	-9	-7	-21
-10	-2	-10	-1	-4	-9	-7	-21
2	0	-9	-6	-9	-5	-4	3
2	5	14	13	-2	-8	-2	-13
2	5	14	13	-2	-8	-2	-13
-6	-2	8	2	-1	-3	-2	-14
-6	-2	8	2	-1	-3	-2	-14
0	4	15	1	5	5	0	2
-7	2	8	-1	-3	-3	-9	-41
3	-5	-10	-5	-4	4	2	4
4	4	4	0	-8	-7	3	23
2	5	10	8	-2	3	5	0
-11	-14	-22	-10	-5	-4	-7	-20
4	4	7	5	-3	2	9	9
-1	-1	6	13	-1	2	4	9
4	-3	-10	-3	0	1	8	38
4	-3	-10	-3	0	1	8	38
-9	-19	-23	-5	-5	-5	-8	-22
-9	-19	-23	-5	-5	-5	-8	-22
7	9	1	-1	-4	-4	4	11
7	9	1	-1	-4	-4	4	11
7	9	1	-1	-4	-4	4	11
0	-2	-7	-4	9	10	0	15
0	-2	-7	-4	9	10	0	15
3	1	-5	2	16	32	8	9
0	0	-6	-8	-9	-8	-1	-7
-13	-24	-29	-10	-6	7	-12	-2
-13	-24	-29	-10	-6	7	-12	-2
-13	-24	-29	-10	-6	7	-12	-2
-13	-24	-29	-10	-6	7	-12	-2
6	3	10	4	-3	3	13	23
-21	-28	-43	-5	-8	-8	-7	-26
-17	9	19	2	-14	-13	-8	1
8	-1	-24	-5	-1	-1	-15	-36
25	20	29	10	7	6	-4	2
25	20	29	10	7	6	-4	2
15	-10	-7	10	10	9	2	-9
-19	30	35	4	-6	-12	16	35
-19	30	35	4	-6	-12	16	35
-10	-4	-12	13	-2	14	1	-21
-19	11	11	13	2	0	-7	5
-19	11	11	13	2	0	-7	5
-21	-60	-82	2	-1	15	-6	-38
51	-10	-31	8	-1	9	12	54
-23	1	4	7	-3	-13	-38	-107
-23	1	4	7	-3	-13	-38	-107
28	28	17	4	5	16	28	61
28	28	17	4	5	16	28	61
-14	-11	-7	-9	-1	-1	-7	4
2	20	20	-27	-3	11	4	19
-2	-1	-14	-20	4	24	25	33
-2	-1	-14	-20	4	24	25	33
-1	-2	10	-2	4	-2	-7	-43
-4	-11	-8	-3	-1	4	13	32
-4	-11	-8	-3	-1	4	13	32
-5	-11	-15	-11	-12	-22	-9	-2
-12	-20	-31	-14	-3	9	3	-24
-2	15	41	1	4	-11	-8	18
-2	15	41	1	4	-11	-8	18
3	13	16	1	1	9	-3	-25
3	13	16	1	1	9	-3	-25
-5	4	20	-11	0	-5	-9	-6
-16	0	-1	-4	-3	-5	-18	-52
-5	-11	-29	-14	-6	-12	-10	-11
-11	-25	-5	9	8	-14	-4	-24
6	7	6	3	4	7	7	18
6	7	6	3	4	7	7	18
-1	9	11	15	10	17	1	-19
1	-8	-14	-7	-7	2	3	2
-3	-16	1	3	-6	-6	1	13
-3	-16	1	3	-6	-6	1	13
-3	-16	1	3	-6	-6	1	13
0	10	14	10	-2	6	2	-19
0	10	14	10	-2	6	2	-19
-3	-7	-8	-7	-7	-7	-9	-22
5	7	-2	-6	-5	6	-1	-21
5	7	-2	-6	-5	6	-1	-21
-4	-3	7	2	-1	-5	0	-2
-4	-5	-25	-11	-5	0	-2	-13
5	3	0	-1	-5	-7	2	18
5	10	20	12	-4	-9	-3	-11
0	-14	-20	-8	0	7	2	5
-4	-7	-10	-2	-5	-5	-2	5
-4	-7	-10	-2	-5	-5	-2	5
3	11	15	13	7	6	2	12
1	-3	-13	-1	-1	1	0	1
-1	2	8	10	1	11	10	13
-1	2	8	10	1	11	10	13
3	-7	-5	2	-5	2	4	-6
-1	-3	-9	-1	-7	-4	-1	-1
-5	1	1	-3	-3	-6	-10	-16
5	0	0	5	-2	4	10	22
-6	-3	-9	-5	-6	-9	-13	-19
-5	0	-10	-4	-8	-2	-9	-24
-6	-32	-37	-5	-6	2	2	-6
-6	-32	-37	-5	-6	2	2	-6
-4	4	14	10	9	2	0	-8
8	7	19	10	3	-1	0	3
-1	4	-3	0	2	4	-1	-4
-1	4	-3	0	2	4	-1	-4
-3	14	35	24	9	6	-10	-49
-3	14	35	24	9	6	-10	-49
-3	14	35	24	9	6	-10	-49
-3	-11	-28	-16	-12	-5	8	19
-1	-5	-8	0	-2	2	1	8
-1	-5	-8	0	-2	2	1	8
1	-3	9	5	-1	2	6	18
1	2	10	11	2	4	3	-1
1	2	10	11	2	4	3	-1
1	2	10	11	2	4	3	-1
1	2	10	11	2	4	3	-1
-7	-18	-24	-10	0	-5	-4	4
-7	-18	-24	-10	0	-5	-4	4
-7	-18	-24	-10	0	-5	-4	4
-7	-18	-24	-10	0	-5	-4	4
-17	-44	-50	-16	-12	-5	-2	-6
1	6	24	22	11	11	7	10
1	6	24	22	11	11	7	10
1	6	24	22	11	11	7	10
4	3	-21	-7	-1	-3	4	17
-17	2	11	11	10	0	-3	-7
-17	2	11	11	10	0	-3	-7
-9	-18	-26	-9	-4	-2	-8	-11
5	3	-7	-5	-9	-1	5	15
12	12	17	-5	-4	-4	11	28
-3	17	45	30	12	11	5	-6
-3	17	45	30	12	11	5	-6
3	-2	-2	9	12	9	8	15
3	-2	-2	9	12	9	8	15
9	2	5	7	1	-1	-2	-15
9	2	5	7	1	-1	-2	-15
-9	-7	-2	4	2	2	-5	-23
3	1	4	-3	-2	-2	4	14
5	7	10	7	6	6	9	15
3	4	11	2	3	3	4	10
-6	-2	-22	-8	-2	3	1	-2
-6	-2	-22	-8	-2	3	1	-2
2	-2	4	2	0	-2	-1	-4
2	0	13	3	0	0	-1	15
2	0	13	3	0	0	-1	15
-1	-1	4	-5	-3	-7	-5	-6
-1	-1	4	-5	-3	-7	-5	-6
-9	-6	-10	-2	-4	-2	1	-5
-9	-6	-10	-2	-4	-2	1	-5
-19	-1	8	-9	-8	-4	0	8
4	-10	-7	-8	-5	-4	-5	-7
4	-10	-7	-8	-5	-4	-5	-7
19	5	-2	-1	-4	-11	-2	-15
19	5	-2	-1	-4	-11	-2	-15
19	5	-2	-1	-4	-11	-2	-15
19	4	-4	3	8	11	-1	-10
9	2	1	0	-5	-11	6	39
-11	-4	5	-3	-13	-37	-17	12
-11	-4	5	-3	-13	-37	-17	12
0	11	28	-3	-10	-18	-7	-16
0	11	28	-3	-10	-18	-7	-16
-17	-9	-15	0	4	16	-3	-22
-17	-9	-15	0	4	16	-3	-22
7	-2	-13	-1	-1	10	8	0
12	1	-6	18	6	13	-5	1
2	-2	-14	9	-13	-20	17	81
1	1	-1	10	-4	-7	5	35
-27	-8	-5	6	0	1	19	-6
-2	1	11	11	-7	-51	-13	-26
8	-10	-6	14	-17	24	17	-3
15	1	-4	-20	11	-6	0	11
-7	-6	8	-16	17	7	7	6
-1	-2	2	-12	12	17	-1	-8
-1	-2	2	-12	12	17	-1	-8
-7	-1	-2	-8	-8	4	-17	-57
-7	-1	-2	-8	-8	4	-17	-57
-7	-1	-2	-8	-8	4	-17	-57
0	-4	-1	-7	-2	3	-3	7
0	-4	-1	-7	-2	3	-3	7
0	-4	-1	-7	-2	3	-3	7
0	-4	-1	-7	-2	3	-3	7
0	-4	-1	-7	-2	3	-3	7
1	-5	-2	-1	5	-2	-1	9
-11	-24	-38	-6	-3	-1	-6	-31
-14	-16	-9	-4	-3	-7	-10	3
-5	-2	-10	-14	-7	0	1	-18
14	39	56	19	7	12	13	23
14	39	56	19	7	12	13	23
-9	-10	-8	4	2	1	-4	-30
-9	-10	-8	4	2	1	-4	-30
-9	-10	-8	4	2	1	-4	-30
-13	-15	-26	-4	-5	-8	-5	-10
-1	12	5	-4	-3	-4	-4	-5
-1	12	5	-4	-3	-4	-4	-5
7	8	3	1	4	-1	1	-7
7	8	3	1	4	-1	1	-7
-14	-14	-15	-8	-8	4	-5	1
-14	-14	-15	-8	-8	4	-5	1
-3	-4	-11	-7	-8	-4	-5	-7
6	-4	2	0	0	-2	5	21
6	-4	2	0	0	-2	5	21
7	4	7	-2	-3	-2	-6	-7
7	4	7	-2	-3	-2	-6	-7
0	-1	4	6	4	1	-7	-21
13	17	27	8	6	8	0	-3
3	-3	-2	-9	-8	-8	-5	-6
-4	5	4	9	-4	-4	0	1
-6	-7	-6	0	1	3	-1	-10
0	-6	-8	0	-3	2	2	-8
0	-6	-8	0	-3	2	2	-8
0	-6	-8	0	-3	2	2	-8
-4	-3	9	9	7	3	-5	-17
-4	-3	9	9	7	3	-5	-17
-4	-3	9	9	7	3	-5	-17
0	-20	-36	-10	-8	-5	1	28
3	0	-3	-3	-1	3	1	7
5	2	-3	1	8	2	8	35
5	2	-3	1	8	2	8	35
3	-2	-7	3	7	8	11	23
3	-2	-7	3	7	8	11	23
6	-7	-14	-8	-10	-7	-4	4
-1	1	11	7	4	-6	-8	-9
9	12	11	3	-1	4	10	28
-4	-9	-25	-25	-22	-14	-7	2
5	19	15	30	16	26	-1	-57
-4	0	-2	-14	-14	-14	-6	9
1	-10	-14	-18	-18	-13	6	45
5	26	45	42	19	18	9	3
-14	-14	-22	-6	-6	-9	-14	-30
-14	-14	-22	-6	-6	-9	-14	-30
2	-5	13	5	-10	-3	2	-3
-7	-26	-26	2	-6	-7	-1	13
-3	4	19	0	-6	-7	-10	-33
-3	4	19	0	-6	-7	-10	-33
1	10	12	0	1	4	15	34
-3	24	24	2	6	-4	-7	-12
-3	24	24	2	6	-4	-7	-12
1	1	8	11	8	11	2	-15
4	-2	-22	-22	-11	-3	2	11
0	-3	-3	6	3	2	6	24
0	-3	-3	6	3	2	6	24
0	-3	-3	6	3	2	6	24
1	1	4	0	4	-1	-1	-5
-4	-12	-12	-8	-5	-12	-8	-5
13	-4	-12	-6	0	7	22	56
13	-4	-12	-6	0	7	22	56
13	-4	-12	-6	0	7	22	56
-1	21	25	6	2	-2	1	4
-14	5	-9	-4	-5	-1	-3	-18
-14	5	-9	-4	-5	-1	-3	-18
-14	5	-9	-4	-5	-1	-3	-18
8	-8	2	-3	3	5	-3	-8
11	4	11	2	1	2	16	32
-3	-4	-3	-3	-1	1	12	37
-6	-1	-9	-7	-12	-4	-6	-7
-11	-3	10	2	-5	-6	-14	-45
-11	-3	10	2	-5	-6	-14	-45
-11	-3	10	2	-5	-6	-14	-45
-20	-8	-3	0	-7	-21	-27	-49
-15	-24	-41	3	2	12	14	33
11	4	-15	4	3	18	13	27
4	18	35	0	-11	-45	-28	-51
4	18	35	0	-11	-45	-28	-51
7	4	5	1	-2	-6	2	45
-8	-6	-14	-7	-4	23	-29	-61
51	24	30	12	10	10	40	127
13	-27	-60	14	-22	27	9	73
13	-27	-60	14	-22	27	9	73
-6	16	25	15	28	-14	3	-19
-8	-7	-3	11	0	-9	15	43
-8	-7	-3	11	0	-9	15	43
-9	10	13	-11	5	0	2	0
-9	10	13	-11	5	0	2	0
-9	10	13	-11	5	0	2	0
-1	-3	3	-16	-4	0	-1	-25
-5	-13	-20	-11	-3	1	-4	-31
-29	-1	7	-5	-2	-1	-15	-59
4	5	8	-18	-7	-6	-2	11
13	16	18	-13	0	6	13	59
-10	-17	-29	-3	2	-1	-12	-48
-10	-17	-29	-3	2	-1	-12	-48
-2	-3	9	-2	-5	-7	-11	-7
16	20	31	1	4	3	-6	-16
16	20	31	1	4	3	-6	-16
9	22	33	9	0	2	-14	-42
9	22	33	9	0	2	-14	-42
16	16	24	1	-2	1	16	60
5	0	-10	-5	-3	0	7	17
2	-2	4	-9	0	-2	-4	-5
2	-2	4	-9	0	-2	-4	-5
14	14	17	-1	-5	1	-1	-13
9	-1	-5	2	3	8	13	37
9	-1	-5	2	3	8	13	37
-6	-2	7	2	-4	-7	-14	-34
-3	-9	-17	-9	-8	1	6	19
-3	1	-2	7	6	0	-3	-5
-1	1	1	-1	1	4	0	-17
-4	0	-3	-10	-10	-4	1	10
0	7	12	5	-1	-2	-10	-22
0	7	12	5	-1	-2	-10	-22
4	4	16	5	-1	-4	13	28
4	4	16	5	-1	-4	13	28
-2	0	-9	-10	-11	-2	0	-6
-8	5	12	8	4	2	-21	-54
-7	-3	-7	-1	-2	6	3	4
8	0	-18	-10	-4	9	20	51
-10	-7	11	0	-2	-3	-17	-45
-9	-2	-5	-3	1	1	-4	-15
8	7	5	1	4	9	14	26
-5	5	12	1	-3	-7	-20	-57
-3	-7	-21	-7	-8	-8	-7	-11
6	-2	-11	0	4	4	12	25
6	-2	-11	0	4	4	12	25
-5	9	20	15	-1	0	-3	-5
5	-15	-30	-6	-5	4	14	32
-11	6	3	-4	2	-13	-16	-28
-11	6	3	-4	2	-13	-16	-28
0	-12	-26	-15	-11	-12	-1	27
-1	-11	-5	5	2	7	10	17
-1	-11	-15	-8	-3	-4	-5	-11
3	-11	-16	-9	-4	-2	6	22
-2	-2	-1	7	1	2	0	-9
5	22	28	15	9	8	-2	-10
15	8	7	2	2	11	10	21
15	8	7	2	2	11	10	21
-6	-5	5	-12	-10	-12	-11	-19
1	11	28	11	1	1	0	11
1	11	28	11	1	1	0	11
2	-1	-15	-13	-11	-8	0	5
2	-1	-15	-13	-11	-8	0	5
7	7	8	22	13	19	10	0
-6	-23	-31	-14	-16	-13	0	12
-7	-15	-27	-1	-11	-7	-7	-8
-4	-10	-11	-2	-1	-2	-6	-21
-3	8	13	8	13	9	1	3
-7	9	11	-7	-8	-7	-6	-15
4	-4	-7	-17	-9	4	3	13
4	-4	-7	-17	-9	4	3	13
4	-4	-7	-17	-9	4	3	13
4	22	39	27	20	8	10	13
-4	-27	-34	-13	-13	-16	-10	-22
16	33	54	35	26	19	19	27
16	33	54	35	26	19	19	27
-5	16	10	10	6	16	-2	-18
6	6	1	5	-13	-25	-4	-5
6	6	1	5	-13	-25	-4	-5
-16	-11	-13	-6	-4	4	-2	-26
-16	-11	-13	-6	-4	4	-2	-26
4	1	1	1	4	16	5	19
10	6	8	-2	2	-1	-2	3
10	6	8	-2	2	-1	-2	3
-21	-21	-5	0	-7	-6	7	35
-21	-21	-5	0	-7	-6	7	35
13	-1	2	2	3	9	1	-3
-5	-12	-12	3	5	3	5	11
31	15	19	4	10	20	3	28
63	21	17	6	2	-6	14	16
-8	-4	-1	0	-3	-4	-13	-26
-29	-8	-2	-1	-4	-9	-11	-20
7	13	11	13	6	17	3	-2
4	1	-1	8	-2	-17	-13	-18
-17	-3	-2	2	-6	-4	-18	-44
-10	-23	-34	-5	-3	9	8	11
15	9	11	2	2	3	12	49
-12	11	0	6	2	-5	-13	-41
-14	-10	-9	-5	0	-16	-5	24
-15	2	17	8	1	7	-11	-12
18	-8	-30	18	-10	-2	0	-3
18	-8	-30	18	-10	-2	0	-3
-1	-15	-10	4	-21	-16	14	42
-50	10	7	-32	-9	-23	-17	-50
6	17	23	-30	14	-6	-2	-16
-7	-9	3	-9	6	-9	3	1
-11	2	22	5	3	-16	-13	-26
8	0	-2	10	9	12	14	43
4	-8	-7	1	8	-11	-14	-9
-27	-4	-3	-17	6	15	-4	-21
-2	3	5	-14	-11	3	1	13
13	4	1	-6	-8	-2	-2	9
-1	-3	0	-2	-5	3	-6	-39
7	3	4	-3	-8	2	3	3
-10	-2	3	-18	-9	-1	4	43
-10	-2	3	-18	-9	-1	4	43
8	4	0	2	-1	3	0	-6
8	4	0	2	-1	3	0	-6
8	4	0	2	-1	3	0	-6
-1	5	-10	-9	0	-8	-12	-24
-3	6	13	7	3	-7	-13	-16
2	-6	-9	-7	-12	3	5	16
4	-8	-11	-1	0	1	2	6
4	-8	-11	-1	0	1	2	6
13	0	-16	5	0	6	12	11
2	-38	-35	2	-3	-2	-3	-6
2	-38	-35	2	-3	-2	-3	-6
6	-12	-11	-15	-8	0	-3	-8
6	-12	-11	-15	-8	0	-3	-8
-13	-4	11	3	-1	-7	0	15
-7	14	30	10	4	5	11	22
-11	-21	-37	-7	-4	-9	-15	-32
-8	-19	-24	-3	-5	1	1	0
-20	9	24	-1	-1	-35	-24	-60
6	6	3	-7	-7	7	-3	-7
-4	0	4	11	5	9	-5	-13
-1	4	2	3	4	14	6	-2
-5	1	-2	2	-3	3	3	9
-2	4	4	-4	3	-3	-6	-3
-2	4	4	-4	3	-3	-6	-3
1	-2	1	-1	0	7	1	-1
-6	-4	-6	-4	0	-5	-13	-29
15	5	0	-2	3	11	20	56
4	-2	-7	6	0	4	4	5
4	-2	-7	6	0	4	4	5
4	-1	-3	-4	-8	-5	1	18
4	-1	-3	-4	-8	-5	1	18
4	-1	-3	-4	-8	-5	1	18
-5	-6	-6	-7	-10	-7	-6	-14
5	6	17	13	9	8	5	5
0	-10	-21	-20	-13	-4	3	18
-7	8	17	5	2	-4	-7	-37
0	10	19	13	2	-9	-2	22
0	10	19	13	2	-9	-2	22
2	-1	-6	-5	-4	-5	2	12
2	-1	-6	-5	-4	-5	2	12
-5	-11	-24	-17	-15	-8	-6	-4
3	-5	-14	1	-3	-2	0	7
1	8	24	7	-1	2	-1	-12
-11	16	18	8	3	-2	-7	-25
-2	-14	-37	-16	-4	3	1	6
-4	2	27	9	0	-1	3	12
7	0	-7	-8	-1	-6	7	37
-1	-14	-8	-2	-5	-1	0	5
4	-6	-13	-2	2	2	3	4
4	-6	-13	-2	2	2	3	4
-8	-10	-11	-9	-18	-13	-14	-34
4	-11	-4	15	10	11	5	5
4	-11	-4	15	10	11	5	5
-7	2	-3	1	-4	-2	-3	1
4	0	15	12	0	-2	-2	9
0	-2	-2	-2	0	1	2	-4
6	11	-5	6	8	8	6	14
6	11	-5	6	8	8	6	14
-4	-11	-23	-18	-11	-9	-6	-6
7	9	2	-11	-8	-1	3	24
-6	-14	-19	-7	-8	-9	-5	-23
-6	-14	-19	-7	-8	-9	-5	-23
0	-3	1	-18	-14	-7	7	41
2	17	19	15	0	-7	6	11
2	17	19	15	0	-7	6	11
-3	-15	11	16	2	11	3	14
-3	-15	11	16	2	11	3	14
-3	-15	11	16	2	11	3	14
-2	-9	-15	-6	-6	6	1	20
-1	-1	-15	5	5	10	5	-1
7	6	3	-3	-4	0	11	26
10	8	8	6	3	2	-5	-11
10	8	8	6	3	2	-5	-11
-3	-3	-2	3	-3	-7	1	2
-1	12	20	1	-2	-3	-12	-33
-1	12	20	1	-2	-3	-12	-33
4	-2	4	-1	-10	-3	3	20
4	-2	4	-1	-10	-3	3	20
12	-8	-5	-4	-9	-1	-5	-6
12	-8	-5	-4	-9	-1	-5	-6
-12	-1	-3	-1	-5	1	-8	-23
2	7	7	1	2	2	7	18
2	7	7	1	2	2	7	18
2	7	7	1	2	2	7	18
14	3	5	-1	-2	-9	-14	-20
2	1	-8	-10	-3	-5	-4	-1
14	3	5	-1	-2	-9	-14	-20
-23	-9	-5	0	-3	-6	-7	-7
-62	-23	-3	-3	-14	-8	-7	-27
-62	-23	-3	-3	-14	-8	-7	-27
8	6	10	1	-3	6	11	10
8	6	10	1	-3	6	11	10
12	-13	-25	-3	-6	-14	-6	-26
0	-11	-26	-1	0	19	14	18
6	11	26	4	1	4	-2	3
6	11	26	4	1	4	-2	3
6	11	26	4	1	4	-2	3
6	11	26	4	1	4	-2	3
6	11	26	4	1	4	-2	3
6	10	-6	52	13	-6	17	38
-4	-11	1	51	-5	-24	-8	3
15	3	1	-16	-13	-1	8	33
15	3	1	-16	-13	-1	8	33
-8	-3	-1	-52	3	-5	2	-9
3	1	5	-46	4	-1	6	31
2	-3	0	-36	6	3	-5	-39
2	-3	0	-36	6	3	-5	-39
7	2	-8	-13	-3	1	-1	-12
19	13	6	-4	-4	-2	1	9
-2	-11	-18	6	1	6	1	-9
1	1	1	-8	6	-5	-8	-22
1	1	1	-8	6	-5	-8	-22
9	-3	-1	-3	-4	-1	1	12
-7	-12	-14	1	5	1	6	34
-7	-12	-14	1	5	1	6	34
-7	-12	-14	1	5	1	6	34
-7	-12	-14	1	5	1	6	34
-7	-12	-14	1	5	1	6	34
-6	8	18	3	0	-2	-10	-26
-3	30	51	12	3	5	6	20
-3	30	51	12	3	5	6	20
-3	30	51	12	3	5	6	20
-3	30	51	12	3	5	6	20
-10	6	15	2	0	-4	-3	1
1	12	15	3	-2	-2	1	10
1	12	15	3	-2	-2	1	10
7	24	25	-7	-1	-5	1	24
11	1	-1	12	8	5	8	32
-3	-6	-13	-12	-9	-4	-3	-9
-3	-6	-13	-12	-9	-4	-3	-9
-3	-6	-13	-12	-9	-4	-3	-9
-3	-6	-13	-12	-9	-4	-3	-9
3	7	6	6	3	-1	3	3
3	7	6	6	3	-1	3	3
-8	-3	9	5	2	-1	-12	-38
-8	-3	9	5	2	-1	-12	-38
0	-5	-8	-3	-3	4	3	-2
4	12	1	0	1	-4	2	14
4	12	1	0	1	-4	2	14
-2	4	-3	2	0	4	3	10
-1	-9	-11	-1	-3	2	-1	-10
-2	-1	7	9	-1	1	-1	-8
-2	-8	-9	-2	-7	2	0	-3
-1	5	10	1	-3	-7	-5	-4
-1	5	10	1	-3	-7	-5	-4
-1	-11	-18	-10	-8	-7	-3	6
-1	-8	-6	-1	3	-2	6	17
-1	-8	-6	-1	3	-2	6	17
-9	-9	-2	13	3	1	-12	-34
5	14	13	-4	4	-9	-1	4
7	-1	6	14	4	17	14	34
-17	-7	-3	-9	-10	-3	-17	-51
-7	-10	-20	-3	-8	-1	1	11
0	-3	0	3	0	-7	-4	6
6	1	-5	3	2	9	10	25
3	-7	-13	-6	-8	-3	-6	-2
-13	-14	-3	-1	-2	-3	-4	-12
8	18	32	7	3	-1	0	8
-3	2	-2	-10	-10	-7	-1	-2
10	2	-11	-12	-5	1	1	14
-6	1	12	5	0	3	0	-16
2	1	2	6	-4	-6	-3	-13
2	1	2	6	-4	-6	-3	-13
-6	0	0	-1	-7	-15	-20	-34
-3	13	14	3	5	1	-2	-10
2	-9	-19	-3	2	8	6	9
-5	-8	-29	-8	0	13	-1	-19
-5	-8	-29	-8	0	13	-1	-19
5	12	37	11	10	18	6	7
8	-5	-12	-11	-8	-5	5	53
-2	5	-4	10	8	5	-3	-14
1	-8	-13	-2	-10	-12	-10	-28
-2	6	12	-8	-7	-17	-7	5
-2	0	1	-7	-6	-8	-9	-10
-2	0	1	-7	-6	-8	-9	-10
3	-8	-21	-13	-10	-2	11	35
3	-8	-21	-13	-10	-2	11	35
-4	7	5	-3	-1	-3	-12	-24
3	-3	-7	0	9	4	6	27
-3	-9	-16	-10	-10	-15	-10	-1
-2	23	17	-5	-7	1	-1	-19
-2	23	17	-5	-7	1	-1	-19
-4	-28	-17	5	-4	5	9	7
-5	-1	4	1	-3	-1	-6	-11
-3	0	2	-1	7	-16	-13	-15
2	15	3	5	-4	-9	12	34
-10	-4	-5	-7	1	-18	-10	-5
-10	-4	-5	-7	1	-18	-10	-5
-10	-4	-5	-7	1	-18	-10	-5
8	-2	-26	-10	-22	-14	0	31
-1	9	29	29	-4	-3	-4	-42
-8	-25	-20	-5	-18	-79	-26	15
-8	-25	-20	-5	-18	-79	-26	15
4	-18	-24	3	12	37	5	-25
4	-18	-24	3	12	37	5	-25
1	15	35	-7	6	59	3	-30
1	15	35	-7	6	59	3	-30
1	15	35	-7	6	59	3	-30
7	-5	-22	-6	7	12	11	13
17	7	0	2	4	35	10	0
17	7	0	2	4	35	10	0
-6	-8	-18	-3	4	-19	-21	-39
-2	2	5	-3	-5	17	-9	-19
-16	-31	-22	15	5	13	-4	-51
-16	-31	-22	15	5	13	-4	-51
2	31	33	16	-5	-3	-7	8
2	31	33	16	-5	-3	-7	8
-12	5	17	29	-11	-19	-4	20
-12	5	17	29	-11	-19	-4	20
18	-1	-9	28	5	4	6	-28
3	10	15	2	4	-2	11	21
16	4	-4	-24	5	1	6	15
16	4	-4	-24	5	1	6	15
8	-10	-7	-23	-2	4	0	-4
10	11	12	-19	2	7	3	6
10	11	12	-19	2	7	3	6
5	6	6	-12	-4	-5	-5	-16
5	6	6	-12	-4	-5	-5	-16
3	11	6	-16	-9	6	3	-1
-4	-46	-58	-13	-4	0	-2	-11
2	-4	-8	-12	0	3	5	15
6	17	17	-10	-2	4	5	11
0	-2	5	-11	-6	-5	-9	-17
1	10	10	-15	-4	-3	-5	-9
-10	-13	-23	-6	-2	1	3	7
-15	10	16	-12	-5	-11	-25	-47
7	5	2	1	-6	-3	1	20
9	1	7	4	1	4	9	22
-1	0	1	-4	-8	-5	-4	-9
-1	0	1	-4	-8	-5	-4	-9
-2	-2	-18	2	3	2	-5	-32
-2	-2	-18	2	3	2	-5	-32
0	-1	18	4	-8	0	2	-11
0	-1	18	4	-8	0	2	-11
-5	-28	-23	0	-7	1	1	5
-5	-28	-23	0	-7	1	1	5
1	-19	-23	-12	-10	-9	-2	20
0	7	15	1	-4	-6	-3	-5
-19	-14	-9	1	-4	-16	-11	-54
6	8	2	-8	-5	10	4	20
6	8	2	-8	-5	10	4	20
6	8	2	-8	-5	10	4	20
1	4	5	9	12	15	4	-6
5	-3	-11	-6	-6	5	5	26
-9	-6	-15	-14	-9	-5	-8	-30
2	-1	5	2	-1	-4	-5	-12
2	-1	5	2	-1	-4	-5	-12
2	-1	5	2	-1	-4	-5	-12
2	-1	5	2	-1	-4	-5	-12
0	0	-9	4	2	0	5	3
8	13	11	1	-1	-8	1	16
-1	-1	-9	0	-4	-5	1	9
-1	-1	-9	0	-4	-5	1	9
6	3	2	5	3	5	15	35
-4	-3	-12	1	-3	-2	-6	-5
-4	-3	-12	1	-3	-2	-6	-5
3	8	-2	8	0	2	6	16
-1	-8	-8	7	5	5	3	0
-1	-8	-8	7	5	5	3	0
2	8	21	11	1	1	-1	-5
2	8	21	11	1	1	-1	-5
1	1	-2	-7	-8	2	5	19
1	1	-2	-7	-8	2	5	19
-1	-6	-13	-6	1	7	2	2
-2	-6	-8	-1	-4	0	-2	-3
5	3	0	-8	-3	-1	8	20
-10	5	-2	0	-2	-5	-15	-45
-10	5	-2	0	-2	-5	-15	-45
-6	-1	-14	-2	-4	-7	-1	14
-2	-10	-7	-3	-4	-1	-3	-10
2	5	14	3	0	-3	-3	1
2	5	14	3	0	-3	-3	1
1	-10	-8	-5	-4	3	3	11
-1	2	0	0	1	0	1	1
5	12	13	11	7	1	4	11
3	3	-3	-1	1	3	3	7
-2	-7	-2	2	-2	-2	0	-1
3	10	19	9	2	3	3	3
3	10	19	9	2	3	3	3
3	19	44	20	7	4	7	14
-5	-14	-12	4	3	-2	-12	-43
2	-12	-13	-10	-3	1	0	1
-13	-41	-55	-24	-16	-12	-1	15
1	-7	7	14	4	6	5	3
-11	-14	-32	-9	-8	-4	-2	6
-11	-14	-32	-9	-8	-4	-2	6
-4	20	35	12	6	-1	-4	-2
6	13	15	-6	4	0	1	13
-10	11	4	-3	-6	-4	-8	-12
8	20	34	3	3	0	4	12
1	-5	8	6	0	3	-1	-7
-1	-2	17	5	0	-1	0	-7
-11	-26	-25	-15	-8	-13	-8	0
6	12	36	7	-1	1	3	9
-1	-14	-12	0	-3	1	3	3
3	16	-2	-8	-3	-5	-6	-11
4	23	27	17	10	11	6	12
4	23	27	17	10	11	6	12
-18	-30	-47	-8	-6	-3	-12	-29
2	-2	8	6	-1	2	5	8
4	-2	-5	7	8	6	0	-1
4	-2	-5	7	8	6	0	-1
4	-2	-5	7	8	6	0	-1
1	-18	-39	-36	-22	-20	-4	8
-6	8	30	13	-6	-10	-7	-19
-6	8	30	13	-6	-10	-7	-19
-6	8	30	13	-6	-10	-7	-19
0	5	6	9	3	5	2	1
3	-3	-9	-13	-8	1	7	30
-3	-8	-15	-15	-8	-1	2	-2
-3	-8	-15	-15	-8	-1	2	-2
4	12	19	19	13	24	9	3
-4	-9	-8	0	-1	-6	-3	-7
-5	-4	-3	-6	-7	-2	-5	-21
-5	-4	-3	-6	-7	-2	-5	-21
-5	-4	-3	-6	-7	-2	-5	-21
7	6	5	0	2	4	14	48
-4	-10	1	-3	0	-2	-1	13
24	4	0	-1	0	0	12	39
11	9	4	-8	-3	-10	4	11
11	9	4	-8	-3	-10	4	11
18	5	-7	-1	2	5	-9	-51
18	5	-7	-1	2	5	-9	-51
-8	0	-2	2	-2	-11	4	-11
-10	-14	-11	5	4	7	18	7
-10	-14	-11	5	4	7	18	7
0	4	1	4	-3	-13	-2	17
-2	-4	-3	0	-5	-1	4	24
-2	3	8	2	-4	-12	2	34
-11	-8	-16	2	3	34	-20	-60
4	8	8	0	0	11	3	-8
0	-15	-25	0	-3	10	6	18
-4	-1	0	5	-2	6	-7	-25
-10	-5	7	18	-4	4	-27	-71
-5	6	13	22	-10	-18	-6	-1
-22	2	-8	27	2	-17	-14	-32
12	-3	-10	20	-6	-10	24	74
-20	-12	-3	10	-3	-6	-2	21
-5	-5	11	-4	-5	-11	-8	-20
21	-3	-5	-12	-1	7	13	29
16	9	8	-11	-1	-2	-3	-10
16	9	8	-11	-1	-2	-3	-10
0	-1	-1	-17	1	2	1	6
0	-1	-1	-17	1	2	1	6
2	5	-1	-10	-1	1	10	26
-15	-8	-1	-15	0	2	-5	-27
2	-3	-4	-13	-1	1	-2	2
2	1	4	-10	-4	-1	0	6
-2	-6	-2	-11	0	2	-1	10
-11	4	16	-3	2	3	4	-4
-13	3	1	-10	-5	0	-7	-27
-4	-15	-20	-22	-11	-7	-5	-2
-4	-15	-20	-22	-11	-7	-5	-2
36	31	42	1	0	-4	9	35
36	31	42	1	0	-4	9	35
-14	-32	-53	-13	-5	-1	-5	-16
-14	-32	-53	-13	-5	-1	-5	-16
14	35	46	22	10	16	11	13
-1	-3	-5	-7	-12	-3	-12	-20
-15	-22	-30	-11	-7	-12	-18	-39
6	-5	-1	12	3	7	9	17
6	-5	-1	12	3	7	9	17
6	-5	-1	12	3	7	9	17
6	-5	-1	12	3	7	9	17
6	-5	-1	12	3	7	9	17
6	-5	-1	12	3	7	9	17
5	-1	-10	-9	-5	-2	-1	5
9	8	1	2	4	-4	0	13
9	8	1	2	4	-4	0	13
-2	14	21	0	4	-1	0	4
-2	14	21	0	4	-1	0	4
-2	14	21	0	4	-1	0	4
-9	-7	-3	6	6	1	-3	-9
-3	-4	-4	-3	-4	-4	-10	-21
0	-2	-9	-5	-5	0	2	9
4	-8	-15	-3	-3	8	19	55
4	-8	-15	-3	-3	8	19	55
5	15	25	3	-3	-3	-8	-19
2	7	16	22	14	13	6	-9
2	7	16	22	14	13	6	-9
-3	-3	-2	-4	-9	-10	-1	26
1	-3	0	0	2	-7	2	9
0	-2	-1	3	-3	4	2	6
0	-2	-1	3	-3	4	2	6
2	3	11	21	8	18	4	-14
0	2	2	-2	-1	-4	0	15
0	2	2	-2	-1	-4	0	15
0	2	2	-2	-1	-4	0	15
0	2	2	-2	-1	-4	0	15
4	4	10	3	1	1	3	9
4	4	10	3	1	1	3	9
0	-3	5	11	5	4	1	-5
-19	-4	-6	1	-2	-4	-14	-56
7	3	2	-3	-7	-6	-2	13
7	3	2	-3	-7	-6	-2	13
-14	-11	-11	0	-4	0	-2	-20
4	2	-2	-5	-6	-13	-8	9
4	2	-2	-5	-6	-13	-8	9
4	2	-2	-5	-6	-13	-8	9
-2	-1	0	1	-4	-1	-1	0
3	4	8	1	-4	-4	0	5
7	4	5	4	-1	1	5	14
-4	-11	-19	-7	-3	-1	0	-6
1	-1	4	6	2	2	2	3
-4	2	9	7	5	9	0	-7
-4	2	9	7	5	9	0	-7
0	1	-4	2	-1	6	2	3
8	4	5	-2	-3	-3	-1	4
1	-3	-2	-5	-8	-6	-3	4
1	-3	-2	-5	-8	-6	-3	4
1	-3	-2	-5	-8	-6	-3	4
1	-2	-2	-2	-7	-19	-7	12
-17	-9	-5	-3	-3	9	-19	-60
-5	-3	-4	-4	0	4	2	-5
18	9	5	0	1	9	23	48
18	9	5	0	1	9	23	48
18	9	5	0	1	9	23	48
-5	-6	-15	-8	-4	-6	-7	7
-2	-2	0	2	2	2	3	1
-2	-2	0	2	2	2	3	1
-2	-2	0	2	2	2	3	1
-2	-2	0	2	2	2	3	1
1	3	2	5	-5	-5	0	-3
-3	-2	0	1	0	-5	-11	-11
-3	-2	0	1	0	-5	-11	-11
-3	-2	0	1	0	-5	-11	-11
-3	-2	0	1	0	-5	-11	-11
-3	-2	0	1	0	-5	-11	-11
7	2	-3	-2	-2	-7	-2	16
7	2	-3	-2	-2	-7	-2	16
7	2	-3	-2	-2	-7	-2	16
3	-1	-2	-2	-7	-6	2	18
-3	2	9	4	0	12	0	-23
-3	2	9	4	0	12	0	-23
-1	0	-3	-6	-2	4	2	-10
2	-2	-4	-2	1	-13	0	11
1	-2	-1	-2	3	2	-5	-9
1	-2	-1	-2	3	2	-5	-9
0	-2	-4	-3	-2	-2	-3	-9
-3	-4	-7	-4	-3	18	3	-4
-3	-4	-7	-4	-3	18	3	-4
-2	4	5	9	8	4	-5	-13
5	2	6	0	-3	-6	-6	3
2	-5	-9	-5	-1	0	0	-7
1	6	4	2	4	-10	-4	-24
4	3	2	3	0	9	5	-1
4	3	2	3	0	9	5	-1
-9	-8	-8	-5	-5	5	-19	-45
-9	-8	-8	-5	-5	5	-19	-45
0	1	5	-3	-8	-5	-7	-23
0	-3	-5	0	-8	2	11	20
0	-3	-5	0	-8	2	11	20
-3	4	13	0	-2	4	-5	-13
-3	4	13	0	-2	4	-5	-13
-10	-11	-13	-12	-12	-5	-14	-45
4	-1	-9	-6	10	19	18	38
4	7	8	-4	-2	-10	-4	10
4	7	8	-4	-2	-10	-4	10
5	-5	-26	0	9	10	12	37
5	-5	-26	0	9	10	12	37
1	-6	-2	-2	2	-4	-7	-8
-7	-3	-6	1	4	6	-9	-20
13	14	11	1	-5	-1	4	25
-1	1	5	2	1	-3	2	11
-1	1	5	2	1	-3	2	11
-1	1	5	2	1	-3	2	11
-1	-4	0	6	-9	-7	-9	-10
-12	-42	-35	4	-4	9	4	-5
10	3	3	5	-3	2	0	22
4	11	16	2	4	2	2	-3
4	9	16	-4	3	5	11	17
0	-8	-6	-13	0	1	-6	-12
0	-8	-6	-13	0	1	-6	-12
-1	-17	-16	-8	-1	1	0	-2
-4	-6	-13	-8	-3	-3	1	11
-8	6	7	-5	-5	-2	-6	-34
1	5	-2	-8	-5	-1	3	4
-9	-15	-16	-7	0	-5	3	12
2	10	11	-5	-3	-2	-2	-5
-3	-8	-12	-6	-2	1	2	10
-7	3	12	-1	4	0	-5	-20
-7	3	12	-1	4	0	-5	-20
6	6	4	-3	-4	-3	-5	-4
4	8	9	0	3	2	1	-4
-12	-57	-45	-6	-7	-4	-5	-9
-12	-57	-45	-6	-7	-4	-5	-9
-3	14	14	0	-2	-2	-11	-40
-3	14	14	0	-2	-2	-11	-40
-3	14	14	0	-2	-2	-11	-40
-3	14	14	0	-2	-2	-11	-40
6	32	23	3	3	6	7	18
6	32	23	3	3	6	7	18
2	1	6	3	0	0	2	20
-6	10	4	3	-4	-10	-13	-38
5	6	6	8	9	-13	-1	4
5	6	6	8	9	-13	-1	4
5	6	6	8	9	-13	-1	4
0	-7	-10	-11	-14	-5	-2	12
-2	-2	-6	-4	-3	7	6	11
-3	2	7	5	4	5	-1	0
-3	2	7	5	4	5	-1	0
-3	2	7	5	4	5	-1	0
-3	2	7	5	4	5	-1	0
-3	2	7	5	4	5	-1	0
-3	2	7	5	4	5	-1	0
-3	2	7	5	4	5	-1	0
-3	2	7	5	4	5	-1	0
-3	2	7	5	4	5	-1	0
-3	2	7	5	4	5	-1	0
-3	2	7	5	4	5	-1	0
3	3	-2	-2	-4	2	-3	-11
2	0	0	3	-6	-2	6	18
-4	-2	0	0	5	-1	-2	-9
-4	-2	0	0	5	-1	-2	-9
-4	-2	0	0	5	-1	-2	-9
0	-1	-2	5	-5	-2	-1	-1
0	-1	-2	5	-5	-2	-1	-1
0	-1	-2	0	3	4	1	-12
4	5	9	8	7	12	8	14
-5	0	2	-2	-6	-6	1	1
-5	0	2	-2	-6	-6	1	1
-5	-3	0	-2	-2	0	-6	-11
-5	-3	0	-2	-2	0	-6	-11
-4	1	1	2	-2	-9	-8	-4
-16	-6	-2	-5	-9	-10	-26	-83
0	1	-1	-2	-5	-1	0	1
2	-1	0	0	3	4	5	22
-2	-2	-3	-1	-7	-11	-9	-6
-2	-2	-3	-1	-7	-11	-9	-6
1	-3	-4	-1	-2	-2	1	9
-6	0	2	1	-2	-1	-3	-25
1	-1	-2	-1	-3	1	5	14
1	-1	-2	-1	-3	1	5	14
1	-2	-6	-1	0	4	10	26
-1	-4	-4	-2	-2	-5	-3	-4
-4	-3	-3	0	2	0	-4	-3
-4	-3	-3	0	2	0	-4	-3
-4	-3	-3	0	2	0	-4	-3
-2	-1	0	-4	-1	-6	-6	-7
-3	-3	-2	-1	4	7	6	14
-5	-5	0	-2	-7	-7	-8	-11
1	1	-3	-2	1	2	6	6
4	1	0	1	2	6	5	12
-1	1	0	1	3	2	0	0
-1	1	0	1	3	2	0	0
-2	-2	-1	-3	-3	-19	-3	-5
-2	-2	0	3	5	-5	-5	-18
-2	-2	0	3	5	-5	-5	-18
-2	0	2	-1	-2	-12	0	2
0	2	1	-2	4	3	3	4
0	-1	2	-2	-5	-1	6	8
-3	0	-1	-2	-5	-5	-7	-20
-10	-7	-1	-3	1	-7	-16	-44
-4	-1	1	-2	-2	5	2	0
-3	-4	-3	-4	-5	-4	5	11
2	4	1	-1	-3	3	1	3
1	0	-1	-1	-3	-1	1	9
1	-1	-3	-1	2	-7	-6	0
0	0	0	1	2	-3	-6	-3
2	5	-1	0	3	7	2	7
-1	-1	-1	0	6	5	5	7
3	2	-2	0	0	5	8	12
-2	-3	-7	0	-1	8	3	9
4	7	1	0	0	9	-4	-4
4	2	-1	-1	-6	-19	-8	-10
4	2	-1	-1	-6	-19	-8	-10
7	2	-2	0	1	8	7	26
7	2	-2	0	1	8	7	26
7	2	-2	0	1	8	7	26
1	0	-4	2	-5	-2	-1	-2
-9	-8	0	2	-1	1	-7	-24
-5	-1	2	3	2	2	9	14
-5	-1	2	3	2	2	9	14
0	-1	-6	-1	5	11	8	7
0	-1	-6	-1	5	11	8	7
3	-4	-2	-5	-3	22	7	11
3	-4	-2	-5	-3	22	7	11
-3	-6	-5	-10	-21	-17	-10	-15
-2	4	2	7	8	16	4	-6
6	8	2	4	3	13	12	21
-1	-2	-1	-5	-10	-17	-8	-8
-7	-3	1	3	-9	-19	-12	-26
-10	-12	1	1	-7	-19	-4	3
-3	-4	0	1	-2	6	6	7
0	3	-4	1	0	-7	-8	-6
-8	-4	0	-2	-18	-51	-18	-23
2	3	3	2	-2	4	4	13
2	3	3	2	-2	4	4	13
9	2	-5	-1	-11	-7	0	8
5	0	-4	-4	-7	2	12	23
5	0	-4	-4	-7	2	12	23
5	0	-4	-4	-7	2	12	23
-8	-2	-1	0	2	20	-3	-17
4	4	7	2	-2	5	10	24
-3	-17	-15	-3	2	14	-6	-24
-3	-17	-15	-3	2	14	-6	-24
-3	-17	-15	-3	2	14	-6	-24
-3	-17	-15	-3	2	14	-6	-24
6	12	8	1	2	2	14	31
3	2	0	0	3	8	9	9
-1	0	-1	-5	-3	-11	-14	-20
2	2	1	-3	3	8	12	28
5	-3	-9	-1	-5	-6	-5	3
5	-3	-9	-1	-5	-6	-5	3
-2	2	-1	2	2	9	16	38
-4	1	4	1	0	-8	-11	-7
-6	-13	-11	0	-1	9	6	15
-6	-13	-11	0	-1	9	6	15
-16	-26	-20	1	-3	-2	-19	-53
2	14	14	-1	-7	4	-1	8
-12	-41	-41	-3	1	6	1	-15
0	-6	-10	-4	-6	0	4	14
0	-6	-10	-4	-6	0	4	14
0	-6	-10	-4	-6	0	4	14
6	-2	-8	-4	-2	3	4	1
-6	4	6	-3	-3	-3	-7	-4
2	-3	-12	-5	-2	-1	2	1
2	-3	-12	-5	-2	-1	2	1
-13	-10	-6	-4	-1	-2	-5	-20
14	-2	-12	-6	-2	-1	-3	-14
12	9	4	0	-3	-1	1	26
12	9	4	0	-3	-1	1	26
12	9	4	0	-3	-1	1	26
-69	-8	16	-6	-6	-10	-14	16
-5	8	3	0	5	3	1	-13
-8	-17	-27	-2	-2	5	6	11
-8	-17	-27	-2	-2	5	6	11
-2	-17	-11	1	-3	0	-11	-47
-2	-17	-11	1	-3	0	-11	-47
-5	-12	-4	-2	-3	-5	1	21
-5	-12	-4	-2	-3	-5	1	21
-22	-5	0	-1	-3	-7	-7	-23
13	8	3	0	-2	-10	1	10
7	15	15	1	-4	-2	2	20
-4	-23	-19	2	-1	4	-2	-14
1	-11	-10	-5	4	-1	2	7
-6	-40	-31	-3	-6	-1	0	-1
4	8	-4	-4	-2	1	5	0
-3	6	9	6	-1	-4	-4	-16
-3	6	9	6	-1	-4	-4	-16
9	9	11	4	4	-26	5	1
9	9	11	4	4	-26	5	1
0	4	-8	-1	-6	23	-5	-21
1	9	10	-4	1	-3	-11	-9
-2	3	4	-2	-3	5	-2	-5
-5	9	7	-1	-2	-1	-16	-35
-5	9	7	-1	-2	-1	-16	-35
-1	5	-2	-3	1	-3	0	1
4	5	9	7	8	23	9	0
4	5	9	7	8	23	9	0
-5	-7	-5	-3	-5	-5	-7	-13
2	-8	-5	5	-5	1	8	29
-6	3	7	-2	-1	-5	-6	-26
-6	3	7	-2	-1	-5	-6	-26
-5	11	17	9	2	4	-13	-37
5	7	4	3	-4	-10	0	22
5	7	4	3	-4	-10	0	22
0	-3	-9	0	-6	-10	2	3
-2	-13	-12	-2	-3	4	-7	-16
-2	-13	-12	-2	-3	4	-7	-16
2	5	5	3	-1	-3	-7	-9
0	-9	-12	-8	-9	-4	-1	6
0	-9	-12	-8	-9	-4	-1	6
8	4	11	8	7	9	4	12
8	4	11	8	7	9	4	12
2	-3	-4	-2	-6	-5	-1	4
4	2	-1	-2	-4	3	4	14
4	2	-1	-2	-4	3	4	14
-1	-3	-4	-4	-2	1	-4	-6
-6	-7	-5	-3	-7	-1	2	-3
7	-1	3	-2	-2	-5	10	38
-1	-2	-3	-3	-2	-1	-6	-4
0	4	6	3	12	6	4	6
5	3	-3	2	-2	-1	6	13
-1	-3	2	-4	-10	-10	-5	-9
-1	-3	2	-4	-10	-10	-5	-9
4	0	-3	0	-3	-11	-3	14
4	5	3	1	-5	-8	-3	3
-9	-10	-4	-4	2	2	-9	-13
-1	-1	-5	1	-1	-2	1	0
0	2	-2	-4	-2	2	3	6
5	7	8	5	3	4	6	26
-1	4	-5	0	0	-2	-4	-16
4	-3	-4	-3	-5	3	4	3
4	-3	-4	-3	-5	3	4	3
-4	-5	2	0	-1	-4	1	11
-4	-5	2	0	-1	-4	1	11
0	-1	-7	-4	-3	1	4	0
-8	-5	1	-1	-2	-2	-3	-12
-7	-6	-9	-3	-1	-1	-1	-12
-7	-6	-9	-3	-1	-1	-1	-12
0	0	-2	-3	-4	-8	-7	-12
-4	-5	-15	-6	-1	0	0	-4
3	8	14	6	2	4	2	7
1	-3	-3	-4	-2	-3	-7	-7
-4	-3	-3	-3	-1	2	-6	-24
2	9	7	4	4	1	2	0
-2	-6	-14	-6	0	1	-3	-2
5	5	9	4	0	-1	2	14
5	5	9	4	0	-1	2	14
-1	-1	5	-3	-2	2	0	5
2	4	14	4	-2	-4	-5	-19
2	4	14	4	-2	-4	-5	-19
-2	-6	-11	-5	-4	-1	-3	-1
-2	-6	-11	-5	-4	-1	-3	-1
-2	-5	-19	-4	4	2	-7	-13
6	9	1	5	-4	0	-6	-8
4	9	9	0	-1	3	9	16
1	3	15	11	3	1	3	18
1	3	15	11	3	1	3	18
-7	-9	-28	-9	-8	-5	-3	-9
-7	-9	-28	-9	-8	-5	-3	-9
-1	5	5	-3	1	0	-2	-5
-1	5	5	-3	1	0	-2	-5
0	5	5	3	4	1	3	-5
0	5	5	3	4	1	3	-5
-9	-9	-9	-7	-12	-9	-8	-20
-9	-9	-9	-7	-12	-9	-8	-20
-9	-9	-9	-7	-12	-9	-8	-20
-5	-1	-3	-5	-7	-4	-4	-22
-4	2	8	-1	0	-1	-1	2
-4	2	8	-1	0	-1	-1	2
-5	-3	25	6	-2	-2	-6	-30
-1	1	10	4	7	4	-12	-19
1	-7	-18	-5	-7	-2	4	19
-5	-7	-12	-3	-4	-4	-2	-4
-2	-2	1	0	1	-4	-5	-12
-3	-3	-1	-1	-8	-2	1	-1
-3	-3	-1	0	-8	-5	0	4
-3	-3	-1	0	-8	-5	0	4
1	2	11	6	8	5	1	-5
-5	-11	-15	0	0	-1	-18	-28
-5	-11	-15	0	0	-1	-18	-28
-5	-11	-15	0	0	-1	-18	-28
-5	-11	-15	0	0	-1	-18	-28
3	-13	-24	-2	-5	5	11	29
1	2	1	-1	6	28	2	-2
-10	4	-13	-5	-5	0	2	-4
-10	4	-13	-5	-5	0	2	-4
-15	-17	2	-6	-12	-39	-29	-80
-15	-17	2	-6	-12	-39	-29	-80
-7	4	6	-3	3	-31	-25	-40
-7	4	6	-3	3	-31	-25	-40
-7	4	6	-3	3	-31	-25	-40
-7	4	6	-3	3	-31	-25	-40
-7	4	6	-3	3	-31	-25	-40
23	2	-1	-4	-35	-7	31	100
23	2	-1	-4	-35	-7	31	100
-12	11	14	-6	-11	-1	-19	-56
35	17	5	9	5	22	4	-20
35	17	5	9	5	22	4	-20
54	5	-7	7	3	4	15	22
54	5	-7	7	3	4	15	22
54	5	-7	7	3	4	15	22
-11	-5	-12	11	-7	-7	-12	1
-61	-21	3	13	-2	-12	-8	1
-61	-21	3	13	-2	-12	-8	1
-21	1	2	3	-1	5	0	-11
-21	1	2	3	-1	5	0	-11
-8	3	8	-4	-6	-6	-11	-38
12	7	10	-10	-3	-2	-4	7
11	-12	-16	-10	4	10	3	-19
11	-12	-16	-10	4	10	3	-19
-6	-2	-1	-18	6	9	-8	-36
14	0	2	-16	-3	-1	2	-10
14	0	2	-16	-3	-1	2	-10
17	9	11	-13	0	5	15	49
1	21	11	-10	-2	1	1	0
-2	3	6	-9	-1	-2	2	11
-2	3	6	-9	-1	-2	2	11
2	1	-1	-4	3	2	11	34
-12	-13	-18	-2	1	-1	-2	-16
8	-9	-13	-4	2	4	8	28
-10	0	10	-4	-1	-2	-8	-1
7	-3	-1	-2	1	3	3	12
-3	-10	-16	-4	-5	-8	-3	-5
2	0	8	3	1	-4	-2	15
3	4	1	1	-4	0	-3	-2
2	2	-4	3	-4	-3	5	26
2	-2	-5	0	0	-9	9	27
-14	-3	-2	5	2	3	-4	-31
-2	2	8	0	-2	11	2	-3
-2	-11	-22	-10	-2	12	13	32
1	0	9	13	12	4	-3	0
1	0	9	13	12	4	-3	0
1	0	9	13	12	4	-3	0
1	0	9	13	12	4	-3	0
-6	-7	-21	-9	-4	1	-4	-2
2	3	3	4	0	6	-1	-14
-5	3	6	1	1	-6	-10	-36
-5	3	6	1	1	-6	-10	-36
-5	3	6	1	1	-6	-10	-36
-5	3	6	1	1	-6	-10	-36
-3	15	11	4	2	-3	-5	-10
-3	15	11	4	2	-3	-5	-10
-13	-8	7	3	-1	-11	-18	-70
-13	-8	7	3	-1	-11	-18	-70
1	-4	-2	5	6	5	8	26
3	-1	2	0	-5	-3	3	15
-2	7	10	-2	1	-1	1	2
-3	2	-5	0	1	-4	-10	-24
-6	-2	2	3	2	2	-1	-13
-6	-2	2	3	2	2	-1	-13
-6	-2	2	3	2	2	-1	-13
0	-6	-9	4	0	1	0	4
0	-6	-9	4	0	1	0	4
-9	-5	-11	-4	3	5	-2	-11
-9	-5	-11	-4	3	5	-2	-11
-9	-5	-11	-4	3	5	-2	-11
-9	-5	-11	-4	3	5	-2	-11
-1	3	7	6	3	5	4	-2
9	11	19	12	2	5	4	7
1	-5	-9	-8	-3	-2	1	3
-16	-7	-6	4	-2	-2	-18	-67
-16	-7	-6	4	-2	-2	-18	-67
-4	1	5	4	-1	0	-2	4
5	1	3	-1	-2	0	2	7
5	1	3	-1	-2	0	2	7
-8	6	11	4	-3	-6	-12	-33
-1	0	-4	-7	-5	0	5	5
-1	0	-4	-7	-5	0	5	5
-6	-6	-8	-4	-7	-6	-15	-30
3	6	22	4	1	3	4	5
3	6	22	4	1	3	4	5
-3	-1	-9	0	2	1	1	10
-3	-1	-9	0	2	1	1	10
2	8	5	4	0	3	6	9
-2	-10	-4	7	4	8	4	3
-6	-10	-15	-9	-5	-8	-5	-11
-10	-1	-3	1	-5	-5	-9	-22
3	-2	2	-3	-5	-2	4	15
5	4	-12	5	0	-3	0	3
0	-9	10	10	5	6	5	2
-2	-8	-12	-13	-4	-5	0	8
3	7	20	12	5	-1	0	3
3	7	20	12	5	-1	0	3
-3	-2	-8	-14	-14	-8	-5	-11
2	-14	-40	-30	-17	-6	3	25
-2	-1	17	8	4	2	-3	-8
-2	-1	17	8	4	2	-3	-8
-2	-1	17	8	4	2	-3	-8
2	23	54	31	16	7	6	13
-16	-35	-68	-14	-7	11	-5	-2
0	23	20	10	0	2	-4	-5
2	-5	12	1	-4	-16	-2	4
5	8	-15	-9	-2	-6	0	5
-4	-3	-9	-3	-11	-16	-4	-2
0	-6	-15	-14	-10	-2	8	18
0	-6	-15	-14	-10	-2	8	18
-5	-10	-8	-6	-3	-3	1	-2
-5	-10	-8	-6	-3	-3	1	-2
-5	-10	-8	-6	-3	-3	1	-2
-5	-20	-46	-11	-2	10	9	22
-5	-20	-46	-11	-2	10	9	22
0	5	-8	-3	-4	-1	-7	-4
3	18	27	20	16	2	-5	-27
-9	-27	-46	-33	-30	-24	-12	-13
-9	-27	-46	-33	-30	-24	-12	-13
1	11	22	8	0	5	1	-10
1	11	22	8	0	5	1	-10
1	11	22	8	0	5	1	-10
1	11	22	8	0	5	1	-10
-14	-16	-5	3	-3	-9	-2	-14
4	1	1	-2	5	2	10	38
-3	3	4	0	9	-8	-8	-15
-3	3	4	0	9	-8	-8	-15
-24	-3	-2	-7	-3	-7	-8	-12
10	-3	-5	-6	5	-3	-34	-9
6	1	-2	-9	-5	-23	3	-15
-6	1	-2	-1	1	3	-8	10
13	1	-1	-6	-3	-5	-8	0
13	1	-1	-6	-3	-5	-8	0
-1	3	1	6	0	3	-7	-31
-25	-5	1	3	4	10	-17	6
0	-1	-8	1	-10	-24	5	28
0	-1	-8	1	-10	-24	5	28
-12	-3	5	7	-2	-10	-25	-36
19	1	-4	10	1	22	31	67
-2	-11	-19	10	1	5	4	8
-2	-11	-19	10	1	5	4	8
5	26	54	7	-5	5	17	43
-3	-43	-69	-1	-5	7	1	-4
-4	-9	-20	2	-9	-7	-16	-45
-4	8	12	0	-6	1	-4	1
-19	-5	-1	9	5	-4	-17	-75
-13	-30	-45	2	-7	-12	-10	-31
-20	-8	-6	2	-4	-13	-27	-91
9	10	11	0	-6	-8	2	5
6	3	13	0	-1	12	28	64
-3	1	6	-7	4	9	8	2
-3	1	6	-7	4	9	8	2
7	1	3	-13	-2	-2	6	18
-12	-3	-2	-13	-5	-3	-14	-49
-12	-3	-2	-13	-5	-3	-14	-49
-12	-3	-2	-13	-5	-3	-14	-49
6	-20	-40	-13	6	12	15	33
6	-20	-40	-13	6	12	15	33
18	18	19	-9	3	-3	5	36
-8	-22	-31	-12	-5	-1	-5	-21
11	15	18	-7	-1	1	6	19
-1	9	6	0	4	-2	0	8
-15	16	34	9	2	-3	1	12
-13	1	10	0	-7	-3	-16	-64
-8	-3	-8	-20	-7	-8	-6	-3
-8	-3	-8	-20	-7	-8	-6	-3
13	-7	-17	-1	-1	0	3	13
13	-7	-17	-1	-1	0	3	13
11	19	24	-1	-4	0	11	38
11	19	24	-1	-4	0	11	38
4	-4	-9	4	4	1	-5	-6
10	11	16	7	1	-2	5	16
-12	-1	2	-8	-6	-5	-7	-17
7	5	4	-3	-2	4	9	31
7	5	4	-3	-2	4	9	31
0	3	2	-5	-6	-7	-6	-3
0	3	2	-5	-6	-7	-6	-3
-8	-4	1	-3	6	-1	-8	-48
-8	-11	-18	-7	-7	-7	-8	-9
0	12	20	6	-1	6	3	10
-3	2	-2	2	6	3	-2	-16
3	-2	-6	-1	-4	-3	-2	12
4	8	16	2	1	2	1	5
4	8	16	2	1	2	1	5
-3	-9	-8	2	-1	-1	8	26
-4	2	14	9	2	4	-6	-32
-12	-5	7	14	1	-5	-13	-34
1	-1	3	-1	-4	0	-2	-9
1	-1	3	-1	-4	0	-2	-9
-1	1	11	6	0	0	0	-2
12	4	3	1	2	5	22	61
-6	-5	3	2	-5	0	-5	-11
-6	-5	3	2	-5	0	-5	-11
-6	-2	-16	-4	0	-4	-3	-10
-6	-2	-16	-4	0	-4	-3	-10
2	0	-12	-6	-4	-2	5	13
2	0	-12	-6	-4	-2	5	13
2	-8	-24	-21	-15	-8	7	30
6	5	8	8	6	-19	6	13
4	11	24	14	8	1	-9	-36
-1	-5	-1	-4	-6	9	0	14
-14	-11	-22	-11	-5	3	-8	-22
8	-3	2	10	4	14	6	22
-14	-9	-18	-10	-5	5	0	-14
-4	2	6	9	3	-7	-12	-24
15	12	2	0	0	9	14	30
-6	-5	-6	-4	-1	0	-2	-7
-6	-5	-6	-4	-1	0	-2	-7
3	6	8	3	-1	3	7	7
-3	-8	-9	0	-4	-8	-12	-21
-3	-8	-9	0	-4	-8	-12	-21
4	-5	-7	-9	-8	14	2	18
0	2	5	-1	-3	1	3	12
3	5	13	13	4	-3	5	12
0	1	-5	-2	0	2	-2	-20
-2	-9	-8	-10	-10	-11	-4	6
1	1	10	8	9	3	3	7
5	8	10	1	5	12	10	12
0	-2	-5	-7	-11	-6	-3	-8
0	-2	-5	-7	-11	-6	-3	-8
0	-5	-12	0	-3	2	4	6
0	-5	-12	0	-3	2	4	6
1	0	3	-3	5	-3	-11	-18
1	0	3	-3	5	-3	-11	-18
-3	-7	-17	-8	-9	-8	2	14
5	10	42	14	7	-15	1	7
-3	3	1	8	11	7	-7	-29
-6	-7	-23	-9	-2	-5	-9	-26
-4	-4	1	-1	-5	-12	-9	-17
-4	-4	1	-1	-5	-12	-9	-17
5	2	-9	-6	-3	-10	9	36
0	0	8	6	4	-7	0	3
1	5	11	4	-5	3	-5	-24
0	-3	-17	-3	5	25	6	4
0	-6	4	0	-8	1	4	17
-5	-5	-1	0	-7	1	-4	-10
-1	-3	-14	-11	-3	-2	3	9
2	3	3	5	-9	2	6	15
-5	-1	-2	7	2	0	-2	-7
-11	-8	-5	-12	-12	-14	-30	-80
2	6	7	5	-2	2	-1	5
2	6	7	5	-2	2	-1	5
2	6	7	5	-2	2	-1	5
2	6	7	5	-2	2	-1	5
-9	0	8	-5	-1	10	-5	-24
6	4	14	5	14	23	21	30
2	2	-7	2	-3	2	-3	-9
7	4	1	7	-4	2	5	19
7	4	1	7	-4	2	5	19
7	4	1	7	-4	2	5	19
-17	1	4	7	0	2	-18	-47
-17	1	4	7	0	2	-18	-47
-17	1	4	7	0	2	-18	-47
-4	2	3	8	1	3	4	-13
-4	2	3	8	1	3	4	-13
16	-10	-18	-4	-2	-14	8	17
16	-10	-18	-4	-2	-14	8	17
9	-9	2	-5	-2	8	9	51
-1	-8	-18	-6	9	-6	-9	-10
-3	0	-1	-7	1	3	-7	-36
10	17	27	-3	2	5	8	7
6	11	1	-10	-2	6	9	16
-19	-22	-28	-11	-3	-6	-11	-23
-19	-22	-28	-11	-3	-6	-11	-23
15	21	21	-6	-1	6	6	2
14	10	5	-2	-2	-8	-10	-42
-8	-17	-19	-4	0	4	-5	-4
[truncated: 4,341 more rows]
