# Supplementary material for: Flexible Virtual Reality System for Neurorehabilitation and Quality of Life Improvement
Source: Sensors (Basel). 2020 Oct 23;20(21):6045. doi: 10.3390/s20216045 (PMC7672612; doi:10.3390/s20216045)
Supplement: Supplementary file 1 [file sensors-20-06045-s001.zip › S4_EMG/User1/DirectingBalls1.txt]

0	0	0	0	0	0	0	0
0	0	0	0	0	0	0	0
-2	4	-4	0	-7	-4	-1	0
1	0	6	0	2	-1	-4	-3
-2	-3	5	1	0	2	-1	1
1	5	7	0	0	0	1	0
-1	-12	-2	-2	-7	2	1	5
0	0	-4	-2	-2	0	0	-1
0	3	-3	-1	-3	-1	0	2
-3	1	-1	-1	-5	0	-2	-5
0	-2	-3	0	-2	-2	-1	4
-4	-9	-7	-2	-5	1	-1	-3
-4	-9	-7	-2	-5	1	-1	-3
-1	0	-3	0	-4	1	-1	1
-4	-4	5	0	-2	0	-3	-7
-2	-2	10	-1	1	-2	-2	-7
-2	4	13	0	-1	-1	-3	-9
-1	-3	6	-2	1	0	-2	-1
0	0	3	-2	-4	0	0	0
-1	2	-2	1	2	0	2	1
2	0	1	2	-3	3	2	4
-1	-2	-5	0	-2	1	2	-1
-1	2	-4	-3	-4	-3	-1	-4
0	-3	-5	-2	-4	-1	-1	2
0	6	-1	1	-1	1	-3	2
0	6	-1	1	-1	1	-3	2
1	-3	0	2	-2	0	-1	3
1	4	0	0	-3	-1	1	2
-4	-11	-3	-1	-2	0	-6	-10
-3	3	0	-1	-5	1	-3	-12
-3	3	0	-1	-5	1	-3	-12
-1	11	10	3	-4	0	-2	-9
-1	11	10	3	-4	0	-2	-9
2	2	-2	-2	-5	-5	1	-5
2	2	-2	-2	-5	-5	1	-5
1	-1	-4	-1	-1	2	3	9
-1	-2	-7	0	-5	-1	1	-3
-2	-8	-13	-4	0	-1	-3	-1
0	8	5	3	-3	-1	2	-1
0	8	5	3	-3	-1	2	-1
-3	-4	-2	-2	0	0	-1	-2
4	2	3	-1	-3	1	3	4
-2	0	5	-1	0	0	-5	-5
-2	0	5	-1	0	0	-5	-5
-3	-8	-2	0	-2	-1	-5	-6
-1	-3	1	0	-4	1	0	-3
-1	2	-3	-2	-2	1	1	3
-3	-2	-2	-2	-1	-2	-4	-4
0	-1	-3	0	-2	-2	-1	-1
1	3	-1	0	-2	1	0	1
1	3	-1	0	-2	1	0	1
1	3	-1	0	-2	1	0	1
0	-1	4	3	-2	0	-2	-1
2	1	-1	-3	-1	-3	0	1
-4	-3	-3	-3	-3	1	-7	-14
-1	-2	-5	-2	-4	-2	-2	-1
1	-1	1	-1	-1	1	-1	5
0	1	3	2	-2	-1	-2	-3
-1	1	5	3	0	1	3	2
-1	1	4	2	-2	1	0	-1
-2	-5	-7	-6	-2	-1	-1	-2
0	-1	-1	-2	-1	-1	-4	-2
1	6	7	5	-2	1	-2	0
1	2	4	1	-1	0	0	3
0	-1	2	-2	2	-1	0	-2
-1	-5	-8	-4	-2	1	-4	0
-2	6	4	-4	0	-3	0	-10
-4	-11	-4	-2	-4	1	-1	-3
-1	1	4	0	-2	-2	-2	2
1	0	8	8	-2	0	0	-3
1	0	8	8	-2	0	0	-3
-2	-5	-13	-6	2	0	0	-4
-1	-2	1	0	-3	-2	2	8
0	6	7	6	-5	1	-5	-5
2	8	24	9	-3	2	4	11
0	-3	-14	-8	-8	-1	2	5
-3	3	-5	-1	-2	1	1	-5
-11	-26	-7	0	-5	1	-3	-3
5	4	7	6	-1	5	5	10
5	3	4	5	-3	1	1	5
3	-1	-3	0	-6	0	1	3
-1	4	2	1	2	0	-1	-2
-3	1	-1	-3	-2	0	3	0
-2	-9	-2	-2	-3	0	-6	-15
3	6	9	7	1	-1	-2	-1
-3	-5	-3	-7	-3	-3	-3	-5
5	7	2	1	-3	-2	4	3
0	0	2	2	4	2	2	-1
1	-2	-3	-1	-4	0	0	-3
-4	-3	-8	1	1	-1	-2	2
-3	-2	-1	6	-1	0	-2	0
-1	-5	-3	-6	-2	-2	1	6
-2	1	4	3	-1	-1	1	-4
-3	4	2	-1	0	1	-2	-4
1	-5	-5	-3	-2	3	1	5
-3	-2	-11	-7	-3	-5	-1	-3
3	-1	-3	-8	-2	-2	0	9
-2	-13	-13	-5	0	1	0	3
1	1	5	2	-2	1	1	6
-2	-4	-2	-2	2	-1	-4	-10
-5	4	3	2	-3	-6	-8	-16
-6	-9	-10	-8	1	1	1	5
3	10	16	11	-1	0	4	11
3	1	5	-1	-4	3	5	7
-10	-19	-15	-11	-4	-5	-4	-12
-2	-8	-20	-16	-2	-7	-10	-3
4	22	20	7	2	0	3	8
8	23	19	9	2	3	6	1
-6	-25	8	-1	1	8	5	6
-3	4	1	-2	-1	0	-5	-1
-1	4	-2	-4	2	7	8	5
-3	4	7	11	-2	-2	-2	-2
8	13	-8	-4	0	0	6	1
-3	4	2	0	0	-4	-1	-3
-5	-5	-19	-11	-5	-3	4	1
-3	-8	1	8	0	2	1	7
1	11	6	1	-5	-4	-1	7
3	11	6	0	1	-1	-4	-9
-2	5	5	-3	-1	0	1	1
-7	-29	13	16	7	6	-3	2
9	39	2	7	-2	-2	4	4
4	14	10	-9	-1	-1	3	11
-9	-3	1	0	-1	1	1	-9
9	-2	-29	-3	-2	-1	4	12
-7	-10	-24	-14	-7	-4	-7	-18
-7	-6	18	9	1	3	-1	-10
-4	-14	-5	-2	-2	0	0	0
-5	18	-2	-13	-5	-2	3	12
10	7	11	3	0	1	-4	-5
1	21	3	-6	-4	-1	7	6
-1	-8	4	5	-1	-1	-4	-12
-4	4	10	5	-4	5	5	5
-3	0	25	2	3	-1	0	-2
1	-35	-20	-6	-2	-2	-2	-5
-5	-33	-8	0	0	8	4	7
-13	16	17	10	-1	0	-6	-22
-1	-1	-1	4	-5	-9	-5	-5
10	31	11	-1	0	0	-3	-16
-5	-3	-24	-1	3	6	4	3
4	-44	33	15	1	4	-5	-10
-22	-16	-27	-10	-4	-6	0	13
5	82	8	-5	-4	-5	-8	5
5	82	8	-5	-4	-5	-8	5
6	50	6	-13	-6	-6	-1	0
5	-33	-14	-14	-8	-8	-21	-37
-46	22	-3	-4	-9	-20	16	-8
-41	-14	10	-2	0	5	9	-33
-2	-64	-21	-3	2	10	21	45
-8	13	7	-7	-3	0	-1	10
1	-42	-4	19	-1	3	6	23
-17	47	13	2	11	7	9	-12
-17	47	13	2	11	7	9	-12
-20	-48	-13	-11	-22	-71	-72	-117
-16	-5	25	3	-6	-7	-27	-58
-5	11	24	12	1	18	4	-2
-1	38	1	-11	7	28	-5	-9
-1	38	1	-11	7	28	-5	-9
-5	-76	-15	-3	-4	4	22	67
21	36	14	9	4	-4	2	11
22	35	3	-1	0	1	23	32
6	-34	3	-2	-3	-5	3	26
-5	-31	-17	-4	1	0	2	0
10	25	10	10	-4	-10	15	19
2	-9	-5	-4	0	1	1	-8
3	-16	-15	0	-3	-6	-5	-11
3	-16	-15	0	-3	-6	-5	-11
-9	-9	11	8	1	1	-6	2
-11	6	-4	0	1	2	-5	-3
3	7	-9	-5	-1	0	9	41
13	22	8	-2	-5	-15	3	17
5	13	5	-2	-3	-2	3	12
5	13	5	-2	-3	-2	3	12
2	8	13	1	-6	-3	-7	-12
-9	0	21	6	1	0	-2	-4
7	4	8	7	2	2	0	0
-4	7	-20	-11	-2	-4	-3	-22
-1	-9	-10	-5	3	2	-1	0
-1	4	0	6	-1	5	0	-3
0	-12	11	6	1	-3	-2	11
0	-12	11	6	1	-3	-2	11
0	-5	-6	-14	-5	0	3	12
-9	-9	-6	-1	-5	-5	-9	-13
4	14	0	-3	-6	-7	-6	-6
-5	-9	-8	-4	-1	-1	-4	-11
-3	-9	-20	-8	-2	-5	3	-15
-8	3	6	4	2	1	-9	-16
1	-7	-7	-7	-3	0	4	-9
8	23	0	-5	-1	-2	1	9
8	23	0	-5	-1	-2	1	9
-3	-11	-5	3	-2	0	-3	-9
3	-25	-7	1	3	7	7	26
-8	0	0	2	0	1	4	16
0	3	-14	-11	-3	-4	-12	-38
-6	-29	15	8	-3	-2	-2	0
1	11	-16	-10	-4	-2	-2	-23
-1	-24	14	5	-2	-2	4	32
-7	13	-8	3	0	-2	1	-8
-7	13	-8	3	0	-2	1	-8
-5	-35	-25	-12	-3	3	11	14
-2	-5	-4	-7	-5	-1	3	14
-2	2	15	2	-3	0	4	7
13	6	13	7	5	8	6	8
9	16	1	1	-1	3	0	-1
3	10	-8	-2	-4	-4	-2	3
1	-8	7	10	-1	-6	-10	-11
5	-35	-3	7	0	0	-7	6
11	11	0	-1	-1	3	5	23
16	26	13	6	0	6	8	11
8	-69	-21	-1	3	16	22	41
-43	-31	-29	-5	-9	-11	-9	-34
-1	24	-42	-13	-9	-10	-9	-3
-58	14	55	13	1	-2	-12	-25
-58	14	55	13	1	-2	-12	-25
2	51	-10	-4	-1	0	-4	-48
-77	-74	-9	-9	-9	-10	-18	-38
-22	47	26	12	2	4	-6	-23
-20	3	4	17	0	-11	-15	-4
62	46	13	-9	-7	2	-4	15
13	34	3	-2	5	-9	-22	-16
-3	21	-7	-1	-1	7	45	108
39	45	6	-23	-6	-3	8	31
39	45	6	-23	-6	-3	8	31
10	20	37	13	1	15	22	-28
-31	-30	-36	-31	-21	-36	-16	-78
-47	-47	-57	-30	-11	-4	-2	16
27	32	11	-5	-11	-30	-20	6
15	55	34	46	27	34	11	44
32	75	21	7	-5	-1	-14	-30
1	-21	-7	-14	-1	-11	-24	-26
7	16	-9	-21	11	26	23	84
-41	-68	-29	-6	-6	-5	-16	-23
-41	-68	-29	-6	-6	-5	-16	-23
-13	-64	-38	-14	-9	10	10	34
14	-6	-1	-6	-16	-8	-7	-19
19	16	-1	-3	-12	10	-4	-31
8	24	6	12	-2	-16	-26	-14
34	27	-5	4	16	25	29	34
15	28	20	3	6	8	16	-6
-24	-27	32	6	3	-16	-40	-67
6	10	-16	0	2	-2	-4	0
5	-7	-19	0	6	3	10	17
-6	10	8	15	4	-3	6	3
-10	-8	-5	-3	-3	-5	-6	23
11	18	1	-6	-12	-7	1	0
-11	-48	-28	-9	-2	-4	-13	-17
18	-49	-17	-4	4	10	2	-10
18	-49	-17	-4	4	10	2	-10
-6	13	-3	-1	-5	-11	-5	-10
15	17	-6	-5	2	7	3	-12
-19	-13	-3	-9	0	-3	-9	-9
1	5	12	7	0	8	3	12
-3	18	13	14	2	0	-12	-13
4	-32	14	6	-7	2	-2	13
4	-32	14	6	-7	2	-2	13
21	-6	-1	-5	-3	-8	9	-5
-46	-13	1	4	-4	-6	-15	-12
-9	-50	-9	0	-3	1	-7	-4
-7	5	11	5	-2	0	-7	-8
18	11	-32	8	2	-2	20	11
28	33	-15	-14	-3	-5	-9	2
40	98	64	13	15	20	25	32
-65	-93	-55	-19	-5	-5	-23	-68
-51	-69	10	14	-7	-18	-66	-84
-90	-36	-44	-30	-15	-8	17	54
-56	18	-2	1	-8	-14	11	37
-10	11	2	3	-1	8	18	-34
2	63	8	-1	-3	-9	-36	-128
-46	-58	-11	-11	-3	-9	-10	-3
-46	-58	-11	-11	-3	-9	-10	-3
65	51	33	8	12	27	25	20
-37	27	-29	-15	-8	-5	18	-4
46	13	-23	7	3	7	21	3
-22	-45	-8	-7	2	-13	-21	1
36	29	9	10	16	9	-13	5
51	65	43	22	12	32	49	31
58	127	-2	11	3	8	46	81
-18	-128	44	26	0	15	11	9
-11	-123	-31	-7	-10	-19	-6	-8
-37	-71	-34	-23	5	4	-14	-29
5	20	16	4	-1	18	11	-8
17	48	-11	2	4	19	32	-17
17	48	-11	2	4	19	32	-17
9	37	13	-5	-8	-12	-9	18
38	11	-21	-3	-10	2	-11	26
-27	-2	-39	-31	-37	-11	-20	-58
-5	7	17	9	10	4	15	51
-2	-2	-12	-6	11	-6	16	18
-2	12	11	6	8	-15	-28	-42
-6	-32	-14	-14	-3	-12	-7	-3
-6	-32	-14	-14	-3	-12	-7	-3
-7	-18	-7	0	-4	2	2	16
1	-44	-21	-3	-10	-13	4	2
7	25	2	-1	1	11	9	15
9	31	34	16	5	-3	0	-10
-35	-30	-6	1	-11	-5	-10	-25
-2	24	2	2	-5	-10	-17	-31
-7	-11	-7	-1	-3	0	5	13
-7	17	8	-2	-8	-12	-11	-39
-6	-3	0	-9	1	1	-19	-39
0	-24	-23	-10	-3	1	1	5
11	8	-5	-16	-9	-9	-6	-28
-12	-17	-19	-8	-8	-6	0	17
0	8	-23	-18	-3	4	-3	-11
0	8	-23	-18	-3	4	-3	-11
5	25	4	10	0	2	16	12
-16	-2	-19	-20	-7	-7	-3	-9
7	9	-31	-11	-3	-2	2	-10
27	24	7	-4	7	-5	4	1
-8	-30	-2	-14	-6	-2	-8	-4
16	-2	-2	2	6	13	12	44
-31	-49	7	8	0	4	-10	-28
-31	-49	7	8	0	4	-10	-28
-20	3	-19	-9	-2	-3	13	49
6	57	-4	-5	0	2	17	25
-8	70	40	14	-2	-17	-19	-55
-14	32	14	0	-3	1	-9	13
-17	32	9	-16	-6	-7	-10	-20
-82	-128	-37	7	6	3	-25	-46
44	-3	-26	2	2	1	3	10
-56	-20	-15	-7	-4	-15	-20	-57
19	52	-4	11	5	4	5	23
-5	28	2	-10	-6	-2	-8	0
5	-2	-9	-12	1	4	9	51
-49	-36	-20	-11	-7	-19	-20	-53
62	22	3	9	6	4	-26	-50
-13	-18	-25	-24	-13	-14	-8	-61
-13	-18	-25	-24	-13	-14	-8	-61
50	55	39	21	1	5	15	84
15	-25	-13	-6	-1	8	13	34
22	-32	-34	-21	-14	-11	-10	-10
18	-26	-19	-11	-11	-12	-15	-27
1	-108	-43	13	10	8	-15	14
-31	23	8	16	11	8	35	72
29	72	8	19	-4	-30	-22	-39
-2	-6	1	6	2	-3	-2	-68
102	63	12	21	-5	-44	-26	-9
-41	-21	-11	-30	-23	-5	13	-17
-36	-18	1	-5	6	12	16	12
-36	-18	1	-5	6	12	16	12
20	15	-2	-3	-10	-15	-4	-10
-5	-20	-12	-4	-1	-2	0	-4
-27	-21	-3	4	8	7	-8	7
8	35	-10	-6	-4	8	14	19
-2	-35	2	2	-6	-1	-10	14
0	-14	-27	-18	-15	-11	-8	-14
37	31	18	8	11	3	-21	-17
-3	-28	-2	6	2	-6	-24	-35
-7	-11	1	-1	-1	5	8	1
-6	8	-2	-7	-2	4	1	-9
6	15	-13	-6	-2	4	4	4
6	15	-13	-6	-2	4	4	4
-17	-1	-2	-11	-15	-21	-11	0
-3	24	9	5	-2	4	9	16
-3	24	9	5	-2	4	9	16
-15	-10	0	-6	-4	1	-16	-43
1	-13	4	-10	-2	0	-19	-28
5	10	48	32	11	10	8	5
-8	-12	-14	-14	-11	-8	0	14
23	1	-7	-2	1	9	16	23
23	1	-7	-2	1	9	16	23
2	2	6	1	-4	-5	-14	-4
2	2	6	1	-4	-5	-14	-4
0	8	18	19	-3	0	-3	-9
-9	-5	-5	-9	-2	0	-5	-7
8	23	13	14	-1	4	5	6
11	-16	-19	-14	-5	8	6	31
11	-16	-19	-14	-5	8	6	31
-43	6	-1	-1	4	0	-9	-10
-17	-47	-11	-30	-9	-3	-12	-31
-6	-54	79	27	1	5	-9	4
-23	2	-15	-10	-5	-6	-2	-37
53	-59	-5	1	3	13	-1	15
83	55	3	1	-3	-3	15	48
-13	-49	-24	1	0	-4	-2	11
1	13	-13	4	2	-2	-13	-33
1	13	-13	4	2	-2	-13	-33
-62	-15	-8	-10	-5	4	2	-1
-62	-15	-8	-10	-5	4	2	-1
36	-26	-19	-5	4	9	-21	-27
26	77	17	7	4	7	21	21
-70	17	22	7	-3	-8	-66	-113
-25	-18	-19	8	16	7	-33	-58
64	18	5	13	-11	1	13	54
-16	15	-7	-4	-5	-33	-1	-30
-92	-55	-41	-16	2	2	-12	-50
-19	-96	-10	-3	-8	1	6	33
19	-22	37	-5	0	10	34	64
10	10	24	16	9	8	-25	-62
35	40	21	29	24	27	38	94
40	65	-8	9	34	19	26	76
-21	-57	-33	-9	-8	-12	3	-28
-42	-48	16	-15	-5	18	-16	-3
-42	-48	16	-15	-5	18	-16	-3
-13	7	-17	1	-14	5	-7	18
3	55	-29	-13	-12	-18	-12	12
14	22	10	1	-12	-16	-6	-7
3	-7	19	6	10	10	19	31
14	36	26	7	-1	-2	23	5
-15	-28	4	2	-3	-12	-5	-8
-9	-16	-13	-5	-5	-9	-2	7
-12	-10	9	8	4	-3	-16	-23
-11	-9	-26	-11	-3	8	11	9
-8	-8	3	14	15	0	-4	-55
13	16	-2	0	-1	-3	2	-1
9	11	6	11	0	-3	-9	-14
0	17	32	31	1	0	4	6
0	17	32	31	1	0	4	6
4	6	5	-8	3	-7	-2	0
6	28	7	4	-2	-5	9	5
-4	14	-14	-12	-4	-17	-11	-10
-6	-21	-4	-4	2	12	3	15
-7	-23	9	2	0	3	0	-1
-6	-41	-24	-3	-5	8	-4	2
-3	31	1	2	-3	-5	2	1
7	-7	-10	3	4	8	14	32
-20	15	7	-7	-5	-7	1	-18
-14	1	0	-4	2	2	4	-2
11	16	5	-2	-6	-4	0	6
-6	-4	5	8	1	1	3	8
3	-17	-20	-24	-10	-3	-11	-17
-13	-21	-11	-6	1	-2	-7	-12
-28	-20	-1	1	0	-2	-6	1
38	31	11	8	1	6	7	26
-15	-71	-13	2	-2	-2	-9	-3
-15	-71	-13	2	-2	-2	-9	-3
12	8	1	-5	1	4	8	15
-45	-82	-14	6	0	2	-14	-25
-9	-5	-24	-10	-1	1	10	5
0	-35	-14	-8	-3	-2	10	22
-2	-1	6	8	3	-1	-5	-40
0	33	5	13	3	-5	-25	-61
0	33	5	13	3	-5	-25	-61
43	57	40	17	11	13	6	-14
16	86	-4	-9	-11	-17	-1	21
-36	58	-7	-15	-11	0	15	83
27	-23	-13	4	1	3	13	-16
-30	-29	-43	-7	-9	-13	-25	-93
42	49	34	21	11	16	4	1
-20	-68	-29	-26	-11	-8	17	19
21	20	19	-1	-6	-4	0	34
45	56	28	30	8	-6	-29	-44
45	56	28	30	8	-6	-29	-44
35	10	7	-9	-19	-28	0	28
23	59	-2	5	-1	-7	19	32
-6	-55	-44	-34	-26	6	-23	-38
-6	-55	-44	-34	-26	6	-23	-38
-6	-5	18	17	5	-9	-25	-30
35	-8	-21	-9	17	14	20	-9
-30	-71	-17	2	8	5	-2	15
-20	-62	31	14	1	11	7	59
-2	44	-10	1	-4	3	-10	-11
-57	-13	-10	-16	7	4	6	-6
15	24	9	7	5	6	11	54
22	15	17	13	5	11	8	49
22	15	17	13	5	11	8	49
-29	-67	-38	-12	-9	-16	-13	-47
15	56	17	10	-5	-5	9	2
17	-4	23	3	0	-2	-5	-10
-1	-2	9	7	7	8	11	21
0	8	19	-1	-4	-7	-7	-4
16	-14	-16	-3	3	7	7	16
7	-7	-5	-5	-8	-6	-4	-1
-7	-3	-16	-6	-1	-4	-7	-15
-16	-36	-35	-13	-10	-5	0	-9
11	32	6	1	-1	0	5	16
-6	-34	-25	-24	-9	-5	-1	-8
-23	5	22	-4	-2	-14	-18	-19
1	-11	-22	-8	-1	6	11	16
-11	1	-1	5	3	3	11	17
8	10	-5	8	0	-2	7	-1
13	4	-18	-6	0	-3	-7	-4
-14	-10	-17	-11	-9	-15	5	4
9	10	6	-1	-6	1	-2	0
-1	-26	-5	3	2	2	-1	-5
15	2	5	-2	-1	9	17	46
-16	-8	5	3	-6	-6	-2	-3
16	-18	-20	2	-1	4	2	-12
16	-18	-20	2	-1	4	2	-12
17	37	-3	1	6	8	16	38
0	19	0	5	-1	0	0	3
0	2	17	-1	-7	-3	-17	-40
-63	-65	19	9	2	8	10	2
6	0	-6	-2	-2	-1	-1	20
-31	40	-14	4	-3	-10	7	10
22	36	-37	-12	-2	0	1	17
54	-48	7	22	7	-1	-6	22
-14	6	-11	-19	-13	-7	-2	-12
-14	6	-11	-19	-13	-7	-2	-12
-30	-28	-25	-16	-8	-4	10	27
-14	-8	-7	-2	-1	-2	-6	-27
-14	-8	-7	-2	-1	-2	-6	-27
-7	49	47	18	2	2	-5	13
-46	-51	-25	-17	-6	-6	-20	-45
-12	-21	-24	-10	-10	-11	7	0
3	32	-8	-16	-21	-26	7	9
0	-34	6	-4	-3	8	-19	-2
-29	-68	-1	6	12	15	0	-25
45	4	4	7	21	14	-12	6
-34	53	40	26	16	2	18	-11
-13	25	-33	-5	6	-5	25	53
57	-11	-24	-25	-10	11	13	38
57	-11	-24	-25	-10	11	13	38
13	7	-18	-6	3	3	13	31
-29	8	-6	-20	-18	-19	-25	-55
28	48	18	-3	-4	10	-2	-21
11	33	23	12	-8	-11	-5	7
11	33	23	12	-8	-11	-5	7
16	-2	-2	4	0	-6	-14	-11
16	-2	-2	4	0	-6	-14	-11
3	7	5	3	-6	-9	-12	-19
-1	-9	31	18	-3	-1	-22	-52
-4	-22	-7	-4	-1	-5	3	10
-1	9	-10	-11	3	1	21	54
2	4	1	-4	-6	-2	-9	-13
16	19	23	9	1	1	6	-8
16	19	23	9	1	1	6	-8
-8	-37	-25	-15	-4	-3	-10	-22
-3	4	20	11	3	-3	-8	-1
-3	4	20	11	3	-3	-8	-1
12	17	1	-1	-8	-4	-4	6
-11	-28	-13	-6	-3	-4	4	-1
-17	-17	-2	1	-3	2	-7	-10
-4	26	1	-2	0	0	-2	-10
-2	-17	-20	-5	3	1	3	3
6	-15	3	-2	-1	-1	1	7
2	8	-4	5	0	1	4	3
-8	-4	-19	-10	-7	-9	-7	2
1	-1	17	14	5	7	0	4
1	-1	17	14	5	7	0	4
1	24	-10	1	0	-1	-1	-9
-19	-28	-4	-5	2	1	-4	-6
-2	25	13	0	-1	-4	-14	-43
5	1	36	12	0	6	4	27
-2	-9	11	0	7	3	-3	4
35	-12	-26	0	2	2	-16	-36
-20	-85	-37	0	1	8	2	-17
-27	-14	-45	-5	-3	-6	-8	-17
1	-1	-2	-18	-11	-7	11	34
-6	-1	-4	0	-3	-2	11	15
-41	-7	-13	-19	-15	-25	-37	-83
38	24	7	11	6	10	12	5
-62	-46	5	-5	-7	-11	-19	-51
-31	31	15	1	0	2	-13	-16
20	65	8	13	4	6	9	31
12	-6	-5	5	3	1	12	54
18	26	22	13	3	13	8	48
9	-42	-16	-6	1	-2	-9	-26
-48	-66	-21	-25	-18	-12	-10	-32
-12	-40	0	21	2	10	-58	-84
16	-8	-50	-26	-20	-16	-21	-34
-5	27	-7	-13	-10	-15	13	44
4	38	19	0	0	-8	-12	-67
30	41	30	19	10	1	21	59
22	60	7	-7	2	6	23	43
7	40	0	3	-4	-2	16	22
7	40	0	3	-4	-2	16	22
-15	-34	-16	0	0	-4	-3	2
-5	3	-3	5	5	2	6	-4
9	-9	5	8	10	12	15	12
-1	-16	-6	-6	-4	-4	5	8
-10	-34	-12	-7	-6	-5	2	11
-7	-1	11	3	-5	11	11	6
-7	-1	11	3	-5	11	11	6
-3	-11	-3	-1	6	1	5	22
17	73	21	4	-4	3	9	15
9	7	-6	-6	3	9	5	-6
2	-2	22	6	3	4	13	22
3	26	13	6	-1	1	0	0
1	-17	-30	-22	-4	-3	-1	9
12	7	-10	-5	-1	-2	-6	-33
12	7	-10	-5	-1	-2	-6	-33
3	34	7	0	-3	0	3	18
-4	-13	-20	-7	-5	-8	-7	-10
-14	-24	-22	-11	-5	-5	-10	-13
-14	-24	-22	-11	-5	-5	-10	-13
-14	31	29	12	9	10	0	-5
7	-44	-19	-12	-5	1	0	24
-5	7	4	1	2	-8	-9	-15
8	-11	-6	-2	-2	-2	-4	-5
-6	-24	-25	-10	-8	-8	-16	-28
9	49	16	8	-5	-5	-5	-7
-36	-19	-13	-11	-8	-2	-14	-40
14	8	-6	-6	-10	-7	3	-7
14	8	-6	-6	-10	-7	3	-7
49	5	11	9	5	7	-5	17
-2	24	3	-1	-4	3	19	55
-49	-74	-23	-10	-1	1	13	47
-22	20	2	4	3	7	34	21
-15	31	10	-4	-3	1	1	-13
69	-4	8	4	6	20	31	61
35	-16	2	12	6	-1	11	6
28	-32	8	-3	-3	8	5	-1
25	52	12	0	-2	-2	6	12
-75	-10	23	0	-10	-13	-24	-20
-17	-31	6	-6	6	-14	-4	13
4	-17	22	3	-1	1	-10	34
4	-17	22	3	-1	1	-10	34
44	32	-36	-24	-13	-12	-46	30
29	15	18	28	4	36	-25	-46
29	15	18	28	4	36	-25	-46
-4	-37	-16	-14	9	19	7	-18
-20	-19	-1	-9	-9	-9	-25	-48
25	27	-3	2	4	-12	-1	-3
39	3	0	4	1	13	-2	12
34	2	-12	-1	-3	2	0	-18
34	2	-12	-1	-3	2	0	-18
-9	-18	-15	2	6	-1	12	3
-7	-46	-2	1	0	11	0	-8
23	28	16	9	0	-8	6	-1
12	-3	-14	-9	1	4	15	34
-44	14	-6	-7	-14	-24	-12	-38
4	13	-1	-2	-3	-1	-6	-26
18	7	3	1	-2	-2	-5	-10
4	13	1	1	2	-2	1	-6
13	38	27	16	0	-3	-12	-24
-8	-25	-20	-11	-5	9	1	0
-9	-1	1	-6	-4	-7	-4	8
-9	-1	1	-6	-4	-7	-4	8
10	5	-4	-3	-1	-4	-12	-48
14	-13	-1	4	-1	1	17	40
1	-6	-25	-12	-3	2	0	-7
-3	14	26	10	1	4	2	-9
-9	-30	-5	5	-4	-4	-6	2
4	12	-10	-4	-4	1	-6	-34
67	-6	-8	-6	-2	9	19	67
0	-23	1	-1	4	5	3	-5
5	24	-13	0	0	4	13	20
-4	24	20	3	-1	-1	-3	-3
-4	24	20	3	-1	-1	-3	-3
-21	-2	11	4	-3	-7	-7	-6
15	-8	-10	-4	-3	2	3	37
-19	5	2	13	3	3	-8	-29
31	-4	-13	-7	-2	0	1	12
13	32	-10	-9	1	6	13	37
-23	-24	18	5	-2	1	-1	9
5	20	34	3	0	1	1	29
47	82	41	5	5	2	2	6
47	82	41	5	5	2	2	6
49	88	40	14	3	3	20	18
21	-12	-13	-12	-8	-7	2	-3
-28	-47	-33	3	-2	-5	-29	-56
62	-16	-6	6	-1	10	16	27
41	72	22	19	10	-4	-9	-4
21	40	44	37	15	7	34	33
44	86	32	22	21	20	-3	-66
-26	-8	-25	-11	1	-4	-13	-34
-41	-13	10	8	14	23	-15	-52
-58	-24	35	8	-9	1	7	9
35	43	30	24	8	8	11	59
11	-9	-8	-2	-3	16	28	59
11	-9	-8	-2	-3	16	28	59
-6	-10	5	3	0	9	5	17
-14	-11	-11	2	2	17	19	17
29	16	5	-2	-3	8	11	39
23	-13	-15	-13	-6	-7	-3	-8
-16	-46	-4	3	-3	-6	-4	-9
5	14	9	-2	-4	2	2	2
5	14	9	-2	-4	2	2	2
21	4	16	8	4	4	8	7
9	27	-12	-5	-5	-2	-2	-8
0	40	13	0	-4	-3	-3	18
-5	24	20	2	-4	-16	-6	-21
-7	-25	-14	-14	-4	1	-1	-4
-1	-9	-15	-9	-6	-1	-4	11
-16	-9	-2	1	-3	-6	-10	-27
-3	10	2	-7	-8	-2	11	20
-7	-26	-16	-12	2	5	0	-5
-1	11	19	7	-2	-3	1	-19
0	10	1	-2	-4	-2	3	11
0	10	1	-2	-4	-2	3	11
22	50	15	8	1	-6	4	-4
2	6	14	6	-3	3	-3	-4
-15	-14	4	5	0	-2	-10	-28
1	39	27	9	-2	-2	-5	-24
-21	-34	-22	-12	0	-1	-7	-12
0	7	1	-1	-5	0	12	33
13	-49	-17	-6	-3	5	2	16
30	-4	29	13	0	4	-8	6
33	69	4	-1	1	-2	9	-5
-6	-36	-11	-19	-7	2	7	50
-13	-105	-26	-3	-3	-2	-27	6
21	43	15	8	4	-4	-20	-48
-34	-59	-14	-6	-4	-4	9	11
-14	102	26	15	0	-2	-9	-37
48	68	17	0	-2	4	-2	18
-17	-3	3	-14	-13	-16	-18	34
-19	-31	-8	1	6	-10	-23	-28
-28	-45	-35	-22	-11	-20	-17	-10
-43	-35	-36	-3	3	10	-7	-68
-66	-128	-69	-21	-10	3	-3	24
-16	-52	-24	3	-1	-4	-22	-43
-33	-24	3	6	-1	10	22	-13
-33	-24	3	6	-1	10	22	-13
41	46	-4	3	5	10	30	48
-11	-10	-10	-7	5	-2	-14	-10
-8	-25	7	-11	-7	-4	-6	-10
4	24	13	13	2	0	1	-26
16	10	-2	3	1	-4	14	26
-14	-32	-21	-7	-2	-6	-13	-8
11	-18	-6	3	3	8	9	-2
4	46	19	-2	-3	-14	-5	1
-2	-12	-21	-14	-3	7	7	-3
-15	10	13	8	-5	-19	-21	-84
-18	-37	-22	-7	-4	5	-5	14
4	24	7	5	2	-6	-8	-15
4	24	7	5	2	-6	-8	-15
-12	-49	-10	-7	-3	-4	7	17
39	41	15	9	1	6	-4	-31
-16	-1	6	2	2	-2	9	3
8	9	1	2	2	0	-1	17
-11	4	-14	-16	-3	-1	9	22
-4	26	40	24	4	-4	-7	-33
1	-4	-4	1	-8	0	-6	-6
8	0	-25	-16	2	3	5	12
-13	-11	0	-4	-1	1	2	24
-23	14	18	13	3	-5	-16	-22
2	-11	-21	-10	-6	-5	-6	-17
-20	4	-1	-11	-8	-5	6	4
17	0	7	-7	-2	-1	10	54
-23	-33	12	0	1	2	13	48
44	11	-6	4	-2	0	1	2
-70	-53	-6	8	4	8	1	21
-33	-128	-111	-23	-7	-11	-15	-41
20	112	24	6	-2	-10	-6	16
-29	-79	-14	-18	-10	-7	-25	-23
-18	5	0	-10	-20	-16	-9	-23
21	-35	-15	-1	3	7	1	-40
-2	22	66	17	10	7	12	16
-6	-71	-76	-20	1	1	-4	-36
-9	37	-15	-2	1	-4	-5	41
-57	-49	-31	-20	-7	-4	-7	-31
-22	-61	-11	-11	-3	-7	-15	-12
-22	-61	-11	-11	-3	-7	-15	-12
-62	-3	-14	-4	-4	-4	-25	-77
12	3	10	3	1	-5	-16	-38
25	61	28	10	8	31	41	45
-18	-31	7	12	-2	34	0	-33
-37	-50	-9	-5	-7	-14	-5	-3
-13	-24	-1	6	-1	-5	-8	1
2	-22	-2	-4	3	-17	17	48
4	-12	-9	-4	0	-8	-24	-34
-3	-18	-22	-7	4	9	4	-3
-10	2	25	12	-5	-2	-11	-21
-12	-3	-6	-6	0	-5	-6	19
7	18	6	2	-15	-17	-25	-49
11	-29	-1	0	2	7	14	28
-6	-3	-7	-11	-4	-10	-13	-15
-1	-32	14	0	-1	2	-6	10
8	5	-4	-2	-3	-3	-8	-27
40	5	-3	2	1	8	13	26
12	21	0	-1	-2	4	13	29
12	21	0	-1	-2	4	13	29
-10	-21	11	7	-4	-4	-9	-9
-17	-39	-3	-9	-7	-8	-10	-7
25	28	-7	-8	-3	-3	6	7
-22	27	6	3	-3	-11	-21	-62
-6	-40	-14	-3	1	0	2	8
3	21	5	1	-2	-1	5	20
-5	-20	-12	-2	2	0	-9	-24
-7	11	18	4	-1	0	-8	-17
10	0	-5	-3	-3	0	6	13
-1	-37	-21	-4	-3	3	8	19
-8	-23	-10	-4	-3	-1	3	15
-8	-23	-10	-4	-3	-1	3	15
-1	-13	0	-5	-4	-1	-6	-12
-1	-13	0	-5	-4	-1	-6	-12
-7	-11	9	6	-5	-2	-12	-29
-8	-55	-19	-5	-4	3	2	8
9	19	14	6	0	1	1	13
-5	23	0	-3	-2	-4	-3	-22
28	53	15	4	-2	4	8	30
28	53	15	4	-2	4	8	30
3	-2	2	1	0	1	0	5
3	-2	2	1	0	1	0	5
9	29	9	6	-3	2	5	6
-1	9	1	-6	0	1	1	15
10	10	3	3	0	3	4	26
-4	14	2	1	-3	-3	-4	-13
0	3	-2	1	-4	-1	0	1
-3	-8	-12	-3	-1	-3	-5	-12
-4	-18	-1	2	-5	0	-1	4
0	5	-3	-2	-1	0	-2	4
-2	-4	-8	-6	-5	-4	1	4
2	11	13	10	1	0	-3	-25
-5	-2	3	-3	-2	1	2	2
-10	-37	-11	-6	-2	1	-8	-21
-10	-37	-11	-6	-2	1	-8	-21
-1	-16	12	5	-4	0	3	14
-9	-5	14	17	-1	-2	-3	-16
2	-2	-4	-8	-3	-1	5	13
3	4	-16	-9	-1	0	0	-4
1	7	11	4	-3	-2	-4	5
-6	-22	1	5	-2	0	0	8
-6	-22	1	5	-2	0	0	8
7	28	12	9	6	1	1	-7
-11	-21	-15	-4	-2	-2	-2	-5
1	1	0	5	2	1	5	9
2	2	-27	-18	-7	1	-4	10
-9	-21	-12	-12	-4	-5	-2	-13
5	13	-13	-5	-1	-1	4	5
-2	-6	-7	-6	-1	2	0	-4
1	9	-13	-10	-5	-1	8	19
2	4	8	-1	-2	-2	-2	-3
2	2	2	1	2	-3	-11	-7
-4	-1	0	-4	-3	-2	0	1
1	-5	-5	-11	-7	-2	-3	-3
1	-5	-5	-11	-7	-2	-3	-3
-12	-39	-15	-7	-3	-4	1	5
-12	-39	-15	-7	-3	-4	1	5
9	40	18	5	1	1	0	3
9	40	18	5	1	1	0	3
3	-19	15	11	-2	-2	1	-4
-3	16	-9	-6	-1	-2	-1	-15
-3	16	-9	-6	-1	-2	-1	-15
-13	-36	-26	-2	-3	-1	-10	-25
-13	-36	-26	-2	-3	-1	-10	-25
-17	22	4	-2	-6	-4	4	1
6	11	4	-7	-6	-2	-2	-5
-6	10	-15	0	0	-6	5	6
-14	-6	7	3	-5	-5	-10	-8
0	20	-1	-4	-4	0	-1	5
18	-41	-11	-9	-4	1	-1	-1
18	-41	-11	-9	-4	1	-1	-1
0	15	-8	-9	-3	3	17	41
0	15	-8	-9	-3	3	17	41
-3	0	-3	-1	-4	-3	0	5
-3	0	-3	-1	-4	-3	0	5
16	22	-3	3	2	8	15	46
14	-2	4	4	-1	-1	-6	14
6	47	21	2	4	1	3	-7
-4	46	-5	-16	-4	-5	-14	-74
-9	2	8	1	-1	2	-12	-8
4	-50	-18	-8	-6	-1	-12	-40
29	-21	-12	-11	-10	5	8	43
26	5	16	13	-2	-6	10	-24
26	5	16	13	-2	-6	10	-24
-37	-27	0	6	-8	-5	-2	-1
2	24	0	-14	-14	-5	-12	-2
33	73	-18	-20	-5	-14	-1	2
-2	6	19	10	-1	-4	-17	-39
6	-18	8	12	9	3	-17	-35
21	-48	3	1	1	-5	-6	8
-24	0	-3	3	-2	21	21	14
5	-8	-2	-5	-2	4	2	-5
28	47	-12	-10	0	10	26	45
-54	-75	8	8	1	-5	-14	-11
33	8	8	14	12	10	13	15
23	23	14	13	8	12	14	62
-20	-3	-20	-12	-12	-20	-9	-8
-19	-27	-4	-4	-1	-5	-10	-16
3	11	9	9	2	11	13	8
-15	-19	-19	-11	-5	-12	-9	-7
-7	-33	-15	-9	1	4	-8	-23
-7	-33	-15	-9	1	4	-8	-23
12	4	2	6	-2	0	5	21
1	8	-1	2	1	2	0	7
-10	4	-1	4	-6	-5	-6	-26
34	7	-7	-7	-5	1	11	40
4	16	13	5	4	-5	2	17
14	28	17	9	6	4	11	33
0	-8	-9	-2	1	-2	1	8
0	-4	5	0	-3	-1	-7	-12
10	11	4	2	0	-1	-1	-2
10	11	4	2	0	-1	-1	-2
-7	14	9	4	-4	-3	-4	-10
-15	-18	-4	-2	-1	0	-4	-15
0	-3	-12	3	-3	3	10	10
-5	1	-14	-11	0	-5	-12	-35
2	-4	9	8	2	2	-3	-3
-2	14	-1	-7	-5	-4	-5	-10
-4	-8	-3	1	-1	0	-6	-3
5	3	-4	3	1	4	5	20
-3	-18	-12	-1	-1	-2	2	12
-7	2	6	2	1	-5	-21	-30
4	-2	0	-8	-5	0	12	28
4	-2	0	-8	-5	0	12	28
1	5	-2	3	-1	-4	4	19
1	-5	-3	-5	-6	-3	0	8
-11	-17	-3	-7	-2	-8	-6	-19
4	21	19	7	0	1	-1	3
-15	-13	-4	-3	-1	-4	-5	-18
-15	-13	-4	-3	-1	-4	-5	-18
1	25	7	5	-1	2	5	20
-10	-3	-13	-4	0	-5	-12	-41
-10	-3	-13	-4	0	-5	-12	-41
2	1	2	-1	-3	-3	5	10
0	3	-28	-10	2	-2	-11	-17
-4	-1	16	17	0	2	-3	-12
2	0	-13	-8	-1	-3	3	3
2	0	-13	-8	-1	-3	3	3
0	14	-7	-2	-3	-3	-4	-10
0	15	-8	-5	-3	-1	6	4
-14	-17	-5	1	-7	-3	-10	-35
-2	3	-2	-2	-3	-5	-4	-2
7	9	20	-3	3	2	6	23
2	23	30	13	1	-4	0	-4
2	-10	-1	-5	-2	2	2	14
0	10	-6	3	-3	1	4	12
-7	-1	9	-3	-3	-2	-9	-23
-5	-33	-11	-5	3	3	-2	1
9	11	1	4	-3	1	2	-8
3	13	-11	-9	-3	-1	7	9
-2	-9	7	3	-5	0	-10	-23
-2	-9	7	3	-5	0	-10	-23
-2	3	-6	2	-2	-4	-4	-13
-2	3	-6	2	-2	-4	-4	-13
-1	12	0	-5	-1	1	14	36
-1	12	0	-5	-1	1	14	36
-18	-13	18	10	-4	-4	-11	-11
-18	-13	18	10	-4	-4	-11	-11
8	40	-1	-5	-4	-5	17	17
-18	-44	1	7	-3	4	-8	16
18	2	-26	-5	-4	-4	6	34
-12	-69	-15	-3	-8	-1	-22	-44
-12	-69	-15	-3	-8	-1	-22	-44
-31	4	-1	6	1	-5	-28	-77
-31	4	-1	6	1	-5	-28	-77
12	17	-8	1	0	-1	8	26
9	3	-5	-2	-4	1	4	13
9	3	-5	-2	-4	1	4	13
6	-1	7	-4	0	5	-5	-7
9	17	0	-8	-5	2	16	5
23	54	19	2	0	-2	3	17
7	-35	-7	-6	-1	6	6	-19
7	-35	-7	-6	-1	6	6	-19
-12	24	39	21	1	9	-9	16
6	13	21	2	0	8	10	11
6	13	21	2	0	8	10	11
31	9	-16	-6	-3	9	23	4
31	9	-16	-6	-3	9	23	4
18	24	22	13	-1	3	12	9
18	24	22	13	-1	3	12	9
-14	-33	-5	-2	-19	-46	-7	24
-14	-33	-5	-2	-19	-46	-7	24
-26	-1	-12	-6	-13	-42	-29	-37
15	26	27	19	12	26	3	37
-14	26	30	14	13	35	9	16
25	22	1	7	9	13	-3	26
-8	-11	-15	-11	3	14	7	9
7	-19	-3	-7	-11	-9	-21	-8
-7	-2	-10	-4	6	5	0	-8
-7	-2	-10	-4	6	5	0	-8
-4	15	10	4	1	-8	-12	-18
-4	15	10	4	1	-8	-12	-18
-2	-4	-13	-5	0	2	-2	-19
12	13	5	7	2	15	15	31
12	13	5	7	2	15	15	31
3	-13	6	5	5	2	-1	8
3	-13	6	5	5	2	-1	8
5	-1	-18	-12	-5	3	14	24
-25	-48	-4	1	-3	-5	-17	-38
3	8	-10	-5	0	5	9	20
9	9	0	-1	0	-3	8	16
-8	-42	-22	-1	-6	-6	-7	-9
1	8	-12	-2	0	2	1	-1
-2	-10	21	-5	-2	0	3	15
-2	-10	21	-5	-2	0	3	15
-13	-9	21	9	-1	-3	-15	-46
-7	-21	6	5	2	0	-5	-15
8	26	19	9	-1	-1	1	1
10	12	-1	-4	3	-1	-5	8
-9	6	9	1	-3	-2	-8	-12
-3	-13	0	-2	-5	-12	-5	0
3	9	-5	-5	-1	1	3	2
3	9	-5	-5	-1	1	3	2
1	-11	0	3	-2	-2	-8	-18
-5	-20	-16	-8	-3	0	-4	-2
-5	-20	-16	-8	-3	0	-4	-2
2	-22	-18	-5	0	-4	0	15
2	-22	-18	-5	0	-4	0	15
5	23	-4	7	3	2	-4	-14
-2	-14	-7	-3	1	2	2	7
3	30	33	9	1	0	2	-2
-9	-24	1	-5	-1	3	-1	13
-8	-19	3	-4	1	-1	-3	0
-5	-25	0	0	-3	3	6	13
6	8	-4	0	1	4	0	3
-7	-24	5	-1	-4	-3	-2	-3
-7	-24	5	-1	-4	-3	-2	-3
-3	-4	-12	-4	-1	-10	-5	-2
-3	-4	-12	-4	-1	-10	-5	-2
-4	-4	-17	-4	-3	-2	1	0
-4	-4	-17	-4	-3	-2	1	0
-5	-9	-18	-9	-6	-1	0	0
1	18	2	5	-2	-2	9	7
0	-4	-20	-1	-3	-1	-5	-9
-5	-14	-16	-5	-1	2	1	-2
0	7	9	-2	-4	-2	4	7
-7	-9	9	0	-3	3	1	4
-6	-27	-13	-12	-3	-3	-5	-14
-3	13	15	7	1	-4	-9	-24
-10	-27	-8	-3	-2	1	-5	-4
1	-5	-4	-4	-1	3	5	6
-2	-9	1	0	-1	1	-2	-4
-2	-9	1	0	-1	1	-2	-4
3	13	8	3	1	2	1	7
6	21	11	4	0	-2	0	10
-15	-26	-14	-5	-1	-4	-9	-19
-15	-26	-14	-5	-1	-4	-9	-19
-4	0	-10	-9	-6	-6	-4	2
3	8	3	-1	-3	0	1	-8
9	-17	-3	1	0	5	2	1
6	-8	-3	-3	-3	1	2	5
-5	-1	-3	-1	-3	-4	-3	-19
22	-4	-10	-5	-6	-4	-3	-4
22	-4	-10	-5	-6	-4	-3	-4
22	-4	-10	-5	-6	-4	-3	-4
8	64	17	0	-4	-4	1	18
9	-1	13	-1	0	3	5	-6
9	-1	13	-1	0	3	5	-6
8	-6	-5	1	-2	-1	-1	4
29	4	-8	-7	-2	6	14	57
29	4	-8	-7	-2	6	14	57
34	17	32	5	6	6	-8	-20
34	17	32	5	6	6	-8	-20
-40	39	-5	4	3	1	-1	-32
8	49	10	0	2	-3	-13	-63
50	-19	1	4	0	1	11	26
-9	12	3	4	3	2	-8	-15
-5	-52	-13	2	-2	1	19	38
-17	-31	-17	-7	-11	-11	-2	14
-21	13	-16	-2	-6	-21	-33	11
-21	13	-16	-2	-6	-21	-33	11
-26	-47	-6	13	7	4	-9	-33
-26	-47	-6	13	7	4	-9	-33
0	20	1	0	-7	-4	1	15
21	-38	9	9	3	23	-5	30
-7	-3	-7	-18	-6	-4	24	-1
15	56	21	7	2	-1	16	28
-10	-34	-1	-1	-2	17	-2	-9
29	34	21	13	8	8	8	-10
-21	-45	-11	-6	-2	3	-14	-3
-46	7	-5	-3	-3	-4	0	12
-46	7	-5	-3	-3	-4	0	12
7	-4	5	6	0	0	3	13
7	-4	5	6	0	0	3	13
1	2	-12	-5	-2	-6	1	0
4	28	1	-3	-8	-7	-8	-18
4	28	1	-3	-8	-7	-8	-18
-12	-34	-10	0	2	5	7	23
-12	-34	-10	0	2	5	7	23
18	31	-6	-10	-3	0	-2	-7
-8	-8	14	3	-1	3	-10	-29
-3	0	9	6	5	1	1	-11
5	9	0	2	3	2	4	16
6	7	-9	-13	3	11	8	16
-10	-18	13	3	-3	-10	-13	-32
0	13	6	0	-1	3	8	21
3	26	17	17	-1	-2	6	1
-17	-7	-5	-1	-4	-4	-19	-46
-7	-34	-20	-12	-2	-5	-6	-2
-7	-34	-20	-12	-2	-5	-6	-2
-3	-20	-17	-5	-5	-1	0	0
1	-10	8	2	-3	-2	-6	5
3	11	-1	0	-2	0	5	22
2	19	8	3	0	2	6	6
8	-11	3	0	-2	1	5	17
4	2	0	2	-3	1	-1	-4
0	8	-8	-5	-1	3	5	17
0	8	-8	-5	-1	3	5	17
-10	-6	-2	-3	0	-4	-5	-18
-10	-6	-2	-3	0	-4	-5	-18
-3	-17	-13	-1	-3	-2	-1	1
-3	-17	-13	-1	-3	-2	-1	1
-2	7	20	2	-2	0	2	2
-18	12	1	-6	-4	-2	-2	5
-3	1	1	1	-1	-4	-12	-23
-2	-3	0	-3	-2	-2	-1	-4
1	-1	-3	-1	-2	1	5	-1
1	5	11	7	-2	-6	-2	-3
1	-4	-3	-5	-1	2	2	2
1	-4	-3	-5	-1	2	2	2
-2	-25	-10	4	-1	-3	-8	-8
-4	-11	-5	5	-3	-6	-5	-2
3	17	18	6	-1	0	-4	-9
3	17	18	6	-1	0	-4	-9
0	-12	-15	-5	0	-1	2	5
0	-12	-15	-5	0	-1	2	5
5	1	-17	-6	-3	1	5	11
7	22	31	11	-1	-1	2	8
-1	-6	-17	-13	-3	-2	-1	3
-8	-9	12	4	-2	-5	-8	-17
-4	-17	-4	-1	-1	3	2	3
3	10	-11	-3	-6	-3	0	9
0	-2	-9	-2	-3	0	-3	-7
0	6	-7	-1	-2	-1	-1	1
0	6	-7	-1	-2	-1	-1	1
0	-11	-8	-2	-3	1	3	11
-3	-5	-1	-3	-3	-2	2	6
-6	-7	-2	-5	-5	-5	-5	-5
-6	-7	-2	-5	-5	-5	-5	-5
1	4	11	1	-3	0	-4	-9
0	-3	5	7	2	2	1	12
0	33	26	-1	-1	-3	-4	-15
-4	8	15	4	-2	-1	-5	-12
0	12	17	6	0	0	0	-2
5	7	-12	-4	-1	-1	3	-2
-2	-7	-6	-2	0	-1	3	-3
7	0	-12	0	0	3	-3	-1
4	5	-6	-5	-3	-2	1	7
-4	-28	-4	1	1	0	6	18
-7	-14	1	2	-1	0	-4	-16
-4	-15	-16	-3	-4	-1	8	18
-10	13	-4	7	0	-2	-4	-19
-10	13	-4	7	0	-2	-4	-19
7	45	0	-9	-2	-1	2	7
-9	-17	-4	5	2	-1	-13	-66
-9	-17	-4	5	2	-1	-13	-66
12	-41	-10	-11	-2	0	-6	-14
-28	-63	-25	-12	-6	-2	-5	3
-2	-28	-3	3	-1	0	-4	8
0	-60	-28	-11	-3	0	-8	-20
27	18	21	3	0	2	2	22
27	18	21	3	0	2	2	22
-22	5	10	2	1	1	0	-9
20	34	3	-5	-5	-8	6	16
1	10	10	5	3	3	10	38
1	10	10	5	3	3	10	38
-38	-22	-29	-12	-5	0	14	17
-38	-22	-29	-12	-5	0	14	17
-3	43	24	15	2	4	9	19
16	0	-16	-10	-16	-17	-6	62
12	13	0	-2	-3	1	1	20
12	13	0	-2	-3	1	1	20
-16	3	-20	-17	1	4	-3	-13
33	38	63	35	8	5	6	21
15	14	11	11	15	44	9	-4
-17	-3	-23	-6	0	11	0	-14
-15	-18	3	6	-2	1	-2	-20
-9	-42	-13	-5	4	-16	-9	13
-22	-19	-7	-7	0	-3	-10	-52
-27	-45	-13	-12	-10	-8	-9	-16
9	40	-10	-5	-3	-4	1	-13
9	40	-10	-5	-3	-4	1	-13
7	-1	-10	-5	-5	1	-1	-3
13	17	10	9	7	-1	4	5
-4	-49	-17	-1	-6	-2	-9	-14
2	13	3	0	0	6	5	4
9	-1	1	4	1	2	-2	-2
4	-6	-7	-1	-2	5	11	18
8	28	-10	-7	-6	-4	-3	-16
-8	5	3	-3	-5	-4	-7	-19
-8	5	3	-3	-5	-4	-7	-19
4	14	16	1	-2	-10	-3	-15
-3	-3	6	-8	-2	-3	-11	-32
2	1	15	3	1	5	9	13
-7	16	26	8	-1	-8	-8	-17
-1	15	-2	-7	-6	1	4	15
3	-8	14	6	-2	2	3	15
4	1	-1	-3	0	-2	-1	3
-6	-39	-25	-7	-5	0	-5	-18
10	15	10	7	1	3	8	21
-2	-10	-13	-9	-4	3	4	13
-3	11	1	5	-2	1	-2	0
2	4	13	3	-2	-3	7	15
-14	-10	-14	-9	-4	-5	-10	-15
-5	-18	-12	-4	-1	-1	-8	-23
-5	-18	-12	-4	-1	-1	-8	-23
-9	-9	-13	-9	-4	-2	-4	3
4	11	5	5	0	-1	-2	-2
4	11	5	5	0	-1	-2	-2
2	-1	-1	-5	-5	-8	-6	-10
-17	-6	-5	2	0	0	-2	-15
5	-17	-10	-5	0	-1	-4	-5
-22	-64	-13	-6	-3	-4	-15	-23
7	17	1	1	2	0	5	5
3	-15	-8	-3	-4	1	3	1
2	0	-3	0	-2	-2	1	7
3	25	10	-2	0	-3	-1	0
-3	1	-8	-3	2	2	4	13
-6	-35	-6	-1	-1	0	-3	-9
5	8	-2	-2	-2	1	0	1
-1	9	-3	-1	-3	-2	2	2
7	-2	-4	-3	2	0	-1	-10
-13	-33	-17	-5	-3	-2	-5	-12
9	35	17	6	-1	1	5	11
0	8	2	-2	-5	-3	-1	-3
1	8	17	5	0	-1	4	13
-8	3	-5	0	-2	-2	-9	-28
2	-1	-13	-4	-3	-1	-3	3
-1	2	-3	1	-3	-3	-2	1
-2	-10	1	7	2	0	-5	-8
-1	-9	-15	-6	-3	-1	3	3
-3	-3	-7	-3	-2	-3	-6	-19
3	6	-4	-3	-4	0	4	20
-1	-13	-10	0	-1	4	-2	-6
-2	9	-6	-8	-7	-8	0	-4
-1	16	21	10	2	3	6	8
1	0	-4	-3	-1	0	-1	9
0	6	2	-2	1	0	1	3
-5	6	2	-5	-6	-4	-4	-7
-5	-1	32	17	4	2	-5	-9
0	2	5	-1	0	2	6	19
-4	-29	-1	10	4	3	4	8
5	-3	-7	-1	-1	1	2	8
-4	20	-7	-3	2	1	4	-16
1	4	-3	-5	-3	-5	0	3
1	4	-3	-5	-3	-5	0	3
6	1	2	0	1	-1	0	9
7	4	-6	-2	1	0	3	8
2	9	2	-2	1	1	4	6
-9	-43	-16	-7	-5	-2	-13	-7
-9	-43	-16	-7	-5	-2	-13	-7
-11	-25	-11	1	-1	1	-3	-8
-4	-3	-5	3	-1	1	-11	-9
2	7	1	-4	-4	0	2	6
29	31	27	4	5	6	3	-6
-19	-64	-33	-4	-1	-2	4	-8
-3	-12	-10	-11	-6	-3	-2	-31
28	58	22	-1	1	2	7	17
11	21	31	-6	-5	3	5	21
-8	32	1	-2	0	-5	-7	-11
-11	21	4	12	-2	-1	8	5
-41	-74	-8	5	1	1	-20	-20
37	56	30	2	4	-2	-3	9
-50	-28	-26	-12	-4	5	28	64
-63	-43	-8	-2	-6	-12	-26	-48
36	113	49	11	1	0	2	22
36	113	49	11	1	0	2	22
-2	14	-11	1	4	0	-4	-7
-2	14	-11	1	4	0	-4	-7
-11	-56	-21	-6	-2	3	1	-33
-11	-56	-21	-6	-2	3	1	-33
2	1	-7	-1	-4	-31	-34	-53
26	54	11	11	1	1	0	-8
-4	-59	-15	-3	1	3	-2	12
6	45	17	3	6	8	-4	4
11	26	10	8	1	14	12	-5
18	-12	6	8	3	7	4	-35
-19	-8	-16	-8	-9	-34	-23	-37
21	23	1	-5	-1	-1	10	43
1	-4	-2	-8	-16	-4	6	5
-5	-47	-11	-3	-3	5	1	11
-5	-47	-11	-3	-3	5	1	11
-7	28	-3	-4	-3	-4	7	1
-3	-3	-6	-12	-4	1	-6	-16
-1	-15	-4	-1	3	1	-2	-6
-8	3	3	2	-2	1	-6	-15
-8	3	3	2	-2	1	-6	-15
-8	3	3	2	-2	1	-6	-15
7	-14	0	-4	-1	-5	-6	-4
5	29	12	3	3	0	2	-1
-13	-7	0	-1	-4	-6	-12	-31
-5	-6	-17	-5	-3	-1	7	18
11	32	18	9	1	6	0	-5
3	-5	-7	-2	-2	0	4	11
3	1	-6	-5	-2	-2	0	3
3	1	-6	-5	-2	-2	0	3
-9	-35	-10	2	-1	2	-3	-5
-9	-35	-10	2	-1	2	-3	-5
5	-24	-4	0	-7	1	7	35
-1	-11	-3	2	0	4	1	13
0	16	9	-3	-2	-2	2	1
-3	15	8	2	-5	0	4	10
-4	9	-4	-6	-2	-7	-5	-21
-1	5	-8	0	-3	1	2	3
7	15	1	0	0	3	4	9
-11	-28	0	2	-3	0	-17	-33
-5	8	-5	-8	-3	0	6	11
0	-1	3	6	2	-1	3	3
-15	-42	-9	-3	-1	-1	-6	-12
1	18	-10	-10	-7	-3	2	4
4	20	10	6	3	-1	5	8
-15	-21	2	-1	-5	-4	-17	-41
2	14	-2	-1	-1	-3	-10	-12
4	1	7	1	-4	5	7	21
4	1	7	1	-4	5	7	21
14	-2	-11	-2	1	3	7	22
4	8	3	5	-3	-1	-2	6
-21	-6	10	-1	-5	-9	-13	-28
2	10	4	-3	-1	-1	6	-3
6	17	20	8	-3	-4	3	14
-3	3	7	-1	1	2	-3	-22
2	0	-1	-3	-4	1	-1	-5
0	-9	4	-2	-2	-2	-4	2
-3	3	-4	-7	-3	-6	5	5
-3	3	-4	-7	-3	-6	5	5
-6	-25	-3	-1	-7	0	-4	1
-2	8	-7	0	0	-3	-1	-6
0	1	7	2	-1	0	5	20
-4	-11	4	-1	-2	2	0	-4
-4	-11	4	-1	-2	2	0	-4
-4	-11	4	-1	-2	2	0	-4
-1	-2	-8	-7	-1	1	-5	-12
-9	-17	-4	-1	-6	0	-2	-7
-4	-3	-11	-4	-5	-6	-8	-4
-4	-5	-8	-2	0	0	2	9
22	27	-20	-2	-5	-4	3	-2
22	27	-20	-2	-5	-4	3	-2
-23	-6	6	3	0	1	1	13
-23	-6	6	3	0	1	1	13
5	7	-4	-8	2	-1	-5	3
5	7	-4	-8	2	-1	-5	3
5	-13	-1	-13	-7	-2	-1	-2
13	-7	25	9	5	2	0	10
7	-2	-16	5	2	5	16	24
0	6	-13	-13	-5	-4	-10	4
1	47	13	2	0	-9	-6	-4
1	47	13	2	0	-9	-6	-4
-15	-12	9	14	10	4	-6	-12
-4	-26	-7	-10	0	1	-5	-17
11	-1	-31	-15	-2	2	-1	-17
14	-14	-3	11	5	8	10	22
29	-5	-13	2	-1	-4	2	19
29	-46	-26	-2	-1	10	3	23
45	82	29	7	-2	-3	11	7
45	82	29	7	-2	-3	11	7
-17	-13	-1	-5	-6	-11	-14	-42
-17	-13	-1	-5	-6	-11	-14	-42
-27	45	5	-7	-9	-16	-14	-38
-27	45	5	-7	-9	-16	-14	-38
-6	32	3	-4	-1	0	-2	-4
-1	3	-17	-6	-7	1	0	15
1	-38	4	18	4	-7	-26	14
51	37	-35	-9	-5	-15	0	-10
8	-72	1	11	0	11	-4	34
59	13	-8	-5	-3	17	8	18
59	13	-8	-5	-3	17	8	18
-42	73	46	14	-1	-8	-6	7
41	67	7	-11	-14	3	22	48
24	9	4	15	19	-20	7	-10
24	9	4	15	19	-20	7	-10
-11	6	19	10	-3	6	4	-25
-17	-91	-46	-13	-4	-11	-25	-101
-53	-54	-44	-5	1	-13	-29	-85
-53	-54	-44	-5	1	-13	-29	-85
-34	-14	-5	-20	-25	-1	-2	-5
-2	17	21	7	5	13	20	30
-3	15	11	-3	-1	-9	-16	-8
-27	8	-7	-5	2	5	-14	-24
-27	8	-7	-5	2	5	-14	-24
-21	-20	-15	-10	-5	-7	-8	-5
-21	-20	-15	-10	-5	-7	-8	-5
-9	-9	5	-3	-6	-5	0	-13
7	22	9	-2	-2	0	1	-5
-33	-13	37	8	-1	-10	-12	-9
-17	-5	-8	-1	-10	-21	-19	-21
3	-11	-39	-26	-3	4	14	14
-29	-28	-5	-8	-3	-1	-21	-32
10	9	-10	-8	-7	-2	4	13
3	-37	-6	5	-1	3	-1	11
-2	-7	-10	-4	-1	0	2	0
-2	13	12	3	3	3	8	27
-1	-41	-21	-6	-3	-4	-1	-6
2	7	-6	0	-2	1	1	4
2	7	-6	0	-2	1	1	4
14	42	5	5	1	3	11	14
14	42	5	5	1	3	11	14
1	4	-3	2	-2	-2	1	-3
4	-10	21	7	-1	-2	-1	11
3	10	18	-2	-2	3	-2	-7
-8	0	16	0	-2	-3	1	-1
5	-18	7	3	2	0	9	20
0	39	18	4	-1	-2	0	-18
-2	-48	-13	2	-1	5	-4	11
10	9	-10	-5	-4	-3	0	-2
-7	11	-6	-1	-2	-5	-5	-16
-6	-44	5	8	2	2	-7	-8
4	13	-18	-2	-1	1	9	33
4	36	5	-2	-3	-3	-1	-10
-10	-13	-11	-7	-6	-5	-2	11
-10	-13	-11	-7	-6	-5	-2	11
7	2	-7	0	2	3	3	7
1	12	-5	-2	-3	-5	-9	-6
1	12	-5	-2	-3	-5	-9	-6
-5	11	2	-1	-5	0	0	4
-7	-4	-5	4	5	1	4	32
0	11	-19	-2	-4	-4	-7	-12
-1	10	2	-4	-3	-4	-5	-19
11	5	27	16	-1	-1	-8	-4
11	5	27	16	-1	-1	-8	-4
11	5	27	16	-1	-1	-8	-4
7	18	-41	-15	-4	-8	-7	-3
0	-4	9	8	-3	4	7	1
0	4	3	-9	-4	-1	11	27
26	36	19	-1	2	5	11	-1
-17	53	42	6	-4	-9	-7	8
-14	-50	-29	5	1	-5	-5	-11
18	-3	-5	-2	1	0	5	18
-79	-82	-30	-8	-6	-9	-1	-41
-25	-69	-42	-10	-4	1	-1	-4
-6	61	2	-3	-5	-9	-23	9
51	-20	-29	-7	7	25	14	12
-25	-60	35	24	-2	-4	-6	-16
50	86	32	18	11	8	-2	-60
-38	-32	-41	-24	-21	-47	-1	-6
35	42	38	25	12	11	26	45
-30	-22	31	3	10	19	37	49
40	-17	-15	-10	1	-1	3	-11
-68	-3	-43	-30	-22	-36	-20	-33
8	25	25	20	6	-1	-4	-15
3	12	-26	-19	-10	-5	12	22
-10	-33	3	-2	-14	-4	-6	-2
30	40	9	6	0	11	13	32
4	-9	-17	-6	-4	6	10	21
4	14	-2	6	-6	-2	1	5
5	11	3	0	-1	11	13	29
-3	4	12	5	0	2	-5	-3
-6	-53	-19	-2	-5	3	4	-8
-11	-30	-11	-8	3	-2	11	8
10	33	14	8	0	-4	-10	-7
-10	23	16	10	-2	1	-4	-50
0	10	-19	-10	-4	-8	-8	10
3	-2	10	8	-3	0	0	4
-3	-26	-3	-3	-1	-4	-3	-6
0	24	-4	-1	0	8	13	42
0	24	-4	-1	0	8	13	42
1	-13	-18	-12	-4	-4	-7	-4
9	23	5	1	-2	-1	-4	12
7	-12	-18	-7	-3	4	-3	-1
7	-12	-18	-7	-3	4	-3	-1
-8	-8	-11	-6	1	4	4	-2
8	13	22	4	3	5	7	10
8	13	22	4	3	5	7	10
-21	6	2	-4	-7	-10	-9	-21
-21	6	2	-4	-7	-10	-9	-21
0	-15	0	3	-3	-6	-8	-15
-1	-1	-12	-9	-3	-3	-8	-21
-1	-1	-12	-9	-3	-3	-8	-21
11	-6	-1	-2	-2	1	10	26
1	-8	-4	1	-3	-1	-8	-11
7	-1	-16	-3	-3	-5	-2	-13
7	-1	-16	-3	-3	-5	-2	-13
-5	9	-1	2	-2	-2	-2	-11
-2	3	15	5	-1	0	0	2
-2	3	15	5	-1	0	0	2
6	11	-5	-3	1	-2	-10	-12
-3	-11	11	6	0	5	7	18
-3	-11	11	6	0	5	7	18
-18	-12	6	2	-4	-2	-1	-3
2	8	13	7	3	-1	-3	-3
4	5	6	3	0	-3	-2	-1
4	5	6	3	0	-3	-2	-1
10	23	11	-2	-4	-4	3	12
10	23	11	-2	-4	-4	3	12
5	9	-3	4	4	2	5	10
-1	1	-14	-10	-6	-3	-4	-4
-5	4	1	-2	2	-2	-8	-6
-7	5	-3	-2	-4	-1	-1	-6
3	-18	-15	-5	3	3	0	2
1	8	0	1	0	1	8	6
-3	1	-9	-3	2	-4	-9	-12
1	-3	1	1	-3	-1	-3	4
-8	-13	6	2	5	-2	-3	0
4	9	-2	3	-1	3	-1	0
-1	9	-2	0	-4	-7	-1	-1
-6	-17	-13	-4	-4	-1	0	0
-6	-17	-13	-4	-4	-1	0	0
-3	-19	-7	-7	-4	-3	-7	-3
4	1	18	14	4	6	-6	1
3	-1	11	6	2	1	6	1
-1	2	-4	-7	-7	-2	11	3
-1	13	10	4	1	-2	1	-2
6	12	1	-1	1	2	3	5
-7	-25	-5	-1	-1	-1	-10	-6
-1	-16	-16	-8	-1	-4	0	2
1	9	-4	0	-3	-1	3	1
-2	-7	-8	-3	1	2	-6	-3
-2	-7	-8	-3	1	2	-6	-3
7	10	9	5	0	-1	11	7
4	-4	-9	-11	0	6	10	2
4	-4	-9	-11	0	6	10	2
-10	-12	9	4	-1	-4	-2	1
-10	-12	9	4	-1	-4	-2	1
-15	-3	-4	3	-1	-1	-4	-5
-10	-24	-22	-14	-6	-4	-4	-4
-9	5	3	9	1	2	6	0
-9	5	3	9	1	2	6	0
19	1	0	0	-3	-7	-5	1
19	1	0	0	-3	-7	-5	1
9	13	-5	0	1	3	7	0
-6	-4	-15	-16	-3	-2	0	2
-6	-14	8	2	-5	0	-9	-13
3	0	-11	-13	-2	-2	4	1
-17	1	-6	-4	-2	1	9	9
-5	-15	-22	-6	-2	-1	-11	-15
-5	-15	-22	-6	-2	-1	-11	-15
-12	4	-4	2	-1	4	7	4
-12	4	-4	2	-1	4	7	4
-6	-15	-7	-5	-2	-7	-9	-29
-6	-15	-7	-5	-2	-7	-9	-29
13	39	12	9	4	6	7	16
13	39	12	9	4	6	7	16
9	1	-8	-2	-2	2	10	30
-4	-16	-34	-14	-3	0	9	23
1	-7	11	12	0	0	-12	-9
4	8	12	2	-1	3	12	32
16	11	1	-7	0	-3	4	10
3	-16	-1	-5	-4	6	5	14
21	7	27	12	1	10	23	52
-3	9	9	0	-2	-8	-13	-28
-9	1	0	1	-2	-1	-2	-14
12	9	-31	-9	1	2	11	16
4	2	-13	-2	0	3	7	0
4	2	-13	-2	0	3	7	0
-10	-4	-10	-11	-3	1	5	-1
-5	1	28	19	2	-5	-23	-34
-5	1	28	19	2	-5	-23	-34
-13	-50	-10	-4	-5	0	-6	-6
0	43	8	-7	-2	-2	2	-14
-8	-32	-2	-5	-4	0	-3	-14
-2	10	10	3	3	0	11	30
8	-29	-5	7	0	6	9	66
1	9	29	11	0	-1	-13	-25
-5	4	7	-2	-4	2	-15	-29
-4	-21	-29	-5	-5	-6	-3	-9
-2	-17	-55	-7	-3	1	16	36
-2	16	-7	-6	-5	-3	0	-15
-4	-75	-20	-13	-3	1	-8	10
-21	30	5	-16	-7	-5	3	-22
13	37	48	12	5	14	16	46
-15	-4	11	-3	-4	-7	-29	-82
-23	-45	-8	-3	-1	-8	-29	-40
9	-24	2	-4	-4	-1	-4	-23
-30	-60	-35	-16	-5	-4	-18	-47
-38	49	33	16	1	-1	9	22
35	-1	6	6	7	9	12	-1
22	76	23	9	12	11	15	40
17	23	22	8	5	36	24	34
-61	-35	-41	1	-4	-24	-47	-59
-12	-24	-17	-13	-3	0	4	4
25	36	2	-13	3	8	-9	21
-11	12	8	6	2	3	6	33
18	-2	-17	-10	-10	-18	-9	18
26	-65	-31	-13	5	10	31	77
28	18	7	4	5	18	32	54
23	25	-3	-4	-3	-7	12	35
-3	-3	-36	-11	-5	-5	-6	-10
4	-58	-17	-1	0	1	3	27
4	-58	-17	-1	0	1	3	27
-4	3	15	8	1	-5	3	6
-3	-4	1	-3	2	-1	-5	-3
5	-9	5	7	0	1	3	13
5	-9	5	7	0	1	3	13
1	7	-10	-14	-7	-3	-4	-4
6	16	28	14	8	13	18	22
-9	-9	-13	-8	-7	-10	-12	-24
-9	-11	10	8	-1	-3	-7	-34
-10	11	15	13	2	2	0	-14
5	2	-35	-4	-1	-3	1	10
5	22	-23	-23	-5	-5	1	-15
-9	-17	-14	-6	-7	-5	-2	4
-9	-17	-14	-6	-7	-5	-2	4
1	0	-6	0	-1	-1	12	27
-3	11	0	-3	-2	-7	-13	-32
7	33	35	22	6	4	6	15
7	2	-4	0	1	-2	-3	-5
7	2	-4	0	1	-2	-3	-5
3	4	-10	-6	-2	3	6	12
2	12	10	0	-7	-1	-1	17
-2	-7	6	8	-1	1	-5	-14
5	-2	-17	-10	-4	-2	0	-4
3	6	-7	-5	0	1	1	2
-13	-30	-6	-1	0	-1	-12	-23
0	4	9	2	2	5	6	16
-2	9	-3	1	-4	-8	-6	-13
-10	-14	-2	-4	-1	-2	-9	-28
-10	-14	-2	-4	-1	-2	-9	-28
-5	-4	5	12	-1	-2	-4	2
5	6	4	-1	-1	2	9	16
2	-12	0	2	-1	1	3	13
-7	4	5	-2	1	3	-7	-24
1	-8	6	4	2	3	-1	-3
-1	0	-13	-10	-6	-3	1	1
3	6	10	16	2	0	-2	-5
4	0	5	0	-2	2	6	12
6	11	12	13	0	-2	3	1
-3	3	-7	-14	-3	-2	-12	-36
5	0	6	3	-3	-2	4	11
-8	-18	-24	-10	-4	-1	1	-1
6	3	4	4	-1	2	4	21
-7	-6	-3	5	1	-3	-4	-18
-2	-11	-2	-9	-5	-3	-8	-8
-4	-11	-8	3	2	2	-4	-19
5	-2	-22	-26	-6	-3	-4	-4
-15	-35	6	8	-2	1	-3	-3
-13	-3	-20	-19	-6	-7	-3	-14
-25	33	43	17	13	-5	-18	-65
-6	-11	-18	-4	-2	-1	-2	9
2	-52	-7	4	4	3	-1	3
11	9	6	-9	-10	1	13	39
20	4	18	4	2	5	3	12
6	-5	-14	-14	-4	4	14	25
3	5	-11	-4	4	-2	-14	-32
-8	-27	-12	-3	-6	0	-9	-2
7	17	-7	-6	0	6	13	43
-6	-2	3	0	-5	-2	4	5
11	14	-3	5	1	0	6	5
-46	2	1	-10	-3	3	-1	-19
-8	-1	-9	0	-1	7	9	35
9	-8	-12	-10	-3	5	7	23
9	-8	-12	-10	-3	5	7	23
25	-1	-20	-14	0	4	16	40
-8	5	18	5	4	-4	-3	-11
11	-14	-13	-2	1	10	1	-2
12	67	62	25	4	3	18	36
9	-57	8	3	-2	1	13	44
14	-11	-16	-6	8	1	3	-11
-5	-11	7	5	-1	14	2	20
-5	-11	7	5	-1	14	2	20
9	-37	-23	-18	-19	-30	-20	40
33	57	8	0	-14	-28	6	58
-85	-35	-16	-26	-12	-10	-25	-32
15	-40	-40	-16	4	22	5	1
-6	-24	2	-1	2	11	-2	-10
-6	-24	2	-1	2	11	-2	-10
-34	-12	-3	-12	-3	-12	-9	-7
-34	-12	-3	-12	-3	-12	-9	-7
25	20	31	3	5	6	-3	-42
-3	7	11	8	5	-3	-2	4
-21	-10	-11	-3	-6	-7	-6	-23
9	7	-13	-8	1	1	11	24
9	7	-13	-8	1	1	11	24
-14	-50	-19	-12	-12	-4	7	8
7	20	37	27	6	4	13	20
7	-20	-36	-18	-1	-12	-13	-31
-1	22	18	10	3	2	-6	-9
5	3	-3	-17	0	7	13	52
0	19	36	12	15	-1	-12	-48
4	17	9	9	3	8	15	33
-21	-5	-28	-2	-3	-5	-9	-23
5	4	-9	-15	-11	-6	1	8
-3	-33	-10	5	-4	-13	-26	-55
-3	-33	-10	5	-4	-13	-26	-55
5	23	47	25	4	6	7	18
0	-18	11	-6	-5	-1	6	19
3	7	4	2	2	-7	-9	-22
5	-28	-11	-2	-4	-2	-5	8
5	6	7	-4	-5	-6	-16	-26
4	-5	-30	-18	-5	-2	14	21
-1	4	-9	-5	-5	4	10	23
4	11	-3	-7	-10	-8	-11	-15
-8	-3	-5	0	2	2	10	14
1	-19	-10	6	-1	0	2	16
-5	-4	4	6	3	4	4	8
-2	6	-8	-6	-4	-1	5	8
0	6	1	11	2	1	4	9
-4	-3	3	-7	-1	-4	-2	-11
5	-1	-1	-12	-4	1	2	7
1	15	28	8	2	1	0	-2
7	2	-10	-5	-2	-1	1	1
-5	-13	1	9	-2	-2	-2	3
-5	-1	-19	-10	-7	-11	-12	-17
4	2	-11	-2	2	2	2	4
-9	4	-16	-4	-4	-5	-2	-14
5	-1	-1	4	-1	-2	-6	-9
-10	11	16	-2	-1	-3	-13	-50
0	2	14	3	0	4	7	29
-4	-4	0	-8	-2	-1	2	5
-3	-26	-1	1	1	3	4	8
1	-1	3	2	1	1	4	25
4	-12	-5	-10	-8	-3	-14	-16
11	40	-3	-3	-1	1	20	25
9	6	-9	-2	-2	1	-1	-6
26	40	-22	-4	1	6	23	32
-11	28	9	-7	1	-2	6	13
45	52	17	-3	0	6	6	18
31	60	22	1	0	-2	10	24
-30	-44	-24	-8	-6	0	-4	-32
-13	-19	13	-9	-1	1	1	-1
-28	18	13	19	2	-2	-9	-13
7	34	-12	-3	2	-5	-4	24
18	-62	-10	2	-2	2	-8	33
-12	-34	-13	-4	-7	-22	-33	-35
-39	-65	-55	-37	-15	-17	-43	-86
2	88	42	34	17	19	12	-36
-2	21	-25	-20	-1	13	11	28
6	-4	-13	-3	11	-27	-5	31
-36	-65	-39	-14	-3	3	-27	-77
25	62	22	18	-1	-4	-14	-26
-9	29	-5	0	5	22	28	34
27	12	-11	-16	-7	-16	9	46
2	-11	21	9	1	8	13	2
9	19	-1	-8	-5	5	11	28
-6	7	9	6	-1	-1	1	-10
-12	3	-12	-7	-2	-12	1	-14
-12	3	-12	-7	-2	-12	1	-14
6	4	7	-8	-5	-9	-13	-23
-14	-14	0	8	-3	2	8	-15
3	8	-18	-17	-7	-6	-2	-13
6	-12	-6	2	1	11	6	15
-2	2	-17	-17	-11	-8	-2	-16
-4	-22	-34	-23	-5	-4	-2	0
8	6	19	22	1	7	9	27
2	-3	2	-2	-2	-3	-4	-11
-2	0	5	-2	-1	-2	0	-9
18	12	-1	7	-1	-1	-21	-61
-2	24	18	3	-4	-7	1	4
-14	-43	-31	-16	-6	-16	-17	-22
-14	-43	-31	-16	-6	-16	-17	-22
0	13	-4	-6	-2	4	6	28
-6	-9	29	12	0	9	5	16
-22	-16	-8	-4	-2	1	-3	-8
-2	-8	-9	-12	-3	2	8	36
9	27	-7	-6	4	1	0	-5
-9	15	8	6	-3	4	-7	-35
8	3	5	9	4	6	8	8
-3	-59	-48	-26	-3	0	3	24
-15	-55	-9	3	3	-3	-6	-9
0	-8	-15	-5	-7	-5	-3	-19
-5	23	7	5	1	0	-1	-12
19	25	25	10	0	7	11	19
-1	-6	-10	-4	-4	-2	0	5
-1	-6	-10	-4	-4	-2	0	5
9	37	12	-3	-3	1	-5	-16
-7	-23	4	1	0	-6	-24	-61
-7	-40	-11	-9	-6	3	3	-1
13	14	-40	-14	-4	-5	4	7
1	29	7	-5	-2	-1	4	10
-33	-5	5	-6	-3	-7	-11	-43
-4	5	-7	2	-2	1	2	35
-11	-31	-19	1	0	-3	11	25
29	58	9	0	-2	1	12	-3
56	96	33	4	5	6	10	14
17	45	-7	-4	4	6	2	16
39	-3	5	11	6	6	12	-15
4	-39	3	10	0	0	-10	-30
-10	27	-17	-19	-17	-31	-3	16
-46	-17	-13	17	-1	-24	-9	-56
-36	-86	-98	4	12	40	3	34
4	26	-6	-15	-2	-23	46	108
-25	-35	28	7	8	39	21	23
45	46	-37	-36	-12	-50	-59	-110
-11	64	24	-10	-10	3	-6	-29
-6	-7	31	21	9	36	-9	40
24	-49	-5	7	-3	-22	-57	-100
-35	-29	-19	-12	-4	-22	-7	-31
10	1	1	13	-4	-14	2	-11
-76	-76	-11	-4	-2	5	6	14
-76	-76	-11	-4	-2	5	6	14
40	-8	11	9	-3	-7	2	49
-13	-29	-4	1	-8	-10	-9	-13
4	-13	6	0	-4	7	12	37
18	36	10	0	4	29	25	41
-14	-18	-5	2	0	8	7	31
12	-5	-16	-16	-5	5	11	5
0	87	47	16	-7	-24	-19	-17
0	87	47	16	-7	-24	-19	-17
4	11	-5	-10	4	8	10	-5
4	11	-5	-10	4	8	10	-5
-12	-16	-3	0	1	8	-3	-1
3	9	15	5	-1	-6	-15	-23
-12	-30	-11	-6	-7	1	5	-1
3	3	-37	-13	-6	-10	3	18
0	-29	-16	-4	-1	1	-9	18
13	8	-10	-11	-2	17	32	60
13	8	-10	-11	-2	17	32	60
2	-10	7	4	0	-4	-11	-2
2	-10	7	4	0	-4	-11	-2
6	38	9	9	6	8	12	29
6	38	9	9	6	8	12	29
21	-9	-8	1	4	-6	-23	-39
15	52	20	2	-1	3	8	17
-9	8	17	0	0	11	11	5
-5	24	14	2	-5	-11	-32	-66
-19	0	1	-4	-4	-5	-14	-45
0	41	17	14	3	9	-2	-17
1	5	7	1	2	3	-1	29
16	-13	-23	-10	-7	-6	11	17
2	22	13	-4	1	3	14	17
-4	-33	6	5	-2	1	0	6
-4	-33	6	5	-2	1	0	6
-8	-13	-6	-3	-7	-13	-8	-35
6	1	0	0	5	18	18	26
0	6	15	3	-4	-2	4	29
10	1	-24	1	-1	2	6	20
-7	-17	-7	-5	-1	0	-5	-8
-9	-10	-14	-5	-4	0	3	3
-8	-14	2	4	-1	-2	-10	-47
-8	-14	2	4	-1	-2	-10	-47
-3	-34	-8	-2	-1	0	4	13
-6	-5	-2	-4	-3	-12	-16	-43
-3	9	8	3	-2	4	6	15
3	-9	1	7	-3	-9	12	38
2	3	-3	-5	-4	1	-4	-7
2	3	-3	-5	-4	1	-4	-7
-1	-50	-8	4	4	9	1	6
-1	-50	-8	4	4	9	1	6
5	15	10	-2	-2	0	0	-5
-11	-3	3	-1	3	1	-6	-31
0	18	1	-6	-11	-7	4	5
3	18	19	14	-1	1	5	12
-2	5	4	-3	3	-1	-10	-4
-3	2	24	4	-3	-5	-11	-32
14	36	4	6	-1	4	13	24
12	30	-3	-6	-1	8	8	12
-16	-54	-17	-3	-1	-2	-14	-19
-10	-39	-14	6	1	-11	-19	-38
-10	-39	-14	6	1	-11	-19	-38
23	12	20	6	-4	1	16	44
23	12	20	6	-4	1	16	44
14	0	-21	-12	-6	-4	1	9
-26	-50	3	-9	2	6	-18	-35
-26	-50	3	-9	2	6	-18	-35
25	-7	-5	0	1	6	9	2
-33	-9	23	-1	1	12	9	25
9	-41	-11	-6	-4	2	13	21
-3	26	0	5	-19	-67	-55	-95
-32	12	-17	-11	2	1	-8	-18
-1	-68	-42	7	9	32	16	87
-12	6	-9	13	-9	-39	-28	-38
65	91	26	7	9	17	42	67
-93	-55	-23	-16	5	30	21	-21
-14	-8	13	-11	-7	-4	3	8
29	1	-42	-29	-25	-8	-7	-48
20	82	27	14	-2	-12	-5	39
20	82	27	14	-2	-12	-5	39
33	6	45	17	0	-6	-52	-67
0	10	-28	-16	-3	-8	-13	-1
-3	-8	5	35	21	-5	24	41
17	-6	-8	6	0	-21	-1	4
-24	-1	-1	-14	-4	10	-17	-61
-22	6	18	3	-1	-26	-7	-20
7	-5	9	-7	-8	4	-6	-1
1	-9	-19	-2	-3	-19	4	6
1	-9	-19	-2	-3	-19	4	6
32	43	29	17	1	5	14	29
32	43	29	17	1	5	14	29
-24	-33	-17	-9	-8	-7	-14	-16
-24	-33	-17	-9	-8	-7	-14	-16
9	-1	-117	6	-4	13	18	40
9	-1	-117	6	-4	13	18	40
15	41	108	9	3	-3	4	16
-2	11	20	-8	-4	7	-4	-33
-2	11	20	-8	-4	7	-4	-33
4	6	3	-5	-4	-2	-11	15
1	-9	-8	-2	2	10	-8	-5
20	16	3	-7	-3	-7	2	-1
20	16	3	-7	-3	-7	2	-1
-11	5	2	-8	0	10	18	7
7	4	10	4	-1	0	8	14
7	4	10	4	-1	0	8	14
-12	-18	-6	-4	-3	0	2	25
-12	-18	-6	-4	-3	0	2	25
7	17	-9	-4	-3	1	-10	-42
7	17	-9	-4	-3	1	-10	-42
0	-19	-12	-4	-2	1	-3	-5
2	-28	-36	-17	-3	3	8	30
-9	-29	3	3	3	-4	-12	-17
-6	-8	-12	-6	-4	-4	-1	-10
-6	-8	-12	-6	-4	-4	-1	-10
9	15	8	5	-1	2	8	29
9	15	8	5	-1	2	8	29
-14	-29	-14	-10	-3	-12	-5	-6
-11	4	22	4	-1	-6	-5	-16
3	1	17	7	-4	3	-2	4
3	1	17	7	-4	3	-2	4
-14	24	44	14	-1	-3	-11	-40
10	-10	0	-3	3	-1	1	15
10	-10	0	-3	3	-1	1	15
9	19	-5	1	-1	3	4	5
9	19	-5	1	-1	3	4	5
13	47	17	6	-1	-2	4	1
13	47	17	6	-1	-2	4	1
5	-5	-12	-13	-6	-7	2	6
5	-5	-12	-13	-6	-7	2	6
-3	8	-15	-7	-3	-3	-6	-7
4	-4	-2	-5	-2	3	0	5
4	-4	-2	-5	-2	3	0	5
4	3	-9	-6	1	0	-2	7
4	3	-9	-6	1	0	-2	7
-12	-29	0	8	-1	-4	-4	-8
-12	-29	0	8	-1	-4	-4	-8
-3	-15	8	9	2	8	-1	-1
-1	-10	3	7	-2	-1	-4	-1
-1	7	-1	0	2	-3	5	11
-18	-11	-4	-2	-4	-6	-10	-43
4	5	-29	-5	-2	3	9	9
-3	27	17	-1	0	3	4	6
-9	-71	7	5	2	5	3	16
2	8	0	-8	0	9	7	22
-6	54	-11	8	0	1	15	12
-6	54	-11	8	0	1	15	12
13	-8	-4	6	-1	0	36	75
-49	85	41	-17	-10	-36	-53	-90
-49	85	41	-17	-10	-36	-53	-90
1	-13	-43	5	-7	-40	-27	-8
1	-13	-43	5	-7	-40	-27	-8
21	-52	48	-2	-2	20	-9	13
2	-90	-46	-13	-6	-12	-7	18
2	-90	-46	-13	-6	-12	-7	18
-54	-66	-11	-22	-9	-5	-19	-3
-54	-66	-11	-22	-9	-5	-19	-3
2	4	-41	-10	-2	12	11	-60
2	4	-41	-10	-2	12	11	-60
-13	-14	4	-2	-3	-5	-35	-47
-83	-123	-64	-35	0	-1	-33	-18
3	32	-12	-4	-18	-22	-25	19
3	32	-12	-4	-18	-22	-25	19
3	-24	20	10	8	22	-5	-43
5	6	19	5	-5	8	33	38
5	6	19	5	-5	8	33	38
-19	32	-19	-2	1	5	-11	-70
-2	-6	-7	0	-2	2	27	67
3	14	21	8	1	6	11	-7
3	14	21	8	1	6	11	-7
10	-30	0	-1	2	12	6	-1
-4	-21	-1	0	0	2	-1	-1
-4	-21	-1	0	0	2	-1	-1
-5	-28	-28	-12	-3	-2	-1	-8
13	-10	-1	-2	2	-2	-2	-6
13	-10	-1	-2	2	-2	-2	-6
14	27	-14	-12	-1	0	11	5
14	27	-14	-12	-1	0	11	5
14	27	-14	-12	-1	0	11	5
11	26	10	10	6	-6	5	5
-17	-37	-23	-15	-8	-17	-16	-20
-17	-37	-23	-15	-8	-17	-16	-20
25	47	15	10	0	-14	8	30
25	47	15	10	0	-14	8	30
25	47	15	10	0	-14	8	30
-12	-32	24	4	0	1	-10	28
-12	-32	24	4	0	1	-10	28
-16	-25	-1	-14	-4	9	-10	-7
-4	7	21	8	6	7	4	0
-11	-18	8	-2	-9	-8	-4	-28
-7	9	4	5	0	1	2	-19
-1	19	11	0	-5	-5	-14	-23
-33	-49	-13	0	-6	-12	-33	-79
-2	3	-15	-6	1	3	6	3
9	33	11	6	-3	-3	8	14
0	-28	-14	-3	-3	-1	-6	4
12	18	4	1	-1	2	6	17
13	9	8	10	-1	5	17	37
14	-5	-5	-3	1	5	10	27
14	-5	-5	-3	1	5	10	27
-9	-3	-1	3	-1	-4	-10	-46
-12	-21	-3	-3	-3	0	1	10
-12	-21	-3	-3	-3	0	1	10
-4	8	16	11	4	2	-5	-18
-4	8	16	11	4	2	-5	-18
-9	-22	2	-7	-2	-3	-21	-46
-10	-6	20	12	-2	1	0	-2
-2	-11	-3	-9	-7	0	8	37
2	4	6	4	-1	5	10	29
-5	2	-2	5	2	2	5	6
-5	2	-2	5	2	2	5	6
-4	-31	-17	-9	-2	-3	-4	0
9	16	-2	7	1	2	1	5
9	16	-2	7	1	2	1	5
-1	7	-4	-10	2	-2	1	2
-1	7	-4	-10	2	-2	1	2
2	2	0	-2	-2	-5	-4	4
2	2	0	-2	-2	-5	-4	4
11	10	14	5	0	4	10	22
11	10	14	5	0	4	10	22
-4	5	8	5	-2	-1	2	-4
-5	32	-2	5	-2	4	3	-8
-1	6	-10	-12	-2	-4	-8	-14
-4	14	22	18	-1	2	2	-7
-7	-21	3	-7	-4	3	-14	-39
-7	-21	3	-7	-4	3	-14	-39
0	0	-3	-1	-4	0	8	18
14	35	17	9	2	-2	15	18
-18	-38	-9	-9	-4	-5	-18	-42
1	2	-22	-13	-2	0	4	11
4	-7	12	7	-2	3	10	16
1	10	1	5	1	-5	-17	-37
-6	3	-13	-15	-7	0	-4	-3
-1	15	5	8	1	3	-2	1
-4	-9	-4	-5	-6	-6	-11	-35
7	3	1	-1	-1	3	16	37
3	-14	-13	5	4	5	2	8
1	7	-5	-2	-5	-2	0	-12
-7	-10	0	-1	-2	-1	-4	-3
-4	-15	6	-4	-4	-1	0	1
-4	-15	6	-4	-4	-1	0	1
1	6	-5	-2	0	1	2	13
1	6	-5	-2	0	1	2	13
2	-14	-35	-10	-3	-6	-4	-6
2	-14	-35	-10	-3	-6	-4	-6
-7	20	8	4	-2	3	-1	-8
-12	-26	6	1	-2	-5	-9	-37
-12	-26	6	1	-2	-5	-9	-37
-4	30	3	-2	-1	0	-4	-9
2	9	-2	-3	-3	0	2	-7
3	2	8	-2	-2	-3	10	35
4	-2	-3	-3	-2	0	3	16
0	1	2	6	2	4	5	12
0	1	2	6	2	4	5	12
-5	-4	2	-6	-3	-2	-6	-17
-5	-4	2	-6	-3	-2	-6	-17
-3	-3	16	7	-2	1	0	12
3	-19	2	1	-1	1	-2	10
-8	-18	-8	-8	-2	-6	-18	-39
-3	0	-6	-3	-4	-2	-2	-3
-2	3	3	2	-1	-4	3	5
-3	-7	-9	-5	-2	7	4	3
-3	2	5	5	0	1	-3	-4
5	25	18	0	-3	-1	6	18
0	-3	-3	-6	-3	-1	-5	-10
-11	-11	-8	-9	-5	-6	-14	-30
3	7	6	2	-6	-2	2	6
3	7	6	2	-6	-2	2	6
-12	-14	-17	-8	-2	-2	-10	-33
-12	-14	-17	-8	-2	-2	-10	-33
4	12	13	6	-1	2	3	9
13	5	1	0	2	0	6	17
4	-3	2	1	-2	4	1	6
9	-2	-5	-3	-2	1	6	20
[truncated: 3,682 more rows]
