# Supplementary material for: Flexible Virtual Reality System for Neurorehabilitation and Quality of Life Improvement
Source: Sensors (Basel). 2020 Oct 23;20(21):6045. doi: 10.3390/s20216045 (PMC7672612; doi:10.3390/s20216045)
Supplement: Supplementary file 1 [file sensors-20-06045-s001.zip › S4_EMG/User1/DirectingBalls2.txt]

0	0	0	0	0	0	0	0
0	0	0	0	0	0	0	0
0	-1	-6	0	-3	0	0	1
-1	-3	2	-1	-4	0	-1	-1
-1	1	-16	-2	-1	-1	0	0
-1	-1	4	1	-2	-1	0	-3
1	-1	15	0	-2	0	-1	-2
0	0	11	0	-2	0	-1	0
-2	-1	-9	-2	-3	-1	-2	-1
-1	0	6	-1	-4	-2	-2	-2
-2	-1	-4	-1	-3	-2	0	1
0	0	-12	0	-2	0	-1	0
0	2	0	0	-3	0	-2	0
1	0	7	-1	-3	1	0	3
2	3	0	-1	0	-1	0	0
2	3	0	-1	0	-1	0	0
-1	2	3	-2	-4	0	-3	-2
0	4	-2	0	0	-1	-1	-1
-1	-3	-4	-1	-2	0	0	0
2	5	6	1	0	0	2	0
2	7	8	0	-4	-1	1	-1
3	7	-19	0	-1	2	3	1
-5	-29	-1	-1	-2	0	-1	6
-5	-29	-1	-1	-2	0	-1	6
6	12	-1	0	-1	0	-1	-3
-2	2	-21	-2	-1	0	2	5
-7	-16	-2	-2	-3	0	-1	-9
3	20	8	1	-3	-11	-10	-1
0	2	-5	-1	-4	-2	-7	-4
-5	-10	-4	-2	-5	-3	-3	3
-3	13	1	0	-5	-7	-9	-15
3	-7	4	-2	-3	4	7	12
0	1	-6	-1	-7	-8	-5	-12
3	-1	-2	0	0	-2	-4	0
4	6	-4	-1	-1	4	4	5
-5	-10	1	1	1	-3	-6	-11
-2	10	-5	4	-3	-6	-3	-4
1	6	17	2	1	1	1	2
1	6	17	2	1	1	1	2
-4	-14	-15	0	-3	-4	-2	-6
-4	-14	-15	0	-3	-4	-2	-6
0	-2	0	1	2	2	0	-1
-2	-8	-18	-6	-4	-1	0	-1
-1	1	-1	-2	-1	2	1	3
0	1	5	-2	-3	-1	1	1
-2	-4	-14	-6	-5	-2	-1	-1
0	0	-9	-5	-5	-2	-3	0
-1	3	-3	-1	2	0	-2	-3
0	-5	2	-3	-2	-2	-2	-2
0	-1	5	-2	-2	0	2	2
0	-1	5	-2	-2	0	2	2
-9	-9	-13	-1	-2	-4	1	-3
-2	-1	3	0	-2	-1	-6	-4
0	4	10	-1	0	-2	-9	-3
2	14	12	0	2	-2	-10	-6
8	19	-7	-1	-2	-3	7	5
7	12	12	-1	-4	3	0	-2
2	-7	-25	-2	-2	2	-1	0
-6	-18	-23	-7	-10	-5	-5	-8
-6	-1	39	7	-3	-1	-11	-22
-4	-10	-23	-7	-8	-5	-5	-3
-2	10	0	5	-5	-3	0	1
2	8	-1	-3	-3	-3	1	8
-2	0	6	-6	-7	-1	0	6
-3	5	17	0	-2	-3	2	-5
-6	-14	-12	-7	-4	-3	-3	-10
3	-2	-11	-6	-2	-3	-1	7
5	11	17	4	1	-3	-5	-16
-1	-8	-1	-3	-3	-3	-4	3
2	-9	-46	-7	-5	-4	0	9
-7	6	5	0	-2	-2	-4	-26
2	-5	-2	-5	-1	1	1	10
2	-7	-14	-2	-1	3	8	12
-6	-3	-11	0	2	3	-1	-15
7	-5	-2	-2	1	7	4	0
0	-4	10	1	1	7	19	66
2	21	7	8	1	-3	-6	-2
-15	5	13	4	-3	-14	-39	-98
-7	-8	-30	-7	-4	-3	-1	-16
-10	-32	-6	2	2	4	-2	8
-1	21	-11	8	-1	-1	0	-7
0	0	-26	-15	-12	-6	5	20
6	15	9	7	9	-1	0	6
-17	-26	-5	-11	-11	-11	-4	0
6	18	20	-3	-3	-1	0	0
0	-36	-13	-2	2	11	5	6
-10	8	-23	-8	-12	-11	-12	-35
4	19	7	3	4	2	-3	2
4	10	26	-2	-2	4	10	18
2	17	6	-1	0	4	1	5
2	-12	-24	0	-2	1	14	38
0	2	1	-2	-4	0	-8	-25
-2	10	-29	-6	-3	-7	-13	-49
-14	-27	-16	-5	-4	3	8	32
-16	-85	-8	2	8	5	-4	0
19	-3	-5	6	-2	-1	-3	-6
26	7	-26	1	-6	-1	-3	-38
-34	-34	1	11	13	7	-12	-17
4	-3	2	1	-7	-6	1	3
-1	13	0	2	-2	0	10	39
-1	13	0	2	-2	0	10	39
26	-7	36	0	-1	6	-6	52
26	-7	36	0	-1	6	-6	52
2	-9	-16	-4	-4	-1	16	37
2	-9	-16	-4	-4	-1	16	37
-31	-21	-2	-7	-6	1	-3	-21
-11	2	-9	1	-1	1	17	33
-9	12	-19	-5	-16	-15	15	13
31	22	-6	1	0	13	20	46
7	-5	4	3	-12	-13	11	94
-7	-47	23	13	22	27	11	10
-39	-71	-21	0	-4	-14	-38	-78
28	40	-4	4	-3	7	5	25
39	18	-21	-3	-1	10	32	66
-19	19	-1	2	-13	-8	-11	-68
-16	-22	-28	-4	-5	-14	-35	-108
11	10	0	-12	1	9	12	42
11	10	0	-12	1	9	12	42
24	1	22	-6	-9	-11	4	49
-8	1	-24	-12	-3	-6	-12	-27
7	32	12	-5	-4	1	3	-22
-7	-2	-43	-7	0	-13	-4	11
27	39	15	4	7	22	45	74
-2	-27	-15	-4	-5	-16	-32	-40
-13	3	11	3	4	1	-7	-38
-8	-32	-11	-2	7	14	14	36
12	32	34	8	3	3	6	20
2	-6	-9	-6	-1	5	8	17
-13	5	14	4	-7	-14	-25	-67
9	-1	-3	-2	-1	-2	1	16
6	0	3	0	2	2	9	21
-7	3	10	-4	-1	-4	-7	-18
15	18	20	5	-2	1	-6	15
-13	-22	-39	-7	-4	-6	0	6
-13	-22	-39	-7	-4	-6	0	6
-8	-12	-43	-5	-3	1	7	12
6	2	8	-1	-7	-5	-18	-34
0	9	-19	2	-2	-3	1	-17
-2	-6	-19	-4	-4	-4	-5	-5
-8	7	4	-4	-5	-9	-1	-11
-1	-15	-72	-7	-4	5	9	0
0	1	15	-4	-2	-6	-8	5
5	5	6	4	0	-1	0	-2
5	5	6	4	0	-1	0	-2
10	14	17	2	-3	2	-1	6
-9	-33	-37	-4	-2	-1	-6	-5
4	9	15	4	0	1	-5	-4
-8	-15	20	3	-1	2	1	0
14	21	12	4	5	2	5	3
0	6	3	3	-2	-2	-4	-5
-2	-26	5	1	-1	-1	4	15
3	-36	3	-1	1	8	5	5
-6	7	-6	2	0	-4	0	-15
-2	12	17	4	-4	-2	-8	-7
-11	-25	-3	-2	-3	4	4	2
-11	-25	-3	-2	-3	4	4	2
-11	0	4	4	0	3	3	6
-5	2	-3	3	-2	-12	-21	-26
-2	-27	-2	0	0	5	18	25
27	22	-15	-6	-3	-8	-14	-31
-35	-8	1	-4	-7	-9	-13	0
14	26	8	4	0	3	6	-5
-7	-11	-29	-2	-2	-1	-9	-19
-5	-18	-2	0	4	0	-6	-31
13	25	-33	-4	-2	5	29	70
-33	-12	-19	-4	-8	-5	-2	31
36	0	-6	-2	1	6	-1	-5
9	-9	-25	2	0	2	10	20
17	28	1	0	-1	-5	2	17
-15	-2	21	1	5	3	-5	-11
-29	-67	1	-3	-4	-2	13	9
19	-38	4	1	-4	-2	-6	-18
-34	10	-10	1	1	7	20	50
9	24	22	5	-4	1	22	31
-18	3	-5	-8	10	35	18	22
55	-2	52	11	8	14	-5	11
49	22	-5	1	3	1	5	40
1	29	22	8	-7	-25	1	37
19	-3	-25	6	0	4	0	19
-26	-20	-9	8	-6	-18	-28	-86
18	-9	14	6	-3	2	1	30
-19	5	4	-5	-13	-8	-7	-33
-6	12	12	-10	-1	4	-5	-7
-6	12	12	-10	-1	4	-5	-7
-5	1	6	-13	0	-9	-11	-13
-2	4	-16	-8	-3	0	3	1
-17	-16	-18	-10	-2	-11	-11	-17
4	1	8	-4	4	1	-5	-10
-5	-12	25	1	6	-2	-7	0
-4	-16	-9	-1	-2	3	6	-1
6	0	-8	-3	-3	-7	-1	4
6	0	-8	-3	-3	-7	-1	4
-5	-7	-3	4	2	6	4	7
-6	-9	-24	-3	-7	-9	-16	-38
0	-7	-6	-3	-5	-2	3	1
2	-1	4	2	1	1	12	27
2	-12	3	-3	-8	-4	1	7
11	19	9	-1	-3	0	0	15
11	19	9	-1	-3	0	0	15
1	-11	-3	0	-2	0	-5	-9
-3	-6	-28	-5	-7	-7	-6	-14
-3	-6	-28	-5	-7	-7	-6	-14
-7	14	9	2	-5	-2	-10	-21
3	19	36	8	4	-1	-2	-11
3	19	36	8	4	-1	-2	-11
4	5	7	-2	-3	-1	-2	-7
-2	-11	-28	4	2	4	4	13
-4	2	24	0	-3	-3	-4	-12
-11	-19	6	-2	-4	-2	-2	-6
-12	-26	0	1	-2	2	0	4
14	20	6	-2	-1	4	12	30
-6	-7	0	-1	-2	0	7	14
7	6	-6	-1	1	3	0	-4
7	6	-6	-1	1	3	0	-4
0	10	-24	-4	-4	-4	-5	2
-1	1	-1	3	1	-1	-7	-11
0	-4	-3	-2	-3	-4	-1	-7
-2	1	26	4	2	-1	-6	-21
-3	-8	-29	-2	-3	-3	-1	-5
-6	-2	14	0	-4	-3	-16	-41
-10	-18	7	-3	-5	-6	-5	-8
-5	-1	-20	-4	1	-2	3	-2
-5	5	3	-1	-2	0	0	-5
-2	-28	-14	0	0	5	9	20
5	40	4	5	2	7	13	30
-9	-1	28	0	-1	-2	-9	-13
-10	-58	5	-3	-2	-5	-23	-64
21	64	-7	-4	-5	-4	4	16
-6	-24	-13	4	-2	1	1	30
-6	-24	-13	4	-2	1	1	30
-6	0	-5	-3	-3	-11	-31	-61
-12	-21	3	2	-1	-1	-8	-7
-10	7	-18	-3	1	8	32	65
59	65	-10	3	-1	8	18	51
8	-40	-24	-6	-2	6	7	34
-48	-54	-8	-5	-2	-13	-54	-112
42	47	21	-1	13	18	30	83
42	47	21	-1	13	18	30	83
11	44	15	8	4	1	-3	-70
22	-1	-17	-1	-9	-13	-8	16
-6	-8	0	1	-3	-14	-22	-90
-14	-13	8	-3	0	15	34	33
1	1	55	9	9	14	-2	-1
-7	-22	-9	-1	0	-5	4	5
-7	-22	-9	-1	0	-5	4	5
-17	-2	-15	1	-11	-21	-20	-47
-17	-2	-15	1	-11	-21	-20	-47
19	21	-23	1	2	16	17	35
14	25	5	0	-2	8	19	79
16	-23	-20	0	3	8	14	61
-17	-40	-7	-8	-4	-11	0	-11
-3	-20	-2	-7	-2	1	-3	-37
11	11	-26	-5	-3	-2	-8	-17
2	6	17	-6	-6	-6	-3	-3
4	9	14	0	2	-3	-6	-13
3	0	0	-2	-3	1	7	14
2	10	5	-2	-7	-3	2	2
2	3	6	-2	-6	-2	2	9
2	3	6	-2	-6	-2	2	9
3	9	12	3	7	0	-2	-10
3	9	12	3	7	0	-2	-10
3	7	-10	-3	1	1	3	12
0	16	-2	2	2	6	11	30
14	18	-1	4	-3	-10	-19	-28
-5	-2	7	-3	-4	-6	-13	-22
5	1	13	3	4	15	27	54
5	1	13	3	4	15	27	54
-5	-8	-2	-2	-3	-5	-2	-7
14	1	12	0	-4	7	20	46
-9	-22	-28	-1	0	-5	-15	-32
-9	-13	-1	-3	-3	0	-3	-6
-4	-3	-3	0	-2	-1	-1	2
3	-4	8	2	-2	-2	-2	-2
4	15	-10	3	-1	2	6	16
0	4	4	1	4	5	8	9
-7	-7	-8	-2	-5	-6	-7	-24
2	9	0	-3	-2	-6	0	-5
-2	2	-18	-4	-6	-3	-2	-14
-2	2	-18	-4	-6	-3	-2	-14
17	8	2	0	-1	2	2	14
17	8	2	0	-1	2	2	14
-9	-23	-16	-1	-1	-3	-12	-33
-9	-23	-16	-1	-1	-3	-12	-33
10	25	15	2	0	1	3	11
10	25	15	2	0	1	3	11
-5	-10	5	2	0	0	-3	-12
-1	14	6	-2	-4	0	1	8
-6	-16	11	2	1	4	4	15
1	6	-12	-2	-4	-1	5	12
32	13	16	0	0	2	4	15
32	13	16	0	0	2	4	15
-9	7	-15	2	-5	-2	5	4
3	10	-16	-2	-1	-1	1	-5
-10	4	14	-2	-5	-4	-5	-3
14	1	-34	-5	-1	1	8	31
14	1	-34	-5	-1	1	8	31
-30	-24	-3	-5	-5	-3	-14	-51
-30	-24	-3	-5	-5	-3	-14	-51
8	80	8	1	-2	-9	4	11
-10	39	-6	0	8	15	33	98
1	10	19	6	0	-1	-13	-35
24	33	28	5	3	6	1	25
31	3	-10	-1	-4	-3	-6	-28
-13	-25	-5	-6	-8	-16	-43	-61
20	-2	-18	1	-1	-10	-12	6
6	39	9	-2	-3	-2	12	9
-3	-1	4	-1	0	-1	-1	-4
-3	-1	4	-1	0	-1	-1	-4
-18	-66	1	3	-2	-3	-26	-83
-1	-29	9	1	2	10	-3	12
27	41	-1	1	11	18	40	50
17	0	-3	4	-6	-9	-7	21
-38	18	-7	-8	-15	-6	-2	4
18	35	9	5	5	-5	1	22
-4	3	-4	-3	-5	-1	-19	-42
7	3	11	2	-8	5	15	16
7	3	11	2	-8	5	15	16
-6	1	13	3	3	7	-4	-12
19	7	-7	-3	2	3	0	22
-1	-9	-1	-5	2	3	-1	5
3	-32	-19	-9	-4	-8	-14	4
17	7	9	-5	-7	-4	7	25
-7	-19	-26	-3	-1	2	1	2
1	10	14	-4	-3	0	0	-10
7	11	28	0	5	5	8	19
-9	-6	17	1	1	0	-2	-36
-1	-3	4	-1	-4	-2	0	-14
-1	-3	4	-1	-4	-2	0	-14
2	2	5	1	4	-3	-4	1
2	2	5	1	4	-3	-4	1
2	-4	-31	-3	-3	10	20	51
9	-13	-1	-2	-1	-6	-1	18
9	-13	-1	-2	-1	-6	-1	18
-7	-26	-1	0	0	2	-1	8
-7	-26	-1	0	0	2	-1	8
-4	6	26	1	4	-1	0	-1
-7	8	2	-1	-7	-6	-34	-80
-15	-7	2	-1	-3	-2	10	34
0	-1	-22	0	2	6	13	25
1	-44	-17	-2	-3	3	9	27
34	25	2	2	3	4	5	-1
-6	-9	15	-1	-6	-6	-3	-6
0	-13	-5	-2	-2	-6	-3	3
0	-13	-5	-2	-2	-6	-3	3
2	-9	-13	-3	-6	-6	-4	4
-2	-6	-1	1	2	5	10	17
-8	-8	-31	-6	-8	-5	-6	-9
-1	12	16	-1	-2	-3	-1	-2
-1	-4	-19	-1	0	-1	6	22
-6	-1	15	2	-1	2	6	12
0	5	-6	-3	-4	-4	-6	-19
14	18	27	3	1	2	5	13
14	18	27	3	1	2	5	13
6	-5	10	-3	-2	4	13	35
6	-5	10	-3	-2	4	13	35
-9	-8	-17	-2	-3	-3	-13	-41
-9	-8	-17	-2	-3	-3	-13	-41
-10	-9	-12	0	-4	1	-4	-2
-3	1	-2	-1	-3	-7	-10	-27
4	4	6	1	-1	1	6	23
-2	2	-4	1	-1	4	2	13
-4	0	-2	-3	-5	-4	-9	-17
-6	-18	23	2	-1	0	-7	-15
-2	-9	-8	-2	-4	-2	-2	-8
10	15	3	0	2	0	5	19
2	8	12	0	-2	2	11	21
-4	-54	-26	-2	-3	-3	-5	1
-7	-14	5	-3	3	1	-1	-7
45	26	-7	1	1	6	11	12
-25	18	-18	-3	-2	-10	-15	-43
-25	18	-18	-3	-2	-10	-15	-43
1	-47	4	-2	-1	0	-1	-15
1	-47	4	-2	-1	0	-1	-15
-27	-86	-9	3	3	-1	-23	-44
8	20	-6	1	-3	-9	-16	-38
-7	19	7	-4	-11	-16	-3	20
-38	-7	2	1	-3	-4	-19	-42
-30	24	9	3	1	-1	-16	-63
29	18	-4	-1	-2	8	22	89
50	83	21	3	3	4	24	75
57	47	13	7	12	16	14	40
57	47	13	7	12	16	14	40
17	52	-9	-5	-6	0	32	100
17	52	-9	-5	-6	0	32	100
13	29	2	-3	-4	-1	8	35
-30	-60	8	0	-3	0	20	19
-30	-60	8	0	-3	0	20	19
-43	-50	-3	-3	-6	-1	5	14
-11	43	14	-3	-3	-6	-39	-98
-21	-23	1	-1	5	3	18	45
-16	8	-18	-7	-21	-38	-28	-19
-8	29	0	0	-10	-16	-11	-40
32	-1	14	-1	2	12	26	108
-7	-24	-30	-6	-1	15	-2	-4
-7	-24	-30	-6	-1	15	-2	-4
3	-9	-20	-8	-5	5	-7	-45
-4	2	11	2	-23	-41	-6	8
-4	2	11	2	-23	-41	-6	8
-32	-18	-4	0	10	11	6	9
-32	-18	-4	0	10	11	6	9
-2	-40	6	-1	-3	-1	3	4
8	25	28	0	-2	-10	-16	-79
0	-41	-26	-5	-4	4	-8	-13
5	3	-3	-1	2	3	5	9
12	34	-7	-1	1	3	-8	-8
12	34	-7	-1	1	3	-8	-8
2	2	-20	-1	-2	3	-2	-5
-3	9	2	-3	3	3	5	2
3	-6	1	0	2	8	-15	-21
-7	9	-2	0	-1	-5	-12	-21
2	0	2	1	-1	-1	8	25
-1	15	38	10	0	-1	-16	-65
-1	15	38	10	0	-1	-16	-65
3	-9	-15	-4	0	6	8	26
3	-9	-15	-4	0	6	8	26
-16	1	-22	2	-3	-6	-2	-9
3	5	-3	-4	-5	-2	9	39
-5	-2	22	5	3	4	-2	-3
4	1	-4	-2	0	-4	-13	-2
14	15	2	-2	0	5	19	40
14	15	2	-2	0	5	19	40
-20	-37	-6	-1	-3	-3	-5	-11
-12	-11	-10	-2	-8	-8	-22	-48
9	-6	3	-2	-1	2	13	30
9	-6	3	-2	-1	2	13	30
8	-21	4	-2	-2	3	-3	-5
8	3	-12	-3	3	3	10	30
-7	-25	15	0	-3	0	-2	20
7	6	-20	-2	-2	1	0	-11
-2	-8	6	-2	-1	0	12	28
1	3	2	0	-1	4	-5	-7
5	15	6	-2	4	3	5	17
5	15	6	-2	4	3	5	17
-3	-5	7	-1	-4	-2	1	3
26	26	2	1	1	6	19	38
-1	-4	-2	-3	-4	-7	-5	-9
14	21	-2	1	-1	0	5	6
8	8	6	0	4	0	-4	-18
-4	-10	-12	-3	-2	-4	3	19
-4	2	3	0	-3	-5	2	9
-6	0	17	2	1	-1	1	-4
0	10	-16	-1	-3	-1	8	14
-9	-7	1	-3	-4	-2	-9	-19
-9	-7	1	-3	-4	-2	-9	-19
-6	-1	1	-5	-5	-7	-11	-17
4	16	1	0	5	3	5	0
-19	-16	-19	-3	-5	-1	-10	-19
10	20	1	0	1	-1	-5	4
1	-15	16	-1	-1	4	9	27
1	11	-2	-1	-2	0	4	14
1	11	-2	-1	-2	0	4	14
0	0	-7	0	-4	-6	-11	-47
0	0	-7	0	-4	-6	-11	-47
26	18	9	-2	0	1	3	42
-20	-38	-22	-3	-3	2	7	23
7	31	1	0	0	-2	14	-10
-14	8	-11	-2	-7	-7	2	-30
2	8	13	0	-3	-4	4	9
54	-10	14	9	12	16	14	45
-27	28	-4	2	0	3	-7	5
-27	28	-4	2	0	3	-7	5
-37	-12	-12	1	0	3	2	10
-37	-12	-12	1	0	3	2	10
34	20	0	0	0	-4	-10	-34
8	1	-18	-1	1	-1	9	27
12	9	-12	-2	-2	-7	-6	-13
5	-56	-7	1	4	7	3	36
5	-56	-7	1	4	7	3	36
23	7	0	-3	2	-8	-14	-62
23	7	0	-3	2	-8	-14	-62
-25	-23	-2	-6	-11	-22	-22	-57
-64	16	1	-6	-2	-7	3	-14
-4	-16	11	3	-3	15	40	71
28	-23	-9	-5	2	-7	17	67
-21	-8	18	1	-9	1	-26	-48
-8	27	15	7	-2	-15	-11	-9
16	-22	-36	2	1	5	-6	2
-12	-14	17	7	3	14	20	11
-24	-16	12	2	2	-3	-28	-117
-33	2	9	-3	-1	-10	-34	-91
-11	13	11	-4	-3	4	11	32
-13	-5	-6	-6	-1	-4	5	24
6	-14	19	-4	-3	6	5	4
21	-12	-6	-6	-2	-2	-6	6
9	5	-5	-5	-2	6	8	38
-7	9	-1	0	-1	6	0	2
7	7	3	2	4	2	3	7
8	-18	19	8	3	4	-2	3
-6	3	-9	-3	-2	-3	-3	-17
9	-12	8	-2	-2	0	0	18
-5	3	13	2	-3	-4	-7	-8
11	9	-25	0	5	0	5	12
7	0	-19	-3	-4	-4	0	2
3	18	-5	-1	1	1	9	17
1	-2	9	0	-4	-1	4	26
-16	-35	12	-1	-1	0	-12	-7
22	18	4	-3	-2	1	10	27
-1	0	12	2	4	2	0	-6
4	-6	2	-3	-7	-3	4	14
-8	-23	0	-4	-1	0	-7	-16
-2	11	6	-2	-5	-4	-2	-10
7	15	20	3	0	-4	-1	-1
39	11	0	-3	0	7	6	15
-1	-11	9	1	0	0	0	5
-11	35	25	3	-2	-3	1	-2
9	8	-3	4	1	2	4	13
0	0	-16	-7	-7	-4	2	12
-2	-3	-1	-2	-1	0	2	-3
-2	-16	-33	-5	-7	-5	-3	1
-6	29	-2	1	-4	-6	-8	-10
12	-11	-22	-5	-2	-2	-4	-9
-10	-8	-4	-1	-4	-4	3	8
25	22	10	-1	3	5	3	5
-28	-7	-8	-2	-4	-3	-3	-2
-1	-4	-6	1	3	2	0	-5
-9	-11	0	0	-7	-7	-16	-42
0	5	6	-2	-3	-3	1	-3
-13	-14	23	1	-4	-5	-14	-33
24	52	-1	-1	-1	1	14	30
-32	-12	-18	-7	-7	-11	-29	-99
-47	-51	12	3	5	5	-48	-104
60	5	21	9	10	14	10	48
19	37	-14	-11	-10	-8	-13	10
-8	-36	1	-8	-11	-2	15	62
-70	-35	-17	0	-3	-10	8	32
16	17	14	3	2	15	23	21
-80	-48	2	-3	-6	-11	-23	-61
17	-5	9	6	7	1	-8	-91
19	98	34	10	3	-15	-14	8
29	-5	13	-6	-3	4	-11	-42
-34	-9	-7	-9	-10	-6	-21	-9
13	-2	10	8	14	21	9	-13
-5	-4	8	4	3	0	16	20
-10	-55	-16	-2	-2	6	13	44
-8	0	-11	-2	-31	-16	-37	-126
-1	-1	-15	0	-10	-7	5	12
5	-15	0	-4	-1	-15	-24	-53
17	-11	-9	-5	6	3	14	26
6	3	3	-5	-9	-1	-4	-2
-1	1	10	0	5	2	-4	5
-17	-10	-15	1	3	-1	-1	14
23	11	-11	-2	-3	-1	-3	-11
33	8	28	7	4	7	1	20
1	10	-30	-3	-8	-8	-1	2
3	10	24	-1	0	2	3	27
-2	-2	13	2	-1	6	13	27
-6	-13	13	-1	-6	-3	-5	-3
9	24	7	2	-4	8	12	41
-6	-12	-5	-5	-4	-6	-3	-4
2	-3	0	-4	-4	1	5	16
-9	-19	-6	5	-1	-1	-4	-32
2	0	-15	-1	5	0	6	14
-13	-13	-12	-4	-3	-8	-8	-12
-4	5	9	1	-2	-7	-5	-10
9	2	-11	-2	-3	12	7	8
6	-43	-3	0	2	2	6	-6
0	3	-6	-1	-1	-1	5	4
-6	9	4	1	-4	-8	-9	-9
5	26	24	0	2	3	2	2
8	8	-12	2	1	1	12	30
-9	-5	-1	-3	-3	-7	-3	-5
22	11	3	-1	-5	1	11	31
-3	33	1	-1	1	-1	5	1
-1	10	-1	-3	-3	1	-1	-3
-1	-50	-29	-1	-4	3	4	18
-1	3	-10	-4	-6	-2	2	1
-4	-4	0	-3	-6	-3	-5	-8
-9	-11	-20	-5	-5	3	7	17
-10	23	1	-3	-5	-6	5	8
-5	2	-11	0	3	2	6	9
23	106	29	-1	-8	-13	-12	-11
23	106	29	-1	-8	-13	-12	-11
-15	1	-1	-2	-4	-5	-8	-26
-41	-19	-13	3	-1	-3	-9	-46
56	-27	-7	1	2	12	25	99
32	29	17	4	1	0	-5	-11
5	-16	3	-2	0	4	-12	-28
-43	13	-6	-6	-9	-6	1	-46
-49	-5	-4	-1	-1	-1	-6	-51
-18	3	-1	-8	-11	4	12	42
-65	-69	-14	1	-3	-13	-1	-1
34	42	19	5	16	10	0	-8
34	42	19	5	16	10	0	-8
8	-14	-9	1	4	-2	-11	-19
-12	-15	3	4	6	3	-9	-52
-37	-41	-5	1	-1	-7	-27	-74
-7	-3	4	0	-3	1	17	34
8	10	11	-4	-1	0	-3	-10
8	10	11	-4	-1	0	-3	-10
-3	1	-6	-3	-4	-4	0	-7
-5	18	-2	-4	-5	-11	-7	-24
4	5	5	0	4	4	8	17
4	5	5	0	4	4	8	17
1	-16	-8	-8	-7	-2	-3	4
-15	-24	-9	4	-2	-2	-6	-18
3	1	21	-1	-5	-4	-7	2
6	17	-15	-3	1	-1	10	12
-3	-7	-13	-5	-5	-1	-11	-17
-1	-4	-6	-3	-3	1	4	8
14	26	22	2	-3	1	-1	13
2	-12	-19	-4	-3	-2	3	17
3	9	14	2	3	8	15	15
-8	-26	-10	-1	-3	-10	-19	-27
4	8	-11	-1	-2	1	13	25
-6	-11	9	0	1	1	2	7
-15	-14	-2	-1	-4	-7	-13	-40
3	4	7	1	1	7	20	43
3	4	11	0	-1	0	1	-1
8	1	-3	1	1	0	4	9
-3	-25	-20	-7	-7	-2	-7	-9
4	14	17	6	6	4	2	0
4	2	5	-6	-2	-2	6	9
-16	-18	-6	2	4	0	-5	-12
7	10	-7	-1	-2	-1	-3	4
2	3	19	4	-1	0	7	23
2	1	-18	-3	-6	-6	-5	1
5	5	11	3	4	4	4	2
4	14	2	-3	-4	-4	-5	2
-18	-11	-9	1	-5	-8	-17	-55
7	7	-8	-2	-1	0	4	15
-5	-20	-10	2	0	2	1	1
4	27	2	-1	-3	-4	-10	-26
-3	30	4	2	-5	0	-4	-7
-3	30	4	2	-5	0	-4	-7
-3	-1	3	-2	-3	-1	-7	-14
10	0	9	1	2	7	10	20
-17	-22	-6	-1	0	-9	-13	-27
-4	-1	5	-1	-2	1	3	5
3	-22	-14	-4	-1	6	13	20
-2	-29	27	3	0	1	-17	-9
-30	-42	-5	-4	-3	-6	-3	31
-46	-75	9	6	-1	-17	-40	-62
-31	-52	-16	-4	-8	0	15	59
-12	-25	-9	-2	-2	1	10	5
70	47	-5	2	0	1	10	11
-24	-8	-16	-5	-7	-13	-30	-83
32	56	6	5	1	8	14	38
-20	1	13	-2	-1	-1	-9	-14
28	23	1	3	-1	5	7	36
-22	-27	4	1	1	18	10	-32
-36	-36	0	3	-2	-1	16	38
1	-34	-1	5	12	20	49	109
21	22	4	6	7	-18	16	40
11	-2	-3	2	-9	2	11	35
9	-1	-9	-4	-7	-8	-20	-6
-2	-13	10	3	1	8	21	37
-48	-42	-24	-4	1	-2	-21	-78
3	28	0	-3	-12	-20	-10	-12
5	23	7	1	-3	-1	-10	-31
5	23	7	1	-3	-1	-10	-31
1	-9	-17	-4	-6	-3	-3	-12
12	1	8	3	1	4	8	19
0	7	-7	0	2	-1	-8	-14
4	8	5	0	2	2	2	14
-6	-16	0	-5	-5	-5	-15	-19
-14	5	-6	-1	-1	-5	-32	-81
-10	-24	-5	1	0	1	-9	-19
10	-5	21	2	2	9	21	50
-6	4	3	-2	-2	-1	5	10
18	2	-20	-2	-1	7	13	25
5	19	-4	-1	2	1	7	12
1	19	21	1	-1	0	-2	-3
-2	-25	-20	-1	-3	-3	-2	-5
-2	-25	-20	-1	-3	-3	-2	-5
4	1	-17	-3	-1	-2	6	16
2	7	13	3	-2	-1	-2	-5
-8	-21	0	0	-4	-2	-6	-9
-3	8	-20	-1	1	-1	3	1
8	1	0	-4	0	-2	0	8
-10	-12	-9	-5	-6	-5	-13	-36
-5	-31	-7	1	1	3	9	13
-2	26	9	-1	0	-2	-3	-11
6	-10	0	-6	-4	2	-1	9
5	-1	-2	-2	0	-4	-6	2
-1	-13	1	2	-4	4	5	17
-4	3	4	-2	-1	-4	-14	-31
0	5	-7	-3	-1	-1	-2	-11
2	0	6	0	-2	0	4	20
7	3	4	0	-1	3	8	21
-17	-30	-5	3	-3	-4	-18	-23
-3	7	6	-2	-1	3	-2	-28
-20	-58	-15	-2	-6	-9	-11	19
-1	37	16	0	3	4	12	6
16	12	-14	5	3	3	4	19
16	12	-14	5	3	3	4	19
-12	47	23	-2	-4	-9	-16	-39
-47	-47	-11	-2	-4	-9	-8	-8
-44	-58	-18	-6	-4	-3	-11	-17
21	-4	-4	2	-4	-6	-17	-83
21	-4	-4	2	-4	-6	-17	-83
26	69	7	0	-4	2	9	23
-1	42	18	-4	-3	3	22	41
19	34	22	1	2	-1	-8	-10
18	25	19	-1	3	4	7	24
4	-29	-6	-1	0	6	15	26
-10	-27	-2	0	1	-4	-23	-10
-21	2	-6	-1	-14	-27	-20	-8
3	-16	-16	-5	0	12	28	96
-8	-8	1	1	-4	-8	-26	-68
24	43	4	-1	-12	-2	1	-5
-12	-8	1	-2	-3	-6	4	21
22	10	-18	0	-6	-2	15	22
-9	-6	4	2	0	-2	-8	-21
0	2	9	-2	0	1	3	7
-3	17	9	-5	-5	-7	-11	-15
-3	17	9	-5	-5	-7	-11	-15
-6	-9	13	3	5	1	-1	-10
3	-12	-27	-3	-7	-9	-2	3
13	15	0	0	-1	-2	-2	-17
7	-15	-7	-6	-10	2	5	27
-4	15	3	3	1	-8	-15	-34
-6	-7	-9	3	5	6	12	24
3	16	-14	-5	-4	-4	4	3
-10	-8	4	-1	-1	3	-3	-21
16	14	2	-1	3	8	16	57
5	-1	5	1	0	8	8	29
3	-16	3	-2	-4	4	-11	-12
-6	8	-3	0	-5	-7	-10	-18
-13	-8	4	-3	-3	-5	-13	-35
-8	10	5	1	-4	-10	-14	-49
-6	-1	-10	1	-3	3	-2	-6
-5	1	20	-1	2	-2	-1	-11
2	23	4	-5	-3	-3	3	2
-11	-32	-8	-2	-1	-6	-11	-10
0	-6	-21	-1	-2	-8	-14	-22
8	13	-2	-1	2	3	6	8
-6	-3	15	1	-2	-2	-6	-11
5	25	-2	-4	0	1	4	5
2	-11	2	1	-3	1	3	12
-7	2	-14	-1	0	-2	-6	-13
7	22	13	0	-1	3	12	31
-4	-13	-15	-2	-4	-3	-8	-16
0	-9	-1	-3	-2	-2	-1	1
3	8	15	-2	-2	0	7	22
-9	-10	-3	2	0	-5	-5	-17
3	13	-7	-1	-4	0	13	35
3	3	6	4	0	3	8	-4
13	15	-11	1	-1	-6	-13	-19
-7	48	21	-3	-3	-2	10	16
-46	-13	28	4	-4	-9	-16	0
29	51	-13	5	2	-10	-21	-98
29	51	-13	5	2	-10	-21	-98
16	-12	0	1	2	7	18	57
34	-20	-2	3	3	5	7	-11
15	37	-12	-2	-5	-9	-28	-56
-19	-53	2	-3	-2	-8	-13	6
25	-42	12	-1	7	14	14	59
30	32	11	1	0	-6	-6	21
14	64	24	5	0	5	26	60
-22	0	20	0	-2	8	19	55
-22	18	-14	-2	-3	-10	-15	-31
-10	11	3	3	1	5	20	3
1	-15	-18	-5	-4	-1	-18	-79
-62	-21	-25	-8	-15	-7	-2	-35
-40	-83	-4	-1	-8	-9	-6	10
-4	20	-11	3	1	15	6	-7
10	8	-5	-1	-1	-5	-15	-21
13	9	10	2	3	0	-2	12
24	1	16	5	0	0	5	20
-19	-33	-22	-8	-9	-11	-18	-38
18	23	12	-4	-2	8	16	32
13	25	14	0	-1	3	3	26
15	13	-21	-3	1	5	14	26
-8	-1	1	-1	-3	-1	-11	-27
-15	-6	-8	0	-2	3	8	10
-13	-39	12	0	-1	4	5	7
19	22	14	1	0	2	6	24
8	-13	-21	0	-4	-1	2	7
-2	12	0	0	-1	-3	-3	-22
-8	-5	-7	1	-3	-12	-22	-64
10	21	21	1	0	2	4	9
-7	-39	21	0	-1	0	-9	-20
-4	-1	-24	-4	-2	-1	3	16
-6	-16	5	0	-1	-1	-15	5
2	8	13	2	-3	-1	-1	-13
6	23	-19	0	-1	6	19	28
-6	-47	-2	-1	-1	5	4	13
4	1	-24	1	0	4	10	22
3	12	2	0	-3	-1	11	30
-6	1	2	2	-2	-1	6	17
7	31	13	1	-4	-3	1	4
3	6	2	-1	-5	-5	-4	11
12	24	10	2	3	0	-1	9
-1	-2	-5	-1	1	4	-4	-13
-7	-18	-11	-1	-2	-2	-7	-29
-5	-6	16	1	-2	-4	-10	-11
6	17	-3	2	3	2	11	23
14	19	10	-2	-2	2	10	19
-9	-1	8	-1	-2	-4	-4	-4
-2	-10	-24	-2	-3	2	-5	5
2	9	8	1	-3	-3	-2	-4
2	9	8	1	-3	-3	-2	-4
-7	-51	-43	-3	2	4	2	-10
6	21	2	1	-2	3	10	35
-15	-10	3	2	-3	-8	-25	-53
16	17	18	0	-1	-5	6	39
8	13	4	-1	-1	2	6	10
11	23	14	3	1	2	11	19
-3	-5	13	-2	-7	3	6	-4
-16	-10	-28	-4	-4	-5	-10	-38
12	30	22	2	4	1	11	26
-29	-8	-17	-3	-5	-6	-5	-17
-34	-45	-6	1	7	6	-13	-51
2	-11	34	3	4	4	-6	-3
11	8	-1	2	-3	-8	6	29
1	30	-20	-3	-11	-6	-11	-26
-35	57	9	0	-5	-12	-18	-43
48	24	-3	1	2	19	47	107
20	19	1	1	2	7	25	61
27	63	24	1	0	3	-3	-9
59	49	-10	5	9	2	24	35
22	30	44	2	4	14	3	-9
24	25	17	0	3	-16	-22	-20
24	25	17	0	3	-16	-22	-20
-27	-28	-28	-8	-13	-20	-10	0
-27	-28	-28	-8	-13	-20	-10	0
3	13	28	14	9	18	10	2
-24	6	-31	-4	-4	-22	-32	-72
6	-12	8	-1	0	13	12	39
3	19	-9	1	-6	-5	13	31
-7	-12	-5	1	5	4	12	29
20	39	28	7	8	14	26	75
8	17	8	-4	0	-4	-2	7
-9	-20	-7	-7	-6	-5	-4	-21
-18	-26	23	-3	-3	-2	-9	-27
-11	-12	-4	0	-5	0	-12	-21
-3	-23	-2	-3	-3	-4	-7	-20
-14	-45	-16	-3	0	6	8	19
9	0	7	-1	-3	-8	-13	-21
8	15	-21	-1	1	1	1	11
13	2	3	0	6	7	15	24
-7	35	14	6	1	-2	-13	-25
-7	35	14	6	1	-2	-13	-25
6	22	-1	0	1	0	9	4
-9	-19	-17	-3	-2	4	-7	-11
-7	-14	13	-2	-1	-2	-4	-19
-9	-7	-13	-2	0	-2	8	17
-9	-7	-13	-2	0	-2	8	17
-7	-5	19	-3	-3	-5	-12	-8
12	20	2	-1	1	-1	4	2
12	20	2	-1	1	-1	4	2
4	-6	13	1	-1	2	-2	-5
-3	-14	-9	-4	-4	-2	1	8
13	45	22	4	5	7	15	21
-7	-8	-18	0	-4	-6	-20	-60
0	-1	-4	-3	-5	-6	-2	-2
-3	-9	-14	-6	-6	-4	-1	-2
16	19	4	2	0	7	13	20
-6	-14	-10	0	-1	-5	-10	-21
11	-13	0	-2	-2	-3	5	14
1	-16	-11	-2	-2	-4	-11	-23
1	-16	-11	-2	-2	-4	-11	-23
-4	-6	-5	1	0	3	2	9
-12	-7	-3	-4	-1	-1	-14	-29
-12	-22	-3	0	-3	-5	-4	-11
1	6	-4	0	-2	3	-2	9
4	10	-5	1	1	0	5	7
6	0	15	-1	-1	6	12	23
1	-1	-1	-2	-1	-2	0	-7
-15	-23	6	-3	-2	-2	-5	-16
-2	-20	-12	1	0	4	2	16
-4	-2	-4	-1	0	1	2	6
-6	8	5	-3	-3	-3	-11	-40
-6	-22	-19	-2	-4	-4	3	10
-4	6	-7	1	3	3	-2	1
9	17	16	1	-3	1	4	12
2	-18	-10	-1	-4	-7	-2	6
1	2	-12	-1	1	-6	-3	-10
-5	8	8	-1	1	3	-6	-19
4	6	5	-2	-1	-3	0	3
-2	-3	2	-2	1	0	-6	-14
1	3	-12	2	-1	5	2	11
5	17	5	-1	5	-3	-6	-5
-8	-20	-10	0	-4	-2	-2	7
-1	3	10	2	3	4	10	18
-3	21	-5	2	0	2	13	16
-3	21	-5	2	0	2	13	16
-54	-37	-33	-9	-13	-15	-35	-70
-54	-37	-33	-9	-13	-15	-35	-70
0	2	41	7	2	6	16	45
22	6	5	-2	0	-1	-11	-25
9	-13	-15	0	2	3	-1	-19
27	47	4	3	0	-1	19	27
62	33	16	1	7	14	9	34
-11	0	4	-5	-9	-11	-12	-21
-47	-69	-25	-12	-13	-9	-20	-15
18	48	17	1	-5	-3	8	34
-35	-24	-14	-3	-4	-5	-4	25
-9	-57	-18	-1	3	5	2	-16
-9	-57	-18	-1	3	5	2	-16
37	-31	-10	-2	-5	-3	10	38
37	-31	-10	-2	-5	-3	10	38
-1	45	7	2	-4	-8	-9	-25
-48	-12	9	-1	0	2	20	52
-12	-10	-17	-4	3	2	-14	-11
48	68	60	8	0	-1	5	-27
-6	-13	-18	-2	5	2	24	78
5	42	-2	2	22	14	21	-29
-58	-28	3	4	21	35	-49	-114
-7	11	7	2	-4	-10	-4	36
48	-30	-11	0	-3	-8	-16	-31
-8	20	31	2	-5	5	-4	-42
-31	-58	-44	-6	-14	-23	4	-2
-2	-8	-17	-6	-32	-17	-33	-73
-28	-65	-22	-4	-6	-4	1	6
-34	-25	11	7	7	8	4	11
10	-6	9	6	-1	-2	10	21
10	-6	9	6	-1	-2	10	21
10	-6	9	6	-1	-2	10	21
-7	-17	9	-4	3	10	17	41
-7	-17	9	-4	3	10	17	41
16	26	7	-2	1	-3	-14	-13
8	3	-1	-4	0	-1	6	19
1	0	-10	0	-1	7	2	6
8	8	-3	-3	-3	-4	6	15
-9	-19	-2	-2	-7	-8	-15	-26
-9	-19	-2	-2	-7	-8	-15	-26
-2	28	23	2	1	2	1	-12
-2	28	23	2	1	2	1	-12
-5	-1	3	-4	-9	-4	-4	0
2	18	-1	-3	-2	-1	5	15
11	-14	-4	1	1	9	18	50
4	19	17	2	2	3	-6	-17
4	-13	-18	-3	-4	0	4	-3
9	21	-1	1	-2	8	10	48
-14	10	-3	0	-5	-11	-11	-40
-14	10	-3	0	-5	-11	-11	-40
22	25	-3	0	0	2	14	15
-4	-14	-2	-1	-1	-3	-8	-11
-3	-8	-6	1	1	-1	-4	2
-1	2	8	-1	-4	-7	-3	-14
-9	-2	-1	0	-4	-4	-9	-16
-9	-2	-1	0	-4	-4	-9	-16
-12	-14	-13	-2	-2	-4	-6	-25
-12	-14	-13	-2	-2	-4	-6	-25
6	5	8	-1	-4	1	3	2
22	20	-8	2	2	-1	0	-10
-3	10	14	2	-7	-8	-3	-10
-14	-8	5	-2	-3	-1	2	4
11	40	-18	2	0	-3	-5	-36
-14	23	22	0	-2	-4	-18	-34
-6	-7	-10	-3	0	-1	4	18
1	8	12	0	-4	0	5	18
-14	-4	20	-1	-4	-6	-11	-21
2	-26	-2	-4	0	4	3	1
2	-26	-2	-4	0	4	3	1
30	18	-14	0	-7	-4	0	-25
0	-10	-2	0	2	5	9	40
-6	-15	-26	-5	-6	-4	1	18
-22	-26	-1	1	2	0	-9	-21
-22	-26	-1	1	2	0	-9	-21
-33	50	8	1	-2	-7	3	3
-29	-27	2	-5	-1	0	-22	-88
2	33	34	-3	-4	-3	0	3
2	33	34	-3	-4	-3	0	3
8	28	3	-1	2	-1	-5	27
4	-1	-41	-2	-3	-7	2	-12
4	-1	-41	-2	-3	-7	2	-12
-7	-7	-20	0	-3	-10	-21	-38
-13	-13	-21	-2	-4	-7	-12	6
-16	-72	-24	-2	1	0	-16	-62
-16	-72	-24	-2	1	0	-16	-62
-11	1	-34	-1	-3	3	14	23
71	6	4	2	4	2	5	38
31	51	27	3	-1	-1	-9	-50
-39	-40	-8	-5	-4	-9	-36	-72
14	-7	8	-3	2	2	11	34
-27	2	-20	-3	-6	0	11	28
-9	-8	10	-4	-3	0	-6	13
-20	-4	-26	-2	1	5	18	56
20	36	20	0	5	6	29	71
53	29	1	6	6	12	21	64
53	29	1	6	6	12	21	64
56	26	-16	-1	-10	-10	15	51
56	26	-16	-1	-10	-10	15	51
-40	-11	-1	0	-8	-13	-40	-84
-22	-7	-8	-3	-14	-8	-20	-42
2	-7	44	11	6	5	12	11
-7	-5	8	0	-3	3	3	8
-11	-25	-21	-1	-2	-2	-9	-24
-17	-34	-4	-10	-2	-5	-1	-18
12	-2	-16	-2	-11	-2	30	80
6	6	12	-2	2	10	3	18
2	-7	-25	-8	-4	-4	-11	-6
3	-2	5	-2	-5	-4	0	2
28	48	5	0	2	4	10	36
-13	3	-5	-1	-6	-13	-34	-50
-9	-13	2	6	6	9	7	9
-9	-13	2	6	6	9	7	9
-8	-29	-14	-8	-10	-17	-24	-57
-8	-29	-14	-8	-10	-17	-24	-57
13	4	6	2	0	7	7	39
-22	-61	-11	-6	-3	3	13	18
-26	-15	-26	-3	-2	-4	-13	-35
-26	-15	-26	-3	-2	-4	-13	-35
-19	0	10	1	-3	4	8	8
19	13	12	2	0	7	23	45
0	1	7	2	0	-1	2	1
10	25	-9	1	1	-5	5	5
10	25	-9	1	1	-5	5	5
-10	-18	-11	-2	-5	0	0	7
-10	-18	-11	-2	-5	0	0	7
6	-4	12	0	-5	-1	11	35
2	-12	-21	-1	-2	-4	2	29
13	19	10	1	2	4	4	5
10	2	-13	-4	-7	-8	-20	-47
3	1	7	1	2	-2	-8	0
3	5	3	2	-1	3	-1	15
-2	14	6	-1	-1	1	1	-5
-7	-10	-19	-1	0	2	-2	4
-2	-1	2	0	-3	0	0	-1
-3	-1	5	-4	-7	-5	0	13
-8	-29	-19	-3	-3	-3	-5	-4
10	-15	-7	-4	-2	0	5	-13
-1	18	7	0	-2	-2	6	0
-1	18	7	0	-2	-2	6	0
-24	-15	-7	1	-2	-3	-4	-10
-24	-15	-7	1	-2	-3	-4	-10
0	11	12	8	1	-1	-3	-11
1	-1	11	0	1	2	-3	-4
-8	13	-19	-8	-5	-4	-3	-30
-3	-5	-19	-5	-7	-5	3	3
-3	2	15	0	0	-3	-12	-39
5	11	-11	-3	-6	-5	-20	-67
1	10	5	0	-1	-1	-6	-12
16	0	16	-2	-2	3	6	30
16	0	16	-2	-2	3	6	30
17	-1	-14	-3	-2	0	6	28
17	-1	-14	-3	-2	0	6	28
-5	-5	-27	-1	-3	1	3	14
-17	-11	3	-1	-1	-3	-3	-5
-6	-13	-5	-3	1	2	5	14
-13	-55	-19	-2	2	2	0	10
-13	-55	-19	-2	2	2	0	10
12	37	-4	0	-3	-3	2	12
-2	1	5	-3	-3	-7	-4	11
-17	-17	-13	-1	-2	3	1	20
10	3	-12	-2	-4	-9	-14	-43
44	61	47	5	5	3	19	15
-16	44	8	3	0	2	11	-20
-16	44	8	3	0	2	11	-20
26	50	34	-1	-4	-1	-1	36
26	50	34	-1	-4	-1	-1	36
-7	-22	-12	-2	1	0	-2	-16
-7	-22	-12	-2	1	0	-2	-16
-28	-55	-7	-2	-7	-9	-10	-25
2	34	-6	1	-3	-5	-15	-59
-43	-44	-7	-6	-6	-11	-6	-10
30	-26	-1	2	2	1	6	-45
15	16	-18	-6	-5	-3	11	13
-30	-13	5	-1	0	-6	-2	-43
-7	-41	4	-5	0	26	29	66
24	11	14	0	-4	-3	-23	26
-38	-15	-7	-1	-6	-14	-22	-62
6	12	-9	1	0	-3	-10	13
37	9	15	3	-2	8	-1	21
-16	1	-11	-2	1	7	8	9
-16	1	-11	-2	1	7	8	9
14	-40	11	6	3	12	1	-12
8	8	28	3	4	7	13	27
8	8	28	3	4	7	13	27
-16	-32	-2	-6	-5	-5	-11	-38
-16	-32	-2	-6	-5	-5	-11	-38
-9	-21	-3	-1	-7	-7	3	9
0	-4	-13	-1	-3	-5	-7	-11
-16	2	13	-4	-1	-4	-6	-23
6	-22	-21	-3	-4	1	4	22
-1	1	1	-4	-3	0	2	3
3	-16	-10	0	-5	-3	-6	4
3	-16	-10	0	-5	-3	-6	4
3	23	5	-2	0	4	0	-14
2	30	-2	1	1	6	12	5
-32	-40	-5	-5	-7	-5	-11	-32
-32	-40	-5	-5	-7	-5	-11	-32
0	8	0	2	0	2	5	18
-2	8	11	0	-4	-5	3	3
-4	29	10	2	4	-3	-13	-39
3	4	-6	1	1	0	-5	-14
9	-2	-20	-5	-3	-5	2	16
-10	0	16	7	5	8	5	11
7	12	0	-4	-1	-3	4	16
5	20	11	2	1	4	7	7
5	20	11	2	1	4	7	7
4	-14	-19	-1	-2	-4	-3	4
4	-14	-19	-1	-2	-4	-3	4
13	-1	-8	-5	-2	4	10	23
-2	-8	2	0	0	-3	-1	2
-9	-16	0	-1	-3	0	-5	-7
-9	-16	0	-1	-3	0	-5	-7
-3	-11	-23	-6	-5	0	10	13
10	4	5	-1	-2	0	2	4
10	4	5	-1	-2	0	2	4
1	7	-3	-5	-1	0	-4	-14
-1	-16	12	-2	-5	1	-5	-5
-10	-5	20	4	3	0	-1	-10
-8	-8	-25	-4	-2	-7	-11	-42
-4	-15	-19	-4	-2	-2	-10	5
-4	-15	-19	-4	-2	-2	-10	5
-5	9	0	3	1	-2	-5	-19
-5	9	0	3	1	-2	-5	-19
-4	-4	-7	5	4	2	4	13
-4	-4	-7	5	4	2	4	13
-1	11	8	-1	-1	0	-3	-5
6	18	-4	-5	-4	-3	5	-2
-7	-12	-2	-2	-1	-3	-5	-5
6	18	23	5	2	1	5	4
6	18	23	5	2	1	5	4
-6	-8	-9	-3	-1	2	-1	-3
-4	-9	-2	-1	1	1	-5	-5
-4	-9	-2	-1	1	1	-5	-5
-5	-27	-19	-5	-2	2	2	-2
-1	-8	6	0	-1	2	-3	-1
14	-4	25	9	3	2	-1	3
-2	-13	-16	-4	-2	-4	-3	-4
-2	-5	-9	-2	-2	-1	0	-3
-14	-2	-7	-3	-1	-5	-11	-10
-15	-12	-5	0	-2	-3	-6	-8
1	7	15	3	3	2	-5	-4
1	7	15	3	3	2	-5	-4
1	3	-3	0	-1	-5	1	-1
1	3	-3	0	-1	-5	1	-1
18	15	12	3	-2	-3	0	8
-4	-6	-12	-2	-2	0	-3	-4
6	3	12	-1	1	4	6	7
-10	-14	5	3	4	14	5	0
-10	-14	5	3	4	14	5	0
8	3	-5	-5	-7	0	10	3
-14	-1	13	5	5	-2	1	-1
5	-9	-38	-12	-7	-6	2	4
26	24	36	10	8	3	4	8
-5	-10	-14	-5	-7	-3	-4	-5
-5	-10	-14	-5	-7	-3	-4	-5
1	5	-16	-8	-6	-6	-2	-6
1	5	-16	-8	-6	-6	-2	-6
-16	-15	-7	-4	-6	0	4	5
-16	-15	-7	-4	-6	0	4	5
-9	-5	19	4	-1	-2	-9	-14
8	8	-19	-3	-2	4	7	15
1	3	7	2	4	1	2	0
0	-1	9	-3	0	0	5	15
-1	3	6	-1	-3	-5	-3	-1
5	-7	-9	-1	-2	-5	-2	15
-1	2	5	-4	-3	-9	-9	-38
10	30	-11	2	1	2	16	21
11	36	12	4	0	4	4	2
11	36	12	4	0	4	4	2
-6	16	-22	-4	-5	-7	1	15
-4	3	8	-2	-3	1	-12	-23
-6	-14	-18	-2	-2	-4	-15	-25
8	21	5	-5	-1	3	13	46
-3	-35	22	1	-2	2	-5	-10
15	26	-13	-3	-3	1	1	8
30	19	2	1	2	6	26	89
4	9	-9	-4	1	1	5	23
-16	-26	-31	-2	-3	-6	-6	-25
-11	-10	-3	1	-1	-1	-3	11
-11	-10	-3	1	-1	-1	-3	11
-43	7	9	-3	-6	-12	-15	-26
-14	-26	-22	-5	-7	-8	-13	-20
6	14	17	0	0	6	1	-4
-5	-12	-11	-2	-2	3	9	22
-2	-41	-3	-2	-2	-7	-7	-13
30	-14	-20	-1	1	8	23	29
-10	14	11	-1	-5	-12	-26	-32
-32	-42	-26	-2	-3	-1	5	-2
31	19	22	0	-4	3	21	48
34	6	-4	2	4	0	5	26
25	-9	13	-2	-2	-1	-17	-79
25	-9	13	-2	-2	-1	-17	-79
-13	-22	-33	-2	-1	1	2	-4
-29	4	6	-2	0	-5	-12	-17
-15	3	-6	-4	-5	-12	-15	-45
-15	3	-6	-4	-5	-12	-15	-45
-15	3	-6	-4	-5	-12	-15	-45
6	0	2	0	1	2	-1	-11
-11	18	13	-1	-4	-6	2	13
5	-8	0	1	-8	-13	-33	-65
13	12	1	-1	1	2	3	16
4	15	27	7	4	9	6	24
-3	-5	3	0	-4	1	-8	-10
10	-5	-4	0	-1	5	15	50
10	-5	-4	0	-1	5	15	50
6	1	18	6	4	4	-6	-1
6	1	18	6	4	4	-6	-1
2	-16	-20	-4	-6	-4	3	9
14	23	17	-1	-1	0	6	10
-17	-59	-22	-3	-3	-2	-13	-4
-5	-6	9	2	-2	0	2	14
-1	2	-25	-2	-1	-4	3	-1
-13	-15	5	-5	-8	-14	-20	-37
-2	6	-11	-1	-1	1	4	2
11	11	-9	1	1	5	9	7
11	11	-9	1	1	5	9	7
-7	-12	-43	-9	-7	-6	-9	-17
-2	4	15	3	2	-2	-2	-4
12	26	7	5	3	8	12	33
-5	-8	0	-3	-4	-5	-1	6
-5	-8	0	-3	-4	-5	-1	6
-8	8	26	5	1	4	1	3
17	14	0	-2	6	10	18	46
-9	-33	-23	-6	-4	-3	-6	-18
-5	9	-5	2	-2	0	-3	-26
-4	14	29	2	-5	0	-17	-42
-4	19	-10	-7	-2	-12	-15	-18
-8	-15	-10	-3	-3	3	6	-2
5	3	11	5	-3	6	12	26
-7	9	-31	-4	-5	-7	-14	-47
-7	9	-31	-4	-5	-7	-14	-47
4	0	26	5	3	3	-3	-2
16	25	9	1	3	8	17	54
2	28	13	4	0	5	3	-7
-34	-49	-4	-4	-3	-8	-16	-7
-4	0	-12	-2	-4	-5	-12	-39
14	39	7	2	-1	4	12	11
-12	-37	-7	-1	-3	-10	-17	-18
-14	7	-17	-4	-6	-7	-16	-66
19	15	1	-1	-1	5	20	55
-8	-5	-18	1	-2	1	4	4
7	-2	-16	0	-2	-4	-7	-1
32	6	1	-2	0	4	7	22
8	16	6	0	-1	4	16	25
-8	-15	-6	2	0	-7	-6	-12
6	-3	10	0	2	-1	-11	-41
-15	-22	-15	-3	-3	3	6	1
-21	6	3	2	-1	-2	-8	-34
-21	6	3	2	-1	-2	-8	-34
11	15	8	0	3	8	10	44
-5	9	-6	-4	-7	-12	-10	3
13	-2	16	0	-1	2	-26	-58
-56	-87	-26	-5	-6	0	-15	-31
-36	-37	-16	-1	-2	-4	-4	5
18	44	15	4	6	13	26	33
38	10	13	1	1	-3	-16	-47
4	40	25	1	-3	-6	-20	-24
4	40	25	1	-3	-6	-20	-24
-53	-59	-18	-6	-7	2	16	27
-53	-59	-18	-6	-7	2	16	27
-5	15	-31	-6	-7	0	12	26
-5	15	-31	-6	-7	0	12	26
30	28	15	-3	-14	7	2	32
32	15	-1	-5	-6	-5	-9	-11
-37	-46	-3	2	0	-9	-22	-58
-37	-46	-3	2	0	-9	-22	-58
0	26	23	4	10	3	-23	-83
0	-10	-13	-1	-9	-7	3	18
0	-10	-13	-1	-9	-7	3	18
10	1	-2	2	4	4	20	51
12	-1	-3	1	-3	1	17	62
10	8	26	4	5	8	12	56
-4	-22	15	-7	-5	-4	3	10
-4	-22	15	-7	-5	-4	3	10
5	4	9	-3	1	-4	2	-4
5	4	9	-3	1	-4	2	-4
3	0	-18	-3	-3	-4	-2	13
6	18	29	-3	-4	-1	1	3
-16	-33	-26	-3	-3	-6	-8	-19
-1	14	22	3	1	5	2	-10
-6	2	-10	1	1	1	1	7
-11	-30	-9	-1	-7	2	-6	-17
7	8	-21	-6	-4	1	11	22
-8	0	-10	-1	-2	-2	-6	-30
13	5	-31	-6	0	2	6	7
5	9	24	7	3	5	2	9
5	9	24	7	3	5	2	9
4	-7	-16	-5	-4	-2	5	-1
4	-12	-6	1	1	6	-8	5
4	-12	-6	1	1	6	-8	5
12	8	11	7	1	4	17	45
5	14	7	2	-4	4	5	-1
-7	0	-17	-3	-2	0	-7	-25
5	-24	2	-2	2	16	33	81
1	-3	-2	-1	-3	-1	0	23
0	-5	0	-4	-6	-8	-10	-21
8	2	-5	-1	0	-3	-6	-8
-7	8	12	2	0	-5	-10	-28
-1	0	-5	1	-1	5	13	22
6	5	-2	1	0	-5	1	6
-10	-19	-32	-7	-4	-1	-9	-18
-1	24	22	5	6	2	-1	-6
-16	-47	-3	-6	-9	-6	-11	-10
2	24	18	3	4	-2	-1	-4
9	10	-16	-4	0	-2	-8	-17
-6	-10	7	1	-1	1	8	23
3	31	5	-2	-3	0	11	28
1	29	12	4	0	-1	-1	-4
1	12	-19	-8	-5	-3	-3	-22
0	14	13	4	0	-2	3	8
-27	-14	10	0	1	2	-3	-22
-16	-16	-7	1	-3	-6	-25	-68
0	15	0	0	-3	0	-6	-30
18	22	-10	-6	-5	-7	-12	-35
11	53	-4	4	0	2	5	9
-43	-21	0	-5	-8	-14	-23	-94
45	29	9	6	4	4	-11	-39
-37	-44	-8	-4	-5	-4	-1	-1
-37	-44	-8	-4	-5	-4	-1	-1
-18	-23	1	-1	-3	-9	-11	-39
31	12	10	4	-4	1	13	65
-37	-14	-7	1	-8	-4	9	-11
13	45	26	2	6	5	-10	2
38	6	-39	-8	-4	-2	-12	25
4	-2	33	1	5	12	6	19
4	3	-12	-4	-8	0	6	23
-18	-29	-7	-1	5	1	-6	-47
0	-5	-5	-3	-3	-1	3	-8
-11	3	-19	-6	-3	-2	-7	-40
-4	17	21	0	-1	2	-4	-17
-6	7	26	-1	-1	-7	-3	-26
-8	2	6	2	2	-2	-3	5
-1	20	3	-1	-2	0	9	23
-6	-27	-7	-3	-6	0	-4	4
-11	-17	1	-3	-9	-13	-11	-10
-2	-6	-16	-6	-6	-9	-1	-7
24	31	8	1	1	10	28	59
-1	0	20	2	1	3	-5	-4
2	-8	-1	0	-1	1	5	5
-18	-25	-16	-1	-8	-4	-10	-36
12	-4	15	-1	0	1	-4	9
-2	-17	5	8	0	-5	-20	-34
6	2	-3	-2	-2	0	-2	-5
3	7	-3	5	3	4	4	18
-14	-13	-9	-3	-2	-6	-24	-31
-10	-9	-20	-1	0	-4	-12	-38
-10	-9	-20	-1	0	-4	-12	-38
-6	-18	-12	2	3	1	2	1
-1	-11	-22	-4	-3	-3	-1	-4
3	-8	-2	1	1	5	6	7
3	-13	-24	-2	-4	-1	1	22
-7	-5	9	-1	1	-3	-5	-5
-7	1	0	1	2	2	3	-3
6	25	-5	-2	0	1	3	6
12	22	10	5	5	5	9	27
-16	-42	7	-1	-3	-3	-5	-5
-6	4	9	-1	1	-3	-7	-14
-18	1	5	1	-5	-11	-31	-96
8	-5	15	0	1	3	3	14
-5	3	20	3	-1	0	1	6
-5	-3	-4	-5	-5	-1	-2	-13
3	-12	-17	2	2	7	14	29
5	-2	-1	-1	-2	-1	-9	-16
-21	-7	35	5	0	-3	-11	-20
50	-2	8	2	2	4	1	21
-27	-6	-6	2	1	-9	-12	-7
-13	-4	-29	-7	-2	2	11	20
-33	-38	4	-4	-3	-17	-36	-83
10	105	16	-1	-5	-10	-14	-77
-45	-64	-4	-3	-1	-4	-35	-84
5	2	21	4	3	10	31	64
13	-23	7	1	3	12	28	56
-2	30	-7	-5	-8	-18	-29	-48
-36	-48	-6	3	8	-1	-25	-70
26	63	-3	3	1	-3	-20	-21
-25	8	-5	2	-5	-17	-27	-66
8	-4	4	-4	-4	7	23	60
17	16	5	1	-10	3	28	71
-16	-15	6	2	-2	-7	-14	-47
8	26	-5	5	-3	-3	5	-14
6	-17	-30	-6	-5	-3	0	8
0	-13	-10	-4	-1	-4	-9	-21
3	-1	-17	-1	-8	-8	-3	4
8	5	5	1	4	0	-7	-19
1	-12	-15	-4	0	-4	-11	-33
1	-12	-15	-4	0	-4	-11	-33
-4	32	-9	1	0	0	-4	-28
0	-13	-3	-5	-6	-6	-8	-17
10	27	25	9	5	4	11	31
-10	-13	1	1	0	-2	-3	16
-8	1	-13	-3	-9	-12	-23	-65
8	-2	0	0	-1	4	5	13
17	-31	-12	0	-2	1	1	4
-23	11	1	-4	-6	-4	-17	-68
7	19	-10	-2	-6	-1	0	15
-3	-4	12	0	1	0	2	3
3	-24	-29	-4	-4	-4	2	10
-11	-34	16	0	-1	3	4	14
14	44	2	1	2	3	-6	-12
2	-8	12	-2	-2	4	14	36
-1	-3	-3	-4	-4	1	10	34
-10	-24	4	-1	-2	1	7	15
-9	13	-5	0	3	-1	-13	-44
-9	13	-5	0	3	-1	-13	-44
-7	-28	-4	-2	-6	-8	-8	-14
13	32	4	8	5	12	14	26
2	-7	-18	-7	-10	-16	-10	-2
0	0	2	1	4	6	1	-1
-6	-6	15	-1	-7	0	-2	-2
-7	-11	-10	0	-1	-2	-7	-15
-5	-30	-4	0	-2	-2	-8	-1
-12	-15	-10	-4	-8	-8	-16	-44
11	25	2	-4	-6	5	11	27
-9	-1	22	0	-2	-5	-8	-18
1	27	2	-3	-4	5	25	52
-1	-38	-34	0	3	-1	-2	6
9	39	29	3	0	2	1	-19
37	-4	0	-1	3	6	17	50
-30	-43	-25	-7	-7	-12	-16	-20
18	8	-17	2	-1	-4	-23	-75
16	-34	2	2	2	5	5	28
16	-34	2	2	2	5	5	28
-32	-7	-4	0	0	-17	-40	-59
13	50	12	-1	-11	-20	-41	-19
-11	-51	-16	-7	2	8	24	44
-1	-25	9	-1	4	20	38	127
9	-1	-9	1	1	3	24	12
1	19	10	6	0	-2	9	4
9	8	-7	-4	-6	-6	1	45
-10	2	8	4	-3	-2	0	-38
-6	6	15	7	4	4	4	1
10	5	-15	-5	4	8	7	24
11	-11	3	-1	-2	3	10	38
-10	-9	-13	-5	5	1	0	2
-3	6	-9	-4	-5	-2	0	7
2	-1	-6	-2	-3	-7	-2	-20
-7	-18	0	0	-5	-3	-11	-29
-8	-4	1	-2	-5	-4	-17	-38
-8	-7	-1	-2	-4	-4	-8	-33
-15	-4	-20	-7	-6	-5	9	8
-4	2	-3	-2	-2	-1	-4	-4
6	-2	8	5	0	3	-3	0
5	16	25	4	0	2	12	22
3	6	-11	-4	-7	-2	3	10
4	-13	-22	-2	-3	2	-2	-6
2	27	32	6	4	8	29	62
-17	-24	-13	-1	-4	-8	-20	-53
0	0	-3	-3	-1	3	7	16
-6	2	-2	-3	-5	-3	-1	-11
-3	-19	-12	-2	-1	-3	-7	-6
-1	18	1	1	-1	1	4	4
-2	-5	-11	1	-3	-5	-7	0
-9	0	4	-2	1	-4	-27	-82
15	22	-5	8	8	9	7	16
-10	-45	-21	-7	-5	1	9	50
14	31	11	0	-4	-3	1	-2
-12	-11	-2	2	-1	-2	-9	-10
-13	-35	6	-6	-6	2	-1	10
-1	25	14	0	-3	-7	-7	-32
2	2	5	2	-1	2	-6	-4
-6	-13	-23	-8	-5	-6	-7	-1
8	-6	12	2	3	4	1	15
8	6	1	1	-1	1	5	-1
0	-16	-3	0	0	2	-5	-22
-9	-19	-12	-1	-1	-3	-8	-31
-2	10	28	2	2	-2	-4	-3
-13	10	17	2	0	0	-4	-22
1	-5	-20	-9	-5	-2	5	24
-2	-18	-11	0	-2	2	4	19
-7	0	8	-2	-1	-3	0	3
-36	-25	-17	-6	-6	-16	-24	-60
5	-41	-32	-5	-7	-1	0	-26
8	72	-9	5	8	11	20	42
8	72	-9	5	8	11	20	42
20	54	15	-1	-6	2	-1	-35
20	54	15	-1	-6	2	-1	-35
-20	-8	-5	-3	1	-1	-13	-29
4	15	-8	0	-5	3	8	12
-14	-41	11	2	-3	-11	-23	-64
7	-1	-20	-1	0	7	10	34
-11	-1	7	-3	-1	-4	-37	-51
-1	18	48	8	4	-3	11	14
17	16	6	4	9	8	3	23
3	-1	1	-1	-3	2	4	11
-53	-50	-24	-6	-14	-9	-17	-34
-25	-8	-1	-7	-4	-3	-4	-35
4	5	1	-4	-1	3	11	11
19	-9	5	-3	4	7	1	10
9	6	-8	-6	-8	-10	-15	-33
3	-4	-10	-3	0	0	7	9
-9	-23	10	3	5	2	4	17
1	2	-8	2	-4	-1	-5	12
10	35	-2	-3	-6	-5	3	-6
16	18	-23	-1	-2	-2	-11	-39
-6	-3	19	8	3	1	5	-1
-6	-23	0	-3	-3	1	-1	-11
-5	9	-12	-4	-4	1	-2	-13
-5	9	-12	-4	-4	1	-2	-13
22	-4	-17	-3	-6	-5	1	9
-4	-6	-11	-2	-3	-1	2	27
9	8	28	3	-6	-4	-7	4
16	19	-2	2	0	0	12	36
11	7	-2	-1	-7	-2	7	20
7	18	-8	1	0	1	6	7
-7	-17	-5	-6	-6	0	2	-4
-10	-19	0	5	1	-1	-8	-38
-24	-28	-17	-7	-8	-7	-15	-32
7	49	7	4	3	2	-2	2
5	-15	-13	-2	-3	0	10	40
3	-22	-34	-7	-5	-1	8	27
5	-4	-10	-3	-4	-4	4	10
5	18	19	2	-3	0	6	0
0	7	-17	-3	-3	-4	-5	-22
6	11	-11	2	3	2	3	4
-5	-24	-11	1	-1	-5	-9	-12
-5	-24	-11	1	-1	-5	-9	-12
-3	-8	10	4	-2	-1	-4	8
-2	-3	-2	-6	-1	-1	1	10
1	9	28	2	-2	3	4	8
0	1	7	-1	-2	-1	7	17
-1	-6	2	1	3	3	9	30
-11	-17	-13	-3	-3	-11	-8	-2
0	6	-8	-1	1	5	1	2
-3	-15	-1	0	-4	-4	-18	-41
-1	-6	-8	-1	3	5	7	11
-6	-3	13	-1	-1	-3	-3	6
3	-12	-11	0	0	4	10	33
-5	11	-3	-1	1	2	1	-1
2	19	-8	0	1	-1	10	10
0	8	8	4	-1	-1	-9	-38
0	8	8	4	-1	-1	-9	-38
17	33	8	1	-2	1	3	16
-18	-81	-12	-2	2	7	-10	3
-9	25	-23	-1	-2	-5	-18	-64
6	-21	-3	2	4	4	-17	-36
16	21	-7	-2	-4	5	19	66
44	64	21	4	8	6	15	41
-30	-33	-18	1	0	-1	-6	-7
10	21	-20	-7	-12	-12	-2	39
-36	-26	-8	-1	4	-5	-21	-53
7	-12	-13	-5	-1	9	17	23
-19	-14	-18	-5	-8	-16	-50	-71
13	8	2	-4	-14	-11	5	-11
-5	-31	16	3	4	11	20	42
16	-7	-13	0	-2	2	8	-5
13	13	-6	3	5	10	17	30
-16	-19	-4	-5	-10	-9	-6	-19
-5	7	11	-1	2	7	14	4
-4	4	0	0	2	-2	-4	4
-2	5	8	0	2	5	9	9
-2	6	6	-2	-3	-1	-2	-5
-9	-7	33	5	3	1	-7	-17
10	21	11	1	0	4	10	25
-8	-17	-31	-8	-5	-9	-10	-36
-8	2	-8	-1	-3	-1	-13	-10
2	7	-33	-3	1	-1	-6	-7
-4	-8	24	6	4	7	-1	-4
8	9	-5	0	1	5	12	28
4	-2	1	3	-1	-3	3	20
-5	1	8	-4	-2	-2	0	-1
14	9	-1	5	6	9	12	30
-3	-19	0	-3	-4	-8	-11	-17
5	13	22	4	-1	4	4	6
-3	-5	5	-1	-3	-3	-2	-1
-4	17	11	-1	2	2	4	13
2	9	0	-1	0	-2	-4	-7
19	7	10	-1	1	2	9	20
-17	-15	6	-1	-5	-5	-1	-12
-2	-4	-4	0	2	0	6	11
-2	-4	-4	0	2	0	6	11
4	6	9	-5	-5	3	-1	-4
4	6	9	-5	-5	3	-1	-4
-1	13	-9	-2	-1	-4	-1	-9
-4	9	-6	0	-2	-3	-8	-23
-2	1	5	0	0	0	3	5
-8	-7	-12	-4	-6	-4	-12	-23
-6	-11	1	2	4	4	11	32
6	4	6	-2	-2	3	2	10
-8	-23	-15	-2	-3	-3	1	-2
-12	-2	-10	-4	-6	-4	-6	-35
-3	17	19	3	1	-3	-13	-39
6	9	4	-5	-3	-4	10	18
-3	-15	-17	-1	-4	-2	-7	-11
-6	12	23	0	-3	-1	0	-1
2	10	-9	-3	1	-1	-1	-6
-4	3	9	0	-1	4	13	39
4	-11	-3	-3	-4	0	4	21
-5	9	5	5	6	4	4	-7
-5	-20	-4	-4	-3	-6	-30	-82
-5	-20	-4	-4	-3	-6	-30	-82
-7	17	24	0	-3	-12	-7	-3
21	39	5	1	2	7	18	42
7	1	12	-2	-5	-1	-11	-39
2	-15	-5	-3	-2	-3	-24	-17
6	17	10	2	2	8	18	31
-17	9	0	-3	-4	0	3	37
33	14	0	3	1	8	32	80
-50	-63	16	1	-7	-14	-15	-65
-50	-63	16	1	-7	-14	-15	-65
-17	4	-16	-9	-16	-18	-29	-65
-17	4	-16	-9	-16	-18	-29	-65
16	-9	6	-5	1	2	-4	-6
43	64	35	12	12	16	18	42
-10	-17	-25	-1	-1	-8	8	13
12	12	11	4	1	5	3	35
8	3	-1	-2	-6	-2	3	25
-9	-22	-5	-2	-1	9	3	-1
13	12	-2	-2	3	2	12	28
-7	-13	-30	-6	0	7	0	-6
-3	-21	-16	0	-1	4	5	-1
-24	-21	5	1	1	-2	-12	-42
-24	-21	5	1	1	-2	-12	-42
-7	10	-10	-5	-6	0	-4	-10
-4	-5	8	1	0	-2	-6	-26
5	-12	4	-1	-1	-4	-3	3
2	-11	-9	-3	-2	0	3	10
9	19	16	-1	-2	-1	4	22
11	11	6	1	3	8	15	37
-10	-2	-24	-4	-3	4	8	17
-7	-4	-3	-2	-3	-4	-7	-25
6	7	2	-1	-6	-2	-3	-1
2	2	-20	2	-2	3	5	1
-9	-21	-6	-5	-3	-3	-8	-7
16	25	6	4	2	8	19	47
11	30	17	0	2	2	10	20
-22	-42	-12	1	-1	-1	-4	-30
-8	3	14	1	1	0	-6	-10
4	-5	3	-1	0	5	9	7
-6	-26	-12	-2	2	-4	-16	-48
5	26	9	1	0	-1	-3	-7
-3	-9	-9	0	-1	1	2	7
1	-4	0	-1	-3	-3	-1	5
7	11	9	-2	-5	-5	-15	-30
7	11	9	-2	-5	-5	-15	-30
-2	-8	2	-1	-3	-3	-2	-4
7	5	-18	-1	0	-2	7	26
5	16	2	1	-2	2	9	8
-4	-5	-6	-7	-8	-6	-4	-6
8	17	14	2	1	1	4	4
6	19	15	3	-1	2	1	11
-7	-7	12	2	2	2	1	-11
-4	15	6	3	2	2	-4	-7
-16	-17	-4	-4	-7	-12	-17	-38
-9	-8	-2	-3	-3	-1	1	-3
-9	-24	1	-1	-1	3	-1	13
4	1	-6	2	0	1	8	11
-3	-13	7	-5	-5	0	-3	-4
9	17	16	7	0	-4	7	12
1	10	-3	0	-1	-3	-7	-3
3	-2	1	1	-1	4	15	36
16	30	6	2	0	4	9	19
-7	-22	-14	-5	-3	-5	-8	-16
8	18	8	-1	1	0	-3	-18
-8	-26	-20	-4	1	-5	-8	-10
1	4	2	1	-2	-2	-3	-7
-8	7	-2	3	3	-2	-3	-15
-2	1	-6	-4	-7	1	4	3
-10	-19	-10	-2	-6	-3	1	3
2	-13	-12	-7	-4	-1	5	9
4	13	10	6	4	0	0	4
3	-4	-9	-3	-5	-1	0	12
-12	-23	-7	-3	-3	1	-2	-11
5	11	4	1	-3	-4	-1	5
6	23	9	-2	1	7	12	2
-30	6	13	-3	-5	-3	5	28
67	47	36	9	6	4	9	-6
-67	-15	-21	-6	-11	-21	-39	-102
-12	-1	-23	-2	-6	-1	-2	-50
42	38	2	5	-2	-4	-7	9
-8	-6	-4	-2	1	-1	-12	-22
13	31	13	-1	0	12	19	57
-51	-53	-15	-4	-6	-1	-16	-13
31	-14	-31	-4	-5	2	4	-24
-57	-81	0	-1	-15	-14	-42	-80
42	74	-4	2	-9	-4	18	34
-1	-11	-22	-3	6	-11	-25	-48
15	4	-11	-3	-6	-14	-25	-30
-12	-8	-9	-1	-4	-11	-22	-15
14	23	15	6	6	9	20	36
14	23	15	6	6	9	20	36
46	10	-14	-4	5	4	11	15
-7	3	-4	-7	-9	-6	6	24
-3	-23	-21	-4	-8	-5	6	26
-3	-23	-21	-4	-8	-5	6	26
-16	-10	1	-2	-4	-6	-17	-68
10	18	6	0	3	10	14	22
-32	-39	6	0	0	-5	-19	-45
12	16	13	6	-1	9	12	21
13	4	-3	0	1	3	6	1
5	5	-25	-2	-4	-1	3	11
2	-6	20	0	3	5	-5	-3
-7	-6	-13	-2	0	-1	-5	-5
2	2	-19	-4	-2	4	16	24
-2	-3	-19	0	0	2	2	9
1	40	12	-2	-2	2	7	4
8	12	-32	-5	-5	-6	2	6
3	23	6	-1	-1	2	1	4
-18	-27	0	-4	-4	-3	-12	-15
-18	-27	0	-4	-4	-3	-12	-15
7	-6	-6	-3	-2	0	2	9
-30	-66	-16	-6	-1	4	0	-13
-5	-2	7	-2	-3	-4	-6	-5
-9	-7	-1	-2	-3	-5	-11	-14
14	6	1	2	-2	4	9	30
0	-14	-2	0	-4	1	8	19
-3	-9	1	-1	0	1	2	1
-3	-20	-21	-2	-3	-3	-1	-4
-4	-6	3	1	-2	-2	-3	-22
-4	-8	-12	-1	0	-2	-4	-4
-5	1	9	-1	-3	-4	-8	-20
-8	-20	-14	-3	-1	-7	-12	-12
6	10	25	5	-1	-5	-6	-9
6	10	25	5	-1	-5	-6	-9
-5	-35	-11	-3	-4	0	4	20
1	17	-11	-2	-1	7	5	1
-1	6	-10	-4	0	-3	-9	-36
4	14	24	5	1	3	0	2
1	18	21	2	-1	-3	0	-24
-9	-1	6	-1	-3	-1	-3	-6
0	-2	2	-2	-2	-2	-3	9
0	0	-6	-1	0	2	8	14
-18	-7	-10	-1	-1	-3	-10	-34
0	13	4	-2	-4	-2	10	40
39	45	21	4	9	6	19	45
-1	-8	-12	-1	-7	-10	-29	-65
46	34	15	5	8	28	55	82
-27	-25	-12	-3	2	9	10	68
12	-7	6	0	3	3	11	24
-23	2	2	0	4	1	3	-66
23	61	-3	-1	-7	-20	-27	-37
7	-10	22	4	4	-5	-19	5
-50	-21	-14	-2	1	-8	-38	-111
13	16	-2	-6	-20	-14	-1	4
-22	-43	-34	-3	-1	-5	19	100
6	17	12	4	-6	-1	-12	-10
5	32	-21	-2	-4	5	16	27
0	8	-2	-3	-4	-7	2	-5
10	5	17	0	0	8	19	53
-3	-17	5	-3	-3	-4	-9	-11
34	31	15	4	5	9	18	34
-2	11	17	3	5	5	5	25
-2	0	-14	-9	-2	2	3	-4
-5	3	19	5	5	-6	-23	-33
-5	-17	-19	0	-6	0	-9	-55
-15	-15	-1	-6	-4	-6	-19	-55
-1	2	-11	-1	1	-2	-3	-32
-23	-42	-32	-8	-7	-10	-17	0
3	-11	-14	-5	-3	1	14	26
11	14	8	-3	-3	6	9	28
-4	19	1	2	1	2	16	32
6	4	-5	2	-2	1	8	15
4	5	10	2	-5	-5	-5	-17
4	5	10	2	-5	-5	-5	-17
0	-16	-27	-3	-6	-3	5	3
0	-16	-27	-3	-6	-3	5	3
5	-9	-17	2	3	6	12	26
-13	-5	-14	-6	-6	-7	0	1
-15	0	-1	-1	-3	-6	-13	-33
-3	1	-8	-9	-9	0	0	19
8	10	1	-1	-3	0	4	17
8	10	1	-1	-3	0	4	17
-19	-14	-28	1	1	-2	-5	-22
7	13	15	0	-6	0	0	-1
4	-3	9	-1	-4	1	4	7
21	3	-2	4	1	0	4	11
-13	-3	-10	-3	-8	-2	-2	-6
4	17	7	0	1	-1	1	2
-11	-17	4	1	2	2	-3	-2
-2	7	-5	0	1	-2	-4	-15
-3	6	7	4	-4	0	-2	-16
1	32	8	0	-6	-7	-17	-45
1	11	23	5	10	8	4	-1
1	11	23	5	10	8	4	-1
1	-4	10	-4	-4	-2	-5	5
-5	-37	13	6	1	7	5	22
7	-14	23	1	2	2	-3	-14
-47	-33	-20	1	-4	-19	-40	-99
65	21	12	-2	-6	0	0	-17
-29	-48	-10	-1	2	11	22	57
-29	-48	-10	-1	2	11	22	57
-43	-18	0	3	6	11	-8	-61
34	48	29	7	10	9	14	54
24	19	-16	-4	-6	-2	9	32
10	-33	-15	-9	-2	1	21	108
-34	-34	-40	-9	-12	-6	-9	-44
11	21	-14	0	-2	-2	8	34
8	18	21	2	3	-24	-27	-11
24	-3	12	8	10	13	12	30
12	-15	-1	-4	-10	1	0	-15
1	-9	-17	-8	2	16	24	50
9	5	11	3	-7	-12	4	19
1	-13	-3	-3	-2	-2	-8	-28
25	-8	-18	1	-3	7	-1	-18
-8	-23	-7	-2	0	-3	-4	-17
-18	-77	-14	-3	-3	-7	10	28
-21	-1	-2	-4	-6	-4	-2	-8
12	30	-14	-4	-4	-1	-1	2
-13	-14	4	2	3	2	-8	-21
7	-1	-17	-10	-6	-2	2	8
16	8	8	4	0	1	-5	-6
-6	-21	-13	-7	-5	2	4	14
1	8	5	3	1	-6	-17	-12
4	9	36	8	2	1	6	19
-7	-23	-27	-2	-1	1	12	26
2	-2	-2	1	-3	-2	-10	-31
1	18	-4	-1	0	-3	3	15
-6	20	13	1	0	-6	-23	-21
6	3	-15	-2	-3	8	19	36
-19	-17	-4	-3	-3	-1	-10	-31
-2	2	-3	-2	0	0	1	5
-2	2	-3	-2	0	0	1	5
8	-12	-14	-6	-6	-1	7	15
13	8	13	6	3	6	6	7
-5	-1	-22	-9	-4	-4	6	-4
5	-1	-7	-2	-2	3	4	17
-13	-19	-29	-5	-5	-10	-7	-19
12	40	14	6	6	4	9	19
4	-2	-13	-5	-5	-4	3	12
-5	-4	-14	-3	-2	-6	-10	-12
-7	-7	-1	-4	-1	1	-3	-4
3	15	10	5	3	8	7	19
-18	-5	-4	-2	-4	-9	-3	-12
-10	-8	21	3	3	3	-13	-21
-7	7	1	-2	-7	-4	-4	-14
-12	6	-3	-7	-6	-7	13	46
8	-24	-17	0	-1	-2	-14	-9
25	7	14	0	4	8	25	54
-75	-64	-33	-7	-9	-2	0	-31
-41	-28	-8	-6	-2	-3	2	15
-6	-4	-11	-2	-4	-1	8	5
71	71	13	3	3	-8	-20	-22
21	46	-18	-3	-2	-8	-6	-2
86	18	12	2	6	11	11	20
-19	10	14	2	8	13	28	20
-18	1	7	-2	-3	-4	-3	-17
-41	-8	-17	-8	-7	-14	-47	-91
-27	-52	-11	-5	-6	20	-7	-38
-16	-53	15	1	6	16	17	33
4	-11	-28	1	-8	-7	20	69
3	-29	12	-1	-4	-9	-17	-24
-10	-35	-8	-7	-19	4	-4	-4
-2	-26	5	0	6	1	-4	14
4	-18	-41	-4	0	0	22	69
10	-3	-1	-2	-3	-3	-3	5
-8	8	21	0	1	2	-7	-50
13	12	26	2	1	3	13	57
-16	-23	-29	-3	3	0	-3	1
-7	18	15	-2	-7	-7	-7	-22
-2	-3	-4	1	-5	-7	-3	3
-16	-23	-27	-6	-6	1	1	-15
5	10	0	2	6	3	4	20
-8	-28	1	0	2	8	11	15
1	4	6	1	-2	-2	-1	-8
7	10	20	5	3	1	11	17
-17	-15	-6	-9	-7	-11	-18	-62
13	-7	4	3	6	6	16	30
7	22	41	8	1	0	-9	6
20	18	43	9	5	4	2	8
13	12	-37	-6	-6	-2	12	56
-6	32	12	3	4	3	10	9
-4	-2	-9	-1	-4	2	5	8
-27	-40	-16	0	-6	-6	-32	-66
11	24	-12	0	-1	-4	5	19
-10	9	28	7	-1	-1	-12	-51
-3	-17	-23	-5	-4	0	4	9
-21	-22	14	2	-3	1	-5	-17
7	19	0	-5	-3	-3	-6	-17
13	0	8	1	1	7	7	12
13	0	8	1	1	7	7	12
-1	-4	2	-4	-7	1	7	14
15	1	29	2	-1	2	-5	-9
-22	-6	-10	-1	-3	-2	-13	-40
-15	12	24	1	-5	-8	-8	-24
-15	12	24	1	-5	-8	-8	-24
-15	12	24	1	-5	-8	-8	-24
-58	21	-17	3	2	-2	-14	-67
-12	3	-18	-4	-2	2	3	-9
-12	3	-18	-4	-2	2	3	-9
-7	-62	-20	-2	-3	5	0	49
50	71	9	-1	-10	-11	5	63
39	64	11	6	6	10	34	30
39	64	11	6	6	10	34	30
-6	-15	15	2	10	9	12	20
1	-37	-14	-3	3	7	5	49
8	-2	-2	2	-3	-1	-9	-28
1	-6	0	-7	-5	-3	-2	1
-7	-16	-4	-7	0	2	7	34
-7	-16	-4	-7	0	2	7	34
-3	2	8	-2	-4	1	-3	-23
-6	-4	-10	0	-6	-10	-23	-45
-6	7	-17	-1	2	-7	-13	-40
8	22	9	3	-2	-1	-2	-16
-13	15	14	-3	6	1	-16	-47
-3	-24	1	3	-4	1	7	15
-14	-35	-5	-4	2	0	-22	-59
11	19	8	-2	3	5	5	17
11	19	8	-2	3	5	5	17
-10	-20	-11	-3	-1	0	9	33
7	18	42	4	-4	-4	-9	-18
-2	-5	-9	-6	-4	-7	-3	-31
-13	-38	-10	-6	-7	-2	-7	0
-13	-38	-10	-6	-7	-2	-7	0
-5	14	7	-2	-6	-7	-12	-53
4	18	-9	0	0	-1	2	21
25	-7	-6	-3	1	3	9	41
1	7	-13	3	5	3	-4	20
1	7	-13	3	5	3	-4	20
-12	7	-7	0	-1	3	6	15
-8	-22	-3	1	-4	-5	-12	-41
6	17	0	-1	-1	-5	0	0
12	12	19	2	2	5	15	34
7	7	-11	-1	-3	-6	-9	-13
7	-11	12	4	1	-7	-20	-37
-6	0	-3	-3	0	6	9	4
-13	-20	-7	2	4	3	4	-10
-4	14	11	-2	-2	-3	-10	-21
-6	-32	28	4	-3	0	5	8
-8	16	5	-3	-5	-12	-9	-20
-10	-24	-25	-5	-11	-4	-7	-5
-7	-9	-6	-5	-6	0	7	9
-9	-30	1	1	2	5	-2	13
-1	6	10	-2	1	1	0	-4
-1	-5	9	2	2	2	-2	20
2	-9	-5	-3	1	1	1	22
4	7	0	-3	-8	-3	1	8
6	22	-4	4	4	3	9	23
5	-16	-6	-2	0	1	0	7
6	3	3	1	0	2	6	12
-11	-1	-11	-1	-6	-4	-9	-16
30	6	-9	0	2	4	17	55
-27	-29	2	-2	-4	-3	-6	-16
-3	9	-7	1	0	-8	-28	-73
20	-15	1	-5	-4	6	5	23
-27	9	-21	-1	-4	-12	-23	-82
-27	9	-21	-1	-4	-12	-23	-82
27	15	2	3	5	3	15	60
-12	-38	-7	0	-1	-2	-15	-35
9	39	31	1	0	7	27	53
-39	-36	-21	-7	-8	-6	-6	-8
-65	-32	-9	-2	-1	0	-9	-13
15	8	-11	-3	-7	-5	5	9
3	16	-6	-3	-9	-6	-2	10
-25	-6	12	2	-2	-5	-18	-28
-22	-37	-1	0	7	-1	-3	-14
-2	20	0	-5	-4	-19	-43	-98
-21	-24	5	3	1	9	20	41
-21	-24	5	3	1	9	20	41
-1	2	-6	-1	-3	-3	-11	1
-25	-20	5	1	1	-3	-6	-26
25	-7	-10	-4	5	17	28	35
-11	-13	7	1	-1	0	0	-7
27	19	11	-2	1	-1	5	4
-25	-26	-17	-3	-11	-7	-8	-15
17	21	-5	1	0	6	16	41
7	-1	-8	-1	-4	-1	-5	-17
4	6	2	-1	6	8	13	39
4	6	2	-1	6	8	13	39
-1	20	-21	-1	-5	-7	-8	-18
-15	-2	2	3	2	5	7	-9
22	36	19	1	1	6	16	64
4	-8	-9	2	3	-1	-2	-5
-4	-8	-15	-4	-3	-5	-10	-27
4	22	11	1	0	6	9	13
-8	3	-4	2	-2	2	-6	-28
-3	-49	-7	-4	2	6	6	27
12	36	14	2	-4	5	13	21
14	25	10	-4	-3	-1	-1	-2
14	25	10	-4	-3	-1	-1	-2
-7	-40	12	2	6	6	11	33
0	1	-5	-3	-4	-9	-9	-28
0	1	-5	-3	-4	-9	-9	-28
9	26	14	-2	-6	-1	2	2
-11	5	-35	-4	-3	1	6	9
-6	8	22	5	-4	-2	-12	-46
8	-11	-5	3	1	3	5	21
7	17	21	1	-2	3	9	7
-1	-11	0	-2	1	3	-3	-27
-17	-6	-2	-1	-6	-5	-18	-50
7	17	1	2	-1	-3	7	27
5	0	-4	-4	-9	-3	-6	-9
7	16	22	5	3	-3	-3	-9
3	9	10	2	-3	0	6	21
2	3	-1	-1	-2	0	2	7
12	14	4	-1	-2	3	1	0
-7	5	12	4	5	3	-3	-10
-2	17	-16	-3	-2	-7	-15	-44
9	-32	-12	-2	-3	-3	3	11
-1	9	-1	-4	-5	-4	-2	-14
6	-14	17	2	3	6	10	28
0	33	25	4	-3	-2	-5	-5
0	33	25	4	-3	-2	-5	-5
-2	8	-7	2	2	0	-2	-6
-23	-5	11	-2	-5	-5	-16	-32
-23	-5	11	-2	-5	-5	-16	-32
-9	-9	0	-2	-4	-4	-9	-19
-3	-10	1	3	2	-4	-3	2
-2	-13	-18	-4	-2	0	-2	3
-10	1	-19	-1	-1	7	10	46
-10	1	-19	-1	-1	7	10	46
-14	27	43	5	0	-3	3	-7
31	-1	4	-1	3	12	14	32
59	31	26	5	5	11	20	50
-67	-106	-58	-10	-7	-2	-35	-85
24	54	-5	3	-1	-5	9	37
24	54	-5	3	-1	-5	9	37
45	91	31	6	3	6	18	24
5	14	-8	-3	-4	-2	6	-4
24	23	-5	1	1	3	7	-11
27	-46	10	1	-2	5	9	25
-28	0	-6	-8	-7	5	3	-9
-1	21	9	3	2	-8	-9	-19
-20	-3	-5	0	-1	-9	-30	-75
10	31	8	-3	-5	-4	0	19
-12	-28	2	-2	-3	-13	-27	-62
0	7	-7	-2	-3	2	2	25
-13	-14	-6	-1	-4	-17	-3	23
-9	-14	-20	2	2	3	2	-1
1	-25	-14	-1	-4	6	3	-4
11	6	7	-4	-1	0	2	8
-7	12	-8	-1	-3	6	3	-22
-20	10	17	-1	-3	-9	-27	-81
-15	-10	-1	-6	-4	-1	6	12
-22	-10	-17	-1	-3	-4	-9	-33
[truncated: 3,207 more rows]
