# Supplementary material for: Flexible Virtual Reality System for Neurorehabilitation and Quality of Life Improvement
Source: Sensors (Basel). 2020 Oct 23;20(21):6045. doi: 10.3390/s20216045 (PMC7672612; doi:10.3390/s20216045)
Supplement: Supplementary file 1 [file sensors-20-06045-s001.zip › S4_EMG/User1/DirectingBalls3.txt]

0	0	0	0	0	0	0	0
0	0	0	0	0	0	0	0
-1	1	8	1	2	-4	0	0
-2	-10	-1	0	-3	-2	-2	-4
2	3	-1	-1	1	-1	-1	-2
0	0	-3	0	-3	1	-2	-6
-1	0	-4	0	-4	0	2	4
1	-2	-9	0	-1	-1	1	2
1	-2	-9	0	-1	-1	1	2
0	1	9	-1	-2	-1	-1	3
0	0	8	-1	-2	-1	1	3
1	0	7	0	-2	1	0	2
0	-1	3	1	-1	0	3	2
-3	-1	-2	-2	-3	-2	-1	-7
0	-5	-3	0	-1	-1	1	2
-3	-1	-6	-3	-4	-3	-4	-8
-1	-3	-12	-1	1	-1	0	-2
2	1	5	-1	-1	1	0	5
-1	-2	7	0	-1	-1	-1	-2
-1	-2	3	0	-3	0	1	3
-1	0	-1	-3	1	2	1	3
-2	0	-3	0	-2	1	-2	-5
-1	4	1	-1	-1	0	1	4
0	2	1	-1	0	0	-1	-7
-1	-6	-10	-3	-1	-3	-3	-3
-1	-1	-10	-1	-3	0	0	-2
-2	-2	-7	-1	-5	-2	0	-2
4	9	7	0	-6	-5	-3	8
4	9	7	0	-6	-5	-3	8
-2	0	5	2	-1	1	-2	-2
-1	-3	-4	0	-4	-2	-2	0
-1	-3	-4	0	-4	-2	-2	0
-5	-19	-13	-5	-6	-2	0	-7
-3	0	-5	-2	-5	-5	-2	-4
-2	-7	-11	-2	2	-1	1	4
2	9	26	5	6	4	2	0
2	-4	-4	-8	-7	-2	1	3
1	15	11	0	2	0	2	4
2	7	8	0	-1	2	3	9
1	2	-4	-3	-3	-3	0	1
-4	-2	-10	-1	-5	-3	-2	-17
0	-12	-6	-2	0	-2	-7	-4
4	11	6	0	-2	-2	0	7
4	11	6	0	-2	-2	0	7
0	-7	-11	1	2	4	3	13
0	-7	-11	1	2	4	3	13
0	-1	18	3	-1	6	0	-3
0	-1	18	3	-1	6	0	-3
-1	-9	-2	-1	-3	-1	1	8
-4	-7	0	0	-1	-1	-6	-11
-4	0	0	0	-1	2	2	10
-4	0	0	0	-1	2	2	10
6	1	-6	0	-2	3	7	27
6	1	-6	0	-2	3	7	27
1	-6	-6	-1	-5	-1	5	13
0	-1	1	-2	-4	-2	0	-1
0	-1	1	-2	-4	-2	0	-1
2	17	4	-1	-6	-5	-6	-8
5	8	2	-1	-1	1	2	14
-4	-6	-7	1	3	0	0	-7
-3	-5	2	-1	-4	-2	-3	-6
-1	0	-8	0	-3	-1	2	-2
-1	-32	-15	-3	-4	-2	1	12
-1	-32	-15	-3	-4	-2	1	12
-4	14	-4	-2	-2	-3	0	-17
2	-9	4	-1	-2	1	-1	16
4	5	-5	-2	-4	-1	0	8
5	16	0	-2	-1	-4	-9	-24
-11	-29	-5	-2	-2	1	3	13
-10	-9	3	2	-3	-4	-1	-6
7	12	-8	0	0	1	-2	-12
0	5	-1	1	-2	2	-2	-15
-6	-1	-3	-3	-5	-9	-6	-9
5	19	17	2	-2	2	2	13
8	-10	-17	0	2	6	7	14
3	21	2	-2	-2	-2	-5	-21
-2	5	-2	-1	-2	-1	0	-10
-12	-32	-9	-2	-1	-2	-4	1
-5	-20	-11	1	-2	2	0	-6
1	11	16	1	-2	-1	-2	-6
5	-6	1	1	-1	0	2	5
9	5	-7	-2	-5	-4	11	25
3	-10	-8	-4	-5	-3	-6	-11
-1	-10	-15	0	-3	-1	-1	2
3	14	-4	1	3	4	3	4
-4	-11	4	-4	-3	-3	0	15
0	7	-2	-2	-3	1	6	11
5	-1	0	0	-1	2	-2	-9
-8	-30	-8	-2	-6	-3	-6	1
2	-4	-3	2	-2	3	2	19
-6	5	3	1	1	2	-2	-10
-2	-18	-5	-2	-1	2	6	16
-6	4	3	0	-7	-6	-2	-14
5	22	6	0	-2	4	10	24
5	14	4	-1	-3	-2	-2	-1
13	1	-8	-1	0	0	3	5
-8	5	-4	0	-2	-2	-7	-14
-13	-15	-10	-1	-1	-4	-7	-28
14	24	14	1	-1	-4	-2	6
-13	-14	-7	-4	-6	-6	-11	-37
-2	8	2	2	-1	2	9	14
5	10	1	2	-2	0	-1	11
2	-16	-16	-1	-1	-1	5	7
2	13	-2	0	4	-2	3	2
-9	-8	-3	-3	-3	2	0	1
0	-7	7	-2	-3	-2	-5	-10
-4	0	-1	1	1	1	1	1
-1	10	8	1	-2	-1	-1	3
-6	4	1	0	-3	-4	0	1
-2	-6	3	4	2	3	2	5
-6	-1	1	2	-2	0	2	-5
4	9	11	2	-2	-2	0	1
9	28	9	-2	0	3	-4	-2
-1	37	14	3	0	2	4	10
0	2	-13	-3	-2	-5	-6	-15
22	-8	-7	1	-1	2	4	16
-20	-31	5	-1	-4	-1	-1	-3
-10	-11	1	1	-2	-2	-5	-13
3	6	2	-1	-3	-1	-2	-2
5	6	5	-1	-3	1	4	5
-3	-14	-5	0	-1	1	-1	-1
6	5	-12	-3	-7	-6	-2	-8
-5	-29	2	-1	-2	3	1	7
-6	-7	16	-1	-2	5	1	2
8	12	7	-1	1	3	9	8
-3	-5	-3	-4	-5	-4	-7	-5
-3	-5	-3	-4	-5	-4	-7	-5
14	29	9	5	0	3	3	6
14	29	9	5	0	3	3	6
-7	-7	-8	-2	-2	-1	2	-2
-1	15	8	0	-3	-3	-8	-8
-1	15	8	0	-3	-3	-8	-8
-20	-8	-1	-2	-3	-6	-9	-17
-4	-26	-15	-5	0	4	11	23
1	-7	5	1	-4	-2	-4	-5
1	-7	5	1	-4	-2	-4	-5
7	29	6	0	-3	2	2	10
7	29	6	0	-3	2	2	10
-8	5	-10	1	0	3	1	20
1	-4	-4	0	0	0	3	18
-7	-10	-6	0	-3	-1	2	2
-7	-10	-6	0	-3	-1	2	2
5	11	-8	0	-1	0	1	-5
8	11	15	3	9	-1	3	-1
8	11	15	3	9	-1	3	-1
-7	-11	7	0	1	-4	-9	-33
3	18	9	-2	-1	-1	2	9
17	15	24	4	1	7	11	18
-9	3	0	-1	2	-3	-4	-12
2	-4	-7	-2	-8	-5	-7	-14
2	-4	-7	-2	-8	-5	-7	-14
-6	-14	-19	-4	-7	-6	-14	-22
-6	-14	-19	-4	-7	-6	-14	-22
5	6	-7	-1	1	1	5	21
-6	-13	6	0	0	1	-4	-11
-1	1	11	3	2	5	2	2
1	2	10	-4	-7	2	2	4
-2	6	-1	-3	-5	-7	-4	-1
4	18	26	5	4	-2	-1	5
-7	-10	-10	-1	-3	-1	2	10
3	-3	-10	1	-1	2	-4	-8
3	-3	-10	1	-1	2	-4	-8
0	-11	-27	-8	-4	-7	-3	-8
-9	-23	11	2	-1	1	0	2
0	-22	-1	0	-2	3	4	13
-8	-36	-11	-6	-7	-3	0	10
-8	-36	-11	-6	-7	-3	0	10
-4	22	24	4	2	4	0	-9
2	25	3	-1	-4	-5	-3	-1
5	-27	-48	-3	1	1	-1	2
4	-9	14	2	3	-3	0	5
-12	-12	-7	-4	-1	-2	-6	-3
-10	16	7	-2	-3	-5	0	-6
14	18	1	-2	1	4	2	3
14	18	1	-2	1	4	2	3
-29	-22	4	0	0	-1	6	-2
3	1	7	1	-2	-3	1	21
0	-5	-9	-1	2	0	4	4
-18	-35	-22	-7	-4	2	2	17
9	-7	2	2	3	2	-1	-3
3	8	10	2	1	2	-6	-36
3	-26	-2	-1	-4	-1	7	13
14	18	-4	-2	-1	3	14	36
21	18	1	2	2	1	5	48
61	19	5	-3	0	10	17	12
-11	-7	7	0	1	4	6	21
-2	0	11	5	2	2	-3	6
29	10	-8	-1	0	3	25	65
-20	-15	-25	-10	-12	-17	-34	-96
38	10	14	3	2	8	13	94
-83	-26	-10	-6	-9	-20	-25	-81
-87	-69	-18	-6	-6	-6	-5	-90
3	25	4	4	7	19	37	73
-28	20	7	-3	-1	-10	22	-70
-3	50	-14	-7	-12	-30	-62	-76
8	-15	-14	-7	-10	0	8	10
-17	-50	-9	-4	-10	-18	-39	15
-21	-20	27	3	3	21	20	4
76	28	-38	5	-9	-12	-12	-9
-11	23	36	9	-5	-19	-20	23
-18	50	-1	1	-3	3	-41	-2
-8	-33	24	14	14	14	51	116
21	-8	12	-11	-6	14	11	4
12	20	1	3	-11	5	20	66
25	29	-4	20	8	-14	-32	-60
25	29	-4	20	8	-14	-32	-60
0	-21	2	-11	-5	7	20	35
-54	-20	11	-6	2	-12	-29	-63
-1	-35	-36	-16	0	6	20	32
-21	-43	-9	-9	-5	6	11	51
6	18	-1	-10	-5	-11	-4	-19
-1	-5	-18	-4	-11	-22	-54	-87
-17	-77	-24	-4	-12	-7	17	39
-24	-21	-16	-7	-21	-29	-31	-68
9	7	-3	-3	-1	3	9	13
23	19	15	5	10	11	24	30
6	29	1	-2	6	-2	-3	6
18	6	17	5	6	12	17	41
3	23	1	-1	-3	-2	-4	2
3	23	1	-1	-3	-2	-4	2
-11	0	3	3	1	2	9	1
-11	0	3	3	1	2	9	1
1	15	22	4	-2	-9	-22	-24
-1	-20	0	2	-1	-2	16	33
-12	-16	-5	-2	-13	-9	14	49
8	29	-3	0	5	3	-1	-14
9	20	14	5	10	9	13	26
6	24	5	-2	-9	-12	-20	-52
19	32	16	2	2	6	3	24
14	28	8	4	-1	-6	-14	-52
10	21	-4	1	-2	6	16	20
3	12	4	-1	-4	5	6	17
0	-9	-9	-4	-6	0	4	17
0	-9	-9	-4	-6	0	4	17
8	-32	-4	-3	4	6	15	40
8	-32	-4	-3	4	6	15	40
-23	-11	-8	-6	-18	-17	-20	-41
-22	-27	4	-4	-8	-4	-7	-5
9	-1	-1	-1	-3	4	11	38
2	-39	9	4	2	6	-1	-1
2	-39	9	4	2	6	-1	-1
2	-39	9	4	2	6	-1	-1
6	9	3	3	5	0	2	3
33	52	22	5	6	0	-2	-10
-15	-35	-6	-1	-7	-9	-13	-27
-15	-28	-13	-2	0	-1	1	13
-12	-11	-4	-5	2	8	-9	-17
-10	6	18	5	7	2	14	25
6	-8	-4	-2	-3	0	3	15
-10	-22	5	-1	-1	6	3	-11
-33	-75	-25	-1	-6	-4	-2	1
-33	-75	-25	-1	-6	-4	-2	1
8	15	6	7	1	-2	3	15
1	-18	-17	-3	-7	-3	6	14
21	31	13	-2	-3	6	25	38
-4	-24	-11	-4	-9	-7	-12	-28
13	34	18	9	11	5	1	-32
-2	5	4	0	3	5	21	72
20	17	-6	-2	-7	-5	15	19
0	4	-1	1	4	11	-3	-3
-1	34	-5	-3	-10	-16	-35	-37
-11	-1	6	7	1	-1	-33	-57
-11	-1	6	7	1	-1	-33	-57
51	-54	-7	7	7	-1	5	-4
51	-54	-7	7	7	-1	5	-4
51	-54	-7	7	7	-1	5	-4
26	38	-2	-6	-9	-16	-9	12
15	67	11	-9	-14	-13	-14	-41
22	58	39	2	7	30	49	70
-6	-14	8	7	8	-5	3	8
12	-16	-2	1	-6	3	-2	-14
28	22	-10	11	2	2	-16	-43
-76	-31	-20	12	1	2	11	39
-21	0	-2	15	-4	-22	-22	-3
-48	-54	-18	6	0	-6	-8	-24
-9	32	8	-9	-5	-5	-7	-10
-9	32	8	-9	-5	-5	-7	-10
1	0	-2	-14	-2	2	20	23
1	0	-2	-14	-2	2	20	23
-8	-17	-11	-16	-6	3	4	10
-14	-5	-8	-16	-4	0	0	-8
-14	-5	-8	-16	-4	0	0	-8
22	7	-5	-8	-2	-4	3	12
22	7	-5	-8	-2	-4	3	12
5	-16	0	-2	0	-3	-19	-56
1	-4	-8	-3	-11	-10	-10	-33
1	-4	-8	-3	-11	-10	-10	-33
10	4	0	2	-6	-8	-4	22
10	4	0	2	-6	-8	-4	22
5	-1	-2	3	5	5	2	-3
4	17	4	4	0	2	5	20
-5	-25	-8	-1	-8	-1	3	13
-4	-1	-5	1	-5	-7	-4	-22
-5	17	4	1	0	-12	-12	-22
-4	-9	10	4	4	15	17	36
10	27	-1	0	-2	-3	-4	-7
-16	-26	-7	1	-2	-2	-3	1
3	-1	1	1	-5	4	6	1
12	27	16	5	8	8	-4	-12
-3	-15	-4	2	2	-1	-8	-13
-17	-42	-9	-1	0	-7	-11	-16
-3	1	-12	-3	-6	-3	-8	0
-3	1	-12	-3	-6	-3	-8	0
9	14	3	2	3	3	9	20
9	14	3	2	3	3	9	20
-19	-16	2	3	6	3	6	12
-1	0	6	2	0	-4	-3	1
-2	8	0	1	-6	-2	-3	-6
0	-2	-2	0	-8	-5	5	8
3	-13	-11	-4	-1	3	-1	-5
8	7	10	2	3	1	0	10
-9	-2	-4	-5	-7	-2	-1	9
26	23	1	-2	5	2	3	-2
0	-37	-11	-4	-7	-5	-13	-7
1	5	-4	1	-1	0	5	-2
1	5	-4	1	-1	0	5	-2
-10	-8	12	2	-2	0	2	1
-10	-8	12	2	-2	0	2	1
0	20	-4	-3	-4	-7	-2	-2
-21	-22	-17	-6	-6	-8	-8	-28
4	27	-2	-2	-1	2	11	20
4	-10	-4	-3	-4	-1	-5	-23
5	18	4	1	3	11	6	43
5	18	4	1	3	11	6	43
-17	-17	-14	-1	-2	-2	-9	5
-13	-33	-5	-8	-8	-9	0	13
59	-14	19	7	4	13	17	23
-42	18	-1	-1	-8	-17	-32	-106
-15	27	13	-3	-4	-11	-21	-30
22	-4	10	3	2	8	-5	15
16	4	4	0	-4	-7	-3	-20
16	4	4	0	-4	-7	-3	-20
10	22	7	4	4	7	1	19
-79	-90	-17	0	1	2	3	-14
51	59	15	1	-2	2	10	23
4	1	-5	-2	-4	-6	-11	-14
3	21	0	-4	-1	-4	-14	29
-6	22	6	-1	-4	-5	5	-24
-58	-70	-18	-2	5	12	14	-16
9	12	-18	4	11	10	13	71
25	24	25	4	2	12	6	53
6	-23	-14	-8	-22	-3	17	68
39	-20	-29	1	5	1	-1	14
39	-20	-29	1	5	1	-1	14
8	-8	-4	3	-5	-5	8	14
5	21	-11	-1	1	0	8	23
5	21	-11	-1	1	0	8	23
-1	-6	-8	-1	-7	3	-23	-43
-1	-6	-8	-1	-7	3	-23	-43
-25	-76	-12	-5	-5	-10	-18	-41
17	4	7	-3	-4	1	10	49
4	10	8	-2	-2	-4	-2	-6
-8	-9	-12	-9	-7	-8	-14	-26
4	24	1	-2	-1	-1	1	2
4	0	1	-2	-3	-6	-14	-9
14	11	-2	-1	0	2	14	25
14	3	5	0	3	-7	-8	-4
8	5	7	-1	-8	-4	0	2
8	5	7	-1	-8	-4	0	2
-5	12	3	1	4	5	-2	-7
15	-3	-1	0	-2	6	9	7
-1	-12	-13	-2	-1	-4	3	-3
-21	-34	1	1	1	6	4	3
18	35	-1	-3	-2	0	7	25
-17	-22	-1	1	3	-2	-12	-28
-17	-29	-6	0	-5	-3	-20	-36
5	21	13	5	3	3	9	14
12	40	7	1	-4	0	-4	-11
5	-10	3	-2	-2	-1	-1	3
0	15	22	3	1	0	-10	-18
1	-11	-11	-2	-1	5	8	25
0	27	13	0	-5	0	-2	3
6	14	-21	-4	-1	6	7	18
-3	6	4	-1	0	-3	-2	-18
9	22	23	5	-3	4	4	4
-5	-1	12	2	1	2	-4	-4
-12	-29	-11	-1	-3	1	-7	-12
-6	7	-6	-1	2	-6	-4	-23
0	8	2	-3	-7	-4	1	-3
3	7	8	2	6	3	4	13
-2	-12	-13	-3	-6	-4	-4	-4
-13	2	-9	-2	1	-2	-1	5
-9	-28	12	2	1	5	4	25
-9	-28	12	2	1	5	4	25
41	35	18	2	-2	4	12	31
11	-11	-2	-1	0	6	2	6
-14	4	-4	-1	3	-3	-10	-50
-16	15	-11	-3	1	0	0	-6
-10	-23	-4	0	-3	-6	-14	-15
7	-22	-9	-3	-1	-1	5	32
-16	-19	-12	-2	-3	3	14	5
-15	-30	-14	-6	-6	-6	-8	-5
-18	-44	-13	-3	-5	2	-5	-26
48	39	20	12	11	5	1	6
48	39	20	12	11	5	1	6
-6	2	-5	-5	-9	-9	-11	-27
1	11	3	0	-6	8	18	60
-39	-13	-8	-2	-2	9	31	58
-26	17	-16	-8	-6	-8	-3	37
-27	-59	3	-2	0	-4	-16	-72
61	29	-4	4	18	24	12	21
-13	6	-10	3	8	-7	5	31
-10	-23	-3	-2	-9	-3	-1	24
-5	-17	1	3	-7	-9	-10	-10
-5	31	-7	-2	4	3	18	13
-43	-4	-12	-9	-12	-10	-13	-37
10	-35	-14	-5	-8	2	14	45
17	30	22	-2	-11	-4	0	6
31	44	-3	-2	4	4	9	29
5	16	7	-1	-1	-1	-5	-15
-9	-24	-2	2	-4	-1	4	14
-6	4	-15	-1	3	12	9	-1
19	7	1	-1	-1	6	10	21
-12	-28	9	1	0	-3	-7	-20
4	6	1	-1	-1	5	3	1
-5	-8	10	3	4	1	-2	-17
4	14	-8	-2	-6	-1	-1	-3
1	-9	-9	-3	-2	1	3	5
9	18	-3	-1	-4	-3	-10	-3
-10	-20	1	-1	1	1	-4	-7
10	21	1	-3	-2	-2	4	2
-12	6	9	1	-2	-3	-14	-25
23	43	17	5	3	4	15	30
-1	-17	10	-2	-4	2	1	27
5	3	-3	-1	-5	-4	-1	-11
-14	-26	-10	-1	7	-4	-3	-15
10	34	4	1	0	6	6	-8
-8	-19	-5	-4	-11	-3	5	9
-8	-19	-5	-4	-11	-3	5	9
-3	6	4	-2	-11	-3	-3	3
-2	8	-2	-1	-5	-2	-4	0
4	-6	-13	0	-5	5	-2	-8
2	-3	-10	-3	-1	-1	0	7
13	11	2	-2	-5	-6	4	4
0	10	-6	-4	-2	-2	4	20
2	-24	-14	-3	-5	1	-3	1
4	40	10	1	1	0	1	2
13	3	10	0	-2	-5	-12	-12
-14	-19	3	-3	-3	-1	-6	-13
-15	33	9	3	-2	-1	10	14
-51	-61	-5	1	-4	2	-4	-18
-30	-8	-8	-3	-5	-12	-29	-76
39	11	-4	-4	1	4	18	45
16	13	5	1	-3	-6	-14	-36
15	11	-6	0	4	1	8	14
-37	-29	-7	-4	-10	-12	-16	-38
5	19	6	3	-2	3	11	7
5	19	6	3	-2	3	11	7
-2	50	-5	1	2	1	5	26
-4	-4	-5	-3	0	2	2	11
12	13	26	7	8	8	14	27
3	37	-4	-3	-13	-5	23	-11
14	36	8	1	-16	-14	-12	-13
1	23	17	5	1	3	18	29
1	23	17	5	1	3	18	29
4	28	-8	-7	-1	4	16	45
-1	-6	6	7	2	4	-12	-31
5	10	-19	-7	-1	-5	-16	-21
1	-8	-6	-1	0	-5	-15	-22
-8	10	-10	-4	-5	-2	3	-12
-8	0	-5	-2	0	-9	-33	-65
1	-6	15	2	2	4	-3	-1
1	-6	15	2	2	4	-3	-1
26	36	6	0	1	5	18	36
4	11	12	1	0	1	4	7
-11	-19	-13	-2	3	3	1	-7
6	7	-2	2	-2	-3	-10	-33
18	6	6	-1	0	-2	-1	-3
12	15	4	-2	-9	0	0	-5
1	21	5	0	1	-2	6	11
-12	-11	-15	-7	-12	-19	-23	-59
-3	23	15	3	-1	5	0	1
-6	6	2	-1	4	-3	-12	-20
-10	12	11	1	-4	4	1	-13
0	-2	2	0	-1	5	-1	4
1	6	-11	-3	-7	-13	-8	0
-5	-40	-7	1	4	6	5	4
23	47	20	3	5	9	16	40
0	12	3	-1	-1	1	-7	-15
-10	-26	-3	0	1	1	5	6
-10	-33	-15	-4	-4	-1	-3	2
6	7	4	2	-1	4	6	7
-1	1	-13	-4	-3	-5	-5	-8
-1	1	-13	-4	-3	-5	-5	-8
-1	9	6	1	1	0	2	-4
-1	9	6	1	1	0	2	-4
3	-14	-4	-4	-3	-3	-15	-16
-23	-56	-16	-3	-4	-3	-8	-12
-5	-42	-21	-3	-3	-1	2	3
6	16	6	2	6	3	2	-1
-5	-8	1	0	-5	0	7	23
-3	12	4	-1	-5	-2	-7	-20
5	21	8	0	-3	0	-2	0
27	14	2	-2	-3	3	9	10
-12	-30	-16	-2	2	1	-1	-17
-10	-18	-1	3	-3	-2	-3	-21
-7	23	-9	0	1	1	0	5
-7	23	-9	0	1	1	0	5
-4	15	-11	-6	-7	-3	2	10
-8	-22	12	-1	-4	-4	-11	-19
10	46	-15	-1	-5	-5	-1	2
9	8	17	0	1	2	7	33
5	8	-11	1	2	3	-6	19
-24	-38	-4	0	2	5	11	60
-3	15	-2	0	-1	1	12	57
2	25	-5	-3	-7	-11	9	-5
-45	-60	-6	-2	0	-3	-4	-41
-4	5	-1	-5	-9	-11	-16	-56
-13	-8	-11	-7	-12	-10	-16	-19
-13	-8	-11	-7	-12	-10	-16	-19
23	52	21	7	10	3	-3	-15
-15	14	-3	-3	-2	-8	1	26
13	0	25	2	-4	4	-4	35
10	14	21	6	-3	7	15	52
-9	-8	-5	2	-4	-4	-22	-58
-8	-1	-2	-4	-2	-7	-3	-2
-8	-1	-2	-4	-2	-7	-3	-2
3	-15	5	1	-1	0	-4	-4
-2	11	-7	-3	-7	-3	-6	-28
12	6	5	0	8	11	11	25
-19	-42	-22	-4	-5	-5	-2	-15
20	36	6	0	0	4	9	9
6	-6	-9	1	-1	-1	3	-1
5	-15	-12	-1	-1	2	12	22
-22	-47	-9	-4	-8	-11	-38	-76
-22	-47	-9	-4	-8	-11	-38	-76
19	15	-1	-2	2	3	15	11
4	-5	-12	-4	0	-4	-5	-7
-9	-11	-4	0	-5	-8	-12	-4
11	26	0	0	10	9	14	16
-2	10	1	0	-4	-4	-7	-13
12	29	8	2	1	5	5	10
-2	2	4	1	0	-2	-3	1
1	6	8	1	-1	3	18	46
-4	3	-7	-2	-3	-7	-3	-7
-9	-30	4	0	1	-3	1	-2
-1	-5	7	0	-3	-1	-3	-9
-7	-21	-2	0	-2	-4	-6	-21
10	22	8	1	2	0	4	18
13	15	-3	-2	-5	-1	10	30
13	9	-10	-3	-12	-4	3	2
13	9	-10	-3	-12	-4	3	2
0	7	1	2	-4	-5	-4	-9
-7	12	4	2	1	3	-14	-37
-4	-15	-2	-1	1	1	6	18
-17	19	8	0	-8	-6	1	-18
8	13	11	2	3	5	-3	-16
13	10	1	0	2	4	13	38
-15	-13	-5	-1	-3	-2	-7	-13
-15	-13	-5	-1	-3	-2	-7	-13
5	-8	-16	-1	-2	0	-4	28
-19	-24	-12	-4	-4	1	7	-9
-1	-25	-16	-1	-2	-7	-13	-38
-7	-44	-9	-6	-7	-7	-35	-83
-7	-44	-9	-6	-7	-7	-35	-83
2	-8	10	2	4	4	13	47
-2	38	16	3	0	1	10	2
25	30	17	0	2	5	17	30
17	1	10	1	1	-8	5	35
29	29	9	1	6	8	7	-2
-35	25	-3	-1	-10	-12	-2	5
10	-72	-8	-2	-11	3	-2	9
-13	-8	-16	1	-4	-13	-19	-62
-8	19	-1	0	4	-14	31	75
-58	-53	-35	-8	-8	-19	5	19
-58	-53	-35	-8	-8	-19	5	19
-23	-22	2	-2	-7	-6	-21	-62
10	12	4	1	-2	3	-6	-7
-1	4	-7	-2	-7	2	0	-24
30	-32	-13	-3	-4	-6	-20	-26
13	20	9	1	1	5	9	10
-15	-23	-18	-7	2	6	-1	-2
-14	-20	-6	1	-5	-6	-12	-18
7	12	5	3	1	9	11	30
7	12	5	3	1	9	11	30
-11	-22	-11	-4	-1	-1	-5	-13
-9	35	16	2	0	-2	-2	-15
-2	-7	-4	-2	-1	-1	5	8
5	25	2	-2	0	0	12	29
17	9	5	4	6	7	8	12
-5	9	6	0	1	-4	-21	-50
-15	-24	-6	-1	-2	-5	-16	-30
-15	-24	-6	-1	-2	-5	-16	-30
8	3	-8	-1	2	0	7	33
-12	-34	-10	-3	-2	-7	-8	-19
-12	-34	-10	-3	-2	-7	-8	-19
-1	-23	1	-1	1	3	0	-8
-3	-9	-11	-1	0	-6	-5	-26
-10	-1	5	-2	2	-1	-3	0
23	42	19	4	0	6	14	24
3	11	-3	-2	-5	-2	5	17
3	-4	-2	0	-3	2	7	25
8	-20	-4	-1	-1	-1	4	20
13	34	3	-1	1	3	5	15
-6	-6	0	-3	-5	-1	-8	-14
-3	-13	-5	-1	0	-2	1	4
-3	-13	-5	-1	0	-2	1	4
-10	-6	0	-1	-5	-7	-16	-33
8	17	4	-1	-1	3	5	17
5	39	7	0	-4	-3	-3	-9
1	-13	-2	0	1	3	3	7
-10	6	5	-1	-2	-2	-7	-17
-1	-8	-13	-5	-10	-4	3	20
-5	-10	4	-3	1	-2	-4	-8
-2	5	-5	-2	-2	-1	1	-11
10	17	5	-1	3	0	1	-2
2	32	6	4	-1	0	0	6
-9	-31	-5	0	1	4	7	10
-8	-11	1	-1	-4	-7	-7	-28
6	8	19	1	0	-4	-12	-24
6	8	19	1	0	-4	-12	-24
14	-69	-18	1	6	5	2	-16
38	-39	-26	-7	-5	-2	7	22
-4	9	3	-3	-6	-15	-25	-25
-11	75	23	3	-1	6	16	-12
-36	-44	-17	-5	-4	-6	-22	-47
-15	37	-3	-2	-3	-4	-5	21
-4	3	4	-1	-13	0	7	20
-4	3	4	-1	-13	0	7	20
4	-5	-9	-3	-6	-25	-24	-15
10	37	19	2	2	7	11	21
7	45	32	6	0	0	-2	-35
-6	9	-4	-2	-2	-4	-23	-28
-6	9	-4	-2	-2	-4	-23	-28
16	30	4	2	5	7	18	25
17	9	20	2	5	13	15	40
17	9	20	2	5	13	15	40
4	-7	-17	-4	-4	0	3	-17
-22	-38	5	-1	-6	-4	-4	7
5	14	-3	-5	-12	-8	2	-11
3	13	8	-3	-2	0	6	24
3	13	8	-3	-2	0	6	24
0	-1	-7	-1	-5	-9	1	25
-3	4	-8	-2	-7	-11	-14	-18
4	9	-1	0	6	4	6	-5
8	-14	-1	2	-3	0	-12	-23
-6	-30	-14	-4	-1	8	9	0
1	4	-1	-4	-3	1	1	-4
-6	-8	-4	-1	4	6	-1	-10
10	21	25	4	1	4	8	25
-10	-5	-16	-4	-3	-6	-16	-43
-1	-17	-7	0	-1	1	5	-1
15	-2	-10	-1	1	0	1	11
9	21	4	0	-8	-7	2	26
-20	-23	-9	-1	-5	-6	-6	-24
10	28	4	2	0	-1	-8	-1
8	8	-3	-1	0	1	11	26
-5	-13	-10	-2	-4	-1	-9	-21
6	23	-2	-1	5	3	8	7
1	6	0	0	-2	3	5	4
-1	17	-10	-5	-4	-1	1	-9
2	6	9	3	-1	2	1	3
4	15	0	0	-2	2	8	14
7	3	5	1	-1	-3	-8	-23
-18	-34	-11	-4	-6	-6	-11	-13
-18	-34	-11	-4	-6	-6	-11	-13
6	0	3	-1	-4	-3	2	12
-8	-2	-10	1	-3	0	0	0
-2	-15	3	-2	3	4	-1	0
12	18	-1	-1	-5	0	-2	10
-7	9	-2	-2	-5	0	4	2
-9	-7	-4	-2	0	1	-1	2
-25	21	13	1	-2	-10	-29	-83
-7	24	40	5	0	0	-6	-2
22	-12	9	1	0	5	11	33
-71	22	20	-1	-3	-14	-10	-8
-66	-53	-10	-7	-5	-8	-22	-34
13	32	4	5	-1	2	12	31
39	-5	3	1	-2	4	24	69
0	-35	-9	-1	2	8	10	18
-14	-61	-18	-6	-3	4	7	28
21	3	0	-3	-7	4	23	25
17	23	2	-2	-4	-1	12	-11
-13	-37	-24	-4	-3	-12	-22	-52
-10	-36	-23	-4	-4	-6	1	8
11	17	9	-5	-6	-16	-12	7
2	18	11	5	-3	4	7	17
11	5	-8	3	16	9	-8	-5
-27	-14	-21	-7	-4	-9	-37	-68
8	4	-12	5	12	7	-11	-17
15	25	7	3	5	7	8	18
-23	-2	6	-2	-1	0	15	16
0	-17	8	0	3	-2	-2	-4
15	7	6	2	5	8	10	30
9	-12	-7	-1	-5	-5	-16	-1
-23	-7	7	-1	-1	0	10	5
-6	-22	-11	-3	1	-1	-2	-16
-6	-22	-11	-3	1	-1	-2	-16
5	1	8	2	-1	3	-9	-9
-3	18	7	-6	-6	-5	-8	-25
-6	1	-1	1	-4	0	1	11
7	21	11	1	2	-2	11	29
18	-29	-23	-5	-7	2	8	20
-7	-4	-7	-2	-1	0	-2	2
1	-2	-12	-2	-7	0	-6	-22
-16	8	-5	-2	-3	-7	-9	-35
1	9	6	4	0	-1	-4	-10
-2	-11	-6	-3	-6	-1	-2	-3
-2	-11	-6	-3	-6	-1	-2	-3
7	-16	-3	-3	-3	1	3	5
-14	-34	-2	-3	1	3	-6	-19
-9	-5	-14	-4	-5	-5	-1	0
-4	-3	5	1	-4	2	1	5
-17	-25	1	0	-4	-4	-16	-48
0	6	-3	-2	1	1	-2	-8
9	-2	5	1	2	1	7	11
9	-2	5	1	2	1	7	11
4	-4	-9	-1	-2	2	5	10
-5	1	-2	-2	-2	-5	-14	-30
1	20	5	-1	-6	-2	-2	-12
-11	-23	-14	-4	-3	-2	-5	-10
-33	-15	2	-3	-6	-8	-12	-20
-33	-15	2	-3	-6	-8	-12	-20
-2	11	10	3	3	4	9	16
0	-24	-6	-4	-4	-2	-6	-2
-16	-60	-15	-4	-3	-1	-5	5
-16	-60	-15	-4	-3	-1	-5	5
14	0	-4	-2	-1	0	0	14
20	10	-9	0	-2	1	9	4
-8	5	5	0	-3	-7	-9	-35
22	15	11	4	0	2	5	1
-3	-22	2	0	1	1	-7	-3
-4	19	-12	-2	-4	-4	-3	-9
12	5	0	-1	1	3	-4	-20
5	10	12	1	-3	4	11	21
-17	-11	0	-5	-5	-3	-7	-17
-23	-7	-14	-4	-3	0	5	-15
-37	-39	-18	-4	-7	-10	-16	-24
-49	-13	-27	-8	-9	-12	-12	-33
23	-13	22	-1	-5	0	-22	-40
-21	-40	-6	-2	-3	-1	-7	-39
2	-10	7	4	6	0	11	34
-8	-2	-8	-1	-2	-1	7	-15
-8	-2	-8	-1	-2	-1	7	-15
20	30	5	0	-8	-6	-5	13
32	23	2	1	0	8	22	63
-1	28	-3	-2	-6	3	20	51
-22	-46	12	6	5	5	15	76
-8	7	-4	2	-2	-13	0	-9
-12	10	29	-1	1	9	10	17
2	-20	18	4	-4	-3	-9	-15
11	22	-2	3	3	14	20	33
11	22	-2	3	3	14	20	33
-5	4	8	0	2	1	-2	-28
8	1	0	2	4	-1	2	-3
-14	-59	-26	-3	-3	4	4	18
-14	-59	-26	-3	-3	4	4	18
-12	9	2	-2	-4	-4	-5	-6
-5	-2	0	-2	-1	0	1	4
9	2	5	0	-5	-3	-13	3
5	9	6	3	-2	2	3	9
-5	-10	-11	-4	-1	-1	9	8
-18	-30	-11	-2	0	-4	-6	0
11	41	9	1	-2	0	7	19
15	15	8	1	4	6	5	18
15	15	8	1	4	6	5	18
1	24	-7	-2	-3	-5	-5	-26
-15	-9	11	6	2	0	-14	-18
3	9	6	0	0	-4	-2	-11
-25	-54	-12	-6	-4	-5	-12	-23
11	12	10	2	0	6	15	31
0	14	2	2	-4	-9	-15	-20
0	14	2	2	-4	-9	-15	-20
1	-2	6	4	5	2	0	-4
1	-2	6	4	5	2	0	-4
5	5	-6	-1	1	-1	-6	2
0	1	-1	2	2	0	-9	-56
0	1	-1	2	2	0	-9	-56
-5	-17	-11	-7	-6	-13	-10	3
-10	3	3	0	-4	-6	-15	-41
-2	-3	11	2	-2	-4	-6	-28
-11	-11	1	-1	1	-7	-6	3
14	30	3	-1	-1	8	10	31
-8	-41	-15	-3	-1	-6	2	6
9	2	6	2	-1	7	9	23
11	23	-1	-2	3	8	8	11
1	2	-3	0	3	4	10	18
11	14	2	-2	-2	6	12	17
-5	-13	5	2	-1	-2	-1	11
-8	-14	-5	-3	-3	-5	-10	-19
-4	-9	-13	-2	-1	-1	3	-3
1	13	3	2	-2	-1	3	7
-5	3	-6	-5	-7	-8	-7	4
-1	14	29	4	1	4	6	25
8	-13	-19	-5	-5	-4	-7	-9
8	-13	-19	-5	-5	-4	-7	-9
13	25	1	4	7	9	24	35
-11	10	29	-1	-6	-8	-20	-28
-19	0	30	4	-1	-3	-17	-52
-8	-84	-27	0	7	11	9	32
1	10	-13	-2	-4	-6	8	52
31	34	15	0	-1	6	12	67
31	34	15	0	-1	6	12	67
16	-29	-8	-4	-7	-1	5	14
26	2	11	0	2	12	11	5
-36	-39	-24	-6	-7	-14	-23	-65
4	43	6	0	0	-2	-8	-68
17	19	11	3	7	12	16	22
-14	-10	-8	-4	-9	-6	-12	-11
-21	-20	-7	-3	2	-4	-26	-78
44	34	9	1	-1	4	18	57
44	34	9	1	-1	4	18	57
-3	26	5	1	-4	-2	-2	-23
-3	26	5	1	-4	-2	-2	-23
-27	-39	4	0	-3	-13	-34	-69
-27	-39	4	0	-3	-13	-34	-69
-5	-11	14	1	3	-1	6	10
9	-2	-1	-2	-1	9	13	37
8	19	-8	0	8	4	4	21
-10	-10	-1	-1	-10	-1	6	28
-56	-78	-38	-3	-2	-11	-40	-37
11	-9	-1	6	10	8	5	7
-20	11	2	-2	-3	-6	-4	-5
27	5	-1	1	1	14	21	31
27	5	-1	1	1	14	21	31
-14	6	4	-2	-1	-13	-15	-31
-8	-29	-9	-2	5	6	4	13
20	22	3	0	-7	2	7	13
-33	-67	-13	-4	-3	-4	-11	-26
-5	3	0	-2	-3	0	6	4
-9	-16	0	1	0	0	-3	-20
20	25	14	3	6	5	7	26
20	25	14	3	6	5	7	26
18	11	-5	-2	-1	1	15	29
1	11	4	0	0	-1	1	4
-4	-5	-8	-1	-10	-3	-8	-18
-18	-24	1	0	-1	-5	0	5
9	25	-6	-3	1	0	-1	-11
-23	-30	5	0	0	-7	-11	-35
9	4	-6	0	-3	6	-3	1
9	4	-6	0	-3	6	-3	1
-5	-7	-5	0	-4	4	3	7
11	0	-10	-2	-3	-5	6	12
-13	-55	-15	-6	-4	4	-3	3
11	44	35	6	10	5	14	20
15	22	0	0	3	5	-3	-17
-10	-32	-19	-3	-2	-1	-9	-6
9	29	-5	0	-2	3	9	19
-6	-9	8	3	2	-1	-7	-27
-35	-27	-19	-4	-5	-13	-23	-49
2	-1	-1	-3	-3	-1	-2	4
10	47	8	3	2	6	4	-7
9	13	4	-2	-4	-3	1	6
9	13	4	-2	-4	-3	1	6
-15	-10	8	2	-6	-4	-4	-14
-10	-57	-19	-6	-2	-3	-6	4
-7	1	-4	1	-4	2	-9	-9
8	18	12	-1	-1	2	6	9
0	-1	-7	-1	2	2	6	4
-17	-39	-4	-5	-9	-8	-15	-15
15	36	5	1	3	-1	2	2
7	6	4	0	-5	4	9	26
-7	-19	-1	-2	-2	-8	-12	-20
0	-19	0	1	1	0	9	11
4	12	2	1	-1	-1	-3	-16
6	-16	-16	-5	-4	-3	-3	10
8	14	-7	-5	-8	-3	-2	-15
8	14	-7	-5	-8	-3	-2	-15
-7	-11	0	0	-2	-2	-5	-16
-11	-8	4	1	-2	-1	-6	-8
-15	-9	1	-1	-2	-2	-20	-36
6	8	3	1	3	7	6	17
-11	-23	-11	-3	-9	-4	4	-7
-1	-12	1	-1	3	2	-3	-5
20	2	-7	1	4	8	9	45
9	34	18	3	0	2	3	12
-20	-24	0	-2	-7	-11	-21	-56
12	-1	-6	-2	-3	3	8	42
-13	-31	2	-7	-9	-11	-14	-17
-4	48	11	3	0	3	18	-7
-4	48	11	3	0	3	18	-7
-32	-49	-3	-1	-3	-4	-9	-14
-32	-49	-3	-1	-3	-4	-9	-14
1	20	0	-1	-5	-1	2	26
-8	13	9	0	-2	-3	-16	-35
3	7	16	4	5	-5	-14	-30
-11	38	11	0	8	5	12	-37
-13	-8	-3	1	-6	-11	-20	-41
-13	-8	-3	1	-6	-11	-20	-41
-5	-13	-3	2	9	1	12	5
11	-11	-11	-4	-1	-8	-42	-96
-8	47	17	5	1	-2	1	7
-8	47	17	5	1	-2	1	7
2	15	-30	-2	-2	9	25	47
2	15	-30	-2	-2	9	25	47
6	7	1	1	0	-7	-16	-24
6	7	1	1	0	-7	-16	-24
-5	-20	10	3	-6	0	-1	24
-5	-20	10	3	-6	0	-1	24
5	27	11	1	-1	4	11	-4
14	5	3	-4	-5	-5	-15	-23
-4	-13	-4	0	0	-4	-11	-26
-19	-3	-4	-6	-9	-7	-12	-28
-1	-4	15	4	0	0	-2	19
30	17	0	-1	4	4	-8	14
5	11	3	-4	-7	-4	8	27
3	-6	0	-2	0	6	5	3
-21	-23	-12	3	-4	3	-12	-24
-2	-2	-4	-1	-1	1	3	11
-4	27	1	1	3	2	2	-18
10	-17	0	0	-1	1	6	23
-6	-9	6	-1	-5	-7	-5	-32
-6	-9	6	-1	-5	-7	-5	-32
2	7	-1	-1	3	6	15	19
2	7	-1	-1	3	6	15	19
-27	-64	-25	-7	-6	-22	-31	-81
22	43	16	1	3	5	12	32
-5	-9	-11	-1	-1	0	6	7
-7	-27	-3	0	-4	3	-4	23
-17	-40	-21	-6	-6	-1	3	15
13	40	7	5	1	4	8	6
-5	12	-6	-4	-5	4	6	15
-4	3	-9	-3	-3	-6	-15	-28
-4	3	-9	-3	-3	-6	-15	-28
-12	-53	-10	-3	-4	-1	-6	-2
-12	-53	-10	-3	-4	-1	-6	-2
-1	1	2	1	-3	-6	-8	-15
-1	1	2	1	-3	-6	-8	-15
5	19	6	0	-1	-5	-4	0
-3	-2	-5	-2	-4	-3	-2	-16
7	24	9	0	5	2	-1	2
-1	0	6	-1	1	2	7	11
2	12	1	0	3	5	10	24
-1	22	2	2	-3	-7	-15	-50
0	-9	-3	-1	1	1	2	0
-16	19	7	0	2	0	-15	-55
9	25	11	3	-2	1	8	26
12	11	0	-2	-3	0	-1	7
6	-54	3	-1	-4	0	-1	20
6	-54	3	-1	-4	0	-1	20
-8	-8	2	-4	-1	-7	-14	-42
-8	-8	2	-4	-1	-7	-14	-42
-16	13	-17	-2	-3	-4	-5	-34
-44	-42	-25	-8	-10	-8	-22	-23
32	34	2	1	0	11	30	101
24	-18	2	4	1	1	-3	-23
47	6	11	1	9	8	23	61
-18	33	7	1	-2	-6	0	-31
-15	-12	-1	0	7	2	-19	-32
-62	-105	-31	-8	-23	-19	-26	-19
-62	-105	-31	-8	-23	-19	-26	-19
-32	-36	-12	-2	0	2	6	39
-32	-36	-12	-2	0	2	6	39
0	1	13	2	4	13	8	12
0	1	13	2	4	13	8	12
17	3	-3	-1	-4	-6	2	-7
17	3	-3	-1	-4	-6	2	-7
15	-16	3	7	20	16	20	62
-7	15	3	-3	5	13	15	25
25	-3	-10	-2	-21	-18	13	38
-10	6	0	-2	7	9	-6	-10
-10	-40	-11	-1	-4	-8	-2	29
-7	21	10	0	1	-5	-9	-12
3	-22	-8	-2	3	8	11	26
-1	5	3	-1	-3	1	-4	-17
0	27	6	-1	2	9	12	20
-14	-29	3	0	-5	-6	-21	-36
3	-11	8	3	-3	2	-9	6
19	20	-3	-2	1	3	3	-10
19	20	-3	-2	1	3	3	-10
-5	19	-12	-7	-5	1	-3	-12
-2	0	8	2	-1	-5	-16	-10
-2	45	-3	-3	-5	-15	-27	-64
-5	1	16	0	-8	-10	-17	-39
19	-5	1	1	0	0	4	5
15	45	6	-1	1	1	10	12
1	-3	-9	-4	-4	5	8	9
1	-3	-9	-4	-4	5	8	9
-37	-32	-13	-2	0	-3	-13	-58
-37	-32	-13	-2	0	-3	-13	-58
3	14	12	5	5	5	8	-1
3	14	12	5	5	5	8	-1
-6	5	4	1	-5	-1	-4	-4
1	-1	-9	-2	-3	-4	-4	1
3	-30	-9	1	2	6	10	37
-20	-17	-9	-4	-4	-3	-13	-44
8	8	12	3	-3	-3	12	35
-4	-19	-11	-5	-6	-4	-15	-29
1	4	-4	1	-3	-2	6	14
3	2	-10	-3	3	-7	-10	6
-9	-11	7	2	5	9	8	13
7	3	0	1	1	3	5	7
7	3	0	1	1	3	5	7
-10	-21	-3	-4	-10	-2	-5	-1
1	9	-1	-1	-4	-3	6	4
1	9	-1	-1	-4	-3	6	4
-8	7	4	0	1	-2	3	14
-8	7	4	0	1	-2	3	14
-5	-7	-6	-4	-7	-5	-13	-8
-11	-15	-4	0	2	4	10	19
10	-2	-6	-1	-1	-2	7	5
3	-2	-4	1	-2	-1	2	1
30	10	16	1	1	-2	-2	-13
30	10	16	1	1	-2	-2	-13
-16	6	-3	1	-1	-4	-3	-4
-8	-40	-13	-4	-3	1	5	12
-1	17	7	-2	-4	-6	1	-11
6	-6	-9	-2	-3	10	23	69
6	-6	-9	-2	-3	10	23	69
-14	-1	9	2	1	6	2	2
13	37	2	0	-1	2	11	62
26	1	0	2	6	14	25	63
-34	-17	-28	-6	-12	-16	-36	-88
-34	-17	-28	-6	-12	-16	-36	-88
-34	-17	-28	-6	-12	-16	-36	-88
0	13	2	-2	-1	-1	-3	-25
37	36	-27	0	4	3	18	19
-8	6	4	-3	-11	-14	-12	-5
-8	6	4	-3	-11	-14	-12	-5
15	-12	-5	0	-1	3	13	30
15	-12	-5	0	-1	3	13	30
-12	-17	13	-2	2	6	35	117
-12	-17	13	-2	2	6	35	117
-3	-32	-17	-3	-4	3	1	-3
-3	-32	-17	-3	-4	3	1	-3
12	20	32	7	4	2	-22	-70
-15	-64	-11	-2	-11	0	-11	-20
-16	-3	-7	-5	3	6	16	3
-53	-100	-21	-3	1	-3	-1	-1
-11	15	3	-1	-8	-13	-32	-68
-11	-21	13	2	6	-5	-26	-69
-11	-21	13	2	6	-5	-26	-69
19	31	14	1	2	3	0	33
19	31	14	1	2	3	0	33
-9	-9	-3	-1	-3	1	-4	-2
-9	-9	-3	-1	-3	1	-4	-2
-5	-16	-12	-5	-8	-5	6	45
-5	-16	-12	-5	-8	-5	6	45
-13	-6	-17	-5	-10	-1	4	6
-5	-53	0	2	5	5	-5	-8
9	20	-8	-3	-6	-7	4	23
3	-8	3	3	5	5	-9	-6
5	10	-2	-3	-6	-5	-1	1
-5	-27	-6	-1	-4	-1	-4	-8
-6	30	3	1	1	-2	-1	5
12	5	6	2	1	0	-8	0
12	5	6	2	1	0	-8	0
-2	7	8	2	0	0	7	0
-8	2	-6	-1	-1	1	21	49
-8	2	-6	-1	-1	1	21	49
8	12	5	2	0	1	4	13
8	12	5	2	0	1	4	13
10	18	3	2	4	7	7	2
-3	-12	4	4	3	-3	-2	0
-4	9	6	-2	5	0	-7	-33
7	11	-3	0	-3	0	15	41
0	-23	-19	-3	1	2	-1	11
-40	-52	-9	-6	-8	-8	-15	-19
-40	-52	-9	-6	-8	-8	-15	-19
-7	-31	1	1	0	-5	2	9
-7	-31	1	1	0	-5	2	9
10	23	6	1	-3	1	6	3
10	23	6	1	-3	1	6	3
0	-15	-10	0	-2	1	-10	-29
-6	-7	-13	-3	-1	-1	-6	-23
2	18	0	1	1	-1	-6	-3
4	-4	-13	-3	-2	-1	-10	-27
21	32	12	0	2	5	14	21
-2	-5	9	1	-3	0	1	-1
1	24	-2	-2	-1	-2	1	15
-3	19	10	1	7	-5	-10	-22
5	-22	-5	1	1	5	7	25
-6	-9	-16	-4	-3	-5	-8	-20
0	2	7	-1	-4	-2	-3	-8
0	2	7	-1	-4	-2	-3	-8
3	13	2	-2	-1	-1	1	0
3	13	2	-2	-1	-1	1	0
16	-16	2	1	2	1	-9	-31
16	-16	2	1	2	1	-9	-31
1	-44	3	-1	-2	5	6	12
1	-44	3	-1	-2	5	6	12
-4	-1	-17	-4	-2	4	15	37
3	35	10	5	1	-1	1	-9
-18	-36	-10	-1	-2	-5	-10	-17
-10	14	-13	-1	-4	-1	4	11
-10	14	-13	-1	-4	-1	4	11
-37	4	10	-1	-5	-8	-8	-1
-37	4	10	-1	-5	-8	-8	-1
22	38	0	2	1	4	24	61
22	38	0	2	1	4	24	61
37	45	12	0	0	5	11	11
10	-30	-17	-2	0	-1	-10	-19
-24	0	2	-1	-2	-13	-36	-60
12	42	2	-2	-4	2	11	-17
-1	22	7	-2	-1	1	12	60
14	6	-17	-5	-10	-5	9	45
-22	32	15	4	10	6	11	-35
-45	-58	-16	-2	-1	-12	-22	-84
18	33	0	-1	6	-20	-21	-26
3	30	3	4	5	-14	-36	-94
3	30	3	4	5	-14	-36	-94
21	30	-8	-2	-4	4	15	65
0	-11	55	8	-5	7	3	-8
0	-11	55	8	-5	7	3	-8
-36	-26	-11	2	7	5	-3	-59
-36	-26	-11	2	7	5	-3	-59
10	-29	-3	1	2	2	6	36
-8	-10	-2	-2	1	-1	-13	-38
-17	-27	-18	-7	-10	-7	0	-2
-14	-36	17	1	-3	-4	-12	-12
7	1	9	-3	2	3	-4	-1
14	-7	-6	-2	-1	3	7	19
14	-7	-6	-2	-1	3	7	19
-8	-4	-20	-4	-14	-5	0	-10
-8	-4	-20	-4	-14	-5	0	-10
4	7	-1	0	-2	1	1	9
0	-9	-3	0	10	5	1	4
1	-8	-8	-2	-5	-2	3	2
2	-14	-5	0	1	4	4	7
0	27	11	3	2	-1	-12	-42
-10	-20	-12	-5	-6	-2	-3	5
4	3	8	0	-4	-4	1	10
-17	-46	0	5	5	4	0	-12
2	8	4	0	-2	-3	-2	5
-2	-12	-1	1	1	5	13	40
8	-10	-14	-4	-3	-5	-11	-24
12	20	9	2	5	5	10	16
-1	22	11	1	-7	1	6	3
17	26	4	-4	-5	-2	2	18
17	26	4	-4	-5	-2	2	18
-5	0	-2	-1	1	9	-6	-19
-5	0	-1	-2	1	1	5	22
-5	0	-1	-2	1	1	5	22
0	-22	1	3	-2	-1	1	13
0	-22	1	3	-2	-1	1	13
-8	-30	0	-2	-1	-5	-12	-19
-10	-38	-23	-5	-10	-9	-14	-20
1	-29	-17	-1	-4	0	1	-4
26	22	9	2	2	6	17	37
14	37	11	3	-6	-8	10	20
-2	-18	-8	0	-1	3	6	19
-2	-18	-8	0	-1	3	6	19
8	30	-14	-4	0	3	10	14
8	30	-14	-4	0	3	10	14
-7	-13	9	-1	-2	-2	-6	-5
-7	-13	9	-1	-2	-2	-6	-5
-11	14	-6	-1	-3	-5	-4	-24
-16	-35	-1	1	-3	-6	-21	-38
7	8	0	-1	1	2	8	3
10	16	21	5	1	7	12	47
0	0	-2	0	1	0	-1	-9
-39	-17	0	-2	-6	-12	-10	-8
2	6	8	2	-1	4	7	29
7	16	-11	-1	4	4	11	27
-23	0	1	-3	-6	-14	-33	-87
-16	-15	-8	1	1	1	-14	-13
31	45	30	3	2	4	-5	-22
31	45	30	3	2	4	-5	-22
-1	-20	-2	0	1	8	10	13
-1	-20	-2	0	1	8	10	13
22	16	5	-1	4	10	9	16
22	16	5	-1	4	10	9	16
-38	-28	7	1	-6	-13	-18	-32
28	23	18	4	5	14	25	14
20	23	-1	-3	3	5	-1	-15
5	87	25	1	-2	3	-1	-10
2	1	15	-1	3	3	17	41
-4	-36	-23	-5	-15	-15	-41	-48
20	36	-5	-3	0	6	10	34
-11	-4	9	-1	-11	-11	-15	-5
-11	-4	9	-1	-11	-11	-15	-5
-6	32	-12	-1	5	3	11	-15
-6	32	-12	-1	5	3	11	-15
-13	-14	-9	-3	-6	-8	-3	17
3	10	2	3	-7	1	-2	10
3	10	2	3	-7	1	-2	10
3	10	2	3	-7	1	-2	10
15	6	-1	-2	-1	5	2	-8
23	3	10	1	2	2	3	-10
-7	-6	-14	-3	-1	0	-3	13
-13	-17	-14	-5	-4	2	7	28
14	21	24	6	1	-2	-4	-1
4	24	5	2	5	6	10	18
3	-36	-2	0	3	6	1	-16
3	-36	-2	0	3	6	1	-16
0	-11	-2	-3	-6	-6	-1	15
-3	16	6	2	-2	-2	9	17
7	26	4	0	-3	-2	9	18
7	26	4	0	-3	-2	9	18
4	-9	0	-1	-4	0	4	21
2	-14	-13	2	5	2	3	4
-18	-55	-25	-5	-2	-4	-13	-12
-5	-1	0	-4	-7	-12	-24	-27
-24	2	7	2	-2	-7	-9	-49
2	20	-9	-1	-4	-8	-18	-30
6	13	13	1	1	0	-3	-3
5	-1	-4	-3	-6	0	3	21
6	16	15	6	6	7	7	18
6	16	15	6	6	7	7	18
-17	-18	-14	-3	1	-2	-9	-32
-9	-39	-11	0	-1	3	-3	-5
8	19	14	2	-1	2	9	10
8	19	14	2	-1	2	9	10
-8	-36	-12	-1	-8	-5	-6	-5
-9	4	1	-1	-3	-3	3	0
-19	6	1	2	1	-5	-9	-46
6	10	0	-2	-3	-3	5	19
-11	9	-4	-4	-5	-6	-10	3
15	22	23	5	-1	4	4	23
12	7	-3	-4	-3	-3	2	10
12	7	-3	-4	-3	-3	2	10
0	3	12	-1	-5	-3	-7	-20
32	21	69	13	4	8	-4	-8
32	21	69	13	4	8	-4	-8
-27	-25	-27	1	3	-2	-2	-24
-27	-25	-27	1	3	-2	-2	-24
-4	42	9	0	-1	-3	-10	-31
-4	42	9	0	-1	-3	-10	-31
15	-55	-19	-3	0	9	14	63
15	-55	-19	-3	0	9	14	63
0	27	-5	-1	-3	-8	-13	-49
21	-6	16	4	4	9	15	52
25	7	5	-2	3	10	-1	-11
-35	-37	-25	-7	-10	-15	-5	-14
-45	-57	-13	-6	-11	-12	-13	-60
-2	9	-3	0	-1	3	29	44
15	16	-27	-7	-22	-22	-12	-37
15	16	-27	-7	-22	-22	-12	-37
15	16	-27	-7	-22	-22	-12	-37
25	31	-5	1	3	3	-6	-12
-60	-108	-38	-7	-8	-10	-33	-70
-9	2	-16	-1	12	-1	-4	3
17	-33	-14	0	3	12	22	32
-16	-6	7	2	-1	-7	-20	-30
6	6	1	1	-4	5	19	30
6	6	1	1	-4	5	19	30
4	-26	-15	-4	-4	0	7	8
-25	-25	3	-2	-4	-5	-30	-71
-25	-25	3	-2	-4	-5	-30	-71
-18	14	12	0	0	2	-5	-14
-18	14	12	0	0	2	-5	-14
7	-19	-6	-5	-2	4	18	47
7	-19	-6	-5	-2	4	18	47
13	21	12	-1	-5	-4	-4	-16
13	21	12	-1	-5	-4	-4	-16
15	-10	5	-1	-2	5	-2	-6
7	22	1	0	0	-1	-1	-3
13	23	10	4	4	-4	-6	-19
-5	-6	-8	-1	0	2	-3	18
-10	11	24	1	-4	-2	-11	-30
6	-3	8	1	6	0	-10	-12
-20	-47	-20	-5	-6	-4	9	24
-20	-47	-20	-5	-6	-4	9	24
-5	-1	-10	-1	-4	-2	-2	-1
31	70	19	3	0	3	10	13
14	28	15	4	-1	-1	1	4
-1	-24	-4	-5	-2	5	3	23
6	25	15	3	4	3	11	1
1	10	0	-2	-4	1	-1	23
-5	-1	-7	-1	-2	2	17	36
21	4	-10	-3	-2	5	6	27
-14	-35	-5	0	1	-4	1	-4
-14	-35	-5	0	1	-4	1	-4
4	21	-3	-1	0	-4	-9	-27
-6	-9	-7	-1	-5	-3	-5	-1
-6	0	11	2	-1	-3	-4	-4
-17	-31	-9	-5	-6	-4	-15	-46
19	25	15	2	-4	-1	0	2
19	25	15	2	-4	-1	0	2
-5	-3	-10	-1	-6	-6	-10	-22
-12	-43	-8	-4	-4	-1	-9	-27
3	11	8	1	-1	2	7	17
10	11	-4	-1	1	0	4	-12
2	13	-9	1	-4	-2	-9	-4
2	13	-9	1	-4	-2	-9	-4
24	10	5	-1	-1	2	17	41
-8	41	-5	0	-2	-7	-9	-37
-5	7	-4	-3	-3	-2	-30	-50
2	-13	-24	5	1	-6	-7	-53
2	-13	-24	5	1	-6	-7	-53
-22	-29	-8	-9	-5	-6	8	12
-22	-29	-8	-9	-5	-6	8	12
-7	-19	1	-2	2	3	-7	2
-8	28	7	1	2	-3	-27	-19
-76	-65	-45	-14	-16	-16	-29	-41
5	-24	-5	-2	-12	2	3	3
13	-18	-9	-1	-1	-1	9	7
13	-18	-9	-1	-1	-1	9	7
-56	-68	-33	-8	-1	-8	-17	-20
32	83	20	8	15	10	23	24
11	-24	-5	-4	-12	-18	4	-6
-13	-37	-18	-10	-11	-18	-26	-27
-5	-41	27	1	-7	-3	-11	25
5	17	3	1	-3	7	9	3
13	10	-21	-5	-3	7	29	44
30	51	15	4	2	9	18	11
10	30	2	-2	2	4	-5	9
-7	-49	-18	-5	0	-2	-12	-2
14	14	17	5	4	8	13	36
1	-20	1	0	2	-1	-5	1
-3	-10	9	2	0	0	-8	-4
17	32	-7	-2	0	1	15	26
9	12	3	3	1	4	4	31
8	34	5	3	0	-2	5	-26
16	31	7	2	3	3	11	20
20	42	10	2	5	14	30	56
-19	5	-7	-5	-7	-9	-22	-68
-9	-28	-3	0	2	-5	-2	-10
-9	-28	-3	0	2	-5	-2	-10
11	1	4	2	-1	0	3	27
11	1	4	2	-1	0	3	27
-16	-14	-2	-2	-2	-2	0	8
2	-15	-12	-3	-8	2	13	39
7	-15	-7	-2	1	2	6	6
-3	-18	-14	-3	-4	1	3	-3
9	-15	-9	-4	-1	0	8	34
12	32	3	1	2	3	3	21
9	12	9	2	-1	-4	-6	0
-25	-88	-20	-4	-1	0	17	10
5	7	12	4	1	-3	-4	-12
7	45	16	3	-2	1	0	8
7	45	16	3	-2	1	0	8
-23	-20	-16	-5	-7	-4	-11	-13
3	14	-6	1	-2	-3	2	7
9	25	9	0	-1	3	6	7
-8	-27	-6	-2	-5	-12	-11	-11
-8	-7	-8	0	3	2	3	0
-1	-19	-5	-1	-1	0	0	-1
-16	-6	-7	-2	0	0	-5	-7
15	17	9	1	2	3	3	-10
24	31	12	0	-4	2	-3	0
-28	-57	-8	-5	-4	-11	-11	20
1	35	15	1	0	0	4	9
7	19	5	2	1	7	5	7
6	8	-8	-2	2	4	16	34
12	25	10	2	1	3	4	5
-22	-48	-6	2	0	-1	-11	-14
-22	-48	-6	2	0	-1	-11	-14
22	38	13	-1	-3	2	8	28
1	-10	-18	1	0	-4	-15	-19
23	22	1	1	5	7	18	21
16	63	-4	1	-1	-6	-4	-35
-8	-39	-9	-5	-3	-2	-22	-18
-24	10	0	0	-1	1	-7	-60
-9	-5	13	1	-2	4	13	46
11	19	1	-1	-5	-11	2	-13
11	19	1	-1	-5	-11	2	-13
-13	17	-1	1	2	2	-4	-5
-13	17	-1	1	2	2	-4	-5
-8	-27	-10	-1	1	3	16	26
-8	-27	-10	-1	1	3	16	26
28	31	13	2	-3	-12	0	-20
9	60	20	6	1	7	9	-9
33	61	6	-2	-7	-9	-22	-57
-14	8	-7	-3	-2	-2	-23	-43
-9	-8	8	4	5	10	17	19
1	-13	6	3	0	8	29	72
4	33	1	-2	-5	-5	-4	-17
-12	-22	2	-1	1	-3	-26	-28
-3	-26	-7	-3	-4	-11	-46	-71
-2	-2	-4	-2	-11	-3	-8	-24
11	46	10	-1	3	6	12	32
11	46	10	-1	3	6	12	32
-1	34	8	-2	-7	-10	-4	16
-6	-24	1	0	-2	-4	0	9
0	-18	-15	-6	-1	6	6	11
-24	-2	0	0	-3	-9	13	-9
-11	-19	-13	-4	-7	-6	-1	4
-7	-13	-10	-2	1	7	2	5
-9	0	-3	-2	2	-2	-8	-15
14	-2	7	-1	-1	6	1	21
-1	4	7	0	2	2	13	29
9	-1	-7	0	-3	5	19	31
9	16	6	4	5	7	9	7
8	17	4	1	0	2	-9	5
8	17	4	1	0	2	-9	5
-6	-9	-4	1	-9	-7	5	9
-4	-11	-3	0	6	-1	-14	-4
8	-9	1	-4	-6	0	-8	-8
7	24	6	1	0	0	2	-1
-3	-8	13	5	0	-3	-5	-11
-9	-27	-7	-3	-3	6	3	5
-5	-6	0	1	0	-5	1	1
5	-10	-24	-5	-10	5	14	56
-17	-31	-5	-1	-7	-2	-3	-5
5	26	9	-1	3	-1	1	2
12	23	-3	0	0	-2	0	3
-59	-90	-7	-4	-12	-14	-49	-95
5	20	12	3	3	6	16	30
5	20	12	3	3	6	16	30
-7	-6	-6	1	2	2	3	-2
-7	-6	-6	1	2	2	3	-2
11	16	-8	-2	-1	7	20	46
11	16	-8	-2	-1	7	20	46
11	16	-8	-2	-1	7	20	46
-5	2	-5	0	0	0	2	1
12	51	4	0	1	3	9	11
-18	-31	-7	-2	-5	-5	-12	-19
-3	-48	-21	0	-7	-2	7	23
-3	-48	-21	0	-7	-2	7	23
-22	-38	-2	-1	-1	-10	-16	-16
14	6	-5	-2	-2	-1	-9	-6
14	6	-5	-2	-2	-1	-9	-6
10	40	1	-2	-3	0	6	18
10	40	1	-2	-3	0	6	18
5	3	0	-2	-5	-4	-5	-15
-1	4	7	4	0	3	12	26
-27	-29	-16	1	1	-16	-53	-87
-27	-29	-16	1	1	-16	-53	-87
21	-13	2	-2	-1	9	12	56
11	19	20	5	4	10	26	34
-10	-39	-14	-3	-5	-8	-16	-34
-10	-39	-14	-3	-5	-8	-16	-34
-32	2	-11	-4	-4	-11	-19	-48
-7	-25	5	0	-3	5	23	37
-1	25	-2	-2	-7	-6	-1	-11
3	22	11	-2	-5	-6	1	-7
3	22	11	-2	-5	-6	1	-7
-21	-9	-6	-1	1	2	-7	-23
0	10	3	1	2	5	-2	-21
30	27	16	1	7	13	19	26
-44	-44	-4	0	-3	0	-7	1
6	14	-6	-5	-6	-3	5	19
4	10	4	-1	-3	1	-8	-9
4	10	4	-1	-3	1	-8	-9
3	0	8	0	-3	-8	-12	2
-1	5	14	5	-1	0	5	13
-1	5	14	5	-1	0	5	13
9	-24	-6	-1	-2	0	12	34
10	8	-3	-1	-2	-5	6	47
-10	0	1	0	-9	-4	2	8
17	-17	-3	-1	3	7	3	3
-18	-53	-3	3	-3	0	-16	-25
-18	-53	-3	3	-3	0	-16	-25
19	69	6	0	-2	-7	3	8
8	8	0	1	0	1	13	-7
6	-32	-11	-4	0	4	6	4
6	-32	-11	-4	0	4	6	4
-18	13	1	-1	-3	3	4	-6
10	-29	-5	1	0	6	5	15
9	49	16	3	-4	-3	-4	-9
9	49	16	3	-4	-3	-4	-9
4	35	11	0	-4	-7	-5	-22
4	35	11	0	-4	-7	-5	-22
11	28	6	0	0	-4	-16	-16
29	36	11	1	-2	-2	17	54
-4	-13	-11	-3	-2	-2	-9	-14
-4	-13	-11	-3	-2	-2	-9	-14
-4	-21	-12	0	-3	5	10	22
-4	-21	-12	0	-3	5	10	22
2	-25	-8	-3	-3	6	-5	-1
2	-25	-8	-3	-3	6	-5	-1
-24	-51	-20	-8	-7	-3	0	7
2	-4	6	3	-2	-2	-8	-1
6	-18	-5	-1	1	3	2	14
-1	-29	0	1	-5	3	7	7
-1	-29	0	1	-5	3	7	7
3	24	-4	0	7	7	-1	-3
-4	21	4	1	2	-3	-18	-36
-4	21	4	1	2	-3	-18	-36
6	9	3	-3	-2	6	13	28
-4	-18	2	1	-4	-5	0	-3
-12	-4	7	3	-1	-3	6	8
9	7	-3	-2	2	2	9	11
-2	33	32	7	8	3	-5	-16
-2	-11	-27	-9	-1	5	3	20
-2	-11	-27	-9	-1	5	3	20
6	28	14	3	-2	-3	0	1
-6	14	-11	-5	-1	-8	-7	-22
10	-38	1	1	-5	3	8	19
-4	-16	-4	-4	-6	-6	-5	2
4	0	-15	-5	-3	-3	-7	-10
4	0	-15	-5	-3	-3	-7	-10
-5	-14	-19	-1	-4	-1	5	19
-5	-14	-19	-1	-4	-1	5	19
-28	-19	2	-2	-6	-10	-10	-32
-28	-19	2	-2	-6	-10	-10	-32
-26	1	-11	-3	-4	-5	-6	2
-54	-36	19	-4	-7	-8	-11	-18
-19	-7	12	-4	-3	-4	-2	-5
-43	-71	-63	-7	-11	-5	-7	-39
63	25	6	0	4	9	20	61
-27	-31	-12	-1	-4	-9	-23	-67
-27	-31	-12	-1	-4	-9	-23	-67
24	19	7	-2	-4	-2	13	33
16	-7	13	3	2	0	-8	14
-38	-51	-11	-6	-5	2	-16	-61
-17	8	19	1	-4	-2	2	-17
12	6	-4	-2	-8	1	3	35
12	6	-4	-2	-8	1	3	35
-35	-31	-13	-5	-10	-8	-42	-54
-35	-31	-13	-5	-10	-8	-42	-54
-29	-6	-9	5	2	1	0	-52
-6	-24	-27	-4	-8	-26	-43	-114
-6	-24	-27	-4	-8	-26	-43	-114
-6	-24	-27	-4	-8	-26	-43	-114
-6	-24	-27	-4	-8	-26	-43	-114
-25	-41	12	1	0	4	-12	-20
-5	-18	-9	4	6	3	8	-4
-3	-3	-14	-1	-1	8	13	49
-8	-4	-4	-5	-5	-6	7	29
-8	-4	-4	-5	-5	-6	7	29
14	-5	0	-5	-4	1	10	23
14	-5	0	-5	-4	1	10	23
-4	-3	10	0	17	5	-6	-22
-6	-15	-9	-7	-4	-5	-2	-1
15	-15	-4	-5	-5	3	7	49
7	31	22	6	7	7	5	2
14	14	1	1	1	3	12	25
14	14	1	1	1	3	12	25
-11	-26	-3	-5	-9	-13	-10	-18
-11	-26	-3	-5	-9	-13	-10	-18
-21	-34	-8	-3	0	-3	-3	-20
15	24	9	6	5	10	14	36
15	24	9	6	5	10	14	36
0	18	1	4	4	6	7	1
11	21	0	3	1	0	7	1
-12	-24	-20	-7	-9	-6	-30	-37
14	32	21	5	8	4	10	15
9	0	-15	0	0	5	4	8
4	7	1	-2	-3	-4	-2	4
2	-32	-8	3	5	10	19	7
6	-4	0	-4	-11	-6	-3	8
-2	-1	14	-1	-3	-1	-4	4
-2	-6	-3	-1	3	0	10	4
-3	18	-14	-3	-8	-6	-11	-10
-3	18	-14	-3	-8	-6	-11	-10
-8	-1	-6	-2	-7	-1	5	0
-8	-1	-6	-2	-7	-1	5	0
15	27	-4	-2	0	1	3	2
15	27	-4	-2	0	1	3	2
-2	-5	-3	-4	-6	2	-5	0
-2	-5	-3	-4	-6	2	-5	0
-2	20	9	3	-2	6	14	8
-2	20	9	3	-2	6	14	8
-3	4	-5	-4	-4	-2	-4	-11
11	23	4	2	-1	2	4	10
11	23	4	2	-1	2	4	10
-10	-29	-1	-2	-4	3	6	7
-10	-29	-1	-2	-4	3	6	7
18	8	-4	0	-1	3	8	15
18	8	-4	0	-1	3	8	15
-3	-2	-11	-3	-7	-9	-11	-6
-3	-2	-11	-3	-7	-9	-11	-6
15	38	14	3	-1	5	4	9
-8	4	10	-1	-1	-5	-4	-1
-8	4	10	-1	-1	-5	-4	-1
31	9	-3	1	0	6	6	-15
-4	1	-14	-4	-6	-6	-2	4
0	1	5	5	1	1	-10	-34
-30	5	5	-3	-7	-1	14	12
-25	-40	-4	-5	0	-1	0	-8
-13	-16	2	0	-6	-9	-6	-10
9	11	-11	-1	0	6	8	-1
34	-1	1	0	-2	0	9	-9
34	-1	1	0	-2	0	9	-9
-40	-15	-5	-6	-8	-3	-16	17
-40	-15	-5	-6	-8	-3	-16	17
2	12	3	-3	0	0	13	9
2	12	3	-3	0	0	13	9
12	45	9	2	-1	-4	5	-8
-6	26	-3	-6	-4	-3	8	3
-31	-35	13	0	0	-10	-31	-24
22	-56	1	5	1	4	-7	10
20	33	6	1	-6	6	0	21
-49	-8	-7	-3	-4	-6	8	-32
-10	46	16	2	5	-5	5	-7
4	12	-1	1	2	0	-2	16
26	-11	-15	-4	-4	-1	-13	-1
2	-12	20	6	7	5	-2	8
11	11	6	4	3	1	3	4
24	-19	4	0	4	2	-16	-9
15	39	7	1	0	0	9	5
9	-32	-14	-3	-4	-7	-12	0
9	-32	-14	-3	-4	-7	-12	0
14	8	3	-5	-4	-3	-11	-5
0	1	-7	1	8	1	8	22
-3	1	2	6	-2	-2	-6	-16
0	9	-3	-1	-2	5	10	19
-3	2	13	5	-4	0	-3	-22
-6	-5	6	0	-6	-1	-2	12
-44	-54	-19	-4	-1	-3	-19	-20
-44	-54	-19	-4	-1	-3	-19	-20
-7	25	1	0	-3	-3	9	-2
-7	25	1	0	-3	-3	9	-2
-7	25	1	0	-3	-3	9	-2
3	10	0	-2	0	3	8	16
-3	-9	-2	-2	-7	-7	-19	-35
-29	-6	-3	-2	-4	-6	5	-4
-2	22	-12	-4	-8	-17	-28	-33
-17	-39	-15	-3	-4	-5	-5	-9
-10	-30	-13	-3	1	2	-1	-5
25	37	15	2	-3	-6	3	13
10	19	9	2	0	2	6	6
14	8	-3	-1	0	2	2	4
14	8	-3	-1	0	2	2	4
14	8	-3	-1	0	2	2	4
-20	-21	3	-3	-8	-7	-8	-22
-3	-25	11	3	3	3	4	20
-3	-25	11	3	3	3	4	20
9	13	-6	-3	3	1	5	3
1	-7	5	3	1	6	1	-3
1	-7	5	3	1	6	1	-3
-2	-30	-12	-4	-5	-4	-5	-6
2	-9	-10	-1	-2	-2	0	3
9	16	9	2	1	-3	3	9
-13	-11	22	6	0	-2	-2	-4
-13	-11	22	6	0	-2	-2	-4
33	22	4	1	0	1	3	23
-11	-13	0	0	1	-3	3	-7
-11	-13	0	0	1	-3	3	-7
5	19	3	2	1	0	2	-2
-3	3	-5	-1	-2	-1	-3	1
11	5	2	-3	-1	2	-5	8
-10	-25	-17	-3	0	0	0	-13
0	-14	-16	-3	-3	-2	2	-1
-39	0	-13	-4	-5	-6	-6	-32
-19	15	3	1	-4	-5	2	4
9	-12	-23	-6	-3	-4	-6	-3
9	-12	-23	-6	-3	-4	-6	-3
4	29	21	3	-2	-3	-9	-5
14	27	-4	-2	-4	-1	10	7
3	-47	1	-3	-6	-3	-9	-8
38	3	2	-2	-3	-5	1	13
38	3	2	-2	-3	-5	1	13
-27	-45	-5	-3	-2	-5	-3	8
-9	15	14	2	-5	10	9	-10
-9	15	14	2	-5	10	9	-10
-17	-28	-4	-4	5	4	2	7
16	62	16	4	0	-2	-6	-10
16	62	16	4	0	-2	-6	-10
-12	-17	8	2	-4	-9	-4	11
5	22	-18	-13	-34	-18	-4	-11
-13	-13	0	1	10	2	2	-9
15	13	7	4	10	6	1	0
5	-24	1	-4	3	1	-1	10
-27	-58	-9	-2	-12	-14	-16	-29
-27	-58	-9	-2	-12	-14	-16	-29
-3	-9	4	0	4	-3	-1	-1
-3	-6	-5	0	-3	3	19	8
13	22	0	-2	4	0	2	15
4	22	11	-2	-9	-3	-2	1
0	-46	-14	-6	-3	-4	-10	-9
2	38	9	2	-2	2	4	10
2	38	9	2	-2	2	4	10
2	38	9	2	-2	2	4	10
-9	-15	11	3	-3	-2	-6	11
-14	-9	-8	-4	-2	-1	1	-13
-5	21	-5	-3	-12	-6	-13	-25
-1	-1	-3	0	0	0	2	-16
-1	-1	-3	0	0	0	2	-16
10	25	15	1	-6	-5	0	3
10	25	15	1	-6	-5	0	3
1	12	-1	-1	0	1	-1	2
1	12	-1	-1	0	1	-1	2
-2	-6	6	-1	-3	0	-7	-1
-15	-15	-4	-1	0	-2	-7	-12
-15	-15	-4	-1	0	-2	-7	-12
-15	-15	-4	-1	0	-2	-7	-12
-28	-8	-1	-3	-6	-4	-17	-25
-10	-20	1	-1	-2	0	5	7
10	8	15	2	5	2	3	-9
10	8	15	2	5	2	3	-9
5	-15	-13	-1	-3	1	4	2
5	-15	-13	-1	-3	1	4	2
0	5	-5	-2	0	-1	-19	-20
-8	-10	-4	-3	-4	-8	-11	-17
2	10	-10	-3	-3	-1	9	7
2	10	-10	-3	-3	-1	9	7
-3	-1	-7	2	3	-1	-9	-16
13	17	-14	-5	-8	2	11	16
9	5	14	6	5	7	9	3
3	-12	-9	-3	-2	-2	-1	-4
3	-12	-9	-3	-2	-2	-1	-4
4	1	3	1	4	5	15	23
-12	-20	4	-2	-12	-7	-23	-41
2	3	7	1	2	9	12	22
2	3	7	1	2	9	12	22
7	9	-1	-2	-5	1	5	8
-2	8	-9	-3	-5	-1	2	4
3	4	1	1	0	0	-5	-2
3	20	21	5	-1	0	0	4
-12	-7	6	-4	-8	-3	0	0
9	-3	0	1	5	-1	-4	-11
12	15	-12	-2	-1	3	9	2
-8	-55	-32	-2	-1	-9	-16	-4
-2	16	3	-4	-6	-4	0	1
-11	-8	-1	-2	-1	5	10	20
-11	-8	-1	-2	-1	5	10	20
-6	-24	18	-4	-11	-9	-18	-23
4	-5	12	1	0	-6	-25	-21
-21	-3	-25	-2	-3	2	9	22
12	-7	3	-1	-2	7	14	38
43	9	12	4	4	1	1	3
-11	-46	-3	0	-1	3	1	30
-11	-46	-3	0	-1	3	1	30
30	52	6	-1	-7	-8	1	12
-24	-27	-5	-4	-9	-1	1	-12
11	43	8	2	-4	-9	-25	-47
21	-40	-5	0	4	12	-16	-49
-2	-28	-16	-4	-6	3	26	45
-11	42	30	14	8	-2	-11	-16
20	80	8	-2	0	3	10	31
20	80	8	-2	0	3	10	31
4	0	-11	-3	-5	-15	-10	-5
4	0	-11	-3	-5	-15	-10	-5
37	-20	-19	-2	1	2	-8	-44
-24	-1	18	4	-3	-10	-8	0
-34	-33	-26	-9	-7	0	-6	-23
4	39	24	5	3	16	23	14
-12	-1	-5	-4	-9	-14	-16	-20
-21	-6	6	3	2	0	-2	-1
-11	-10	-6	-2	2	-4	-14	-45
-14	-71	-17	-8	-8	-4	-2	11
-14	-71	-17	-8	-8	-4	-2	11
-15	-37	-8	1	-6	-3	-4	1
18	22	4	-1	0	0	7	16
18	22	4	-1	0	0	7	16
-22	-18	-20	-6	-7	-11	-17	-26
20	40	29	7	2	2	3	19
-11	-29	-12	-2	-1	-4	-11	-1
0	-4	1	-1	2	-1	6	20
0	-4	1	-1	2	-1	6	20
14	-17	-18	-6	0	4	8	10
-16	-23	-9	-2	-8	-4	-14	-27
-14	-54	-5	-6	-9	-12	-6	7
-11	-8	5	5	5	2	8	17
-11	-8	5	5	5	2	8	17
0	15	8	3	-5	-7	5	18
-9	-25	-25	-9	-3	3	3	21
6	27	31	9	0	2	-1	-6
-3	29	2	1	1	-4	-12	-20
-2	-19	-19	-8	-7	-8	-11	3
-2	-22	-5	-1	0	-4	-4	-21
-7	11	2	-2	-2	-3	-15	-16
-7	11	2	-2	-2	-3	-15	-16
6	31	14	3	1	1	4	-3
6	31	14	3	1	1	4	-3
-7	-30	-19	-4	-2	0	10	-5
-7	-30	-19	-4	-2	0	10	-5
1	6	8	0	-1	4	2	3
1	6	8	0	-1	4	2	3
-1	9	3	3	1	9	-3	0
6	7	-1	0	-4	-3	-7	-2
6	-10	-6	-2	-4	-8	2	-7
6	-10	-6	-2	-4	-8	2	-7
6	-10	-6	-2	-4	-8	2	-7
2	0	1	0	-4	-1	0	4
12	15	13	-2	1	2	4	7
-4	-25	-13	0	4	5	-4	-13
4	9	5	2	-4	0	-1	4
4	9	5	2	-4	0	-1	4
4	9	5	2	-4	0	-1	4
11	5	0	1	-2	-1	2	1
-25	-21	4	-4	-4	-4	1	8
-25	-21	4	-4	-4	-4	1	8
-25	-21	4	-4	-4	-4	1	8
6	22	5	-2	2	-3	-3	-15
14	7	14	4	1	3	2	7
15	16	-23	-7	-4	-10	-11	-24
-13	-35	-11	-4	-7	-6	-19	-37
0	18	-11	-2	0	-3	2	1
0	18	-11	-2	0	-3	2	1
4	34	-4	0	-3	-3	4	6
-34	-25	-7	2	1	-8	-18	-31
35	43	6	3	3	-5	-12	-15
35	43	6	3	3	-5	-12	-15
17	54	22	1	4	4	18	55
-28	-39	1	-5	-4	1	6	34
-4	-1	-24	-7	-8	-11	-12	-16
-10	-10	11	1	1	-2	15	60
-13	-22	4	-5	-5	-3	2	7
13	75	29	2	2	0	-3	-17
-26	-100	-18	-5	3	3	-31	-25
72	20	-7	-8	-8	-7	16	91
-9	23	0	2	3	1	2	31
-9	23	0	2	3	1	2	31
16	9	30	6	5	4	-1	-23
18	78	1	1	-3	5	-1	-43
-20	-78	-27	-2	-1	3	-4	-36
-8	-16	-2	-2	-2	-1	-6	1
-24	-2	9	1	2	-4	1	-3
-24	-2	9	1	2	-4	1	-3
-20	-49	-10	-1	-3	1	-5	-4
7	18	3	0	-3	-6	-11	-14
-19	23	-4	-2	-9	-1	13	4
-10	29	5	-1	1	1	3	-9
16	9	22	5	3	7	4	3
8	8	-1	-2	-2	-1	10	35
9	6	2	3	5	0	6	-5
9	6	2	3	5	0	6	-5
-4	38	4	1	-2	-3	6	9
7	37	7	3	0	-2	-6	3
15	27	15	4	8	8	-3	29
-7	9	-14	-5	-4	-12	-27	-72
-7	9	-14	-5	-4	-12	-27	-72
7	12	-5	-3	-4	3	12	35
7	12	-5	-3	-4	3	12	35
-21	-19	-14	-3	-2	-11	-27	-97
-11	14	-2	0	6	1	21	27
-11	14	-2	0	6	1	21	27
-8	-26	-4	-1	-4	-6	-12	-18
20	50	16	0	2	8	12	26
3	13	-5	-1	1	2	-18	-60
-31	-69	-12	-2	-6	-7	-18	-36
1	11	3	3	-1	6	13	27
16	36	-6	-3	-4	-2	9	22
19	20	22	7	6	10	30	73
12	22	-3	-2	-6	9	20	38
-15	-10	0	0	3	2	-7	-10
11	-43	-20	-4	-2	7	12	41
-3	-7	5	-1	-2	1	9	28
13	46	24	8	2	1	-4	-9
13	46	24	8	2	1	-4	-9
-8	-20	-7	-3	-2	-6	-8	-3
-2	-6	-6	1	-6	-5	-6	-1
11	28	7	0	-1	-1	2	7
-13	-34	-13	-4	-4	-9	-17	-13
-4	14	-2	-3	-7	-7	-2	-8
-2	-23	3	0	-2	9	5	-14
-4	18	14	3	1	-1	-1	7
19	20	-14	-3	3	4	0	-24
-26	-36	-9	-4	-5	-1	0	17
-26	-36	-9	-4	-5	-1	0	17
1	-9	-26	-2	-2	-1	-2	11
-1	10	6	3	5	2	-1	2
-1	10	6	3	5	2	-1	2
2	15	11	3	2	-2	7	7
12	16	3	-1	-3	-4	-1	-2
12	16	3	-1	-3	-4	-1	-2
-24	-52	0	-3	-5	-7	-8	-11
-13	45	0	-1	-3	-11	-26	-54
37	56	20	3	6	9	-2	-4
-22	-64	-28	-4	-1	11	15	28
-22	-64	-28	-4	-1	11	15	28
42	59	11	7	5	3	17	30
-13	-76	-11	-3	-1	6	13	33
-13	-76	-11	-3	-1	6	13	33
11	25	-1	-6	-17	-11	17	42
11	25	-1	-6	-17	-11	17	42
11	25	-1	-6	-17	-11	17	42
-16	-34	-23	-6	-2	7	5	15
3	-16	-16	-5	-7	-6	-3	20
-45	-79	-39	-9	-14	-8	11	7
17	-32	-5	-4	10	18	32	52
-11	-20	3	3	-3	3	-3	11
-4	-12	-7	-2	2	-5	-10	-9
-4	-12	-7	-2	2	-5	-10	-9
-6	5	15	6	5	6	-2	30
-14	-37	-31	-8	6	-8	-26	-37
-4	2	15	5	1	-3	-12	-41
19	12	-2	-1	4	6	6	12
1	2	9	-1	-8	-4	-4	0
6	4	8	0	5	15	2	-5
6	4	8	0	5	15	2	-5
6	4	8	0	5	15	2	-5
4	14	4	0	-3	-8	-10	-21
12	4	-5	2	-5	0	5	11
-8	-4	-13	-3	0	9	30	66
-25	-71	-18	-1	-2	-18	-21	-12
-25	-71	-18	-1	-2	-18	-21	-12
19	17	8	2	4	-4	-14	-26
6	10	9	2	2	9	1	-11
-19	-69	-22	-7	-4	0	-7	-2
4	10	1	-1	-1	6	10	6
4	10	1	-1	-1	6	10	6
-1	9	5	-1	-5	0	-5	-6
-1	9	5	-1	-5	0	-5	-6
-2	11	-1	0	-5	-3	-17	-28
-2	-21	-11	-3	-7	-6	0	4
-2	-21	-11	-3	-7	-6	0	4
-2	-21	-11	-3	-7	-6	0	4
-27	-81	-27	-1	-11	-9	1	6
-27	-81	-27	-1	-11	-9	1	6
-27	-81	-27	-1	-11	-9	1	6
13	20	-2	-1	-5	-10	-6	2
13	20	-2	-1	-5	-10	-6	2
28	-2	-8	-4	-3	-3	-5	9
2	24	-1	0	-3	1	2	9
2	24	-1	0	-3	1	2	9
-7	-5	-2	0	1	-4	-7	-4
3	-10	-12	-4	0	2	1	10
3	-10	-12	-4	0	2	1	10
3	13	0	-2	-7	-2	-4	3
-9	13	0	2	-2	-3	-9	-26
-19	-18	11	1	-2	3	-8	-24
-5	3	2	-3	-2	-1	2	3
5	16	-3	1	0	1	1	-10
-7	-71	-15	-2	-2	2	0	16
5	2	-9	-3	1	2	6	27
5	2	-9	-3	1	2	6	27
5	2	-9	-3	1	2	6	27
4	13	5	1	1	3	8	15
0	15	-18	-1	0	3	5	24
18	21	6	3	-2	-6	-8	-10
6	27	7	-3	-5	3	17	44
6	27	7	-3	-5	3	17	44
2	21	9	1	1	-3	-11	-38
-39	-29	-31	-6	-5	0	-16	-31
0	23	-7	-2	-4	3	7	30
4	-36	-5	-2	-4	4	-3	-18
4	-36	-5	-2	-4	4	-3	-18
12	11	12	3	1	7	18	3
-3	-32	-7	2	2	0	-9	-74
18	29	18	2	-1	-1	3	17
18	29	18	2	-1	-1	3	17
-14	-10	11	2	-3	-1	8	56
8	32	5	2	-2	5	-9	-29
10	10	9	-1	-3	1	9	55
10	10	9	-1	-3	1	9	55
10	10	9	-1	-3	1	9	55
11	30	2	1	-3	2	-6	-8
11	30	2	1	-3	2	-6	-8
11	30	2	1	-3	2	-6	-8
38	10	-7	4	2	8	-2	-39
-18	11	25	4	0	4	5	-6
-18	11	25	4	0	4	5	-6
-18	11	25	4	0	4	5	-6
-18	11	25	4	0	4	5	-6
-37	-19	-7	-3	1	-1	10	14
0	-6	5	3	0	-2	-1	-10
-39	3	-4	-1	-4	-9	-17	-50
36	46	5	1	-1	-2	3	17
-10	-58	8	-1	0	2	2	29
9	-1	3	0	-3	-1	-5	-13
9	-1	3	0	-3	-1	-5	-13
-19	-31	-7	-1	1	-1	-2	3
-19	-31	-7	-1	1	-1	-2	3
9	2	3	-4	1	8	30	65
8	-73	-26	-2	-3	3	-4	-10
8	-73	-26	-2	-3	3	-4	-10
6	28	-4	-3	11	1	7	18
6	28	-4	-3	11	1	7	18
1	-8	-4	-3	-12	-10	-11	-21
8	24	-4	0	-1	0	5	6
-9	41	41	5	-1	-1	-5	-25
-12	-24	-12	-3	-8	-7	-21	-75
-1	-12	-5	0	2	-1	-3	-10
-1	-12	-5	0	2	-1	-3	-10
11	13	-3	0	1	4	4	21
7	31	3	-1	-1	3	6	11
6	38	31	6	0	0	15	28
-1	-16	-7	-2	1	2	3	18
8	4	2	-2	-4	-4	-10	6
8	4	2	-2	-4	-4	-10	6
8	-1	3	0	2	1	7	16
-2	2	2	-2	-6	1	1	7
-13	-47	-5	-2	-2	1	-5	-15
27	34	8	1	1	4	8	25
27	34	8	1	1	4	8	25
27	34	8	1	1	4	8	25
1	14	0	-1	-4	1	-4	-18
1	14	0	-1	-4	1	-4	-18
-11	-19	-8	-2	-6	-8	-15	-23
20	17	-6	-1	0	5	7	33
8	23	5	2	1	1	11	6
-2	1	-1	1	3	6	4	-1
-2	1	-1	1	3	6	4	-1
8	-11	-2	-1	1	7	8	54
8	-11	-2	-1	1	7	8	54
1	8	0	1	-6	-7	0	-13
7	24	5	-2	-2	-4	-3	1
22	43	37	6	6	7	7	4
22	43	37	6	6	7	7	4
-3	4	6	0	-2	2	9	16
-3	4	6	0	-2	2	9	16
-18	-34	-11	-3	-3	-1	-4	-6
-18	-34	-11	-3	-3	-1	-4	-6
-2	-13	-10	-4	-2	1	1	7
-2	-13	-10	-4	-2	1	1	7
3	22	8	3	-1	-1	-7	-23
-8	-27	-11	-1	0	5	7	19
-8	-27	-11	-1	0	5	7	19
-9	-13	4	1	-2	-2	-3	-22
-9	-13	4	1	-2	-2	-3	-22
-16	-21	-5	-1	-3	-6	-3	-18
11	19	0	0	-2	-2	6	26
-10	-32	-17	-3	-3	2	3	24
4	-11	-6	0	-6	-7	-12	-21
10	44	23	4	0	-1	-2	-15
3	32	-2	0	-2	-8	-24	-41
7	25	24	2	-2	7	3	22
7	25	24	2	-2	7	3	22
5	-50	-30	-1	-3	-6	-23	-28
5	-50	-30	-1	-3	-6	-23	-28
-35	-28	3	-2	0	2	11	23
-11	10	-1	-3	-3	-7	-16	-33
4	-14	9	-4	-4	-5	-8	-50
4	-14	9	-4	-4	-5	-8	-50
19	22	7	3	1	6	23	62
18	-2	19	4	4	2	13	26
18	-2	19	4	4	2	13	26
18	75	11	-2	3	2	18	52
18	75	11	-2	3	2	18	52
18	0	-6	1	4	7	7	1
0	-14	-11	0	-2	2	21	41
-5	32	-8	-4	-2	-10	-37	-58
-5	32	-8	-4	-2	-10	-37	-58
-18	-116	-41	-7	-6	3	3	22
-18	-116	-41	-7	-6	3	3	22
28	18	3	5	8	3	12	34
21	36	12	3	0	-3	12	26
21	36	12	3	0	-3	12	26
10	39	35	5	4	1	9	14
10	39	35	5	4	1	9	14
1	-4	6	-1	2	0	-2	-7
-11	-39	-17	-7	-11	-13	-20	-68
-15	-43	7	0	-6	-3	-23	-73
-1	-21	-16	-2	-6	1	6	11
15	13	-7	-6	-4	-3	5	23
[truncated: 3,241 more rows]
