# Supplementary material for: Flexible Virtual Reality System for Neurorehabilitation and Quality of Life Improvement
Source: Sensors (Basel). 2020 Oct 23;20(21):6045. doi: 10.3390/s20216045 (PMC7672612; doi:10.3390/s20216045)
Supplement: Supplementary file 1 [file sensors-20-06045-s001.zip › S4_EMG/User1/ExtensieMana.txt]

0	0	0	0	0	0	0	0
0	0	0	0	0	0	0	0
-1	1	15	9	4	-1	0	-2
-5	-1	2	-5	3	0	-2	-6
-1	1	14	1	-3	-4	-1	-1
4	1	-5	-5	-3	4	2	3
-5	-1	2	6	7	2	-1	-3
-7	-7	3	4	2	-2	3	7
-14	-8	-8	-9	-6	-4	-9	-9
1	4	4	0	3	-1	-1	-1
-3	-2	2	4	-2	-1	-1	-6
3	4	-2	-1	-2	1	1	4
-5	-5	-7	-11	-3	-2	-4	-9
-4	-3	-3	0	0	1	-1	0
-4	-3	-3	0	0	1	-1	0
-6	-1	4	3	-3	-2	-2	-2
-6	-1	4	3	-3	-2	-2	-2
5	-5	-10	-7	-3	0	1	4
5	-5	-10	-7	-3	0	1	4
-11	-17	-7	-5	-5	-3	-6	-6
8	2	-1	4	1	-3	0	0
6	9	-2	-5	3	-2	-1	1
1	-5	-1	-6	-5	-1	0	0
-32	-60	-25	-9	-4	-2	-5	-9
-32	-60	-25	-9	-4	-2	-5	-9
6	8	-4	2	0	-1	0	-2
-13	-42	-2	6	1	-1	-1	-1
3	-12	3	2	2	6	3	4
16	12	4	7	-2	-13	-5	4
-13	-8	3	-11	-9	-12	-10	-11
-11	-12	1	4	3	4	2	-3
-1	-10	6	5	6	1	3	-3
-15	-17	-6	1	0	-1	2	0
16	0	-1	-7	-2	-3	-9	-15
17	3	-7	-3	-1	9	8	19
-10	9	2	0	-6	-22	-14	-10
3	-6	-5	5	-2	-1	6	6
-10	0	1	11	6	3	1	-12
-10	0	1	11	6	3	1	-12
11	26	10	0	-1	-1	-2	4
9	24	8	-7	-4	-1	-3	-1
-9	-42	-4	11	5	0	-1	3
13	33	7	-4	2	2	1	1
-9	2	-3	0	-1	-3	-3	-4
4	12	12	-5	1	2	4	5
10	5	10	4	0	-5	-3	3
-10	-1	-6	-7	-5	-5	-13	-18
-2	7	1	0	0	4	1	11
-11	-15	1	-2	1	2	5	-1
-3	0	-3	-6	-7	9	22	4
-4	-15	-6	0	15	-1	5	1
-8	1	0	1	0	1	-8	-8
-20	-31	-8	3	4	8	0	-7
3	22	4	-1	-4	-3	-3	-5
3	-2	-3	-4	-1	-3	-3	0
-9	-9	2	2	-3	-1	-1	-6
-7	-13	-6	-4	1	2	-1	-5
-11	7	-8	-6	-1	-2	-3	-5
-3	2	20	5	0	0	-2	0
5	-3	-6	1	0	0	1	13
3	1	-1	3	2	0	1	4
-7	-7	-8	-4	0	0	-1	-2
-2	-7	5	0	-3	-2	-2	-5
6	-1	-4	-1	2	1	-2	1
-3	19	12	5	0	-1	-12	-14
9	20	10	3	-1	3	-4	-7
-4	-5	-13	-10	-3	-4	-4	-4
4	-5	-10	0	-1	1	2	2
0	-5	-4	-3	-1	-3	-2	2
1	6	1	-3	-5	-3	-3	-1
-13	-7	11	8	1	-3	-3	-6
-2	3	-8	-7	-7	-8	-2	-2
-2	1	3	2	-1	-1	-1	1
-5	-2	-1	3	0	2	-1	-3
1	-4	-2	6	1	2	1	3
0	-8	-4	1	-1	-1	-1	-2
1	2	-8	-4	-1	2	2	2
-3	2	14	4	4	-1	4	3
-3	-2	3	-2	1	-1	2	2
-1	2	0	1	-2	1	1	0
-7	-6	-12	-9	-3	-4	-2	-2
-3	-5	-12	-2	1	5	0	-7
3	-3	-17	-7	2	1	3	6
-3	6	5	0	-6	-4	-4	-9
7	0	2	0	-3	-11	-7	1
6	5	15	4	1	0	3	3
-2	-1	-5	0	-2	2	2	1
-3	-2	14	5	0	2	2	-1
-1	-7	-5	0	2	0	2	3
0	1	-5	-3	1	3	-1	0
-2	0	-4	-1	-3	-1	-1	-2
-2	-5	3	1	1	-2	-4	-3
-2	-2	-4	0	-2	-6	-3	-7
-3	-3	-9	-3	0	0	-2	-5
-2	-6	-25	-4	-1	1	-5	-7
2	1	8	1	-2	-1	-4	-5
0	-8	-12	0	-1	0	2	1
0	-2	-3	-1	-3	-3	-2	-1
-2	-3	-3	0	-1	-1	1	0
-3	-2	8	3	0	-2	-2	-3
0	5	22	1	0	-2	-2	-1
-2	-1	11	4	1	-2	-2	-4
-10	-7	6	-4	-1	-3	-1	4
-3	5	3	3	0	-2	-3	-5
9	1	-4	0	-2	1	1	4
3	4	-6	-3	-1	0	-1	2
2	1	7	6	-2	-3	-4	-5
1	2	0	-1	-1	-3	-1	1
-5	-7	-3	-1	-1	0	0	-7
-4	6	11	7	1	-1	-1	0
2	2	5	-1	0	0	3	5
0	-1	-15	-8	-3	0	-2	-2
-4	-5	8	0	-3	-2	-4	-3
5	0	-7	-4	-3	0	1	8
-8	-6	-3	-2	1	-3	-1	-9
-2	-5	-4	-3	-2	-1	0	1
2	5	6	0	1	1	0	-2
8	1	9	9	3	1	4	11
-8	2	-2	-2	-1	-2	0	-1
6	8	16	6	-2	0	-2	0
0	-5	-11	-6	0	-2	0	-1
5	1	2	-5	1	1	4	0
5	1	1	-3	0	1	0	-1
-8	-4	7	0	-2	-2	-2	-1
0	-1	8	2	-1	1	1	0
0	-2	1	-2	-1	0	0	-2
-5	-5	-8	-5	-3	-3	-3	-8
-6	-3	13	4	-1	-1	0	0
1	0	-13	-5	-1	0	2	3
12	3	-8	0	2	5	6	5
-1	4	2	5	-1	0	0	1
5	-2	5	-6	-2	-1	0	8
-12	-4	-14	-7	-3	-2	-3	-5
-2	-4	-2	-3	-2	0	-2	-3
3	2	5	5	3	0	1	0
-7	-3	-4	1	2	-1	-1	-4
1	-3	-4	-6	0	1	-3	-5
-5	-6	-7	-3	-4	-1	-1	-1
6	7	16	9	5	-1	1	-1
-7	-2	-15	4	3	2	1	4
2	2	-3	-10	-11	-3	-4	-3
4	-20	-14	-15	-11	-8	-4	-3
1	17	61	48	12	1	3	5
-9	-28	-8	13	-3	-7	-3	-6
7	-3	5	47	49	18	7	9
5	24	27	-6	16	4	0	-1
1	3	-4	-27	-27	-14	-9	1
-3	5	19	21	16	3	4	4
19	3	-14	-33	2	6	5	14
-10	-24	-31	-28	35	11	-15	3
-19	-11	-19	-15	-34	-16	-9	-12
-23	-24	-27	-69	-45	-21	-23	-15
12	24	24	-10	3	17	20	13
-6	7	11	45	9	36	16	1
10	21	4	-20	-32	-25	-5	3
16	19	-15	-47	-32	-9	-8	2
-22	-33	-12	-13	-11	-8	-9	-12
14	31	26	77	36	7	7	10
-14	-9	-45	-100	-45	-14	-8	-7
0	-9	-26	-30	-12	-1	-2	0
-9	-8	-5	4	11	10	7	-3
-1	-16	-5	-1	-8	-4	-4	3
-2	12	16	32	7	4	-1	-2
-1	2	-20	-73	-26	-7	-1	1
-2	-6	-5	-11	-3	2	3	1
-5	-7	2	-30	-12	-9	0	1
-9	14	42	3	0	-3	-3	-7
6	38	5	3	-6	-4	-2	-4
19	19	27	55	12	5	5	6
19	19	27	55	12	5	5	6
-18	-18	-22	-15	8	0	-3	-4
8	-3	6	35	2	3	1	-1
-3	16	29	15	-5	-1	-2	0
-35	-18	-22	-35	-20	-12	-6	-12
6	4	-5	-36	-24	-12	-10	-7
-15	-26	-33	-35	-12	-5	1	-5
12	15	34	68	42	19	9	12
4	-18	-31	-35	-21	-12	-8	-6
-10	-10	1	19	-1	4	4	4
5	-4	-11	-22	-8	-6	-6	-4
10	20	7	-23	-19	-7	-2	3
-4	-4	-7	-6	-4	-2	0	0
14	-3	2	10	26	12	4	3
15	1	10	27	12	5	6	6
14	45	31	9	7	1	3	3
-61	-30	-34	-26	-18	-10	-16	-28
27	26	28	48	39	23	17	11
6	-8	9	-4	-4	-4	-2	-3
82	52	-14	-68	-17	2	5	19
16	-7	7	34	15	20	11	11
-22	-2	3	14	8	-8	-3	-7
-12	-6	-8	12	-18	-15	-13	-9
-38	-62	-10	33	3	0	1	-7
29	49	21	0	13	6	10	19
-33	-18	-21	-26	-6	1	-13	-18
-9	1	-3	-5	-7	18	18	-12
8	0	6	15	9	16	10	19
-18	-9	17	37	1	-4	0	-20
10	12	16	53	23	17	22	13
-19	-4	-26	-49	-36	-30	-30	7
41	24	-2	-4	6	-2	11	30
-15	-57	-2	37	6	-3	5	8
-24	-3	-10	-33	13	18	-14	-29
30	40	15	20	33	27	26	-2
59	90	68	71	35	18	36	85
-17	-35	-10	23	22	14	2	13
40	28	-1	-9	-14	-16	10	15
-35	22	23	41	27	4	-5	-63
-16	-31	-23	-29	-4	-9	-24	-21
-26	-8	13	60	-3	-28	-33	-20
5	-39	-37	-41	-18	-8	-19	-3
11	28	17	-2	9	13	7	2
-6	29	15	58	-14	-24	-20	9
50	51	84	89	14	12	13	31
43	15	-49	-84	-19	3	16	41
-5	-11	-42	-121	-44	-16	-8	6
12	-9	-12	2	-8	-10	14	20
-5	-22	-47	-53	-19	4	5	6
-13	-36	-28	-24	-5	-10	-16	7
-13	-36	-28	-24	-5	-10	-16	7
33	21	31	106	38	20	13	32
-36	-78	-73	-86	-6	0	-8	-12
12	17	15	25	8	7	8	7
19	17	31	32	19	2	10	19
-16	-32	-47	-74	-26	-13	-19	-21
-14	-8	-3	20	-8	-1	0	-13
15	56	-3	-22	-11	-5	-2	-12
-7	11	33	48	32	11	2	-9
-14	-28	-40	-73	-32	-18	-9	-14
5	18	-6	14	-6	3	-2	-3
-25	-5	19	30	7	-1	-2	-6
5	-5	-25	-60	-33	-5	-1	1
3	29	32	-15	-5	-6	-1	-2
-7	-5	0	9	1	1	-3	-4
-1	0	16	6	11	5	2	0
-1	0	16	6	11	5	2	0
17	-7	-19	-25	-34	-6	-4	-2
7	-1	-5	-7	0	-5	-2	-1
11	-19	-23	-41	-10	-9	-3	-3
2	1	3	-24	-14	-6	3	6
2	1	3	-24	-14	-6	3	6
2	1	3	-24	-14	-6	3	6
36	5	5	4	7	-2	-1	-4
-31	-13	-10	-7	-7	-2	1	2
-31	-13	-10	-7	-7	-2	1	2
6	-3	0	4	8	1	1	2
3	-5	-6	-14	-12	-4	0	0
-31	-1	2	16	13	7	-1	-3
-7	-12	-14	-15	-7	-5	0	1
3	-2	0	6	-6	-5	-3	1
4	3	-3	4	13	5	2	3
2	-4	0	10	40	15	1	-1
4	11	12	46	9	1	2	3
5	3	-6	2	-4	-1	-3	-2
8	19	-2	-16	-11	-4	1	1
-2	-5	15	29	7	-3	-6	-2
-23	8	-3	-2	-12	-2	-3	-15
-1	-5	-1	-6	3	1	4	2
3	1	16	27	11	7	11	9
10	-3	-2	-13	-7	-3	-7	-5
-1	2	0	-4	1	0	1	-14
-15	-8	-7	-8	-9	-47	-28	-21
3	1	-1	-1	-7	4	5	7
-4	-3	-2	-1	-4	-1	-5	-2
1	1	5	3	3	6	4	10
-5	1	4	5	0	1	1	-6
0	3	0	1	-9	0	-1	0
-1	-3	-3	-2	-2	-2	0	2
-3	-5	-5	-11	-12	0	-2	-1
1	4	0	3	11	6	2	4
-1	-3	-15	-6	-1	-1	0	-2
-3	-2	-2	-7	-4	-2	2	2
1	-2	-5	-3	-3	1	1	0
-4	-1	-3	4	5	5	3	2
-6	-3	3	-1	0	0	-1	-5
9	20	-4	-4	-6	-15	-8	4
3	0	1	1	3	6	3	-2
-2	2	-4	-2	1	2	-1	-1
-2	-4	1	2	-1	-3	-1	-4
-7	-10	-1	4	1	-1	0	0
-1	1	8	6	2	1	2	1
-3	-8	-9	-6	5	-1	-2	-5
-2	-2	1	-1	0	2	2	1
-1	-3	5	3	-1	0	0	3
-5	0	-1	-5	-5	-3	-6	-8
1	-2	-1	2	-2	-2	1	0
-3	-4	-2	2	-1	-3	-4	-4
0	-1	3	3	-2	-2	1	4
0	-1	-2	-1	-2	-1	-1	1
1	9	0	2	4	6	2	2
-4	-8	0	-1	-1	1	2	4
-1	-4	-3	-7	-4	-1	-1	2
-2	2	1	3	-1	0	-1	0
-2	-5	-2	-10	-1	-1	-3	-4
-4	-6	1	11	1	-1	0	5
4	0	4	10	5	0	3	7
-1	0	2	1	-1	-2	-3	-4
-2	0	2	1	-1	-2	-3	-5
-3	-7	-13	-14	-7	-3	-4	-6
0	1	3	7	0	-2	2	-1
-5	-6	2	-7	-8	-4	-5	-8
4	5	6	-1	-1	1	2	5
0	0	-7	-9	-3	-3	-3	0
-2	0	-3	-3	1	-1	-3	-4
-4	-8	-15	-7	-2	-3	-2	-1
0	-4	-2	6	0	-2	-4	-6
3	1	-2	-11	-5	-2	2	2
5	-2	-3	-3	-2	-2	2	4
-7	-3	-1	7	0	-2	-2	-1
-1	4	7	7	-1	0	0	2
0	5	8	6	2	0	1	1
-2	0	-2	5	0	0	2	-1
1	-6	-8	-3	-5	-4	-2	-1
-3	-1	-3	-16	-6	-4	-3	-6
-1	4	-7	-6	3	1	2	1
-4	-3	-4	13	-1	-2	-4	-3
3	1	8	-2	2	1	0	-1
-1	1	1	8	0	0	-1	0
-4	0	2	-4	-4	-2	-4	-9
-1	-1	-6	-4	2	0	-1	-1
-2	-6	-13	-13	-3	0	0	1
0	-1	-11	-18	-8	-4	-2	0
0	1	5	0	3	3	3	3
-2	-1	-3	8	4	0	-1	-6
0	-5	-13	-8	-6	-4	-2	-1
1	3	3	-5	-1	-2	0	0
-1	-5	-8	-11	-8	-4	-4	-4
-2	-6	-3	-11	-2	1	-2	-2
3	2	-3	-8	-9	-4	-2	-2
0	2	0	-4	-1	0	4	2
18	38	12	-2	-5	-1	-1	1
24	41	-6	-25	-5	-11	-7	18
39	50	0	-2	-6	-5	1	-6
8	9	-8	-10	-9	7	6	3
2	18	2	-1	-5	-18	-11	-5
-11	-9	2	-4	-8	-1	0	-2
22	-4	2	-3	-4	-1	1	0
14	-21	-8	-8	-6	-1	1	3
9	-6	-12	-17	-6	-6	-1	2
-9	9	20	11	5	-12	-10	-2
4	-2	4	-2	0	1	7	8
3	2	-6	-8	-2	2	-3	3
-15	-3	-6	-9	-7	0	1	5
-14	-3	13	8	0	-3	-3	0
6	5	8	3	3	0	-1	4
1	-1	-11	-4	-3	4	0	3
11	2	-13	-7	-2	5	2	5
-4	1	5	2	1	2	1	-1
1	10	8	-3	0	-1	-2	2
11	35	13	1	1	0	-4	-5
-8	-9	-4	10	5	6	3	-8
5	4	14	0	-1	-1	2	4
1	-2	-6	-4	-2	2	5	4
-17	-11	-16	-17	-6	-4	1	8
7	9	9	18	3	-4	-1	0
16	-5	-24	-11	-7	-6	1	5
0	-2	8	4	-3	-2	2	9
-13	-6	5	8	2	-3	-3	-5
-6	4	3	9	7	1	0	-3
-13	4	8	6	6	1	-1	-4
-19	-6	-3	7	5	3	-2	-13
-4	1	0	8	1	3	1	-7
29	7	2	4	1	-1	0	2
-3	-3	-4	-13	-4	-4	-3	-8
4	-5	-5	-16	-6	-10	-7	-2
-17	-4	-1	-7	-3	-1	2	4
-5	-5	-8	8	3	-2	-3	-8
-11	-9	-18	5	-1	1	-1	-5
15	3	-12	2	1	1	5	15
-10	-5	1	-5	-4	-4	-1	-10
11	3	3	-1	0	-2	-1	8
0	-3	-25	-14	-1	1	0	-2
-2	3	6	4	-1	1	4	7
0	7	18	27	9	3	0	-3
-6	-9	-37	-13	-6	-4	-4	-5
1	3	7	5	5	1	1	-4
2	-5	-9	5	6	0	2	7
-3	-8	2	7	4	1	0	3
1	-11	-14	-4	-5	-4	-2	1
3	3	6	14	-1	-1	-3	-3
1	6	13	18	11	3	-3	-11
6	30	57	46	11	5	2	2
-4	-20	-40	-32	-17	-10	-5	-1
-7	1	3	-4	-1	-2	-1	-2
6	-17	-23	-20	-7	-1	2	7
-6	-28	-18	0	2	2	1	-4
-5	9	11	4	-1	-2	-3	-1
5	3	13	22	9	3	1	-1
-1	-4	-5	-7	-2	2	2	-2
-13	-14	16	11	0	-3	-2	-2
19	49	65	24	3	2	1	1
-4	-2	-14	-6	0	0	3	4
-1	0	-10	1	5	0	1	3
0	-3	-6	-10	-6	-2	0	3
-1	21	-5	-18	-5	-4	-6	-17
2	1	9	7	5	2	3	7
-2	-12	-30	-11	-9	-5	-1	2
-15	-23	0	-4	-5	-5	-6	-5
-9	0	15	-12	-8	-5	-4	-9
8	3	18	13	10	1	1	1
-4	0	-6	-7	-5	1	-1	-8
-3	1	-2	8	8	1	1	-1
-11	1	-5	-12	-5	-3	-4	-5
-7	2	9	2	0	1	-2	-9
-8	1	-8	-2	1	-2	-4	-1
6	-13	9	5	1	3	-1	3
3	0	-1	2	-4	-3	-2	-3
-8	0	6	12	-2	1	1	-4
-4	2	-4	5	8	3	0	-6
-3	-6	-5	-10	-3	-3	-6	-12
-3	-8	-13	-5	0	-3	0	1
-7	-6	-18	5	4	-2	-4	-6
-1	4	28	16	8	5	3	-3
-1	2	2	4	2	1	-3	-6
-6	-4	0	1	1	-2	3	-1
4	15	32	10	0	-1	1	8
-8	-2	-1	16	5	2	-2	2
-2	-8	-9	-14	-4	-2	-1	-4
-15	-8	-8	-1	-3	-2	-3	-4
10	6	-3	-3	3	0	4	2
3	-1	1	7	5	4	7	9
-6	-6	0	10	5	0	0	2
-8	-3	-6	-5	-2	-3	-2	-5
-8	-2	-2	4	2	2	3	4
-4	0	-4	-17	-9	-2	-1	-8
6	4	17	18	1	-1	3	5
2	6	9	3	2	2	1	-2
-13	1	10	7	-2	0	-1	-1
4	8	-6	-4	2	2	2	6
21	2	-4	7	3	3	4	6
8	-3	12	-1	-4	-2	1	-1
-1	-1	-7	8	8	5	8	10
6	4	13	-4	-3	4	4	5
21	11	1	1	2	3	6	10
1	-6	-6	-13	-7	-1	1	-6
14	5	1	-1	0	-2	-1	-1
9	3	14	2	-2	-1	3	7
0	-2	-7	0	-2	-2	2	4
-1	4	0	2	3	1	3	2
-1	-3	-8	-9	-2	2	1	2
13	6	-3	-8	-3	0	3	6
8	-3	2	7	5	-1	2	6
-16	2	11	11	0	-1	2	4
-2	4	11	13	5	1	0	2
-2	4	11	13	5	1	0	2
-6	-3	-3	-8	-4	0	2	-4
14	7	10	22	8	5	2	2
-18	-12	-23	-14	-5	-6	-7	-18
-7	-5	-1	-4	4	3	6	9
-6	0	0	-11	-3	0	-1	-3
9	-2	-23	-15	-9	-7	-6	-3
6	-5	0	-6	-8	-5	-7	-9
-8	-5	3	5	-1	-1	1	1
21	4	0	-1	2	4	5	9
-5	-1	1	11	4	1	3	-1
2	4	5	10	9	7	4	5
-9	-6	-12	-25	-11	-3	-5	-3
-8	-9	-12	0	-4	-3	-8	-6
-1	2	-5	-4	-2	-2	2	2
-7	-9	5	0	1	1	-3	-8
0	1	-11	8	-1	0	0	3
0	4	7	2	2	0	4	5
4	-3	-19	-2	-2	-1	-2	-1
-8	-1	-3	-5	3	2	-1	-3
0	-2	1	-6	-10	-5	0	6
1	2	-4	2	1	1	-2	0
8	-9	6	9	0	-2	-1	-4
-3	7	17	11	2	2	2	1
-12	2	-8	-15	-2	-3	-3	-7
5	0	-6	-2	-1	1	3	4
5	2	2	-8	-2	1	-2	-3
-5	5	0	3	-1	1	1	0
0	10	11	9	-2	-2	-4	-16
-5	-10	-23	3	1	0	-1	-3
-3	3	6	7	-1	0	-2	0
11	6	-1	3	2	-1	-1	6
-12	-9	-2	7	-1	0	-1	-5
2	3	-5	-2	-2	2	0	-4
-15	-2	10	-4	1	-2	-3	-8
9	-6	-22	-32	-10	-4	-3	-3
2	-7	5	-7	-5	-2	1	3
4	17	14	-13	-4	-1	5	2
4	0	-19	-17	-9	-4	-5	-2
-4	-3	-13	-2	-1	2	2	0
-8	-1	3	-6	-3	1	1	-3
-12	-7	-18	-13	-13	-6	-6	-5
3	5	-10	-4	6	3	1	4
0	-4	-29	-3	-2	-4	0	-3
-3	3	2	9	3	1	0	-1
-4	6	11	1	6	3	-2	-1
-13	-2	5	-9	-6	-2	-1	-4
-4	8	3	6	3	2	0	2
-10	-20	-19	-16	-9	-1	1	6
1	9	1	0	-2	2	1	-1
-6	-7	9	-17	-9	-6	-6	-5
-5	-10	-8	5	-1	0	-3	-3
-22	-7	9	2	-3	-4	-5	-12
-4	11	31	17	5	3	0	-4
-11	-13	-38	-17	-10	-5	-3	-8
1	-5	-11	-2	-5	-5	-6	-8
-8	-12	-11	-1	-3	-2	-1	0
-5	-12	-11	-8	2	-4	1	10
-6	-16	-24	4	5	4	3	4
10	7	0	-2	2	0	-1	-2
2	2	5	3	2	-1	3	0
-2	-1	-16	-8	-2	1	4	7
-8	-7	9	8	-1	-4	-4	-8
-7	-1	-8	-11	-2	1	0	-7
6	-2	-16	-10	-2	1	3	2
1	-1	-1	-16	-8	-4	0	0
12	9	13	9	3	-5	-2	-6
-16	-5	-3	-8	-3	-6	-5	-9
2	-4	4	3	3	0	-3	-7
-5	-2	-2	-5	-4	-1	0	-1
4	-2	-2	29	13	5	2	4
-7	-7	-11	-26	-15	-7	-3	1
-1	6	-1	8	-1	-3	-2	-3
-8	-4	-4	5	-4	-3	-4	-12
3	-5	-4	-11	-2	-3	-1	1
-2	5	13	5	4	-1	-1	1
-15	-4	-6	-6	3	3	3	-8
-6	-8	-26	-9	-6	-6	-4	-10
15	9	-12	-8	-1	-5	-1	2
9	3	-4	6	-2	-4	-8	-24
3	0	9	-5	-1	0	4	5
-11	-7	-13	5	3	1	0	-1
-6	-2	21	2	-1	3	-1	1
-1	-3	-3	5	1	-2	5	14
-20	-6	-9	1	5	2	0	-4
-1	0	5	0	-3	-4	-4	-5
8	8	10	11	6	-3	-2	0
-19	-12	-9	2	2	0	1	-2
-10	-1	-4	-12	-8	-3	-2	-5
-8	1	14	-12	-6	-7	-4	-7
-4	1	-8	3	-2	-1	-3	0
8	14	5	-10	2	0	0	0
3	1	-16	-13	-5	3	5	13
6	10	16	5	2	1	-3	0
3	-3	20	15	3	0	-3	2
7	6	13	12	5	2	2	2
5	2	-7	-10	-4	-5	0	8
1	-17	-10	-14	-3	-5	-4	1
10	-3	24	15	-5	2	1	4
25	10	-7	-25	-6	-2	-1	-7
16	5	6	0	1	2	9	14
6	2	-1	-2	-4	-3	-4	-6
-12	-3	-2	-2	-5	-4	-6	-1
-9	-1	9	-4	-5	-5	0	-5
-14	-9	2	3	-6	-7	-6	-15
4	-5	-18	-24	-5	2	-1	-6
-14	-7	-17	-7	-1	0	1	-4
2	-1	-11	0	0	0	1	2
-7	-8	-22	-4	-2	-1	-4	-4
-10	0	14	9	4	0	-5	-6
5	-2	-8	-1	2	0	1	4
2	-9	1	-16	-6	-3	-5	-4
9	16	28	1	-1	0	0	1
19	8	-9	-9	-9	-1	5	14
9	0	14	16	5	4	4	6
-4	-3	0	-1	0	2	2	-2
-15	-9	-1	-1	1	0	1	2
13	5	22	-5	0	2	3	11
4	3	3	13	3	0	1	0
-7	-8	-9	-8	-4	-1	-2	-3
2	-6	-2	8	-1	-2	-2	-4
-10	-8	-12	-5	-1	-1	-7	-10
-6	4	7	-1	-1	0	4	2
-19	-8	3	-4	-3	-3	-3	-8
-4	-3	-5	-2	-2	2	4	5
20	16	19	9	3	1	2	10
0	-4	1	1	3	2	2	6
2	6	11	-3	0	-2	-1	10
-10	1	9	-3	-3	0	0	-1
-20	-8	-8	-3	-5	-1	0	5
-23	-15	-1	-9	-6	-4	-6	-2
11	3	3	2	-3	-2	3	13
-9	1	7	1	-3	-1	-1	-7
16	9	8	1	6	4	5	4
7	2	-3	5	4	1	3	4
-11	-6	-5	15	3	-2	-3	-9
3	3	5	2	4	3	1	10
-16	-6	6	9	1	4	8	9
18	11	13	8	4	-2	-1	-2
-10	-1	15	11	3	3	4	1
14	1	-1	9	-1	2	-1	-2
-10	5	9	13	8	2	0	-1
5	2	-1	7	-4	-2	-1	4
-27	-2	-10	-18	-6	-4	-4	-3
8	6	12	-7	-2	2	5	8
9	0	-5	-2	1	0	-1	-7
11	2	-7	-1	-6	-3	0	-1
3	6	2	-21	-9	-3	-5	-6
0	-11	-15	0	-1	-2	-1	-8
-17	-15	-4	-8	3	1	-5	-8
-5	13	19	-1	-3	-1	-1	-3
-13	1	6	8	3	-1	3	2
-23	-11	-11	-20	-11	-2	-3	-3
-12	8	18	2	1	1	-3	-2
-8	5	-2	-9	-6	-3	-3	-12
-5	-1	-1	-1	2	1	3	3
4	2	-17	-15	-10	-6	1	0
2	6	6	2	3	1	1	5
12	-2	-7	10	1	-1	2	8
-2	2	3	22	8	2	-2	-5
7	2	-6	-11	-5	-2	-6	-3
-1	2	7	9	5	1	5	5
-6	1	20	10	3	1	3	2
-2	7	29	29	8	1	-4	1
13	-1	-7	-18	-8	-4	-3	6
-19	-7	41	20	5	0	1	-1
-5	4	29	7	0	-2	1	2
6	-10	-29	-7	-4	-1	0	4
5	7	4	6	7	6	0	-3
-2	-15	-22	-20	-9	-2	0	2
7	14	8	-6	-6	-1	-3	0
-4	-3	-10	-9	-3	-4	-6	-7
11	8	16	-3	-3	1	3	13
-10	-4	18	20	7	0	5	1
2	5	3	1	-5	-6	-3	6
-5	27	70	38	9	0	-3	-9
5	0	7	3	1	1	0	-1
-15	5	7	-2	-2	-4	-5	-9
-4	-7	-27	-13	-3	0	-1	-2
-11	1	11	-11	-6	-4	0	2
-4	2	4	6	7	2	2	3
3	8	36	1	-1	0	0	1
5	6	-8	-26	-5	-2	-1	0
-8	-5	-13	-19	-6	1	1	0
-1	0	-13	1	-3	-2	-4	-1
-4	-1	14	5	0	0	-3	-6
-2	-3	9	8	3	0	2	1
-8	-3	11	-8	-1	-3	-4	-7
-19	-4	0	-9	-9	-4	-6	-9
-7	-7	-8	-5	-7	-5	-8	-8
15	5	1	11	8	4	8	12
6	-2	-11	0	2	1	-2	2
-2	8	1	-5	-1	-1	-4	-5
-14	0	4	2	-2	-4	-2	-15
14	1	-12	-26	-9	-2	2	3
10	-5	-2	-2	-6	-2	-3	-4
5	-1	-2	5	-1	-3	-6	-5
0	-5	20	1	-6	-3	-2	-2
-1	1	8	-2	-2	0	-1	-1
18	18	12	7	3	-1	0	1
-9	-10	-13	-3	-4	-1	-3	-4
2	4	0	-12	3	1	3	9
0	-5	-2	-23	-9	-1	-4	-9
0	2	-4	-5	-1	-2	1	-3
-10	-4	1	-4	1	0	1	-4
-16	1	17	-3	-5	-2	-2	-2
8	5	8	16	12	0	-2	-4
5	9	7	6	1	3	2	4
9	5	-13	-7	-2	-3	-5	-11
-1	4	3	4	2	0	0	-7
-14	-11	0	1	-1	1	-6	-11
2	4	8	-2	1	2	5	7
-1	4	-6	-1	-2	3	2	6
-4	-11	-3	18	2	-7	-1	3
5	6	0	-3	-1	0	-1	-2
-7	-9	-6	-3	-2	0	0	-2
6	6	2	1	4	3	7	6
-7	7	10	10	3	2	-1	-9
-20	-6	0	-1	1	-2	-5	-12
35	9	-12	-3	-5	0	2	5
-7	-16	-1	2	0	-2	1	3
-2	5	1	6	2	1	4	5
-4	7	27	17	0	0	-4	-6
16	6	4	0	0	1	2	4
-2	-8	-5	1	5	5	3	1
-10	-10	-24	-2	0	0	-2	-5
-12	-6	-7	-4	6	-2	0	-6
-14	-7	11	12	4	4	0	-3
-12	-6	2	4	0	-2	-2	6
-7	0	9	9	0	0	4	-3
18	19	34	12	4	2	2	8
-2	18	5	-3	-6	-7	-2	-4
2	-1	0	-12	-5	-4	-3	1
10	-2	-47	-31	-7	-6	0	2
-1	22	20	4	1	-3	-4	-6
-34	-16	31	12	5	2	-6	-9
5	19	21	-2	-3	0	4	1
-7	10	3	-4	2	1	2	3
11	18	13	4	4	2	2	0
18	29	26	-2	0	4	4	7
10	-6	-19	1	6	1	3	6
4	1	-18	0	3	1	3	-4
-1	2	7	8	3	-2	0	1
2	-4	-14	-4	2	-1	1	5
-3	-7	-10	-7	-13	1	-2	-3
-10	-4	24	15	5	-5	-7	-13
-2	0	-14	-4	-5	-1	-6	-4
-5	-9	-1	-6	0	-1	3	-1
4	-3	-15	-5	-4	-2	-1	-1
6	-9	12	5	2	-1	2	5
-1	0	-2	0	5	1	0	-1
-3	0	-6	-6	-2	0	2	3
3	6	15	8	-2	-1	-4	-9
17	-1	-16	-14	-5	-1	3	5
-13	-15	-5	5	1	1	0	-5
5	-5	-7	-3	-2	-3	1	6
11	12	9	7	3	2	-3	1
4	3	1	7	-3	-3	-3	-7
8	3	-8	3	8	3	2	-3
3	1	8	-3	-6	1	4	10
2	-11	18	4	-3	-3	-2	13
-7	-1	-1	-3	-4	-7	-1	0
1	1	7	-4	4	5	-2	-5
13	-11	-5	2	-1	-2	1	2
-7	-1	4	-1	-2	4	0	-8
2	4	-3	3	-2	4	4	-2
-6	1	10	5	4	1	3	1
-14	-16	-22	-10	-7	-4	-9	-13
-16	-4	-13	-25	-7	-8	-8	-14
-14	-11	1	-6	4	0	2	-2
8	15	-5	-15	-4	-2	-2	-4
3	5	-9	14	8	0	1	7
9	-1	-5	-4	-4	2	3	2
0	-10	-3	-22	-16	-7	-3	2
5	3	-1	12	-1	-3	-14	-25
5	-1	44	13	-2	3	5	17
-12	12	12	5	-4	-1	0	0
-4	-4	-9	4	-2	-2	-2	-4
-22	-13	-13	-6	-1	-3	-5	-16
-13	-7	-1	-3	-2	0	-5	-11
-8	1	6	13	3	0	-2	-5
-8	-5	0	1	3	-2	-4	-14
-16	-5	-5	7	0	-3	0	-5
5	-1	-2	2	5	-1	0	7
10	9	-5	-8	-4	-5	-2	-2
12	13	7	-6	1	0	-2	1
8	-17	-23	4	-3	-3	0	-1
-7	3	-7	5	6	-3	0	-2
-7	1	-8	-9	-5	1	-1	1
-3	-5	5	-4	-7	-2	-3	-11
9	-5	-8	8	15	1	4	3
-5	2	-8	-3	7	-1	0	-5
-6	-7	1	3	-3	-1	1	-2
-10	-5	-14	-2	-7	0	1	5
-4	-13	11	-4	-6	-6	-3	-4
17	8	-20	-6	1	3	3	19
-6	-7	-3	-2	-2	-5	-8	-10
-9	-1	2	-7	-13	-8	-5	-6
-20	-19	-23	-9	-9	2	-3	-7
-11	6	9	7	0	-2	-3	-1
21	1	0	2	0	-1	3	10
-11	-4	0	3	5	0	-1	7
0	-3	-9	-15	-5	-7	-11	-20
-7	-12	-20	-1	1	-2	1	5
-9	-16	-10	-3	-1	-5	0	3
0	-2	20	5	3	0	-3	4
-2	-2	3	4	4	2	1	-6
11	-2	-19	-12	-6	-8	-6	3
5	11	3	0	-6	-2	4	6
0	-5	-5	-2	5	-4	-9	-24
-2	6	7	12	6	0	0	0
14	10	-11	-2	3	3	-5	2
-2	9	-3	-8	-7	3	2	-7
-26	-14	-7	13	1	2	-4	-8
-16	-13	-3	-1	3	-2	-2	-4
8	7	16	12	7	2	1	11
2	3	-2	1	-1	2	-3	-1
0	-5	-26	-10	-3	0	0	3
-6	1	-11	3	3	4	7	5
-6	-8	-6	4	0	-1	1	2
-14	8	14	-11	-10	-3	-4	-3
18	-18	-35	-8	-1	1	2	11
-6	-4	-3	1	4	3	0	3
-10	-1	-5	-1	1	1	0	-6
4	17	-19	-7	-4	-1	-1	-6
-2	-3	12	24	3	6	10	-6
10	5	-1	-4	6	4	12	3
-2	-3	14	7	0	-2	-4	-9
0	-33	-33	-5	-2	0	6	9
9	15	1	-3	1	-3	0	6
8	3	13	17	8	-2	2	3
6	-6	-10	-4	1	-1	0	1
2	-10	-7	-4	0	-1	1	11
12	17	14	5	3	2	2	2
9	6	27	13	-2	2	-1	-1
-6	-3	-5	-3	-1	2	0	-2
-6	-29	-22	-3	5	2	-1	-5
19	21	0	3	-3	3	3	12
4	3	2	-5	-3	1	3	4
0	7	11	10	5	-1	1	4
6	2	13	-9	-8	-1	-2	-3
-15	-32	-14	-8	-4	-2	1	-8
2	-14	3	11	14	0	-2	2
-4	1	-9	2	1	-4	0	-7
-8	-2	-2	-10	3	2	0	0
3	7	1	1	-6	-1	0	3
2	9	-3	-7	-7	-5	-1	-2
-1	8	-3	-6	1	-1	-1	-2
-9	-4	-17	-8	-2	-3	-4	-13
0	-2	-13	-1	5	0	1	1
0	-7	-7	2	0	1	1	2
11	-18	-14	-3	-4	2	6	10
10	23	13	18	8	1	1	1
-3	0	2	4	5	4	0	2
-1	6	9	13	5	-2	0	-5
-18	-6	23	6	3	-1	-5	-12
-4	-18	-12	-4	-2	-3	-1	3
0	-13	6	-1	-5	-3	-1	1
4	15	19	12	1	0	1	5
12	11	6	-3	-1	1	-1	5
-15	-17	-2	-5	-7	0	-1	-3
9	-4	-3	-5	-5	-2	2	4
3	-2	-7	2	4	2	0	2
1	5	-7	-3	-1	-3	-4	-5
18	13	13	9	8	3	6	4
-29	-4	-1	-10	-4	-5	-8	-14
-14	-2	23	16	2	11	10	4
8	-6	0	2	2	4	3	0
1	-8	3	9	2	0	-1	0
-1	27	32	1	9	6	6	-4
7	10	-8	4	5	1	-1	-2
0	-1	-14	3	2	-1	1	8
-6	4	-15	-24	-8	-5	-10	-12
-19	-10	-9	-13	-6	-4	-2	-6
-9	-4	16	19	6	3	1	2
-6	4	6	7	0	3	2	-1
3	-1	-1	-8	-3	3	2	5
-3	0	1	-18	-8	-2	-4	-9
20	17	7	11	2	0	2	15
4	6	6	-9	5	1	5	10
-8	3	5	-3	3	4	2	-10
-6	-14	-5	1	-2	2	-1	-10
4	2	-3	7	8	1	-1	-6
5	-27	-3	8	0	-3	-1	-2
10	5	4	-1	0	0	1	9
1	13	9	-1	-1	-2	-4	-11
25	16	13	6	1	4	5	16
-13	-2	-13	-4	-1	-7	-1	-2
4	-2	-3	9	-3	2	5	11
-9	-3	10	15	8	1	0	-2
-2	-1	-2	-1	3	3	1	1
-2	-5	8	10	0	3	2	5
15	-9	-6	-13	-4	-2	-2	1
-3	-10	-20	-11	-3	-3	-3	1
8	8	-23	5	3	1	3	3
21	20	9	5	3	1	3	3
-12	-11	2	5	0	-4	-1	-3
7	5	9	13	7	3	3	-1
1	3	20	10	2	2	0	-3
8	3	-2	4	0	1	2	4
-7	-7	-11	0	-3	-4	2	2
-9	3	1	-3	-1	5	4	1
-9	3	1	-3	-1	5	4	1
-11	3	7	0	1	-1	-1	-7
-7	10	2	7	5	3	1	0
2	-11	-3	12	0	-2	-2	-5
-1	-3	-7	-5	-3	1	3	9
1	7	8	4	1	2	-2	-4
15	11	11	0	1	-9	-3	0
-4	1	1	4	3	3	1	2
-11	0	14	-2	-2	0	3	1
-11	0	14	-2	-2	0	3	1
-13	-20	-16	3	-1	0	0	-4
0	-4	4	-4	-2	-1	-3	-3
-2	-1	-1	-2	-6	-1	-5	-3
-14	-6	-8	-5	-4	-3	-2	-4
5	2	-11	-11	-9	-5	-6	-8
-16	-3	8	11	2	-2	-1	0
-13	-7	-9	-21	-5	3	-1	-8
17	8	-15	-7	-6	-10	-6	1
-17	-12	-17	-18	-6	0	-1	0
-10	-7	7	7	3	-3	-4	-6
4	3	-4	-5	-3	0	-3	-10
-10	-10	-5	-3	-1	0	-1	-1
1	-1	17	16	3	1	-2	-4
3	5	-15	-14	-8	-6	-8	-4
17	9	7	11	9	6	2	-2
-1	-12	-5	8	-2	-5	-5	-11
-3	-12	-6	-4	-2	1	2	0
9	1	-14	12	8	3	0	-3
-10	-8	15	13	5	1	3	7
-1	5	-6	25	12	1	-2	-12
-13	-12	-6	2	0	-3	-3	-2
3	-24	21	11	7	2	4	3
-15	-16	4	-14	-9	-5	-2	-2
-3	5	-15	4	-1	-1	1	3
0	8	25	26	11	6	-1	-3
-1	-6	4	12	2	-1	3	5
-5	14	20	1	-4	-1	-6	-9
-6	-9	-5	4	1	-1	3	9
-21	-7	6	0	-5	-5	-4	-15
5	2	-6	2	-9	-2	-5	-13
1	18	-5	15	2	0	1	8
5	-7	3	-1	0	-2	-6	-4
5	0	8	12	-2	0	4	9
0	9	7	15	4	4	-4	-10
-1	2	-5	0	-4	-1	0	-2
1	3	9	8	4	1	-2	-5
15	7	-19	-2	-4	2	-1	0
-11	11	13	-7	-5	0	-4	-14
-1	-1	-12	-14	-4	-2	2	4
-5	-25	-29	-4	3	0	2	-4
5	2	10	8	-2	1	-1	3
5	-2	-16	-1	-1	4	3	3
-15	6	4	-8	-5	-4	-2	-2
7	1	-3	9	8	2	0	1
-6	-7	-17	0	3	-3	0	-12
15	8	-7	1	-6	-7	-4	-5
4	15	23	7	-1	-2	-1	2
-8	-8	-8	-5	-9	-3	-5	-1
-6	2	10	-1	3	0	-4	-18
11	8	3	13	6	3	-2	-4
10	2	-5	-6	-4	-2	0	-1
-5	-1	13	22	7	2	-1	-6
10	-10	7	-13	-5	-2	-1	-6
-2	5	6	0	-1	-2	0	-3
23	5	2	4	2	-4	1	5
43	11	-8	8	3	4	6	11
3	3	-2	7	-4	-3	0	-3
10	7	-4	6	4	2	5	10
-11	-9	-33	-9	-7	-5	-3	-6
-5	-9	-3	-8	-1	0	1	0
-2	-7	-1	3	-3	-3	0	4
16	2	6	4	-3	-2	-5	-5
-2	-4	2	-1	-2	-2	0	-8
7	14	10	12	13	2	1	-1
-1	-4	7	9	9	4	-1	-14
-1	-4	7	9	9	4	-1	-14
1	4	1	14	6	-3	-3	2
-33	1	-6	-9	-6	-4	-4	-4
5	-10	18	13	1	-2	1	6
6	10	19	9	10	3	0	-3
-12	-9	-9	-8	-6	4	-1	-1
-16	-24	-15	-1	-2	-2	0	5
10	9	-11	-3	-3	1	1	3
-14	3	4	1	3	-4	-4	-6
9	0	1	-3	2	2	4	9
7	10	1	17	13	1	2	7
10	12	0	10	-1	2	-2	-8
3	0	-11	-10	-7	-2	-3	-12
-1	6	27	7	4	2	-1	1
-1	6	27	7	4	2	-1	1
4	1	7	1	-2	-2	-6	-4
-32	-6	-2	-3	6	-1	-4	-10
8	6	5	-5	0	2	1	4
1	11	-9	-2	0	-1	-2	-1
10	3	-11	-18	-2	-1	0	1
7	-12	-6	2	-6	-4	-1	5
6	-4	-2	12	10	3	1	0
-13	-10	5	6	9	2	0	-2
-7	2	-7	-6	-2	1	0	2
-2	-5	-9	-8	-7	-3	-2	-13
-1	-3	4	17	1	0	-3	-8
-16	-8	0	-17	-5	-6	-4	-10
1	10	2	10	1	2	-1	-1
31	10	7	6	7	-2	1	11
-1	2	-1	-19	-11	-3	-3	-1
-1	-10	-3	-10	-9	-4	-7	-5
-9	-7	22	6	4	-1	1	-6
8	12	1	0	-4	-2	-1	4
-28	-5	16	0	1	-1	-6	-16
4	4	-12	-12	-2	-6	-2	1
23	6	5	5	-3	0	-2	2
10	0	1	2	2	-6	-4	-3
3	-8	-3	7	-2	1	4	6
10	-1	-6	5	2	-3	-3	-6
9	13	27	13	0	0	-1	-12
3	3	-4	-4	-3	-1	-2	7
-18	-8	-2	-10	0	0	4	-3
-18	-8	-2	-10	0	0	4	-3
-4	-8	-25	-5	-7	-3	0	0
-5	-2	7	16	-3	-3	1	6
33	12	-8	-2	-3	0	3	12
3	7	20	8	2	-2	4	1
19	0	-12	-11	-4	0	1	3
-19	3	-4	4	3	4	4	1
-1	2	9	15	7	-1	-1	-4
-1	-8	-16	3	-3	-1	0	-4
-13	-14	0	8	10	3	2	-2
16	13	-7	-3	1	4	2	4
0	-9	-7	-12	-7	-4	-5	-3
-16	-3	-5	-4	-7	-4	-4	-5
7	4	4	-1	-3	0	1	4
3	-5	-17	-22	-6	-4	-2	-3
-5	-2	-2	0	3	5	3	3
-14	-1	1	-10	-3	-5	0	-7
-3	-4	-11	-14	-3	-3	-3	5
-4	6	15	2	-2	-1	-4	-5
-4	2	-3	1	2	-1	1	1
-7	-9	4	1	-2	2	-8	-17
1	12	5	-4	-3	-2	-1	0
-2	-4	2	11	2	-2	-1	4
12	12	1	0	0	2	1	1
5	-8	-13	-19	-6	-3	1	8
6	8	-8	11	3	0	5	3
-3	1	0	-6	2	3	2	-1
9	11	4	-1	-3	-3	-1	-1
5	-12	-8	10	0	0	1	6
13	2	-19	-15	-1	0	4	9
15	12	20	5	0	1	0	-2
-8	1	-8	-10	-1	0	2	-1
8	0	-1	-1	-6	-2	-2	1
8	-2	4	-3	2	1	4	10
6	-11	-3	-1	-5	-2	-4	-3
-7	-2	5	5	2	-3	-1	-5
-11	-4	1	-1	-4	-3	-8	-18
-19	-10	-6	-4	0	-1	-2	-8
2	0	9	6	1	4	4	3
-2	-3	-5	2	3	0	-4	-10
-1	-5	-5	3	-5	-3	-1	2
-4	-1	-4	0	-5	-2	-3	-4
0	6	14	13	6	5	5	-2
8	1	-3	3	0	-2	-1	5
13	10	25	9	0	0	-2	-2
11	8	1	1	-1	1	1	1
-35	-33	1	-8	-2	-3	-7	-12
-35	-33	1	-8	-2	-3	-7	-12
21	11	19	27	7	4	2	8
-26	-1	4	6	0	-3	-2	-1
-27	-15	3	10	2	1	0	-3
-41	-25	-13	-13	-6	-5	-5	-9
13	7	-1	-5	-6	-1	2	5
-33	-3	9	6	4	2	-2	-8
-12	-3	-12	-9	-2	-1	0	-10
12	8	7	9	3	-1	-3	6
14	17	-2	8	6	2	4	5
-4	-4	-8	8	3	1	-2	0
-14	-15	-14	-22	-6	0	-5	-4
-12	5	18	3	3	-2	-5	-9
5	12	0	-2	0	4	1	4
10	9	-5	0	-5	-1	0	6
14	0	-36	-29	-6	-3	-2	-1
3	1	-12	-1	-4	-1	1	-4
-6	-7	-4	3	-4	-1	-5	-7
4	10	-13	-10	-3	0	0	-1
-7	-8	24	13	1	-1	1	2
-2	-23	-50	-20	-7	-8	-3	2
11	-9	-38	-11	-1	-1	5	6
1	5	-1	-1	-5	-1	1	6
-4	-4	-10	1	-4	-6	-4	2
-9	12	-1	13	4	1	0	-3
-26	-34	-14	-3	1	-3	0	0
-20	-26	-26	-16	-6	-3	-1	-6
9	14	13	13	5	3	3	4
-2	7	22	10	3	1	3	7
-3	-3	-12	3	-4	-3	-2	-4
-11	-5	12	4	2	-2	0	-2
-22	-14	3	10	4	0	-2	-3
8	3	-5	6	1	1	0	-2
-5	6	21	5	4	1	2	0
-19	-17	3	10	5	3	2	-2
20	12	6	-2	-2	0	-3	-4
13	-5	-17	9	6	-3	-2	3
-15	-12	-5	3	3	2	2	-13
12	22	15	-3	-2	1	5	5
-10	-3	0	0	1	0	-4	-11
12	8	-8	6	7	-1	-2	1
-2	12	4	-2	-3	2	3	6
-12	-18	2	-2	-5	-5	-8	-8
-10	-7	-5	-13	-8	-2	0	-3
-7	11	-1	4	3	-1	-3	-7
18	24	0	0	-3	1	3	10
-28	-14	-17	-5	0	-1	-3	-8
-14	-5	-10	-9	-4	-3	-1	-2
14	3	5	-4	-4	0	0	4
-4	-1	0	-7	-4	0	3	9
12	-3	0	-7	-4	2	0	-5
4	-10	-12	3	4	2	5	10
-3	2	4	7	-1	2	-1	-9
-3	2	4	7	-1	2	-1	-9
-24	-16	-13	-1	-2	-2	-2	-8
-7	-12	-19	-11	-6	-3	-3	-2
13	12	3	-1	3	0	-6	-11
-14	-9	-7	-6	-6	-6	-3	-7
-19	-9	10	13	5	1	-1	3
-18	-20	-13	-1	-3	-1	0	-2
13	8	-2	-11	-6	1	-2	0
13	8	-2	-11	-6	1	-2	0
-6	7	29	15	0	0	0	1
5	5	11	20	8	3	2	1
-10	-3	13	14	8	3	6	9
8	11	17	12	4	2	1	3
1	1	0	3	1	-3	0	2
-12	-1	7	-1	3	-2	-3	-15
3	-1	-5	-13	-8	-2	0	8
3	-7	-7	-6	0	0	-3	0
-8	-19	-12	3	4	-1	0	7
7	20	-7	-4	-1	3	0	0
5	9	-3	-16	-11	-4	2	1
14	14	25	-1	-2	-2	-3	3
-8	2	-1	2	1	3	2	-3
10	11	14	28	11	3	1	1
-17	18	21	-9	-4	-4	-3	-2
6	2	-1	0	2	2	1	-1
13	-4	4	-1	5	1	4	13
-3	-6	-11	14	1	0	-10	-13
-4	9	1	-8	-3	-1	0	1
-12	-5	6	-9	-5	0	1	-1
-7	-13	0	11	-1	-3	0	-7
9	5	-5	-16	-12	-5	-6	0
-9	-8	4	11	5	0	1	-7
21	10	3	4	4	0	0	4
-14	6	0	3	5	0	-3	-4
-12	4	-6	-10	-4	-2	-5	-11
2	21	19	2	-1	0	-1	-1
-13	-20	-2	-6	-3	-6	-9	-8
-7	-5	-3	-9	-2	0	-4	-10
-1	-6	-11	-7	-3	1	1	-1
4	2	-13	-8	-7	-3	-3	3
-10	4	0	8	5	4	2	-4
15	7	-14	-6	5	1	1	1
0	-1	-9	0	1	0	-2	1
-7	-6	2	2	0	-2	0	4
10	5	16	15	6	-2	-2	-1
-9	-11	-18	3	-1	4	-2	1
15	0	2	2	2	3	3	8
31	24	34	13	-1	2	6	13
-13	-1	-8	-6	-8	-4	-4	-7
-5	1	-21	-5	-6	-2	-1	-2
-3	-12	-18	-8	-5	-2	-2	6
24	14	-1	-14	-3	-1	5	13
7	4	7	-3	-7	-3	-2	-5
1	3	-12	-20	-6	-3	3	6
-8	1	21	14	6	4	-2	-8
-8	12	-4	-13	-5	-5	-5	-6
15	8	-19	-10	-6	-4	3	19
3	-4	-14	-23	-8	-3	2	8
0	-7	-4	-9	-7	-5	-2	0
10	1	2	-4	-6	-3	2	5
-8	-5	-13	-1	-3	-4	-7	-7
5	-8	-7	0	-1	-1	-9	-5
-2	-5	5	8	4	0	2	-4
14	-5	-1	2	-2	-1	-1	3
7	-3	-7	6	0	-1	0	0
-11	0	-6	-7	-6	-1	1	-7
5	1	7	4	-1	-1	2	6
-1	0	4	-1	-7	-2	-1	2
1	3	-6	-9	-3	-1	-4	-9
-3	2	1	-2	0	-1	0	-1
19	-2	-15	-7	-6	-4	2	9
0	6	0	1	-4	4	2	2
-12	-5	-3	-7	0	0	3	9
7	5	9	-5	-3	-3	-6	-11
-5	2	-4	-8	-6	1	4	1
-11	-14	-21	-15	-10	-5	-8	-18
0	1	-8	4	0	-1	0	0
-8	3	-7	0	-4	-2	-1	-3
11	-5	-7	-3	0	-2	-1	5
-10	1	5	-3	2	1	5	-2
-2	-2	-2	-5	0	-1	-1	-3
-4	-8	-1	-1	1	2	0	4
25	5	3	-16	-3	-2	2	19
19	3	10	10	2	1	0	-2
-11	4	-5	2	-8	-4	-5	-16
7	-4	3	10	-1	0	2	1
-5	-12	-10	-7	-2	-3	1	-5
-9	-2	2	4	7	0	-7	-8
3	-10	-30	-22	-12	-7	-6	-1
-3	5	-5	-5	-3	-4	-1	-4
7	5	-13	6	0	3	8	6
0	-8	-12	-4	-5	-1	-3	-2
-7	9	-15	-2	-6	-4	-2	-1
-18	-8	0	-4	0	-6	-3	-8
4	-4	-6	-5	4	2	-1	-3
-4	10	-7	19	9	3	1	3
-6	-17	-4	10	2	2	-4	-2
1	-5	-9	-6	3	-2	0	5
-2	-1	-3	13	-6	-2	-4	-6
-2	-1	-3	13	-6	-2	-4	-6
5	0	-7	-1	0	3	2	0
10	8	-3	-6	-7	1	3	7
4	-3	24	10	4	0	0	2
3	-4	-4	-22	-3	2	0	-1
4	9	-4	6	6	0	0	0
-10	-5	-5	0	-2	1	-3	-6
3	3	-11	-6	0	-3	1	6
-17	-14	4	11	7	4	-3	-6
-2	-11	-3	-10	4	-4	-1	-2
-17	6	11	7	0	-2	-6	-11
15	-5	-7	-3	-2	-5	-4	-2
2	-4	-8	3	-2	-5	1	-4
-2	2	14	8	-6	-2	0	-7
3	-8	-2	1	0	-1	-1	3
-8	-2	15	2	-2	-5	-7	-7
-1	-2	-9	-6	-6	-3	-4	-4
0	3	10	7	1	2	2	3
2	-5	-4	-4	0	3	0	8
7	-12	6	6	-3	0	4	16
0	4	-7	-20	-9	-2	1	-4
-15	-35	-16	-19	-2	-3	-2	-4
4	17	23	17	0	0	-2	-8
3	1	-19	-22	-9	-3	-4	1
-10	-18	-18	2	-1	-4	0	2
-3	-5	25	9	1	4	0	-2
25	-5	-1	-10	-2	-4	-1	4
-17	9	2	8	8	1	-2	-7
3	13	14	13	5	2	2	7
4	7	-14	-14	-8	-10	-2	6
40	14	13	8	2	6	6	13
-23	6	26	14	5	-1	-5	-15
-4	1	22	4	-7	-4	-4	-4
12	5	12	6	5	4	7	12
-12	-12	-9	-4	1	-1	3	-5
-6	-11	-11	-15	-8	-2	1	10
-13	1	15	3	9	-1	-2	-2
24	10	5	8	-10	-3	5	13
0	-5	-10	-10	-4	-1	0	-2
-11	-1	-2	0	0	-2	-4	-5
-15	-14	-8	-2	4	0	-2	-5
-1	3	1	-16	-7	0	-2	0
29	11	-16	-2	-4	3	1	9
-6	-19	11	-1	-2	-1	2	5
2	-9	-7	3	-3	-2	-3	-1
7	-8	-5	-17	-7	0	-3	-11
-4	6	3	-3	-2	-1	-4	-4
4	1	-7	-3	0	3	2	8
8	12	23	-3	2	-4	1	7
11	-1	4	9	-2	3	7	10
-8	5	4	-2	3	-4	-1	-6
12	13	-19	2	3	-1	2	4
9	-2	16	19	6	4	-1	2
-15	7	-6	-10	-2	-1	-1	-15
21	24	3	3	-4	0	0	-2
11	5	9	14	4	-5	-4	1
15	31	-3	-8	1	1	0	-2
-10	-1	11	-1	-2	-2	0	-5
1	19	3	-6	-4	4	2	-4
-17	-58	-66	-27	-5	-2	1	-2
19	5	-5	-3	3	-1	3	-2
29	2	33	3	-2	0	1	8
13	18	24	6	4	1	-1	-1
-19	-4	11	3	2	7	1	-8
9	22	19	12	6	4	4	6
-11	19	-1	-2	-3	0	-2	-9
12	-15	-7	-8	1	0	1	2
-12	2	-5	-11	-3	-5	-7	-19
-5	18	12	4	-2	0	4	3
4	-12	8	1	4	0	1	4
4	5	-10	-6	2	1	-3	1
11	16	8	2	3	1	2	9
11	16	8	2	3	1	2	9
25	15	11	7	3	1	1	6
40	9	7	19	12	4	6	12
11	-4	-8	-23	-10	-5	1	0
-6	8	7	-1	1	-1	-4	-5
-13	3	8	-1	-3	0	-1	-5
-1	3	4	6	0	-2	-3	-10
-9	-1	0	18	11	5	-4	-16
-8	-3	-9	-5	2	0	0	0
-4	-2	-8	-7	0	2	2	-2
6	-1	-22	-18	-11	-6	-2	1
14	9	4	5	4	-1	2	1
-16	-8	-9	-22	-8	-6	-2	-1
-7	4	-5	4	-2	-3	-2	-2
-12	7	-3	-13	-5	-3	3	6
-4	-3	16	3	4	-1	-4	-8
-26	-1	11	2	0	1	3	-9
-10	-9	-9	-14	-8	-1	2	2
34	10	-15	10	10	7	3	4
-21	-19	-23	-14	-11	-6	-7	-10
-1	0	-16	-25	-10	-1	1	1
9	-3	-11	2	-2	-3	-2	0
-19	-10	6	-5	-8	-3	-3	-8
10	4	5	7	3	2	2	7
8	7	-10	2	0	-1	-2	1
-8	3	13	18	3	-3	-2	-8
-5	-1	6	-9	-7	-2	1	2
7	-9	1	-6	-4	-5	-3	1
-8	-2	-17	-7	0	2	1	0
-1	-5	-8	-2	-1	-3	2	-3
-5	1	10	14	4	2	-1	2
-11	-7	0	-7	-6	-3	0	-6
-11	-7	0	-7	-6	-3	0	-6
5	4	10	-14	-4	-1	0	3
19	8	16	6	8	2	1	3
-16	10	5	1	-3	0	-3	-17
-4	4	2	0	2	1	0	2
-4	4	4	-8	-4	-3	-2	2
-1	-5	-12	-3	-5	-3	-5	-6
-9	-5	-3	9	2	1	0	-3
-16	4	15	13	5	-1	0	-1
1	-3	-2	3	-4	-4	-1	-3
3	-18	-2	-7	2	1	3	2
-18	0	21	9	1	0	-1	-8
-4	-1	-5	-8	-7	-1	2	7
-18	-3	-4	-7	-2	-2	2	-4
-7	-21	-27	-4	-6	-4	-3	-2
-7	11	8	2	-4	0	-1	4
7	4	-8	-8	-2	-4	-1	1
-15	-21	-9	-2	-2	-3	-6	-6
-9	-8	-30	-12	-6	-4	-2	2
11	11	16	17	8	1	0	3
-12	1	6	17	2	0	0	-4
-12	-25	-13	6	4	-2	-4	-4
8	-1	-3	-4	-1	3	1	1
17	12	15	6	6	1	5	0
-10	3	-3	0	1	-1	0	2
-4	-2	-1	-5	-7	-7	-5	-9
3	1	4	2	2	1	-2	1
8	0	-14	-21	-5	-1	6	9
6	-1	6	5	2	-2	-2	-5
-2	-4	4	-10	-5	-5	-5	-6
-18	-11	4	14	4	1	0	-1
3	14	14	-6	1	2	3	3
-20	-8	-11	-17	-6	-3	-5	-2
-9	-15	-19	-19	-6	-4	-5	-2
-9	6	22	4	-1	0	0	1
8	1	-6	-10	-4	-1	-3	-8
-5	-5	-25	-13	-2	0	2	0
-5	-5	-25	-13	-2	0	2	0
-11	1	1	18	2	0	1	3
-18	-23	-3	-7	-1	-3	-5	-8
32	14	-3	9	1	-3	-1	2
32	14	-3	9	1	-3	-1	2
-2	1	-11	-11	-2	-4	-1	5
13	9	8	9	0	1	1	3
0	9	5	-12	-8	-3	-2	-10
0	2	-10	-11	1	-2	-6	-7
12	-8	-21	1	-7	-2	0	5
3	18	19	2	-2	-2	-2	-1
2	1	10	1	0	2	1	3
4	4	11	6	6	2	0	1
0	-2	7	-3	-5	-2	-2	-2
7	16	-6	22	4	3	5	5
-9	-6	3	-6	-1	1	0	-2
1	6	4	-17	-6	-3	1	0
-1	2	24	0	-4	0	-1	-5
11	15	24	8	1	3	4	5
2	11	26	21	9	5	4	8
5	18	4	18	9	3	2	0
-23	-23	-20	-13	-6	-3	-5	-10
10	8	0	3	2	3	1	2
3	-6	4	13	7	1	3	10
-12	-7	5	-6	-3	-5	-4	-12
2	10	-1	-6	-1	2	0	-8
2	-6	-15	-6	-8	-3	-1	2
5	27	4	9	7	3	-2	-6
-5	10	-13	1	-4	-1	-2	-5
4	6	23	3	-5	-4	-4	0
-23	-27	-10	-8	-2	3	2	-2
1	-10	7	5	-1	-1	0	5
-2	-13	-23	-10	-3	0	0	-4
-5	-15	-13	-8	6	1	-3	-5
12	14	2	-5	-2	-1	4	6
0	4	3	-9	0	0	3	6
-3	6	-9	6	5	0	-4	-4
-14	-21	-18	0	0	-1	-2	-5
-5	-13	-3	-2	1	-1	0	-4
4	6	17	9	-2	-2	-1	-5
-2	-13	-32	-3	3	0	2	5
-8	3	1	-11	-2	-2	1	0
4	14	-2	2	1	1	0	6
14	18	2	1	2	-1	2	4
-3	12	18	10	-2	-2	2	1
11	15	1	-2	-5	-1	-6	-7
-13	-22	26	9	2	0	-1	-4
-1	-1	-2	-13	0	-2	0	-4
16	16	7	5	4	2	4	19
-10	-7	-4	-3	-4	-5	-6	-2
11	1	-8	-4	3	2	3	11
7	24	0	7	1	1	2	3
7	12	13	3	2	-1	-3	-12
26	24	23	21	13	7	5	11
11	14	6	5	-4	-2	-3	-2
7	6	29	9	5	-1	-3	-1
3	0	7	-7	-2	1	5	14
5	2	3	10	-1	0	-5	-5
6	-1	-24	-15	-2	-5	-4	-9
-26	-3	-3	-17	-7	-3	-7	-16
21	10	9	7	7	1	5	15
9	-7	-2	10	4	-3	0	4
21	10	-1	-10	1	1	0	4
-10	-5	11	16	4	-1	-3	-8
21	1	3	17	4	2	3	10
1	-3	-11	-2	-8	-2	-1	0
0	4	-2	-16	-5	2	3	-5
-7	-9	-11	-21	-5	-5	-2	-9
5	5	-2	-2	2	1	-2	4
-10	-9	-3	-2	-4	-7	-5	1
22	11	-10	-26	-8	0	2	0
0	-2	-2	-6	5	2	-6	-9
-5	-3	15	5	-5	-3	-2	-1
2	6	-11	-30	-9	-1	1	0
-5	3	31	4	7	0	-5	-6
7	7	4	11	6	3	5	5
-8	-14	6	12	-3	-3	-3	-4
-15	-14	-3	-1	4	1	0	-1
-1	-14	-1	18	3	0	-2	-5
8	23	44	21	8	2	0	0
-3	9	9	22	16	5	2	-4
-1	9	-1	-1	-1	-1	-2	-4
7	-11	5	6	5	3	-1	-1
4	6	5	5	-4	-1	-1	2
2	2	0	-10	-10	-4	-1	1
-12	-19	-7	-5	-2	-1	-2	2
2	0	24	16	-2	-1	2	3
-4	-11	-1	6	1	-2	0	4
2	9	10	8	2	-1	-1	-2
-4	-1	-2	5	6	3	2	4
-4	-3	-7	-2	1	-2	-2	-2
17	14	16	21	9	3	2	5
18	9	-2	-6	-5	-1	-1	6
-9	-11	-11	9	8	1	1	4
-3	5	7	1	8	2	1	-1
1	-2	5	6	-2	2	3	3
-3	5	-1	-23	-8	-7	-6	-5
-10	-2	4	1	0	-1	-4	-13
-2	2	-2	-19	-6	-5	-3	-5
-4	-7	-21	-4	-10	-4	-5	-7
17	-4	-1	-7	-1	-2	0	0
-7	-2	2	-5	-3	-1	0	-1
1	10	13	2	2	3	1	-2
2	0	-6	-3	-3	-1	-1	-1
-2	3	5	26	8	4	1	7
11	-3	-11	-6	0	5	3	8
11	-3	-11	-6	0	5	3	8
-1	7	1	19	7	0	-1	4
-9	-3	9	-2	-4	-3	-5	-5
21	7	-3	-13	-3	-3	4	6
-16	-7	-11	-3	-4	-4	-3	-6
-7	-2	-2	-6	0	1	-1	-5
-12	-9	0	-7	0	-1	-3	-1
0	-5	6	-2	-3	0	2	6
-27	-26	-20	-14	-5	-4	-2	-3
0	-7	8	0	4	-2	-8	-10
20	16	9	-2	-7	0	5	8
5	4	3	4	2	-2	-1	-5
12	-5	3	5	2	2	3	5
-5	-15	-16	-22	-13	-3	-2	0
1	-5	-11	-2	1	-1	4	7
-5	14	52	24	14	5	1	0
-4	-3	6	5	3	3	3	9
-23	-6	-2	-5	-11	1	-1	-2
4	0	-12	-5	-8	-3	-4	-7
35	6	-16	-13	-10	-2	1	2
-36	-20	8	-14	0	-4	-3	-6
17	4	16	12	-2	2	5	2
-2	-8	-17	-2	0	-2	-2	7
3	-4	-13	-2	8	1	1	2
1	-16	-13	-4	0	-1	-4	-6
14	-1	1	3	0	0	1	4
-17	-3	4	3	-4	0	-1	-3
22	16	-6	5	1	2	-1	3
-11	-15	-23	2	-1	-3	0	2
-7	-7	-11	-4	-1	1	-1	0
1	11	8	2	5	2	1	3
-5	-11	-5	22	9	6	3	1
19	12	4	-18	-8	-4	3	12
-12	-5	1	-5	-4	-1	-2	-4
-22	-12	-14	-11	-6	-4	-8	-16
6	-8	10	-2	-1	1	0	-5
2	4	-2	5	4	3	-1	-4
5	-9	-11	-2	0	-3	-2	3
2	5	6	12	2	-2	-3	-2
0	0	3	1	4	1	0	-1
2	-7	-5	10	0	1	-3	-7
0	0	-14	18	10	-3	-2	2
3	-8	-8	15	-4	-5	-1	-13
15	4	-16	-20	-8	-2	0	-2
4	11	14	13	7	-3	-4	-16
4	-2	1	10	1	2	3	2
-6	0	12	18	5	0	-1	-3
7	3	12	5	-2	-1	-2	9
6	6	-4	-13	-3	1	0	-8
-5	-5	-11	-5	-1	-4	-5	1
-2	-5	-1	-22	-9	-5	-2	2
10	2	-2	0	-3	-3	-1	3
9	7	8	14	1	4	1	9
-6	0	3	10	0	-1	-4	-6
6	-1	-1	-6	0	-4	1	1
7	2	-10	-9	-4	-5	-2	0
16	8	-2	-7	-5	-1	-4	-8
2	-3	7	-10	-2	0	-1	1
-19	-6	7	6	2	-1	2	0
-4	-4	8	6	-4	0	-1	1
-20	-19	-11	6	4	0	-1	-5
-8	2	-7	-8	4	2	3	-3
5	0	-21	-6	-8	-5	0	9
-21	-11	17	13	-1	-1	-3	-6
2	-15	11	6	-3	-3	-3	2
-10	4	-7	-1	-2	-5	-8	-10
-10	4	-7	-1	-2	-5	-8	-10
-1	-7	-4	-13	-4	-3	1	1
-10	-5	15	12	1	-3	1	-7
4	-6	-19	-11	-1	4	5	6
-5	-7	-14	-6	-2	-2	-4	-1
-17	-27	-3	6	-2	0	0	-4
12	18	0	-21	-2	-2	0	3
3	8	-9	-21	-9	-2	0	-2
4	13	3	0	0	-1	1	0
-8	1	14	1	-4	-2	-2	-8
5	15	10	25	10	0	-1	4
3	7	-2	10	6	3	4	1
5	-9	16	8	3	4	3	4
1	-9	-22	-39	-14	-9	-6	-2
-1	-1	-12	-1	-3	-3	2	5
-10	1	30	5	4	-1	-2	-1
-13	-16	-5	17	11	5	6	4
10	4	18	12	4	0	-1	2
-5	6	-2	-7	-3	-2	-3	-5
10	-3	12	3	5	3	3	8
3	-6	-6	-13	-8	-2	-1	-5
-12	-11	-19	2	-2	-4	-2	-6
-19	-11	-6	-24	-9	-6	0	1
8	-6	-15	8	-3	1	-1	6
0	-2	-10	-13	-10	0	0	2
-9	0	-4	-6	0	-4	-8	-12
-8	15	28	3	-1	-2	1	0
18	1	4	-9	0	0	3	10
-3	1	1	-7	-1	-4	1	0
0	-5	-18	2	3	1	-1	-2
7	12	20	14	8	3	2	-8
0	0	10	8	0	1	3	6
8	-1	10	-21	-7	-3	-2	0
-35	-6	-10	-2	-5	-1	-5	-5
7	1	-13	1	3	-3	-2	-3
-8	-6	-6	10	5	2	-1	-13
18	-1	-9	2	3	1	-2	7
-11	2	4	-3	-2	0	-2	-6
12	-3	18	-7	-7	-2	2	4
0	9	10	11	-4	-4	-1	1
8	0	-2	10	7	5	2	4
7	-4	7	-20	-10	-5	1	7
15	6	-13	-12	-6	2	4	5
2	-9	-2	7	11	0	-5	-10
4	-4	-4	-6	-1	-2	-3	0
7	2	-5	-10	-4	0	2	0
1	-6	-8	-6	-4	-5	-7	-9
3	4	-8	4	-4	-3	-1	-3
-2	5	-1	8	2	0	0	-1
-6	-7	3	-9	-2	-3	-2	3
5	-6	-10	-10	-12	-2	-3	-4
-8	0	-5	-3	-5	-2	-1	-2
-1	-16	1	-6	-5	-5	-3	-3
10	-10	0	3	0	-1	-3	-1
-9	-10	-7	-1	-1	-1	-2	2
25	10	9	11	4	1	1	1
0	15	2	-9	-3	-1	-1	-4
6	11	2	-5	3	0	1	-1
-6	-13	6	5	4	1	2	-2
-2	-1	0	-4	-4	-1	1	-1
-11	-7	11	17	0	0	-3	-11
-18	-54	-25	-20	-4	-4	-2	1
8	0	6	-8	-3	-3	0	3
-8	6	-10	-6	0	1	-1	-5
11	6	-6	-14	-2	0	1	7
15	16	23	13	1	1	-3	-6
4	0	-10	10	2	-2	-4	-4
3	4	5	2	5	2	0	-2
11	-3	-9	-12	-8	3	6	11
-10	-23	-17	-1	-5	-1	-2	-5
7	1	-11	-1	4	-1	-1	-1
-1	-1	-3	-12	-9	-2	-3	0
10	6	10	-7	-4	1	2	8
14	11	1	0	-3	-2	-3	2
-3	-2	10	16	6	2	0	3
-15	-1	9	6	0	-1	1	-4
18	15	6	5	-1	0	-3	-2
-4	2	23	0	-1	1	0	-2
-15	-2	2	5	-3	-3	-5	-10
-12	-4	-1	-7	0	2	0	-7
-19	0	24	27	2	0	-3	-16
13	7	0	6	4	3	1	0
12	-1	-16	-16	-2	-6	-5	-7
-1	-7	-5	0	2	0	-3	-3
-7	1	-1	4	4	2	1	-4
10	7	39	13	5	4	2	6
3	0	-11	-2	2	3	1	-1
-17	-12	-13	-18	-7	-3	-6	-10
1	-3	-3	8	9	-1	1	1
11	-2	-7	-15	-4	-4	-2	3
-16	-3	-24	-13	-3	2	1	1
-18	-11	0	-15	-6	1	-1	-4
-6	1	11	21	2	1	2	-2
1	1	27	5	-1	-1	0	4
-9	0	-5	-7	-3	-2	-4	-4
15	6	-13	-6	-4	1	0	3
-12	-10	-16	-3	-8	-6	-6	-11
0	4	3	3	1	3	3	-2
-9	-16	-11	-6	3	-2	-2	-1
-22	-7	-25	7	5	1	-1	-9
3	1	-5	-2	-1	0	2	2
-10	-8	-20	-11	-7	-2	-4	-3
-9	6	-6	-12	0	-2	0	-4
8	1	-1	1	3	-3	-1	-5
-5	-4	-5	6	10	2	3	2
6	5	7	-10	-3	-3	-2	-1
-11	-3	-20	-5	6	-2	-2	-8
0	-8	-14	-15	-16	-2	2	7
-5	0	-8	-9	-9	-2	1	-2
-9	4	7	-8	-6	-5	-7	-12
21	12	-2	5	0	0	2	13
-12	-10	-5	-5	-8	-2	-2	-3
-22	-8	-3	1	-2	-9	-8	-3
1	1	-6	-5	-3	-3	0	0
-15	-1	-6	-8	-6	-4	-5	-9
-14	-4	-8	6	4	3	3	-1
-2	-7	0	-3	-6	-3	0	11
4	6	14	-4	1	-2	0	-3
14	-11	-6	8	-10	-3	2	7
-3	2	-2	11	1	0	-2	-7
-7	-1	3	2	4	-2	-5	-10
-31	-6	4	-7	-4	-1	-10	-16
1	-5	0	3	-2	-1	1	-3
-9	-13	-15	-14	-1	3	1	9
23	5	6	19	12	4	5	10
24	1	11	-4	0	-6	1	5
14	11	5	-6	5	0	2	5
5	2	-3	-10	-11	0	-2	-1
1	-4	-9	-23	0	-1	-4	1
3	-5	11	16	-5	-2	-3	-7
-2	5	4	-4	-4	-1	1	6
-9	0	3	-1	-1	-1	1	-6
37	7	-4	-13	-5	1	-5	6
0	8	-2	-7	-1	0	-5	-9
-37	-13	-8	13	4	-2	-7	-19
14	-5	-1	-21	-11	0	-1	3
21	10	-3	2	-1	1	2	5
-4	3	2	9	10	7	9	5
9	6	-5	-9	-7	-1	2	4
-10	9	1	-4	7	-6	0	-3
5	-7	-8	-6	-10	1	-4	-8
15	5	10	-5	-1	-2	1	2
10	2	16	12	10	2	1	6
20	7	-10	-7	-3	0	4	11
24	16	21	9	4	3	5	11
-9	-8	-4	7	-6	-2	-4	-4
9	8	17	3	-4	2	6	10
3	-6	-6	-7	1	0	-2	2
-6	5	-4	14	16	4	4	5
10	14	-7	-5	-1	2	0	6
9	-2	5	6	-1	3	-3	-1
8	-15	-12	-1	-2	-2	-2	5
-8	-12	5	-7	-5	-4	1	0
-6	-4	1	-7	-11	-6	-7	-11
3	5	6	6	5	0	1	-1
-10	-18	6	-18	-5	-1	-4	-11
-6	-14	-27	-13	-4	-6	-1	-5
-1	-11	1	1	-7	-2	0	-2
-3	1	25	26	11	0	-5	-12
13	18	18	-3	-3	0	1	3
5	10	18	12	3	5	4	6
-3	-15	-17	-13	0	-1	-1	-3
-5	-2	-5	4	4	-4	-6	0
4	10	-7	-13	-9	-2	-1	-1
3	-1	-14	-21	-5	-4	-3	-3
6	11	22	14	-7	3	3	0
-14	0	5	11	-1	-3	-3	-6
-15	13	3	-3	-5	-4	1	-1
0	-4	-8	-21	-2	-3	1	1
3	-20	2	-7	-10	-2	1	3
-6	-4	14	13	5	-2	-2	-13
-6	-5	6	6	5	-4	-3	-5
-1	5	1	10	3	3	3	1
-1	18	4	-8	-4	-1	2	3
7	5	17	24	12	8	4	5
-9	-10	-10	5	-1	-3	2	-6
-1	-4	-7	5	8	-4	-4	4
9	4	4	-2	3	4	3	5
22	9	5	-5	-3	-2	2	3
3	-4	-4	1	-4	-2	-4	-6
-23	-21	-15	-10	-1	1	-7	-8
8	-2	-3	-5	-4	0	0	3
-12	-12	-17	-3	-2	-3	-1	-11
5	-5	11	5	2	-3	-4	-5
-10	1	4	-10	-4	-3	-2	-5
6	-7	-17	-4	6	5	2	4
14	-3	-9	-4	-3	2	-3	-2
19	-2	-15	-12	-13	-10	-5	0
2	10	0	-11	-5	1	0	1
10	8	-1	4	0	-1	4	12
-29	-9	-11	-4	-5	-2	-7	-11
4	-1	2	4	1	0	1	-2
-4	13	-1	4	-3	-1	-1	-1
15	3	18	9	8	1	-1	3
-20	-5	0	-10	-6	-6	-8	-7
-18	-11	-10	9	2	0	-1	-3
16	0	-3	9	5	-6	-2	1
5	10	-2	8	3	-4	1	0
11	4	1	-5	0	2	-2	-10
0	16	2	8	8	1	1	0
-11	-28	-28	-8	-12	-2	-4	-2
-4	-11	-20	-11	-5	3	0	2
-3	-11	3	5	-3	-4	1	2
-6	8	-13	1	0	2	1	3
-30	-54	-35	-23	-6	1	-2	-2
0	8	44	36	19	9	-3	-1
10	14	-11	-14	-8	-6	-4	-5
-7	-2	-18	-11	1	-4	1	-1
7	-22	-25	-13	-2	-1	3	1
6	20	13	15	0	2	0	6
-8	10	26	-7	-3	2	0	2
6	7	-20	-15	-9	-7	2	2
6	-6	1	6	2	-1	2	3
-3	-11	-8	2	6	5	4	8
-7	-7	-12	12	5	1	-1	-6
20	5	11	24	1	-2	0	1
6	10	-16	-30	-10	-1	1	1
1	-3	2	13	8	1	2	-6
-3	0	-4	-18	-5	-1	-3	-2
16	4	3	3	3	2	1	4
3	17	14	8	13	0	-1	2
5	4	7	23	8	1	-1	1
-3	-12	-20	-23	-12	-4	-6	-5
-14	11	11	6	4	1	-8	-11
-5	4	23	12	7	4	4	5
-14	-12	-3	0	1	-7	1	-1
10	10	13	3	8	4	3	10
20	9	2	5	-1	-2	-3	2
-13	-7	-5	10	5	3	3	-4
-5	-5	2	17	12	1	-2	-5
-13	-9	-16	-12	-3	2	0	-4
1	9	6	-2	-2	1	1	-1
16	6	2	-4	-2	0	1	6
6	13	18	19	9	4	1	-3
0	-7	-8	2	-3	-1	0	-1
1	7	-2	-12	-4	-5	0	1
-12	0	7	-3	-2	-5	-4	-6
26	1	15	11	2	-1	-1	14
12	0	-8	5	4	2	3	6
16	6	3	-7	-6	2	3	2
1	-11	-12	0	0	-1	-1	0
-14	-1	-20	-27	-9	-5	0	3
-5	-20	-21	-8	-5	-6	-9	-18
-6	8	20	-9	-3	2	2	-2
22	16	-9	9	5	5	5	14
11	3	-1	-10	-11	0	-1	5
13	-1	-10	-24	-1	-2	0	5
-3	-2	-8	-1	-1	0	0	3
11	6	2	-3	0	-1	-1	2
13	13	14	27	7	3	3	-2
4	11	-7	-11	-5	-4	-3	-7
-12	6	-2	-12	-9	-3	-4	-9
2	-11	-17	-3	-7	-3	-2	-1
7	0	-3	8	2	-1	2	3
-25	-9	18	18	6	2	-1	-1
1	7	-9	9	3	0	-2	1
9	1	-21	-10	-4	-2	0	2
9	-3	-23	-12	-6	2	2	-4
-10	-1	-5	-9	-6	-4	0	2
2	-14	-5	-7	1	1	-3	-4
-7	11	33	5	1	-3	-3	-4
-1	-8	-21	-13	-7	-3	-5	-1
6	6	-7	-6	-3	-3	-2	1
33	17	7	15	3	3	1	6
0	1	17	3	-6	-6	-3	-5
14	12	-6	-20	-7	-4	-1	3
3	0	-15	-8	-3	0	1	1
20	6	-16	-8	-2	1	-3	0
-1	-6	8	3	-2	-2	-5	-11
9	9	5	1	-1	3	5	-1
-3	0	5	6	3	-2	-1	-3
-6	-8	-7	-7	1	0	3	4
2	8	2	18	7	1	2	1
-12	-14	-9	-11	-1	0	4	6
19	0	22	-3	-7	-4	-3	-2
24	17	6	4	10	4	8	14
31	-2	-25	-9	-8	-2	1	8
3	0	3	13	9	0	0	4
20	9	10	9	-1	-1	1	1
-15	2	10	1	0	1	3	1
-5	7	-1	-6	-1	1	2	-7
4	1	7	6	4	3	-2	-1
-5	0	11	2	-4	-3	-2	-7
-11	-10	-1	8	-2	-1	0	-4
2	-3	-9	10	0	-2	-3	-6
14	6	1	3	6	1	7	9
8	5	19	12	3	4	2	6
-3	2	8	-8	-5	2	-1	-12
19	11	14	4	-2	-2	1	6
-6	3	-18	6	-3	2	2	5
-36	-12	-4	4	-1	-1	-10	-15
-27	-13	-7	-15	-6	-1	2	-1
-21	-20	-16	-3	-2	0	-2	-3
7	9	10	27	6	3	2	2
23	16	-21	-25	-9	-2	-2	0
-7	1	2	0	-5	-2	0	-2
-6	9	3	-4	2	0	-3	-5
-12	-14	-11	-12	-3	-2	-3	0
-25	-18	-1	11	10	5	-1	-4
-11	-21	-29	-12	-13	-7	-5	-5
4	0	3	-13	-2	1	0	-6
-2	6	-8	8	4	2	-3	0
6	22	13	15	8	2	2	0
14	23	18	-5	-2	0	-1	0
2	-8	22	1	-1	-1	-3	6
14	6	-17	-4	-5	0	2	5
-16	-47	-24	6	5	1	2	3
-12	10	15	5	-3	-4	-3	-7
1	-2	8	11	4	0	-2	0
-10	-22	-1	-9	-7	-4	-3	-5
15	14	9	-3	-2	2	1	6
-4	5	-6	-9	-7	-1	1	0
-2	5	-9	-18	-3	0	-1	-4
-7	-1	-30	-8	-7	-4	-4	-11
-1	-11	-3	-4	1	-4	-2	2
-3	10	29	14	-1	2	0	3
0	-2	2	-7	-6	-5	-1	2
-10	-9	-6	6	2	0	-4	-5
-6	-13	-18	-4	-5	-5	-1	4
-2	10	-4	-26	-13	-6	1	4
-15	-28	-12	-8	-10	-1	2	4
2	2	-2	6	-1	-3	-5	0
-7	-15	-16	12	1	4	1	-4
0	11	26	37	14	3	2	2
-2	-8	-9	-3	0	1	-2	2
7	6	-8	-14	-3	0	1	6
6	16	32	24	4	3	1	1
3	12	-7	16	4	-3	-1	3
8	-23	-6	11	0	2	1	4
-23	-15	-6	3	4	1	-2	0
18	13	15	13	1	1	-1	-4
6	4	-8	-9	-7	-7	-4	-7
-2	6	0	16	2	0	-3	-4
-6	-8	3	-4	-5	-1	-1	2
13	7	-1	-3	4	1	0	-4
-18	-9	7	14	3	-4	-6	-15
-16	-18	-4	9	0	3	0	1
-16	-7	-12	-7	-2	-3	4	7
-14	-8	-21	-3	7	1	-1	-5
9	3	1	0	1	-4	1	2
5	1	18	-2	-9	-5	2	2
-6	-5	17	6	-4	1	3	5
-17	1	2	15	4	1	2	2
5	6	8	-1	-6	-6	-4	8
-11	3	0	-2	-1	-2	-5	-1
-27	-5	0	0	-4	-3	-5	-11
-5	13	7	1	1	-3	-5	-8
30	-3	-35	1	5	1	3	13
4	3	-3	-4	7	1	-2	-4
-18	4	8	12	-3	1	-1	-4
11	-8	-21	-7	0	1	-2	-7
8	-14	-5	-2	-1	-2	-3	-2
-3	4	-8	3	4	1	4	8
7	6	15	3	2	-3	-2	-2
3	-1	-23	-16	-3	-2	-2	-2
12	9	10	-8	0	1	4	2
-5	-37	-14	-3	1	-2	-1	3
-1	8	-4	-12	2	1	2	-2
-11	-20	-43	-20	-10	-4	-1	-2
7	3	15	-12	-9	-1	-1	1
-12	-2	-8	-15	-3	0	-2	0
32	2	0	11	-4	0	1	4
8	15	25	19	12	5	1	8
-10	-23	-8	6	5	-1	1	7
5	20	6	1	6	-1	1	7
-2	-6	-21	-14	-4	0	0	5
-4	-4	0	2	0	1	1	-1
4	7	9	-1	2	3	2	7
-3	-3	-8	6	-2	-2	-4	-5
6	12	28	13	4	1	-2	-3
0	6	-4	-2	1	0	-1	-1
11	14	-13	-11	-8	-4	2	2
4	2	-8	-9	-2	-1	0	-4
-15	-4	10	0	-8	-4	-2	-4
3	-11	-14	-13	-7	0	-2	-1
20	-2	-3	-18	-7	-2	2	13
6	13	-6	-9	-7	-6	-4	-2
-15	-12	10	21	2	-2	-3	-5
-5	-6	-27	-17	-6	-1	4	12
-2	3	-8	-1	0	2	-2	-7
-3	-2	-7	2	2	-1	-3	-7
23	19	7	15	6	1	4	6
-15	-22	-10	-16	-11	-4	-5	-6
2	14	20	0	-1	1	0	-3
4	1	-3	-19	-10	-2	1	4
-17	0	-10	-4	2	-2	-1	-13
0	-4	4	2	-1	2	3	1
16	10	5	1	5	2	2	1
-25	-15	10	2	-3	-2	-1	-5
-5	-11	-14	-11	-5	1	5	7
-15	-16	-20	-14	-6	-5	-4	-6
6	-16	0	4	-2	-1	-2	-5
18	8	-3	-16	-5	1	2	7
-24	-8	-13	-13	-7	-4	-8	-18
22	16	16	2	2	1	2	-3
0	-8	-12	-1	4	3	4	8
15	3	-13	1	2	1	-1	7
-3	-7	-2	-1	-9	-2	1	2
-7	-1	11	4	2	1	-1	-7
8	6	-3	-8	-7	-8	-7	-2
1	-16	-4	-14	-3	3	1	5
-9	4	-9	-1	1	1	2	-1
6	8	6	-1	-1	-1	-3	-6
1	5	2	6	-2	-3	-3	1
-11	-11	-15	-11	-6	-2	0	-3
-29	-23	-23	-4	-4	-4	-5	-9
14	12	6	3	8	6	5	6
-18	-10	-5	6	0	0	1	-6
13	6	3	1	1	1	1	8
-7	-3	-3	0	7	2	2	-1
12	-6	12	-10	-6	-2	-6	-12
-3	3	7	-7	-4	-3	-1	5
-2	-3	-7	22	11	4	-3	-6
4	2	8	-9	1	0	2	1
20	3	-8	-9	-3	-2	1	6
-17	-6	-5	-18	-12	-4	3	3
19	6	12	17	2	0	1	1
-30	-11	-9	-1	-6	-2	-8	-15
-5	-9	9	3	-7	-2	-1	-2
-6	6	3	-14	-4	-1	-2	-4
-12	-6	-15	-8	-8	-4	-4	-3
3	9	8	2	2	2	0	4
-9	-13	-4	2	-1	-4	-4	-7
-2	2	20	1	3	2	2	2
16	13	-1	1	7	3	5	14
-4	0	-6	6	3	2	0	-9
-3	-12	-5	-7	-7	-2	0	1
-16	-10	-4	-2	-5	-2	-2	-1
-10	-7	7	6	-4	-6	-5	-11
-17	-1	-5	-6	2	1	1	-2
-3	10	-10	-8	-1	0	-2	-4
7	0	-7	-10	-6	0	0	6
13	2	-2	-8	-4	-2	-1	5
-28	-26	-1	-2	6	-1	-2	-15
-5	0	1	15	1	-4	-2	-9
8	-5	-4	4	-3	1	2	12
0	6	10	9	2	-2	-4	-3
9	4	-1	-8	-4	-3	-2	-1
-9	-8	4	10	4	1	2	-1
-22	-1	0	4	-5	4	0	-1
-6	5	-9	6	1	3	0	0
-3	-7	20	0	-1	-1	-7	-9
-26	-10	-4	13	3	-1	-2	-6
-20	-19	-11	-4	-6	-2	1	4
-1	1	-5	-5	0	-1	0	-1
-10	-8	-12	9	6	2	2	2
3	12	-10	-8	-3	-1	-2	-11
-23	-12	-6	-9	-6	-4	-3	1
8	-1	-5	-8	-1	0	0	-5
0	11	5	-22	-1	2	0	0
14	8	11	-1	-8	-4	-4	-5
-4	13	-3	-6	0	-1	-3	1
-6	-5	2	13	0	0	-1	-5
13	-2	-10	-16	-2	0	3	4
-9	2	7	-1	-2	1	-1	-5
-7	4	12	12	1	-2	-3	-1
2	3	-9	-13	-4	0	0	0
30	29	11	15	8	4	4	4
-39	-86	-38	-1	3	-4	-5	-8
-4	31	26	-20	-8	-1	-1	1
-4	-6	10	-6	-10	-3	-2	-5
13	12	-10	5	2	-2	3	8
-14	-12	-13	-10	2	-2	-1	-6
-5	17	15	28	5	1	-2	-4
-2	-9	-29	-7	-2	-3	0	1
8	-3	-2	6	5	4	5	5
-12	-9	40	-7	0	0	-1	-1
-30	-42	-23	5	1	-3	-8	-13
5	-16	-15	-7	0	1	2	7
-6	6	-13	3	0	-3	-4	-3
-8	-10	1	1	10	4	-2	-4
10	32	18	-9	-6	-1	-2	-5
-9	-9	7	-4	-4	1	2	1
-36	-31	-12	-1	-1	-3	-4	-14
5	6	4	-3	-5	-3	1	2
-7	-3	-6	9	8	2	3	3
-8	5	5	5	2	-1	-1	-5
-1	-9	-2	3	-3	2	1	3
-17	-9	-6	0	1	-3	-7	-14
-22	-9	7	10	3	-1	-5	-9
11	14	5	21	3	-3	-1	-3
32	8	0	3	-1	3	1	-1
10	9	10	4	6	1	3	-1
11	10	17	-5	-2	1	0	-5
-13	-5	0	-5	1	-2	-2	-3
-10	-4	16	11	4	1	2	5
-7	3	2	8	5	-1	-3	-2
19	-1	0	7	-4	0	-1	5
19	15	-2	-11	-3	-1	1	6
-22	5	-1	1	-1	1	2	6
-9	-6	-1	0	2	0	1	4
7	-2	3	14	-2	1	0	-6
-9	-11	9	15	2	1	4	1
1	11	2	-8	-9	-4	-4	-7
-3	-15	-10	1	-1	-1	-1	-1
8	3	4	-10	-9	0	5	11
-5	1	3	-1	0	3	0	4
6	-7	2	5	4	0	-2	-1
-6	2	2	4	2	-1	-1	1
-2	-6	-5	8	4	-1	3	5
6	-7	-3	5	-3	2	5	6
18	12	5	-2	1	3	1	2
-21	-8	2	4	-5	-1	0	1
-4	-3	10	-8	0	-3	-1	-4
-22	-6	17	3	-2	-3	-7	-13
-6	-5	-5	7	4	-4	-2	-2
2	1	3	17	11	6	3	3
5	18	-5	-14	-8	-5	0	1
-2	5	8	-4	-4	-1	-3	-3
4	4	-6	-4	1	0	-3	0
15	17	-7	13	11	6	5	12
15	17	-7	13	11	6	5	12
-7	3	-2	-2	-9	0	-2	1
7	31	13	26	24	7	4	-2
-6	-9	-25	-37	-21	-9	-5	0
-10	-27	-12	-7	-10	-1	-1	0
10	18	9	18	10	3	0	1
8	4	-4	-6	-8	-1	-1	5
-1	-24	13	3	-2	-4	-3	-7
-11	3	3	14	7	5	-2	-1
-5	-11	-17	-9	-2	-1	1	-7
-7	-22	-12	-9	2	0	3	1
1	11	9	17	1	1	-2	0
1	-3	4	-9	-3	0	-1	3
-21	-20	-13	-8	-3	-1	-6	-18
[truncated: 1,338 more rows]
