# Supplementary material for: Flexible Virtual Reality System for Neurorehabilitation and Quality of Life Improvement
Source: Sensors (Basel). 2020 Oct 23;20(21):6045. doi: 10.3390/s20216045 (PMC7672612; doi:10.3390/s20216045)
Supplement: Supplementary file 1 [file sensors-20-06045-s001.zip › S4_EMG/User1/FlexieExtensieAntebrat.txt]

0	0	0	0	0	0	0	0
0	0	0	0	0	0	0	0
1	4	-3	-1	-3	1	1	2
1	4	-3	-1	-3	1	1	2
0	0	-2	-3	-2	1	-2	-1
3	5	2	-2	-2	0	-2	0
3	1	1	1	-2	2	3	3
3	1	1	1	-2	2	3	3
-1	1	-2	-1	-2	-1	-2	-2
3	2	-2	2	-2	1	0	0
2	4	-2	-1	-1	-2	2	0
2	4	-2	-1	-1	-2	2	0
0	-5	2	3	-1	2	3	0
-2	2	-4	-3	-3	-3	-8	-5
-4	-11	2	-2	-3	1	3	0
-4	-11	2	-2	-3	1	3	0
-1	-1	-3	-2	1	-1	1	0
2	2	0	1	1	1	3	2
-1	-2	-1	-2	0	-1	-3	-2
1	0	0	-1	-3	0	2	2
-3	1	1	2	0	1	-2	-5
-2	0	-2	-2	-2	-1	-5	-3
1	-4	-2	-2	-2	0	-1	-1
0	-1	-1	0	-1	-1	2	3
0	1	0	1	-2	-1	-4	-1
-1	5	1	1	-2	-3	-2	-3
-6	-7	-4	-1	-3	1	1	-1
0	-3	-2	-2	1	-2	-6	-3
0	0	1	-1	0	2	4	1
-1	1	0	-1	-2	0	-1	-2
0	2	0	2	0	1	-1	-1
-3	-4	1	0	-1	-1	0	-1
0	4	0	-1	-1	1	2	-2
-7	-10	-3	-1	0	1	3	-1
-1	-3	-5	-5	-5	-1	3	0
0	3	-2	-2	-3	0	-3	-1
1	3	0	0	1	-1	0	4
-2	-5	-4	-3	-1	-3	-2	-3
1	7	-3	-1	-2	-2	-2	1
3	-3	-3	-1	-1	-1	-4	-3
3	10	5	-2	-5	-3	-2	-3
-5	-4	1	-1	-1	-2	-1	-3
1	1	1	0	-2	0	-2	-4
-8	-11	-10	-1	-3	-1	-2	-4
1	-2	3	0	1	0	-4	1
-2	-4	1	0	-3	-2	-4	0
-4	-8	-6	1	-1	-1	2	-2
-2	-2	-1	-1	3	2	3	-1
1	-2	3	-2	-2	-2	2	3
-5	-3	-1	1	2	-1	-5	-7
1	-2	-2	-3	-3	-1	3	3
-4	-5	-1	0	-2	-1	-4	-1
2	0	0	-1	-1	-1	2	-1
1	16	0	-1	-3	0	2	0
-1	-4	1	-1	-2	-3	-2	-1
2	-3	-1	-3	1	1	2	1
-3	-5	1	1	0	-2	2	0
1	-1	1	0	1	-1	3	0
6	5	-2	-1	-2	2	1	1
-3	-3	-1	-1	-2	0	-5	-1
-1	2	-3	0	-1	-1	-1	-3
0	2	3	3	1	0	2	-1
0	0	0	-2	-1	0	-1	-2
-2	-15	-2	-1	0	1	2	-3
1	5	-1	0	-1	-2	-2	-4
-2	-2	-2	-1	0	2	1	-1
-1	-1	-1	0	0	-1	3	0
-4	-4	-1	-2	-2	-2	-1	-3
-2	-4	-2	-4	-3	-1	-3	-4
-2	-3	-2	-2	-1	-1	1	1
4	5	0	-2	-2	0	3	3
-1	-2	0	1	1	0	5	2
2	2	0	1	-1	-2	-3	1
2	1	-1	0	0	-4	-2	-3
0	1	-1	-1	-1	1	0	-1
-2	-5	-2	-1	-1	1	4	2
-1	-2	-2	-1	0	-1	-1	-2
2	6	3	-2	-3	0	5	3
-1	4	0	-1	1	1	2	1
-1	2	-2	0	-1	-4	0	-1
-2	3	-1	-1	0	0	2	1
-1	2	-5	-3	-2	-3	-7	0
0	0	-1	-1	0	1	6	3
1	-1	0	-1	-2	-1	1	1
-2	2	2	1	-1	1	1	-2
0	-5	-5	0	-2	0	3	2
-1	0	0	1	1	0	1	1
0	-3	1	-1	-2	1	2	1
1	11	1	1	-1	2	2	-2
-4	0	-2	0	0	-3	-5	-4
-1	-8	-2	1	0	0	5	3
-2	-3	-2	-3	-2	-1	-3	-2
-3	-1	-3	-2	-2	-2	-3	-2
0	-1	-2	-2	0	2	1	-1
1	0	-2	-2	-2	1	1	1
4	4	3	-1	2	1	-2	2
-5	-4	1	-1	-2	-4	-6	-6
-5	-2	1	-3	-2	-4	-3	-2
3	0	1	1	0	0	-1	0
3	0	1	1	0	0	-1	0
-3	-7	1	-1	1	0	-2	-2
0	2	-3	-1	0	0	1	5
2	5	2	-1	0	-1	-2	-2
-2	-4	-5	-2	-3	0	1	-2
2	-3	-2	-1	-1	-1	-2	0
-4	-9	-2	-1	-2	1	-3	-2
0	1	1	-1	2	0	2	-2
-3	-2	-2	1	-1	0	-2	-2
-5	-6	-3	-1	2	0	-1	-3
-3	-4	-1	0	-2	-2	0	0
3	9	1	0	-2	-1	-2	-1
1	-2	-2	-1	-4	-1	-1	-3
-3	-6	-3	-1	-1	1	0	-1
-3	-1	-1	-2	0	-2	-6	-2
-3	0	1	1	-3	-3	-3	-2
1	1	1	-3	-2	1	0	1
3	1	-2	0	0	-2	2	2
0	-4	-1	-3	-1	-1	-1	3
-1	1	0	1	1	-4	-6	-5
-3	-6	0	2	-2	-2	-3	-3
-1	-4	1	0	0	-1	-2	0
1	4	-2	-3	1	1	1	2
3	3	0	1	1	1	6	3
3	7	2	-1	-1	1	1	3
-2	-8	-1	-1	-1	-2	-5	-1
-3	-1	-3	-2	-2	-2	-3	-4
-1	-3	2	0	-1	0	2	-3
-4	-1	-3	-1	-1	-3	-3	-2
-3	-5	0	1	2	0	-2	0
3	2	-1	-1	-2	2	1	-1
2	-3	-2	0	-3	1	0	0
-4	-4	-3	-2	-3	-2	-1	-3
2	0	-2	0	-1	-1	4	2
-1	7	-2	0	-1	0	-4	-1
-1	0	-1	-1	-1	2	5	0
2	-1	0	-1	-1	1	5	1
-2	3	3	0	0	0	2	-1
0	-1	-1	-1	-2	0	2	2
0	-3	0	-1	-2	-7	-6	-3
-3	-1	-3	-3	-2	0	3	1
-3	-3	1	0	0	-1	-4	-2
2	3	0	-1	1	1	2	-1
-1	-5	0	0	-3	-1	2	0
-1	0	-1	-1	-1	1	2	-1
-2	-4	-2	-1	1	-1	0	-1
3	-3	3	0	1	1	-1	1
-3	-11	-2	-1	-5	-2	1	0
-3	1	2	-1	-1	1	-4	-2
-4	-2	2	-2	-3	-3	-1	-4
-3	-1	-2	1	-1	-3	-3	0
1	1	3	0	-2	-1	-3	0
-1	-2	1	0	1	1	1	0
0	3	-1	2	0	-1	-5	-4
-4	-8	-2	-2	-3	-5	-10	-7
-1	0	-1	0	-2	1	8	1
1	8	2	1	-1	0	1	1
-1	2	-2	-1	0	-1	1	0
1	1	-1	-2	0	0	0	1
1	6	5	1	-1	-4	-8	-1
0	3	-4	-2	-2	-4	0	1
-1	-1	-2	-1	-1	0	-2	-3
0	0	1	0	-1	1	-2	-2
1	-1	-2	-1	0	2	3	-2
-5	-1	3	-1	-1	0	-2	-4
1	-1	-3	1	1	0	1	1
1	0	1	-2	-1	-2	-2	-1
2	2	4	0	-1	0	2	0
-1	-4	-2	-1	-2	-3	-5	-1
-3	-8	0	-2	0	-1	-1	0
0	3	-1	-1	-1	-1	0	0
-3	-8	-1	1	0	0	-1	-2
1	-3	0	-2	1	1	7	2
2	7	-2	0	-1	0	1	2
-1	1	1	1	-1	0	3	1
-2	4	3	-2	-2	1	0	-4
1	0	-5	-1	-2	-1	-2	0
-2	3	0	1	0	-1	-1	-2
-1	1	-1	-1	-2	-3	-6	-3
-1	0	-1	-1	-3	0	0	0
-1	-7	-2	-3	-2	-2	-2	-1
-5	-4	-3	-1	-1	1	1	-1
1	-1	1	-1	1	-1	0	0
-2	-4	1	-1	-1	2	4	0
0	0	-1	0	-2	-1	0	0
0	-3	-1	-1	-2	-1	5	2
0	4	2	-1	-2	-2	-7	-6
1	4	2	0	0	0	5	2
0	-1	-2	-1	-1	1	1	1
-8	-3	-5	-1	2	-4	-6	-7
1	-4	-3	0	0	1	7	2
0	-2	2	-2	-2	-1	-2	2
2	-5	-1	-3	-1	0	1	3
3	1	0	1	0	2	0	1
1	3	0	-1	0	-1	-6	-3
-1	0	-3	-3	-4	-3	-5	-4
0	1	1	-1	-2	1	-1	-1
1	0	-6	-4	-3	0	4	1
0	4	4	-1	-2	3	2	1
-1	1	-3	-2	1	1	1	0
-1	-5	0	0	-1	0	-1	1
-1	0	-2	2	0	-1	0	0
-3	3	-2	-1	-1	-1	-2	-3
-1	3	2	0	-3	-2	0	-3
-3	-5	-2	2	-3	2	3	-1
0	-5	0	-1	0	1	1	-2
-2	-6	-3	-1	-2	0	1	-1
2	-1	-2	-3	-2	0	-1	0
-1	-4	1	1	-1	-4	-2	0
3	5	2	1	1	1	0	3
-2	0	1	1	-2	-2	-3	-3
2	-2	-3	1	0	-1	1	1
-5	-5	-4	-3	-2	0	-1	-4
3	5	2	0	-1	1	-4	-1
3	3	2	-1	1	-1	1	2
-1	-5	1	1	1	2	2	-2
-6	-8	0	0	-2	-2	0	-2
-1	-5	-2	-3	-3	-2	2	2
0	2	0	-2	-2	-1	-1	0
0	1	1	0	0	1	1	-1
0	-1	-2	-3	0	-3	-3	-3
1	1	0	-1	-1	1	4	1
-1	-4	-3	-2	-1	-1	0	-1
-3	-2	1	0	-3	-1	-2	-4
6	7	1	0	2	1	7	5
2	0	-1	0	0	2	4	4
2	-1	-1	0	-2	2	1	3
-3	-7	-3	-3	-3	-1	-1	-2
-1	-8	-3	1	-1	-1	-1	1
2	0	1	-1	0	-1	4	3
2	-2	-5	1	-2	0	1	2
-2	-4	2	0	0	0	0	-1
-2	1	0	1	1	0	0	-2
0	1	-1	2	-1	0	0	1
-2	-2	2	0	-1	-1	0	-2
-3	-5	-2	0	-1	0	0	-3
1	-5	-1	-2	-4	-3	-1	-1
-4	-4	-3	-1	-1	-2	-4	-5
0	1	0	0	-2	0	0	0
0	-5	-2	0	-3	-2	-1	0
2	2	-2	-2	-1	2	4	4
-1	1	-2	0	-1	0	1	-4
-1	0	1	1	-2	-1	0	0
-3	-1	-4	-2	2	-5	-2	1
1	0	1	-1	-1	0	2	1
-1	0	-2	-1	-3	0	1	-2
0	0	1	-2	-1	1	0	1
-3	-1	0	-2	-1	-1	4	-2
-2	0	1	-2	-2	0	1	1
-1	0	0	-1	-2	-2	-1	1
-2	-1	-2	0	-1	1	1	-1
-4	-3	-1	0	-1	-2	-1	-3
-3	-5	-1	0	-2	-1	-4	-5
-5	-2	0	-3	-3	-2	-1	-4
-1	-8	1	2	0	0	1	3
-1	-2	-2	-1	0	-2	0	0
1	-1	1	0	-2	1	1	2
-6	-9	-3	-1	-2	-3	-5	-5
0	3	3	2	1	0	1	1
3	-3	-3	-1	-3	0	-1	1
3	1	1	0	-3	0	0	-1
-3	-2	-4	-2	0	0	-1	-2
-2	-2	-2	-1	-1	-2	-4	-3
-1	-4	-3	-1	-1	-1	1	1
-2	-3	-3	2	1	0	-3	-4
-1	2	1	0	-1	-3	-2	-2
1	-1	4	0	-1	1	4	1
1	-1	4	0	-1	1	4	1
-2	-1	0	0	0	0	-2	0
-2	-1	0	0	0	0	-2	0
2	6	2	2	-1	2	5	5
1	0	-5	-1	-1	1	1	0
-4	-1	2	-2	0	-3	0	-4
0	-2	-2	-2	0	0	-3	-1
3	1	0	0	-1	-2	0	2
-1	-2	2	2	0	-4	-3	-3
-6	-1	-1	-1	0	-1	4	-1
2	0	-3	-2	-1	-2	1	0
-4	1	-1	0	-1	0	-4	-6
-2	0	1	-1	-2	-3	-6	-2
1	-2	0	-1	-1	0	-6	-1
3	0	1	-1	-1	0	3	1
-2	-1	-2	0	-2	-1	1	-1
-2	3	-5	-3	-1	-1	-2	-4
0	-2	1	1	0	0	1	4
1	6	2	-1	-1	-2	-1	1
2	1	1	0	0	-1	-1	0
-2	-7	-3	-1	-2	-2	2	-1
-2	-4	-2	0	0	-3	-2	-1
0	8	8	0	-1	-2	-2	-5
-3	-6	-1	-1	-2	-3	-2	-2
-1	2	-2	-2	-2	0	0	-1
0	-1	-1	-2	-2	0	-1	-1
-5	-2	-2	1	-2	1	-1	-2
-1	-6	0	0	-1	-4	0	0
2	-2	-3	-2	-2	0	0	1
0	2	-2	-1	-1	-1	-1	0
1	-4	0	0	-2	-1	-3	-1
-1	-2	2	0	-2	-3	-2	-1
-3	3	-1	1	0	-1	-2	-4
0	-1	-1	0	-1	0	1	0
-2	-4	-3	-3	-1	0	1	0
-2	-2	0	1	-1	-2	-1	0
-6	-8	-3	-1	-1	-1	-3	-1
-4	1	0	-1	-1	-3	-5	-3
-3	0	3	0	-2	-1	1	-3
4	2	-2	0	-1	3	5	3
-2	-6	-3	-2	-1	0	3	1
-1	-1	1	0	-3	-2	3	2
2	3	0	1	0	0	-1	2
3	3	0	0	-3	0	-1	-1
-9	-12	-3	-2	-1	-2	-3	-5
1	4	-3	-1	-1	-1	-3	0
0	2	-3	-1	-1	2	2	1
-2	-5	-3	-2	0	3	1	1
1	0	-2	-1	-1	1	3	2
-3	-3	0	-1	-2	-4	-8	-4
-2	-6	-3	-1	-1	1	1	-3
1	-5	-1	-2	-2	-1	2	2
3	6	-4	0	-3	0	-1	-1
-1	5	5	-1	-1	-1	-1	-1
-4	0	1	-1	-1	-2	0	-3
0	-2	-1	-2	-1	-1	-1	2
0	-2	-2	-1	-1	-3	-3	-2
-2	-4	-2	-1	-1	-1	-1	-2
1	1	-3	0	0	-1	-2	-3
-1	-2	-2	-2	0	2	2	3
0	-2	-2	-2	-1	-3	-1	-3
5	5	0	0	0	-1	1	4
-1	1	2	-1	1	2	1	1
-4	4	0	0	-1	1	2	-1
-2	-6	-1	-1	0	-4	-5	-4
2	7	3	0	0	1	0	-1
-3	-8	-6	-1	-1	-4	-6	-2
2	-4	-2	0	-4	-1	2	-2
-1	1	-4	-2	-1	1	1	3
-2	-3	1	0	-1	-3	-2	0
-1	1	-1	-1	0	-2	-4	-1
-1	-5	-1	0	-2	-1	-1	-3
0	7	1	-3	-1	-2	-1	-2
1	2	-1	0	2	3	8	5
-1	-6	-2	-2	-2	0	0	-1
3	-2	1	-1	-2	-1	0	1
-3	-9	-2	0	-1	0	-2	-1
5	6	0	-1	0	2	0	2
5	6	0	-1	0	2	0	2
-2	-3	-1	0	-1	-2	1	0
-3	-2	1	0	0	0	-2	0
-4	-1	-1	-1	-2	-4	-4	-2
1	3	-2	-3	-2	1	0	0
1	-4	0	0	-2	0	1	3
-4	-6	0	-1	-1	0	2	0
-3	1	-1	-1	-1	1	0	-4
1	0	-1	0	-1	1	-2	1
-1	0	-1	0	-1	-4	-4	-2
-1	-2	0	-1	0	-1	-1	-1
1	3	6	1	1	0	2	1
-2	-3	-1	-3	-2	0	-1	1
3	6	3	0	-2	0	-1	-1
-1	-7	-1	0	0	0	3	-1
-1	-2	-2	0	-2	-2	-1	-3
-3	-4	-1	-1	-1	1	1	-2
-1	-4	-2	0	0	-1	-2	0
-1	3	5	0	-2	1	3	-3
1	2	-5	-3	-2	-1	0	2
2	1	-2	-2	-2	0	0	2
0	-2	-1	-1	-2	1	3	3
0	-3	-3	-1	-2	-2	0	-1
-3	2	0	-2	-2	0	-3	-6
-3	4	-1	-2	0	1	-3	-3
4	1	1	0	-1	-2	1	0
0	-2	-2	-1	0	0	-1	0
0	6	-1	-2	-1	-3	-3	-1
-5	-4	-3	-1	-2	-2	-2	-5
-4	1	0	-2	-1	-1	-3	-4
-5	-7	1	0	-2	0	-1	-2
-2	-1	-5	-2	0	-1	-2	-1
0	-2	0	0	-1	-2	-3	2
0	-6	-5	-1	-2	0	-1	0
-3	-3	4	2	-1	2	3	0
-3	-3	4	2	-1	2	3	0
-5	-5	-1	0	0	-1	-2	-4
-1	-4	1	0	-1	0	-1	-1
-3	2	-1	-1	-1	0	-2	-2
-3	2	-1	-1	-1	0	-2	-2
0	-5	-2	-2	-1	1	1	1
-1	-2	-1	-2	-3	-2	0	-5
3	3	-1	0	-2	1	0	-1
0	-2	-3	-3	-2	-1	2	-1
1	1	0	0	-2	0	0	2
0	-7	0	-1	-1	1	2	3
-2	-3	-2	-1	-2	-2	2	-1
-1	1	2	1	0	-1	-1	-3
-1	-2	-5	-3	-1	-3	-2	-1
-1	-2	0	-1	1	-1	1	-1
-2	4	1	0	0	-2	-8	-5
-4	-6	-4	-2	-3	0	2	-2
0	2	-1	-2	-2	0	1	-3
-1	3	-3	0	-1	-2	-2	-2
-1	3	-3	0	-1	-2	-2	-2
2	6	-1	0	1	2	2	1
2	9	2	1	0	-2	-1	2
-1	3	-2	-1	0	-2	-2	-3
-12	9	-12	-1	-9	3	4	-5
4	-8	6	-1	0	0	-3	2
10	-5	3	-1	4	-1	2	4
0	1	4	1	6	-2	-2	-2
0	1	4	1	6	-2	-2	-2
1	0	1	1	-1	-1	-3	2
-3	3	-3	-1	-1	1	0	-2
-2	-1	-1	-1	-2	-3	-3	-1
0	-3	-1	-1	-1	1	3	1
-2	1	-5	-3	-2	-1	-1	-1
-2	0	-1	0	0	-1	1	-1
-1	-2	-2	-3	-2	-2	-2	0
-4	-6	-2	0	-2	-1	-3	-2
5	-5	-1	0	-1	0	1	3
-1	-1	-1	-2	-2	0	1	0
0	0	1	1	0	0	3	-1
-1	-1	-2	0	-2	-2	-2	-2
-1	2	1	1	-3	-1	-2	1
-4	-2	-3	-1	-2	0	1	-1
1	-5	-1	-2	0	0	-1	1
-3	-1	3	1	-1	-1	-1	-2
1	-2	-2	-1	-1	-3	-2	-2
-1	-6	-1	-2	-1	-2	-1	1
-4	-4	0	2	3	-1	-2	-1
3	2	2	0	2	-4	-3	0
0	-1	2	1	0	1	0	-3
2	7	-1	-1	-1	1	1	0
1	3	1	-2	-1	0	0	-4
1	2	0	-2	0	0	5	2
1	2	0	-2	0	0	5	2
3	-2	-1	-2	-1	-2	2	3
-1	-8	3	0	1	2	1	-2
0	1	1	-2	-4	-4	-3	0
-1	3	-2	-2	-2	-2	-1	-2
1	0	-2	-2	-2	-2	-4	-3
1	0	-2	-2	-2	-2	-4	-3
-2	-3	-5	-1	-3	1	1	1
0	5	5	1	-1	2	2	0
0	5	5	1	-1	2	2	0
1	-2	-2	0	-3	-1	4	2
3	0	2	1	1	-1	-2	-1
5	0	-2	-1	-4	2	2	1
2	4	3	-1	0	-1	-4	-2
2	4	3	-1	0	-1	-4	-2
1	0	0	-1	-2	1	1	1
1	-1	2	-2	0	1	0	-4
1	6	3	2	-2	-3	-5	-1
-1	-3	-4	-1	-2	1	3	3
-2	-1	-2	0	1	0	-1	-1
-3	-1	0	2	0	-1	1	-2
-2	3	1	-2	1	-1	-1	-5
-4	1	-2	0	-4	-1	-3	1
-4	1	-2	0	-4	-1	-3	1
-3	-6	3	1	1	-3	-1	-3
-2	-6	-3	1	-1	0	3	-2
1	-6	0	1	0	-1	0	-2
-4	0	1	2	-2	1	5	-1
-4	0	1	2	-2	1	5	-1
2	-4	0	-1	1	-2	3	2
-2	1	-2	0	1	1	-3	-1
-1	-4	1	0	-1	1	4	-3
-2	9	0	-2	0	-2	-3	-2
2	-4	0	-1	2	-1	4	2
0	1	-1	1	-1	1	-2	1
-1	0	-2	1	-1	2	3	-2
0	-4	-1	-4	-2	-3	-2	2
1	0	0	-2	-5	-2	-4	-3
-1	1	2	0	0	-3	-3	-5
1	-7	-5	-3	0	0	-3	0
0	-1	-2	-1	-2	1	0	0
0	-1	-2	-1	-2	1	0	0
-5	3	-1	1	-2	-2	-3	-3
-1	2	-5	-3	-3	0	-2	-3
-2	-1	-1	-2	-1	-2	-2	0
3	4	0	1	-3	-1	-1	-3
-1	3	0	1	0	1	1	-1
2	1	1	-1	-1	-1	1	3
-1	-1	-1	0	-1	-2	-1	0
-3	0	2	-1	-2	-2	0	-2
-2	1	-2	-3	-2	-2	-2	-1
4	0	-1	0	0	-4	-3	-2
-1	-2	0	-1	1	1	3	0
2	-5	-2	-3	-3	-1	0	4
-1	-1	1	4	1	-2	0	-3
0	0	2	3	-2	-3	2	-1
-3	-1	-2	-2	1	-1	0	-1
-5	-1	-1	-1	-2	-4	-2	-2
-1	-3	-1	-2	0	0	0	2
4	4	-1	1	-1	-1	2	5
-2	3	1	2	1	1	2	0
-2	9	1	0	-1	-1	-2	-2
-2	-4	-3	-3	-1	-2	-6	-2
0	-7	-1	-5	-4	-2	-3	0
-2	-1	1	1	0	1	-2	-2
2	-1	-1	0	-3	-3	-3	-1
2	2	-3	-3	0	-1	0	0
1	-2	-2	-1	-1	-2	0	-1
1	-3	-5	-1	-2	-3	-3	-4
-2	-2	-2	-2	0	2	-1	-4
-7	-5	-4	-1	-1	1	-2	-4
0	2	1	-1	-1	2	3	1
0	4	-1	-2	-1	-2	-3	-1
0	4	3	-2	0	-2	-1	-1
0	-1	-2	-1	0	0	1	-1
-2	1	-2	-2	-1	-3	-3	-3
-3	4	0	2	1	-1	-3	-2
-11	-8	0	1	0	-3	-5	-8
-3	-6	-1	1	1	3	1	-1
-1	-2	-3	-1	-1	1	2	1
1	0	-4	-3	-3	-2	-1	-2
0	3	0	-1	-2	-3	-4	-2
-3	-2	0	-1	-2	0	0	0
0	-5	-2	1	-3	1	2	2
0	1	0	0	0	2	1	-1
6	2	-1	-2	-2	-3	-6	2
1	1	-1	0	-1	-1	2	1
-1	-3	-4	-2	-3	-1	-3	-1
0	1	0	-2	-2	-2	-2	-1
0	0	-4	0	-2	-3	4	2
-1	-6	-4	1	0	-1	-2	2
-3	1	0	-1	-1	2	-2	-5
1	-3	-1	-1	-2	-1	0	-1
-5	-2	-1	-2	-1	-4	-4	-4
1	-1	-1	0	0	0	2	0
5	11	3	1	-1	-1	0	0
5	11	3	1	-1	-1	0	0
2	-6	-1	1	-3	-1	-2	1
-4	-8	-2	-2	-1	0	0	-3
3	4	1	-2	0	-1	3	3
0	-4	-3	-1	1	1	-1	2
5	0	-4	-3	-2	0	2	2
-1	2	0	-1	0	-1	-1	-1
1	5	4	1	-2	0	-2	1
-5	-1	-1	0	0	-2	-9	-3
-5	-1	-1	0	0	-2	-9	-3
3	5	1	0	-3	2	6	3
-2	-7	-2	-3	-3	-1	0	-2
-2	-7	-2	-3	-3	-1	0	-2
1	1	-1	0	-2	2	-2	-1
-1	-7	-3	-1	-3	-1	-2	-3
1	7	1	0	0	0	-4	-4
-3	0	-2	0	1	-2	-3	2
-1	6	0	1	-1	-2	0	-1
-3	-1	0	-1	-2	0	2	-1
2	3	1	-3	-2	-1	2	2
-1	-9	-5	1	-1	2	4	1
-5	-2	-2	-2	0	1	0	-1
-2	1	-1	-1	-2	1	4	-1
-1	-2	1	1	-1	-2	-1	0
-1	-3	0	-1	-2	0	0	-2
1	4	1	-1	-1	-2	-3	-1
-2	-4	-1	-3	-1	0	-2	-3
2	4	3	1	-2	0	5	3
0	1	-1	-1	-2	-2	-2	-5
-1	-1	-2	-1	-2	0	0	0
-2	1	0	1	-1	0	-1	-1
0	-2	-1	-2	-2	-2	0	1
-1	0	-2	-1	-1	-1	1	-2
-2	2	-4	-3	-4	-1	0	1
1	-3	0	0	0	0	3	0
-4	-5	-1	-1	-2	-1	-4	-2
-1	2	1	0	0	3	1	0
-1	2	1	0	0	3	1	0
0	-3	-1	0	-2	0	-1	0
4	-1	1	1	0	0	-2	0
-1	-1	-4	0	2	0	-2	-4
1	4	2	0	1	1	-1	1
-5	-5	-5	-2	-4	-2	-3	0
-1	0	0	-3	0	-1	-2	-4
3	2	-2	-3	-1	-2	2	4
-5	0	-1	0	-1	1	0	-4
7	2	1	0	-1	1	0	6
2	1	2	2	1	0	-1	2
-4	-6	0	-1	-1	1	-3	-3
4	0	-1	1	0	-1	-7	0
1	-6	-2	1	-1	-1	2	3
0	-1	-3	-2	1	-1	0	1
-5	-3	1	2	0	-1	1	-5
0	3	1	-1	-2	-2	-3	1
0	2	-2	1	0	-1	1	1
-3	-6	-3	-1	-1	0	1	-4
0	-6	-2	-2	-3	-3	-2	3
3	5	-1	2	2	1	4	3
0	1	-1	-1	0	1	6	4
0	2	1	-1	1	-3	1	0
0	-1	-2	0	0	-2	-1	-1
-1	3	-4	1	-1	-1	0	2
-1	-1	1	0	-1	-2	-5	-1
0	4	-2	0	0	1	5	2
2	3	-3	-1	-2	-1	-1	1
2	0	1	-1	2	0	-1	-1
-2	1	-1	-1	-1	-2	-4	-5
-4	-3	-2	0	-1	0	-4	-2
-2	-6	-3	-1	1	-1	3	-1
1	2	3	-1	-2	-1	0	1
0	4	2	-2	-1	0	2	-2
3	3	4	0	1	2	5	2
-1	-4	-4	-3	-1	-2	-1	-4
-1	0	1	-2	1	0	-1	-1
0	1	-1	0	-2	1	1	0
2	-1	2	1	0	1	7	4
-1	-3	-1	-1	-1	0	-1	0
2	-1	-4	-2	-1	-1	-3	-2
-2	-5	1	-1	-2	-1	2	4
-1	-3	-2	0	1	-1	-6	-1
5	8	4	3	3	-1	-2	3
-3	-6	-2	-4	0	1	2	-1
5	2	9	5	0	2	-2	0
-2	-5	-5	-4	-2	-3	-4	-6
6	1	-5	-5	-3	0	4	6
-2	-4	-3	-5	-7	-4	-3	-1
1	0	3	5	4	3	4	1
1	0	3	5	4	3	4	1
0	-5	8	2	6	-1	-8	-8
-1	1	9	3	3	0	0	0
2	15	17	8	4	0	-6	-2
-1	-8	3	9	6	2	1	0
4	4	11	10	0	2	4	0
4	4	11	10	0	2	4	0
-4	0	-3	-5	0	0	-3	-6
3	1	-2	4	-11	-3	-5	-1
-2	-11	-28	-22	-5	-3	0	1
7	15	28	24	5	-2	0	-2
-2	-8	1	-10	3	1	2	2
1	-1	-5	6	-3	-7	-5	-5
6	14	15	12	13	6	8	6
-3	-5	-1	4	-2	-1	0	0
-5	-8	-40	-45	-9	-4	-2	-2
-6	-11	-41	-31	-5	-3	-1	-3
-4	-5	-11	-12	-5	-3	-3	-2
-2	-4	7	-1	-6	3	1	0
1	6	14	10	2	-2	2	5
-2	-4	-4	-10	-4	-5	-3	-4
4	0	-6	5	3	3	5	5
2	-10	-10	4	-3	-3	-1	4
8	20	43	57	13	3	-4	-3
-6	-11	-17	-15	-14	-9	-11	-6
-1	7	28	7	6	3	7	4
-2	0	-1	-29	-5	1	2	0
0	13	38	23	5	-2	-4	0
-2	-10	-27	-16	-7	-5	-4	-4
-2	-7	-11	-2	-1	-1	4	2
2	14	42	9	6	4	0	-1
-4	-7	-4	-4	2	0	-8	-5
3	5	19	-15	-9	-2	3	4
7	37	55	45	18	5	0	-9
6	7	17	3	2	3	8	4
2	10	13	8	0	1	-1	4
-8	-17	-31	-14	-7	-1	-6	-6
0	6	19	11	8	-1	2	0
4	4	3	9	9	4	-2	-4
-5	-6	-3	13	15	4	1	-5
9	19	52	56	26	11	7	1
-9	-10	-26	-21	-14	-4	3	3
1	6	17	11	0	4	2	3
-5	-15	-28	-32	-17	-4	4	0
-2	6	17	0	-3	2	7	3
2	-4	8	17	1	1	3	-1
-8	-19	-12	-43	-19	-12	-8	-9
-1	-10	-4	-16	-2	0	5	1
-1	-10	-4	-16	-2	0	5	1
-13	-25	-49	-32	9	2	-2	-3
10	31	22	3	8	2	2	-1
-5	10	4	-35	-14	-3	6	-4
0	9	27	21	-9	2	2	1
3	-3	11	8	-8	-3	-4	7
9	21	8	31	1	-4	1	1
-4	4	18	31	2	2	4	-10
-3	-1	-10	-4	21	2	-4	7
5	-4	-41	-36	-8	-6	-7	5
1	-1	29	21	-1	4	5	-20
1	-8	6	3	-12	-4	2	2
-16	-40	-126	-79	-18	-9	-8	4
7	25	74	53	18	7	0	-1
-17	-36	-71	-66	-15	-8	-2	3
10	22	42	30	7	2	0	1
10	22	42	30	7	2	0	1
-4	-9	8	-5	-2	3	10	6
15	22	73	81	25	12	4	1
-8	-6	-26	-15	-6	-2	-1	1
-8	-23	-48	-28	-4	-3	-5	0
-8	-23	-48	-28	-4	-3	-5	0
-1	-14	-22	-12	-5	-5	-3	-5
1	11	27	29	12	3	-9	-2
1	11	27	29	12	3	-9	-2
6	5	0	5	2	-1	-1	-3
-5	2	-2	5	1	0	4	0
-5	2	-2	5	1	0	4	0
0	-5	-9	7	4	1	-4	-3
0	-3	4	-7	-6	-1	1	-2
4	1	8	-1	-3	-4	-1	2
-3	-17	-12	-16	-6	-5	-7	-5
-4	2	-6	-5	-5	-1	3	-1
11	7	6	32	9	4	2	7
11	7	6	32	9	4	2	7
2	6	30	27	5	0	-1	-3
-10	-15	-18	-16	-7	-5	-6	-8
-3	1	-13	-3	2	2	0	-1
-3	1	-13	-3	2	2	0	-1
-1	11	28	6	2	0	0	-5
-5	10	31	11	6	4	5	1
7	-3	5	18	10	3	4	-3
-3	-7	-15	-4	-5	-2	-2	0
2	4	-22	-4	2	0	-1	3
-1	-10	-25	-22	-11	-3	-7	2
-1	9	11	12	7	2	0	1
-4	-1	-1	-3	-4	-3	-2	1
3	-6	12	8	2	1	-1	-1
-3	-13	-15	-14	-7	-1	-3	-3
1	9	9	3	-3	0	-1	-1
-4	-4	-11	-9	-3	-1	-3	-1
3	7	-2	1	3	2	5	9
-3	-2	-4	-7	0	-4	-5	-3
2	6	12	21	6	4	-1	-3
-4	-4	-22	-28	-16	-4	0	-5
-3	6	-2	12	4	0	1	-2
-1	-3	5	-3	-5	-5	-3	-3
2	0	4	21	9	4	5	7
-3	4	-3	-12	-4	-3	-3	3
-5	7	5	1	1	0	-3	-7
-5	0	-12	-12	-5	1	1	6
-5	0	-12	-12	-5	1	1	6
-3	-16	-8	18	5	1	-4	-4
-3	2	-8	-14	-3	0	-1	0
-2	-1	3	1	-3	-4	1	8
3	5	27	29	4	0	-1	-9
10	19	38	22	7	3	1	1
-1	-7	-4	-3	2	-1	-2	-2
-3	-17	-20	-6	-6	-2	-4	-2
-1	2	4	-5	1	0	-2	1
-1	12	18	18	-2	1	2	2
-4	1	1	-1	0	-2	0	-7
-3	-7	-12	-26	-7	-3	3	2
-1	-17	-24	-24	-8	-7	-3	-1
0	4	-8	-2	-1	1	1	4
0	14	13	6	0	0	1	1
-8	-18	-33	-33	-9	-3	-6	-3
0	0	0	-12	-2	1	3	3
-1	1	-14	-21	-11	-8	-6	-4
-4	12	-17	-19	-9	-5	-3	-2
-1	-19	-14	-4	-2	-1	0	1
5	2	2	4	-3	0	3	3
2	-3	-15	-1	-4	2	2	3
-10	-22	-11	-12	-2	4	5	1
1	-7	-13	-9	-2	-4	1	1
4	23	39	29	10	4	-1	-3
4	23	39	29	10	4	-1	-3
-5	-3	3	-10	-5	-1	0	-2
1	-5	-8	-6	1	-2	-6	-2
1	-11	-10	-2	-1	-4	-3	-5
1	5	12	-7	-3	-1	-2	0
0	3	-8	-6	-8	-7	-7	-7
-3	-6	-30	-25	-9	-6	-2	0
3	1	13	12	2	0	0	-1
-6	13	-6	-18	-6	-1	2	1
1	7	18	20	6	1	3	-1
-4	-5	-17	-20	-5	-2	-6	-1
-1	4	8	8	2	1	1	1
-7	-11	-6	-6	-7	-1	-1	-1
-7	-11	-6	-6	-7	-1	-1	-1
-7	0	5	5	2	-1	0	0
-7	-8	-10	-5	-2	-2	0	-1
1	10	6	6	2	1	1	0
2	3	-6	-8	-5	-4	0	-9
-2	-4	5	16	-2	-1	0	8
1	13	20	13	3	2	2	3
-3	0	-1	0	-1	1	-5	-2
-3	1	5	0	-1	-1	-3	-8
1	6	9	8	2	1	5	5
-2	-6	-5	-6	-5	0	1	8
1	6	-1	1	1	-2	-3	-6
4	-7	0	8	2	-2	-1	-2
-5	-3	-12	-13	-4	0	0	0
-2	-7	-8	-10	-5	-1	-1	3
-3	-2	4	23	9	5	1	5
-1	-10	-7	-7	-4	-3	-1	-3
2	0	5	1	1	2	1	-4
1	12	24	11	11	4	5	2
-14	-5	-12	-6	-8	-5	1	7
6	11	16	14	0	-1	0	-1
-11	-25	-49	-39	-14	-9	-8	-11
-2	-2	0	-6	-5	0	-1	-3
-7	-15	-35	-29	-15	-7	-2	-6
3	7	6	17	10	4	2	-3
-3	-2	0	3	2	-5	-7	-5
-3	-7	-3	2	-2	0	2	4
7	9	15	-3	-3	0	-1	-5
2	-7	-21	-22	-14	-6	-5	3
-2	4	13	40	29	6	4	5
-3	-2	-3	-8	-9	-3	-4	-3
-3	-2	-3	-8	-9	-3	-4	-3
-6	-11	-22	-25	-3	-3	-5	-5
4	3	14	9	3	-1	0	2
4	-7	-8	-7	-3	0	-4	-6
1	-1	-2	-15	-11	0	1	1
-5	-8	-10	1	9	-1	-1	-2
2	-5	-6	3	-7	1	1	4
7	4	3	-2	-6	0	-1	4
7	4	3	-2	-6	0	-1	4
1	8	9	15	7	0	3	3
-10	-10	-12	-3	-9	-5	-8	-4
5	5	13	-7	-12	0	0	-1
8	13	16	40	20	6	1	4
4	-3	-5	13	21	8	2	4
4	-3	-5	13	21	8	2	4
2	0	-4	-3	-1	1	0	-4
-9	-7	-13	6	14	7	3	13
-6	-6	-1	-8	-11	-6	-3	-1
-5	-2	-6	-12	-9	-3	4	11
-8	-6	-9	-12	-6	-3	2	0
-1	6	11	17	6	2	-4	-5
-6	-12	-12	-15	-7	-6	-6	-6
5	4	6	7	-4	-1	4	1
-1	-8	-9	-12	-10	-5	-3	-1
0	1	1	-9	-3	2	2	0
-3	0	-8	-8	-5	-2	-3	0
4	1	-1	3	4	4	4	-3
2	7	18	-2	-2	0	-3	-1
-6	-1	-8	4	-7	-2	3	4
-1	2	0	-9	-5	-2	-1	-1
10	2	-6	1	2	0	-7	-7
4	7	11	16	6	0	4	5
4	7	11	16	6	0	4	5
-2	-7	-15	-22	-10	-2	0	1
7	-2	-2	3	1	-2	-2	-7
-4	-7	-2	-4	-6	-1	0	1
-1	3	1	-1	-2	-3	-1	4
-2	5	21	37	21	7	2	1
0	-4	-11	4	3	-2	-1	5
3	2	0	-4	-5	-1	4	5
0	2	13	10	-1	1	-5	0
-2	-8	-14	-13	0	0	1	0
-5	-8	-15	-7	1	-1	-2	-2
-5	-8	-15	-7	1	-1	-2	-2
6	1	6	5	-1	0	1	4
4	-5	-12	-13	-10	-6	-1	1
-5	0	5	7	4	0	0	0
-6	-4	2	-2	-1	0	1	-1
1	4	-2	-5	-8	-6	-11	-2
-4	-3	-6	-6	-9	-2	-2	3
-6	-2	1	1	3	1	-1	-1
9	5	5	2	3	4	3	1
7	6	-12	-3	-1	2	3	12
16	0	4	11	25	12	1	-8
-7	1	9	7	0	0	-1	4
-9	-9	-5	-4	-8	0	-3	-4
-2	-1	-3	-1	12	11	5	7
-19	-6	-5	-10	0	-1	-6	-5
6	-1	3	4	0	-1	-6	-1
2	1	-5	-3	-1	-7	-4	-5
-6	0	-6	-4	7	4	4	1
-5	-4	1	1	-1	-1	-4	0
-9	-5	-1	1	1	-2	-3	-2
4	-1	1	1	2	3	1	2
-11	-4	-5	-4	-1	-6	-2	8
-2	0	-1	1	-1	-4	-7	-6
-2	0	-3	-3	-1	-1	2	3
-1	3	0	0	-3	-2	4	6
-1	0	3	1	-1	2	-4	-4
4	-1	-4	-6	-1	4	11	10
-6	-3	-2	2	3	-4	-16	-8
6	12	-1	-1	5	9	12	7
5	-8	-3	1	-1	-5	-9	-8
-4	-3	6	-3	-6	-2	-4	4
-9	-5	-2	0	-1	1	-6	-12
0	-5	-1	-2	-5	-2	2	0
8	6	-2	-2	-4	-6	1	1
0	-3	0	-2	1	-1	4	0
3	-4	-3	-2	-5	-1	-5	0
12	3	5	3	-1	-1	-2	2
8	3	-2	2	-3	1	3	-4
-13	-6	-3	-3	-1	2	-3	-2
-9	-5	-10	-1	-4	-1	-2	1
1	-6	5	-1	-3	-5	-5	-4
4	2	-2	-2	-7	-4	3	0
-3	0	-2	2	-2	1	0	1
2	1	-6	-4	0	1	3	6
-3	-5	-1	2	-3	-2	-1	-3
-2	3	-3	1	5	0	-2	-4
-5	-15	4	1	3	-1	-7	-11
3	6	-2	-3	-5	0	1	5
1	1	-3	-2	3	3	-6	1
-2	2	-3	0	0	-2	-6	-4
14	13	2	0	-2	-1	3	-1
5	4	-2	-1	1	4	0	-1
-9	-8	-5	-2	-4	-4	-5	-4
-2	-9	-3	-3	-2	-1	-1	2
7	5	2	0	-2	0	0	0
-3	-14	0	1	-1	-1	2	1
-6	2	4	1	0	-3	-5	-6
4	3	2	-3	2	0	-4	-2
-1	5	-1	0	-5	-4	-2	0
-11	-5	-4	1	1	4	3	-2
-4	-2	-3	-4	-2	1	1	4
-4	-6	-3	-1	-7	-2	5	9
5	3	-1	1	-1	0	1	2
4	1	-2	-4	-3	-4	-2	-2
-4	-11	-3	0	-1	-1	2	0
1	6	0	-2	-1	1	2	-1
2	2	3	1	-2	-1	1	3
0	6	6	-1	1	1	-4	-1
1	-14	-8	-2	-1	1	5	3
-2	-14	-4	-2	-2	0	-2	-2
1	4	5	0	-2	0	0	0
1	-8	1	0	3	1	-1	0
-2	1	3	-2	1	0	0	2
-3	4	-4	-2	-8	-5	-5	-4
-8	-1	1	2	1	1	-1	-6
-2	2	1	-1	-3	-3	-1	-3
-2	2	0	-2	-5	-4	-2	-3
-5	-2	-1	2	0	-2	-4	-6
-2	-12	-7	-3	-8	0	-1	1
2	1	-3	-3	-4	-2	3	4
3	4	0	1	2	0	-2	0
-1	1	-1	-1	0	-2	1	-4
2	5	0	-3	2	5	-3	0
-7	1	1	0	-6	-4	-9	-4
8	11	6	1	-1	2	2	5
1	2	-3	-2	-1	-3	-6	-2
1	2	-3	-2	-1	-3	-6	-2
-2	-11	-5	1	-1	1	6	3
-1	1	1	1	1	1	-1	-4
0	-5	-4	1	-3	-3	-1	2
0	0	-1	24	0	-1	-4	-1
0	0	-1	24	0	-1	-4	-1
1	2	-4	7	2	1	1	3
-1	1	-2	-9	0	-1	2	-1
0	9	0	0	-1	-1	-5	-3
-1	-2	-2	-2	-5	-2	-5	-7
0	-2	-2	-1	-3	-1	-2	-1
-3	4	6	2	2	-2	-1	-3
-2	-10	-6	-2	3	3	5	2
-2	5	0	-3	-2	-2	0	2
2	1	4	0	-3	-1	5	1
1	5	-2	-1	-6	0	3	4
-3	-7	-2	2	-1	-1	-3	2
0	-7	0	0	0	0	-3	-8
3	9	-3	-1	-6	-4	-2	2
-4	5	-3	-1	-2	-3	-1	0
3	0	2	-2	-1	3	9	4
-2	-5	-1	2	-1	2	5	5
-7	-3	-1	-3	-7	-4	-6	-6
-1	-7	1	0	0	0	1	2
-5	-5	-1	-3	-3	-3	1	-2
-1	6	3	0	0	0	0	0
-4	-1	-1	-1	-3	-2	0	3
3	3	-1	1	3	3	2	2
4	-3	0	2	0	-2	3	2
2	4	1	-1	-3	1	0	-2
-2	-1	-5	-3	2	2	2	1
0	-2	-2	1	-3	-3	0	-1
6	5	-1	2	2	2	4	2
-5	-7	-7	-3	0	-1	0	0
-1	-9	-1	1	4	2	4	-1
-5	5	-2	-1	-1	0	-1	0
-2	6	0	1	1	0	-4	-5
-4	1	5	-2	-4	-3	-4	-6
-1	-10	-1	-1	-1	-2	-2	-3
3	8	-1	-2	-3	-2	-1	0
0	1	-4	-1	-2	2	5	2
-6	-12	-2	-1	2	0	1	-2
5	1	2	1	-5	-1	2	5
-2	-3	-2	-2	-1	-4	-6	-5
4	0	2	-4	-1	-3	3	-1
-1	1	-3	1	1	2	4	4
0	1	2	0	-3	-1	-5	-2
-3	0	-1	-2	-2	0	-1	0
-1	-2	1	0	-2	-4	-1	0
-6	5	-5	0	-2	1	1	-4
-1	-4	-1	-2	1	2	3	-1
-2	-12	-2	2	2	3	3	4
-1	1	0	-2	-5	-3	-4	-3
0	3	-2	-2	-1	0	2	-2
0	3	-2	-2	-1	0	2	-2
3	4	-3	-2	-1	-1	-2	0
-1	-1	-2	-6	-1	0	-1	-2
1	-1	-1	0	2	1	0	0
-3	-10	-3	-1	-2	0	4	2
-3	-11	1	1	-3	-2	1	0
-3	-6	1	-2	-5	1	1	-2
1	4	-1	-1	0	0	2	-1
1	4	-1	-1	0	0	2	-1
-6	2	-3	-1	-1	-1	-2	-2
-1	-2	-4	-1	-3	1	4	3
-2	-2	0	1	0	0	1	0
4	2	7	2	-1	-2	-3	0
4	2	7	2	-1	-2	-3	0
-1	-4	1	0	2	-3	-5	-6
-1	-3	-2	-1	-4	0	-2	0
-1	-2	-4	-1	-1	-3	-2	0
-3	-8	-3	-3	-3	1	2	-2
2	4	1	-2	-1	0	2	6
2	4	1	-2	-1	0	2	6
-1	-7	-2	1	1	-2	-3	-4
-1	-1	2	-1	-1	0	-4	-2
-4	2	3	0	-3	-2	1	0
-4	2	3	0	-3	-2	1	0
-4	-1	-2	-1	-3	-2	-5	-4
3	5	3	0	3	-1	-1	0
3	5	3	0	3	-1	-1	0
-1	2	-2	-2	-2	-1	0	1
2	-6	1	0	4	3	5	7
2	-6	1	0	4	3	5	7
-3	-8	-4	1	1	0	-3	-3
0	-5	2	1	0	1	3	1
0	-5	2	1	0	1	3	1
-4	-3	-3	0	1	1	2	0
-4	-3	-3	0	1	1	2	0
-4	-3	-3	0	1	1	2	0
0	-1	0	-2	1	2	0	0
0	-1	0	-2	1	2	0	0
0	-1	0	-2	1	2	0	0
-2	0	6	3	7	6	3	-3
1	1	0	0	0	3	3	1
-2	7	0	1	1	-1	-2	-3
-2	7	0	1	1	-1	-2	-3
-2	7	0	1	1	-1	-2	-3
4	-6	3	-1	0	3	5	2
4	-6	3	-1	0	3	5	2
4	-6	3	-1	0	3	5	2
1	-4	-2	-1	-3	0	-1	-2
-2	2	-1	-1	-4	0	-1	-3
-3	-1	-3	-1	-3	-2	-3	1
-3	-1	-3	-1	-3	-2	-3	1
-3	-1	-3	-1	-3	-2	-3	1
1	-2	-2	0	0	-1	-1	4
-4	-17	-1	0	-2	1	0	-1
-4	-17	-1	0	-2	1	0	-1
1	-11	-3	-1	-2	-1	1	4
1	-11	-3	-1	-2	-1	1	4
1	-11	-3	-1	-2	-1	1	4
-2	0	-3	-3	-6	-4	0	2
-2	0	-3	-3	-6	-4	0	2
8	18	35	29	8	5	3	0
-2	0	-5	-5	-4	-2	-3	0
2	2	-4	-4	-3	-2	1	0
2	4	5	10	3	3	0	1
0	0	0	5	1	-1	-4	-4
1	-5	-9	-6	-4	-3	5	2
-4	-3	-10	-2	2	4	-1	1
-1	-13	-14	-7	-6	-4	3	3
-1	-13	-14	-7	-6	-4	3	3
-4	-8	-6	4	-2	-4	-6	-6
2	7	31	4	-1	-2	0	-4
-3	-11	12	16	0	-2	-2	1
1	5	-18	-20	0	-1	-1	-1
-3	1	-2	5	7	4	1	0
2	-1	-11	-8	-8	1	2	-4
-4	-12	-15	-16	-13	-7	-1	-1
2	10	3	9	-6	-4	-2	-5
-6	-12	-12	-17	-5	-7	-4	-5
13	22	36	30	6	4	4	6
1	-2	-17	-9	-1	1	-3	1
-4	-12	-14	-6	17	8	5	4
-5	-10	-36	-49	-20	-9	2	-1
5	-3	45	30	2	2	2	3
-3	-9	8	-3	-5	-6	-5	-5
-3	12	29	2	-19	-8	1	-1
8	10	23	19	-2	-2	-2	0
-2	5	-4	-20	-2	-1	1	-5
-5	-1	24	7	-7	-2	-3	-8
6	7	-28	-18	-2	0	-2	5
5	0	-11	-25	-8	-2	-4	0
-5	-17	-35	-18	-4	0	1	-1
0	11	1	-21	-3	-1	-1	0
1	-4	-5	-7	-1	-1	1	2
1	-1	-18	-6	-10	-5	-2	4
-2	-4	-18	-37	-8	-4	1	5
-4	-21	-46	-19	-2	-3	-8	-5
-8	-30	-40	-40	-15	-6	1	1
-4	-12	-56	-48	-13	-5	-2	1
-6	-4	-24	-44	-11	-5	-5	-8
-4	0	-15	-19	-13	-5	-6	-4
-1	34	58	32	13	7	6	-3
2	-10	14	16	3	3	0	-1
-2	-17	-48	-6	-2	-1	-2	-7
-4	-12	-10	-20	-11	-2	4	1
-4	-23	-27	-29	-10	-6	0	1
-2	-21	-12	18	-6	-1	3	3
-19	-63	-124	-127	-40	-16	-8	-5
10	24	73	33	17	4	-1	-11
-4	-11	-65	-39	-8	-5	-2	0
-4	-11	-65	-39	-8	-5	-2	0
-4	-11	-65	-39	-8	-5	-2	0
1	-6	4	8	3	6	2	5
24	50	108	39	10	-1	1	0
24	50	108	39	10	-1	1	0
24	50	108	39	10	-1	1	0
-10	-40	-88	-59	-14	-15	-1	0
-10	-40	-88	-59	-14	-15	-1	0
-13	4	-2	-4	-12	-6	-2	7
-13	4	-2	-4	-12	-6	-2	7
-13	4	-2	-4	-12	-6	-2	7
-13	4	-2	-4	-12	-6	-2	7
-13	4	-2	-4	-12	-6	-2	7
-13	4	-2	-4	-12	-6	-2	7
10	-16	-37	23	-4	-6	-11	7
10	-16	-37	23	-4	-6	-11	7
-12	-25	-25	1	2	9	11	16
-15	-33	-72	-14	1	1	-2	-8
0	-8	-1	-6	-3	3	5	4
8	11	39	54	8	2	3	7
-8	-16	-21	-17	2	1	-6	24
-4	13	12	-5	-2	-2	0	28
-2	-9	-35	-18	1	-2	-1	-24
-3	1	-7	2	-4	-3	-7	-18
3	10	10	39	11	6	7	2
3	10	10	39	11	6	7	2
6	6	2	-5	-5	-1	1	7
-4	2	-14	-18	-5	-1	-4	1
2	23	20	4	-2	-1	-6	-10
0	2	10	11	2	1	4	8
2	-11	-22	-16	-10	-4	-9	-5
-6	-8	-16	3	-5	0	5	2
-6	-8	-16	3	-5	0	5	2
1	0	13	28	45	16	3	-5
-8	-4	15	1	2	0	-2	-2
0	1	-9	-6	-6	-4	1	0
1	7	15	7	9	4	-3	-8
-10	-12	-28	-27	-13	-3	-1	10
-5	-8	0	-2	2	-1	2	-1
10	7	8	3	2	3	4	3
8	6	-3	6	6	-1	-13	-15
0	3	34	23	-3	-5	-3	-4
-6	8	28	26	-2	0	-2	-1
3	-9	-12	-4	-1	-2	-2	1
8	12	20	17	6	3	1	3
-1	-9	-26	-25	-3	-3	0	-4
-8	-1	8	0	-5	0	2	2
-15	-16	-3	7	5	0	-1	3
13	7	14	6	-1	2	-1	-3
14	14	10	8	2	4	4	7
15	13	22	2	2	0	3	-1
6	1	-10	4	9	2	-5	-9
-9	-3	-2	-14	-6	0	3	0
12	9	25	11	-9	-3	-4	2
-5	-1	-7	-2	-4	-1	-1	2
4	-3	3	0	-3	-2	-5	-1
-1	0	-1	1	-1	-1	0	-1
5	-4	-1	6	2	0	8	6
-10	-3	-6	0	2	-2	1	-3
-9	3	-1	-2	2	3	-6	-14
-3	5	-3	2	7	1	4	3
-4	-4	-2	-3	-1	-6	-5	-1
2	-4	-2	-3	-4	0	0	0
3	14	2	2	5	5	4	3
1	4	2	-2	-5	-1	-1	1
4	12	-1	3	-5	0	3	6
-5	-6	-2	-7	-4	-4	-4	-7
-1	0	-3	-1	0	8	13	5
-4	2	-5	-2	-6	2	3	1
1	-9	-1	6	-1	-3	-6	-6
4	-9	1	-1	0	-2	-2	1
-6	7	-2	2	0	-1	0	0
1	-3	-8	-13	-6	-1	4	7
-3	0	-4	1	3	1	0	0
3	0	5	1	-5	-7	0	2
-3	-6	-11	1	5	1	3	2
3	7	-2	1	1	-1	-5	-3
-2	5	6	6	-5	-1	-1	-2
3	0	1	-3	-1	-3	-3	1
-6	-6	-1	2	3	0	-1	0
3	3	-4	-3	4	4	3	5
0	-2	1	-2	-4	-1	-1	-1
-7	-7	-6	-3	-1	0	-1	1
4	1	5	3	0	-3	-6	-5
6	8	3	2	-1	0	1	1
-5	-2	-2	-4	-4	-3	-4	-1
-1	-8	-4	-1	6	-1	0	-2
-1	-4	-3	-2	-4	1	-1	1
2	12	11	2	1	-1	3	0
-2	-1	-5	-2	-4	-1	-4	-4
0	9	10	8	-4	-3	2	1
-5	-5	1	12	-1	-1	0	-1
2	11	17	-2	3	0	-3	1
-7	-14	-29	-3	8	-1	1	-3
2	1	8	0	-2	0	-6	-5
-7	-6	-8	11	0	2	-2	-1
4	-1	-36	-16	-5	-1	-7	1
-6	5	-5	-12	3	0	0	3
-5	-3	-10	-6	-3	-2	-4	-8
1	-12	-13	-17	-5	-3	-1	-2
-3	1	8	8	4	-2	-5	-2
-4	-3	-24	-12	-14	-8	-1	-5
-2	-12	-21	-16	-11	-2	-3	-4
-6	-16	-29	-13	-5	-2	0	-6
3	3	8	13	-2	0	3	5
-5	-24	-18	-5	-4	-5	-11	-6
-5	-24	-18	-5	-4	-5	-11	-6
2	13	25	11	4	3	1	-1
-1	-2	-2	2	-4	-3	-8	-9
-1	-5	1	11	3	1	-3	-3
-4	-4	-9	-18	-6	-3	-1	1
5	15	22	9	3	0	-1	2
-2	-24	-23	-34	-11	-6	-3	-1
5	25	25	8	9	9	11	-2
-4	-3	12	10	-4	-2	-1	-3
5	-13	-33	-26	-14	-3	6	11
0	14	25	18	1	4	2	-1
6	7	11	18	5	3	-1	-1
-7	1	-32	-47	-20	-9	-7	-4
-2	16	70	70	20	6	-3	-8
0	-2	-26	8	-5	-5	-8	-4
1	12	19	16	4	4	4	2
-2	-2	2	-36	-6	1	4	2
-6	-19	-15	-28	-10	-8	-3	-1
-3	-13	-47	-35	-10	0	4	3
-10	-23	-26	-22	-4	0	8	5
2	12	59	50	13	4	0	-3
2	-38	-22	-11	-12	-5	-7	-3
-3	13	6	2	5	-1	-3	-4
-2	-6	-47	-46	-14	-2	4	6
-3	-19	-41	-58	-19	-9	-8	0
3	-1	4	11	15	8	2	-3
7	35	55	20	16	1	-1	-13
1	20	9	47	8	11	-1	-1
1	20	9	47	8	11	-1	-1
1	20	9	47	8	11	-1	-1
24	96	117	96	32	4	-3	-3
24	96	117	96	32	4	-3	-3
24	96	117	96	32	4	-3	-3
-28	-41	-63	-66	-33	-7	2	-6
-28	-41	-63	-66	-33	-7	2	-6
-28	-41	-63	-66	-33	-7	2	-6
-28	-41	-63	-66	-33	-7	2	-6
-28	-41	-63	-66	-33	-7	2	-6
-28	-41	-63	-66	-33	-7	2	-6
-28	-41	-63	-66	-33	-7	2	-6
-28	-41	-63	-66	-33	-7	2	-6
-28	-41	-63	-66	-33	-7	2	-6
-17	19	3	16	23	7	13	15
1	-6	-6	-2	9	3	-1	3
4	1	16	-3	-9	-3	-2	-19
-1	-7	9	13	3	1	3	-15
10	4	12	1	-7	-2	-2	-12
6	16	30	19	6	1	-1	-13
5	-4	-6	-10	-3	-6	-10	-5
22	25	55	37	13	6	2	-8
4	14	24	19	9	3	2	3
-2	1	11	16	9	4	-7	-7
3	-21	-24	-19	-13	-2	1	4
8	13	20	33	10	5	-1	-5
2	15	21	9	9	5	4	4
-2	-18	-24	-9	-1	-4	1	6
-4	8	-6	-11	-3	-6	-8	-4
0	-14	-16	-17	-6	-1	-2	2
-13	-4	0	22	19	2	-6	6
6	-17	-27	-26	-1	1	4	3
-4	-2	3	11	-3	-4	2	6
-1	-4	10	6	1	2	3	1
0	17	26	15	2	1	4	4
-18	-11	-12	-4	3	-5	-4	8
1	-3	-19	-11	-3	1	-1	-7
-5	2	3	-8	-6	-3	-5	-6
4	-7	-18	10	0	0	2	1
8	3	6	21	16	6	9	1
7	4	16	-11	-7	-2	-5	-2
-6	6	1	6	-2	-4	2	13
-9	-9	-12	-16	-9	-4	-4	-8
-3	4	2	5	10	3	3	-3
-4	-5	-8	1	-2	0	2	2
2	-2	1	-8	-6	-2	-2	-3
-2	-5	-1	3	-1	-2	-1	2
-5	-3	-3	1	-2	-2	1	6
-14	-6	7	4	3	-1	-2	-8
0	3	-3	-5	-6	-1	4	2
-9	-5	-12	-1	1	-1	0	-2
-2	-4	-1	-1	3	-1	2	2
-9	-2	6	0	-10	-3	1	2
-6	-12	0	2	3	2	0	0
-4	-11	-4	-5	-6	-2	2	2
0	8	2	-2	2	1	-5	-3
-3	-9	8	1	-3	-3	-3	-4
-4	2	5	6	-7	-3	-4	-1
-1	-7	-3	-8	-4	0	0	2
2	4	0	0	-2	0	0	2
-4	-6	1	-1	2	2	7	7
-4	-4	-9	-3	7	0	-1	-4
-1	0	-1	-2	-1	1	1	-4
3	11	8	-3	-2	-2	-2	1
-1	-2	-5	-2	-2	-1	-2	3
-5	-19	1	4	-1	0	-4	-5
-1	1	-4	2	1	1	1	-1
-1	-12	-2	-3	0	-2	-1	-1
-3	2	0	2	-5	-3	-5	-6
-4	-15	-6	0	2	0	2	0
0	2	1	1	-1	-2	-4	-3
0	3	-2	-3	4	-1	3	2
-5	-9	-3	-1	-7	-5	-9	-9
-1	-2	-8	-1	-4	-1	0	2
-2	1	-1	-2	-3	-3	0	-1
-7	-15	4	-4	-2	-2	-9	-11
4	9	-1	0	-1	1	0	1
2	-3	3	5	1	1	3	3
-5	0	1	-1	2	0	-4	-6
4	3	-1	1	-1	-1	-2	0
0	0	1	-6	-2	-2	-2	-1
1	-4	-5	-1	0	-2	2	0
-1	-5	-3	-2	0	0	-3	-1
-6	-13	-2	-2	-1	3	-1	-3
1	4	3	2	-1	1	5	2
-2	-7	1	2	1	-3	-5	-1
-3	0	-3	-2	-1	-2	1	-1
0	-4	7	3	-2	-2	-3	-1
-4	1	-1	-5	-5	-2	0	-4
2	5	5	7	4	3	7	6
-1	-2	-4	-3	-1	0	-1	-2
-19	-11	-3	-7	-6	-6	-10	-6
-9	-7	-3	-3	-2	-2	0	-1
1	-1	1	-3	-13	-5	-5	-3
6	10	2	-3	1	5	10	7
3	-2	-2	3	3	0	0	1
-1	-3	-3	-3	0	1	0	-1
-8	-5	-6	-7	-1	-3	-4	-2
1	3	-1	1	3	2	1	0
5	4	-4	1	-2	0	3	4
-2	-6	2	0	-3	-1	2	-3
0	-5	4	-2	-6	-2	-4	0
-1	0	-2	0	0	-1	4	1
3	6	-3	-3	-2	-3	-3	0
1	5	2	4	1	1	1	0
-4	-5	-3	-3	-1	2	1	-1
0	0	-4	-4	-1	-2	-4	-8
-3	-1	2	0	-5	-4	-5	-6
0	1	1	1	4	3	3	0
2	5	-3	4	-2	0	6	10
0	1	3	-3	1	-1	-2	-3
-4	7	0	0	-2	-2	-1	-1
-1	-8	1	-7	-1	3	10	6
1	12	3	2	-1	-1	0	-2
-5	-14	-6	-1	-4	-3	-4	-5
1	6	2	-3	-1	-2	3	3
0	-3	0	-3	1	0	-4	-1
-2	-2	-3	1	-3	-2	-4	-1
0	-15	-3	1	0	2	1	4
0	2	-2	-3	-3	-2	-3	-1
0	3	1	-2	-5	-3	-2	-2
-1	1	1	0	2	1	2	1
-1	1	1	-2	-5	-4	-3	-1
-3	0	-7	-3	-2	-1	4	0
-4	-12	-4	-4	2	1	-4	2
-3	-5	-1	1	-3	-3	-6	-6
-1	-4	-6	2	-1	0	-1	1
1	2	-4	-3	-2	1	0	-5
-3	-6	-3	-3	-3	-3	-3	3
5	2	2	-2	-3	-3	-4	-2
-3	-2	-2	-1	0	-2	-3	-5
-2	-8	0	-1	-11	-3	-2	-3
-1	1	-3	-2	1	-2	-2	0
-1	-1	2	3	8	4	-1	-3
0	-3	-2	-1	-4	-4	-3	-4
0	1	-1	-1	-4	-1	-5	2
-1	3	-2	-1	0	-2	-1	-1
-5	-17	0	-1	2	-3	-7	-9
-3	-6	-1	-1	-5	-3	-1	2
3	8	1	2	-6	-2	1	1
-4	-3	-4	-1	-5	-1	-2	-3
-3	-6	-2	-2	1	-3	-8	-9
-1	-3	3	1	5	5	3	2
-4	-2	0	-1	-10	-5	-9	-8
3	5	0	0	4	4	6	5
0	4	3	1	0	-2	-2	3
5	4	5	1	-1	-1	3	7
-4	-1	-7	0	6	2	-5	-7
-6	-4	1	2	-2	-1	-7	-8
-2	-8	1	1	-4	-2	0	1
0	-5	-2	-2	-3	-1	2	2
2	3	-6	-3	-3	0	3	1
-1	2	-1	0	3	1	2	-4
3	6	0	-4	0	0	-3	-2
-6	-4	-2	-1	0	2	2	-3
2	6	-3	1	1	-1	0	0
-3	-5	4	0	-2	-1	-1	-1
1	-2	1	1	5	3	-2	-1
-1	-1	0	-2	-1	-4	-3	-3
-1	-1	-2	-3	0	0	-2	0
-3	-5	5	2	-3	-3	-2	-1
-1	3	-3	1	-4	-6	-2	-1
-1	4	0	1	0	-1	-3	-4
-1	-4	1	3	0	1	2	2
-3	-7	0	-3	-2	-3	-4	-2
-2	2	0	-1	1	2	0	-3
-1	1	-2	-1	4	4	4	3
2	4	1	-1	-2	-6	-6	2
-1	2	-17	-13	-3	-3	4	2
3	7	16	-2	-5	0	-2	-2
3	10	-8	7	12	7	2	2
1	0	-9	0	-3	-1	1	2
2	-3	-11	2	-4	-3	-1	-1
1	1	26	17	0	0	4	7
5	-1	-12	3	-7	-2	4	2
-3	9	0	-10	-3	2	3	0
2	11	8	-5	3	2	-5	-1
9	23	33	13	4	1	4	2
-10	-13	-14	-18	-2	-2	0	-7
-2	1	1	-10	-3	-2	3	5
-1	-3	2	-2	0	-1	-1	3
-1	3	-11	-14	-5	0	3	0
1	-7	-31	-12	-3	0	-4	-4
-1	4	10	1	-4	-2	2	-3
-3	-12	-7	-3	-10	-8	-12	-5
-4	-3	-7	-20	0	4	0	-4
2	-7	-14	-15	0	4	4	1
4	13	36	24	8	6	0	-2
-5	2	25	-8	1	0	-5	-3
1	3	-3	21	-1	-8	-8	-3
11	15	21	19	7	9	4	1
13	40	82	57	8	2	3	4
-8	-28	-27	-38	-26	-14	-18	-6
-4	-2	8	-14	0	0	-3	-3
3	28	44	24	0	0	-1	-1
-3	4	24	-1	-8	-2	-5	-6
-5	-15	-21	-10	-2	0	2	-1
0	-4	-4	-12	3	-1	-9	-8
-1	6	-13	-25	-9	-1	1	-5
-9	-5	-1	18	1	-3	2	1
2	23	12	-16	8	5	7	5
0	-1	38	23	1	2	5	2
7	9	34	41	5	6	7	7
-4	-8	-19	-18	0	0	-1	-3
5	1	-23	12	1	2	4	5
-1	-10	2	12	-1	1	-2	-1
-6	15	-13	-29	-7	-2	-2	-7
0	3	9	-8	-8	-1	2	-1
0	14	41	36	13	3	-2	0
-1	-3	-18	8	6	3	-2	-6
-3	-15	-42	-34	-14	-7	-2	-1
-10	-23	-60	-65	-20	-7	-3	-7
-12	-6	-36	-66	0	4	2	-8
-6	-37	-38	-15	-7	-7	-7	-2
-8	-1	-43	-57	-20	-3	6	-2
-7	-29	-29	-18	-10	-8	-7	1
6	21	28	52	15	4	-8	-5
2	21	-6	-12	-4	2	11	2
-20	-54	-91	-60	-18	-5	-7	-12
-14	-56	-81	-61	-26	-11	2	-1
6	18	39	24	5	3	-1	-7
2	-6	-19	-26	-3	-6	-12	-4
2	21	13	25	6	0	-2	2
5	3	4	-16	-10	-5	0	0
4	-1	25	38	-1	-1	-2	3
3	-5	-26	15	1	-2	-6	7
6	29	68	43	16	9	5	8
-18	-10	-39	-15	1	1	1	-3
-3	-4	-5	-22	-4	-3	-3	-2
-9	-12	-6	-14	-2	1	-3	-4
5	11	41	35	1	4	8	7
4	7	6	12	-1	-1	2	2
-1	5	0	0	0	0	0	-4
-2	-7	-4	-5	1	1	-2	-2
3	7	4	4	-1	-4	-3	-4
2	7	9	4	-4	-6	-9	-12
3	-2	6	16	4	5	5	-2
2	11	2	-6	-5	-3	-2	-4
0	9	13	3	4	3	0	-5
0	20	44	47	17	6	4	2
-3	-23	-24	-19	-12	-3	-3	-1
-6	0	-5	-6	2	-4	-4	-7
-4	-3	5	8	-8	0	2	1
-2	0	-18	-23	-12	-7	-5	-4
-8	-9	-14	-8	-5	-1	3	3
-13	-7	-6	0	3	-1	-2	-3
6	-7	-1	1	3	2	-6	-7
-3	-1	2	-3	-3	-4	-6	2
-4	-6	-10	-5	-9	1	10	8
-4	-2	8	11	-6	-2	-6	-2
0	-17	-2	-8	-3	-4	-1	-3
-4	-2	1	2	-2	-2	5	9
28	4	0	22	13	2	-11	-16
-11	1	-12	-21	-18	-8	0	2
-4	-2	9	-3	-6	-3	-2	2
-8	1	-3	4	5	-2	0	6
-1	-7	-5	-7	-6	-3	-2	-2
0	-6	-6	-1	10	1	-6	-14
-2	4	1	-4	-5	-6	-1	0
20	5	-5	7	3	2	-4	-5
-2	-2	-8	-7	-8	-1	4	7
-4	-6	-3	-3	-11	-6	-9	-10
-4	3	6	-6	-5	-2	-7	-5
0	-4	-2	-10	-5	1	5	8
0	5	-3	0	-8	-2	3	7
-10	-6	-6	1	-1	0	-2	-9
-10	-9	-9	-2	-4	-5	1	-5
6	5	1	-3	0	0	3	3
1	2	5	1	0	-1	5	4
-1	1	1	-4	-1	-1	0	-1
-1	-2	-1	2	0	-1	-7	-5
3	3	1	-1	4	-2	3	4
-12	-8	-3	-3	-3	-6	-9	-13
2	0	-2	2	-6	0	2	7
17	12	4	-7	3	3	-2	4
1	-1	1	-2	-2	-2	3	2
2	0	0	-3	-3	1	1	4
-4	-3	0	-4	-5	-3	-4	-2
3	8	2	-3	-1	-3	-6	0
4	8	10	6	1	2	5	3
-5	-14	2	1	-2	-2	-4	-1
-2	5	-3	0	-4	-2	1	-1
6	8	-6	-2	-1	-2	2	7
-4	-12	-6	-3	0	-2	-8	-6
-1	0	-4	0	-3	-2	0	-1
-7	-5	-6	-3	-1	1	0	-4
-4	1	1	-2	-8	-2	2	5
3	3	5	0	1	-1	1	-2
1	2	0	-3	2	0	-2	0
-1	-2	-6	-5	2	0	-3	-1
-2	-5	-4	2	-1	-2	-4	-4
-1	5	-4	2	0	0	-2	0
2	2	7	3	-1	0	3	1
0	0	2	0	3	2	0	-2
1	0	4	3	2	3	-1	-1
0	-2	-11	-15	1	1	-1	0
-6	0	-9	-6	-11	-6	-6	-2
7	4	-6	5	-3	0	2	1
-2	-2	-2	1	3	3	4	3
3	0	5	8	-3	-1	1	0
-2	-6	4	0	-5	-5	-9	-7
-7	-8	-12	0	2	-2	-3	-4
1	5	5	5	-5	-2	-1	1
2	-1	2	2	0	1	1	4
-2	3	1	0	-1	-2	-4	-4
-2	3	1	0	-1	-2	-4	-4
0	-5	-3	1	-9	-1	-3	0
8	4	5	-3	4	-3	-1	3
2	6	-3	0	1	2	0	0
-3	-4	-6	-3	-1	-2	-2	0
2	-3	-4	0	-1	-5	-3	1
-1	0	-9	-8	3	2	2	2
-2	3	-2	2	-3	-4	-5	-4
1	-4	-5	-5	-2	1	1	0
1	-4	-5	-5	-2	1	1	0
-3	2	-1	-2	1	2	2	-2
2	-2	2	1	-2	0	-1	2
-2	-2	-3	-1	-2	0	-6	-3
0	4	0	0	-7	-7	-4	-2
4	-8	-1	-1	-3	-4	-4	0
-1	14	4	-2	-1	0	-1	2
-1	0	-1	1	0	1	3	2
-1	4	0	-2	2	0	-3	-3
-6	-5	0	1	2	1	1	-5
1	4	3	-2	-2	-2	2	1
-4	0	2	-5	-4	1	-2	-4
-2	-8	-12	-4	-3	-2	0	0
3	-1	3	1	0	1	2	4
-4	-5	-1	1	-2	-3	-2	-3
3	7	8	-3	-1	-1	-1	0
0	0	-2	-3	-1	-2	0	-1
0	4	-1	0	6	4	1	1
2	5	5	-2	-6	2	3	0
-2	-10	0	4	0	0	1	-1
-6	-3	-1	-10	2	1	-1	-4
9	12	-2	3	6	2	2	5
-2	-5	-4	1	9	6	2	0
0	8	3	6	-2	-2	-2	-3
-3	-1	5	10	-7	-2	1	-1
-1	3	3	-4	7	3	0	-1
1	-6	1	-3	-2	2	1	3
3	4	-3	0	-3	-3	-1	0
3	-3	-3	1	10	3	1	5
-1	-3	0	1	5	-1	-4	-3
0	3	0	-3	-8	-4	-1	-3
6	0	-6	-2	-2	-2	1	3
-7	-1	5	2	6	3	-3	-6
3	2	1	-2	-5	-1	0	2
2	-4	-3	0	0	3	2	0
-3	-3	-2	4	-6	0	3	0
-3	-1	0	-2	-1	-1	0	1
1	-1	0	0	-3	0	0	0
-3	-2	0	-2	-1	-2	-3	-3
1	5	5	2	0	1	1	2
0	2	-4	1	0	-2	2	1
2	8	6	1	-1	0	2	1
-2	-2	-2	1	-1	-1	0	-1
3	2	-1	0	-2	-4	-2	0
-1	-6	-4	2	0	0	-3	-2
-2	1	0	-4	-3	0	0	1
1	5	1	1	-3	1	-2	0
1	3	1	1	-3	-2	1	0
-1	-1	-1	-7	-3	-4	-3	-2
-1	0	1	3	2	0	-1	-3
-2	-4	-3	-2	2	1	-1	-2
-2	2	6	1	-4	-2	1	1
-1	2	-2	-1	-3	0	2	0
-2	1	-2	-5	0	2	0	2
-1	-3	-5	-2	1	-1	-1	-1
-3	-4	-4	-3	2	-1	-2	-3
4	-2	0	-1	-6	-1	1	3
-2	0	0	0	-2	0	0	-3
0	-1	-4	-4	-1	-3	-3	-2
-1	2	3	1	-5	-4	-1	-1
5	1	-1	-2	1	1	0	4
5	10	0	-2	-2	0	1	1
-2	-4	2	-3	-1	-1	-1	-2
1	0	0	-3	-3	0	2	-1
-5	-7	-3	1	0	0	0	-3
-3	-9	-2	1	0	-1	1	-3
0	-4	-4	0	-1	0	-5	1
-5	-6	-3	0	-1	2	2	3
0	0	1	0	0	-2	-3	-1
-1	0	0	-4	-1	0	0	0
-3	-8	-14	-7	-2	-1	-3	-3
0	0	2	-2	0	0	1	-1
-3	-7	-15	-9	-6	3	3	-2
-1	-1	-20	-5	6	7	5	3
2	9	6	2	-8	-6	-5	0
-2	-8	-16	-21	-2	-1	-7	-7
1	-11	-16	3	2	0	-2	0
-2	-1	4	-5	0	-3	-4	-5
-2	4	4	4	9	4	-1	-3
3	3	23	31	-2	-1	5	5
2	3	-7	-4	-6	-2	0	2
1	7	1	4	-6	-7	-10	-10
-7	-17	-47	-38	-6	-1	-1	3
5	7	29	14	-2	1	-5	1
-2	0	-23	-33	-2	1	1	2
1	0	-8	-2	-3	-5	1	-3
2	16	36	3	7	5	3	-1
-6	-23	-68	-49	-17	-8	0	0
-5	-5	-14	5	3	0	-3	-3
-5	-8	9	5	-2	-3	-4	-6
0	14	44	11	6	3	-2	0
2	2	2	13	-2	-4	-4	0
-1	-2	-2	-11	-11	-1	-2	-2
9	14	11	12	-3	-1	0	2
10	38	50	47	20	12	3	1
-9	-36	-87	-87	-25	-8	0	-1
-2	3	8	25	-1	5	7	-1
5	16	37	-1	2	-3	-6	-2
5	16	37	-1	2	-3	-6	-2
-6	-26	16	-32	-8	-7	-6	9
-6	-26	16	-32	-8	-7	-6	9
-6	-26	16	-32	-8	-7	-6	9
-6	-26	16	-32	-8	-7	-6	9
-6	-26	16	-32	-8	-7	-6	9
-6	-26	16	-32	-8	-7	-6	9
-6	-26	16	-32	-8	-7	-6	9
-6	-26	16	-32	-8	-7	-6	9
-6	-26	16	-32	-8	-7	-6	9
11	25	39	20	13	2	1	1
-1	3	1	-14	-5	-3	-3	2
1	10	-2	-8	-1	-2	1	1
-5	-11	2	-8	-1	-1	-2	-6
-5	0	8	11	11	7	0	0
-1	7	-8	-17	6	1	-3	-9
-3	0	19	11	-4	-5	1	-6
1	-1	0	1	-7	-3	-1	-5
0	6	8	7	0	2	0	-2
2	-1	9	9	0	-1	-1	2
-1	-6	-10	-8	-1	0	0	-3
0	3	-2	4	1	5	3	2
-4	-4	-2	3	-1	0	-1	-4
-2	0	2	1	1	2	6	6
-4	9	3	-2	-8	-2	1	4
-4	-4	-2	-3	0	-1	-1	4
0	2	12	3	-1	0	-3	-4
0	-2	-5	-1	0	3	9	4
-7	-12	-9	-3	-5	-3	-7	-3
-1	2	-6	-8	-3	-2	2	0
6	6	11	0	1	0	-2	-1
2	4	9	4	1	0	3	-1
2	1	-7	-5	-7	-3	-5	-2
-7	-2	-1	-1	1	-2	-5	-6
-2	-2	-3	-2	-5	-7	-3	0
7	5	-1	-5	-6	-1	1	4
0	-6	-4	0	-1	1	-2	0
-5	-4	-3	-2	4	2	1	0
-6	-9	0	2	-5	-2	-5	-5
2	-3	-4	-4	-6	-2	0	-2
-1	16	0	-2	2	-1	-7	-8
1	-4	9	3	5	2	-4	-1
4	12	1	-5	-5	0	4	8
-3	-9	-9	3	3	1	2	-3
-1	14	0	-2	-2	-1	-5	-4
-3	-2	3	2	0	-1	1	-1
4	-3	-2	2	-1	0	3	5
2	-8	-10	-3	-1	-2	-5	-1
2	0	-3	1	1	1	0	1
0	-2	0	-6	0	-1	-2	-3
-1	7	0	-6	-2	-3	-5	-6
-5	-2	0	-3	0	0	-3	-5
-5	-13	-4	-1	-1	0	-2	-4
-4	-2	2	0	-3	-3	0	-1
0	3	-1	-9	1	-1	-2	-1
2	-1	-1	8	-2	-2	2	1
0	1	-1	-6	-4	-3	-12	-5
-1	-4	-1	1	1	1	1	-2
-4	4	-1	4	1	0	-1	-3
-7	-1	3	-5	-2	-1	-4	-7
3	4	3	-2	-1	2	4	5
3	5	3	-1	1	0	1	0
-7	-5	-4	-8	-2	0	1	0
-7	-5	-4	-8	-2	0	1	0
-1	-7	-2	0	1	-2	-1	1
2	-1	1	2	-1	1	3	3
-6	5	0	5	5	-1	-4	-6
-6	3	6	-7	2	0	1	-7
1	-6	-7	-5	-2	-1	2	0
-6	-7	-13	-30	-11	-4	-5	-4
3	-6	-9	21	5	-2	-1	3
0	2	12	-9	2	1	-2	-5
0	11	2	-2	4	1	-1	1
2	-9	0	11	2	0	4	6
-4	-12	-1	-6	-4	-8	-2	0
-11	-19	-21	-24	3	0	-1	-5
6	21	50	30	10	1	1	-4
-3	-7	-7	-14	-8	-4	-9	-3
0	3	13	28	-1	0	-3	-4
0	14	3	-16	1	1	0	-4
4	3	-21	24	28	10	5	3
-8	-17	-43	-25	-11	-8	-13	-12
2	9	20	-7	1	1	4	1
1	12	24	21	0	2	-4	0
3	13	9	4	-2	0	2	3
-4	-12	-42	-20	-3	0	-1	-2
-19	-39	-33	-29	3	-1	-3	-5
5	5	15	14	-3	-4	-7	-3
-10	-6	-17	-35	-9	-2	2	-1
-4	-4	-40	-29	-9	-3	-4	-3
3	1	41	47	14	-1	0	5
-1	-3	-6	-24	-12	-2	-2	-6
3	-1	-13	2	6	2	3	6
4	8	23	13	3	0	-4	1
-4	-5	1	8	2	2	4	2
-2	-12	-26	-27	-8	-4	-9	-6
3	-3	4	6	-2	-3	4	3
11	41	44	25	8	4	2	6
3	18	18	8	-4	-2	-1	-1
-1	-12	-5	16	-2	-2	0	-2
-2	22	23	2	6	4	6	2
-8	-22	-24	-17	-1	-2	-7	-12
3	7	23	29	15	4	-2	-3
-1	-2	11	-3	-7	3	9	6
-5	-15	-30	-38	4	3	-2	-6
-2	12	11	19	16	7	6	0
-5	-12	9	-8	-1	-3	2	4
-2	0	-6	-11	-5	-4	2	4
8	16	45	55	15	6	2	-2
-4	-11	-24	-30	-16	-7	-2	-1
-2	3	5	-66	2	1	2	-4
2	16	23	29	6	1	-5	8
3	24	35	22	2	5	2	5
-12	-20	-29	-24	-12	-6	-3	-1
0	-24	3	8	9	3	2	6
4	3	12	20	10	6	2	4
-1	5	25	14	4	0	1	3
-8	-29	-52	-41	-19	-11	-6	-1
0	-4	0	3	-4	-3	-3	-4
0	-4	0	3	-4	-3	-3	-4
4	-6	-1	1	10	6	-6	-12
0	4	-6	-4	-2	0	-1	-1
-2	-1	-5	-3	-8	-1	1	1
3	-4	-2	8	10	6	4	1
-11	0	8	4	-3	2	0	6
2	-3	-5	-20	-8	1	-1	5
-2	-8	-15	-7	-5	-1	-2	3
6	-5	-7	-1	-2	-1	-10	-10
-4	17	7	-7	1	3	2	0
4	-5	4	-2	-2	-2	-4	-6
-1	11	18	24	1	0	0	4
-4	-6	-19	-8	-4	-1	-2	5
-8	-7	17	26	7	0	-3	1
-1	-7	-15	-5	-3	0	0	1
-1	-1	-2	0	2	1	5	2
-5	-13	-13	-9	-1	-1	-2	-3
3	15	24	7	-4	-2	1	-7
-2	0	-7	-7	0	-1	-2	-3
4	7	-4	-6	-5	-4	-8	1
-14	-10	-8	-7	-4	1	0	1
-1	-6	-1	2	2	2	0	-4
5	12	16	3	0	0	2	1
1	-4	-13	-3	-3	-2	-2	0
7	-12	-5	-3	1	0	2	4
4	2	0	-2	-6	-2	0	2
5	9	8	5	2	0	1	0
-4	11	-4	-7	-4	-4	-8	-8
2	-8	-6	-5	-4	-1	4	2
1	0	0	-1	-2	-2	-2	-1
0	-2	-8	-4	2	-3	-4	-4
5	12	3	-3	-1	-2	-3	2
1	-1	-4	2	0	1	0	2
-3	-10	-4	-8	-3	-1	-1	-5
-3	-7	2	-1	0	1	2	1
-4	-1	-4	0	-1	-1	1	0
-3	3	14	6	-1	-3	-3	-7
2	0	-6	-3	0	-1	-3	-2
4	7	-2	-3	-3	-5	-4	0
-4	15	5	2	-2	-5	0	-1
7	6	-6	-5	0	0	1	2
-2	14	14	3	-2	3	0	-3
4	1	-1	3	0	5	4	3
-8	-12	-3	4	2	2	-1	-3
-1	0	-2	-4	-2	2	4	3
-4	-9	-6	-4	-3	-1	-1	-2
-1	0	4	0	0	-3	-2	0
-1	-13	0	0	0	0	-2	-3
-1	-1	-3	-4	-2	-2	0	0
-5	-1	0	-1	-1	-1	1	-1
1	6	4	-1	-1	-1	2	1
-3	-14	-6	-4	-1	0	0	1
9	-9	0	1	2	3	3	-1
9	7	1	2	-1	-2	1	2
-14	-14	-6	-4	-4	-4	-5	-3
2	0	3	5	-1	2	3	0
-2	13	-4	-3	-1	-2	1	1
-1	-7	6	-3	-2	2	-2	-1
-5	-17	-6	0	-3	-2	-2	-5
0	-1	1	-2	-2	-1	-3	-3
-4	-5	-2	0	0	-2	-4	-2
3	8	-3	0	-1	-1	0	1
-3	3	0	-6	-1	2	1	1
3	3	0	4	0	1	-1	5
1	-3	1	0	0	-1	1	-1
-3	-16	-4	1	-2	-2	-4	-2
1	-5	1	1	-2	-5	-4	-1
1	2	-3	-1	0	0	2	2
-7	-7	-5	-2	0	-1	-2	-5
0	1	3	0	0	0	1	-4
2	10	6	-2	0	4	8	4
0	-3	-5	-3	-5	2	-2	-1
1	4	6	7	1	-2	1	-1
-2	1	-6	-4	-1	1	2	1
-4	-3	-4	-4	-1	-2	1	0
4	7	-5	-5	-1	1	2	4
1	5	2	0	-1	2	0	0
0	2	-2	2	-1	0	0	1
-2	-11	-7	-4	-3	0	-3	0
-5	-11	2	-2	-1	-1	3	-1
0	-4	1	-1	0	-1	0	0
-1	-4	-2	-1	-1	-1	-2	0
1	0	4	2	-2	2	1	-1
0	2	-4	-1	0	-1	3	0
0	7	1	0	0	2	-2	-3
1	-1	3	2	-2	1	2	-1
0	5	6	0	-2	-3	-3	-1
-1	5	-3	-1	0	-1	-4	-3
-3	-16	-4	-3	-1	-2	-2	-4
1	4	1	-1	-1	-1	-2	2
3	10	-3	1	0	-1	0	2
-3	-2	-5	-1	0	0	0	-1
2	9	8	-2	-2	-2	-1	-1
-2	-8	1	0	0	1	2	0
0	-12	-6	2	0	2	4	0
-1	-2	-3	-3	0	1	-2	0
1	8	0	-2	0	0	-2	-2
0	-2	-2	-1	0	0	0	-1
-2	-4	-4	2	-2	-2	-1	-2
1	9	3	-2	-1	-2	0	0
2	10	1	0	1	-2	-5	-5
2	1	-4	-1	-2	-1	-4	-1
-2	-6	-5	-2	-2	-2	-2	-1
-3	-7	-6	-1	0	-1	0	-2
-2	-2	5	4	0	1	2	-2
-1	1	-2	-3	-1	-1	-2	0
-1	-4	5	1	-1	-2	1	1
-1	-2	2	-2	-1	1	-1	-2
-3	1	-2	-3	-1	-4	-4	-6
2	-8	-4	0	-2	-1	-3	3
-2	6	4	2	-1	-1	2	2
2	7	0	-1	-1	0	1	2
-1	-9	-7	-4	0	-1	-1	-1
-4	-3	-4	-4	-2	-3	-3	-3
2	-5	-5	1	1	2	3	2
-3	-1	1	-2	-2	1	2	-3
1	5	4	0	-2	0	-3	-2
-3	-8	3	-1	-1	1	-3	-1
0	-6	-2	-3	-2	0	2	1
1	-3	-4	0	0	-3	-2	-3
0	0	0	1	-2	-2	-4	3
-3	-5	-3	-2	0	-1	0	-1
1	8	4	2	-1	-1	1	-1
1	4	0	1	-1	1	2	1
0	-11	-2	-1	-2	0	-2	-2
0	-11	-2	-1	-2	0	-2	-2
4	10	-3	-1	2	-3	0	-2
-1	0	0	0	-1	2	2	0
-1	4	5	0	1	3	-1	-3
3	2	-6	-7	-1	2	3	1
-1	-8	-5	-5	-1	0	-1	-4
0	-3	-4	10	14	4	2	0
-1	2	4	8	5	-1	0	0
-3	-4	-4	-4	-9	-5	-6	-7
1	14	28	20	2	0	-1	-1
5	6	21	21	8	3	5	1
3	6	20	13	1	-1	-1	0
3	6	-5	18	-3	-2	-1	1
-6	1	-2	-30	-13	-3	-6	-2
0	7	21	7	1	0	5	4
10	15	13	15	8	4	3	5
3	3	-4	11	18	7	7	4
-1	1	-2	-5	-3	-1	-2	-2
-1	1	-2	-5	-3	-1	-2	-2
-2	2	7	-8	-3	-2	0	-4
-8	-13	-22	-7	-2	1	0	-1
3	8	6	-17	-2	-5	-4	-3
3	3	11	-20	-10	-1	3	4
3	3	11	-20	-10	-1	3	4
-4	-30	-7	11	8	1	2	3
-1	2	0	5	6	4	2	0
-5	-5	-21	-24	-11	-4	-5	-2
-3	10	-10	-21	-8	2	3	-1
10	22	42	34	7	3	1	0
-6	-18	-27	-30	-15	-3	-1	2
-6	3	4	-18	-12	-4	-2	-3
-4	-25	-34	-39	-16	-10	-4	0
7	30	45	11	4	3	-1	0
-5	-13	-25	-25	-8	-3	6	4
6	10	42	39	3	1	-2	5
0	-1	4	4	-1	-4	2	3
-6	-36	-30	-9	-6	-2	-1	-3
-5	-20	-69	-29	-6	-6	-4	0
0	1	13	2	-7	1	-8	-6
-1	-12	-15	-3	-5	-2	-2	0
5	20	21	6	-6	-3	3	6
11	38	76	78	34	19	16	5
5	-5	-29	-16	-7	-2	3	9
-5	-33	13	-1	-5	-5	-2	0
-5	-33	13	-1	-5	-5	-2	0
-5	-33	13	-1	-5	-5	-2	0
-5	-33	13	-1	-5	-5	-2	0
-5	-33	13	-1	-5	-5	-2	0
-5	-33	13	-1	-5	-5	-2	0
-5	-33	13	-1	-5	-5	-2	0
-5	-33	13	-1	-5	-5	-2	0
-5	-33	13	-1	-5	-5	-2	0
-5	-33	13	-1	-5	-5	-2	0
-5	-33	13	-1	-5	-5	-2	0
-5	-33	13	-1	-5	-5	-2	0
-5	-33	13	-1	-5	-5	-2	0
-5	-33	13	-1	-5	-5	-2	0
-5	-33	13	-1	-5	-5	-2	0
2	-10	26	-9	-7	3	4	4
-7	-8	11	21	-1	-2	3	3
-7	-3	3	-14	-16	-9	-3	-7
-5	-7	-8	-12	-4	-5	-3	-6
3	-1	3	1	8	3	-2	-3
0	4	17	10	-4	-3	-5	-3
7	3	4	-11	-7	-3	-1	-1
-4	14	11	35	10	7	5	13
12	-5	-11	9	-1	-1	0	-5
-5	-30	-44	-36	-17	-13	-6	-6
6	21	21	26	23	6	4	4
8	-1	-5	-11	-6	-6	-2	-6
-2	-9	-14	-4	-1	-3	-14	-12
-5	-9	-6	-9	-8	-7	-5	-4
2	2	-1	17	4	1	0	-1
6	-12	-3	-3	5	2	-2	-4
-3	-8	-4	1	1	3	-1	-3
-3	3	-2	-4	-5	1	3	-1
4	13	4	-6	-9	0	4	11
2	-13	-19	-13	-2	-4	0	5
-4	-10	-8	-10	-9	-3	-2	-2
3	3	4	-7	-15	-5	-3	-5
-2	-10	-1	3	0	-1	-1	-4
6	12	-5	0	2	-1	-2	5
-3	8	9	3	-1	-1	-2	-10
-1	-6	-5	-1	-4	0	-1	-1
0	-2	-2	-2	-8	-4	0	4
-2	1	0	-3	0	1	-3	-4
-1	-4	-4	0	-8	-3	-7	-5
-1	-2	2	0	0	1	-2	-4
4	3	0	6	-1	0	5	0
-5	-2	-4	-2	-6	-2	2	-2
4	17	1	4	-2	-1	3	6
3	1	2	-2	-2	-1	4	2
-3	-2	0	1	-3	0	-1	1
-3	7	7	4	2	0	1	-3
3	-2	4	4	-4	2	3	5
0	-6	-6	-4	-2	2	2	1
-5	1	0	1	-5	-3	-12	-11
-1	-6	-1	2	-1	-1	0	-3
-4	-2	-6	-4	-1	-2	-1	-6
1	9	-3	-4	1	0	-1	-2
-1	-3	3	2	0	3	-1	-2
5	12	0	-4	0	-1	1	2
2	0	0	1	0	1	0	-2
5	1	0	3	2	1	1	5
-3	-2	5	7	-1	-1	0	1
-3	-7	3	-3	-1	-1	1	0
-6	-5	-4	-6	-3	-2	-3	-5
2	8	9	24	17	7	3	3
-8	-6	2	-7	-2	-1	-4	-9
-3	-3	-4	-6	1	-1	-3	-7
0	-2	-1	8	5	1	-1	-1
-2	0	2	3	-1	-4	-1	0
4	4	6	3	-4	-1	1	5
-7	-8	1	6	4	-1	-1	-4
4	2	-9	-14	-7	-1	-2	-1
-3	-3	-1	0	0	1	-2	-2
3	2	-2	-5	-4	-1	1	8
-1	-1	5	3	2	-2	3	1
-1	2	7	5	-2	-2	-1	0
3	0	-11	-2	-5	-1	-1	2
-2	0	9	1	0	-2	-2	-2
-6	-5	-6	-13	-6	-7	-16	-10
8	11	2	13	-5	-3	1	4
-11	-23	-17	-20	-6	-3	-4	-7
-1	4	31	8	-3	-1	1	-2
0	12	14	9	7	5	3	2
[truncated: 1,731 more rows]
