# Supplementary material for: Flexible Virtual Reality System for Neurorehabilitation and Quality of Life Improvement
Source: Sensors (Basel). 2020 Oct 23;20(21):6045. doi: 10.3390/s20216045 (PMC7672612; doi:10.3390/s20216045)
Supplement: Supplementary file 1 [file sensors-20-06045-s001.zip › S4_EMG/User1/FlexieUmar.txt]

0	0	0	0	0	0	0	0
0	0	0	0	0	0	0	0
-4	3	-5	-2	-2	-4	-1	0
0	-10	-2	-1	0	2	5	3
-3	-6	-1	0	-1	-2	-1	-2
1	0	-1	-2	-2	1	-4	-6
3	13	7	1	1	6	6	5
-1	-2	-3	-2	0	-2	-2	-1
-5	-1	-6	0	-3	-4	-4	-4
-5	-1	-6	0	-3	-4	-4	-4
3	-1	-3	-1	-3	-5	0	5
-5	-6	-3	-1	-1	-2	-8	-16
-2	-9	-6	-1	0	-1	0	-3
1	3	-5	-3	-3	-3	-6	-11
-4	-3	5	0	0	-1	-4	0
-1	2	-4	-3	-6	-14	-7	-7
-3	-2	4	2	0	-3	-1	1
1	13	-3	-2	0	2	0	-5
1	1	0	-1	-2	-4	1	3
2	-2	4	-1	3	11	4	7
0	5	2	0	-4	-8	-10	-8
-2	1	-4	-2	-2	-2	-1	-1
-4	-1	-4	-3	-1	2	-7	-30
-1	0	-2	-1	-2	-1	-4	-3
-1	0	-2	-1	-2	-1	-4	-3
0	-6	-2	-1	1	1	0	1
-3	4	2	1	-3	-7	-3	-2
0	2	3	-1	0	-1	0	3
5	-3	-5	-2	0	2	3	15
-3	-9	-5	-2	-2	0	-1	-4
2	-5	-6	-2	1	3	1	-1
2	-2	-4	0	2	2	10	5
-1	6	5	2	0	3	3	-3
-1	-2	1	0	0	3	3	3
1	-8	-3	-2	-3	-6	-1	-6
-5	-7	1	-1	-1	-1	-1	2
2	0	-4	-1	-1	1	0	4
-2	8	3	0	-7	-20	-10	0
-8	-9	-7	-3	0	4	-2	-12
0	-3	-5	-2	-2	-5	-5	-5
0	-5	0	0	0	2	1	-3
-1	0	5	1	0	1	1	-2
0	-5	-1	-2	-2	0	-1	-3
-1	-2	0	0	1	11	3	2
-3	-10	-3	-1	-1	2	-5	1
1	3	12	2	0	0	6	5
0	4	-7	-2	-3	-6	2	-3
0	1	-2	0	-4	-11	-4	5
-1	-10	-3	-1	1	8	3	3
0	-3	0	-3	0	0	1	-1
3	3	2	0	0	0	-4	3
-2	2	1	-1	1	6	1	0
0	3	0	0	3	3	2	0
1	4	-2	-1	-1	1	1	-3
-1	-3	2	2	-1	0	3	6
0	3	8	-2	2	4	2	0
1	0	-3	-2	0	4	7	8
0	6	-5	-2	-4	-3	-4	-2
-1	-5	-1	-1	-1	0	2	5
-2	-9	2	0	-2	3	3	5
0	-2	-6	-1	0	1	2	1
1	0	-4	2	4	6	4	4
1	-7	-4	-2	-1	1	4	7
-4	0	-5	-2	-4	-1	-5	-5
1	-1	0	-2	1	3	2	11
0	-2	-4	-3	-2	-1	-1	-3
3	3	3	2	0	1	3	4
1	2	-4	-3	0	-2	1	2
0	6	3	0	-5	-12	-1	-1
-2	-6	3	2	0	2	4	2
-1	-2	0	-1	-1	-2	3	5
1	4	-6	-2	-2	-6	-1	1
2	-2	-3	-1	-1	0	-1	1
-2	-12	4	-1	1	3	7	8
1	0	-1	-1	1	1	2	4
-6	-4	-2	-3	-2	-3	-7	-14
-5	14	4	0	-1	-1	-3	-1
0	-1	-8	-5	-3	-3	-10	-16
1	-2	2	1	0	0	2	6
-2	-9	3	2	1	2	4	5
-4	-1	8	0	0	-1	0	-2
-5	-9	0	0	-2	0	0	-1
-1	0	-2	-2	0	2	0	3
0	-3	-6	-1	-1	1	1	0
-3	-8	-8	-1	-1	-2	-3	-3
-3	-6	0	-1	-4	-7	3	4
-1	-5	-4	-2	-3	-3	0	0
-1	-15	-12	-2	0	-2	0	-2
-3	1	3	0	1	6	-3	-6
2	-1	-1	-1	0	-3	-1	2
-4	0	-3	2	-2	-2	-3	0
-3	-5	-2	0	-5	-6	-8	-4
2	-1	1	3	0	0	5	5
-1	0	-5	0	0	4	-3	-3
0	2	-2	-2	0	-2	2	3
-3	-5	-8	-1	-4	-11	-11	-9
0	6	-3	-2	0	-1	-3	-2
-4	-9	-2	2	-1	-3	4	-4
3	3	2	-1	1	4	4	6
2	3	-2	-1	-2	-4	1	3
0	-6	-5	-1	0	6	-1	1
1	0	-2	-2	0	1	-5	-7
1	3	1	0	-2	-6	-3	7
-2	1	-4	0	0	-1	-2	-8
-1	3	0	-1	-1	-2	-3	-4
0	-1	0	-1	1	0	6	8
-4	-3	2	1	-1	-6	-8	-2
-5	-2	3	1	-4	-3	-3	0
-2	-7	1	-1	-3	0	1	2
0	2	-2	-2	0	0	2	6
-2	-3	0	1	-2	-5	0	-1
-4	5	4	1	-1	-2	-3	-7
0	1	-2	-1	1	5	2	-1
2	-2	3	-2	-4	-11	-6	-1
2	2	1	0	0	5	8	9
-2	1	2	1	-1	0	0	-2
-3	1	-6	-2	-1	1	-2	-5
-2	-1	-6	-2	-1	-2	-5	-13
-1	-11	-7	-1	-1	-2	-3	0
1	8	3	0	-1	-4	-4	8
1	-9	-5	0	1	3	0	1
1	8	0	-1	-1	-2	0	-4
1	-2	-3	-1	-1	0	2	6
0	0	-4	0	3	6	2	2
0	-7	2	0	-2	-1	-2	-2
-2	-5	1	-2	-5	-10	-4	0
-5	-4	-4	-1	-1	-2	-5	-11
1	2	-2	-2	-2	-3	-2	2
3	8	7	1	-2	-4	0	2
1	0	1	-2	1	1	2	3
0	-4	-2	-1	-2	-1	-2	-2
6	3	4	0	0	-1	5	8
1	1	-2	0	1	2	4	-3
2	4	6	0	3	2	2	2
-2	-2	0	-3	0	1	5	8
1	-12	-4	-1	0	2	3	3
-7	-6	-4	-2	-7	-12	-9	-11
-3	-4	6	2	1	8	5	1
0	-3	-6	-1	1	4	-5	-7
-5	-3	-2	0	-3	-1	-3	-11
-3	-1	-7	-3	-1	-2	-9	-16
-1	9	2	0	0	-2	-6	-4
-1	6	4	-1	0	2	0	-2
-2	-5	-1	1	0	-2	6	5
0	-1	-3	1	-2	-8	1	-4
-2	-12	0	-2	-3	-4	-2	-1
-1	-4	-4	-1	-1	0	-4	-6
1	-11	0	1	2	4	1	9
0	-8	0	0	-2	0	-3	-2
1	-5	-1	-2	0	6	7	3
2	5	0	-1	-1	3	2	4
1	-6	0	-1	0	2	-5	-1
0	7	1	-1	0	2	4	0
0	-4	3	0	-1	0	-1	-5
1	3	-3	1	1	1	1	1
0	1	-4	-2	0	4	2	3
-7	-6	-3	-3	0	0	5	1
2	1	1	0	0	3	0	-2
2	1	-2	-1	1	1	-2	-9
1	7	-2	-1	1	4	-1	-2
1	-7	-8	-4	0	2	0	1
2	-1	0	-1	1	3	5	11
-1	-4	0	0	-2	-3	-3	-3
3	-3	1	1	0	0	0	6
0	-2	5	2	-4	-3	-4	0
0	-1	-1	0	-3	-6	-2	-2
-1	-8	-3	-1	-2	-2	0	5
-2	-11	-11	-4	0	3	-3	0
-2	-11	-11	-4	0	3	-3	0
-2	4	5	1	1	-2	-1	-6
-5	0	-5	-1	-1	0	0	-7
-3	-9	0	-1	-1	2	-7	-11
-3	-6	0	-1	-2	3	-1	-1
1	-3	-4	1	-1	4	2	5
5	2	-6	1	0	-1	0	13
-2	-3	-1	-3	-2	-5	-9	-7
6	-3	1	-1	-4	-6	5	10
1	1	-3	-2	-2	-4	-2	-6
-1	-1	-2	-3	-1	-3	1	3
-10	-8	-9	-4	-6	-9	-5	-6
-2	1	2	2	-1	-1	6	8
-2	1	2	2	-1	-1	6	8
-7	-7	-5	-1	-3	-3	-1	-9
-1	-2	-3	0	4	5	4	8
-2	-2	-2	-3	0	1	-1	-4
-2	-4	-2	-4	-6	-13	-6	-6
4	0	-1	3	2	4	6	-1
-2	-15	-5	-2	-1	-4	2	2
2	6	0	0	0	3	4	3
-2	1	-1	-1	-5	-2	-3	-9
-2	0	4	1	-1	-1	2	1
-1	1	-4	-2	-1	-2	-3	-5
2	1	3	-2	-1	-1	-2	8
1	0	2	-2	0	2	3	-3
-1	-3	3	0	0	-1	4	8
1	-1	-3	-1	1	1	3	2
-2	-7	-4	-4	-2	-2	1	-2
3	-4	3	0	1	3	4	3
1	3	0	0	-2	2	4	1
-9	-12	4	4	-2	-4	-7	-16
-3	2	1	-1	-1	2	0	-2
2	2	2	1	2	7	3	4
-3	4	-2	-1	-3	0	1	-1
4	6	-3	0	0	3	7	6
-2	1	4	1	0	2	-4	-12
0	-9	-7	-3	-2	-3	-4	-5
-4	-3	-5	-3	0	-2	-1	-1
-3	0	1	0	-1	-2	-6	-11
-3	0	1	0	-1	-2	-6	-11
-4	1	-6	-2	1	0	-3	-9
-4	1	-6	-2	1	0	-3	-9
2	4	3	-1	-3	-4	-2	1
0	-3	-2	-2	-4	-7	-3	4
-4	-9	1	2	-2	-3	-3	-2
2	1	-1	0	1	1	2	4
4	2	-1	-1	0	2	0	-1
-3	-4	-2	-2	-3	-5	-6	-2
-2	-2	4	0	1	0	1	-2
0	1	2	-2	-1	-3	0	-4
1	-8	-4	0	3	4	2	2
3	4	-2	-1	-1	-3	2	11
2	3	9	3	0	1	-1	9
-2	-2	-2	-4	-1	-3	0	-1
-2	22	4	1	-2	-6	-5	-13
-3	-4	-7	0	0	6	-2	-6
2	-2	-3	-3	0	-1	-4	4
-1	-2	2	-1	0	4	-1	2
1	5	1	1	1	0	0	1
-4	-5	-4	-2	-3	-1	-1	1
-3	-9	-1	-2	-1	-2	1	6
0	-4	-5	-3	-2	2	-1	1
-5	-4	-5	-2	-2	1	1	-11
-5	-6	-1	2	0	1	-1	-4
-5	-6	-1	2	0	1	-1	-4
0	-7	0	-1	-2	2	-7	-15
-1	-10	-3	-1	0	2	2	0
-3	-3	-4	-2	-2	1	-4	-6
0	7	6	0	-1	-1	0	-1
-2	-17	1	0	4	8	6	-1
-2	-8	4	1	0	-4	-3	-1
-1	-4	1	0	-1	-1	2	-2
-1	-4	1	0	-1	-1	2	-2
0	3	3	0	0	0	7	9
-4	-3	-6	-1	-6	-14	-9	-13
4	4	5	1	4	10	8	7
-1	4	6	0	3	2	-4	-2
1	-3	-3	1	1	-1	1	-3
-1	8	-2	-1	-5	-14	-9	-7
0	-1	5	-1	0	4	2	1
0	3	-5	-2	-2	1	-8	-6
0	3	-5	-2	-2	1	-8	-6
4	9	3	0	1	6	9	11
1	-1	-4	-2	-1	2	5	0
0	-1	-2	-1	-1	0	-2	-5
0	-6	-4	-3	0	-1	2	6
3	3	1	0	-1	0	4	3
1	2	2	1	-2	-6	1	2
-1	-10	0	-2	2	6	7	7
-2	3	-1	-3	1	0	0	-3
-2	0	-2	-1	0	3	1	3
0	-1	-3	-1	2	1	3	3
1	-1	9	2	1	6	13	14
-2	-8	-5	-4	-1	0	-2	-2
4	-3	0	0	0	1	7	11
0	2	6	-1	0	-1	0	2
0	2	6	-1	0	-1	0	2
-2	-6	2	1	-2	0	-4	-9
-1	-2	-3	0	0	-2	-1	0
1	-11	-5	-1	1	3	4	7
-3	-5	6	-1	-1	-3	0	-1
4	0	2	-3	-1	-4	4	6
2	-7	-4	-1	-6	-12	-5	-9
-3	15	8	3	-1	-6	-9	-9
-2	-12	-10	-2	0	1	1	0
0	-2	-8	-3	-4	-9	-2	3
-2	-3	0	-2	-1	1	3	1
2	-3	5	-1	0	0	5	-2
-3	-1	1	1	-1	4	0	-3
-4	1	0	-1	-1	2	-3	-5
-4	-5	-4	0	-2	-3	-7	-13
1	-1	0	-1	-3	-3	-2	-1
4	-4	2	-2	-3	-8	-1	6
4	2	-4	0	2	5	4	9
-2	-2	-2	-1	0	4	-5	-14
-2	6	1	-1	-1	-1	-2	-1
1	-2	-1	-1	-3	-3	0	3
1	10	-1	0	0	1	4	2
1	6	3	-1	0	3	-4	-11
-3	0	5	-1	-1	-1	1	0
1	3	0	1	1	2	0	-1
1	-3	-6	-3	-1	1	-4	-1
1	3	9	5	2	-1	-1	-4
-2	0	-1	-3	-5	-6	-2	-4
1	1	-1	0	0	2	4	6
-2	-5	1	-2	-2	-6	4	6
-4	-9	-8	-2	-3	-1	-1	-1
-1	0	3	-1	0	0	0	0
0	1	-2	-4	-2	-1	-1	5
0	1	0	-1	-3	-7	1	1
5	8	-1	0	1	8	2	7
-1	-7	-1	1	0	-1	-1	-3
0	-5	-6	-2	1	4	7	6
1	1	-5	-2	-2	1	-1	2
0	2	-1	-1	1	5	2	5
2	4	-4	0	-1	-6	-4	9
4	1	0	-2	0	4	5	13
4	2	-2	-2	-1	2	-1	2
-7	-12	-2	0	-4	-9	-8	-3
-2	-1	-6	-2	2	3	2	2
0	-8	4	0	0	3	7	6
-2	0	2	1	-2	-3	2	5
-2	5	3	-1	-1	-3	0	-3
1	3	2	-3	-5	-9	-6	-4
1	3	2	-3	-5	-9	-6	-4
2	-4	0	-1	-3	-9	0	0
2	-4	0	-1	-3	-9	0	0
-1	-6	-3	0	2	3	-3	-5
1	7	-3	1	2	3	7	8
-1	1	-4	-1	0	0	-3	0
-3	2	9	1	0	1	3	-6
3	-2	-5	-2	-2	0	1	4
0	0	0	-1	2	1	2	3
0	3	6	1	0	-4	-6	-12
-1	-4	-4	-3	0	0	2	2
4	-3	-7	-1	-1	-2	0	8
1	2	0	-1	-1	0	3	7
-1	-9	-1	0	-2	-1	-3	2
1	2	0	-1	1	5	5	9
3	3	2	-1	-1	1	0	-4
-2	-7	-2	-2	0	-2	-2	4
1	-5	-4	0	-1	-2	1	6
0	4	0	0	-3	-6	-4	-1
0	5	-3	-2	-1	1	0	-3
2	-1	4	0	0	-1	1	-1
-1	-1	0	-1	-4	-5	-4	-4
-3	0	-10	-5	2	5	1	-4
-6	-3	-1	0	-1	-1	-8	-10
4	14	9	2	0	3	0	-3
0	0	-5	0	-2	-4	-7	-10
-2	1	3	-1	1	1	0	0
-2	-2	2	1	-4	-9	-3	-4
-6	1	-5	-3	-6	-13	-13	-18
0	-2	2	0	-1	0	0	-7
-3	3	7	2	1	2	3	0
-3	-3	-7	1	1	5	0	2
1	2	-3	-4	-4	-9	-4	4
-4	-11	-3	0	-1	0	0	-3
-4	-11	-3	0	-1	0	0	-3
-4	-13	3	-1	0	6	0	-2
-4	-13	3	-1	0	6	0	-2
-4	-8	-4	-3	-7	-15	-12	-2
1	-1	-4	-4	-1	2	3	5
-1	6	5	0	-1	-2	-6	-11
2	4	-4	-1	-1	-2	4	6
2	4	-4	-1	-1	-2	4	6
3	3	-2	0	-2	0	-2	5
1	-1	2	3	-2	4	3	5
-2	2	4	1	0	-6	1	-5
1	1	-3	-2	-2	-3	-1	6
2	5	0	-3	-1	4	1	5
2	1	4	2	2	3	4	0
-2	1	5	1	0	-2	-1	0
-5	-4	0	-3	0	2	-3	-4
-4	5	7	-1	1	2	-1	-7
0	-4	-2	0	1	2	0	-8
0	0	-3	-2	-3	-7	-2	2
-2	3	8	0	0	3	6	-5
0	2	3	0	0	0	-1	-1
-5	-4	-3	-1	-4	-11	-13	-24
1	7	2	0	0	0	1	5
-1	-10	-6	-2	-1	-3	-5	9
1	2	-2	1	2	4	1	1
2	5	-2	2	-1	-1	0	4
3	2	1	-4	-1	0	3	8
-2	9	9	2	-3	-4	-7	-10
0	7	-2	-1	0	-3	-3	-1
-5	4	-3	0	-1	-4	-2	-4
0	2	6	0	-1	1	1	1
-2	0	2	-3	-1	-1	0	-2
4	-2	-3	-1	0	0	3	5
2	0	-1	1	0	0	1	1
0	4	-2	0	2	5	-5	3
-3	7	5	-1	-3	-6	-7	-10
2	0	-3	-3	-1	-2	3	4
0	-3	-5	-1	3	4	5	6
-2	-5	-2	-2	1	0	-3	-5
-2	-5	-2	-2	1	0	-3	-5
-1	2	2	-1	-2	-6	-2	-3
4	11	-2	1	1	5	7	4
2	-2	-2	-2	0	-3	2	7
-7	-3	7	2	-1	-3	-1	-2
-1	-2	-8	-2	-2	-7	-1	-8
1	-3	-2	1	-1	-3	0	2
2	7	1	-1	0	1	-1	4
0	1	1	1	-1	-2	-2	3
1	-2	1	-2	-2	2	0	3
1	-5	-2	-3	-1	-3	1	0
1	3	0	-1	1	-1	0	1
2	-2	-2	0	-1	-2	1	1
-5	-7	-9	-2	-5	-6	-6	-13
1	-3	-6	1	0	2	-2	1
1	4	13	5	2	5	1	-10
-2	-2	-7	-5	-3	-4	-9	-2
0	2	5	1	0	0	3	8
-5	-4	-5	-1	-2	0	3	2
1	3	0	-2	0	2	-1	4
3	12	-5	-1	0	3	6	6
-15	-3	-14	-1	-3	1	3	-11
8	-2	12	-2	4	3	-1	3
0	7	3	1	-2	1	-3	-1
5	8	12	1	1	-2	3	0
-2	-5	-3	-2	-1	0	-4	-11
-5	-4	-1	1	-2	0	2	-1
4	-3	3	-1	1	1	0	6
4	0	3	-1	-3	-8	4	7
1	-6	0	2	3	-1	-5	-11
5	8	3	0	0	5	3	7
-4	-3	2	0	1	2	-4	-8
-6	-12	2	0	-1	1	-2	-1
-3	-2	3	1	-1	-3	-5	-8
4	2	1	-2	-3	-5	7	4
-1	-3	-3	-1	-1	-4	-2	1
-1	-4	-3	-1	1	-1	-2	2
-2	-2	1	-2	-3	-2	-5	-9
2	-3	-2	-1	0	2	2	2
-1	1	-5	-1	-2	-5	-4	1
-2	4	4	1	1	0	0	-1
5	9	-5	-2	-1	1	3	5
-3	-3	1	-1	0	-2	0	-4
0	14	6	3	1	2	-1	-2
0	-5	-3	-1	0	3	2	0
-3	2	1	0	-3	-4	0	-11
-4	-9	-4	-2	1	1	3	-1
1	2	3	-1	-3	-7	-1	4
0	0	-1	-2	1	-1	-5	2
-1	4	-2	-2	-2	0	-1	-3
0	1	-3	-2	0	1	2	6
3	-1	2	2	-1	0	3	8
-4	9	-7	-2	-1	1	-4	-9
-1	-10	-3	-1	-2	-6	-5	-12
2	12	5	3	2	5	-1	-3
4	16	6	0	0	-1	1	9
-6	-17	0	-1	1	1	-3	-3
-5	-1	-3	-2	-1	-1	-7	-10
4	2	-6	-1	-3	-8	0	6
-2	-2	7	4	-3	-8	-6	-3
-2	-2	6	-4	0	4	4	8
0	5	-2	-2	-2	-5	4	4
2	10	-1	-2	3	8	10	9
2	2	-4	-1	0	-1	0	4
0	-6	3	-1	-2	-1	4	3
4	2	-3	-1	-1	2	8	12
5	-5	-8	-2	-3	-6	1	17
-7	5	-1	0	-2	2	1	-2
0	-4	0	-1	0	4	2	8
-6	0	-1	0	-4	-9	-3	0
-1	5	3	3	-2	-6	5	7
-3	1	-5	-1	1	3	-2	-12
1	-7	-2	-2	0	3	3	4
-4	1	1	0	-3	-1	-6	-18
-4	1	1	0	-3	-1	-6	-18
-3	1	-7	1	-1	0	-1	-4
1	16	-9	-3	-1	0	0	5
-6	-5	-9	-1	-3	-4	-11	-22
-4	-3	-4	-1	-2	-5	-4	-3
-2	-5	-2	-1	-2	2	-1	2
-4	-11	-2	0	0	1	4	6
2	4	0	-1	1	1	0	-3
3	9	4	-1	-1	-4	0	8
0	-1	-3	-2	-2	-3	-2	1
3	-4	3	1	-1	2	-1	-4
-1	8	7	3	0	3	2	2
-5	-1	5	1	-3	-3	-4	-11
-2	-5	-1	0	-5	-11	-2	0
-3	0	-6	-1	2	3	3	1
0	-9	-3	-1	-1	1	-6	-11
-1	2	0	0	-1	-4	-2	2
0	-1	2	-1	0	0	-2	3
-7	-11	4	0	3	4	0	-8
-6	-11	1	0	-4	-12	-2	-5
3	4	4	1	-1	0	2	7
0	4	1	-1	-2	-4	-1	2
0	8	9	2	1	4	6	1
0	-2	-5	-1	2	2	0	4
1	-8	-5	-2	0	0	-1	-13
3	-1	0	0	0	0	2	8
-3	0	5	1	-2	-2	-2	-5
1	-9	-3	-3	-2	0	4	4
-5	-4	7	3	-2	-2	-5	-16
2	6	2	-3	-2	-3	-5	-5
1	-8	-3	-1	-1	-3	2	11
1	-8	-3	-1	-1	-3	2	11
4	2	1	1	0	2	6	10
-3	-7	-5	-3	1	3	-5	-8
0	-1	0	-1	0	0	0	1
0	4	1	1	-2	1	-7	1
-1	0	-7	-2	0	0	2	5
-3	3	-1	-2	-1	0	-3	-9
-2	-5	5	-2	-6	-7	-1	-3
0	1	-1	0	-2	1	4	8
-3	-3	-4	-2	1	2	7	4
-4	-5	3	1	-2	-2	-3	0
3	7	-2	-2	-3	-12	-1	3
1	-5	1	-2	-1	-3	2	3
-5	0	2	-1	-1	-2	-5	-9
5	-8	-7	-1	1	1	-1	8
-3	-15	4	0	-1	-2	1	1
-2	5	1	-3	-3	-5	-2	-2
-2	-1	-6	-2	1	4	-3	-3
0	5	0	0	-1	-4	-4	0
4	7	1	1	-1	3	3	5
-2	5	2	0	0	2	0	-3
-3	4	5	2	1	0	-3	-9
1	-2	0	0	2	0	-2	2
-6	-1	-2	0	-1	-2	-3	-11
-9	-8	-12	-4	-4	-6	-8	-10
-4	3	4	0	-6	-17	-6	-6
1	11	-1	-1	-2	-5	0	-1
0	8	-6	0	1	1	2	3
-6	-10	0	0	-1	-3	-4	-4
-4	-5	-2	-2	0	-2	-9	-15
2	11	12	2	-2	-4	1	5
-6	-12	-6	-3	-2	2	-2	-1
3	13	8	-1	-1	-1	2	3
-3	-7	1	0	-2	-2	-4	-5
2	-2	0	-1	1	2	1	2
-4	-3	-6	-1	1	0	-5	-8
-1	-5	-3	-1	1	2	-4	-18
-6	3	0	-1	-3	-4	-4	-6
1	-6	2	0	-1	1	-2	-2
-1	-10	-6	0	0	0	4	3
-1	8	5	-3	-2	-4	-3	-7
0	6	1	-2	4	6	-1	-6
2	5	6	1	1	3	-3	4
1	5	-4	-2	0	2	0	0
-2	1	-2	0	-5	-11	-4	-1
-2	1	-2	0	-5	-11	-4	-1
-5	-8	-4	-1	-1	-2	-6	-14
-2	0	-1	-1	2	2	1	-3
0	7	0	1	-2	-3	-1	-2
-4	-1	1	-1	-3	-6	0	5
0	-9	-1	-1	1	3	2	5
3	-2	1	-2	-3	2	2	3
2	6	7	2	-1	0	6	4
0	-8	-1	-1	0	-1	4	0
2	0	3	0	-2	0	1	2
0	1	0	-1	-1	-1	4	4
-1	-11	-4	1	0	0	0	3
0	3	-7	-3	0	3	3	8
-2	0	0	-5	-5	-13	-9	-1
0	-12	3	1	0	1	10	9
0	2	4	0	0	1	1	2
4	5	-2	0	-1	2	0	5
-5	4	-1	1	2	-1	-1	-13
1	-1	-2	1	2	4	2	4
4	5	2	-1	-1	-1	-3	-11
-1	-4	-3	-2	-5	-9	-1	2
5	2	-2	0	0	2	6	8
-4	7	-3	-1	1	-1	-11	-10
-4	7	-3	-1	1	-1	-11	-10
2	-9	-4	-3	2	5	4	5
-3	2	-7	-2	-2	-4	-3	-4
2	-1	-5	1	1	2	3	8
1	3	1	-1	0	2	3	0
0	-9	3	-1	-1	2	-4	-12
0	-4	-2	-1	-1	5	8	11
3	5	1	-3	-2	-2	-1	1
3	10	-4	-1	-1	-2	-2	0
-4	-5	-2	2	0	-1	-2	-8
1	0	0	-2	-3	-6	0	10
-3	1	-3	-1	1	4	-4	-11
1	7	-4	0	-1	0	-5	0
-3	-5	0	-1	-4	-3	-2	-4
0	-10	-1	-1	0	2	1	5
0	-2	3	1	3	5	6	4
0	-2	3	1	3	5	6	4
1	0	0	-2	-1	-2	2	1
-3	-4	-2	-2	0	0	-4	-14
-6	0	2	1	-1	-7	-7	-11
1	-4	-3	0	0	3	4	2
0	-3	-1	1	-2	-4	0	2
-2	-4	-8	-2	-1	0	-3	-8
2	-6	-4	0	1	1	6	4
0	7	-1	1	2	2	2	0
-2	1	0	-1	-1	-4	-7	-10
-1	-4	-1	-3	1	2	1	-1
2	8	4	0	-2	-1	-1	2
0	3	-4	-1	0	1	-5	-6
-2	2	0	0	0	4	5	-1
2	1	0	1	3	4	2	5
-1	-3	-2	-2	1	4	0	-2
0	0	-3	0	-2	-4	-10	-6
-1	4	4	0	-4	-10	-3	-5
2	0	1	-1	0	0	-1	-1
-1	5	5	1	-1	-1	-1	-3
1	2	-9	-1	-3	-6	-5	4
-5	-3	-5	-3	-5	-11	-12	-9
-2	1	0	-1	-2	-7	-9	-6
0	-1	-7	-2	1	5	4	-3
6	2	-4	-3	-3	-1	2	10
-5	-9	2	-1	1	6	-2	-5
1	9	3	-1	0	1	-4	-7
4	3	-2	0	-1	-1	0	8
2	-4	-5	-1	0	-2	-1	8
1	5	-3	-1	-3	-5	-5	-4
1	5	-3	-1	-3	-5	-5	-4
-6	-7	-1	-1	-4	-5	-1	0
0	-4	-6	-2	-1	0	-6	-1
1	-7	-4	-3	1	1	5	1
3	5	-8	-3	-1	0	-1	-8
-2	-1	1	-2	-1	-1	2	0
-3	1	0	1	0	1	-1	-3
-2	1	2	-2	-1	-2	-1	1
3	3	6	2	2	-2	-8	2
1	-1	3	0	-2	0	4	0
0	6	2	0	0	0	2	1
-2	0	1	-1	-2	-2	-4	-9
-3	-4	3	3	0	4	7	-5
3	11	7	0	-2	-2	0	5
0	0	-3	-2	-3	-4	-11	-4
-3	-2	-2	-1	-2	-6	-4	2
2	3	2	1	-2	0	5	3
-7	-4	0	-2	-3	-10	-8	-14
3	4	1	-1	-1	2	-1	1
-4	-8	-4	0	1	5	4	-2
-2	-11	-1	1	2	4	-2	-5
0	-8	0	-2	1	1	3	1
0	-1	-3	-1	2	3	-3	-14
1	5	8	2	-2	5	0	1
-9	-1	-2	-1	-4	-3	-4	-6
-5	1	-11	-2	-6	-14	-10	-11
1	-2	1	-3	1	4	0	2
-5	-3	-9	-2	-5	-4	-1	-4
-2	2	3	3	-1	-1	0	-2
-3	-1	-7	-2	-3	0	-3	-9
-2	-1	2	-1	-2	-4	-1	-2
4	9	11	1	0	1	5	16
-5	-4	-2	-1	-3	-1	-6	-5
-1	-2	-2	-1	-2	-1	-2	-2
3	1	0	1	1	3	2	3
-2	3	0	-1	-1	-2	-1	-9
1	-7	-4	-3	3	7	4	4
2	11	3	-1	0	2	0	-9
4	1	-4	0	1	3	0	0
0	-6	-2	-2	3	8	4	7
-7	-4	2	-1	-1	1	-2	-2
1	5	4	2	1	-2	0	3
2	2	-2	2	0	3	-1	-2
-4	-1	3	0	0	-3	-7	-6
-4	-11	-2	-1	-2	-4	0	2
2	4	-4	-2	0	0	-3	-4
-6	-20	-6	-1	1	3	4	6
-2	2	-3	-3	-1	-3	-1	0
0	8	5	0	-2	-4	-4	0
0	8	-3	-3	0	-1	2	-1
2	9	6	1	3	5	4	-2
0	4	0	-3	-2	-3	-2	-5
-2	-10	-2	-3	0	0	0	-3
0	5	2	0	-2	-5	-5	1
3	1	3	-1	-2	-12	-10	-6
-2	-3	-5	-4	0	4	1	-7
-6	0	-2	0	-1	-2	-5	-10
2	5	1	-1	1	0	1	5
0	2	8	3	2	2	1	2
1	-5	-4	-3	-2	-1	3	8
-2	7	5	-2	-4	-3	-4	-9
1	0	-6	-2	0	-1	2	5
-2	7	1	-1	-4	-11	-11	-7
2	0	-2	-2	0	3	-3	-2
-2	2	1	0	3	2	0	-5
-3	5	-8	0	2	6	0	-2
-4	-9	3	0	-3	-9	1	4
3	-4	3	-1	1	1	2	5
1	9	1	-1	-3	-3	-3	4
5	17	-1	1	2	4	1	5
0	-5	1	0	-1	-1	0	3
0	2	0	0	0	-3	-2	-3
0	2	0	0	0	-3	-2	-3
0	-4	-8	-2	1	4	1	4
-2	-7	1	-2	-5	-7	-3	2
-3	3	5	1	-2	-2	1	0
-3	0	1	-1	0	5	6	2
-5	-3	5	0	-2	-2	-6	-12
3	2	-6	-2	0	0	0	5
-3	-5	-5	-4	-4	-2	-2	-4
2	6	1	-1	0	4	-2	4
-1	-5	0	2	-1	0	-1	-1
3	0	5	1	-1	0	2	5
-6	-7	-1	0	1	3	1	-3
-3	-6	-6	-1	0	-5	1	1
-2	-3	-1	0	0	0	0	-3
-2	-10	-3	0	0	1	0	-1
0	5	-1	-1	4	2	-2	-2
2	6	-1	0	-1	1	4	5
0	-8	-3	-2	0	1	-1	-4
-6	-10	-1	-2	-2	-5	-3	-4
1	8	6	3	-3	-5	-4	-3
-3	-3	-2	-1	-8	-12	-6	-5
-3	-3	-2	-1	-8	-12	-6	-5
0	-7	-3	-2	-1	2	0	-1
-4	-6	-6	-1	-4	-9	-3	0
-2	1	-2	-1	0	-4	1	10
-1	0	-1	-3	-8	-14	-1	4
1	11	0	0	2	3	0	-3
0	-2	2	0	1	2	2	-1
-1	-7	-6	-1	-2	-1	0	4
-2	-2	-2	0	-2	1	-3	-7
-2	3	0	-1	-1	3	1	-1
-6	-8	-3	-2	-4	-4	-6	-19
4	-1	5	0	0	5	6	12
-7	-6	-4	1	1	3	-5	-11
0	0	2	2	-1	-3	-1	3
1	-6	-1	2	2	5	5	9
-2	8	-1	0	-1	-3	-5	-3
3	8	-7	0	1	3	3	0
-1	0	-3	-2	-4	-4	-11	-17
-5	-9	3	-1	1	0	-2	-3
0	4	0	-2	-2	-2	0	1
0	2	-1	-2	-2	-3	0	0
-7	-3	0	-1	-1	0	-6	-10
0	-3	-2	-1	-2	-1	3	4
3	-4	-6	-2	-2	-3	-3	7
0	-1	-4	-2	-5	-4	-2	-6
3	4	0	-2	2	6	8	4
-1	3	6	0	-4	-10	1	9
1	1	-1	-1	2	6	3	1
4	0	-3	-2	0	6	8	11
0	2	7	3	2	4	3	2
1	3	0	2	2	6	-2	-15
2	4	-2	-1	-1	3	0	0
2	1	2	0	-2	-1	8	8
-3	-1	-3	-1	-7	-13	-11	-6
-3	-3	-2	-1	-1	2	0	-5
0	-1	-1	-1	-1	-5	3	4
3	9	5	2	0	1	2	-2
0	-1	3	-2	1	4	-2	-2
-3	-4	-2	-1	-1	-3	-2	-3
-7	2	0	2	0	-1	-10	-20
1	2	6	1	0	-1	1	3
-3	-3	6	2	2	4	0	-10
-3	-7	1	-3	-1	-4	-1	-6
-3	0	4	0	1	2	-5	-8
-2	2	-3	-2	-1	3	-1	-1
-1	-5	-3	-1	-1	-2	-1	4
-3	3	0	1	-1	0	-1	-11
-2	0	-2	-1	2	2	-3	-6
0	-1	-4	0	-3	0	4	2
2	-6	-3	-4	2	3	4	9
0	1	-4	-2	-1	-2	-1	2
-1	-2	0	-1	-3	-6	-8	-7
-2	-6	-5	-1	-2	-5	2	4
-2	-6	-5	-1	-2	-5	2	4
0	6	8	1	1	-1	-1	2
1	4	-2	-3	-2	-2	-3	-1
0	-1	-3	-1	-2	-1	-3	-7
0	-6	2	-1	2	7	9	6
4	2	1	0	2	4	1	6
-3	-8	0	1	1	3	0	0
-2	-1	-1	-1	0	1	1	-7
-1	-11	-1	0	-3	-5	1	9
-1	2	-5	-1	3	7	3	-3
-1	5	-5	-2	-2	1	-4	-5
-3	-1	0	0	-5	-8	-4	-7
-2	-7	-1	-2	1	9	1	5
-1	-6	-1	-1	1	3	2	0
1	6	-5	-3	-3	-2	2	9
3	-3	-3	-2	-1	1	1	9
-1	5	2	0	-1	1	0	-1
-4	-4	3	0	0	7	7	2
-4	-4	3	0	0	7	7	2
-1	3	-1	0	1	-1	0	-2
0	0	-2	-1	0	-1	4	6
3	-1	2	-1	-3	0	2	2
0	-9	-3	-1	-1	0	1	6
0	5	3	0	-3	-7	-12	-5
-3	-9	-1	-3	-1	2	0	2
-4	1	-5	1	-3	-2	0	-3
1	5	2	-1	0	0	2	-7
-5	-2	1	-1	-4	-9	-7	-8
-5	1	2	0	-2	1	-6	-20
-5	1	2	0	-2	1	-6	-20
1	0	-2	-1	-6	-18	-5	12
-5	-9	-2	-4	1	6	2	-2
-2	-7	-3	-2	-1	0	0	2
1	1	0	1	0	0	2	8
-2	-9	-2	-1	-1	-3	-6	-2
3	0	-1	-1	0	2	4	6
-1	-1	6	1	1	-2	-3	-3
-1	-4	0	0	-1	-2	-1	2
-3	-3	3	1	-2	-1	-3	-9
-3	6	-2	-3	-6	-17	-11	-9
-4	-9	-1	0	0	2	3	-2
3	-3	-10	-4	-1	0	4	12
-3	-4	-2	-1	2	4	0	0
-2	-6	1	0	4	10	4	-3
3	7	2	-1	-2	0	2	9
0	13	10	2	2	5	4	-7
-2	9	-3	-2	-4	-5	-7	-10
1	-1	1	1	3	4	3	2
0	5	3	-1	-1	2	3	5
0	-1	-5	-3	-4	-4	1	7
0	-1	-3	0	1	-1	1	-1
0	-1	-3	0	1	-1	1	-1
-2	-5	-2	-2	-2	-2	1	0
-2	-5	-2	-2	-2	-2	1	0
1	-1	-1	1	1	-1	2	5
3	-2	2	2	1	2	5	0
2	-2	1	1	-1	-1	-3	-5
3	5	-4	-1	1	2	9	4
3	1	4	0	-1	1	2	7
-5	-4	-7	0	-2	-2	-2	-11
2	6	-3	0	-4	-14	0	-1
4	1	-3	0	3	5	4	7
-2	-6	-1	0	-7	-14	-1	1
-3	-11	-4	-1	0	0	1	-3
-6	-1	-3	-1	0	2	-9	-16
3	10	4	0	-3	0	0	5
3	0	2	1	-1	0	4	10
-1	-11	-4	-1	-4	-14	-6	5
-1	0	0	-2	0	4	4	5
-1	0	0	-2	0	4	4	5
1	4	2	1	0	0	4	2
-7	-2	0	-1	-1	0	-4	-12
-2	-6	3	-1	-4	-2	0	-7
3	9	1	0	0	0	2	8
1	5	4	-1	-3	-2	-4	-4
5	-2	-1	1	1	1	4	7
-1	-8	-4	-1	-2	-6	-7	-8
-1	-5	-4	-2	-3	-5	-7	2
1	-2	-4	-3	-2	1	-5	-5
-3	1	-3	-3	-1	-3	-1	-2
-3	0	-5	-3	-3	0	-3	0
1	-5	-8	-4	1	0	5	10
-1	-2	-4	-3	2	4	-4	5
-3	-2	0	0	-4	-4	-3	-7
-2	1	-1	0	-6	-15	-7	-7
1	5	0	-1	0	-2	1	5
0	7	-4	-1	-1	0	0	0
-1	-2	-1	-2	1	5	-1	-3
1	7	1	1	-5	-8	-4	3
-2	-2	-1	-4	-1	6	-7	-11
-3	0	-7	-1	-5	-10	-14	-24
-3	-3	-3	0	0	0	-6	-13
-2	-3	-5	-2	0	-1	0	-4
-3	-2	0	-1	-2	-2	-11	-15
-5	-6	-4	-3	-3	-2	-1	-2
-1	2	-1	-3	-2	-2	-1	-2
-4	-8	-1	-2	-5	-15	-12	-8
-3	-2	6	2	-1	-2	-1	-12
2	-1	5	0	2	4	3	4
0	-3	-4	1	1	1	4	3
-5	-12	-2	-2	0	1	-1	-4
-2	0	-1	-2	-5	-7	-1	0
-2	-5	0	-1	-3	-3	-3	0
3	2	-1	0	0	0	2	-2
1	0	1	1	1	4	5	3
-2	0	-4	-4	-2	0	0	-3
-3	-4	-4	-1	1	4	2	-2
-1	-3	-3	-2	-1	-2	3	4
-4	3	1	-1	-2	-1	-9	-11
-2	-6	-3	1	0	-1	-1	-3
3	3	1	-3	-1	3	-1	1
4	9	2	0	0	-5	0	5
-8	-7	-2	1	-1	-2	-6	-14
4	-2	-1	-3	-2	-1	10	16
0	4	0	1	0	5	6	6
2	3	0	0	0	2	2	11
2	3	0	0	0	2	2	11
0	5	3	0	-1	-3	4	6
1	2	-2	0	-1	0	5	7
3	0	1	0	-2	-1	0	5
-2	4	6	1	-1	-2	-4	-6
1	1	1	1	-1	0	0	11
3	8	-1	-3	-1	-3	2	4
1	1	-6	-4	-1	0	4	2
-4	-5	-5	-3	-2	-6	-8	-15
1	3	0	2	0	0	3	8
-4	-7	-4	0	-1	1	0	0
3	-5	-1	-2	-3	-2	0	1
3	-5	-1	-2	-3	-2	0	1
-3	-1	3	3	1	-1	-4	-6
1	-4	2	1	4	5	6	4
-3	2	-4	-3	-2	-2	-4	1
-6	1	-2	-3	-4	2	-6	-11
1	-4	2	-2	0	-2	0	-2
-3	1	-1	-1	-2	-3	3	3
-1	3	-4	-2	0	3	-3	-9
-1	5	2	1	0	1	-4	-16
-1	5	2	1	0	1	-4	-16
-1	5	2	1	0	1	-4	-16
-1	5	2	1	0	1	-4	-16
-8	-12	-2	-2	-1	-1	1	-2
-8	-12	-2	-2	-1	-1	1	-2
-2	-4	-4	-1	1	1	1	-5
-2	-4	-4	-1	1	1	1	-5
-3	1	-4	-2	4	7	-1	-9
2	-1	-7	-2	0	6	1	-1
2	-1	-7	-2	0	6	1	-1
2	-1	-7	-2	0	6	1	-1
4	6	0	-1	2	7	7	9
-6	-15	3	4	0	-1	1	-1
-3	-2	3	0	-2	-9	-12	-23
0	3	-2	0	-1	3	4	1
2	-6	-2	-2	0	3	2	-1
-2	-4	-1	0	-3	-5	-3	-3
-5	-10	-1	0	-1	-1	-1	-7
-5	-10	-1	0	-1	-1	-1	-7
4	4	-4	-1	-5	-7	7	14
-4	-2	-3	-2	-2	-4	-4	-15
-5	-12	-3	-2	0	6	3	-4
-1	0	4	0	2	5	1	5
-6	-11	-2	0	-2	-3	-4	-8
-6	-11	-2	0	-2	-3	-4	-8
0	5	5	-1	-2	-3	-4	-2
-1	-9	-5	-2	2	6	6	4
-1	-9	-5	-2	2	6	6	4
0	6	-3	-3	0	-1	-7	-17
0	6	-3	-3	0	-1	-7	-17
0	6	-3	-3	0	-1	-7	-17
0	1	-1	0	-2	-5	-3	-1
1	-4	-7	-3	1	1	-1	0
2	0	2	2	1	2	2	1
5	2	0	0	-1	3	3	6
2	13	4	1	2	4	8	5
-7	-3	-3	-2	-5	-13	-6	-11
6	1	3	-1	1	5	5	11
-4	-6	0	-3	-2	-1	-4	-12
1	-1	-6	-3	-1	0	4	-3
-8	-1	2	-1	-2	1	-1	1
-8	-1	2	-1	-2	1	-1	1
2	4	-1	-1	-2	-2	8	6
1	10	3	-1	1	1	1	-2
2	-3	-3	-3	-4	-10	0	8
2	-3	-3	-3	-4	-10	0	8
-2	-2	1	-1	-1	0	-7	-6
-3	-2	-1	0	-2	-5	-5	-9
3	7	-1	0	0	0	3	8
-2	0	-3	-1	-1	-2	-10	-8
1	2	3	0	-1	-1	-2	-8
-2	2	-2	-1	-2	-4	-1	-3
-2	2	-2	-1	-2	-4	-1	-3
-1	-5	2	0	1	0	1	1
-4	-2	-5	-1	-1	-1	-3	-3
4	6	1	1	-1	0	8	8
-1	5	4	-1	-2	-4	-1	-2
1	-5	-2	-1	5	2	10	6
2	1	0	1	-1	-2	2	5
5	-6	-5	-2	0	1	6	12
-3	-2	2	-1	-3	-4	-7	-10
2	-1	1	-1	-1	1	-1	1
2	-1	1	-1	-1	1	-1	1
-4	-9	-7	-3	-2	-5	-6	-5
0	-2	-3	1	-1	-3	3	8
-3	-5	-4	-2	-2	0	2	6
-9	-14	-3	-2	-4	-7	0	-8
-2	-4	-1	-1	1	1	-5	8
-2	-4	-1	-1	1	1	-5	8
0	11	4	1	2	5	-3	-5
0	11	4	1	2	5	-3	-5
1	-4	-4	0	0	1	7	10
1	-4	-4	0	0	1	7	10
0	-2	2	0	0	-6	-1	8
0	-8	-8	-1	0	0	4	6
-4	-5	-1	-1	2	4	1	-3
12	4	-5	1	3	7	8	17
-8	-10	-3	1	-2	-4	-3	-4
0	3	7	0	1	4	1	2
-1	-1	-8	-3	-1	1	-5	-13
-7	-8	8	1	2	9	1	2
-9	0	-1	-2	-2	-9	-9	-14
5	2	-4	1	-1	-1	7	12
-5	10	-10	-5	0	8	1	-9
-8	4	-1	0	1	2	-4	-20
8	-8	1	1	0	-2	13	22
-1	8	-3	-1	-1	0	3	6
-6	1	-14	0	0	-2	-14	-17
5	-6	-12	-4	0	5	17	29
-1	-18	12	2	1	2	0	13
-3	-1	4	2	5	5	-1	-18
-10	-18	6	0	-3	0	-9	-18
-10	-9	-6	-3	-2	3	-2	10
-5	-4	-2	1	0	-1	-2	-17
12	0	-3	-2	5	11	18	38
-2	-2	-9	-3	-5	-2	-4	-8
10	32	11	2	-2	-2	0	8
-4	-7	8	-4	-3	-4	-4	-4
7	6	1	0	5	11	17	17
-8	-21	2	1	2	-3	1	6
18	12	1	0	0	-2	-13	-5
-1	5	-9	0	2	2	-3	-1
-4	-29	-1	-2	-5	-10	-8	-1
4	0	4	0	-1	-1	-1	9
15	10	-1	-3	2	4	8	8
-6	-2	-1	-2	0	2	-1	-2
4	-8	3	0	-1	-2	0	2
4	-11	6	3	2	2	0	-4
7	30	-2	0	4	6	9	12
5	5	-6	-1	-3	0	6	8
5	36	1	0	-1	-1	3	10
-5	-2	2	-4	-2	2	4	7
1	5	1	-1	-1	3	11	15
-4	-1	-1	-1	0	1	5	-13
2	21	0	2	0	-3	-29	-41
6	-28	3	-1	2	-1	-4	20
0	-14	-1	-4	1	3	8	10
4	9	-2	3	3	-2	-8	-1
-17	-25	-5	-4	-5	-7	-15	-22
-3	-3	-3	-1	-3	-7	1	5
3	12	-2	2	2	-2	2	10
-6	10	1	-5	-4	-1	-8	-33
0	-4	-5	-1	-2	-1	8	3
-22	17	-2	-5	-3	-3	-10	-19
3	-5	-2	-1	-2	0	-14	-22
9	-19	-5	3	1	-2	2	9
1	-2	8	-1	1	4	-1	-4
10	8	0	-6	-7	-10	5	28
-4	-17	-4	2	0	3	12	18
4	7	-1	-2	-2	4	4	18
-5	-4	0	0	2	3	-4	-6
-10	-75	0	-2	1	3	-3	-9
3	6	3	-3	1	3	15	9
3	8	-3	0	1	0	-1	8
6	14	0	1	-2	-4	-8	-8
-3	0	2	-3	-5	-6	-4	2
1	-12	0	-1	1	2	0	20
14	-8	-2	1	1	6	9	17
3	-2	-2	-2	-2	-2	5	3
-2	-2	2	-1	-3	-4	-12	-11
12	19	-3	-1	-2	0	3	3
-12	-20	-1	1	0	-1	-7	-18
10	-5	-3	0	0	2	11	14
-2	27	-4	-3	0	0	-4	-4
5	9	-8	-1	0	5	6	9
-7	-17	-6	-2	-1	1	-2	0
9	8	-3	-3	1	5	16	30
2	22	-11	0	0	-2	0	5
15	40	6	3	3	2	10	19
15	40	6	3	3	2	10	19
-15	-18	-4	-1	-4	-5	-10	-32
-6	5	-6	0	-2	-4	-12	-12
0	2	-1	0	-3	-1	-2	-3
20	19	3	0	2	2	-2	-8
-2	35	-4	0	0	-5	-12	-18
-16	-15	-2	-3	-3	-3	-7	-19
5	-3	0	-3	-6	-10	8	32
-12	-6	-7	-1	-2	-3	1	4
-2	12	-1	4	-1	-5	-9	-8
5	0	-4	-5	-6	-7	2	12
-4	4	-3	1	1	3	5	18
-9	-23	3	-1	-1	-4	-2	-15
-4	-30	-1	-3	0	7	6	-4
9	3	-1	-1	1	-1	-8	-9
-5	6	-1	1	-3	-5	-10	0
2	6	4	0	0	3	8	9
-15	-10	7	1	0	-2	-8	-17
3	-18	3	-1	-2	-2	7	-4
-3	6	0	-1	-2	0	3	9
-17	-22	-7	-3	-4	-9	-27	-25
-3	25	0	1	2	4	0	-12
1	3	13	0	-1	2	5	3
-5	-3	-4	-2	2	2	-6	-11
15	19	2	1	-1	-4	-5	21
-4	1	-4	1	0	-1	-9	-12
-4	-6	-8	-5	-3	-3	-5	1
-1	4	-1	-1	0	0	-5	2
11	21	0	-1	0	3	9	17
7	-14	5	-1	1	1	7	7
-8	-13	-1	1	2	3	3	6
2	13	4	-2	1	1	-14	-14
16	23	-8	-6	0	5	13	33
5	5	2	0	-1	-1	-8	-12
5	0	-6	-3	-2	1	-2	-4
2	-5	4	-1	-5	-9	-4	-8
-1	-7	-1	1	-4	-2	-2	1
-19	-29	-1	1	0	-3	-9	5
2	-3	15	1	-1	3	9	17
-1	34	-8	-1	0	-4	-6	-11
3	8	-2	4	5	6	8	16
-3	2	1	-2	1	-1	6	7
-1	-22	-7	-1	-1	-7	4	12
-15	-39	8	0	-5	-6	-5	-3
-14	0	0	-3	-4	-6	-17	-44
2	15	-11	-3	-1	-1	-14	-22
7	9	-2	-1	0	-4	3	14
-3	4	3	2	1	-1	-8	-13
0	2	1	0	1	6	10	15
1	1	5	2	2	2	2	-4
-19	-20	-7	-5	-2	1	7	6
-9	-5	-5	2	-1	-1	2	-3
-4	14	-7	-4	-4	-8	1	-6
4	7	6	1	4	7	17	18
-15	-32	-2	-3	-2	-4	-6	-18
-12	-12	-3	-1	1	4	-1	-1
-3	-2	6	1	-3	-4	-8	-7
7	4	-4	-2	-1	5	7	-5
2	4	-1	0	1	-1	-10	-15
-5	-2	-6	0	2	6	2	-1
4	-24	-16	2	0	3	3	9
3	-1	3	-3	0	2	11	19
-3	-5	8	0	-2	0	3	-2
-15	-20	-2	-2	-3	-2	-2	-7
-8	-3	8	1	-1	-1	-6	-7
8	19	-4	-6	-2	0	10	18
-1	-10	-4	-1	-1	-2	-2	-2
-7	-30	0	-4	-2	-3	-6	-8
-1	-6	-4	0	-1	-2	2	6
1	13	-2	1	1	2	4	6
1	34	-3	3	4	2	6	10
-15	-27	-2	-3	-4	-4	-20	-30
3	-1	3	0	3	7	20	21
-24	-19	-12	-1	-1	-2	-4	-21
8	6	-8	2	2	4	11	12
-11	-2	-7	-6	-8	-7	-8	-12
-29	-66	1	-7	-4	-1	-5	-23
5	3	-7	0	2	-2	-3	1
1	9	1	1	3	3	0	-4
-3	-11	-7	-5	0	0	0	1
-30	-76	-4	-6	-7	-13	-16	-24
4	25	-2	1	2	4	3	4
-3	5	0	-1	-1	-2	-3	1
6	17	-3	-1	0	0	-1	1
11	23	-8	-1	-1	-1	-8	-1
6	7	-4	-3	-1	0	5	1
3	24	-1	-2	-2	-1	-2	1
-1	-3	3	-1	0	2	4	3
1	-11	6	-1	1	-1	3	13
-10	-33	-1	-2	-4	-4	-8	-10
1	12	-7	3	1	0	-3	-3
-11	-39	0	0	-3	-4	-11	-8
-12	-25	-6	-2	-1	-2	4	4
13	10	-5	1	0	2	-1	3
9	40	4	2	0	-2	9	18
7	56	-8	-1	-1	1	-3	-4
-1	14	0	0	1	2	-6	-9
17	55	-4	-1	0	3	10	14
5	-15	4	-5	-7	-6	-15	-15
-13	-22	4	-3	-4	-8	-6	-16
6	9	-1	2	3	6	6	12
-8	-31	8	2	-1	0	6	2
-9	-13	6	1	-3	-2	0	3
7	12	-5	2	0	-1	-14	-16
-12	-8	0	-4	2	2	0	-7
7	2	-1	-2	0	4	4	11
-5	-4	-1	-1	-1	2	0	-5
-6	5	1	-2	-3	-3	-6	-11
11	32	-5	-3	-5	-1	4	10
8	20	-4	-1	0	-1	1	10
10	9	-5	-3	-5	-10	-4	3
-14	-16	9	-1	-1	2	1	-14
1	-13	12	0	-4	0	8	7
-9	-6	0	-2	-1	1	4	2
-11	-44	13	-1	-3	-3	-2	-4
-10	-10	-9	-1	-5	-9	-4	1
2	1	5	1	0	0	0	-1
-1	7	0	0	-2	-2	-3	-7
-15	-18	7	-4	-5	-3	-1	-7
-10	-14	7	4	-4	-6	-1	-3
-10	-17	2	-2	1	2	-3	-17
-5	-9	-12	-3	-2	-3	-10	-5
-9	-14	-2	1	3	5	-3	-11
0	-23	-6	-4	-2	0	-4	-9
0	-14	-19	-4	0	1	2	1
9	17	-5	-3	1	0	5	9
-16	-28	4	1	-2	-1	0	-10
-3	-30	-2	-4	-4	-1	-6	-12
2	-23	-2	-3	-2	-7	3	16
4	36	6	1	0	-4	5	6
1	4	4	4	1	1	5	6
-9	4	-7	-1	0	6	-4	-22
7	18	8	2	-2	0	-5	-5
-2	-11	-1	1	0	-1	1	-7
16	0	0	-2	-38	-6	-5	7
-10	-33	-1	-2	-13	-9	-3	-5
-14	-17	-7	-1	10	-5	-10	-23
-1	-1	-6	-2	-2	1	-6	-15
8	32	-3	1	4	8	4	8
-1	11	3	-1	-2	1	-1	-2
2	11	9	2	2	1	6	9
8	19	-5	-3	-5	-11	-1	2
6	0	-3	0	-1	-2	0	9
-11	-37	-4	-1	-3	-3	-3	-13
8	10	-1	-4	-1	0	2	6
13	13	-5	-1	-1	-1	-4	10
-7	-36	-2	1	-3	1	-3	-9
-6	-33	0	-4	-1	1	2	2
10	41	-5	2	3	2	-6	-10
-5	6	0	-1	-2	-3	-7	-1
-11	5	-1	-3	2	6	1	-3
19	3	-1	3	2	5	11	21
-6	-1	-2	1	-3	-3	4	3
1	23	2	-2	-1	-4	2	4
9	19	-2	0	2	4	12	22
-1	-18	4	-2	0	0	0	6
1	18	4	-3	-2	-1	1	-2
-3	-18	-10	1	-2	-5	-3	2
11	-9	-4	1	1	2	-4	1
8	10	3	1	2	3	7	10
5	0	-3	0	4	7	8	18
4	2	-1	-2	-4	-2	-1	0
-7	-6	2	-1	-3	-3	-7	-8
-4	-4	-1	-1	1	3	-6	-12
0	-10	0	-2	-3	-1	-8	-8
-2	-12	-6	-1	2	2	5	9
-4	3	1	1	0	1	5	0
-5	-7	-5	-4	-2	0	7	9
-6	-6	-4	-2	-6	-7	-12	-22
5	-1	-3	0	1	-1	4	10
11	18	0	-1	1	3	4	10
-1	-11	2	1	0	-4	-15	-12
4	10	-1	-4	-4	-6	2	14
-7	30	-1	-3	-1	-2	-4	-17
6	25	2	2	2	1	1	3
-1	-15	-13	-1	0	0	3	6
8	51	-2	-1	-2	-4	-9	0
-6	-17	1	-1	0	2	0	1
1	12	-3	-2	-4	-4	-5	2
9	10	-8	0	3	3	3	15
7	12	1	-1	3	4	9	7
5	9	2	0	4	2	3	1
-8	-13	1	2	0	-2	-5	-4
-15	-13	-8	-3	-2	-1	-5	-8
-13	-6	-1	-3	-2	1	-4	-14
11	6	7	2	2	2	-5	2
7	9	5	-1	2	3	4	8
8	2	0	-2	2	6	2	-7
11	15	-1	-3	2	4	10	16
-3	-7	-1	2	2	6	8	16
4	20	-2	1	1	5	3	4
-14	-22	6	-3	-4	2	2	-2
2	-14	-10	-3	2	1	8	16
-1	12	1	0	-2	-5	-15	-24
-7	-6	3	-2	-3	-3	-1	-5
12	1	6	2	1	1	13	14
-5	-7	0	1	1	-1	-2	-2
1	21	3	-2	-2	1	3	9
-4	11	-1	1	1	2	-5	-5
-1	14	7	2	-3	-6	-4	-9
-9	-43	-7	-3	-1	0	0	3
-3	-2	-7	-4	3	11	17	19
5	18	-3	-3	-3	-2	4	6
18	0	12	2	0	0	-3	5
2	-3	-7	-4	-2	-5	-8	-11
20	21	2	-3	-1	-1	2	-3
0	-6	-5	1	1	-1	-3	-7
-17	-14	-11	-2	0	2	5	9
1	-4	-1	-3	-2	-6	-4	0
8	8	3	2	4	6	5	5
-4	-5	6	3	3	6	-1	-9
-11	-7	2	-2	-3	1	1	-6
-12	2	-3	-3	-1	0	1	-3
1	-13	5	0	4	3	-3	-11
-2	1	-2	-2	-3	-1	-3	-2
0	-24	6	2	2	1	1	11
-2	0	3	1	-5	-12	-4	3
-19	-21	-1	1	-2	-1	-11	-19
0	-1	2	1	0	4	12	23
5	6	3	1	0	0	-5	-13
6	4	3	-1	0	5	9	16
10	14	-1	-1	0	-1	7	10
2	-1	0	-2	-3	-4	0	6
2	-1	0	-2	-3	-4	0	6
3	17	-2	-3	-2	3	2	10
0	-7	-7	-2	-1	1	5	7
-16	-4	-3	-1	-3	-2	-9	-9
6	-4	1	-1	0	2	4	14
6	-4	1	-1	0	2	4	14
-9	-8	-2	1	0	-2	-4	-8
1	2	2	-2	-1	2	2	2
-4	3	-4	0	-1	-2	-4	-2
-2	-9	-3	1	1	-1	-2	0
-1	-2	-2	0	-4	-10	-8	-11
5	-4	3	1	5	5	7	10
-3	-9	-5	0	-1	3	4	2
4	-5	0	0	0	4	5	9
-2	-2	-4	-4	-2	-3	-7	-16
0	-3	4	0	-1	-3	-3	1
4	6	-4	2	1	4	7	15
-1	0	-6	-4	-1	-4	2	-1
-2	-5	1	-2	-3	-4	-7	-6
-7	-7	1	-2	-3	-6	-5	-9
-2	-4	-7	-2	0	1	1	1
2	-1	-4	-1	0	3	8	6
3	2	3	-1	-1	0	-3	1
-3	-9	-5	-1	0	4	6	3
0	-8	-3	-1	0	0	-1	1
5	10	-4	-2	0	1	-4	6
2	9	0	-1	0	1	2	-1
-5	-3	-1	-2	0	-3	-3	-11
0	2	-3	0	-2	-2	0	0
1	-7	-6	-1	-4	-13	-4	-7
1	3	1	-3	0	5	6	5
-1	2	-1	0	2	3	-3	-3
3	5	1	2	-1	0	1	4
0	3	3	0	0	2	7	9
-2	-2	4	1	1	4	4	4
-3	-4	-1	-2	0	1	-1	-5
-8	-4	0	0	-1	-2	-7	-3
-2	1	3	2	-3	-4	4	-1
-2	3	0	0	1	1	-9	-12
0	-2	1	-1	-1	3	-4	-3
1	19	5	1	-1	4	0	-7
-2	-2	-8	-3	2	4	5	10
-2	1	-4	1	1	1	3	1
5	0	2	0	2	1	-3	5
1	7	-4	0	-2	-5	-5	-1
-7	-5	-5	-2	0	2	-6	-13
3	-7	-7	-1	-1	1	6	-3
4	4	0	0	2	4	4	6
-2	-4	-3	-2	-1	-5	-5	-12
-1	3	-3	-1	0	1	-5	-15
1	-7	2	2	-2	-3	0	6
-4	0	-2	-2	-1	0	-7	-20
2	3	-3	0	-2	-3	9	16
-3	-1	-3	-2	-1	-2	0	-14
5	-2	-4	-3	-4	-11	-1	7
-3	-20	7	-1	-1	0	-7	-15
3	7	-2	0	2	-1	-7	-2
0	2	-6	0	-2	-1	-6	-1
0	2	-6	0	-2	-1	-6	-1
-3	-9	-5	-2	-4	-2	-3	5
-3	-9	-5	-2	-4	-2	-3	5
0	0	6	0	1	1	-2	-12
-3	-2	-7	-2	1	2	-1	-2
-6	2	-6	-3	0	0	3	1
-6	2	-6	-3	0	0	3	1
-7	-7	-7	-2	-4	-9	-7	-12
-2	-3	-4	0	-3	-3	-8	-6
-1	-8	-1	0	-2	-5	5	10
3	6	2	1	1	1	-3	-5
1	4	-3	-1	3	0	-1	-8
3	2	-3	-2	-5	-9	-7	-8
2	-7	0	-1	0	2	2	-2
1	0	-3	1	2	-1	-10	-23
-4	-2	-6	1	-2	-5	-2	-6
-10	-15	-4	-1	-1	1	-9	-22
12	21	-1	-1	-2	-6	6	21
0	1	-1	-3	-1	2	6	7
-2	-2	1	-1	1	2	-2	-11
0	0	-2	-3	0	3	-4	-7
-1	-7	-4	0	-1	2	4	0
-9	-13	2	-1	-6	-9	-2	-14
-4	1	-7	0	0	3	-6	-16
-1	-3	-1	-2	-3	-5	-2	7
-5	-12	-7	-2	-3	-6	-6	-12
-6	-6	-1	-1	0	0	-4	0
1	5	2	-3	-4	-9	-3	-5
-3	-4	-6	-3	-1	1	-3	-3
2	6	-1	-1	2	4	-3	-14
2	-8	-3	1	1	0	-7	0
7	2	2	-1	0	2	6	5
0	6	0	-1	-2	-2	2	1
-5	-1	-2	-2	-3	-5	-5	-3
3	-4	1	-2	2	5	4	8
-4	1	2	2	2	0	0	-7
-1	-3	-4	0	-3	-3	-9	7
4	4	2	3	0	1	8	4
-3	-6	4	0	-2	1	-7	-11
-5	0	-1	-2	-1	-3	-8	-17
4	12	-1	-3	0	2	5	6
-4	-12	-1	0	1	3	1	2
6	-6	-2	0	0	0	0	2
2	-1	2	0	-2	-3	-1	-1
1	3	-1	0	0	5	10	3
-6	-8	-4	-2	-1	-6	-9	-18
-6	-8	-4	-2	-1	-6	-9	-18
-5	-8	-4	2	0	4	-2	-2
2	5	1	0	0	1	4	4
3	-6	-1	-1	1	3	9	13
-3	-2	2	0	-1	-2	0	-2
-3	-2	2	0	-1	-2	0	-2
-3	-2	2	0	-1	-2	0	-2
-5	-2	-1	0	-2	-1	-2	-6
-5	-2	-1	0	-2	-1	-2	-6
-5	-2	-1	0	-2	-1	-2	-6
-3	0	-1	-1	-1	-1	-1	-5
-3	0	-1	-1	-1	-1	-1	-5
3	-2	0	-2	1	-2	-1	0
-1	-5	-3	0	-2	0	-3	-5
0	2	3	-1	1	2	1	1
0	1	3	0	-1	-4	-4	-9
-3	3	-3	-1	-2	-3	0	-13
-3	3	-3	-1	-2	-3	0	-13
-4	-12	-2	2	1	3	4	0
-4	-12	-2	2	1	3	4	0
-3	1	-2	-1	-2	1	3	7
3	-3	-2	-2	-1	-1	-1	2
-4	-8	-1	-1	-1	3	0	-4
0	-9	-4	-2	0	0	-1	7
0	-3	-4	-4	-2	-3	-1	-5
0	-3	-4	-4	-2	-3	-1	-5
-1	1	0	-1	-2	-5	3	0
0	3	-10	-2	-1	-5	-15	-11
-8	-10	-2	-1	0	-3	-8	-6
-5	0	-3	0	2	3	0	-5
1	3	-3	-1	-1	4	2	1
-5	-1	-2	0	-6	-9	-5	2
0	6	-1	-4	-3	2	6	10
-6	-22	-11	-2	-2	4	12	19
3	12	1	-5	0	-2	10	1
-3	5	22	7	4	5	7	6
-8	-8	-3	2	-6	-21	-17	-3
4	5	-2	-2	4	12	9	-6
2	-1	5	2	0	4	5	14
-2	-10	-4	-3	0	4	4	4
-13	-13	-8	-4	-3	-6	-19	-36
-5	-10	-4	-3	-2	-2	1	17
-3	-13	-10	-3	2	3	0	-4
10	23	2	2	2	7	9	13
-2	4	-11	-5	1	4	-1	3
1	-8	-6	0	-4	-7	-5	1
4	2	8	3	2	0	5	13
8	8	-4	0	-3	-4	11	15
1	16	-1	0	0	2	12	14
-1	16	-6	-6	0	0	-6	-5
5	15	-9	-5	-3	0	2	14
5	15	-9	-5	-3	0	2	14
-6	6	-4	0	-2	-1	-4	-19
-15	-14	0	0	-1	1	0	-12
0	10	-6	0	2	2	-2	7
-8	0	-7	0	1	-2	-4	-7
-10	-37	-1	-2	1	4	-12	-10
0	6	-5	-4	0	-4	-6	-2
13	26	-5	2	1	3	-8	-4
16	2	-3	-4	0	4	15	34
-11	-29	2	1	-4	-6	-4	-14
6	24	1	1	2	0	5	10
7	26	1	0	0	-2	-15	-10
3	0	5	0	0	1	-8	-11
-1	14	5	-5	-1	3	0	2
-3	14	-1	-2	-6	-8	-10	-18
-7	-12	-2	1	-1	-1	-8	-5
8	18	-2	-1	0	-1	1	9
-2	-17	-2	0	-2	-5	8	7
-12	-19	-4	-3	0	0	7	5
2	-4	-1	0	-1	-1	-3	-1
1	25	-2	-4	-1	-2	-6	-4
0	-9	5	-1	-1	-1	-18	-10
-5	0	4	4	0	0	4	-1
3	6	-5	2	3	5	3	5
9	13	-4	5	4	4	7	8
-1	-2	4	-2	-2	-6	-9	-12
5	26	-1	-2	-1	-1	1	5
-9	-3	4	0	0	-1	-10	-23
-5	-4	1	0	-3	-4	1	4
-5	-23	-7	-2	-5	-7	-10	4
-6	-6	2	-1	-1	4	8	1
8	-13	-11	-1	-2	-3	1	4
2	5	-9	-3	0	-1	-2	2
-4	-2	-2	-5	-4	-12	-8	-10
24	10	3	4	-2	-2	-2	14
-2	-17	2	1	2	3	4	-1
-4	0	-5	-1	-1	-6	-6	-6
11	10	2	3	2	-2	0	8
-8	-8	6	-1	-3	-2	-9	-13
9	9	-1	-5	-1	0	5	10
-3	-4	5	2	2	-3	-3	-11
0	1	2	0	0	0	-5	-2
-5	3	2	2	-1	-1	2	6
-7	-1	-2	-6	-4	-7	0	-8
2	19	-1	1	0	1	0	1
0	5	-2	0	4	11	4	10
3	-7	4	-3	-5	-12	-4	4
-6	-1	2	-1	-1	1	5	11
4	10	12	2	1	1	1	-14
2	-5	-4	-1	1	1	8	3
-7	-8	-4	0	-2	-3	-11	-14
3	4	13	0	-3	-6	-2	-1
-4	-3	-15	-3	-4	-9	-2	4
-7	-8	-8	-2	-1	-3	-9	-20
4	-1	-6	-3	-5	1	-5	0
-2	1	-3	-1	0	-7	-6	-6
0	-3	-8	-5	-1	-1	-1	0
-3	-8	-1	-3	-2	-1	-2	-3
-8	-15	-4	-2	-3	-5	-14	-16
1	-6	1	0	1	-1	10	16
0	-12	-1	-5	-4	-6	2	-1
-3	-5	1	-2	-1	-1	0	-2
-1	7	-8	-3	-3	-1	-7	-10
1	21	8	0	-2	-2	8	2
-10	-15	0	3	0	3	-4	-8
0	3	-3	1	2	-1	4	10
0	3	-3	1	2	-1	4	10
3	-6	3	0	4	12	16	16
0	6	10	4	1	2	-3	-13
4	10	0	2	-3	-8	1	11
-1	-3	-3	-1	1	-2	-8	-2
-4	-3	1	0	1	2	3	-5
-1	-4	-3	-2	0	0	-5	-6
-2	-16	-8	-2	0	-2	-1	-3
0	5	4	-2	-7	-14	-18	-7
1	-2	-3	-2	0	1	7	10
5	-5	-3	0	1	6	-6	-5
-6	-2	-4	1	2	6	4	-1
1	19	-4	-1	-3	-4	-1	13
-1	-11	0	-2	-2	1	13	21
0	-5	6	1	-4	-3	1	-2
-5	-3	8	0	-7	-10	-8	-9
-1	1	6	-1	2	8	8	5
-5	-6	0	-2	-5	-7	-3	2
5	10	-3	1	4	5	8	14
5	8	1	-5	1	5	12	18
-6	0	2	-1	-3	-5	-4	-4
-1	-9	5	-1	1	1	-4	-12
3	29	6	1	-4	-7	10	17
4	29	5	1	1	6	5	3
4	16	0	1	0	-2	-32	-16
-3	13	-14	-2	1	6	-5	-17
17	35	5	4	-2	-5	-6	15
-3	-9	-5	-4	-1	1	-4	-9
-4	-41	-3	-1	-3	-3	0	-1
-4	-2	-6	-1	1	2	4	11
-1	-5	10	0	0	3	1	-2
2	2	-1	1	3	3	0	1
6	5	2	2	-2	0	7	0
0	-2	-2	-1	-1	0	0	2
-3	2	0	0	-4	-14	-2	0
3	20	13	0	-2	0	4	6
-17	-22	-18	-5	-2	-1	4	0
3	6	0	-4	0	-2	-1	-4
-20	-10	-3	-3	-2	-3	-4	-9
-2	3	2	-1	0	-1	2	-1
-8	-18	1	1	-2	0	-10	-20
5	17	3	-2	3	3	5	11
-2	-15	-2	-1	-2	1	-1	-5
-1	-4	-4	-3	-10	-17	-5	8
-1	-6	3	0	-1	2	-3	0
4	4	5	-2	-5	-6	2	6
-2	-11	1	-1	-1	-1	1	-1
-2	-2	3	0	-6	-11	-5	-6
5	3	-1	0	1	1	3	10
-1	-2	-2	-2	-2	-6	3	2
3	-5	-3	-2	-4	-5	-3	-1
-8	-11	7	-2	1	5	7	-6
-3	-9	-1	-1	-1	3	0	-2
0	-6	-6	0	-1	1	-5	-3
2	9	-3	0	-1	-2	-1	5
-7	-10	-2	-2	-1	0	-5	-10
1	3	1	0	-2	0	3	5
10	16	10	-1	-2	0	-4	-9
-6	1	0	-2	-2	-2	3	0
-8	3	2	-1	-4	-12	-8	-11
2	2	2	1	0	0	-3	-9
18	6	-2	0	-1	1	5	9
18	6	-2	0	-1	1	5	9
4	10	11	0	0	2	5	9
-2	-2	2	2	-3	-5	-3	4
-2	-5	-6	-2	1	2	-2	-3
-2	-5	-6	-2	1	2	-2	-3
-5	-11	1	-1	0	-4	-1	-11
-2	-3	-3	-1	-1	0	1	2
3	9	2	0	4	6	3	12
0	8	-3	-1	-1	4	9	4
-4	-1	1	-2	-3	-10	-6	-10
-3	-1	-3	-2	2	5	2	-6
0	1	-1	-3	-2	-1	-6	-8
0	1	-1	-3	-2	-1	-6	-8
0	1	-1	-3	-2	-1	-6	-8
2	-5	-6	-4	0	-1	-5	-1
0	-5	-5	0	1	1	0	6
0	-5	-5	0	1	1	0	6
0	-5	-5	0	1	1	0	6
-5	4	0	-2	-6	-8	-11	-11
1	-7	-4	0	0	0	4	-1
3	-2	2	0	0	1	7	7
-3	-5	-11	-4	0	3	-2	-3
-2	4	-5	-2	-2	-6	1	11
0	4	6	-1	-1	-2	1	-5
0	-2	-5	-1	1	0	6	7
-4	-7	-5	0	-3	-1	-3	-2
-2	-10	-2	-2	-1	1	-5	1
3	4	2	0	-1	1	11	20
3	-3	2	-1	-3	-5	-1	5
2	10	-1	-1	0	2	0	5
4	3	0	1	-2	-1	2	-1
-4	0	-4	-2	-1	-3	-2	-4
4	10	8	4	0	3	7	6
-4	-5	-7	-5	-6	-10	0	3
-2	-8	-5	0	1	1	-5	-2
2	-1	-2	0	2	1	8	14
-9	0	-2	2	0	-1	-4	-15
-5	2	1	-3	-4	-4	-7	-13
-1	-1	-2	-3	-4	-5	2	5
0	-7	7	2	-1	-1	-3	-3
-4	2	-4	1	0	-1	-4	-4
2	7	-3	-2	0	0	3	14
-2	-11	-2	-2	-1	0	0	-1
-4	10	-2	-3	-1	0	2	4
-4	-11	-8	0	0	2	-7	-9
-1	4	4	-1	-1	-1	-2	-3
1	-1	3	-1	0	1	-1	0
-5	-2	-6	-1	-2	-3	-3	-8
3	1	-1	0	1	1	-4	4
2	3	0	1	0	2	1	5
4	0	2	0	3	7	3	5
1	-7	3	1	-2	1	6	11
2	6	-3	-3	-3	-4	0	-3
-5	-2	2	-1	-2	0	1	-3
2	2	-3	-1	0	1	2	-4
1	-1	2	1	0	-1	3	6
1	-1	2	1	0	-1	3	6
1	-1	-4	-4	-2	-1	-1	3
1	3	0	0	-1	1	-3	-9
1	3	2	-1	0	0	1	5
4	1	1	1	-2	0	2	4
1	9	3	0	-5	-11	-6	5
-1	0	-3	-1	-3	-2	-1	1
3	4	-1	-1	-12	-2	0	4
0	4	-3	-1	-2	0	-2	0
3	2	-2	-1	4	0	-2	0
-1	-1	-2	0	2	8	3	1
2	-2	-1	-2	1	2	7	9
-4	-7	-6	-2	0	-3	-9	-13
-2	-7	0	0	-1	0	0	-6
2	-1	1	0	-11	2	4	3
2	-1	3	0	-5	-2	-2	8
-2	-4	-1	-1	-5	-13	-4	-4
-3	0	-1	1	-1	-2	1	2
-3	-3	-2	-1	1	6	0	-6
-5	-1	3	2	1	0	-5	-11
0	-1	-11	-1	0	3	3	6
-1	-9	0	-1	-3	-3	-10	-17
-1	-2	7	5	4	6	9	10
5	-9	3	4	3	1	2	3
4	11	-2	-3	0	0	3	13
-3	-7	-4	-2	-2	-3	0	-8
4	6	-1	0	1	-1	-2	3
-6	-7	-8	0	-1	-4	2	-1
6	13	-9	-3	2	3	17	18
6	13	-9	-3	2	3	17	18
-5	-1	-5	-3	-2	2	-9	-14
-1	-2	-3	-1	-2	-6	-1	-7
9	-2	-4	1	5	13	14	29
-6	-13	-1	-1	0	3	5	7
3	6	-2	2	4	3	-10	1
-2	-1	1	2	0	3	9	8
-4	1	4	2	1	3	5	-7
2	-1	0	0	2	2	0	1
-2	-5	6	0	-2	-4	-15	-22
4	8	2	-1	2	2	8	7
-5	-11	-2	0	2	3	0	4
7	11	7	1	-2	-2	-2	8
-1	-2	-6	-6	-2	-10	-4	-6
-1	0	1	0	-1	1	8	-3
9	3	-6	-1	0	2	1	13
-4	-8	-2	-2	-3	-2	-12	-13
2	0	-4	0	-1	2	7	2
-8	-5	-11	-5	-4	-9	-13	-19
-9	-7	-4	-2	-3	-5	-1	-4
5	36	-3	0	-6	-14	-6	4
12	2	4	1	0	2	4	7
-2	10	20	-3	-7	-2	-1	2
-5	-20	0	3	0	4	3	-3
-8	-3	-6	1	-1	-4	-2	-15
-4	-6	6	-1	-1	4	5	-1
-1	-6	-1	-3	-5	-7	0	8
13	28	6	2	2	1	-2	5
-1	6	-4	0	3	4	8	6
-11	-4	-4	0	-1	-3	-17	-22
-7	8	-1	-4	0	0	2	4
3	8	-5	-4	1	-3	2	12
-5	6	-11	1	-1	-4	-1	-2
11	-5	3	-1	-2	2	9	17
3	4	-8	1	-3	-6	4	6
-2	-5	-13	-6	-2	2	-8	-10
4	6	-1	1	1	4	10	7
4	2	-4	0	0	3	0	2
-1	-12	3	-2	-2	-3	-8	-9
4	0	4	-2	0	-2	-1	9
-1	-7	-2	-1	-1	0	8	10
-13	-7	-6	-4	-1	1	0	-9
-9	-18	6	-1	-4	-5	-8	-7
-7	-3	-6	-1	-3	-3	-11	-15
-8	-34	-2	0	0	-1	-3	-7
5	7	11	5	-1	4	5	6
-6	15	2	-70	1	3	1	-20
-6	-6	-17	-22	-6	-3	-9	-16
-5	2	-5	9	3	-4	-16	-24
-4	-3	-3	-1	-2	-2	1	0
3	5	4	-1	-1	-1	-1	1
2	-8	6	3	-1	-2	4	7
5	20	-7	-4	1	5	-7	-12
-9	-5	-4	-1	0	-1	-8	-6
2	4	10	2	-2	1	0	-6
-5	-17	-7	0	-1	-5	-14	-24
-7	-11	1	2	0	-2	-4	-10
-9	-27	-2	-2	1	3	3	3
3	5	0	-1	-1	-1	3	6
-3	-2	5	-1	2	5	4	4
1	-5	-2	-4	0	2	5	12
5	7	2	2	2	-1	-11	-9
5	7	2	2	2	-1	-11	-9
3	-1	0	-1	-3	-9	3	5
-5	1	-7	-2	-2	-4	-5	-7
-1	2	1	1	1	3	2	-5
-1	-10	-5	-1	-1	0	1	2
6	4	-4	0	-1	0	0	5
-9	-11	-5	-2	-2	-3	-3	-11
-2	13	1	-1	0	1	-9	-19
1	-4	1	-1	-1	0	7	16
-6	-12	0	-2	-3	-1	0	3
2	7	-6	-3	0	-1	-1	3
2	7	-6	-3	0	-1	-1	3
-1	-6	-6	1	-2	1	-1	-2
0	-1	3	-3	-1	1	1	-1
-7	-17	0	-3	-6	-3	-2	-11
-7	-17	0	-3	-6	-3	-2	-11
-3	0	-4	1	-1	-1	-6	0
-2	-2	-1	-3	0	-4	-1	-6
-2	-2	-1	-3	0	-4	-1	-6
-3	-10	4	-1	-1	-1	4	0
-3	-10	4	-1	-1	-1	4	0
-1	15	-1	0	2	4	1	8
-4	1	-5	0	0	-2	4	2
-4	-8	3	-1	-1	-2	-2	-7
-7	-12	1	0	-3	-5	-13	-23
-6	-4	1	-2	1	-3	-6	-11
-1	-13	-12	0	-7	-17	-10	-10
-3	-11	-5	-4	2	6	0	-9
-3	-3	-3	6	-3	-7	-4	3
-3	-3	-3	6	-3	-7	-4	3
1	14	6	1	1	2	0	-7
2	-3	0	-2	2	6	10	4
3	-13	4	-2	4	9	13	8
-6	-4	-4	3	0	0	-8	-1
-2	-15	0	1	6	11	3	-2
-2	-1	-2	2	-2	1	-24	-27
0	-6	-4	-1	-2	-6	5	-2
-4	-1	-3	-1	0	-1	-12	-12
0	2	0	-4	-1	3	3	12
1	-2	4	-1	0	5	7	-4
-9	-38	2	-1	0	6	7	12
6	17	-3	1	1	-2	7	16
-9	1	-6	-1	-3	-7	-10	-23
-5	2	14	-4	3	4	-5	-1
-1	-12	2	3	-3	1	7	5
3	-1	-5	-1	2	9	11	2
-2	-8	0	3	1	-8	-8	-4
-4	-6	-2	-1	-1	0	-2	-6
2	5	1	-1	0	3	7	15
2	25	6	3	0	-1	1	-7
9	1	-5	1	0	0	2	9
-10	-13	16	3	1	6	10	4
4	3	-6	-4	-8	-14	-2	4
-15	-13	-2	7	5	7	-5	-19
-3	-9	9	-1	-10	-10	6	13
8	7	-16	-2	4	4	-5	5
0	-2	-1	-2	-1	0	-1	5
12	-19	-6	-7	-2	-1	12	21
9	17	-5	-7	2	5	2	-1
-12	-8	1	2	0	3	-8	-21
-3	1	3	-4	1	4	10	10
-1	-6	0	0	-1	3	1	6
3	16	-2	-1	-1	-3	-3	9
-6	-12	-4	1	0	-3	-3	6
4	-5	2	-4	0	3	10	3
-11	-5	-2	-1	-2	-5	-8	-20
2	-8	8	-1	-1	-1	-3	-8
-2	-5	-6	1	0	4	0	-3
-10	-14	-4	2	-1	0	-7	-2
12	21	-2	-5	-6	-12	2	16
-8	-16	-10	-2	-1	5	7	2
-3	-15	1	4	-1	4	4	3
1	-7	-1	1	1	1	2	-2
4	-6	3	-1	-2	1	3	-2
-7	6	-6	-1	1	5	-2	-11
-4	-26	-6	-4	1	-2	-5	-2
-3	-14	-1	-3	-2	0	2	3
0	13	-2	-3	0	-5	-16	-8
-6	-13	-3	-1	0	0	-1	-10
3	8	0	0	1	4	4	5
-30	-8	-3	-4	-6	-8	-10	1
7	26	-2	-2	0	-4	4	15
-11	-28	-4	-1	3	9	4	4
5	5	-2	-1	1	7	5	5
1	1	1	0	1	2	8	12
-18	1	-5	-3	1	1	-2	13
-7	-2	-2	3	2	1	0	-14
-1	19	5	-1	-3	-2	-7	-10
-5	-7	-8	-4	-3	-6	4	-2
10	-23	13	3	-2	-3	0	11
-10	-2	5	2	-1	6	3	-2
6	-5	-1	-2	2	3	-1	-7
-4	3	-4	-2	-2	-3	-6	-5
-5	3	6	0	-4	-4	1	-1
14	8	-1	0	2	7	14	30
-3	2	-5	-3	-2	5	4	6
6	2	7	4	0	-2	-4	-11
2	0	2	-2	-3	-3	-4	-2
-1	-1	-1	-3	-3	-3	-4	4
3	2	3	-1	-2	0	1	6
5	6	-5	-3	-1	-4	3	6
4	3	-3	2	-5	-12	-1	5
1	-7	2	1	0	2	-1	2
-4	1	2	-2	-2	-6	-13	-11
-1	-5	-1	0	-2	0	-1	0
-5	-1	0	1	3	-1	-8	-16
-7	-4	9	0	-2	-4	0	-6
-3	1	-6	-1	2	7	2	-1
-3	-8	5	1	2	4	9	16
-5	-2	-3	-3	-6	-7	-2	0
2	0	3	-1	-1	-1	0	5
4	-2	0	0	1	0	-1	3
-2	-3	-4	-1	0	4	5	-1
-4	-5	-2	-1	-3	-3	-4	-9
-4	-5	-2	-1	-3	-3	-4	-9
3	15	6	-1	0	0	8	7
0	7	-1	1	2	6	-1	0
5	-1	3	-1	2	3	9	23
-4	-4	3	2	3	2	0	-9
-1	2	-2	-2	-2	-3	-3	-11
3	-2	-3	-1	2	4	5	14
0	10	1	-2	2	6	2	6
-2	3	-1	1	5	-10	-16	-8
-2	3	-1	1	5	-10	-16	-8
1	-5	1	-1	4	8	3	7
-2	0	3	2	-4	-2	5	-4
-2	2	-4	-5	-2	-1	-2	-1
-2	-7	-8	-2	-6	-15	-3	1
3	0	-2	-2	2	1	-6	-9
1	2	-6	-1	-2	-7	-1	0
-1	-11	-2	-3	-2	0	0	0
1	1	3	-1	-6	-12	-2	6
1	1	3	-1	-6	-12	-2	6
1	3	4	1	-2	-3	6	4
-1	-3	1	0	-2	-2	4	6
-4	-10	-9	-5	-3	-2	2	1
-4	-10	-9	-5	-3	-2	2	1
-2	-1	-3	-3	-1	1	-1	-6
-2	-1	-3	-3	-1	1	-1	-6
-5	1	1	-2	-4	-2	3	4
-3	-1	1	0	-2	-7	-11	-17
0	-9	-3	1	4	5	1	4
0	-9	-3	1	4	5	1	4
2	4	0	-3	-2	-4	7	10
2	4	0	-3	-2	-4	7	10
0	-7	-2	0	1	-2	-5	-2
0	-7	-2	0	1	-2	-5	-2
-2	3	1	-1	0	2	0	2
-2	3	1	-1	0	2	0	2
-4	-11	3	0	-1	-1	4	1
-3	6	4	-1	-4	-2	-10	-11
-3	6	4	-1	-4	-2	-10	-11
-1	-1	-1	-1	-1	-1	4	2
-1	-1	-1	-1	-1	-1	4	2
6	-4	0	-3	-1	-2	-4	-16
3	7	1	-2	0	2	9	15
-3	5	-8	-2	-2	-7	1	5
-7	0	2	-2	-5	-8	-12	-5
4	4	-2	2	0	1	2	-2
0	-7	-4	-1	1	3	5	9
-1	-10	2	-1	-4	-12	-1	6
-1	-10	2	-1	-4	-12	-1	6
-2	-6	-6	-3	-1	-2	-3	5
3	6	8	2	-5	-12	0	0
3	6	8	2	-5	-12	0	0
0	-7	2	0	0	3	1	2
-2	0	-4	0	0	2	-6	-7
1	0	3	-3	-1	-5	-5	-8
-5	-20	1	-2	-4	-5	-2	-4
-5	-4	0	-1	2	7	-4	-17
-5	-4	0	-1	2	7	-4	-17
0	-1	-1	-1	-2	-5	-2	-7
0	-1	-1	-1	-2	-5	-2	-7
0	-1	-1	-1	-2	-5	-2	-7
0	13	-2	-4	0	4	2	3
0	13	-2	-4	0	4	2	3
0	0	0	0	-1	0	0	6
-1	-9	3	0	1	3	1	3
1	-8	0	-1	-3	-5	-1	0
-3	6	3	0	1	-2	-6	-6
2	5	1	1	2	4	0	-5
1	-3	1	0	2	2	1	6
1	-3	1	0	2	2	1	6
2	2	2	-1	0	1	0	5
2	2	2	-1	0	1	0	5
-3	-3	-1	-3	-1	-2	-3	-3
-3	-3	-1	-3	-1	-2	-3	-3
0	-2	0	-2	-2	0	4	10
-1	-2	-3	-1	1	2	2	5
-1	-2	-3	-1	1	2	2	5
-9	-6	0	0	-3	-9	-9	-9
-9	-6	0	0	-3	-9	-9	-9
-5	2	4	-3	0	0	-7	-11
-2	-20	-1	-3	0	-1	-1	1
6	-10	3	-3	1	9	-2	4
6	12	-8	-2	1	0	-3	3
-1	6	3	-1	-5	-9	2	1
-1	6	3	-1	-5	-9	2	1
-6	-4	9	2	0	-3	-3	-6
-1	10	0	-5	-4	-12	-4	-3
2	-2	-4	-2	4	7	10	14
-4	1	-2	-2	0	1	-9	-9
-5	-6	-7	-1	0	-5	-9	-12
-4	-1	-2	-2	0	1	-3	2
-4	-7	-4	-1	-3	-5	-2	-12
-12	-6	-10	-2	-3	-9	-1	-7
11	-3	3	0	0	2	10	19
1	10	8	-2	-1	3	4	1
-6	-11	-8	-1	-5	-9	-9	-12
1	7	-3	-3	4	8	11	5
5	4	-3	2	2	5	0	6
-1	-5	1	4	-2	-7	-4	-5
1	-27	4	-1	1	1	16	23
-8	-3	-7	-3	-8	-13	-10	-8
-1	8	2	-1	-3	-1	4	2
2	3	5	1	-2	-6	-4	0
-5	-17	-2	0	-3	-2	-4	-2
2	14	2	-2	8	11	13	11
2	-1	4	-1	2	6	11	11
0	9	3	0	2	-3	0	-13
-4	-12	0	-1	-4	-5	-9	-15
1	6	-5	2	-1	2	-1	-2
-8	-12	5	2	-2	-2	0	0
0	2	3	2	-1	1	-5	1
13	18	7	-3	-2	-4	0	10
-7	5	-4	-3	0	2	1	-12
-1	8	-7	-2	3	4	-10	-16
1	1	1	4	0	2	-1	2
2	2	2	-1	1	1	3	9
-9	-4	-1	-4	-4	-6	-14	-16
-4	0	-1	1	2	4	11	9
7	12	-5	-5	-2	1	-5	-14
-3	-2	-3	-1	1	3	-3	-7
3	1	6	-1	-1	-5	2	9
-3	-8	4	-1	-2	-5	-8	-14
0	1	-6	-2	-2	-2	5	10
0	9	5	0	-2	-5	-6	6
-8	0	0	-4	-1	2	-7	-13
5	18	-4	-2	-1	-1	2	7
-5	-21	-6	0	-7	-11	-8	-7
4	14	0	0	-1	1	9	11
-17	-28	2	1	-1	1	1	-8
-1	6	0	-3	1	-2	2	4
-8	12	-3	-4	-7	-7	-12	-8
6	14	-2	1	4	1	-2	0
2	8	-1	0	0	-2	-8	-1
-1	-16	0	2	-1	-1	2	-5
6	20	11	1	2	3	-2	1
1	-2	-3	0	1	1	7	7
-8	-3	5	-5	-5	-7	-11	-12
-4	5	0	-1	0	5	-8	-17
-3	-13	3	1	0	1	5	-2
2	5	1	1	0	1	7	11
-7	-25	-1	-3	2	3	5	-2
3	15	-3	-1	-2	1	3	6
-4	-13	-2	2	-3	-2	-7	-9
-3	-20	-1	2	3	3	-1	-3
2	14	6	3	0	4	8	11
5	14	1	2	0	0	3	3
-4	-2	-6	0	-6	-16	-10	-11
-5	-37	-10	-4	-2	0	-5	-16
3	13	1	2	1	5	3	4
6	-2	1	-1	3	6	8	15
5	11	-6	-4	-2	-1	-1	1
-5	1	-3	1	1	-1	-3	-7
-13	12	1	-2	-4	-8	-7	4
2	-2	3	3	2	1	0	6
4	-3	-8	0	2	2	6	4
-2	2	-7	0	-1	-4	-1	2
-5	-18	-7	-4	-2	0	-4	-7
-6	-2	0	-3	-6	-9	-3	-8
-2	14	-6	-1	0	5	9	13
-7	-17	-15	-3	0	3	-5	-8
0	7	-4	0	2	5	-1	0
6	7	6	0	-1	0	-7	-7
0	-2	4	-2	-1	-1	3	8
-3	-8	-9	-2	0	1	3	3
3	-12	-2	0	0	1	2	0
-1	3	5	-2	-1	4	0	0
4	10	9	-1	-4	5	10	13
7	18	3	-1	3	6	5	2
-5	-7	0	-1	-1	1	3	-4
-9	-6	-6	-1	-1	-5	3	13
1	-1	1	2	-2	2	2	3
1	1	0	-1	-1	3	-5	-7
1	4	5	2	0	0	0	1
-2	1	1	-2	1	3	-2	-6
-6	-3	-6	-7	-7	-2	-3	-8
-6	-3	-6	-7	-7	-2	-3	-8
1	0	-2	1	-1	-1	4	6
-5	-6	-2	-2	-2	-7	-8	-16
-2	-1	-3	-3	1	-3	2	-2
-4	0	3	1	-1	-3	-1	-2
-4	0	3	1	-1	-3	-1	-2
1	-3	-4	-1	1	2	-1	-5
-5	-5	-3	0	3	1	-2	-2
-5	-5	-3	0	3	1	-2	-2
-5	-5	-3	0	3	1	-2	-2
-7	-7	-4	-2	-4	-4	-2	1
-7	-7	-4	-2	-4	-4	-2	1
0	6	1	3	2	-5	2	2
7	9	2	-2	1	7	7	14
7	9	2	-2	1	7	7	14
-5	-18	-11	0	0	2	-4	-1
-3	2	2	0	2	5	3	-3
-3	2	2	0	2	5	3	-3
-3	2	2	0	2	5	3	-3
-12	-30	1	2	-2	1	-6	-17
8	23	-2	0	-2	-2	-1	9
5	-3	-10	0	4	10	15	19
[truncated: 1,759 more rows]
