# Supplementary material for: Flexible Virtual Reality System for Neurorehabilitation and Quality of Life Improvement
Source: Sensors (Basel). 2020 Oct 23;20(21):6045. doi: 10.3390/s20216045 (PMC7672612; doi:10.3390/s20216045)
Supplement: Supplementary file 1 [file sensors-20-06045-s001.zip › S4_EMG/User1/HittingCans1.txt]

0	0	0	0	0	0	0	0
0	0	0	0	0	0	0	0
-4	-4	-3	-1	5	-3	-2	-10
0	-4	-2	0	-1	-1	4	3
-2	-2	-1	-1	-1	-2	1	-2
2	3	-2	-1	-4	0	3	8
3	1	4	1	-2	1	4	11
1	0	-3	0	-3	0	0	-10
1	2	-2	-1	-3	-2	-3	-3
-3	-1	1	-1	-3	-2	-1	-6
-2	-12	-3	-1	-1	-1	-3	-4
-1	-4	-7	-1	2	1	-1	-1
1	3	-4	1	3	-1	0	1
1	2	0	-1	-2	1	3	2
-4	-4	-2	-2	-3	-2	-2	-2
-2	5	1	0	0	0	1	0
0	0	-1	-1	-2	0	-2	3
1	7	2	-1	-4	0	-2	7
2	-2	-2	0	-2	-1	-2	1
1	-1	0	-1	0	2	4	4
-1	-6	0	0	-2	1	5	12
4	5	-4	1	-1	1	-1	1
-1	3	3	0	-1	-1	1	1
-2	2	-1	-2	-2	-2	-6	-9
-6	2	0	-1	-1	-3	-5	-15
5	-3	5	1	-1	5	6	14
4	13	0	-1	0	1	3	8
-5	-6	0	-2	-3	-2	1	-1
-2	-13	-7	-1	-1	1	1	0
1	5	-2	-1	-4	-1	4	5
-1	-3	3	0	-2	0	-1	1
0	3	6	4	-1	-1	-1	-2
2	5	1	1	-3	-1	-1	3
1	2	9	-1	-3	-2	0	-6
1	2	9	-1	-3	-2	0	-6
-5	-6	-3	-2	-4	-3	-4	-6
-5	-6	-3	-2	-4	-3	-4	-6
-5	-6	-3	-2	-4	-3	-4	-6
-5	-6	-3	-2	-4	-3	-4	-6
-5	-6	-3	-2	-4	-3	-4	-6
-5	-6	-3	-2	-4	-3	-4	-6
-5	-6	-3	-2	-4	-3	-4	-6
-3	1	2	-1	-3	0	1	0
-3	1	2	-1	-3	0	1	0
-3	7	6	1	-3	-2	-1	-12
4	0	-20	5	-8	-2	-4	-3
-4	-14	21	0	-6	2	3	7
2	-9	-40	-29	-13	-8	-1	4
-8	1	25	5	-2	-2	-10	-25
-1	-19	-23	-17	-9	-4	-4	-5
-5	-24	-16	-12	-6	-5	-1	-1
0	-10	-17	-22	-15	-3	-2	5
-2	0	7	8	6	1	-2	-2
-3	1	-4	13	4	-5	-4	-7
-7	-5	-36	-16	-11	-8	-8	-13
2	1	-20	-8	-6	-3	0	2
3	13	-2	10	4	2	-1	-3
0	-9	-18	-16	-12	-5	-3	0
-5	-2	-3	-7	-6	-3	-6	-17
1	-5	6	10	0	-3	0	-4
-1	-3	8	4	0	-1	0	3
4	-6	-12	-7	0	3	5	11
3	12	5	9	5	2	-2	-4
-9	-12	-3	-1	0	1	1	2
-2	3	3	7	1	1	0	-2
-3	9	16	11	-2	0	0	-1
-1	-2	-6	-2	-3	-3	-2	-1
1	5	7	5	1	2	1	1
6	-6	-1	-3	-1	-1	1	7
-4	-6	-2	0	-4	-3	-4	-8
-3	1	6	3	2	1	-1	-6
0	3	-8	-4	-2	-4	1	0
0	-3	3	2	-2	0	0	6
-2	-3	-1	1	-2	-1	-2	-4
1	1	-8	-5	-1	-3	-10	-6
1	2	1	1	-2	2	3	6
-8	-1	-1	-2	-5	-2	-3	-7
0	-10	3	-2	0	5	3	10
-1	6	9	2	-1	-1	4	1
-1	-9	0	0	-3	-2	-7	-12
3	3	-10	-5	-4	0	3	10
-2	-4	-4	-1	-1	-5	0	0
3	-1	5	5	2	1	5	12
-2	-8	2	3	0	0	0	-9
-2	-8	2	3	0	0	0	-9
3	2	2	-1	-2	-2	-3	-2
1	6	-7	-7	-5	-4	-1	3
6	18	8	5	3	0	4	14
0	0	3	0	-1	1	4	4
-4	5	1	3	5	3	0	1
4	2	7	2	1	-6	-1	6
-4	1	4	-2	-4	1	0	-5
2	8	0	-1	1	0	-1	4
2	-1	-5	-3	-7	-6	-4	-3
8	7	-4	3	0	1	-1	3
-5	5	-7	0	4	-3	-3	-5
5	4	-3	-1	-4	-2	1	0
0	-6	1	-2	-2	2	-1	-3
-8	-7	1	0	1	-2	-2	-2
3	-4	-11	0	-1	0	3	10
0	0	4	-1	-4	0	-2	-5
-1	-1	5	-1	1	1	2	3
-1	-3	1	-1	-3	-3	-1	1
-1	1	-1	-1	-2	0	1	-2
-1	-1	0	-2	-2	1	2	2
-4	-9	0	-1	-1	-1	-2	-3
0	5	-1	-1	0	-1	-1	-3
2	6	1	1	0	1	2	6
-6	-7	-1	0	-3	-2	-3	-9
2	2	1	0	-1	-2	-3	-1
-5	-9	-5	-3	-2	-1	-4	-2
2	0	3	2	-3	1	3	5
-1	-7	2	0	-3	0	0	1
-4	-3	2	-2	-3	-1	-4	-10
0	4	0	-2	0	-1	1	-1
-5	-6	-1	0	-2	1	1	1
1	-8	-2	1	-3	-2	-3	-3
0	0	0	-1	-2	-1	0	-1
-1	2	-1	1	1	-1	-2	-3
-3	3	0	0	-2	-1	-3	-9
-1	-1	-1	0	-2	-1	-3	3
-4	2	-2	0	-3	-2	-4	-3
-2	0	-2	-2	-1	-2	-2	-5
1	4	1	-2	-4	0	1	3
-3	-11	-1	0	-4	-1	-1	-10
-5	-6	-3	0	-1	1	-1	-1
-2	-3	-2	-3	-8	-2	-6	-8
-5	-5	4	2	-4	-1	-3	-5
0	4	7	3	2	0	1	3
5	7	-5	-3	1	0	0	-3
2	-1	-3	0	1	2	1	5
0	4	-4	-1	-3	-1	1	1
-1	2	5	3	1	3	-1	-2
-2	-3	4	2	3	1	-1	-4
-1	3	-1	-3	-5	-2	-1	0
-2	2	4	1	-2	-1	-2	-3
0	0	0	0	-2	0	3	1
0	-10	4	0	-2	-2	0	1
-2	4	-3	0	-1	-1	-2	3
-3	-5	-6	-3	-6	-2	-4	-9
-4	7	3	1	0	1	-3	-8
-4	-7	-6	-3	-1	0	-2	-8
-1	0	-3	-2	-2	-2	0	2
3	-2	-1	1	2	2	1	7
-1	-3	-5	0	-3	-1	-3	-9
7	2	6	4	-1	1	2	6
-3	-1	-2	-1	-1	-2	0	3
5	3	5	4	2	-1	-2	-1
4	5	-11	-8	-10	-7	-2	3
0	1	-3	-2	-3	0	2	7
0	1	-3	-2	-3	0	2	7
0	1	2	2	-3	-3	-3	-3
1	4	-8	-6	-4	-2	-2	0
-4	4	6	-1	-2	-4	-5	-4
5	-3	-13	-7	-5	-1	-1	8
-2	-5	-6	-2	-2	-1	-2	-8
-5	-8	-3	-4	-6	-6	-4	-5
-1	-1	-8	4	6	3	3	-1
-2	-23	-13	-6	-3	-2	-2	-4
2	-3	-10	-10	-6	-2	0	3
5	-1	-22	-17	-10	-4	-3	7
-9	-9	3	3	-1	3	-2	-22
5	5	5	2	2	3	1	3
-3	-3	0	-1	-3	-2	-4	-2
-2	-6	-3	-10	-8	-2	1	3
-1	-6	10	15	6	0	2	1
-6	-6	-26	-14	-6	-3	-4	-11
-1	-4	-10	-5	-8	-5	3	13
1	-1	-1	-1	0	1	0	-2
1	3	-7	0	0	0	4	10
2	3	-2	-2	-2	-1	1	4
4	0	-5	2	-2	2	3	9
10	-1	11	7	3	4	5	-6
-6	-13	-5	0	-2	1	1	6
-1	-12	4	2	3	-1	3	-7
-3	-12	-10	-6	-11	-6	-4	-1
-7	-16	-6	0	-4	-4	-3	-5
-15	-19	-1	0	0	0	-3	-11
1	3	3	2	0	1	2	8
-1	2	-3	-1	-3	-3	-2	1
-21	2	-3	-2	-5	-1	-2	5
-12	-7	-6	-6	-11	-8	-4	-5
4	-10	-6	-1	1	2	2	6
17	4	1	-2	-2	1	2	-1
-12	8	6	3	-1	-1	-2	-5
36	6	2	3	1	4	9	18
-7	-22	-11	-6	-4	1	1	4
-26	-3	-6	-1	-3	-4	-12	-27
15	-10	-1	0	-3	-2	0	13
29	14	1	2	3	4	7	15
-3	1	-5	-5	-5	1	5	20
-10	5	1	2	5	6	-4	-28
-25	-7	-14	-4	-5	-6	-6	-16
-18	-22	-13	-7	-6	-4	-3	8
10	0	7	3	-2	-10	-15	-11
-7	-16	-8	-7	-10	-7	-12	-28
-4	-26	-6	0	5	7	11	21
-39	-8	1	-4	-2	-2	-10	-35
-11	14	1	0	-4	-3	-1	3
-5	-8	0	-1	-3	-1	0	-10
-19	-14	-3	-5	-7	-16	-32	-88
20	-9	14	3	3	11	14	14
2	16	1	2	4	6	10	17
8	55	-11	-2	2	5	4	-5
20	26	26	11	3	-1	-3	2
25	-21	19	2	-1	0	5	3
-30	-26	-20	-6	-4	0	-4	-1
-17	-46	10	-2	-7	-7	-25	-64
25	18	4	2	2	11	20	30
-16	-57	-25	-12	-5	-7	2	41
9	56	-2	4	8	8	4	5
23	-2	17	5	0	9	20	28
2	-16	26	0	-2	-4	-18	-68
-2	19	-12	3	15	10	-5	-25
-20	-18	-20	2	-8	-25	-23	-18
51	14	30	-6	6	18	31	58
-37	-37	-51	-48	-58	-35	-20	-23
23	28	7	3	8	2	-18	-23
-4	-16	4	-13	-19	0	2	-15
-7	-8	-12	-7	7	2	8	13
-18	0	-41	-3	0	-11	-1	30
-87	-31	-7	-10	-6	-14	-55	-104
-23	7	-22	-2	2	-2	-8	-12
112	46	15	0	-4	11	42	113
-34	27	-5	0	-6	-15	-15	-1
-11	19	-8	2	7	-4	-16	-20
25	16	12	3	-9	-7	-6	1
-25	-15	17	0	-7	-16	-31	-68
8	-38	31	8	-1	0	5	5
15	7	-6	-5	-9	2	10	30
40	-29	5	5	6	-3	-18	-38
-53	-86	14	11	-6	5	7	-4
3	28	-6	-5	3	2	3	1
23	-45	-16	-14	-4	-11	-22	-59
-24	2	-18	-14	-18	-9	0	19
8	11	-18	-12	-13	-5	4	20
-2	14	9	5	5	-4	-15	-49
-32	-10	0	-3	-9	1	4	13
4	4	-2	0	1	3	9	18
7	-7	1	1	-8	-2	2	0
14	22	12	11	9	4	0	16
6	4	2	-5	2	3	3	19
-7	-3	-6	-4	-7	-13	-4	0
2	-7	2	1	-3	-3	0	-4
13	-3	-3	-5	-5	0	0	2
-18	-30	-8	-3	-2	-1	-3	-5
12	10	-5	-1	-8	-4	-2	7
-5	-24	3	-4	-7	-2	1	3
0	15	6	4	-2	2	-6	-15
7	-6	-8	1	9	8	3	-7
-2	-14	-6	-7	0	0	-7	-11
-4	7	2	1	-1	-1	0	4
-12	-45	-17	-9	-10	-4	-3	-1
-6	14	16	3	4	-4	-7	-16
4	24	-6	-5	-7	-3	0	4
5	9	5	5	-1	0	2	15
13	8	12	7	5	6	8	15
-4	19	-3	1	4	-10	-24	-35
-10	2	10	7	3	-1	1	-7
-21	0	-5	-4	-2	-2	-4	-22
-7	7	-15	-7	-4	-2	-2	-6
-8	-14	-15	-6	-5	-2	-13	-38
34	40	-4	5	0	5	12	30
-7	6	6	-2	-4	-3	-3	-11
-7	26	-26	-9	4	4	7	13
-2	-5	5	2	-1	2	8	20
11	24	21	5	-3	-4	4	17
-26	-47	-16	-5	3	1	-5	-15
-39	-52	-4	-5	-11	-7	-17	-41
-21	-29	-16	-12	-8	-5	-10	-23
-24	-14	-8	-2	-8	-3	1	9
17	6	7	1	-6	1	0	0
18	15	-4	2	5	-2	2	8
2	23	-4	-1	-1	3	3	-2
-10	12	7	-3	-6	-3	-2	-7
31	7	18	9	9	13	23	42
-38	-60	18	0	-8	-17	-25	-30
28	28	7	3	1	2	-1	4
12	28	-1	0	-3	-7	2	27
28	16	6	9	7	11	9	-4
-23	-35	-22	-3	-4	-5	-15	-17
56	11	-7	-3	-2	0	1	1
-19	12	-5	-3	-4	-1	-13	-42
-56	-59	5	-2	-7	-5	-6	16
2	6	2	1	-5	-5	3	5
-3	4	-5	-3	1	4	5	6
-21	-31	7	-2	-6	-5	-10	-16
9	5	-6	6	4	-13	-27	-56
19	-36	-15	-5	-2	-4	15	28
41	35	-1	-8	-14	-12	-10	0
-10	2	0	4	2	3	4	10
5	9	-8	2	7	1	0	-1
-14	-22	5	2	9	8	5	-8
-2	-22	-15	-10	-3	1	9	38
-11	6	3	3	-5	1	-5	-9
13	5	2	3	5	4	6	2
1	-20	-17	0	2	0	4	11
-4	5	16	10	3	1	3	7
20	6	-4	-3	4	5	17	22
-4	-36	-15	-1	-1	-1	4	50
23	30	-4	5	9	10	19	43
0	37	7	7	1	-6	-23	-64
16	20	17	5	3	6	15	26
4	-27	-13	-3	-5	-9	-11	16
15	6	14	-2	-8	-5	3	7
-2	4	10	0	-1	2	0	-8
-27	-57	18	-2	-1	4	8	5
-49	-10	-9	-2	1	-2	-15	-19
28	29	9	1	3	-4	4	18
-63	-95	17	-15	-20	-26	-39	-65
-26	-87	-13	-4	-11	-6	-9	-6
4	2	12	4	6	5	4	-11
31	34	13	4	1	10	16	51
-33	7	-3	-5	-15	-11	-15	-9
-20	-19	4	1	10	-2	-12	3
24	-12	-1	-3	-3	4	1	-1
-4	-38	1	-4	-4	-5	-9	-16
-67	-113	-17	-10	-4	-9	-18	-30
8	35	2	1	-5	-1	5	12
25	42	6	3	-2	-2	-18	-45
-45	-49	-23	-22	-17	-14	-30	-73
18	61	12	0	6	-1	5	17
-47	11	-5	-9	-10	-4	-4	-3
-42	-109	-15	-6	-11	-9	-10	-26
19	55	6	7	5	6	15	37
-34	13	-2	-4	-17	-1	-9	-11
26	26	11	4	5	3	1	10
26	26	11	4	5	3	1	10
20	-26	-7	1	0	1	4	3
28	40	27	5	-7	-2	3	-1
-3	13	3	0	-4	-2	-3	6
-9	-10	35	2	0	2	6	-5
33	47	-3	5	0	10	18	41
-36	-11	2	-6	-9	-4	-24	-77
14	-40	-33	-11	-9	-7	-4	6
23	11	-5	-1	-5	-4	-5	-8
-26	11	6	3	5	-7	-19	-42
-14	-14	6	-1	-8	-7	-15	-33
27	10	2	-4	-11	-2	9	34
18	-30	3	2	0	2	10	22
4	31	-8	-2	2	4	7	20
-34	-29	-17	-5	-2	-6	-18	-57
-40	-37	6	-2	-4	-9	-18	-39
-24	-76	12	1	-5	8	6	-28
29	-24	0	-1	-1	5	9	16
32	20	-10	-4	-4	-10	-3	25
14	45	-12	6	9	11	15	33
-4	32	-4	2	4	-3	4	40
-1	-1	-3	-1	2	1	2	11
-1	-5	-3	-1	1	-2	-1	-12
-7	8	-9	-3	-1	0	-5	-5
-47	-24	-1	3	-3	2	2	-11
9	11	8	8	1	6	8	5
5	41	12	6	5	0	4	9
-8	5	-1	0	1	-6	-5	-8
-3	-4	-8	3	10	2	-8	-35
-2	30	2	-2	-7	-8	-7	3
28	51	6	5	4	8	6	2
7	35	10	2	8	1	5	17
-17	-1	-4	-2	-4	0	3	13
-3	-6	-14	-3	-5	-1	3	9
-19	26	15	5	1	-3	-15	-35
3	-9	18	2	0	-3	-6	-12
43	0	2	-2	3	11	32	67
-4	-1	-2	0	-3	-3	1	3
-12	-47	1	3	4	7	4	7
46	76	14	2	-3	-4	-6	16
-66	-38	-18	-9	-9	-11	-20	-55
-25	-25	0	2	-1	-1	4	11
18	63	-16	-2	-17	-9	-15	-17
5	4	-21	-6	-2	-1	-1	9
-42	-68	-19	-4	1	-5	-9	-8
-28	-14	6	0	-4	1	-1	-10
-21	16	-9	-1	0	3	-9	-44
-38	23	10	6	9	1	-10	-18
-34	-6	2	-2	-10	6	15	18
12	-30	12	-1	-16	-6	5	18
-7	-5	9	-3	-10	-4	-5	-12
14	28	16	9	-8	8	3	-4
-8	-9	-1	1	8	4	9	10
-24	-5	3	0	-2	-8	-7	-6
13	5	-1	1	0	6	3	3
29	63	3	15	38	22	4	12
23	36	10	-1	-10	-3	0	-5
-4	-17	9	-3	-8	-12	-13	-9
1	17	13	4	-8	-3	-4	-14
12	10	-2	-5	0	5	8	6
-3	11	-14	1	-2	-2	2	14
-14	-2	28	11	-3	-4	-8	-9
-14	-1	-11	-8	-9	-7	-7	-14
7	14	-10	-1	-8	-6	-7	-12
-22	-3	-3	-1	1	-7	-11	-20
16	-5	22	7	9	7	13	26
-8	10	4	-5	-8	-6	3	14
-6	0	-14	-10	-6	-1	4	6
-7	-27	15	4	2	-5	-14	-30
-7	6	2	4	1	3	4	5
-39	-52	-7	-5	-7	-2	-15	-50
-16	-12	-2	-5	-6	-2	-2	1
8	8	14	9	3	1	3	10
-3	-12	-3	-5	-4	2	6	22
19	35	-32	-5	-2	4	16	36
10	3	19	6	7	5	2	-2
-8	-8	-8	-7	-8	-7	-8	-19
-4	-24	5	6	0	1	4	23
-34	-26	-7	-4	-10	-10	-17	-35
-2	3	8	1	4	5	5	1
15	-5	8	8	3	2	10	31
6	-12	-8	-5	-8	-5	1	-1
0	-5	2	1	6	9	10	8
-15	13	8	1	-2	-2	-6	-23
14	23	-4	4	1	1	8	21
-15	-7	1	-2	-5	-6	-10	-15
1	-2	5	0	-6	-3	2	9
6	12	0	5	3	5	9	18
-4	-3	-8	-5	-2	-2	-2	-10
8	9	15	5	5	12	17	25
-1	-22	2	1	0	-2	-3	-1
-6	2	-8	-11	-13	-9	-9	-21
2	12	9	-1	-2	-1	4	9
11	3	-29	-5	0	-1	8	26
-15	-12	-5	-1	2	4	1	-12
19	13	-8	3	2	3	2	7
15	18	21	22	14	6	12	28
3	3	-30	-19	-12	-6	-3	9
-3	-38	-10	9	-5	-7	0	23
-6	-50	-2	-3	-6	-7	-13	-23
-6	-50	-2	-3	-6	-7	-13	-23
-14	-34	-35	-31	-11	-5	-10	-35
-1	32	5	11	-1	1	1	-3
-3	40	18	19	8	5	14	38
17	-3	-41	-30	-9	-6	-8	-4
-4	-21	8	-1	-1	1	5	5
8	-24	9	14	-5	-1	2	23
-4	0	2	4	-4	-2	0	-1
-8	-26	23	3	-4	-4	-2	-14
29	33	-47	-20	-6	0	6	31
7	-14	19	16	6	-2	-8	-10
19	19	-74	-26	-15	-6	1	21
12	47	16	19	6	4	2	7
-30	-44	67	29	10	4	-4	-16
5	35	23	11	14	8	-3	-12
9	14	-38	-10	-1	-2	-5	-16
14	30	19	8	1	1	4	5
-8	-7	15	6	4	2	-2	-13
15	13	-30	-18	-13	-7	3	18
15	13	-30	-18	-13	-7	3	18
10	4	-43	-29	-18	-6	7	35
23	-7	3	-4	-3	4	14	45
13	16	35	19	5	0	12	18
26	30	-6	-10	5	8	7	11
94	23	43	17	21	29	33	30
-12	-19	8	16	6	-1	5	10
5	-9	-15	-10	-6	-2	0	10
-1	-18	-9	-9	0	4	-6	-9
-20	-3	3	-11	-11	-11	-23	-35
-33	-40	-8	-10	-6	-17	-43	-88
-31	-9	-22	-1	5	-1	9	47
-31	-9	-22	-1	5	-1	9	47
-31	-9	-22	-1	5	-1	9	47
-31	-9	-22	-1	5	-1	9	47
35	-16	40	32	29	24	68	32
60	24	-32	-11	74	52	53	70
59	18	35	12	-47	-34	28	99
41	-90	-35	2	46	28	6	-79
58	39	-26	21	-6	52	55	86
116	127	-32	-60	-49	19	50	119
-124	30	-14	-7	15	-57	-81	-128
52	82	-55	23	-5	8	7	46
-31	-47	27	-39	-7	-18	-16	30
-3	6	-15	-9	-38	-31	34	30
-10	-30	37	32	29	28	7	-21
-31	-43	-17	2	-8	-3	-29	-20
6	13	-1	-12	25	19	19	-20
13	12	-3	-21	5	18	19	21
-20	-21	5	3	-4	-3	-1	26
4	13	-14	-4	1	-5	-29	-57
-24	-4	6	4	-3	-15	-42	-97
3	51	25	20	13	0	-4	-6
5	-9	-26	-8	-16	-10	2	-5
-9	54	-4	-3	-2	7	8	11
10	6	-20	-13	0	4	2	1
-12	-20	6	-7	-7	-9	-3	-17
16	-5	-36	-23	-13	-8	9	12
50	4	6	15	2	1	7	44
-1	1	-5	-13	-9	-2	5	3
-18	-8	-3	4	-4	-11	9	12
2	12	1	4	6	4	-5	0
17	22	-5	-2	4	3	2	11
0	-5	-3	-6	2	1	-6	-8
9	-1	-2	-2	-5	0	7	11
19	11	5	2	-2	0	6	14
-14	-19	25	1	-5	-3	1	-8
3	6	-5	1	-2	-1	6	15
7	5	9	8	10	6	6	13
-1	-10	-6	-3	-7	-2	-3	-4
-5	-2	-7	-6	-11	-7	-5	-3
-8	8	-7	-1	8	-3	-6	-12
-4	-6	4	6	3	4	-8	-10
2	5	-1	-2	-4	-2	3	10
12	4	0	-4	-1	4	8	21
-15	-7	4	2	2	-3	-7	-15
0	-5	4	-5	2	3	-1	-8
-21	-9	-3	3	2	-2	-1	-10
9	7	8	8	-3	0	0	5
10	3	-1	-5	-11	0	7	5
-4	-6	-7	-6	-6	-3	-6	-12
3	9	0	0	-3	-1	0	-1
3	4	-2	-3	-2	0	1	-3
-4	5	2	0	-2	-1	-2	-1
-7	-55	-25	-19	-12	-13	-10	-4
-1	9	14	16	4	-1	0	-3
3	10	20	22	2	0	0	1
1	4	5	0	-2	4	3	-1
-9	-8	-14	-6	-4	3	9	24
15	-5	-4	0	1	10	31	62
-2	11	-13	4	2	-3	-13	-34
-4	5	1	-1	1	3	3	2
9	20	-6	2	2	0	8	18
12	9	7	3	2	5	10	8
-11	0	-4	2	1	2	0	0
-28	1	2	-4	-5	-4	-3	-9
-8	16	8	2	0	3	8	20
17	-11	0	2	-1	1	3	8
17	-11	-7	-3	-4	-3	-13	-5
-18	-4	13	5	2	3	4	-6
19	-7	4	-8	-6	0	5	15
-35	-53	-37	-18	-7	-6	-16	-32
8	3	36	13	-3	3	11	29
-44	11	17	-2	-9	-13	-10	-5
25	-7	-5	3	0	-6	-1	15
0	-6	0	-2	-8	-3	11	17
-26	15	-11	-7	-5	-12	-23	-50
8	15	-8	-2	2	8	12	35
16	56	4	4	4	4	12	3
-39	-89	-22	-14	-18	-37	-72	-41
2	6	-2	-2	-1	4	7	-21
28	51	10	5	1	0	0	12
-8	3	5	-1	-3	0	-11	-21
-30	-3	-10	-7	-8	-2	-8	-23
-22	-15	1	5	-4	-3	-3	-13
3	24	-8	0	2	0	4	14
14	0	46	5	-1	4	-1	4
-43	-68	27	3	-2	4	7	-19
67	30	-21	7	11	11	37	124
-15	-29	-26	-5	1	-7	-29	-22
-17	18	10	-2	-19	-3	5	-4
10	5	-2	0	-7	-8	-12	-19
-2	34	3	2	-5	-7	-9	-11
-10	-13	-7	-4	-1	-8	-8	-24
1	6	0	-1	-6	-9	-12	-17
-17	-22	-9	-5	-7	-4	-10	-29
-5	-2	9	2	4	1	2	5
11	9	-9	-5	0	0	5	10
-28	-6	-10	-7	-6	-1	-1	9
5	8	2	2	3	3	3	1
21	55	26	12	-4	3	7	27
-27	-1	-33	-12	-4	-9	-24	-84
9	-13	2	2	0	5	15	42
-8	-61	-5	-5	-6	-7	-22	-11
-2	9	2	1	1	1	12	28
-4	14	6	2	-1	3	2	0
3	21	2	-2	-6	-11	-12	-2
9	17	4	2	4	1	-6	-7
14	18	-6	-5	-6	-4	1	13
-11	5	-3	-6	-5	-6	-12	-23
-4	-5	0	2	3	4	10	19
27	27	2	1	-1	4	4	14
9	-4	1	-7	-6	-3	-3	18
3	12	-3	1	1	1	6	8
-18	6	-4	-1	-5	-2	-6	-16
19	-4	1	2	3	3	10	24
-2	4	0	1	-2	-3	-3	-14
-12	-12	4	-1	-5	-4	-6	-16
14	16	-1	0	-2	0	2	15
9	23	1	3	-1	0	2	3
7	4	-13	-1	3	1	-5	-8
-10	-5	3	-6	-2	-4	-15	-47
9	4	-1	4	3	4	12	28
-4	-26	2	2	1	-1	-12	-27
4	18	1	3	10	5	5	9
12	21	-3	0	-2	-3	3	13
6	4	2	4	0	3	4	10
-11	-7	21	2	1	5	6	5
-7	13	-5	1	7	7	5	6
-8	2	-6	-2	-5	-6	-17	-52
14	13	-7	-4	-7	-5	0	8
-2	9	-8	-2	-4	-2	-4	0
-7	-38	-12	-6	1	1	0	-1
1	6	-2	0	-5	-5	-3	2
4	11	8	1	-3	0	0	-2
-9	-2	4	-3	-3	-5	-7	-24
-12	-2	-4	-2	1	0	-1	-4
-13	-13	1	0	-2	-4	-10	-18
-18	-5	-11	-3	-4	-2	-2	-4
-1	11	6	-2	0	3	4	1
-19	-30	-2	-5	-6	-6	-11	-25
6	-7	-10	1	5	5	5	15
-2	-2	3	-1	-1	1	-3	-9
2	11	-1	1	-1	-3	2	1
0	-7	2	-3	-6	-4	-3	1
-2	-8	3	-1	1	3	-2	1
-2	-5	-2	-8	-4	-8	-6	-5
5	-4	0	3	-7	-1	-2	1
-11	-13	-17	-8	2	-2	-4	-5
7	11	12	10	3	4	2	4
-1	5	10	-1	-2	0	-1	-2
-3	-2	-4	2	5	0	0	-1
-2	2	8	11	4	10	6	-2
0	-8	-14	-15	-6	-3	0	-1
2	-4	-16	-15	-13	-10	-2	2
4	5	9	3	6	8	1	3
9	16	24	6	-9	-8	2	4
-3	4	6	2	-1	-8	-2	0
1	7	6	8	-2	-3	-4	2
-9	-7	-18	-3	7	2	5	-4
0	-36	1	-3	-4	-1	1	1
-2	-4	-3	-13	-7	-2	-15	-5
-8	1	-2	-7	-8	-3	-18	-9
12	16	33	21	2	2	-3	3
-5	-10	-3	1	-6	-6	-1	2
7	1	0	1	3	7	10	4
-47	-9	-2	1	-6	-12	-32	-46
34	7	4	3	4	13	38	64
8	-1	0	1	-4	-3	7	15
2	-8	-17	-10	-4	-4	-3	-1
0	-9	-7	-10	-6	4	8	3
2	-13	0	1	6	13	20	41
14	-16	-7	-6	3	0	5	12
3	-65	-15	3	1	0	-4	-7
4	-29	5	-6	-8	-3	-2	-14
-8	-54	-4	6	3	0	-10	-9
-6	20	27	7	-7	-10	-3	-7
-23	-20	-39	-10	-7	-9	-12	-15
9	-40	-13	-6	-2	-4	-2	-3
24	27	-23	-4	3	6	6	16
4	-39	-1	9	7	3	6	-10
11	-8	-4	-1	-2	-5	0	27
23	76	1	1	5	3	4	14
-20	-15	14	7	11	8	-1	-16
-18	-17	21	3	-1	-8	-10	-14
-7	1	3	7	4	5	3	-7
-17	0	-6	-2	-7	-4	-2	1
6	-5	-4	-2	0	2	1	-3
-18	-8	1	-6	-5	0	-3	-20
17	-18	2	8	-6	-8	3	12
-18	-1	-2	-2	3	-2	-4	-1
-20	-11	-8	-7	-3	-6	-10	-7
83	37	50	22	3	15	21	22
4	0	-21	-15	-12	-12	-7	12
6	4	0	6	1	-3	4	12
32	80	36	5	2	0	0	3
12	-5	-8	-1	2	6	10	27
-33	0	-1	3	6	-6	-7	-16
-60	-18	7	7	-2	-2	-6	-46
-11	-12	-11	-1	-7	-13	-14	-2
19	13	8	1	-3	-6	1	7
-7	-22	-2	0	2	11	13	27
-4	12	-9	0	5	2	4	8
-9	-73	3	-3	-7	-7	-19	-36
41	26	4	2	0	7	11	21
-19	6	2	2	9	0	1	-1
-10	-17	33	12	5	9	2	-6
-7	-17	-2	-4	-12	-12	-9	25
-12	-8	-7	7	11	5	1	-9
-1	8	-4	-3	-9	0	8	13
20	-18	1	-6	-9	2	4	-7
-45	-37	17	2	-5	-4	-7	-23
-50	-6	-7	4	15	5	-3	-27
19	-34	-8	-11	-6	0	0	-17
18	10	4	0	-7	-1	2	3
10	3	-3	2	4	1	-3	-5
33	-13	14	0	2	11	19	26
-46	-47	-11	-9	-11	-9	-7	-14
32	51	22	15	14	15	19	30
-2	42	9	5	3	-3	-7	1
-23	1	14	5	-2	-3	-1	-5
-21	-13	-19	-6	-11	-7	-7	-17
-22	5	-2	-6	-7	0	-18	-57
-25	-12	20	6	1	-11	-17	-21
17	-24	6	-3	2	-11	-18	-23
-17	-22	-15	6	3	8	18	27
0	-13	-3	6	9	4	4	21
39	1	-30	-6	-8	-9	3	22
25	-31	-4	-7	-7	-6	-10	-9
-12	20	-13	-12	-19	-11	7	13
-37	-11	24	15	14	15	30	12
-1	30	4	0	0	0	18	13
-35	-94	-17	-18	-14	-11	-10	-1
-43	-77	-22	-13	-13	-4	3	22
20	37	15	7	5	14	12	14
15	-60	-10	-7	-1	-2	-2	14
6	34	-23	-4	0	-7	-24	-44
-24	23	-27	0	5	2	12	12
-5	24	-7	-2	-4	-6	-10	-9
-19	-92	20	4	-6	2	5	13
-7	62	11	6	-3	-20	-19	-35
-4	34	27	13	7	3	9	21
-29	-80	-4	-2	-20	-5	12	9
6	2	-13	-7	-7	3	5	-5
7	-24	22	9	-2	-14	-13	2
22	37	-19	-8	-9	-3	1	10
-33	-12	25	5	-7	-12	-31	-88
-4	25	-13	-7	-6	-15	-15	-20
30	-12	-5	-11	-22	-18	-10	18
-39	-8	-27	-9	2	9	10	12
6	11	-16	-7	9	7	6	7
-32	-61	-24	-17	-23	-24	-40	-68
-6	4	15	6	7	0	9	16
15	17	6	1	3	14	18	23
5	28	20	14	10	9	8	14
-22	-13	-6	-8	-12	-20	-28	-38
1	-27	4	2	7	10	5	-5
0	-17	27	10	-7	-3	3	9
-3	-39	-19	-15	-9	-9	-8	-9
-17	-80	-44	-18	-14	-29	-26	-6
-2	19	7	-2	4	10	3	-13
4	34	41	14	0	6	8	5
11	18	-15	-15	-2	-15	2	11
0	7	-3	-9	3	9	4	3
-14	22	1	1	3	1	3	-9
10	-9	-8	5	-2	-8	4	26
1	-19	-32	-16	-9	-6	-9	-17
3	2	-20	-2	3	5	1	-8
0	4	-44	-17	0	-2	-8	-22
8	7	-5	3	5	1	10	34
2	-10	-49	-24	-15	-13	-5	8
15	22	-34	-10	-16	-12	-2	12
-35	-15	12	3	-4	-9	-1	-7
-3	-11	-33	-7	-1	-5	-11	-12
-19	-17	97	18	-1	1	-13	-34
27	22	-10	-8	-4	4	9	4
-7	-48	-19	-8	-9	-2	-6	-10
19	34	-3	1	-2	4	11	25
14	26	2	0	8	11	11	0
-1	-8	-11	-5	-9	-17	-15	-2
-25	28	78	35	9	3	-8	-45
13	-18	-24	-11	-2	-4	4	6
4	-7	52	20	-1	11	16	6
-14	-1	26	9	6	3	0	-6
13	53	14	23	-1	-8	-7	1
-12	4	25	15	10	9	8	-1
-4	0	20	11	-1	-1	5	15
13	-7	5	8	0	1	5	11
38	41	-22	-11	-7	2	7	14
-1	15	24	23	11	1	6	8
4	15	20	14	9	3	0	1
5	-15	-13	-2	-4	-3	-7	-16
-11	1	-6	-7	-10	-4	-12	-31
8	15	-5	5	5	6	3	2
-7	-16	12	19	3	0	-3	-24
2	-23	-27	-24	-15	-5	4	-9
-5	-14	-15	-11	-14	-5	3	20
-55	-4	-10	2	-6	-8	-17	-9
11	29	-19	-5	-5	-8	-11	-1
23	22	16	19	9	13	15	22
-14	16	41	19	7	7	10	27
-2	-30	7	-13	-4	-8	-17	-46
-15	7	12	3	14	11	0	22
22	17	7	5	-3	0	13	26
17	10	5	-4	-4	0	-10	1
5	18	28	12	20	10	7	25
-2	7	-22	-14	-9	-4	0	11
-3	-1	-12	-3	10	2	-25	-52
-3	18	-15	2	7	-6	-3	3
17	6	19	13	13	9	15	30
19	3	-16	0	7	-4	3	1
19	3	-16	0	7	-4	3	1
19	3	-16	0	7	-4	3	1
80	19	28	12	1	14	22	18
7	-43	-47	-35	-80	-101	-63	6
98	31	99	66	78	67	34	53
-68	55	20	63	26	-80	-96	-78
-41	-53	-28	-23	-12	-12	-11	6
-43	31	42	-51	-71	-53	-27	-7
-116	-101	-35	21	75	-17	-1	11
11	27	27	-13	-11	13	-5	23
-28	0	-10	85	60	22	49	39
-28	0	-10	85	60	22	49	39
-83	-23	9	80	4	-64	-21	-2
1	-22	-55	12	12	11	9	-37
-2	-16	41	-47	14	2	-27	-69
23	40	-15	-35	-11	-13	37	60
26	-14	6	16	10	20	35	53
7	-3	54	8	-12	-6	2	-6
26	-34	-33	-17	-6	10	29	63
12	20	6	13	-11	9	23	40
-22	-55	-19	-16	-20	-17	-27	-23
0	14	1	-1	-4	-2	3	20
13	8	-3	-2	-4	0	4	16
22	33	20	8	-1	12	40	47
4	12	2	12	1	-2	2	7
1	-12	-5	2	2	-1	0	9
-28	6	-18	2	-6	-22	-61	-104
7	-34	-45	-29	-13	-2	12	36
-5	-12	-10	-6	2	5	-1	-9
13	21	26	18	8	-2	4	8
-12	-29	-4	-8	5	5	6	3
5	1	-8	-20	-12	-9	4	15
-18	-20	-30	-28	-16	-8	-5	-11
8	1	-7	-2	5	6	2	8
7	3	-3	3	2	3	6	9
1	-2	-9	-4	8	-2	-3	0
-1	-1	2	1	-2	-1	2	-2
7	1	1	-3	-3	0	3	10
5	4	11	2	4	3	2	0
-6	-6	-3	-2	-3	-2	-4	-4
2	-4	-7	-6	-4	-1	-1	-2
-4	-1	-1	3	3	-4	0	3
-4	-1	-1	3	3	-4	0	3
-20	-9	-8	-2	-1	-2	-1	-9
4	2	3	-2	1	-2	-4	1
3	1	5	2	2	2	3	2
3	0	-7	-5	-5	-3	2	3
0	-2	-1	-1	-2	-1	-2	2
5	-3	1	-4	-3	1	5	10
1	1	-5	-5	-1	-4	-2	-8
-2	0	-1	-4	-8	-1	-1	2
-5	6	22	34	16	-1	-9	-19
-6	-7	-9	-9	9	-2	-6	-3
7	2	0	-5	0	1	0	10
-12	-6	-8	-2	-2	-7	-11	-23
-4	1	6	-1	4	-1	-1	-9
3	-3	-6	-2	-2	-1	6	9
5	21	4	8	4	2	0	-3
-3	7	-2	-8	-1	-6	-7	-6
-4	-3	-10	-8	-4	0	3	2
0	-2	-11	-9	0	5	8	5
-2	12	23	10	-5	-7	-3	-5
3	3	-20	-10	-1	5	2	0
-1	3	12	-2	-1	-3	-5	-6
-5	-10	-22	-11	-13	-15	-16	-8
13	-16	-3	-3	-3	13	11	6
-1	7	-4	0	-2	0	-4	-5
0	-8	-7	-1	-1	7	6	5
15	17	10	7	6	3	0	15
-2	7	4	-2	-3	0	2	4
-18	-9	-3	1	-6	-6	-6	-2
9	-5	-4	-2	0	-4	-3	-17
-5	-6	-30	-5	3	-1	-1	7
-4	5	-9	-2	-8	-11	-13	0
-38	-14	-4	-5	-4	-3	-3	2
-20	14	0	3	-3	-3	-9	-23
11	21	10	10	5	4	1	-1
-7	0	4	1	-1	-3	-1	5
12	-21	-3	2	-2	5	-4	3
-30	-15	11	6	-2	2	6	6
-4	-8	1	-5	-7	-4	4	20
19	-8	2	-4	-13	-2	2	-11
5	-21	-5	-4	0	4	4	13
5	-16	-8	-10	-9	-3	-10	-9
5	-8	-4	6	-2	0	-2	2
-16	-85	-11	-7	1	8	7	21
-6	42	-12	-8	-10	-8	-9	21
11	-12	19	-1	-8	-7	-7	-14
58	56	-25	-1	3	13	29	49
-11	-7	-8	0	2	-12	-20	-32
6	36	6	1	-3	-8	-11	-2
-5	56	13	6	12	1	0	-9
2	14	-3	-4	1	-2	-24	-8
-5	-18	9	9	15	1	-9	-3
1	12	2	1	-2	-8	5	16
34	-22	-7	12	10	5	-6	-24
9	21	10	4	-16	-7	-7	-6
11	23	4	1	-2	-1	14	10
-13	-28	-7	-1	3	6	-2	-4
1	26	-4	-2	0	1	0	-4
-9	-13	13	3	-7	-6	-3	-11
-4	-28	-8	-5	-11	-7	-10	-7
-5	-15	9	3	-4	-6	-5	-14
14	29	5	4	3	4	5	10
-18	-5	-3	-5	-1	3	-3	-9
11	10	-6	-2	0	2	3	16
-21	-5	-4	-10	-12	-4	-8	-6
-4	30	10	4	4	0	-4	0
5	-21	3	1	-3	-7	-6	-11
-20	9	2	-1	-5	2	3	2
-12	-15	0	-3	-6	2	0	3
36	8	-4	-1	4	2	13	10
-23	-16	-1	1	-1	-5	-1	0
-8	-3	7	-2	-4	-5	-14	-36
-15	10	8	5	-3	-4	-8	-16
12	-9	21	3	4	12	19	24
34	50	5	1	4	4	0	-8
58	92	-27	2	6	1	5	26
49	31	9	3	-3	-2	-2	-7
2	9	-5	-1	-3	2	2	1
9	26	11	6	8	15	12	-4
-44	6	-15	-3	-1	-3	-2	-11
-3	-11	-20	-12	0	3	-15	-42
-2	-13	-25	-10	-6	-12	-8	-1
-16	7	27	0	-7	-5	-17	-51
-18	22	-11	-1	9	10	9	11
-69	-107	-23	-11	-21	-28	-35	-28
-38	-15	-21	-14	-26	-19	1	5
6	33	1	1	4	4	10	0
1	-40	3	-4	-12	-6	-5	0
-24	-36	-9	-8	-11	2	8	8
-21	-58	-13	0	-7	-3	-10	-19
22	29	-1	-4	7	8	11	18
8	-5	-2	1	6	5	2	-14
2	-7	4	-1	1	-5	-7	-15
-11	-29	6	-14	-13	-11	-10	-20
-2	19	11	3	3	1	-4	-25
10	-48	-4	2	3	3	-1	-8
-26	-33	2	-3	-4	2	-8	-31
14	28	12	3	0	-5	-4	4
-16	17	-23	-4	-5	-9	-9	-3
30	38	10	2	8	15	18	7
-5	-42	-13	2	12	23	37	37
-28	44	-16	3	-9	-11	-15	-13
8	29	1	3	8	18	23	39
13	-23	-12	-4	-7	-9	1	5
-1	-26	-19	-4	-2	-8	-19	-63
70	45	22	5	3	10	17	46
40	50	9	7	4	2	11	42
0	71	-20	-5	1	2	0	34
8	28	-23	-2	-4	-3	-4	11
26	21	3	-5	0	5	17	25
-21	-34	19	2	-4	-9	-5	-25
-9	-2	0	-7	-10	-8	-6	-13
51	46	3	5	7	-1	-11	-8
-84	-128	-19	-17	-20	-10	-6	-23
-12	31	22	8	3	-1	-8	-22
8	28	12	2	5	2	4	9
-35	-9	-15	-8	-11	-13	-26	-43
-31	4	33	9	0	4	8	-3
-5	-28	-8	-5	-1	-3	-5	-4
4	-19	-7	-2	-1	-2	0	-1
-30	-55	5	-8	-8	-2	-4	-7
17	43	-13	-2	-2	0	2	8
-3	-4	-9	1	2	0	-2	-8
-6	14	8	7	17	8	-7	-22
-23	-69	-18	-12	-14	-7	-1	-3
-4	-6	-9	-5	-3	0	6	12
-39	-16	-4	-2	-4	-1	-1	1
0	7	8	0	2	-2	-5	-10
4	-23	1	-4	0	1	10	9
-63	-45	-18	-4	1	2	-2	-5
33	22	9	3	-4	-10	1	30
8	22	4	5	3	15	25	33
17	1	-3	6	3	-2	-2	-9
-14	-5	7	-1	7	5	1	-12
11	14	22	5	0	3	9	11
32	47	4	3	-5	-5	5	11
-39	-10	2	-1	3	-3	-12	-25
15	15	9	-1	-1	-2	7	9
2	-27	-3	-4	-14	-12	-7	-2
0	13	3	-2	-8	-3	-7	-23
4	-38	8	0	-4	0	8	-10
9	23	12	2	-5	4	10	34
-25	-20	-11	2	-11	-8	-11	-20
8	7	-8	0	-2	5	6	11
-9	-12	-3	0	-5	-5	-15	-29
-19	-11	3	-2	-2	-11	-9	5
0	28	-3	-5	12	4	-4	-17
17	-22	-13	-9	-9	3	2	-3
-16	2	-13	-11	-7	-11	-10	-14
10	20	8	4	16	10	3	10
2	-37	-12	-7	-13	-11	-2	10
-6	30	13	10	8	4	2	1
-18	-14	4	0	-3	7	13	17
7	-12	-7	-2	-2	4	-2	-9
-11	-18	-11	-8	-6	-7	-8	-5
11	13	2	1	-5	-2	0	1
-25	-44	10	-3	-6	-3	-11	-24
-11	12	-1	3	1	3	11	21
8	7	6	2	4	5	8	15
7	8	-16	-8	-9	-7	-12	-16
-2	33	4	11	5	1	0	-2
16	14	-20	-10	-3	0	-3	-6
16	-15	11	-3	-5	-1	-7	3
-17	-71	-37	-20	-17	-5	-5	-19
-17	5	9	11	10	9	-3	-14
-5	8	-4	-8	-17	-11	0	-3
15	3	11	-3	-2	2	2	5
3	19	-9	7	5	-3	-3	1
7	-8	-8	-16	2	5	9	17
-13	-32	-3	-7	0	2	9	16
4	8	-24	-18	-2	-2	0	8
14	20	11	-3	-4	-8	-2	-2
-15	-10	-9	-5	-10	-7	-6	-14
-9	2	5	1	-2	-3	-3	-10
3	-44	-12	-8	-7	-3	-4	-11
-16	24	6	9	6	2	-14	-29
19	9	-1	-5	-3	1	6	21
4	23	-21	-11	-8	-6	-1	4
-9	3	15	11	5	3	0	-4
-14	-32	5	-6	-7	-4	-7	-18
0	23	15	9	11	5	-2	-27
2	35	10	-3	-8	-5	-8	-13
-4	-4	9	6	5	2	-8	-17
18	-24	11	16	-3	1	-6	-11
9	-14	-2	-6	1	0	8	21
2	20	-3	0	0	3	1	11
10	-11	-8	-6	-5	-4	-3	-9
-6	48	32	14	8	4	-4	-15
-10	-29	-4	-4	2	4	-4	-7
-2	-10	-4	5	-2	2	5	7
-23	-23	43	11	3	-5	-19	-42
6	-4	-13	6	13	7	10	14
3	23	25	1	2	-3	3	15
-1	-20	9	12	-2	1	8	7
-10	-25	8	3	-1	-1	-3	-8
5	24	-2	0	5	4	1	-8
-3	-13	-16	-6	-5	-6	-3	-2
-4	-22	28	9	-3	0	6	2
-2	-3	-16	-21	-15	-5	-8	0
1	-16	-27	-12	-16	-8	0	2
-3	1	9	6	3	3	0	-6
5	8	-12	7	5	7	8	14
-7	8	18	9	8	7	1	-1
-1	9	-3	2	11	7	-6	-13
8	19	-21	1	3	1	7	17
13	-15	-7	-5	4	4	4	20
-21	-37	1	-6	-10	-8	-20	-57
-21	-37	1	-6	-10	-8	-20	-57
0	15	-9	-6	6	6	5	6
-1	16	3	-2	-8	-6	-9	-9
-1	16	3	-2	-8	-6	-9	-9
-3	8	-2	0	2	5	0	1
-14	2	-12	-18	-16	-13	-7	-21
26	16	8	6	21	20	13	26
26	16	8	6	21	20	13	26
26	16	8	6	21	20	13	26
26	16	8	6	21	20	13	26
8	0	10	7	-2	-2	-7	-13
-10	-21	8	4	59	43	25	59
126	4	13	3	21	20	20	32
95	8	-3	-11	-34	24	80	57
-10	-93	2	-9	-67	-44	-81	-98
82	-4	86	17	64	57	36	22
21	59	24	15	-17	-19	-53	-36
-67	32	-105	-50	-12	1	9	62
3	0	-64	-32	-29	11	34	61
26	72	25	23	18	8	7	52
-95	-128	13	-12	-18	-15	-5	-6
9	11	15	7	6	13	13	-2
-22	-9	-15	-4	-3	-2	-14	-27
19	57	49	16	0	-4	-4	-21
1	-35	-20	-22	-5	-1	-9	-6
-20	-9	31	12	3	11	20	23
-15	-16	-25	-9	2	14	9	4
4	25	17	7	-7	11	1	-10
-1	-37	-21	-16	-3	-1	4	8
0	2	1	-4	-2	1	5	2
-3	-9	-4	-1	-1	-2	-6	-11
2	22	23	11	-3	2	4	6
11	33	21	6	7	1	2	-3
11	5	-34	-13	-6	-2	7	18
-16	-5	4	4	-5	-3	-20	-42
7	21	34	25	6	7	6	12
-20	-25	-25	-10	2	-8	-16	-13
2	-2	11	8	1	2	4	2
-13	-5	5	17	2	-3	-15	-30
-2	-9	-14	-8	-5	-3	-4	-11
-8	-13	-1	-1	-4	-3	-13	-29
-4	-5	10	9	9	0	4	11
7	8	9	8	-6	-2	-4	-2
4	6	-10	-13	-13	-1	1	6
0	6	4	8	-4	-8	-7	-2
-2	-6	0	-2	0	-1	0	5
-2	2	2	-3	-8	-4	-1	-1
-5	-4	15	12	4	3	-5	-20
7	2	-10	-9	-1	2	3	15
-4	3	5	8	5	1	1	0
-2	3	9	13	6	2	-1	-2
-2	0	-13	-10	-10	-4	0	5
0	-1	0	6	4	1	3	6
-2	1	-2	-1	-2	0	-2	-1
4	-4	-6	-11	-5	-2	0	0
0	0	4	-1	2	1	3	2
0	4	2	-1	-4	1	0	0
1	-3	8	8	0	0	-3	-3
2	-9	-8	1	-3	-5	-2	0
-1	1	-7	-6	-9	0	1	-1
0	4	10	6	2	0	-2	-6
1	8	16	12	-3	0	-1	2
3	-5	-4	-4	4	1	3	4
1	-2	-5	-3	2	2	4	2
-8	-1	4	3	-3	-5	-3	-2
-2	-3	-1	-1	-5	-1	-1	-2
1	-4	-5	3	-1	-1	-2	2
2	1	6	7	-1	-1	0	6
-3	-7	-14	-6	-5	-3	-4	1
2	6	10	10	11	5	2	-3
2	-2	-7	-11	-6	-1	-2	-1
-5	-3	4	3	-1	-1	2	0
3	4	4	3	0	-2	-4	1
0	9	18	10	9	8	4	-1
0	-8	-8	-7	-3	-3	0	5
-6	13	6	-2	-4	-6	-3	-4
3	10	10	5	-1	-1	2	6
9	8	-29	-3	0	3	3	7
-4	4	6	-2	-5	-3	-5	-10
16	8	2	2	3	1	4	10
-2	-5	2	3	2	1	0	1
-1	9	-8	-8	-7	-5	-5	0
7	-20	3	0	4	5	8	18
-9	0	6	1	-2	-4	-4	-7
5	21	10	2	-5	-2	3	-8
49	15	17	12	11	9	8	7
24	-6	8	5	3	-1	-7	-10
-27	3	2	0	1	2	1	12
-17	-7	-13	-6	-1	-2	-1	-7
1	-16	4	-5	-9	-3	1	4
12	1	-3	-4	-3	-3	-1	5
16	17	14	8	2	2	1	-6
28	25	14	7	2	5	9	19
-13	-8	-8	0	0	1	2	2
-20	-24	-5	-4	-6	-1	-2	17
26	-14	4	0	-8	-4	-4	2
-6	0	0	-2	2	1	-4	0
-32	10	-4	-3	-6	-4	-2	-10
-33	10	-8	-5	-9	-3	-2	-4
20	39	16	18	14	4	6	15
-15	-28	-14	-11	-7	-1	2	-4
8	-12	-14	-9	-5	-4	0	17
-24	22	-3	-3	3	8	4	-2
-17	16	-14	-10	-8	-9	-15	13
-39	-23	29	12	10	4	2	-31
15	9	1	1	1	4	1	45
42	-49	-29	-8	-11	-10	-13	18
-33	-108	-13	-2	11	17	17	-15
30	48	-4	2	2	-7	-1	9
24	0	-14	-14	-12	-16	-5	-3
34	34	20	12	11	4	-15	-16
-2	-33	-11	-8	-11	-4	-9	-11
-4	-25	-10	-7	-11	-9	-6	7
-22	-10	-14	-6	-3	-3	-16	-46
25	32	4	5	-2	4	11	33
-24	-40	-2	-6	-10	-5	1	-3
-15	13	-9	-4	-8	-3	-7	-5
19	29	18	6	-3	3	3	-2
-18	-45	-22	-9	-4	-8	-18	-31
5	9	-4	2	6	3	4	14
9	5	11	6	10	4	6	-6
10	-25	-18	-7	0	3	5	4
12	2	3	0	-1	0	4	11
12	2	3	0	-1	0	4	11
-13	-9	-5	-2	10	5	-2	-1
-45	-31	-5	-5	-12	-9	-11	-23
-37	-19	-3	-7	-5	-7	-11	-18
21	60	9	7	7	1	3	13
-15	-20	-23	-11	-2	-1	-7	-31
-18	-36	-10	-6	-5	-2	-4	-28
5	26	13	8	-2	4	9	3
-56	-34	-21	-12	-4	-3	-38	-76
31	49	14	4	6	7	26	45
31	49	14	4	6	7	26	45
49	72	51	21	3	19	36	65
6	23	0	-6	-3	-6	1	-11
-32	-17	-27	-9	-1	12	14	31
12	-89	-30	-7	1	1	8	32
19	-6	-17	-2	6	9	12	21
-8	-13	-12	-9	-15	-10	4	28
3	-2	-8	-8	-11	-1	1	12
-5	-69	-20	-6	-12	-2	-10	0
14	30	-4	-5	-11	-20	3	4
-12	57	23	16	26	18	7	-4
10	12	13	13	8	2	-9	-6
12	-23	-24	-11	-9	-32	-77	-93
18	45	15	8	3	6	4	32
-12	-3	-3	-1	0	4	5	8
7	-8	-10	-3	-2	-2	-8	5
-3	-6	11	5	4	1	-1	-4
-4	-5	4	-5	-7	-4	-3	-19
-4	-13	-7	0	0	-6	-7	-20
-6	-22	0	-6	-4	2	-5	-34
9	19	-16	-3	-9	-13	-3	34
27	51	-19	2	11	13	5	-4
3	-19	4	3	5	9	6	16
16	-3	-28	-7	-3	1	10	24
7	11	-8	-6	-16	-11	-11	-1
-30	-85	-19	-12	-9	-6	-4	12
9	-5	21	7	0	2	12	14
-30	-37	-14	0	2	-11	-24	-51
-18	-14	0	-3	-1	1	2	24
-18	6	-9	-1	-5	-11	-15	-2
-5	-11	8	-4	-12	-12	-19	-34
-29	-13	3	5	-3	-14	-34	-60
-21	12	7	2	-1	0	0	-23
30	-3	-11	-11	-5	9	13	27
-11	-10	-10	-4	6	-1	-3	-9
-10	-5	-22	-12	-10	-11	-12	-8
-22	-63	-20	-20	-17	-9	-16	-16
28	71	5	7	9	4	6	5
13	-7	-2	-3	2	-1	-4	25
-19	9	-10	7	8	8	13	14
18	34	6	0	-5	-6	-5	-2
14	4	0	-2	-7	-13	-28	-44
7	-7	-1	2	7	3	-5	-16
23	23	7	-4	-3	-1	12	33
21	4	-7	0	3	2	-5	-9
13	40	16	9	6	5	0	-36
-26	26	-20	1	2	-1	-6	-13
11	20	14	-3	-5	-19	-10	-4
-5	-21	13	1	1	16	11	9
-25	-35	-5	-3	1	-2	-14	-38
49	19	9	7	6	8	0	-1
-19	5	-9	3	1	15	12	2
-19	-32	-3	-2	1	1	-21	-58
-13	-11	11	1	-5	-6	4	18
-20	24	0	-3	-9	-11	-16	-17
-31	15	5	-2	-9	6	-6	-31
27	40	-4	5	2	13	14	2
-14	18	31	15	10	2	-8	-19
-25	-51	-19	-7	-5	4	-3	-14
-13	15	14	9	-6	-6	-16	-5
-8	-8	-3	-14	-8	-4	-18	-36
8	14	2	-3	-1	0	-1	9
-7	-29	-5	4	16	8	3	-6
19	15	-18	2	1	7	3	13
-10	-53	-6	-4	4	6	13	6
-10	-35	-12	-7	-10	-8	-10	-20
18	78	13	9	12	8	16	17
-20	11	-19	-9	-17	-18	-26	-53
-9	28	25	16	8	13	6	2
-8	-42	-10	-7	-8	0	8	24
4	8	13	5	2	1	3	-3
-14	-1	-4	1	-5	-3	-13	-9
2	-18	-16	-6	-15	-12	-14	-10
10	-6	-10	-3	2	2	7	19
8	26	0	-4	-1	1	-3	-7
7	-5	-16	-6	2	-1	6	10
-2	3	-6	-13	-8	-3	0	-21
12	15	12	8	3	0	13	32
-7	14	8	5	5	5	4	2
19	18	11	1	-1	3	12	10
3	1	-12	-1	-11	-8	-13	-21
-9	13	10	9	7	6	1	-12
9	8	-4	-8	2	4	4	0
-19	-57	-6	-8	-5	5	0	-9
3	8	9	4	-6	-4	-10	-28
15	-1	-1	-15	-6	3	12	32
1	-46	-11	-7	11	7	5	12
4	-3	-5	-6	0	3	10	8
-11	-15	-21	-10	-6	-6	3	20
-2	22	-32	-18	-3	0	1	0
-3	22	13	11	6	0	-1	-10
-1	14	-11	-11	-9	-3	4	14
-4	-1	-4	-5	-3	1	1	0
1	12	6	3	2	-1	-8	-24
21	19	-14	-6	0	6	6	-6
7	3	-20	2	0	0	8	14
-15	-26	16	4	-2	-1	-1	3
12	2	-18	-10	-8	3	8	26
2	-36	1	11	8	15	20	18
4	15	3	10	-1	-5	-2	-2
-5	-31	-30	-3	3	-1	-3	4
9	10	-1	9	5	-5	-5	4
-5	-23	-13	-20	-10	-3	-2	-4
-7	-4	-10	-12	-11	-9	-13	-13
7	-2	8	0	-6	-3	-6	-5
-5	31	11	19	17	6	10	11
-5	10	25	31	11	-1	-5	-4
-12	-38	36	-7	-10	1	6	0
6	19	-18	0	1	-4	-4	3
1	3	-4	-28	-8	4	8	9
0	33	40	46	19	4	4	-5
0	33	40	46	19	4	4	-5
2	27	52	17	7	4	-6	-17
3	-38	-41	-27	-9	-2	-4	5
-12	7	10	5	8	3	-3	-16
6	11	-35	-22	-8	-7	-3	0
-5	-43	-44	-28	-15	-2	5	18
-4	-4	44	19	0	2	-1	12
-2	-26	-31	-16	-13	-8	-5	-8
0	2	-25	-16	-9	-4	0	9
7	2	-18	-26	-6	0	1	1
7	2	-18	-26	-6	0	1	1
-6	-2	-14	-18	-8	-4	1	2
-4	-13	-13	2	-8	-7	-7	0
-4	-6	-8	-13	-5	-2	-5	-13
-2	-6	4	7	7	1	-1	2
-6	-7	-3	12	-7	-11	-9	-11
4	6	6	7	13	1	7	14
-2	-5	5	15	2	1	2	5
6	6	9	4	-3	7	16	29
5	-7	2	6	2	2	6	13
1	-2	26	19	-3	8	7	19
2	-8	4	7	3	1	3	-4
-2	15	6	10	2	2	-3	1
5	0	15	9	-1	-2	0	12
-11	-12	-1	-17	-4	3	6	-4
-11	-12	-1	-17	-4	3	6	-4
3	-6	-14	-9	-13	-6	-9	-18
-22	-18	-24	-17	-4	-13	-4	14
-31	0	-22	-22	-13	1	7	12
0	3	41	59	15	4	0	-32
31	20	16	25	20	7	-14	-19
-77	-10	8	15	-10	-57	-54	-56
47	17	34	38	20	-64	2	32
35	-7	33	26	73	125	-17	-44
-65	-19	-26	-2	-27	-36	-96	-74
60	106	-52	-59	-67	34	60	12
54	21	-101	-24	7	-15	-30	-2
59	-14	-4	-18	42	61	54	57
47	96	15	-18	-16	-16	25	86
34	37	9	1	-12	-2	33	68
-41	30	-15	13	-100	-53	-15	20
-10	-5	31	27	-24	-10	-34	-33
-27	-6	24	-3	-1	-3	8	6
8	27	25	20	2	5	9	27
-10	-1	17	8	-2	8	-5	-31
-7	-48	-18	-3	1	-14	-31	-9
-40	-77	-51	-49	-24	-13	-4	-24
24	42	-21	-3	9	7	9	13
18	3	-27	-14	-13	-5	6	25
2	9	14	18	24	9	8	-6
0	-11	-23	-11	-7	-10	-1	-4
14	27	25	18	8	9	15	21
-1	-14	16	17	18	3	6	5
12	-3	-32	-35	0	-7	-10	-3
0	11	-5	-17	-10	-6	-6	-16
-11	-16	11	1	-18	-12	-4	1
6	13	-5	-10	8	4	14	26
15	20	43	21	4	9	11	15
-3	-20	-25	-16	-7	2	0	0
-12	-2	-1	10	-5	-5	0	-17
-7	-30	12	14	1	-1	6	5
3	4	-16	-16	-8	-4	-12	-16
6	12	5	11	-2	15	10	19
20	10	-7	-10	-5	-10	-4	9
-6	2	3	15	10	1	-13	-17
-8	3	-8	0	3	1	4	4
-4	-8	-11	-8	-2	0	1	-2
-1	-5	0	1	2	-2	-3	2
6	6	-3	-2	-6	5	10	15
5	-3	16	13	5	3	2	3
0	-12	-23	-17	-7	-2	4	5
-5	-14	-26	-15	-5	-3	-2	-5
0	0	3	6	2	-6	0	6
1	-5	-2	-2	1	4	2	5
-5	-7	0	-2	-3	5	-5	-5
6	3	4	-5	3	-3	-3	7
0	10	7	4	5	3	7	0
-1	1	0	-1	-6	1	-10	-6
3	12	-4	-21	-5	-5	-7	-4
-1	4	32	25	9	7	9	0
7	19	-8	3	1	-1	2	3
0	6	12	17	13	5	3	0
3	-5	6	2	-8	-6	-8	-1
5	-2	0	4	1	5	0	1
-8	-14	-10	-10	4	-2	-16	-8
10	30	29	14	1	3	11	7
-6	-38	4	3	0	-1	1	-2
5	37	11	9	-1	-1	4	0
-4	1	5	4	-4	0	0	0
3	-2	-5	-9	-3	6	6	1
-1	6	7	12	0	0	-12	-9
12	5	15	8	6	0	0	7
-6	-16	-22	-20	-8	-5	0	-1
-2	-20	-21	-19	-8	-6	2	2
-9	-14	-12	-13	-2	6	0	-3
4	5	5	-1	-2	-3	-2	1
-2	0	21	16	5	3	-3	-3
-3	-5	-22	-10	-6	-4	-5	-3
-1	-1	9	7	3	2	-2	-1
1	-2	-12	-8	-8	-2	-4	-2
1	2	5	3	1	1	0	1
-2	-11	-5	-6	-5	-2	-9	-6
-5	-5	-5	-8	-9	-1	3	-2
-4	-3	-11	-4	4	-1	2	0
1	-5	-4	-4	0	5	2	-1
-1	-2	-3	-2	-6	-4	7	4
0	8	3	8	0	2	-1	1
7	2	10	2	-9	2	5	3
0	-1	-3	0	1	3	2	-1
0	3	28	18	-1	-1	0	3
-3	-6	-23	-11	-4	2	2	1
1	5	14	7	1	-2	-1	2
-18	-30	57	15	-3	-6	-6	-12
2	-34	-16	-12	-10	-8	-9	-6
-3	5	11	-4	-5	-10	-14	-22
0	17	4	8	3	-1	-4	-3
1	1	27	18	2	-2	-5	-2
5	16	-20	-7	0	5	5	4
-2	9	2	1	0	1	0	-1
2	1	-15	-6	-7	-5	-2	1
4	15	-10	-4	-5	-3	2	1
4	18	16	13	8	7	5	0
4	8	0	-4	-2	-7	-4	1
-6	-51	-4	0	-1	1	-1	-4
-9	-14	7	0	2	1	-7	-13
5	3	-16	-8	-3	-1	1	5
12	-2	2	6	2	5	3	9
-17	-30	28	1	2	4	3	-10
-13	-3	8	2	3	11	7	-7
5	-5	-25	-8	-3	2	4	19
-3	-2	-18	-6	-7	-17	-21	-11
17	16	18	12	9	14	14	3
-16	8	0	3	1	4	2	0
-2	-7	1	-1	0	4	1	2
0	18	-6	0	1	3	6	11
30	9	-13	-6	-2	0	6	19
13	7	0	-3	-3	-4	-9	-15
-2	-54	-15	-14	-8	-2	-4	-8
-4	-18	16	8	2	-1	-1	-11
7	-15	-12	-8	3	5	6	12
-10	19	-4	-1	-3	-2	-6	-6
9	18	14	0	-3	-5	-8	-14
11	15	11	13	9	1	-3	-8
2	-9	3	4	7	2	-2	-1
-25	-2	6	3	1	-4	-5	-12
-5	1	-12	-2	-2	-3	2	1
-2	-12	-6	-10	-2	0	5	14
-4	-2	2	-5	-2	-1	1	1
10	4	8	-1	-3	1	3	-3
7	-38	-4	1	-7	-3	5	12
-3	26	-1	-2	-1	-6	-7	-11
19	12	2	6	5	10	15	27
22	28	12	-1	-5	3	8	6
1	7	-23	-10	-15	-8	-11	-15
13	33	10	15	13	5	4	4
-2	-32	-14	-3	-7	-6	-6	-7
6	24	-17	-7	-6	-5	-8	-12
10	-1	-1	-6	-6	-4	-2	3
14	8	-6	1	-2	-6	-5	5
-3	-13	-15	-2	-1	3	11	19
-2	7	8	-2	0	0	-3	-3
11	2	8	6	1	-1	1	8
-11	6	15	16	9	4	0	-7
-4	-4	-6	-1	-10	-5	-7	-12
0	-5	-1	-2	-5	-2	5	18
-4	-7	-1	-5	-6	-1	2	-14
-4	-9	-3	-6	-4	-3	-7	-3
-2	-20	7	7	4	4	6	13
-24	-24	-4	-6	-3	-1	-9	-9
6	21	7	-4	-11	-4	-2	-7
12	27	-1	2	3	1	3	1
23	-20	-19	-8	-7	-3	-4	-2
6	31	9	7	-2	-3	1	-2
-8	-12	7	7	7	2	0	2
-8	2	-10	-8	-7	-2	0	6
6	16	6	7	6	3	-4	-1
23	-13	-1	0	-1	2	3	17
27	-20	6	0	-4	0	1	5
-18	8	0	8	8	1	-2	-5
4	33	19	6	-3	-2	-4	-28
-13	30	-24	-2	0	-10	-17	-42
15	-14	-3	-4	1	3	9	23
-48	-44	-16	-15	-15	-10	-4	1
-62	-64	-14	-10	-5	-3	-9	-22
-10	33	3	4	0	-2	-6	-37
-3	-1	12	7	1	-2	0	3
21	12	4	1	3	-2	-6	0
-9	-52	-7	-3	-7	-5	0	14
-7	5	7	5	4	-1	-7	2
23	-9	5	0	7	7	14	23
5	41	0	-4	-5	2	4	-14
-28	10	-5	0	-1	-1	-7	-32
-6	-32	-11	-10	-11	-4	-6	-10
13	-47	5	-11	-13	-10	-22	-58
-3	70	-6	1	7	-9	-32	-90
-34	5	16	6	-6	-6	-18	-63
-11	-36	-4	-5	-3	-1	9	55
26	51	-12	-5	6	5	8	33
-36	-114	-34	-18	-8	-1	11	38
-6	44	20	10	15	18	16	8
36	57	-2	1	1	5	16	28
18	-13	10	9	15	15	-15	6
-51	6	16	-2	2	0	4	-14
-45	-25	-20	-5	-17	-17	-20	-42
6	-14	-2	0	-6	1	5	19
6	23	-1	-5	-8	1	1	16
-10	-39	7	3	4	7	24	41
-1	-25	2	-2	-4	-2	-8	-21
13	-8	-11	-1	4	2	0	-5
-9	25	-4	4	0	-7	-11	-15
-42	14	2	2	-1	-1	6	1
27	13	-18	-3	-4	6	6	20
44	5	-15	-5	-1	6	-1	-28
-25	44	-1	-3	-4	0	9	10
2	-67	2	0	-2	8	13	15
11	44	9	1	-2	-5	-2	8
17	41	-8	1	8	7	11	28
-11	-28	20	11	5	5	8	21
6	-32	10	-3	2	-2	5	22
-6	-33	-8	-7	-10	-8	0	28
2	-17	22	7	-6	1	-4	-7
4	-3	-43	-20	-5	-4	-10	-13
18	7	8	0	0	-2	-8	-13
-13	-84	-21	-12	-5	-3	-17	-5
-12	-35	26	14	-5	-8	0	22
-36	31	-14	-7	-1	-10	-12	-15
-3	9	-1	-1	-5	-4	-14	-32
-46	-38	-6	4	1	-19	-62	-42
41	0	-3	2	16	24	20	17
-16	-19	-20	-8	-13	-11	0	7
14	14	8	-3	6	1	-2	3
46	85	33	12	8	9	8	12
-8	26	11	5	-1	-1	-4	0
-13	-8	-18	-7	-6	-6	-9	1
-2	16	-6	-3	0	1	10	30
-18	-43	-6	-3	-5	-2	2	7
1	-4	-7	-10	-14	-12	-9	-2
-8	0	-6	5	-1	-2	-9	-41
-34	-42	30	-3	-9	-6	-25	-55
-35	-20	-20	-11	-7	-5	-2	-15
-18	-31	-1	-4	2	3	-4	-31
-3	4	-6	0	1	-6	-10	-9
21	2	0	-4	-5	0	6	43
-13	-15	-10	-2	-1	5	15	30
-9	-46	-21	5	2	0	-12	-63
-15	-43	-24	-6	-11	-6	-1	17
-19	44	5	2	6	1	-11	-24
-47	-51	-14	-8	-3	-13	-30	-77
31	30	-24	-9	-5	8	20	43
31	21	24	11	9	9	18	24
-49	-78	-19	-3	-5	3	16	-76
-7	-70	7	-3	1	8	-8	1
-7	75	7	-3	1	-2	-1	7
7	18	-11	-10	-8	-7	-2	0
-25	-16	4	-4	-6	-8	-7	-10
-26	-46	2	6	4	2	2	5
7	-16	11	5	2	4	13	16
-11	37	1	-2	-1	-5	-6	-5
-10	0	-3	-4	-4	3	4	4
1	13	5	2	-1	-6	0	-1
-38	-20	-7	1	-1	-8	-8	-11
8	0	-2	1	-1	-4	-20	-57
-16	28	12	5	6	6	4	0
5	-9	39	19	-1	8	7	33
-10	21	1	1	-2	-6	-13	-10
-6	-45	4	-9	2	-15	-16	-32
-18	-6	-35	-14	-19	-1	5	24
5	61	52	19	13	15	5	-23
21	-10	-19	-5	0	10	19	39
16	27	22	15	-6	-16	-13	12
29	-51	-42	-9	4	13	26	63
6	4	-12	-4	7	9	4	5
23	20	-2	0	12	17	21	16
7	-10	10	7	1	8	10	7
57	11	-18	0	14	20	28	69
11	-7	-4	1	17	-11	-15	-11
19	10	9	3	-1	6	14	32
-8	-20	52	9	-2	-8	-1	6
-7	-6	-26	-13	2	-3	0	-1
-6	25	2	3	0	-6	-9	-22
-9	-31	-17	2	-1	-6	-5	6
-14	3	-9	0	7	-1	-10	-21
12	-8	-4	-9	-7	-4	-8	-13
1	-2	-4	-5	-7	-7	-10	-1
1	8	3	1	-3	-3	6	15
0	-5	-10	-5	3	1	2	10
-5	-15	-4	-3	-2	0	1	-12
-10	-18	2	4	0	3	-4	-8
13	27	3	2	5	8	7	-5
9	13	8	5	4	7	7	11
-9	33	16	6	3	-7	-15	-26
20	-6	-30	-6	0	11	18	29
-7	3	25	13	1	1	-7	-13
2	-16	-20	-8	-9	-3	-3	3
10	-17	0	-2	-5	-3	-1	3
0	-22	-13	-4	-7	-3	-2	8
-1	23	-15	6	6	2	3	1
-10	-6	4	-4	-6	1	-16	-45
-44	-15	4	-2	-8	-3	-8	-27
0	-6	4	11	9	7	11	21
-27	-2	-15	-8	-7	-6	-13	-45
27	0	-31	-20	-11	3	13	34
-5	-6	-23	-12	-8	4	9	17
-13	-25	-43	-31	-16	-7	-9	-14
5	34	22	21	1	-7	-19	-33
14	30	20	4	8	5	6	17
-6	-28	-21	-4	-6	-3	-4	-14
-3	-21	40	28	5	-1	5	-1
4	25	-15	-12	0	0	1	5
7	-5	3	9	8	5	1	1
3	-8	-12	-9	-10	-5	8	30
4	20	11	-1	-2	0	-9	-20
-25	-21	-9	-9	-9	-2	-1	6
9	17	10	0	8	7	13	27
-12	12	32	16	-4	-5	-6	-2
1	1	12	9	3	2	-3	-14
-2	9	-9	0	1	-10	-3	1
3	28	25	24	12	2	7	6
-1	0	-26	-29	-11	-5	-10	-28
3	7	25	16	3	4	9	17
-9	-56	6	-16	-13	-5	-6	-5
-5	-4	2	9	11	0	-8	-27
6	-26	5	8	-1	-4	0	10
7	22	-25	-19	-13	-4	-4	3
3	-16	7	-16	-11	-6	2	2
3	15	8	16	3	4	1	9
0	30	36	46	11	6	4	4
-3	-20	16	2	1	2	2	-1
5	-6	-29	-7	-5	-4	1	4
7	-17	-17	-25	3	9	6	16
-4	-11	62	52	17	9	8	7
-2	-7	0	-1	9	4	-7	-4
-2	-7	0	-1	9	4	-7	-4
-3	-18	-53	-44	-29	-17	-8	-10
-9	-26	26	7	1	5	2	-5
0	-4	-2	12	2	4	3	2
14	9	6	-1	-4	3	25	56
13	18	-2	6	17	6	6	20
-22	-1	-3	14	10	-2	-21	-55
-2	-5	-29	-26	-21	-11	2	13
3	11	8	30	22	7	8	6
9	-4	-1	5	-3	3	5	11
9	-4	-1	5	-3	3	5	11
9	-4	-1	5	-3	3	5	11
12	14	-3	-3	-12	4	1	5
-20	-17	-5	-3	-5	6	0	-4
15	-15	-22	-26	-30	-16	9	48
-57	16	14	8	-11	-19	-49	-103
90	2	39	27	19	35	50	76
49	-21	-8	-22	-16	8	-83	-80
-50	-20	-14	-26	-43	-84	-40	-38
-62	15	-92	-51	-79	-30	-27	-46
20	-74	118	102	71	119	127	110
-26	56	-36	-94	-73	-62	-81	-77
-25	88	-16	29	65	31	9	55
104	108	12	125	62	60	96	105
-37	-60	-48	-22	-35	-5	13	-5
116	91	81	89	14	63	59	73
10	76	104	15	17	27	10	-26
-9	-43	-73	-39	-4	-17	-6	2
8	2	-18	0	2	6	16	17
-30	-12	-35	-21	-15	-17	-16	-24
8	56	11	16	-3	-3	-5	5
0	-24	-23	-17	-3	12	23	5
-19	-29	-4	3	-3	-11	-15	-24
12	56	69	66	12	8	6	6
14	27	43	35	15	8	5	7
-14	-69	-89	-44	-14	-13	-14	-3
-19	-26	-12	-15	-17	-5	-20	-46
-8	-17	17	18	9	0	2	3
12	35	40	23	17	3	-4	-1
2	-8	-25	-5	-7	-2	-8	-6
-1	-12	-5	-16	-15	-13	-9	-5
-2	9	7	-7	-9	-6	4	5
1	-11	-3	-3	1	6	4	-4
1	-7	13	5	-4	-10	-10	-4
-4	-16	-4	5	2	-2	-4	0
0	6	-4	-10	-9	0	-4	0
-3	-1	-2	-2	-3	2	0	-12
-2	-9	9	7	0	-2	1	11
-2	3	1	-11	-8	-4	-3	-23
0	16	0	0	5	1	3	8
5	-11	-9	-8	-4	2	-2	2
-2	2	-14	-10	-2	2	-3	-10
6	3	-3	-6	1	2	5	7
-4	2	-17	-23	-11	-6	-8	-11
-1	-3	12	8	1	-1	8	15
-5	-9	10	8	3	1	0	1
0	-8	-2	-3	-14	-12	-12	-26
-7	-30	0	-9	1	2	-2	2
5	20	-9	-5	0	-1	-3	-7
1	-1	6	5	-3	0	-2	-4
4	6	3	1	-1	3	7	10
-6	-13	-14	-10	-4	-4	-4	-11
-4	0	-2	3	5	3	-3	-8
-3	-4	1	5	-1	-1	3	6
2	10	11	14	0	2	1	6
2	3	-5	1	2	1	1	4
-2	1	0	-1	1	-1	-2	-1
1	2	0	0	0	-2	0	-5
-6	-1	-1	-3	-1	-3	-6	-27
-4	-5	-8	-6	-4	-3	-4	-7
2	-3	-7	-5	-5	-6	1	10
-1	4	11	14	6	3	-2	0
-3	-7	-5	-9	-5	-3	-11	-28
12	5	8	1	4	6	14	30
2	-4	-3	2	-2	1	7	14
2	-2	-8	-5	-2	-2	3	8
3	6	1	3	1	6	3	0
-2	-5	-16	-19	-9	-4	1	2
2	6	19	11	3	4	2	-1
5	-10	0	2	-2	4	7	19
-2	2	15	2	-2	-1	-4	-11
-7	1	15	10	2	2	-5	-18
2	-1	2	4	4	4	0	6
-3	2	7	11	1	-3	-6	-3
-3	-1	-7	-5	-4	-2	-2	-5
1	3	5	3	1	0	1	-1
0	-1	-6	-4	-1	0	4	3
4	-2	-3	-1	-3	0	-2	5
-2	4	2	-2	-1	-3	3	6
-2	-3	-1	-1	1	1	0	0
5	0	1	0	-1	-2	1	3
5	0	1	0	-1	-2	1	3
3	1	1	-1	-3	-4	1	8
0	0	3	3	0	-1	-2	-4
0	-2	-1	-3	-2	-1	0	-2
-5	-6	-9	-5	-7	-1	0	10
-8	-13	-31	-13	-8	-8	-6	-16
3	-2	-7	-4	-4	-5	-1	2
3	-2	-7	-4	-4	-5	-1	2
1	3	8	1	4	7	1	-1
1	3	13	-7	-6	-6	-3	-2
-2	-2	-10	-4	-3	-5	-3	0
0	-4	-2	6	4	1	-2	1
1	-3	-13	-11	-4	-3	3	0
-4	-4	-17	-13	-6	-4	-4	2
-3	-5	-7	-5	0	3	2	-5
1	-4	-9	-9	0	1	-2	-1
-2	8	28	17	0	-3	0	-5
3	1	8	2	-4	0	1	0
-3	-3	-7	-4	1	1	0	-1
-1	3	1	3	-3	-3	-3	-13
1	0	3	5	-4	-2	1	3
-2	-1	-3	-6	1	1	-4	-2
3	4	11	6	2	3	1	2
-2	-4	-4	-4	-5	-3	-1	-2
5	11	18	5	1	-1	1	4
5	6	-5	-5	-6	-4	-3	3
-4	-2	5	7	0	-4	-1	-1
-7	-7	-4	-2	-7	-1	-1	-4
-3	-5	-5	-3	-4	-4	-1	4
5	-6	-5	-5	-2	0	4	6
3	17	12	9	3	2	-4	-14
4	4	-9	-2	0	1	4	7
4	-6	3	-1	-3	1	5	13
-2	-7	0	-3	-1	-3	0	7
4	8	2	-2	-2	0	1	2
-5	-14	6	-1	-4	0	-2	-2
15	9	13	2	0	5	7	17
0	3	-7	-1	-1	-1	-2	3
-8	-6	-3	-2	-1	0	3	3
-17	-14	0	-1	-4	-2	-3	-10
2	2	-2	-4	0	1	0	-1
-4	-5	-4	1	1	-1	-5	-6
-2	-7	-4	-3	-7	-3	-2	2
-18	-13	-14	-6	-4	-2	1	-1
-7	0	-13	-8	-9	-4	-4	-11
-12	-17	-11	1	5	1	-6	-35
8	-2	11	3	-1	0	6	26
-19	-20	12	-4	-6	-10	-17	-37
-9	-6	13	5	1	7	5	-7
25	10	-8	-8	1	2	12	49
-3	13	6	2	6	4	10	31
-4	-9	5	2	-4	-4	3	-13
5	-18	1	3	3	5	13	13
8	12	9	11	-1	-2	1	4
-10	-9	-9	-9	-4	-2	1	13
13	5	-3	-3	-4	-3	-4	8
-29	-7	-4	-5	-7	-1	-5	-10
6	3	-13	-3	0	0	-1	22
-7	16	12	5	2	-3	-3	-4
30	22	26	13	5	3	0	-10
-40	-7	11	-4	-2	-6	-6	-17
-11	-26	15	1	-2	0	-5	-13
14	-3	15	-1	-2	5	-2	-4
-38	-7	-1	1	-1	-3	-8	-25
24	30	-18	9	10	2	-12	-12
34	26	8	4	0	4	4	-2
-1	32	-4	-4	-9	-2	7	-4
-45	-28	-12	-3	0	0	-9	-6
28	39	-2	3	10	5	4	7
17	-28	-13	-3	-6	0	2	3
-17	-15	-15	-9	-9	-4	-9	-4
-26	22	16	4	-8	-3	-4	5
68	20	19	10	7	10	19	52
14	26	1	0	-2	-2	4	14
0	17	-5	-2	2	-1	-7	-10
-7	-7	-17	-10	-5	-4	1	-6
29	18	-5	-1	1	6	16	31
-8	-27	-7	0	-1	-2	-6	-27
7	-11	7	5	1	6	3	-6
-26	-17	4	-2	3	-1	-6	-13
-13	-24	-29	-15	-16	-16	-29	-3
12	14	-6	-2	-6	2	17	20
-16	41	10	0	-5	2	3	0
-19	25	6	9	7	-8	-9	2
-34	-39	-22	-5	1	-4	-29	-47
10	35	9	4	-1	4	19	30
-11	14	13	7	6	5	5	2
31	5	7	0	3	0	0	8
17	-10	-7	-4	-9	0	8	7
40	23	-32	-9	-2	-1	5	9
46	26	19	5	2	1	-5	-5
0	4	3	2	-1	-2	-3	5
-4	8	6	0	-4	-2	-3	-9
5	24	-2	0	1	1	1	-5
-31	9	-8	-5	-3	-5	-10	-31
13	19	19	4	2	2	1	9
12	13	-4	-3	0	-1	-11	-12
39	37	-8	2	7	1	-2	13
-29	-23	-13	0	1	1	1	2
-13	-40	-11	1	-1	-3	0	-6
5	22	0	-2	1	1	-5	-8
30	8	2	0	-6	-5	-8	-11
-13	-15	22	1	-1	-4	-2	-8
-13	-15	22	1	-1	-4	-2	-8
10	47	13	9	5	6	21	25
9	37	-7	-7	-1	7	14	28
-9	26	4	4	11	4	-5	-22
-5	-1	-7	-7	-1	0	3	6
-22	-46	5	-7	-13	-21	-46	-74
15	13	-1	9	14	20	25	30
15	20	2	2	-2	-11	-3	9
-23	-18	-9	-3	-18	-31	-39	-27
2	-39	12	8	-5	-3	-8	-23
-9	-67	-9	-4	4	2	-3	20
9	-5	-8	1	-8	-5	-8	-5
34	24	8	5	-1	0	11	35
-49	-60	-8	0	3	-3	-9	-24
28	49	-6	-1	0	5	11	14
10	12	35	8	8	6	7	13
1	28	-22	-9	-5	-5	-16	-31
-41	25	-9	-8	-3	-10	-10	-2
-26	3	14	7	4	16	37	5
-11	-49	-12	-16	-21	-20	-14	-15
30	52	2	-1	-4	-2	-1	22
-3	-22	5	3	4	2	1	5
10	21	8	7	5	10	26	33
14	-5	-1	-5	-3	-2	10	9
28	30	-10	1	0	-2	6	35
10	3	6	6	11	16	17	40
7	2	15	5	-1	-4	-1	1
10	0	-5	2	6	7	12	17
0	10	1	1	4	5	4	-11
17	9	-6	0	9	4	4	17
4	25	-2	-4	2	-3	-6	-24
-21	-17	-1	-2	-4	1	-4	-22
-1	-5	-8	-5	-6	4	1	-16
-49	-84	23	4	-15	-28	-29	-37
-22	-36	-17	-14	-17	-2	-21	-72
-27	-54	-9	5	-1	-2	-6	-10
3	33	4	-1	0	1	20	29
-16	-26	2	3	-3	-9	-34	-71
-7	39	-6	0	3	11	9	15
-10	-46	-17	-9	-17	-6	-1	5
24	8	-8	4	-14	14	26	47
30	49	3	0	-4	3	7	33
30	49	3	0	-4	3	7	33
-12	19	-15	-5	-5	4	4	-1
-46	-10	42	3	-12	-16	-13	1
-15	-4	-21	-3	2	-4	2	13
25	18	45	15	-7	-1	3	3
-12	-21	-2	3	-3	-7	-2	-3
-9	-42	-9	-12	-8	-2	3	20
8	17	-8	-1	5	10	9	9
-14	-15	-18	-16	-18	-29	-16	-1
-4	-14	-42	-12	-7	-6	-15	-22
-8	-17	-10	1	5	-3	0	-12
23	21	-15	-6	3	3	4	7
1	-14	21	3	2	-4	-3	7
-37	-42	10	-2	-2	2	-2	-7
30	39	5	1	-1	-3	11	40
12	6	-9	-1	-6	-1	7	10
19	22	5	11	15	14	23	28
-4	15	3	-1	7	2	4	2
-4	-41	2	2	-3	4	5	3
-4	-41	2	2	-3	4	5	3
-10	-14	-34	-5	-3	3	4	6
3	13	4	-6	-6	6	5	12
4	-18	0	0	-1	0	-4	-3
8	-4	-21	-9	-3	4	13	19
0	13	4	5	1	-2	0	1
3	2	13	1	3	6	7	12
16	19	-12	-2	2	-2	-6	-8
6	12	20	0	0	9	14	23
-4	-16	-11	8	3	-2	-2	-10
-24	-5	7	-4	-2	6	-3	-30
-5	12	5	3	5	2	-4	-3
-9	-15	-3	-3	1	2	1	-10
-10	-30	-16	-4	-8	-4	-10	-20
21	9	1	3	4	12	16	20
-9	-10	7	-6	-7	-8	-13	-27
-3	11	1	1	4	2	5	5
-13	-18	5	1	-3	2	-4	-4
6	-21	-8	-3	-3	-3	0	1
-8	-10	3	-1	-6	1	3	2
0	4	-4	-3	-6	-3	-9	-26
-10	-10	0	4	0	-4	-11	-16
-20	-10	-11	-10	-9	-6	-5	-14
16	37	6	-8	-4	1	8	22
-1	13	-29	-13	-1	-3	3	17
18	33	35	20	10	8	4	0
-18	-4	29	16	9	4	2	-10
-1	18	-38	-18	-7	-3	-7	-4
15	-1	-50	-21	-14	-10	-13	9
-10	-28	-16	-21	-13	-9	-3	-9
-9	-22	-4	-3	-3	-1	-11	-40
21	25	-16	-10	-2	5	10	11
-13	-14	25	3	-7	-7	-14	-15
2	13	12	31	10	1	8	9
-10	-5	-14	10	-2	1	-5	-4
-10	-27	-21	-20	-9	-8	-10	-20
-10	-27	-21	-20	-9	-8	-10	-20
4	14	-6	3	-6	-3	-4	-8
-1	-21	-3	-15	-8	-3	-7	-2
20	-2	-13	-9	-1	0	1	20
-13	5	25	11	1	1	3	-2
-15	-10	1	11	8	-2	-9	-25
5	-7	-12	-20	-11	-1	4	20
11	16	-21	-10	-4	-4	1	14
4	21	21	23	12	11	10	10
-3	-13	-27	-23	-13	-12	-5	-5
4	10	-5	-3	2	2	3	7
0	12	10	11	12	6	3	0
-15	-5	-21	-21	-13	-12	-13	-33
-4	-4	1	8	1	2	1	2
13	6	-15	-24	-13	-3	8	18
7	-7	-5	-4	-9	-3	11	26
-2	15	9	2	3	3	5	20
-3	-13	6	0	-6	0	2	-4
7	7	12	-1	5	6	1	-8
-8	0	1	4	-9	-3	-3	-5
-5	-16	-16	-8	-10	-7	-2	11
4	-1	16	0	9	9	4	-7
-11	8	32	26	11	5	6	13
-7	-23	-20	-22	-8	-5	-2	16
12	8	-2	-3	5	-5	-2	-51
-10	4	-6	0	-11	-16	-27	-39
-2	-13	-25	-14	-19	-10	-9	-7
-2	-13	-25	-14	-19	-10	-9	-7
-2	-13	-25	-14	-19	-10	-9	-7
-19	-9	12	0	-5	-19	-70	-89
-39	-22	-19	-7	-15	-10	-26	-88
38	38	5	-8	-7	-21	59	127
38	38	5	-8	-7	-21	59	127
-40	-15	-10	5	-3	-48	-91	-125
9	-36	-39	-55	-50	45	109	94
-24	-14	54	53	38	-2	-98	-72
61	8	-13	-2	-38	30	91	87
-1	-45	2	-7	-16	52	22	25
-118	-61	36	56	17	-44	0	46
-49	-75	8	62	35	-5	1	-34
-19	18	4	-112	-16	-6	19	78
18	51	-7	1	22	1	26	31
3	2	-43	41	-73	-46	-50	-62
29	15	12	22	35	18	8	4
10	34	10	-7	-4	3	12	22
34	-17	-5	-18	8	22	12	16
-10	-41	-9	-25	-28	-13	-3	-9
43	22	2	-13	4	14	18	24
-7	10	18	14	3	1	-2	-10
0	-40	-19	5	29	4	-1	-16
-25	-7	-16	-12	-14	-13	-21	-46
3	-7	-19	-16	-11	3	10	28
3	-9	-11	-2	0	-3	2	4
-7	-30	-7	-3	12	12	8	4
8	30	19	30	24	12	8	12
0	-6	-15	-12	-11	-12	-5	4
-32	-59	-36	-35	-21	-8	-14	-35
9	20	-19	-11	-3	1	4	16
-29	-32	-1	7	-9	-10	-20	-39
12	21	17	7	-3	4	15	30
-5	3	8	9	8	-4	-9	-17
2	-10	7	14	9	6	10	23
-7	-11	1	0	-2	-3	-8	-13
-11	-19	-39	-17	-10	-7	-15	-20
0	4	12	16	5	6	3	3
4	-2	-7	-18	-5	0	2	5
11	2	-10	-9	-4	3	1	6
-4	-6	-3	-2	-5	0	0	-2
-3	5	17	14	10	5	1	0
5	-12	-32	-24	-9	-5	0	11
-1	-3	-10	-5	-7	-3	4	5
-4	3	16	19	7	3	-1	-8
-3	-3	-15	-5	-2	4	-1	-1
-9	-9	-3	-5	-8	-8	-3	-9
-7	-6	-13	-16	-6	-5	-16	-31
0	-7	-10	-10	-9	-1	-3	0
-4	-2	2	3	-2	-6	-7	-2
-3	0	-5	3	9	-3	-4	-7
-3	-1	-2	-4	-9	-4	3	-1
3	4	-2	-3	-7	-2	-4	-5
-4	0	2	4	7	1	1	-1
-1	-3	-6	-4	-5	-2	-3	-1
-10	-8	-7	-3	-7	-5	-5	-10
0	-6	-3	-3	-5	-4	-3	-1
0	1	2	-1	-3	-2	1	1
-5	0	-2	-3	-2	-2	-3	-4
1	-1	-2	-1	-3	-1	-1	-1
-2	-1	0	0	-1	-1	0	0
-3	-1	-2	-1	3	0	-4	-8
-2	0	0	0	6	2	-4	-6
4	-2	-5	-4	-6	-3	5	18
-1	4	5	5	5	0	0	-4
14	3	2	4	4	10	16	30
1	-5	-2	1	1	3	11	23
4	0	0	1	5	9	15	18
-15	-6	0	-7	-10	-15	-32	-50
4	-10	-20	-20	-9	-3	3	12
-8	-3	-2	2	-2	-2	2	1
-8	-28	24	6	-4	-6	-7	-5
5	7	-30	-13	6	-5	0	0
-14	13	7	8	4	2	2	-9
0	-35	-22	-10	-5	0	0	-3
-8	-10	-10	-9	-10	-6	1	1
3	-1	-10	-4	-6	-4	1	1
-4	-1	22	9	1	1	3	-1
3	-5	-7	-6	-1	2	7	12
3	5	12	3	-1	5	-1	0
6	9	5	7	8	3	0	0
-4	-8	-11	-2	-6	-4	-1	-4
-3	-12	-4	-5	-2	0	-1	-2
-3	-1	10	-2	-7	-4	-2	-1
9	-3	-11	4	1	-1	1	2
0	0	-9	-4	-3	3	-3	-2
0	-5	5	1	-1	0	2	1
-3	-2	8	-4	-1	0	-1	-5
-10	3	3	-3	-1	-1	0	-1
-1	-4	12	2	-3	-1	-6	-6
[truncated: 12,665 more rows]
