# Supplementary material for: Flexible Virtual Reality System for Neurorehabilitation and Quality of Life Improvement
Source: Sensors (Basel). 2020 Oct 23;20(21):6045. doi: 10.3390/s20216045 (PMC7672612; doi:10.3390/s20216045)
Supplement: Supplementary file 1 [file sensors-20-06045-s001.zip › S4_EMG/User1/ImpingereFata.txt]

0	0	0	0	0	0	0	0
0	0	0	0	0	0	0	0
-1	-1	-6	-1	-3	-1	-2	0
1	3	13	-1	-2	-3	0	2
1	-1	-7	0	0	3	4	4
-2	-6	-12	-4	-1	8	-2	-4
0	1	3	1	2	-2	-7	-10
-2	-2	7	2	-1	-3	2	-3
0	2	4	-2	-3	-3	-3	-10
0	-1	1	2	0	-1	-1	-2
-1	-1	4	-1	0	-2	-2	-1
-3	-1	3	2	-2	1	0	-2
-1	5	10	0	0	0	0	3
0	-5	-6	0	-2	-1	-2	7
1	1	6	1	1	-2	-1	4
1	1	-4	-1	-2	-1	0	0
1	-3	-4	-3	-2	-1	-2	-6
-1	-1	-12	-3	0	-2	-2	-6
-1	-1	-12	-3	0	-2	-2	-6
1	0	1	1	1	-1	0	2
1	0	1	1	1	-1	0	2
0	-2	-4	-2	0	0	0	-1
0	2	0	0	-1	-3	-3	0
-3	-3	-4	-2	-2	-2	-1	-6
-1	-2	1	0	0	-1	0	-1
4	4	5	4	2	3	2	2
-3	0	16	1	-1	0	-2	-5
2	2	0	-1	-2	0	1	2
-1	3	8	1	0	-1	0	4
-1	0	-12	-5	-1	-1	-1	4
2	-2	-9	-4	-1	0	-1	-5
3	4	7	2	1	2	0	1
-3	-3	-14	-4	-3	-2	-3	-8
-4	0	-15	-7	0	-2	-1	-4
1	-3	-10	-4	-1	0	0	-1
-1	1	1	1	2	7	5	4
1	-2	3	2	0	-1	1	1
0	-2	-12	-6	-1	-5	-2	-3
1	1	3	-3	-1	0	-1	2
0	1	-3	-3	0	-2	1	3
4	2	4	3	3	3	4	11
-2	-2	1	1	-2	-4	-3	-7
0	1	-1	-1	0	-2	1	0
0	-1	4	-1	2	1	4	2
-2	-1	2	1	-2	-3	-5	-6
-2	-15	-12	-5	-2	-2	-1	0
1	-5	-1	-2	-3	-4	-4	-3
0	-2	-13	-2	-3	1	0	1
-5	-5	-5	-1	0	-1	-2	-4
1	-1	-7	-5	1	0	1	-7
-2	0	11	3	-3	-1	0	0
-5	-2	3	0	-1	-1	-4	-5
-4	-3	-7	-2	-2	-1	1	-1
5	6	12	2	0	0	1	6
-2	2	9	0	-2	-3	-3	-9
-1	-2	3	1	2	0	-2	-5
0	-1	2	-1	0	-2	-2	1
1	-1	-2	-2	-2	-1	0	1
1	-2	0	-1	0	0	0	2
2	1	1	-1	-1	0	-1	-2
-1	-1	1	1	-4	-3	-1	-1
-4	-3	3	-5	-3	2	2	-2
-1	-2	0	-2	-2	-2	-1	-2
-3	-1	0	-1	-1	-3	-2	2
-3	-1	0	-1	-1	-3	-2	2
-1	0	-3	0	0	0	-6	1
-5	-3	-1	-2	0	-2	-3	-1
1	-1	2	3	2	-2	3	-3
-4	-2	-1	-2	-2	-5	0	0
0	0	-9	-7	-1	0	-1	-2
-5	-1	3	3	3	-1	2	5
4	5	28	36	13	3	2	7
-1	2	16	24	11	1	1	2
0	2	-1	14	3	3	0	-6
2	4	5	12	2	1	5	5
-6	3	5	-2	19	11	-6	-14
3	2	3	11	-7	-1	3	4
-4	6	17	0	-10	-2	-6	-12
-3	-8	-24	10	-21	-13	-7	5
-4	-1	4	9	-5	-7	-7	-9
-1	-10	-8	-48	-12	-1	-3	7
5	3	24	44	11	9	7	17
2	3	4	-8	-10	-5	2	2
3	4	4	59	16	6	6	6
7	13	29	16	16	10	4	7
2	45	27	41	15	5	-1	-1
-3	9	-16	-56	-18	-8	-5	-4
-1	4	-15	-3	-1	9	-2	-3
1	-28	-9	-9	-3	1	18	4
-31	-18	-11	8	1	0	11	-11
-31	-18	-11	8	1	0	11	-11
3	-6	-8	-21	-3	-1	-3	0
17	2	7	32	11	6	-3	0
0	4	26	55	38	95	4	5
-7	17	-17	-32	-19	-35	-8	-4
-4	-14	3	9	-4	-16	7	7
1	-8	-2	8	8	3	12	6
3	-14	-30	-66	-28	-14	-13	-12
4	-22	-24	-52	-18	-1	4	-1
-8	-2	-7	-3	0	0	-2	-1
-3	-16	-26	-12	-13	-5	-12	-7
-8	-3	0	0	-8	2	1	-5
-9	-13	-40	-71	-27	-9	-2	-6
-35	-24	-45	-65	-23	-9	-4	-6
-7	-7	-2	44	12	4	2	-4
-7	-7	-2	44	12	4	2	-4
-31	-33	-33	-28	-16	-8	-10	-11
-9	-10	-23	-53	-20	-6	3	2
-1	18	39	35	18	14	7	9
20	1	1	-2	3	3	1	7
14	40	11	21	9	8	3	3
41	14	16	28	6	6	-3	8
39	20	16	9	-4	-1	-5	11
-48	-29	-21	-25	-17	-9	-2	-26
27	6	3	-13	-3	1	8	13
-12	-8	11	7	-6	1	1	-10
35	21	-3	-27	-15	1	2	17
-7	-7	19	47	0	8	-2	-1
-23	-12	-31	-37	-16	-5	-5	0
20	2	8	0	-1	4	2	11
2	-2	6	-13	-6	-5	5	10
-70	-63	-20	-24	3	9	8	-16
39	33	2	-23	-10	-10	7	13
18	11	-3	13	8	3	-1	3
-4	7	8	7	-2	-2	8	-13
-1	9	14	9	10	8	7	16
13	34	1	-15	7	6	15	8
-10	-13	-14	-23	9	15	2	-18
6	14	55	72	20	10	6	-3
22	11	-15	-22	-26	-13	-14	9
-2	6	11	24	7	0	-9	9
37	-5	-4	13	2	-15	-8	52
18	4	-12	-7	-5	-12	5	-32
-22	-3	-22	-22	-8	-10	-15	-4
1	10	-2	5	-3	-3	21	19
-46	-74	-13	7	2	-7	-7	61
15	29	15	18	1	-18	-20	-12
2	-6	-6	-25	-9	4	17	-5
-6	3	15	22	5	-9	-2	0
4	8	7	-13	8	9	2	2
-16	-7	10	38	13	22	-4	-4
7	12	24	40	13	7	5	-2
2	-29	-13	-3	1	4	-19	2
-14	-22	-22	7	-2	9	17	-11
7	12	12	11	7	-20	-1	-10
0	-1	7	18	8	2	8	5
10	13	4	-9	-5	-1	-9	5
-12	-6	-1	13	1	4	-5	-4
3	9	0	0	-3	-7	1	3
-7	7	-11	-47	-14	-10	2	-30
6	2	7	4	1	5	2	16
-5	-12	10	10	0	4	-1	-4
3	-4	-9	-21	-3	-10	-3	-7
7	12	0	4	-8	-4	1	-10
0	-3	7	12	7	6	3	-31
4	-2	13	44	11	0	23	9
3	16	9	2	-3	3	-2	-1
4	5	19	8	2	4	4	4
-9	3	9	8	9	0	12	14
9	13	15	16	9	3	4	-1
4	-1	7	2	-1	4	-6	1
9	6	6	31	13	0	0	-18
-2	-1	3	3	1	12	3	1
1	1	3	-7	-3	0	0	-1
1	-2	-6	-20	-12	-7	3	1
-1	2	7	16	11	-1	1	4
-4	-9	-3	-17	1	-3	-5	-1
-3	-3	-4	-4	-14	-6	-1	-1
4	-4	-8	-12	-17	-2	1	1
-2	-5	-6	-4	2	-1	-1	-3
0	-3	-3	-5	-10	-4	-3	-2
-1	4	-4	-3	1	-5	6	3
7	4	6	13	7	-4	17	4
-4	-2	-12	-31	26	-22	-48	-5
1	9	12	16	-22	6	-21	0
5	7	4	-10	-3	5	5	6
-4	-4	3	-1	-7	-21	3	-3
-4	-4	3	-1	-7	-21	3	-3
-2	-2	-2	-1	-7	11	2	6
-1	-2	-7	-15	-1	14	7	4
2	0	-2	-4	-37	-3	0	-2
-2	-1	2	10	8	1	-1	-1
1	-1	-3	-14	2	6	0	-1
-21	-6	-11	-14	-23	-3	-8	-13
-4	1	2	1	-4	3	16	8
0	-2	1	2	16	4	0	14
4	5	3	2	8	-1	-4	5
-2	7	29	7	10	-5	3	4
3	-2	-7	-9	13	5	5	6
-1	0	-8	4	-23	0	-3	-2
-7	-2	-1	4	-11	1	-2	-3
2	3	-3	3	4	-2	-2	2
1	-1	-9	-10	-31	-4	2	6
-4	-5	-5	4	10	-1	1	-4
0	4	6	-7	4	1	6	-3
-2	-3	1	7	0	1	2	-5
-3	-6	-4	0	2	-1	-8	3
-3	0	-2	1	3	3	-1	3
1	-1	-1	-3	-5	-3	0	-2
-2	-9	-8	-11	-7	2	-5	29
-2	-9	-8	-11	-7	2	-5	29
-2	-7	-3	1	0	-4	-66	-11
4	8	4	2	1	0	-6	1
1	-3	-4	-11	-6	-1	7	7
-4	-1	-1	6	-3	-2	-2	-1
-2	2	-7	-12	-8	-11	-2	-1
7	11	5	11	4	2	4	10
5	6	5	15	8	3	1	0
2	6	6	0	-2	-1	-1	1
-8	-4	-1	3	-1	0	1	-6
4	4	3	-1	-7	5	1	-2
1	3	5	1	-2	-1	0	-3
-8	-5	-5	-2	56	0	1	3
0	1	0	1	-15	-4	1	1
-2	6	4	-2	-9	2	11	5
2	-3	-5	-1	-3	1	-1	-5
6	4	4	-1	-4	-1	-5	3
6	4	4	-1	-4	-1	-5	3
7	3	0	1	5	0	6	7
8	6	4	2	18	9	9	9
-8	-4	-2	-5	7	-9	-27	-7
9	3	0	-4	-4	-4	-16	5
-2	-8	-2	2	3	5	8	3
-1	-7	-5	2	-2	-8	14	4
-5	-23	-4	1	0	-1	-2	-3
1	10	4	0	0	-1	3	-1
-9	-19	-10	-2	-5	1	-2	-3
8	6	8	8	8	9	4	6
-2	8	5	5	2	-3	-7	-3
9	26	10	-1	0	-1	-1	0
2	9	4	-7	1	5	-3	0
-10	-12	9	0	-9	-7	-4	-5
-6	-2	-10	-9	-2	1	-1	-2
6	4	2	1	-2	0	-3	0
31	9	-2	-8	-6	0	-5	5
0	2	0	2	5	1	4	3
-10	-7	-7	-5	-2	4	3	3
-1	-4	-7	-2	-4	-3	-2	-2
1	18	6	0	1	-5	-8	-14
-17	-18	-6	-3	-2	-9	-1	-2
-7	-6	-4	2	-3	13	-9	-12
19	-2	-1	0	-7	-7	-11	12
-2	-35	-8	3	3	8	11	14
22	9	-13	-11	-9	-27	-16	-17
-6	6	18	12	3	-3	1	-9
-8	20	12	1	1	0	7	4
-5	-9	1	7	4	4	-2	-12
-43	-20	-30	-17	-12	-7	-21	-67
0	-2	4	0	-4	-1	-5	-11
7	7	-13	-9	-10	-15	-11	-10
9	1	11	6	5	2	8	4
-6	-8	-11	-10	-4	-10	-12	8
0	-1	-4	-2	-2	-3	-4	-6
-8	3	-2	4	-2	-1	-9	-10
6	-5	-11	-5	-1	-6	0	5
4	9	10	4	1	-6	0	11
-3	-1	4	0	1	2	2	0
1	3	14	6	1	-3	0	4
-2	2	3	4	2	4	4	-2
-8	-4	7	-2	1	-7	-10	-20
0	-1	-5	-5	-6	0	-3	-3
1	-2	-11	1	2	-2	-1	7
-3	2	0	-1	-1	-5	-4	-12
1	1	4	1	1	3	4	7
-2	1	12	2	-2	-2	-5	-7
0	0	7	0	-1	1	0	6
0	0	4	5	0	-27	-2	-7
-1	0	-1	0	0	-13	-1	-2
-4	-1	-6	-1	2	20	3	0
-1	3	7	4	-2	-4	-1	1
2	-5	-19	-5	-2	5	4	3
0	-2	-3	-2	-1	1	1	0
0	0	-4	-5	-3	-6	0	-4
-3	1	6	-1	0	2	-4	-3
-4	2	5	-2	-4	0	-2	-4
-2	-6	-7	-2	-2	1	1	5
0	-5	-15	-8	-3	-1	-5	1
-1	-1	-4	-3	-4	-2	-5	3
-1	0	-7	-3	-1	-3	-5	-2
0	-1	-7	-2	3	1	1	3
-1	-2	1	-1	-4	-1	2	-2
-2	-5	-7	-1	-1	-2	-5	-6
-3	-4	6	3	0	-3	-1	-4
3	1	-4	1	3	1	1	-1
4	1	-1	1	0	2	3	8
0	0	7	-1	-1	-1	-2	0
-2	4	20	8	-1	2	0	-6
-4	-2	-12	-3	0	-4	-3	-2
-2	-6	-18	-8	-2	-1	1	4
-4	-1	17	10	0	-2	-1	-1
1	1	-4	-7	-2	-1	1	2
1	4	0	4	2	0	-2	0
-1	-3	-2	-1	0	1	0	-1
1	0	0	1	-1	-1	-1	-2
-1	-4	-19	-8	-1	0	0	-2
-2	0	-4	-6	-3	-2	-1	-1
-1	-3	-5	-1	0	0	1	-4
1	0	-1	0	1	-1	2	4
1	4	14	2	1	0	0	-2
1	-6	-16	-5	-1	-2	-1	1
1	0	15	4	1	2	-20	0
-1	-2	-8	-1	-2	-5	8	-8
-4	-3	0	-2	-1	0	8	2
-4	-2	-1	0	-2	-3	-2	-8
1	2	-10	-7	-1	1	-2	-1
0	-1	-1	-1	-2	1	0	1
-2	-7	-7	-3	-2	-3	-2	-2
0	-2	-12	-5	-2	-2	0	2
0	0	-16	-8	1	-1	1	1
3	6	22	9	3	4	0	2
-2	-3	-6	-3	-4	-2	0	-2
-3	-5	-5	0	-1	-3	-2	-13
-1	0	-3	-2	-2	-3	2	5
0	0	-2	1	0	1	2	3
0	-5	-15	-4	2	1	-2	-3
-6	-5	-2	-3	-3	-1	-2	-1
2	1	-1	-1	-3	-2	0	2
-2	-5	-10	0	0	-1	-2	-1
1	-2	-9	-5	-2	-2	3	9
-2	0	-2	-2	-2	-1	1	-3
-2	-1	-2	-2	0	1	2	0
-2	-2	4	3	0	-2	-3	-12
-2	-1	-2	-4	-2	-2	-4	-10
-1	1	16	6	2	-1	-2	3
-1	3	12	0	-1	0	2	1
-2	0	-10	-4	-2	-1	1	2
1	-2	-5	-2	-1	1	-2	-4
0	-5	-16	-4	1	-2	0	-2
1	-2	-7	-2	0	0	-1	-4
0	2	2	3	1	0	-1	-2
-2	3	19	6	0	1	0	0
1	-5	-12	-6	-4	1	1	2
-3	-3	-6	-3	-4	-3	-2	-5
-2	2	4	3	2	1	-3	-4
-2	-2	-10	-5	1	-3	-5	-3
0	4	20	5	0	0	0	-5
0	-1	-7	-4	-3	-1	0	0
1	-1	-5	1	0	-1	0	1
0	-2	0	2	1	0	0	0
-1	-1	-9	-1	28	0	1	0
2	0	10	0	-11	0	2	3
1	0	2	3	-4	1	1	4
0	1	2	-2	0	1	-1	-1
-1	1	7	-3	-3	0	-1	-3
-1	-3	-11	-1	0	1	-3	-24
-4	-3	-3	1	0	0	-1	5
-4	-3	-3	1	0	0	-1	5
-6	-3	-7	-2	0	-1	0	-1
-1	-7	-17	-4	-4	-1	-2	2
2	2	9	2	0	3	-1	2
0	-4	1	2	-2	0	-1	-4
0	-1	0	-2	-1	-4	-2	-2
-1	-4	-4	-2	-3	0	0	3
-4	1	4	9	1	-5	-5	-10
-1	-5	2	-5	0	-4	-1	-1
-1	-4	-10	-2	0	1	-1	1
0	0	11	-3	-2	-1	-3	-5
-4	-7	-12	-1	-4	-2	-1	-4
-1	1	4	2	-2	1	0	-3
-4	-3	-3	-1	1	-1	-4	-4
1	5	13	6	2	2	3	11
-2	-4	-2	-2	-3	-3	-3	0
-6	-5	-7	-1	-3	-2	-4	-6
-3	-2	-4	4	-4	-2	-1	-1
1	1	-3	-5	1	0	-1	2
2	7	7	3	2	0	0	3
-2	-2	-6	-1	1	-1	2	-1
0	-1	-6	-6	1	-2	-1	-8
-1	2	2	-2	-4	2	-1	-2
-2	-3	3	-5	3	-3	-3	-4
-2	1	1	0	-4	-1	0	-2
-2	1	1	0	-4	-1	0	-2
0	-2	-13	-2	-3	2	0	5
-1	-2	2	0	-1	-6	-13	-6
1	1	-5	-6	-11	1	-2	1
-2	-4	-8	-1	-9	-2	20	-1
-1	4	1	3	40	-3	-10	-14
0	-1	5	-4	-13	4	-26	7
0	-1	-16	-9	-7	3	14	4
2	0	0	3	0	-4	15	2
1	5	16	2	-4	-4	-9	3
0	-7	-12	-2	-7	5	0	8
1	1	-4	-5	-2	-5	-1	1
1	3	19	4	0	1	5	2
-2	-4	-2	-4	-1	-7	-2	-17
1	2	1	1	3	-8	-1	-3
-4	1	12	7	3	-9	-1	-7
-2	-3	-2	-4	-1	1	-2	-1
-1	-4	0	-1	-4	0	7	9
-14	0	5	1	1	2	-10	0
11	-1	-8	-3	0	7	-3	6
4	-4	-8	-1	1	5	-6	0
1	-2	-8	-2	-6	-24	3	-3
0	-2	-6	1	1	-4	-4	4
-2	-3	-11	-2	0	4	29	-3
-2	1	2	1	6	3	-34	-5
-3	-4	0	-1	7	3	-13	-6
-1	4	2	-3	-24	1	-8	1
-1	-2	-3	-2	-7	4	28	2
0	-3	-17	-5	-21	-20	21	-2
0	-4	-7	-3	-108	12	-11	-3
3	2	2	-1	-82	8	2	1
0	-1	0	5	61	-6	1	-2
-2	1	13	0	24	-8	-6	-5
3	2	1	1	2	17	-14	9
-1	6	14	1	18	-9	2	0
3	-2	-5	0	-10	-13	22	8
-1	-1	-1	-4	-17	-2	-13	-12
0	-1	1	1	-17	3	0	-12
1	5	20	4	0	1	6	0
1	-3	-21	-5	-2	-2	-8	0
0	0	-6	-3	-3	2	-2	-2
-4	-5	-3	-6	2	-2	-7	2
2	-2	-1	5	7	21	2	8
32	-1	0	1	5	-4	-6	-12
0	1	-1	-2	2	-23	-1	-5
-10	0	-3	-4	-4	-29	2	7
-7	-1	1	0	1	12	6	-12
-3	-4	2	1	-6	-4	-3	-2
-1	0	4	0	-3	12	4	1
3	0	8	2	-1	-5	0	5
0	-2	-4	-5	-9	41	-12	15
-1	0	-11	-2	-4	-30	-4	0
0	0	-5	-1	5	-25	0	-11
-3	-2	-13	-5	12	-3	-16	-14
1	-2	1	0	17	6	-1	2
-1	-2	-2	-3	4	4	-24	5
-5	0	-3	1	-2	1	8	-52
-2	-4	-5	5	-14	-23	-2	-8
0	-5	-10	-6	-1	6	2	6
1	-4	11	1	1	9	0	14
-9	6	3	-3	8	20	0	13
-2	3	30	8	-3	-3	-24	5
0	-3	-14	-2	-5	-5	-12	-14
-6	-1	-5	-3	-1	0	9	-3
4	-1	-11	4	-4	-7	10	-2
-4	-3	-9	-2	-40	5	7	-1
-6	-3	-6	-4	42	7	-9	-22
3	0	4	-3	-7	3	-10	-9
-4	0	1	0	-5	-15	7	1
5	1	10	2	5	11	1	0
0	1	6	2	-1	-4	-1	-3
-1	0	-6	-2	6	8	-7	4
-2	-4	-7	-5	17	3	0	4
-1	-2	-2	-1	5	-5	6	-1
0	5	5	2	-3	2	-1	5
-58	-2	-7	-5	-15	-2	-2	2
16	-3	2	-14	15	-5	-3	-3
10	-2	-7	-9	-4	-1	-2	-7
1	0	4	-10	-10	3	-3	-8
13	8	26	5	-34	2	-4	2
2	0	6	-3	-9	-2	-5	-2
4	-3	-13	-6	8	-1	8	2
2	-4	-8	0	-1	-5	8	-3
5	2	5	-5	-6	-7	-2	0
-3	-2	-2	0	3	5	4	4
-2	-2	-2	7	-4	2	-2	2
0	0	10	-5	2	4	-3	0
-1	-1	-10	-2	1	-2	0	-14
4	0	-6	-5	-9	1	0	14
1	2	-5	2	3	7	-3	5
0	-2	2	0	-11	3	16	-7
0	-2	-4	-7	1	-1	4	0
-1	1	6	-3	-12	-2	9	-2
23	0	6	4	0	-3	-8	-4
-11	-4	-5	-1	8	-8	-9	-2
-3	-4	-4	0	1	3	-2	0
-3	1	14	5	-1	-4	-1	-2
0	1	3	1	-3	-3	-6	-1
-2	1	-5	2	4	6	-6	1
7	1	6	3	-9	-6	3	5
-1	5	11	1	-1	-8	16	1
3	0	-4	-1	4	13	11	-1
-2	-1	2	1	-6	10	-6	0
-5	-3	0	-2	-7	-5	-2	2
-2	-2	-4	-1	0	-25	-7	0
1	-2	2	5	0	-32	3	-2
-1	0	3	0	-2	7	7	-3
2	1	-4	-1	1	4	-3	3
0	-4	-6	-2	-1	3	0	-2
-4	-6	-5	0	11	-2	-3	2
4	0	10	5	-1	-5	7	4
-1	-1	-3	-1	8	-3	-7	-2
-2	-2	-2	-2	4	-3	2	-5
1	0	2	1	-2	2	-10	3
-2	-4	-1	-5	2	-3	-20	-3
0	-5	-13	-6	-4	-4	6	-1
0	-5	-12	0	11	3	27	1
-2	1	4	-1	-2	0	2	-3
5	4	-4	-1	1	2	5	5
-3	-2	-6	1	4	0	-1	2
-2	1	5	3	4	-1	-34	-7
-3	2	5	-3	-5	-1	27	-6
-3	4	10	2	3	-3	-7	0
1	-4	-3	-1	-4	-9	-3	-6
-1	-1	-1	-1	0	2	-6	4
-1	0	13	5	1	-15	9	2
-3	-3	-9	-8	-3	5	-23	1
3	0	2	3	0	6	-14	4
-3	-3	-13	-1	-2	-1	8	-4
-2	-2	-6	-3	-1	-1	-33	-1
-3	3	8	2	-2	-4	10	0
-1	1	-8	-5	1	2	10	3
-3	-3	-2	-2	-3	-1	-2	-3
0	-5	-1	-1	-2	-1	-23	-4
-1	-2	-7	-6	-4	0	22	-1
2	4	24	7	-5	-6	-6	7
-4	-3	-22	-4	3	1	-10	-4
0	-7	-2	2	-8	-6	2	-1
-1	0	5	1	0	4	1	-3
1	3	19	-1	1	-10	1	6
-5	-3	-13	-2	-7	6	3	-4
-1	-7	-8	-5	2	1	-8	0
-2	1	3	1	-1	0	10	0
4	1	-8	0	0	2	0	-2
2	-2	-2	-3	-5	0	-1	-1
0	-1	-1	3	-2	-1	-9	1
0	-1	-5	5	0	-8	3	3
-4	-1	6	0	-3	9	5	2
3	4	11	3	2	2	-6	-3
-1	-5	-9	-4	-7	2	0	0
-2	-2	1	-3	3	1	-4	-3
-2	-4	-2	0	-3	-2	0	5
0	3	8	4	3	-2	13	-4
-1	-7	-11	-5	1	-2	-5	-6
3	0	-2	-3	-2	-8	-26	1
-1	4	6	1	0	-3	-8	1
0	0	-6	-2	3	0	2	-1
3	3	13	2	-3	-3	0	-2
-3	-1	-1	-1	-1	2	-2	1
0	2	4	-2	5	1	0	-3
-3	-5	-2	5	-14	0	2	-2
21	7	12	7	-3	-2	3	0
-18	-1	-9	-4	0	2	3	-4
1	-5	-6	-2	-7	-1	6	0
-8	7	15	7	3	2	1	-2
-2	-5	-9	-6	-1	-5	-10	-5
-4	-1	-2	-6	-4	-3	-2	-1
3	3	5	10	2	3	-1	-1
-2	0	1	0	-2	2	4	-1
-2	-2	0	-4	2	0	-7	-1
2	-3	-8	-3	-1	0	-5	-5
1	0	-4	0	4	-1	4	1
-4	-2	-13	-4	3	-2	0	-4
-4	-2	-6	-1	0	-7	0	-4
1	2	7	2	-5	2	-12	3
-1	-4	-10	-3	0	4	6	3
0	3	8	3	6	-2	1	-8
-2	-3	-4	-1	0	0	1	0
-2	-1	-1	-1	-4	-4	6	1
-1	1	7	-2	-4	-3	-3	-1
0	2	1	1	1	1	-1	1
-2	-4	-16	-6	1	-2	-3	-6
0	-1	-10	-2	1	-3	-1	-3
0	-1	-4	-4	-4	-3	-9	-7
-1	-1	-3	1	-3	1	9	10
-2	-5	-12	-3	1	-1	0	0
0	1	-4	-1	-2	-2	-1	-2
-1	4	10	7	0	1	3	4
-1	-1	0	1	0	0	-1	4
3	-1	1	-3	-4	-2	1	2
0	1	-3	2	3	3	4	-1
2	-1	-3	0	3	0	-9	2
-3	-2	-3	-5	-6	-5	-11	-5
-2	0	3	1	-3	-3	5	2
-2	1	5	3	0	0	-1	-6
0	4	17	4	8	-3	-1	0
3	-5	-5	-1	4	3	0	-9
-4	3	10	2	0	1	2	7
-2	-2	-2	-2	0	1	-2	-2
-2	-6	-11	-2	-3	1	-3	-2
-4	1	5	1	-1	1	-1	0
-1	2	4	-1	1	-2	-2	0
-1	-2	-5	-4	0	-3	0	0
-1	-1	-5	-4	-1	0	0	-1
-1	0	11	0	-4	-1	-1	-3
-2	-1	-4	-1	-3	2	2	3
0	-3	-4	-3	-3	1	-4	-1
-4	1	-1	1	-2	-1	0	-2
0	3	9	4	-1	2	1	-7
2	2	5	0	-2	-2	4	1
-1	-4	-15	-2	-1	0	0	3
-2	-3	-2	-4	4	0	-3	-5
0	-3	-3	-2	-4	0	-1	-1
-3	2	15	2	2	1	2	2
3	-1	-3	1	-3	-2	5	12
-1	0	-7	0	3	2	1	-1
-3	-2	-9	-7	-2	0	0	-5
0	0	3	2	-5	-3	1	1
0	2	-2	2	2	2	-3	-2
-2	-1	-3	0	-4	1	-1	1
3	0	-4	-1	0	4	1	3
-1	-3	-6	-4	-3	0	1	2
-1	-3	-1	1	-2	-2	-3	0
-2	-1	-3	-1	-1	-5	-4	-5
0	7	24	10	4	2	-4	3
-1	-5	-8	-3	-2	-2	3	-1
2	3	9	3	-1	-2	-3	9
0	-5	-18	-4	-4	-2	0	2
-1	0	-5	-2	-1	-1	-3	0
1	0	-2	0	0	6	2	3
-1	-2	-3	0	-2	2	0	-3
-2	1	0	-3	-5	-3	2	-1
5	-2	-2	-2	0	-3	-1	2
-8	-3	-5	-1	0	-1	-3	-12
1	0	4	0	1	1	-3	2
-5	-2	-3	-4	-3	-2	-3	-8
2	-1	-1	0	2	-4	-4	6
3	4	9	1	1	0	0	11
0	0	-1	-1	3	-2	8	3
-2	-3	-10	-3	-2	0	1	-1
-1	-1	0	0	0	0	0	-2
1	2	-8	0	1	-2	1	5
-2	-1	-1	0	2	-1	-2	-5
0	3	19	3	-1	5	-4	-9
-1	-1	-6	-1	-1	-2	-3	0
0	-3	-4	-2	-1	-4	-4	0
-4	1	14	2	-3	-4	-4	-8
1	-3	-12	-2	-3	0	2	3
1	1	-1	1	4	-1	-1	2
-1	-7	-13	-2	1	-3	-2	-4
1	-1	13	2	-6	1	4	6
0	-2	-14	-5	-2	-1	1	-1
-2	0	-5	-2	-1	2	1	1
1	0	2	-2	5	0	-1	5
4	-1	5	0	-5	-35	1	5
-1	-1	-1	3	-3	21	0	-2
-3	-2	-4	-3	-2	14	0	-3
2	0	1	0	-1	1	-4	7
-2	0	-4	-1	-2	7	-2	11
-2	-2	-6	-2	-1	12	0	-6
0	0	2	0	-3	-2	-2	-8
-1	1	-4	1	0	-9	-2	-2
4	0	-2	2	0	0	0	-4
0	-1	-5	-3	-1	1	-4	2
-4	0	0	-1	-3	-4	-3	-6
-4	-3	0	-1	-2	-2	-1	-4
0	1	-2	1	-1	-1	0	3
-5	-3	0	-2	1	-5	-7	-7
-5	-3	0	-2	1	-5	-7	-7
0	0	8	7	4	1	3	-1
1	-3	-9	-4	-3	-2	0	3
-3	-1	3	0	0	-2	-2	5
-2	0	-3	-4	0	0	-4	-3
2	2	7	1	-1	-1	0	0
2	2	7	1	-1	-1	0	0
1	0	-1	2	-3	-18	-1	2
0	3	6	0	-3	-10	-3	-1
-4	2	11	5	5	-7	-2	-15
-1	0	-4	-2	-3	2	0	2
-1	1	1	-2	1	-32	-1	2
0	-2	-3	-4	-10	18	-1	0
-4	-4	-5	-2	2	12	-6	-14
1	1	-11	-3	3	3	0	-2
0	0	-4	-1	-7	-4	1	1
-1	-1	9	2	-2	-2	-2	0
0	0	-1	-1	3	-3	-1	2
0	0	-1	-1	3	-3	-1	2
0	-3	-5	-2	0	2	4	3
-1	0	1	-1	1	2	0	0
-4	0	5	0	1	-3	-9	1
0	-1	-3	0	0	0	4	-2
0	-1	-3	0	0	0	4	-2
0	-4	-7	1	-1	1	-1	-2
1	-3	-23	-4	0	1	-2	-8
-2	-2	-3	-2	-1	0	0	1
-2	0	4	2	-1	0	0	-4
-2	-2	-3	-3	2	-3	2	-2
2	-2	-2	1	-3	13	0	1
-2	2	2	-3	-1	-6	-1	0
0	0	0	-3	-2	-1	-2	-2
-1	-3	-8	-1	-2	-1	0	-2
0	3	10	4	1	1	-1	-2
0	-3	-3	-1	-1	-2	0	-2
0	-3	-3	-1	-1	-2	0	-2
0	-1	2	0	-2	3	1	3
2	1	-3	-1	0	0	-1	1
-1	-1	0	-3	-1	26	-2	-3
0	-2	-8	-2	2	-11	0	1
-2	1	5	-2	-1	-9	0	0
0	2	1	-2	2	-4	-3	-2
-1	0	4	4	2	-2	-15	-3
-2	0	-1	1	-1	1	8	3
2	-1	-4	2	3	5	8	13
-2	-2	5	1	0	-1	-3	-2
-2	-7	-14	-2	-3	0	1	-9
0	0	-1	-2	-1	-3	-3	-1
0	-1	6	-1	0	-5	1	0
1	1	2	0	0	-1	1	-3
1	-2	-5	-1	-5	6	0	4
0	4	11	5	-3	42	-5	-8
0	-2	-1	0	-2	11	3	2
2	-2	-5	0	-109	-14	-8	-6
2	0	2	-3	47	-5	-1	0
-4	1	4	2	20	-8	-3	0
-3	-2	-3	-1	4	-1	1	7
-1	3	5	3	-8	4	1	-3
-2	-5	-20	-3	-4	13	0	-6
1	2	4	1	-3	-11	-1	-6
-2	4	16	5	-5	-28	2	3
1	0	-4	-1	-2	-15	-11	2
0	-3	-7	-3	0	-2	17	5
1	0	-6	-2	0	-3	-8	-2
-1	2	3	0	-18	5	-2	4
-2	-3	-3	-1	7	5	-3	-4
2	0	-2	-1	10	-2	-1	0
0	1	1	-3	-9	-2	2	10
-1	-3	-3	-2	50	-1	-1	-15
-1	-2	-6	-4	-45	1	-1	3
-3	0	0	1	-12	4	0	4
2	-3	0	0	-5	-14	1	-2
-4	3	16	-1	-1	-60	9	-6
0	2	6	-4	4	48	-18	3
0	1	0	-1	-1	-6	19	-3
0	-1	-8	-1	0	-10	3	-5
-2	-2	-7	0	-6	3	9	0
0	1	3	-1	-26	-9	24	8
-1	-1	-6	6	-7	8	2	0
-1	0	-1	-1	32	0	-17	-2
-2	-3	-2	3	14	3	-5	6
-2	-3	6	-5	-17	-5	10	2
7	-1	-4	-5	10	-5	-10	2
2	1	4	0	-3	-3	-4	-10
3	-4	1	-2	1	0	3	-7
3	-1	-2	0	-94	-6	12	-3
1	1	-3	1	54	1	6	2
-1	-1	10	5	23	14	16	1
1	0	1	-3	-3	5	1	8
3	-1	-2	2	0	3	-19	-4
-3	0	0	-3	-8	-5	12	10
-5	-2	-1	-1	-4	9	-6	-11
-1	-1	0	0	3	-5	0	-15
5	1	5	-1	-4	-12	7	4
-4	-1	4	2	-9	2	-7	-14
0	0	-1	0	-6	0	-6	6
1	1	-1	-1	-4	-3	1	-3
0	-7	-3	-3	-2	10	1	0
5	2	-2	-3	-1	-7	10	-5
4	3	13	2	-9	5	13	4
-1	-2	1	-3	10	-5	3	4
-3	1	0	-2	2	-5	-2	2
3	5	15	-4	6	-4	-2	1
-7	-1	-5	2	4	1	5	-3
0	-2	-3	-4	0	4	-7	-2
5	-1	-3	4	0	0	-1	11
0	0	2	2	4	-5	-1	-4
1	0	-3	-1	0	0	0	4
-4	1	0	-4	-2	0	-2	-15
-3	-1	-1	1	0	-3	-7	-4
3	-1	-1	-3	-19	-2	4	1
1	0	-2	0	16	3	1	-1
-2	-2	0	1	0	-2	-5	1
-2	0	2	7	3	0	8	0
-2	0	-2	-1	0	-7	-2	-4
0	-1	-1	-7	-4	27	2	2
-8	0	-3	-2	-7	-15	-4	-4
2	0	-1	1	0	-14	-3	2
-4	-3	-2	-2	2	0	1	-2
1	-2	-4	-3	-2	8	-5	-2
-1	1	2	-2	-2	1	-2	0
0	-1	-8	-3	1	0	1	-3
0	-1	-5	-1	-4	-1	5	1
-5	0	3	-2	11	-4	-13	-12
-1	1	1	1	-8	3	0	-2
-1	1	0	0	-5	0	-4	-2
0	1	5	0	-2	-4	3	-1
-1	-1	-1	-3	-5	2	-2	-2
0	0	-6	-3	2	-1	-4	-6
-1	0	-5	1	5	-2	0	3
-1	-4	-7	0	-5	1	-1	-2
6	1	-1	1	-6	5	4	8
-2	-1	-2	1	5	-3	-3	0
-1	-1	-2	-3	-2	-2	4	-5
1	1	-2	3	-6	1	0	-11
2	0	-4	-2	-2	-3	-6	13
-1	-1	2	0	9	2	3	-4
1	-1	1	2	1	-5	-6	-9
0	-1	4	-3	-10	-4	-3	8
1	0	-2	-2	5	-7	5	0
1	0	-2	-2	5	-7	5	0
0	-1	-2	1	0	6	-6	-1
-5	-1	-1	-3	-3	-3	-7	-11
2	0	-1	0	1	3	3	5
1	3	0	1	10	-4	0	1
-3	-2	13	2	-4	-5	27	-3
0	-1	-3	-5	-2	-1	-14	-7
-4	-1	-5	1	3	2	-14	-5
-1	3	3	2	2	-3	4	2
-1	2	3	1	3	0	1	7
4	-1	-2	-3	-1	-1	0	-1
0	0	2	1	-1	-2	0	2
2	-1	-1	0	-1	-7	-1	-4
-4	-1	2	0	-7	-6	-4	-9
-3	0	-3	0	-2	6	-3	-5
2	-2	-7	-2	-3	-5	-3	-4
3	-2	-4	-2	7	0	3	2
-4	-2	-2	0	2	2	0	-4
3	-1	-1	1	-7	0	-3	4
-3	0	0	-1	-2	-5	-7	-7
-2	0	0	-1	0	0	7	5
0	-2	2	1	0	4	-1	4
0	0	-3	-2	0	-1	5	0
-5	-1	1	-1	6	9	-4	2
1	0	1	1	-5	-17	-2	3
-2	1	-1	-2	2	-6	2	-5
0	-4	-8	-3	1	2	1	4
0	-4	-8	-3	1	2	1	4
1	-1	-1	0	-2	-2	1	2
2	-2	0	2	-2	-3	1	2
0	-1	2	-3	1	-1	-3	-4
1	0	0	-1	-3	-1	-1	-4
-2	0	7	-1	-1	1	-2	-4
0	-6	-4	0	1	-3	-3	2
1	0	0	0	-2	1	0	4
-1	-4	-2	-2	2	1	-2	-1
1	2	-3	1	0	3	3	5
0	2	1	-1	-1	-1	-3	-3
0	1	2	1	4	-2	0	0
-2	-1	-4	0	16	-2	-2	2
0	-1	-1	-1	-7	0	3	0
-7	-1	-2	-1	-9	-2	-1	-9
-2	-4	-3	-1	-7	-2	0	-6
3	-4	-2	-2	-1	-3	13	-3
-1	0	2	-3	-5	-1	-9	0
-1	0	2	-3	-5	-1	-9	0
-4	-2	-1	-6	-5	-3	-3	-9
-1	-1	-1	2	0	-2	2	3
2	0	0	1	3	1	1	2
1	1	2	0	0	1	-1	0
-2	-2	-1	0	-4	0	-2	2
0	0	-2	-3	1	-2	1	-3
-3	0	-7	1	-1	2	-6	-4
1	0	1	1	-5	-4	3	5
1	-1	8	0	1	0	3	5
-3	-2	-2	-2	1	-1	0	3
1	1	2	0	0	4	2	1
2	-1	-2	-4	0	-4	-2	-6
-1	0	1	-1	0	-1	-1	-3
-3	-1	-2	-3	-1	-3	-2	-1
2	2	-2	-3	-8	-1	0	2
0	-3	-3	-2	2	-1	2	0
1	-1	-1	-2	-10	-2	2	1
1	0	-1	-1	2	0	-3	-4
-3	-1	-1	-2	-5	-1	3	1
6	-1	-4	-1	0	1	0	-3
-3	0	0	-1	-3	2	0	0
0	0	1	1	-5	-3	-1	4
-1	-2	-1	-1	3	-2	-2	-4
-1	0	-1	-3	-2	-1	1	4
-1	-2	1	0	2	0	-3	-3
-3	-2	-2	-1	0	1	0	2
-3	-3	-1	0	-2	-3	-2	-1
-1	-3	0	0	3	-2	0	-8
-3	-1	-2	-2	-1	-1	8	-5
1	-1	-2	1	-1	2	24	2
1	1	-1	-1	-1	0	-12	4
-1	-1	0	2	-4	0	-2	-1
-2	0	-1	-2	-3	-4	3	-8
1	-1	-1	-2	3	1	4	1
-1	-1	-1	1	0	-2	-5	-6
0	-1	-1	-1	-4	0	-4	-3
-3	0	-1	-1	-4	-1	-6	-11
-2	-1	1	-1	0	0	-6	-5
0	1	-2	0	-1	0	-1	-1
2	0	3	-2	-2	1	-1	-3
1	-3	-1	-1	-1	16	-3	-2
1	1	1	-1	2	12	-2	-4
1	0	-2	0	-3	5	1	7
-2	-1	-2	-2	-4	1	0	-3
-2	-1	1	-2	1	2	-2	-1
-3	-3	-1	0	1	2	1	0
-4	-1	-5	-1	-3	-3	-4	-9
0	0	0	0	0	-2	-7	-10
1	-1	-2	1	1	-2	-4	-12
-1	-2	-1	-3	1	-3	0	0
1	0	1	-1	-2	0	0	-6
-3	-1	1	-1	0	1	-2	0
0	-2	-2	-2	-3	-1	-2	-1
-2	-2	-1	-1	0	-1	1	0
6	-3	-4	-1	0	-1	0	-1
0	0	0	-2	-2	-1	-5	-4
-11	0	1	1	1	0	-2	1
-6	0	-1	-1	-1	-1	-2	-1
-2	-3	-5	-1	-4	0	-2	0
0	-1	0	-1	-2	2	1	2
6	0	-1	0	0	-2	1	-1
0	-3	-3	0	1	0	-2	-1
0	0	-5	-2	1	2	-1	0
1	-1	1	-1	-6	-2	-3	-2
0	0	0	-1	0	0	2	2
-2	-2	-1	-1	0	0	0	-4
-1	-3	-3	-1	-3	0	-1	5
-2	1	1	-1	3	-1	-1	-3
2	-2	-2	-1	1	-1	1	1
-1	1	1	0	-2	0	-2	3
1	-1	-1	-2	0	0	-6	-14
1	-1	-2	-1	-3	-1	3	5
-1	-2	0	1	3	2	3	2
1	-1	0	1	1	3	-1	10
-2	-1	-1	-1	-2	-1	-2	-6
-1	1	2	-1	0	-2	-1	-1
1	0	-1	1	0	2	2	4
-2	0	1	-2	-1	-1	-4	-6
-1	-2	-2	-1	1	-1	0	-5
-1	-1	-1	-2	0	-2	0	2
-1	-1	1	0	-1	0	-4	-5
0	-2	-3	-2	-2	-3	-4	-4
-1	-2	-1	0	2	0	1	0
-1	0	-8	-2	0	0	0	4
1	1	2	1	4	8	3	5
-2	-1	2	0	0	-19	-3	-2
1	-1	1	2	3	-21	4	4
0	-2	-8	-1	1	-2	-2	-5
-1	-2	0	-1	-1	7	-5	-5
-2	0	3	1	-1	6	1	1
1	1	1	0	2	0	-1	-2
-2	0	2	1	0	-1	1	-1
-4	-1	-4	-4	-3	0	0	4
0	-2	-3	-2	-3	0	2	2
0	0	-1	-1	2	0	-2	0
1	1	-1	0	0	0	0	2
-1	0	-1	0	-2	-1	0	3
-1	-2	1	0	1	-1	-1	-4
-1	-3	-3	-2	-3	0	-3	0
-1	-1	1	-2	-1	-3	-1	0
0	-1	2	0	-1	1	1	-4
1	-1	-1	-1	-2	0	2	4
-1	0	2	1	1	-1	-2	-3
0	-1	0	1	-1	0	-1	5
-1	0	4	-1	1	-1	1	4
-1	0	-3	-3	-3	-2	0	-3
0	-2	-3	1	-1	0	1	-1
-1	1	3	0	0	0	-3	-2
2	-1	-1	0	0	1	2	-5
1	0	-1	-2	-5	0	4	5
0	-2	-5	-1	1	-1	-2	2
-2	0	-1	1	7	-1	0	5
-2	-2	0	1	0	-3	1	2
-1	0	-1	-2	-4	42	-1	-3
-1	0	0	1	1	-15	0	5
0	-1	3	0	-1	-12	-2	-2
0	0	5	1	1	-1	-1	0
-1	0	-2	-3	-1	0	0	-3
0	-1	0	0	-11	-1	0	0
-3	0	-1	0	-12	-1	-1	-7
-1	-1	3	0	-1	0	-2	-2
0	0	-3	0	-4	-2	1	2
0	-1	1	2	3	1	1	3
-2	-1	-1	-2	-1	-3	-1	-5
-2	0	1	-1	2	0	-2	-8
-2	-2	-2	0	1	-3	-5	-6
1	1	0	-2	-2	1	3	7
-3	-2	-1	-1	1	-3	-5	-8
1	1	0	-1	1	-1	2	0
-1	-2	-3	-1	1	-2	3	-1
0	0	-3	0	2	20	0	-1
0	-3	-3	0	-3	12	-2	3
2	-2	-2	3	-5	1	1	7
2	1	1	0	3	-1	-2	-6
0	-1	0	-1	-2	-1	-4	-13
-2	0	-2	2	-2	0	0	-2
-4	-2	-1	-3	0	-2	-22	-16
-2	1	-1	0	-4	-2	11	4
-2	-1	0	0	2	-1	5	-1
-1	0	0	-1	2	2	1	-1
0	-2	1	-3	-1	-1	-4	2
1	-1	-1	0	1	2	1	0
0	-2	-3	0	0	-5	-1	-1
-1	-1	-2	0	4	16	-3	-2
1	1	0	-1	-4	1	0	5
0	1	0	-3	2	1	-4	-3
0	1	4	2	-2	2	-1	3
-2	-2	-3	0	3	-7	-1	1
0	-1	-1	-2	-4	-7	-1	-4
0	0	2	-2	-4	-6	1	0
1	1	0	2	-1	1	0	-3
0	0	-1	-2	-1	1	3	4
-1	-2	-1	-2	3	-2	-2	-2
-2	-3	-2	1	-1	0	-1	-2
-1	-1	-5	-1	0	0	0	1
0	0	-1	0	0	-9	-4	3
-1	0	1	-1	-6	9	-3	-8
-2	1	-2	0	-2	3	3	3
-3	-3	-5	-1	-2	-1	-3	-3
-2	-3	-7	-4	-1	0	-4	5
0	-3	-9	-2	-2	5	7	-3
-2	2	-1	0	0	0	5	4
-1	-3	-7	-1	-5	0	-3	-1
1	-1	0	0	4	-4	-2	-1
-3	0	1	0	-1	-3	-1	-1
-1	-5	-6	0	4	-2	0	0
1	1	-1	-4	-2	3	-5	-6
1	-1	-3	-3	-4	4	1	5
-3	-1	1	-1	2	-4	-1	-1
-1	2	2	1	3	-2	-1	0
-3	-2	-4	0	-5	1	-6	-5
1	-2	-2	-3	-6	2	0	-2
-4	1	5	1	0	-1	0	0
-3	-2	-6	-4	-1	-3	-7	10
0	0	6	1	1	2	3	-3
0	-3	-14	-5	-5	-4	2	4
0	-1	-6	-2	-2	2	-1	2
-2	0	4	-1	0	-1	0	-3
0	-3	-2	0	0	-1	0	3
-2	0	-2	-1	-3	1	-1	0
-2	-3	-2	1	-3	-3	-4	-10
-1	0	-2	-1	-1	-3	0	-3
-2	-3	-3	-4	1	-2	-1	4
-6	-3	-9	-2	0	-5	-33	-3
-4	0	6	0	-2	0	13	0
0	0	-1	-2	2	1	8	0
2	1	1	-1	-19	-1	-20	3
-1	-3	3	0	-1	2	9	20
1	-1	-8	-1	2	0	6	-13
1	-1	1	0	0	0	1	-23
-2	0	1	-2	-1	7	-4	-15
2	1	-5	-2	4	1	-5	-3
-3	-2	1	-1	-9	-6	-1	-1
3	-1	0	0	-1	-8	2	5
4	-3	-4	0	-6	0	1	-1
-2	0	-2	-1	5	5	6	1
-3	-2	4	-2	-6	-10	-7	-3
0	-2	-3	2	-7	2	-20	2
-3	0	-2	-1	-17	1	1	3
-1	2	-1	-1	-8	1	2	-4
0	0	0	-1	2	-7	-6	-6
0	24	-1	-2	4	-5	-3	-3
-6	7	-2	1	-8	-11	-4	-4
3	-7	3	-1	-3	1	-6	6
-2	-5	-1	3	2	-8	-11	2
0	0	-3	-3	-7	-13	0	-2
1	-1	-1	-3	-6	7	4	1
-1	-2	0	3	14	-6	6	0
0	-4	-1	-3	0	-5	-7	-2
-4	6	0	-1	-5	-1	0	5
5	9	1	1	9	-1	-1	-4
1	-10	-1	-1	2	3	-1	2
-2	-2	-1	0	2	1	10	5
4	1	-1	-1	7	-3	-5	8
2	-2	-2	0	-3	0	-4	-6
0	-5	-1	-4	7	-2	-3	-4
0	-2	0	-5	-1	-3	-3	-3
-1	2	2	4	-7	-8	-1	-5
1	3	2	29	-2	2	13	5
8	-1	-3	23	-4	4	-16	3
7	-2	-3	-1	-1	-5	-4	-1
3	3	1	-10	0	10	-5	-2
-5	1	0	-5	1	14	3	1
-1	-3	-4	-4	-3	-13	34	0
-7	-3	-2	-4	-1	-4	-2	-2
-5	1	0	5	1	1	-1	-5
-12	1	-2	-1	-4	3	-10	-2
3	-1	-2	-4	1	-12	-14	4
2	-1	-1	-5	-5	-38	-4	2
1	-1	0	0	0	10	5	-3
-9	1	0	2	-2	3	-11	-10
2	0	-1	-3	-4	-2	-1	0
5	-2	-2	-3	4	-14	-1	20
10	0	0	-1	2	2	-6	-1
-9	-1	0	3	-3	1	-4	-2
-3	-3	-4	1	5	-2	-1	-11
4	-3	-1	-2	-15	-7	8	4
0	1	3	1	12	3	2	12
9	-1	8	-3	-13	4	-3	-18
16	-3	-7	-4	-8	3	1	0
-9	4	0	-2	0	-10	0	-3
-9	-3	-3	2	1	-8	1	-1
-2	-1	-6	4	-6	27	-3	-4
3	3	2	-5	-7	-13	2	3
-1	1	1	1	7	-9	-2	-2
0	0	4	-1	-3	8	6	-5
-10	5	1	-3	11	-4	6	4
-13	-1	-1	0	10	-1	-6	-8
13	0	4	-4	-17	9	4	1
8	-1	0	-10	16	5	4	6
4	3	4	4	-6	-5	2	-3
0	-1	0	2	34	-5	4	0
-4	0	-2	-3	-32	-1	2	1
4	-2	0	2	-10	3	1	9
-1	3	4	-3	-5	-2	-2	-6
0	-2	-3	-6	3	1	-2	2
1	1	-2	1	-4	-1	-4	1
-4	-2	-2	2	2	1	-6	-3
-4	1	0	-4	-2	0	5	-4
2	0	0	-6	-1	-5	0	3
2	-5	-8	-4	-3	-3	-2	-6
-1	1	0	5	-2	0	-3	-4
3	0	-1	-1	2	-3	-3	4
3	0	-1	-1	6	-2	-1	1
-6	0	6	4	-4	-3	2	3
-1	-1	-7	-4	-22	3	5	13
1	1	0	-2	0	-3	-3	-2
-5	0	5	-2	8	-3	2	-1
-3	-1	8	-5	0	-7	-4	2
0	-2	2	8	-7	-6	-2	-1
2	-3	-3	-4	3	-2	-1	0
-1	-4	-3	1	-5	3	2	7
0	-2	-9	-2	-11	2	0	0
-2	-1	1	-3	-9	-2	-4	2
-5	-1	-5	2	-1	-5	-3	-2
2	-1	-2	-3	5	0	-3	9
-1	-1	0	-10	0	-1	3	-7
1	-5	-5	4	-8	-1	1	2
4	-1	1	-2	2	-1	-2	8
-2	3	5	-1	-9	-1	0	-5
1	-1	-2	-1	5	0	3	-1
-2	-1	0	0	2	-4	-1	-2
1	-2	-1	0	-3	2	1	4
-2	2	5	4	1	3	2	4
-2	0	-4	-3	1	-14	0	0
1	-2	0	-4	-3	32	-1	0
-1	0	1	-4	-5	-14	5	-3
5	-1	-2	-6	6	-10	0	-3
-3	2	-1	0	3	3	-3	-9
-1	-3	-1	-5	-5	-2	0	-5
-3	-4	-2	1	3	1	-4	-9
3	-7	-4	-2	-5	-1	-1	-1
1	1	0	1	0	2	1	-2
0	3	2	0	2	2	4	5
2	-1	-1	-3	2	4	2	3
-4	1	-1	3	-11	0	-1	-2
-4	1	-1	3	-11	0	-1	-2
-2	1	0	-1	2	-2	-1	5
2	0	2	-1	7	-3	1	1
3	0	-1	-2	-2	2	1	3
-3	0	-3	0	1	-1	-3	-11
-7	-4	-2	-5	-1	-1	-2	-2
3	-1	-6	-1	-2	-6	0	2
-2	0	-3	-2	0	1	-1	-6
0	-2	-1	-1	3	-2	-3	0
-3	-4	-6	-1	0	1	4	2
2	-2	-3	-4	0	-3	2	5
0	1	-2	2	-8	0	0	0
-3	0	3	-1	3	0	-1	-7
-3	-1	0	0	-5	-3	-5	-2
0	4	9	-1	-2	-3	1	2
-3	-2	-3	-1	-5	-2	-1	-5
-1	-1	0	2	-19	2	0	-4
-1	-1	8	-2	7	0	5	3
2	-2	-9	0	6	-1	-3	4
-1	-1	-3	-2	-5	1	-1	1
0	1	2	3	-6	1	-4	-9
3	2	-1	-1	2	2	4	9
-3	-2	-3	-1	1	-2	0	-1
-1	-1	-1	-2	-1	0	1	3
0	0	2	-1	0	1	-1	4
-2	-2	-2	0	-3	-3	-1	-5
2	0	5	3	0	1	-1	1
-2	2	-1	-2	-5	1	1	0
-3	1	-1	0	0	-1	0	1
5	2	3	-1	1	0	3	4
0	-2	-5	0	2	1	-1	-1
0	0	5	0	3	-2	-1	1
-4	0	-3	-1	-9	0	-3	-4
0	-3	-2	0	4	0	1	3
3	-3	1	-1	-4	0	0	-2
2	-4	-6	-4	-3	-2	-2	-7
0	1	4	1	-3	-1	1	6
-1	-2	-6	-3	-4	-1	4	3
-3	-2	0	-1	0	-4	-4	-11
-2	0	1	0	2	-2	1	2
3	-3	1	-1	0	-1	1	-1
-1	-1	-2	0	-6	1	0	1
-1	-1	-2	-1	1	-1	-2	-3
1	1	-2	-1	-1	3	1	-10
-4	-2	-1	-2	-1	-2	-4	5
1	0	1	-2	3	-1	0	8
2	-2	0	3	-5	0	-1	-2
-2	0	1	-2	1	0	0	-1
1	1	1	-3	-3	1	1	0
-5	-2	-2	-1	2	-4	-6	-13
-2	0	-3	1	-1	0	1	4
-2	-3	0	-2	-5	-5	-2	7
-1	-2	-4	-2	-1	2	-1	9
-1	1	0	-1	3	0	3	-2
0	0	-1	-2	-6	1	1	2
0	0	-1	-2	-6	1	1	2
-4	-2	-1	0	1	-2	-4	-3
3	2	-2	-2	0	-2	1	2
-2	-1	-1	0	0	0	1	7
-2	-3	-1	-2	0	2	-4	0
-1	-1	0	0	3	-2	-3	-7
0	0	1	-1	-2	0	0	-4
1	0	-2	3	-1	-1	3	7
-1	-4	-1	-1	1	-1	-1	0
0	-1	1	1	-1	-3	1	3
0	-2	-3	-1	-1	4	1	1
-1	-2	0	-3	-1	-3	-4	-5
2	0	-2	-2	-5	-2	1	3
0	0	0	1	0	-1	0	0
0	-1	-1	1	-3	0	2	-3
1	-1	-1	2	-2	2	-1	-6
-1	1	1	0	1	1	1	2
-1	2	-1	1	-1	-1	-2	0
-4	-2	0	-2	-5	-3	-6	-13
-1	-1	-1	0	0	2	-1	3
2	0	1	-1	-6	0	-1	1
0	-4	-2	-1	-1	-2	0	-2
-4	1	-2	-2	5	0	-4	-8
-1	0	-1	0	-2	0	-1	0
2	1	2	0	-2	-1	0	4
-2	0	-2	1	-4	-1	0	3
1	0	-2	0	1	0	3	4
-1	0	0	-1	-8	2	1	1
-3	1	0	-2	-2	-2	-3	1
1	-1	0	1	3	1	3	3
0	0	0	-1	-3	-1	2	5
-1	-1	-2	-2	-3	-1	-3	-1
-2	-2	0	1	2	-2	-1	-2
-2	-3	0	-1	0	-2	0	-3
1	2	0	2	1	-1	3	6
-2	-1	-1	-1	1	-1	-1	-2
0	-1	0	-1	-1	0	-3	2
-3	-1	-3	0	-2	-1	1	-5
-1	-1	0	0	-3	-4	2	-1
-1	0	-1	0	2	1	1	0
0	-2	-2	0	3	5	-2	-2
0	1	5	0	-2	2	0	-1
-2	-2	-1	-2	-2	2	-3	-7
-2	-2	0	-2	-3	-3	0	4
-2	0	1	1	-1	-2	-1	-3
-1	-1	-3	-3	-2	-1	1	2
-2	-1	0	-1	1	-4	-4	-5
1	1	4	0	0	1	1	3
-1	-2	-2	-1	2	-1	-3	-5
-2	0	-2	-2	1	-3	1	4
-1	-1	-1	0	2	3	-2	-5
0	-3	0	-1	-2	-3	-1	1
1	0	-3	-1	-2	-3	3	5
1	-2	0	-1	1	0	-2	-2
-4	-1	-2	0	-2	0	3	-2
0	-1	-1	-1	2	-3	-2	2
-2	1	0	0	-3	0	-2	-1
-3	-2	1	1	-2	2	-2	-2
0	0	-3	-2	-2	-1	0	1
0	0	-1	-1	-2	-1	-5	-2
2	-2	-1	-1	2	-3	-1	0
0	-3	-1	-3	-6	-3	0	1
-1	-1	-1	0	2	-2	0	2
0	0	1	-1	-4	-3	-2	-2
-3	-1	-2	0	-2	-2	-6	-10
-2	1	-1	-1	0	-1	-3	-2
-5	-1	-3	-1	-1	-3	-4	-10
2	-1	-2	-2	0	0	4	-12
-6	-1	0	-1	-1	0	-6	5
3	-1	1	0	-2	2	5	9
-1	-2	-3	0	-1	0	1	8
-1	0	4	-1	-2	-2	1	4
0	-1	-2	0	1	2	0	-6
-1	-2	-1	-1	-2	-2	-4	-5
-1	-3	1	0	0	-3	1	4
-1	-2	-3	-1	-1	0	0	0
0	0	0	0	3	1	-3	-6
0	-2	0	-1	-1	-3	-1	-2
-4	0	0	-1	0	-4	1	-4
-1	-1	-2	-1	-2	1	-2	-5
-2	1	-1	-1	-1	-2	3	-10
0	-2	1	-1	1	-1	0	6
-2	-2	0	0	0	0	0	-1
1	-1	-2	-2	-1	1	0	-1
-2	-1	-1	-2	0	-1	0	1
0	0	0	-1	1	1	2	-2
-1	-1	-1	-1	-2	-2	0	-3
-2	-2	-1	-1	-1	-1	-3	-7
1	1	1	0	0	1	-8	0
1	0	-1	0	-1	0	8	-1
3	0	-1	-1	0	-4	0	2
-1	-3	1	-1	-3	1	1	0
-1	-3	0	0	0	0	0	5
-1	1	1	-1	0	-1	-4	-4
-1	-2	-1	-1	-3	-1	-1	0
0	0	0	0	0	-1	-2	-10
-3	-3	-2	-1	-1	-1	-4	-6
1	0	-1	-1	-2	1	2	3
0	-2	0	-1	-5	-1	-3	-5
-3	0	-1	-2	0	-2	-2	-1
-1	0	1	1	1	0	4	1
-1	-1	-3	-1	-4	1	0	-3
-2	-1	0	-1	-2	-2	-6	-16
-1	-1	-1	1	-2	0	-1	0
-1	0	1	-1	2	-2	-1	3
0	-1	-1	-1	0	1	-3	-7
1	1	1	0	0	0	-4	2
1	1	-2	0	-1	0	-1	3
1	-1	-2	-2	-1	-1	-1	0
0	0	0	-1	2	1	1	-2
-1	-1	-3	-2	-6	0	-3	-1
-1	0	0	-2	0	-3	0	-3
-2	-1	-1	-1	-2	-2	-1	-1
-1	-1	-1	-1	-2	1	-3	2
-5	-1	0	-1	-2	-2	-3	-7
1	-2	0	-2	1	0	0	5
2	-2	0	-2	-1	-1	0	1
1	-2	1	0	1	-12	-3	-5
-1	0	1	6	-2	-11	-1	7
-1	-1	-2	-2	0	-4	-3	-4
1	0	-2	-1	-2	-1	1	2
-3	-1	1	0	-2	-1	-1	1
0	1	1	0	-2	-1	0	-2
0	-2	-2	-1	1	-2	-2	-1
1	-2	-1	1	-4	0	-1	-2
3	-1	1	-2	-3	0	0	6
-3	-1	-1	1	1	-1	-4	-12
0	-1	1	-2	0	0	0	-3
-5	0	0	0	0	-1	0	-1
0	0	-2	-1	1	0	-1	-3
-3	-1	-2	-1	-1	-1	-3	-2
-2	-1	-1	1	-2	0	-1	-1
-2	-1	-1	1	-3	-3	-1	-1
-1	-1	-1	-1	3	0	-3	-1
0	-2	-1	0	1	1	0	-2
-1	-2	-2	1	-1	1	1	-3
2	4	0	-2	-1	1	-2	-1
1	0	0	0	2	-2	2	6
1	-1	-3	0	-1	1	-4	-3
0	-1	-2	-1	-1	-4	-4	-7
-1	-2	-1	2	-1	1	2	3
-2	0	-1	0	0	-2	-2	0
0	0	-1	-3	-1	1	2	2
2	31	-2	-1	1	0	4	8
2	31	-2	-1	1	0	4	8
2	31	-2	-1	1	0	4	8
-1	20	-1	-1	-4	-2	-2	-1
-1	20	-1	-1	-4	-2	-2	-1
-1	-4	0	1	0	4	1	2
0	-14	-2	-2	2	-4	0	-4
-1	-1	1	0	-1	-1	-1	-1
0	-2	-2	-2	1	0	3	6
-1	-3	-2	-1	-2	50	-2	5
-4	-1	0	-1	-2	23	-5	-12
-1	1	0	0	1	0	2	3
-1	-1	-2	-2	-2	5	2	2
-2	-3	0	-1	0	-5	-3	-3
0	1	-1	-1	-2	-2	2	2
-4	-4	-1	-2	-2	-10	-1	-2
-2	1	-1	0	-2	4	-1	10
1	-3	0	0	0	3	-1	0
0	4	-1	0	0	0	-1	-3
-1	3	-1	-1	-1	42	-1	-1
0	0	-2	0	1	-23	1	-2
1	7	-1	0	1	-6	-1	4
-1	2	0	1	-1	0	0	-7
0	-2	-2	0	4	13	1	-3
1	-3	-2	-1	-4	33	-1	0
-2	-1	-1	-1	-2	-13	0	-4
-1	-2	0	-1	-2	-10	3	4
1	1	-1	1	-1	-68	-6	-6
2	-2	-1	0	-1	27	0	5
0	-2	-3	-1	-2	10	-1	1
0	0	-1	-1	-1	32	1	0
1	-2	-1	-2	0	-13	3	7
2	-1	0	0	-2	-8	0	1
-1	0	-1	0	-1	-43	2	4
1	1	-1	-2	-1	20	1	-3
1	-2	1	-2	0	11	-1	6
-2	-1	-2	0	0	6	-2	-6
-2	0	0	-1	0	-1	-2	-3
1	1	-1	-1	0	-1	0	-2
-1	-1	-1	1	-1	0	2	1
0	-3	0	1	2	1	-3	0
-2	-1	2	0	-1	2	-3	0
-1	0	0	-1	0	0	-2	-4
-1	-1	-1	0	0	-2	1	-4
3	0	-1	1	-1	-1	2	1
-2	1	-2	0	1	-1	-1	-1
-1	-3	-1	-1	-8	0	-1	3
-1	-1	0	-1	-2	-2	-2	-2
-1	0	-1	0	-1	0	1	6
0	-1	-1	0	-4	0	1	0
-3	-2	0	-1	-1	-2	-3	-2
0	0	0	-1	-1	-1	-1	1
-2	-3	-1	-2	-4	-3	-3	-5
-3	2	0	-2	0	-2	-3	-5
-1	-3	1	-2	0	-2	-1	-6
-2	-5	-2	-2	-1	-1	-1	-8
-1	-1	-1	-1	1	2	-4	-2
0	2	-1	-1	0	-2	-1	-4
-3	-2	-1	-1	1	-2	-1	-4
-1	-1	0	2	4	2	1	-1
2	1	0	0	2	-1	1	6
-3	-1	1	0	-1	-1	-2	-1
1	0	-2	-1	-2	1	-1	2
-3	-2	0	-1	-2	-2	0	0
0	1	1	0	0	0	-1	-1
-2	0	-1	-2	1	-1	-1	-1
0	-2	-1	-1	-3	0	3	2
0	-1	-1	-3	-1	-2	-4	-11
-1	4	17	22	-2	-1	0	5
0	3	-17	-3	0	-1	-6	-14
-5	-1	7	4	-1	0	0	-2
-3	-4	-4	-4	-2	0	2	5
-8	-1	2	0	-2	-1	-1	-11
0	0	1	-2	2	1	3	2
-4	-2	3	1	-1	-3	-7	-11
0	-1	-3	3	2	3	3	3
-1	0	3	1	-1	-2	2	2
-2	-4	-5	-1	-1	1	-1	-1
-2	1	8	4	1	2	5	3
2	0	-2	-2	-3	1	3	7
4	-2	-11	-4	-1	2	5	9
1	-1	-4	-1	-2	-1	-2	2
0	-1	4	3	0	-1	0	-5
0	2	6	1	2	0	1	2
-5	-3	-2	-1	-2	-1	-2	-5
-5	-4	-4	-1	-1	-2	-4	2
-1	-1	-2	-1	2	2	3	4
5	-1	-1	6	25	12	4	0
-2	-1	-4	-1	-4	-6	-4	0
-2	0	-6	-3	-7	-1	0	-2
-6	-7	-15	-8	-6	0	-22	-6
-1	0	-2	-6	-2	1	7	-1
-1	0	11	9	0	0	6	-1
-2	-3	2	1	3	-1	-2	-4
-4	-3	-8	-2	-7	-2	-1	0
1	1	-1	-3	1	-2	-2	1
-3	-5	-3	-2	-13	-3	-4	-2
4	5	13	9	2	1	0	6
0	-2	-5	-4	0	-1	-2	-2
-2	-1	-2	-1	2	0	1	-4
1	1	-3	-7	6	6	1	-1
1	-1	-3	-3	-10	-5	1	0
2	2	4	4	14	7	-2	-7
-6	-5	-2	5	14	5	0	1
0	1	0	-2	-2	0	2	-1
0	1	0	-2	-2	0	2	-1
1	2	6	9	5	6	0	2
1	1	-1	-1	2	-2	0	-1
1	1	-1	-1	2	-2	0	-1
1	0	-5	-3	-6	-5	-5	-12
1	0	-5	-3	-6	-5	-5	-12
-9	-6	-3	0	1	0	-4	-8
3	1	-2	-7	-6	-3	0	4
4	1	0	2	-1	2	1	4
-1	1	2	7	2	1	0	0
0	-1	-1	-6	-5	-3	-1	-1
-3	-2	2	1	1	-2	0	1
-1	-1	-2	2	2	-2	-4	-8
0	1	-1	0	7	1	-1	-8
0	1	0	4	2	2	0	-3
-1	-1	0	-3	1	0	1	7
1	-1	-7	-4	1	-3	-1	-2
-2	-2	-2	-7	-8	0	1	5
-3	-1	2	1	0	-3	-7	-10
-3	-3	-4	0	-5	2	-1	4
0	0	0	2	1	1	-3	-4
1	-2	-3	-4	0	1	5	6
-2	2	2	0	1	0	3	-1
-1	-1	0	-1	2	-1	2	3
1	0	-1	-2	-1	-1	-1	-8
-5	0	-2	-2	-3	-1	-1	3
1	1	3	4	3	0	0	2
0	0	-2	-2	-4	-1	-1	-1
1	1	-4	-5	-3	-1	0	0
-2	-4	-3	-5	-5	-1	-3	-3
-1	-2	-1	-2	0	-1	1	1
1	1	0	-2	-1	-1	-2	-2
-1	-1	1	1	-1	0	-1	-4
-4	-7	-3	-2	0	-4	-3	-2
1	2	-1	-2	-8	-2	2	1
-1	-2	-2	-4	-4	-6	-3	-2
-3	-3	-2	0	1	3	0	-3
1	1	0	0	2	2	1	0
2	3	4	1	-1	0	1	2
-2	0	-2	4	1	2	2	-1
-2	-5	-1	-2	4	0	0	2
2	0	6	4	-3	-1	-1	1
-4	-6	-1	-1	-5	0	-1	-1
-2	0	0	-1	-1	-1	1	-5
1	-5	-4	-6	-3	0	-2	0
-1	1	-6	0	-2	-3	-2	-3
-1	-1	-3	-7	-4	0	-2	-1
3	5	10	5	1	1	-1	-1
3	2	1	0	-3	-1	1	4
8	8	6	4	-3	-3	0	2
-5	-3	-4	-1	-1	-2	-2	-3
3	1	3	-1	5	3	1	2
-8	-8	-2	-1	-4	-1	0	-5
0	-1	-3	1	12	6	-1	1
-4	-3	-3	-1	0	1	1	-1
-1	-1	-1	-3	8	3	-2	-6
0	0	-3	-4	-9	-3	1	3
-2	-1	-1	-1	3	2	5	3
-6	-3	-1	-1	-5	-3	-2	6
1	1	6	1	-5	0	0	-1
-2	-4	-4	1	2	-1	2	9
0	-1	-1	-1	8	0	-4	-7
2	5	9	1	3	-4	-4	-5
-2	-1	-3	-1	-2	0	-5	-6
1	-5	-21	-7	-6	2	1	4
3	2	0	2	1	1	0	1
1	4	-6	-2	-1	-1	-1	0
0	0	0	0	0	0	0	0
0	0	0	0	0	0	0	0
1	-1	0	-1	1	-2	0	1
-1	0	-1	0	2	1	0	2
0	1	2	1	0	2	0	0
-2	-1	-2	0	-5	-3	-1	0
-1	-4	-3	-3	-3	1	-1	-3
-1	-1	-2	-4	-8	-5	-3	-2
0	1	-3	-1	-4	-2	-1	0
-3	-2	-3	-3	-2	-2	-1	-2
-2	1	0	1	14	7	0	2
-1	-1	0	-4	-3	-2	-3	-5
0	-3	0	-1	-2	-1	0	3
-2	-2	-2	-1	8	1	1	0
-2	-2	-2	-1	8	1	1	0
0	-2	-3	-2	1	0	-1	-1
0	-2	-2	-2	-2	-4	-2	0
1	1	0	2	2	1	2	-1
-1	1	-3	-5	-7	-3	-1	-2
-2	-1	-1	-2	-3	1	-1	0
1	1	-3	0	3	0	-1	0
-1	0	0	-2	-2	-2	-1	0
-3	-6	-4	-2	1	0	-2	-4
1	1	0	-1	2	-1	-1	0
-3	-3	-1	-3	-5	-3	-3	-3
-5	-2	1	0	1	0	-1	-3
-1	-2	-1	-1	-5	-4	-1	-11
5	2	3	1	3	3	-1	2
-1	0	2	1	-2	-1	-3	0
-4	-2	1	1	-3	-1	0	0
-6	-2	0	4	4	3	0	-3
2	-3	-2	1	-3	-2	-1	-2
-2	-2	0	-2	0	1	-1	-4
-3	0	-1	2	3	-1	1	1
3	1	-2	-6	-6	-7	-1	-2
-2	0	-1	-4	-2	7	3	0
-2	-2	-4	-2	0	0	-4	6
0	-3	-2	-4	-4	-2	0	0
-2	-4	-2	3	11	1	-1	-3
-3	-1	-3	0	-5	3	1	2
-1	-2	0	-1	-3	-5	-1	-2
-1	2	2	-2	14	6	-32	-1
0	-1	-2	-4	9	-3	11	-3
-4	1	-3	-1	-2	7	5	2
-2	-1	2	-2	-9	4	4	-2
0	-2	-1	1	-5	9	7	2
-2	-3	-3	4	-5	-13	-2	1
-2	-1	1	-3	-12	3	0	1
-3	-3	0	0	5	6	-4	-2
3	1	6	5	0	2	-3	-2
-1	-2	-3	6	0	-1	-2	3
0	4	-1	-5	-3	-5	2	-1
1	3	5	-6	0	-7	2	1
-3	0	2	-2	-9	-1	2	-3
2	-1	-1	6	-9	-11	-5	0
2	-1	-1	6	-9	-11	-5	0
1	0	-3	1	0	-1	1	-9
4	0	1	10	0	-4	-1	3
-2	-6	-3	-56	1	7	-4	7
-3	1	-3	13	-1	-6	0	0
-4	4	0	20	26	9	3	-3
1	17	11	8	4	-3	-6	2
4	2	-2	-5	-6	-5	1	-4
-3	6	2	-3	12	8	-1	-5
-1	-38	-11	-2	0	-3	0	-4
4	29	5	-8	-6	-7	0	1
3	9	6	1	-12	-10	-2	2
-3	0	2	0	4	1	-1	-5
3	5	-6	-7	11	-2	-7	-7
1	3	-2	1	4	5	0	-3
1	39	11	10	-2	-3	2	-1
8	-5	11	5	-1	3	0	4
0	-6	-7	-11	-7	-5	-1	2
8	8	6	9	-3	-1	1	-4
-2	-1	1	-2	-10	0	-3	-1
-3	-2	4	-2	12	-8	-7	-4
-8	1	-5	-4	22	-1	2	7
3	13	14	8	-3	1	-3	-4
0	-2	0	3	-2	-1	-1	0
-3	-1	3	-3	-1	0	-1	1
-4	-2	-5	-2	13	-1	4	1
-1	-3	-4	-4	-11	-1	-1	2
-3	2	1	-2	0	-3	2	1
-3	-3	-2	-1	-4	0	3	-6
-1	2	0	6	-4	1	0	4
7	-2	-4	-5	1	-7	-4	-2
-4	-2	8	-3	0	-1	-2	13
9	-4	-3	3	1	3	-4	3
-4	3	2	6	-1	-5	7	-9
-1	0	-5	-2	-1	4	-2	0
-6	-4	-1	-5	-7	-5	-5	3
4	7	17	1	3	1	-3	5
3	-2	-3	-4	-5	3	-2	1
-5	2	-1	3	1	-2	-1	-15
-4	-2	-3	-1	4	-1	15	5
-2	-2	-3	-3	7	3	-7	12
-1	-5	-5	-3	-7	-4	-6	0
-5	-2	2	8	1	1	-2	1
-4	0	-2	-2	-1	-2	3	-4
3	-1	-1	-3	-25	-4	0	-3
4	-1	-1	-6	-20	-2	2	-1
1	-2	-2	4	11	3	-5	0
-3	2	-1	-2	-33	-5	3	-5
-4	-5	-2	-3	32	-1	-7	-1
-3	3	2	-1	19	0	5	3
0	-5	-1	-4	0	-2	2	-2
-2	2	-1	0	3	-3	3	-2
-4	1	-1	6	3	4	-2	-3
0	-1	0	-1	0	2	-1	-1
-2	13	0	3	-6	0	-4	-1
-1	-6	2	-3	-2	-1	-2	-2
2	-9	-4	-2	-1	1	5	-5
-1	-9	1	-6	-1	9	7	1
1	-3	0	2	0	-3	-2	-4
2	5	-3	5	-6	-3	4	-5
-1	-1	-1	-3	15	-4	-5	0
4	0	-2	-4	0	-1	-7	1
-5	1	-2	0	-7	1	-5	2
-1	-3	-3	4	-1	-3	1	0
3	-8	-1	1	-7	2	1	0
1	2	0	6	-3	1	10	4
-9	-3	-1	2	-3	-1	-5	1
-1	1	0	-3	0	8	-8	-3
-2	2	1	-7	3	-2	4	2
-1	-2	-1	-3	-4	-3	-3	-2
-2	1	-1	1	6	-2	0	-1
2	2	0	5	0	4	2	2
0	0	0	0	0	0	0	0
0	0	0	0	0	0	0	0
-2	-1	-2	1	1	-1	-2	0
-2	0	-1	0	0	-1	-1	0
-11	-1	-1	-1	0	-2	0	-3
3	-1	-2	-1	-1	-2	0	2
1	0	-1	0	1	1	-1	-1
1	0	1	0	0	-1	0	-2
1	0	1	0	0	-1	0	-2
-2	-1	-1	-1	-2	-2	-2	-2
-1	0	-1	-1	-1	0	-1	0
-1	0	0	-1	-2	2	-1	0
0	0	-1	-1	0	-1	0	-2
-1	0	0	-2	1	0	0	-1
-1	0	0	-2	1	0	0	-1
0	-1	0	0	0	-2	-1	-1
-1	-1	0	-1	-1	-2	0	-1
-1	-1	0	1	-1	0	0	1
0	0	0	-1	-2	-2	-2	-2
-2	0	0	0	-1	1	0	0
-2	0	0	0	-1	1	0	0
-1	-2	0	0	-3	-2	-1	-2
-1	-2	0	0	-3	-2	-1	-2
-2	-1	-1	-1	-2	0	0	-1
-1	2	-1	1	0	-2	-2	-1
0	-1	0	1	-1	-1	-1	-2
0	-1	0	-1	-3	0	1	1
0	-3	-1	-2	-2	-1	1	0
-2	-2	0	0	-2	1	0	-1
-2	-2	0	0	-2	1	0	-1
-2	-2	-2	-1	0	-3	-1	-1
2	1	1	0	2	-1	-2	0
-1	0	-1	-2	-1	-1	0	0
-1	-2	-1	1	-2	-1	-2	-2
0	1	-2	-2	-3	-4	-3	-2
-3	-3	-2	-2	-5	-7	-4	-3
-3	-3	-2	-2	-5	-7	-4	-3
0	-3	-3	-5	-6	-8	-5	-2
-3	0	-1	0	2	4	-1	0
-1	-3	0	1	-3	0	-2	1
-2	-3	-2	-3	-2	-2	-1	-3
-2	0	-1	-1	-1	-1	2	0
0	-1	-2	-1	-1	0	0	-1
-1	-3	-3	-2	-2	-4	-3	-2
-1	-1	1	1	-3	-3	-2	0
0	-1	-1	-2	-3	-2	0	0
-1	-3	1	1	0	0	1	1
0	-1	-1	-2	0	-3	-1	-2
-4	-2	-2	-2	0	2	1	-2
-4	-5	-3	-1	-2	-1	-2	-3
0	3	0	0	-1	-1	-2	-1
2	-1	-1	-1	-1	0	-1	0
-1	1	1	0	-1	-1	-2	-1
-1	-1	-1	-1	0	1	0	0
0	-3	-1	-2	-1	0	1	-2
-2	0	-1	-1	-2	0	0	1
-2	-3	-2	-1	1	0	-1	0
2	0	-2	0	0	-1	-2	-1
0	-1	-2	-1	-1	-3	-3	0
1	-1	-1	0	-2	-1	-1	-2
-2	-1	-1	-2	-2	-2	-1	0
-2	0	-3	0	-1	-1	-2	-1
-3	0	-1	0	1	0	-1	0
1	-2	0	-1	0	-1	-2	-1
-1	0	-1	0	-2	-2	0	-1
-1	-1	-1	-2	0	0	-1	1
-1	-1	-2	-1	-1	0	-1	-2
-1	-1	-1	0	-1	0	-1	1
0	0	-2	-2	-3	-1	-2	-2
-3	-2	1	-2	-1	0	0	-1
0	0	0	0	-2	0	-1	-1
-1	1	-1	1	-1	1	-2	-2
-1	-2	0	-1	-3	-1	0	-1
-1	0	-1	0	-2	-1	0	1
-1	1	-2	0	-3	-1	1	-2
-1	-2	-1	-2	-1	-1	-1	0
0	0	1	0	-1	-1	0	0
1	1	0	-1	0	-2	0	-1
0	-1	-1	1	-2	0	-2	1
0	1	1	-2	0	1	-1	0
-1	-1	-2	0	-1	1	1	-1
-1	0	0	-1	0	-1	-1	-1
-1	-3	-1	-1	-1	-2	0	0
-1	0	0	-2	-1	0	0	-1
-2	0	-2	-1	-2	0	-2	-1
0	-1	0	0	0	0	0	-1
1	-1	-2	-2	-2	-1	0	-2
-1	0	-1	0	-2	-2	-1	-1
-1	-1	0	0	-1	-1	-1	-1
-1	0	0	0	-1	-1	-2	0
-1	-1	-1	0	0	0	0	-1
1	0	-1	0	2	0	-2	0
-1	0	-1	-1	0	-2	0	2
0	-1	1	0	0	0	-2	0
-1	1	0	-1	0	-1	0	-1
0	1	-3	-2	-2	-1	1	-1
-2	-1	-2	-3	0	-1	-1	-1
1	1	-2	-1	0	-1	0	0
-1	2	0	0	-3	0	-1	1
0	0	-3	-1	0	0	-1	0
0	-2	-1	1	-1	0	-1	-1
-1	-1	1	0	0	0	0	0
1	-1	-1	0	-2	-2	0	1
-2	-1	-2	0	-1	0	-1	0
-4	1	-1	-2	-2	-1	-1	-3
0	-1	-1	0	-1	-3	-2	-1
1	-1	0	-3	-1	1	0	-1
-1	-1	1	-1	0	-1	-1	-2
-1	-1	-1	-1	-2	-2	-1	0
0	0	1	-1	0	-1	-1	0
-1	-3	-3	-1	-2	0	-1	-1
0	-1	-2	-1	-2	1	0	0
-3	-1	0	-1	-1	0	-1	-2
-1	-1	0	0	-1	-1	-2	-1
1	0	0	0	0	0	-1	1
1	1	-3	-2	1	0	0	-1
-3	-2	-1	-1	-2	-1	-1	-1
1	-1	-1	1	-1	0	2	0
-1	0	1	0	0	-1	-2	1
-1	1	-1	-2	0	-1	-1	-3
-1	-1	-1	0	0	0	-1	-1
-1	0	-2	-2	-2	-1	1	-1
-2	-1	-1	1	-1	-1	-1	-1
-1	-3	-1	-2	0	0	1	0
-1	0	-1	1	0	-1	-1	0
-2	-1	0	0	-1	0	-2	-1
0	0	-1	-1	-2	1	-1	-1
0	-1	-1	0	0	-2	0	-1
1	1	1	0	-1	0	-2	-1
-1	-2	-1	-1	0	1	1	0
-1	-2	0	-1	-2	0	-1	-1
0	0	-3	0	-2	0	-1	0
-3	-2	-1	-1	-1	-2	0	0
0	1	-1	-2	0	0	-1	-1
-1	0	-1	1	0	1	0	-2
0	-1	-1	-1	-1	-3	0	0
-1	0	1	0	0	-2	-2	-1
-1	-1	1	-1	-1	-1	-3	0
-1	-1	-1	-3	-3	0	0	-2
1	0	-3	-3	-3	-2	-1	-1
0	3	2	1	1	0	0	1
-3	-6	-2	-5	-3	-1	0	-2
0	1	1	-1	-3	0	-1	-1
-2	-1	-2	-5	-1	-1	0	-1
0	-2	-6	-10	-6	-2	-2	-1
-3	0	4	6	2	4	4	5
2	-2	-1	-4	-3	-5	-6	-13
1	0	-2	-3	-1	0	3	6
1	1	-1	-2	-1	-2	-1	-1
-2	1	-3	-3	-1	0	-2	3
-1	-1	-2	-2	-1	-1	0	0
0	0	-1	2	0	-1	-2	-3
2	1	1	2	-1	0	-1	-1
-3	-14	-4	-3	-3	-2	-3	-3
-1	1	-2	-1	-1	0	-1	-1
1	-1	0	0	0	1	-1	0
2	4	-3	-2	0	-6	-1	-1
5	-11	-10	-5	-2	3	3	-2
1	-1	-9	-3	1	3	2	2
-2	-1	4	3	0	2	-3	-5
-2	-1	-6	-4	0	4	2	-3
-2	-2	-1	0	-1	2	0	-4
0	-1	-1	-1	-2	-2	0	0
-3	0	1	1	2	4	-1	-3
0	-2	-1	-2	-4	-9	-7	-2
1	-2	-3	-3	1	3	1	-3
-3	-1	0	-1	-2	1	3	2
-3	-1	-2	-2	0	-10	-12	-6
-1	1	-1	-1	2	-1	-4	-8
0	0	1	1	0	2	0	2
-1	-2	1	0	-1	0	-1	-1
-2	-1	-2	0	0	1	-2	-2
-2	-1	-1	-4	0	-4	1	0
-1	0	-1	-1	-2	0	1	0
0	1	-1	0	-2	-5	-1	5
-1	0	-1	-2	-2	0	1	-1
0	-1	0	0	-1	2	1	0
0	-1	-1	0	0	-1	-2	1
-1	0	0	1	0	-1	0	0
-1	0	-1	-1	-1	0	1	-2
1	2	0	0	1	-1	-1	0
-1	-1	-1	0	-3	-1	-1	-1
-1	-2	0	-1	1	-3	-1	-1
0	-2	-1	1	-1	-1	-4	-6
-1	0	-1	0	0	5	4	1
-1	1	-1	-1	0	-2	2	1
-2	-2	1	-1	-3	-4	0	0
0	-2	-1	-1	-1	-1	1	2
0	1	0	0	2	0	1	-1
0	-1	-1	-1	-2	-4	-1	0
0	1	-1	-1	3	1	-1	-2
-1	-2	-1	-1	-2	-1	-1	0
-1	-1	-1	0	3	2	2	1
-2	-1	1	-3	-6	-5	0	0
-1	0	-2	0	0	2	0	1
-1	0	-1	-2	3	5	3	0
-1	0	-2	-2	0	1	1	-2
-1	0	-1	-1	-5	-2	-2	-1
1	0	-1	1	0	2	2	0
-1	-2	-1	-2	-1	-2	-1	-1
0	-1	0	0	-2	0	0	0
-2	-2	-2	0	1	0	-1	-1
-2	-2	-2	0	1	0	-1	-1
-1	-1	-1	-1	2	-1	-1	-1
2	2	1	4	4	3	0	1
3	8	2	1	-2	-3	0	1
-1	3	-2	-3	-6	-3	0	-2
-1	5	0	-2	-1	0	0	-2
0	-11	-5	2	4	5	2	0
2	20	5	-2	-7	-5	0	-2
-7	-1	-2	7	23	7	2	-2
4	-1	1	-1	10	-3	2	1
2	9	-2	-7	-3	-5	-6	-2
-15	-24	-5	3	16	15	0	-6
-4	-24	-6	1	-2	-15	-8	-3
-9	-16	-12	-13	-16	-3	2	-1
9	24	11	12	54	77	29	10
1	-8	-2	-2	22	14	-6	-1
-1	12	1	-14	-48	-44	-10	-4
-2	-29	-13	1	9	-5	-2	-1
3	4	4	12	18	8	4	2
1	6	0	-3	-2	19	5	2
1	2	2	-6	-17	-3	0	0
-1	-3	-5	-4	2	1	-2	0
1	2	-1	0	7	2	2	0
13	4	5	11	13	9	5	7
-7	-13	-38	-17	-11	-10	-8	-4
-5	-10	-29	-10	-11	-6	-5	-3
-9	-6	19	19	1	0	-1	-4
3	8	29	20	8	2	-2	-4
-2	7	48	20	5	0	0	-2
1	5	33	3	2	0	0	0
-1	1	-15	-18	-6	-1	-1	-1
-5	-8	17	17	6	3	0	-3
-1	-8	-6	-3	1	-1	-1	-1
-7	-9	-6	-4	-3	-3	-1	-1
-1	0	7	5	0	1	2	1
2	2	7	7	1	5	8	1
4	4	-1	-3	-2	-4	-1	3
7	38	8	-1	-2	-3	-2	-4
1	10	3	3	1	2	0	-1
-3	-4	-5	0	-1	-1	-2	3
-3	25	-19	-8	0	1	0	-2
13	-9	-44	-25	-3	-3	0	5
-15	2	39	26	6	2	-2	-2
6	6	3	5	2	0	0	-6
8	0	1	-3	-4	-3	-5	-10
-3	-1	11	9	11	10	4	7
-1	-17	-39	-25	-10	-7	0	15
-5	-1	16	8	0	-3	-3	-1
-3	0	4	4	3	1	-1	-4
4	-2	3	1	-3	-2	-2	0
8	13	2	17	7	5	1	3
0	-8	-37	-17	-5	-4	-4	-1
-1	-3	-27	-24	-6	-2	-4	-2
-2	-6	-21	-7	-4	-9	-9	-3
22	17	8	-2	-1	-6	-7	-3
-7	1	-6	-3	1	4	8	3
2	7	18	2	0	0	-2	0
-12	-11	-2	0	1	4	0	-5
-22	-21	-36	-23	-8	-5	-4	-5
4	12	22	15	0	-1	-1	-2
12	16	59	9	0	-1	0	0
-28	-21	-59	-18	-2	2	0	-3
1	-12	-29	-16	-5	-3	-3	-3
-35	-27	-11	2	-2	-4	-2	-9
-20	-6	-14	2	1	0	-2	-8
-13	-12	5	-1	-5	-5	-7	-13
-5	4	26	-6	-2	0	0	-1
-44	-18	-44	-21	-3	1	1	-3
11	7	-25	-3	-1	-2	-1	4
5	8	73	32	10	5	6	8
-18	-17	-43	-23	-29	-19	-9	-9
14	-9	24	3	-3	-3	-2	1
-9	2	-88	-45	-10	-3	0	10
-42	3	7	8	11	7	2	-3
-29	-15	5	-9	-5	0	-3	-5
71	9	-43	-9	-4	-4	-4	7
-7	-18	36	18	5	4	1	-4
-56	-36	3	-14	-4	-4	-9	-18
13	6	-27	-9	-5	-7	-5	-3
0	14	3	1	1	1	-2	1
24	19	17	12	4	3	5	11
-3	22	77	32	6	1	1	-1
35	-8	-35	-14	-6	-4	-1	5
4	-11	-23	-21	-5	-1	5	6
-24	-14	-40	-20	-2	1	2	5
-1	1	-1	-6	-4	-3	-2	3
-52	-20	30	0	0	1	0	-7
-4	-1	-27	-5	-4	-2	0	0
-17	-2	16	14	2	1	2	-2
3	-4	-21	-9	-3	0	1	8
-5	4	-1	-2	1	-2	-4	-10
-12	-13	26	-9	-5	-3	2	2
1	-11	-9	-7	-2	-3	-1	-2
-18	-9	-28	-5	-2	-1	-4	-7
10	12	-1	5	1	3	3	6
4	-5	-23	-8	-2	-2	-4	-3
-4	-14	20	-3	-2	-2	-2	-3
4	3	-13	-2	-1	-2	1	2
26	6	-3	-4	-3	-2	-1	1
22	2	-4	-4	-3	-1	-1	6
11	-1	-1	-4	-1	-3	-1	1
-8	-5	-10	-5	-2	-2	-1	-3
4	-2	-10	0	1	0	0	1
1	-3	-4	-4	-1	0	1	0
-6	-3	-12	1	-1	0	0	0
-8	-6	3	-2	-1	0	-3	-4
3	4	21	2	1	1	0	1
2	3	8	1	0	0	-3	-10
-22	4	11	11	4	1	2	3
-5	14	12	-5	-2	-1	-2	-6
8	1	0	-3	-2	-2	-6	-5
3	-1	-11	-6	-4	-1	1	6
-5	1	-6	-4	-2	1	-1	-4
3	2	12	0	-1	-2	1	3
-9	-11	-9	-2	-4	-4	-2	1
17	-3	17	5	1	-1	1	5
-1	1	-3	0	1	0	-1	-1
-5	-5	-6	3	-2	0	-3	-1
-6	3	9	0	1	0	-1	-6
4	3	6	2	0	-1	-4	-3
3	-1	-15	-5	-3	-2	0	4
0	4	0	4	3	1	-2	-3
1	-1	-5	-5	-3	-3	-3	-6
-4	-5	4	9	2	3	1	-1
0	4	-4	-4	-2	0	1	1
-4	3	-11	-3	-3	1	0	-3
5	4	-2	-6	-1	0	0	-7
-11	-2	11	3	0	-1	-1	-3
3	1	6	-4	-2	-1	-3	-9
-2	3	2	-1	-2	0	-2	-2
-42	-48	-3	1	-6	-4	3	20
-4	3	8	2	2	0	-6	-15
3	1	2	-3	-1	-2	-4	-5
2	-2	-10	-5	-2	-1	1	1
36	10	-10	-1	0	-1	-4	-4
-9	2	5	-6	-2	0	-2	-1
6	0	-6	-2	0	2	2	-6
-1	-3	-14	-4	-3	-2	0	6
3	1	-2	-2	-4	-5	0	1
-13	-17	3	2	0	-1	-2	-1
-2	7	5	3	2	2	-7	-20
-33	-13	2	1	-2	-2	1	12
11	-6	-5	-1	0	-2	-1	0
8	4	1	-2	-1	-2	-2	2
8	-3	-34	1	3	3	-1	-6
-18	-1	-7	-4	-1	-1	0	-1
14	7	7	0	0	2	2	6
-11	-10	-4	0	-1	-2	-1	2
-14	-18	9	8	0	0	-2	-3
-14	-18	9	8	0	0	-2	-3
17	17	-1	-3	-3	-1	1	4
8	-1	-6	-2	1	0	-3	7
7	3	5	-3	-2	-2	0	9
-9	-9	-8	-6	-5	-3	0	4
11	2	2	1	-1	-2	-4	-14
-6	-2	-4	-1	0	0	-2	-5
2	-3	2	-2	-1	0	-3	-1
-19	0	-9	-2	-1	-1	-4	-7
2	-1	0	0	1	-1	-3	-2
-11	-11	-10	-9	-5	-1	1	0
9	-3	18	6	2	1	1	-3
-16	-9	-8	-5	-5	-4	-3	6
0	-3	15	4	-2	0	0	2
6	-3	-8	-4	-3	-2	1	10
-1	4	5	4	4	1	-1	-6
-2	-15	-10	2	-3	-2	0	0
-1	3	3	0	-1	-1	-3	-6
1	4	3	1	-1	0	2	1
2	2	2	-1	0	1	1	0
-1	-3	1	-2	-1	-1	-1	-1
1	10	0	-1	-1	0	0	-1
0	-11	1	-1	-3	-3	-2	3
-3	-9	-5	-2	-7	-6	-5	-3
-4	-4	-1	3	-1	-1	-2	-5
-2	-6	1	1	-7	-4	-2	-1
2	-2	-1	0	6	2	1	-2
-1	-6	-14	-7	-5	-4	-1	7
2	6	-4	-3	3	1	1	-1
-3	-10	-8	-1	9	6	-1	-3
-6	-5	-17	-6	1	0	-6	-23
[truncated: 5,047 more rows]
