# Supplementary material for: Flexible Virtual Reality System for Neurorehabilitation and Quality of Life Improvement
Source: Sensors (Basel). 2020 Oct 23;20(21):6045. doi: 10.3390/s20216045 (PMC7672612; doi:10.3390/s20216045)
Supplement: Supplementary file 1 [file sensors-20-06045-s001.zip › S4_EMG/User1/SupinatiePronatie.txt]

0	0	0	0	0	0	0	0
0	0	0	0	0	0	0	0
0	2	11	2	1	-2	-2	-2
0	-1	-5	-7	-2	1	0	1
2	-1	-2	-1	0	2	3	4
-2	-5	-3	-6	-6	-1	1	3
-4	2	5	8	-1	-2	-4	-6
-2	0	3	2	4	1	-3	-3
-1	-2	-9	0	0	-2	-1	0
-1	-5	-7	1	2	-2	-2	-2
1	-5	-3	0	-4	-2	-4	-6
-4	-1	5	11	-1	-2	-7	-10
0	-5	-4	-8	-2	1	5	4
-3	-4	-16	-10	-7	-3	-6	-6
-1	1	6	0	0	2	1	0
1	4	9	17	2	0	-3	-4
3	1	-5	-3	-1	2	1	0
0	0	0	6	0	0	-2	-1
-1	3	7	-6	-9	-3	0	2
-2	4	10	7	2	2	2	0
-1	-6	-11	-3	3	-1	-2	-6
3	7	11	8	0	3	1	2
1	3	10	8	-2	-1	2	5
1	6	2	0	1	1	-3	-7
-2	-5	-2	-7	-3	-2	1	2
-2	0	6	4	-3	-2	-1	1
-3	5	6	-3	-2	-1	-1	-2
-1	-2	-7	-2	0	0	2	3
-3	-4	-8	-7	-2	0	-3	-8
0	10	14	11	0	0	-1	-1
1	0	-3	3	-3	1	5	4
-6	-3	-3	-8	-2	-3	-8	-9
3	7	17	12	-3	2	4	4
-2	-6	-7	-2	-4	-3	-2	-1
-4	-2	-3	-6	-6	1	2	0
4	8	16	12	6	1	-1	2
1	7	22	15	2	1	-2	-4
-1	-1	-1	-1	-1	-3	-1	1
0	-3	5	7	1	1	2	-2
2	0	4	2	-5	1	3	6
2	4	7	4	-2	-1	-1	1
-1	-5	-6	-4	0	-1	-1	2
0	4	9	11	1	1	-1	-2
-2	-3	1	5	1	0	-2	-1
1	-1	-1	-2	-1	-1	0	3
0	2	5	4	-1	0	0	-3
0	-4	-6	-6	2	2	1	1
0	5	5	4	-2	0	1	-2
0	1	0	0	-5	-1	-1	-4
-1	-2	6	6	2	1	2	4
-3	-1	-2	-7	-4	0	2	-2
2	4	14	15	6	0	1	-2
2	3	3	12	4	1	1	-3
0	1	2	2	-3	-1	2	0
1	6	9	-1	-4	1	-1	-2
-4	-6	-3	-1	-2	-3	-3	0
0	-5	-3	6	7	2	1	4
-1	1	5	1	-1	2	3	1
0	-2	-13	-6	2	-1	-2	-3
-1	-2	-1	0	5	1	-1	-3
-13	-13	-1	5	-5	-1	0	-4
13	14	8	-1	-1	-1	0	9
-6	-2	-10	-19	-6	9	2	-9
16	22	5	8	1	2	8	5
-12	-6	12	17	11	5	-2	-14
-11	-9	-14	-11	-14	-22	-22	-18
-4	1	2	-2	0	-3	2	4
4	-10	-17	-17	-10	-2	1	-4
-2	-13	-24	-20	-6	-8	-12	-21
-1	-9	-29	-18	-7	-6	-3	-4
-15	-9	-3	0	-3	-12	-23	-30
-18	-3	-12	3	-3	-5	-18	-18
-6	3	-4	-7	-2	-2	-5	-16
19	41	2	-9	-10	-23	-21	-23
-13	19	-3	0	8	26	9	-11
21	41	20	4	2	-2	5	24
-51	-34	0	-3	-3	9	23	22
37	30	7	8	6	10	36	47
14	20	8	-6	-6	-12	8	31
46	-17	15	11	7	24	50	90
84	20	11	5	5	6	13	61
-16	28	0	-6	2	-5	1	-16
-55	5	17	12	16	12	4	-36
-12	-4	8	1	10	7	16	25
-25	-15	6	9	-2	4	-7	-21
-7	-16	-16	-9	-14	-11	4	-2
-3	-1	4	12	10	4	7	2
2	-1	4	6	8	-3	18	17
-4	8	2	7	3	13	5	-3
-12	-10	-1	-4	-5	-1	8	-4
-25	-12	9	-2	6	8	5	-6
-5	6	-9	4	-5	-8	-11	-23
-1	-8	1	-3	0	2	13	10
8	17	1	-1	-4	1	3	12
0	7	1	-1	2	-1	0	1
-19	-9	-5	2	-2	-2	-1	2
3	-11	-10	-2	-2	1	7	5
-2	-11	-11	-14	-7	-6	-10	-13
4	4	-5	-10	-2	-4	5	5
-8	-3	16	10	2	5	5	1
3	2	4	7	2	4	7	6
12	-1	13	16	7	7	18	16
14	32	16	13	2	3	6	9
3	10	7	-3	-5	1	10	8
1	0	-1	9	7	4	5	4
-11	-3	5	1	1	3	-1	-1
0	-3	-2	-5	-8	-4	-11	-4
2	1	1	2	-5	-3	-7	-6
2	9	4	0	-3	-1	-1	-6
-13	-14	-3	-6	-4	-3	-5	-13
9	-3	-7	-5	-2	0	2	6
-12	-9	-2	-6	-4	2	-2	-7
-8	-5	5	2	2	4	5	2
-1	0	-4	1	2	-1	-17	-27
-1	3	-2	-4	-5	0	-2	-3
3	10	15	9	4	3	3	3
0	-12	-20	-18	-3	0	-2	5
0	3	9	12	0	3	-2	-1
-2	-4	1	-3	-5	-1	-5	-11
0	-1	2	0	-2	-2	-8	-11
-1	7	7	-2	0	3	3	3
5	4	-2	-4	-3	-3	0	8
13	9	15	10	3	4	7	13
-4	-1	7	12	-1	-1	-1	-9
2	7	8	20	5	4	6	10
-5	-9	-11	-10	-1	-4	-6	1
0	0	-6	1	3	1	0	5
5	7	8	8	4	2	6	9
0	-1	-8	-5	3	-5	-10	-8
6	7	8	8	3	3	2	3
-2	8	10	3	-5	-2	-6	-16
-5	-1	-7	-7	-5	-3	-6	-9
-4	-8	-1	-1	0	-5	-3	-8
0	-4	-5	8	6	3	0	2
2	6	8	6	-2	-1	1	5
-6	8	4	0	1	1	-6	-7
1	-1	3	6	10	4	2	0
1	1	6	6	-3	0	1	-1
-11	-8	-4	3	-4	-1	-1	-6
7	4	-2	8	7	0	7	7
-7	-18	-6	-5	-3	-1	-4	-2
-9	6	-2	-7	-15	-4	4	2
-7	-10	-8	-1	-1	-4	-12	-19
-7	9	3	15	18	3	-12	-28
1	-1	-9	-14	-10	-2	2	6
-2	44	6	7	5	-4	-1	-4
2	4	3	8	6	4	-1	-1
11	6	-3	-8	-5	-2	0	4
12	30	27	18	13	1	-1	-2
12	16	2	3	3	0	3	8
-2	9	-5	-9	-18	-5	-7	-1
-15	-22	-16	-13	-3	-5	0	-2
12	17	18	25	20	7	-2	1
-3	-9	-23	-24	-16	-1	10	7
-5	-19	-18	-13	-9	-2	-7	-6
-35	-35	1	3	2	4	6	10
13	6	1	-1	5	6	9	10
-28	-20	-6	-8	1	0	-5	-10
-20	-17	-10	-4	-5	-1	1	-3
-10	-6	0	-1	0	-4	-5	-8
0	4	0	-3	-8	1	4	-2
3	1	-11	-18	-8	-5	-4	4
-1	-10	-7	-9	1	0	2	7
-13	-16	-10	-11	-5	-5	-3	-5
-20	-14	2	7	-1	-4	-7	-11
10	5	2	-3	-1	2	6	8
-3	-3	-6	-7	-2	-2	-1	-5
4	15	-5	10	13	4	-2	-8
-23	-26	1	-5	-3	-1	-1	-4
-41	-29	-15	-12	-10	-9	-10	-10
10	11	13	7	2	0	1	7
2	-12	-10	-8	-3	0	3	2
27	33	-5	-6	-9	-2	-2	1
1	-12	-14	-16	-6	2	7	4
4	7	16	10	2	2	2	8
-4	-10	-14	-5	-6	-4	-5	-9
5	7	12	14	10	-1	1	8
0	-6	-4	-13	-12	-2	2	1
3	-5	-18	-9	4	-4	-4	6
0	-11	-3	2	8	1	1	2
0	0	-8	-13	-12	-5	-3	-3
2	-5	-6	-12	-4	0	1	4
13	21	20	13	3	-2	-5	-6
-1	9	4	18	9	0	-2	-1
10	14	12	8	-3	-3	-4	-7
6	10	0	9	5	0	-2	-3
-1	1	-2	-2	-1	0	-1	-1
-9	7	12	7	7	4	4	-3
2	0	-4	3	5	2	-1	2
-10	2	-7	10	-30	-4	-4	-10
3	12	4	-2	-10	-3	-4	0
-4	-5	4	-2	-11	-3	-1	2
-7	-18	-10	-17	-13	-4	-7	-12
-1	-12	-19	-23	-8	-1	0	4
-2	3	0	0	1	3	4	3
-2	1	4	11	11	2	1	3
-7	-1	-2	1	8	1	-11	-18
-3	0	2	3	-8	-3	-4	-1
4	-1	9	-2	-16	-5	0	1
4	16	1	-2	4	2	5	9
-8	1	10	5	26	8	9	5
-5	4	3	5	9	-2	-5	-8
3	2	-4	2	2	0	-2	3
7	5	5	-2	0	2	9	15
5	1	-1	-5	-8	-2	-1	0
7	10	20	16	2	2	14	17
-3	-7	-19	-19	-10	-6	-14	-13
1	0	5	-4	-1	2	3	0
-8	-6	3	7	6	1	-9	-18
8	0	-7	-8	-11	-16	-14	-5
11	2	-12	-14	-14	-4	5	6
-5	-6	-2	-4	-4	1	1	1
-3	5	18	0	-10	-16	-4	4
-3	-3	-12	-5	9	2	-7	-9
-29	-12	1	14	25	7	-2	-11
-30	-20	15	5	-6	-7	-3	-5
14	15	1	-3	-3	0	-1	-5
10	5	3	9	7	4	5	4
16	12	2	-6	-7	1	6	3
17	13	2	6	0	7	10	9
-14	-28	-5	-14	-7	-5	-3	3
-26	-18	-2	-2	-8	-2	0	-7
9	1	7	19	25	8	5	8
1	6	11	7	10	6	13	1
18	18	12	25	18	6	7	15
30	9	-9	-16	-18	-3	1	8
48	34	7	-1	3	2	7	14
-70	-49	3	-4	-3	1	3	-2
52	24	-4	-5	1	7	13	17
40	45	2	4	13	3	-6	-1
-33	-30	-15	-26	-29	-8	0	-6
-8	0	9	8	2	-10	-14	-14
-43	-47	-17	-12	-18	-10	-16	-28
51	26	-5	-5	7	2	9	26
-8	-4	-5	1	13	-3	1	6
7	23	10	0	0	0	1	-3
-29	-29	-15	-13	-7	-9	-12	-15
10	-2	4	-5	-6	5	5	3
1	3	5	-11	-10	-3	-3	-4
11	5	15	12	6	5	3	8
4	11	2	12	11	3	4	2
-11	-6	-14	-12	-3	-10	-12	-15
14	5	-15	-1	-3	-1	-4	0
-1	5	-6	-10	-13	-31	-8	-5
-1	5	-6	-10	-13	-31	-8	-5
-3	-1	6	5	0	1	-5	-2
-2	-6	-12	-5	6	7	1	1
-5	-5	-13	-9	0	12	9	8
4	13	11	5	5	6	3	4
-9	6	5	6	-3	-9	-23	-34
0	-1	-1	-4	-1	-4	-1	2
1	-2	0	-9	-8	-11	-3	-4
1	3	6	5	0	4	3	6
2	2	2	0	1	4	5	5
2	9	11	17	14	3	10	7
-2	-8	2	6	3	0	9	10
-3	-6	-7	1	-2	-5	-6	-9
2	-1	-2	2	8	0	5	3
2	2	5	2	4	3	4	9
-3	7	2	6	-7	-6	-6	-15
-6	-9	-5	-2	-1	-2	1	-2
4	-6	-6	0	8	2	6	10
-2	-3	-7	-7	-10	-5	-3	-3
3	-3	1	1	0	2	8	3
5	1	-8	-15	-16	5	5	1
-28	-22	-2	17	14	-3	-3	-6
14	15	8	17	7	2	-3	1
-4	0	0	-6	-1	-11	-2	3
-18	-7	-3	-7	-1	-5	-3	-8
-25	-24	-5	1	1	4	7	-9
4	-1	5	2	-12	1	0	4
-3	-3	-4	2	11	7	6	3
9	5	2	1	-13	-3	-5	-5
-21	0	1	-3	-13	-12	-12	-19
-23	2	8	4	4	5	5	-9
-12	-23	-6	12	5	-2	-3	-3
-42	-58	-10	-4	1	-11	-4	-16
17	22	21	20	14	7	7	9
-1	6	-3	-15	-3	7	15	10
0	-10	-11	15	7	5	6	9
8	7	-8	-9	-9	-8	-20	-3
6	17	39	36	34	36	39	27
-2	-9	-9	-23	-19	-10	-8	-11
-4	1	8	-9	-9	-3	5	-3
18	11	-6	-1	-7	-9	-1	11
-17	-24	-11	-1	2	2	0	-9
16	18	1	5	13	-3	1	-1
3	6	-14	-10	-10	-3	-7	-4
-1	11	-14	-18	-16	-4	-5	-3
10	24	28	17	8	0	-1	2
28	16	15	11	-5	-3	-4	3
-28	2	10	9	4	-3	-1	-22
-11	10	26	13	3	-4	-11	-18
15	31	6	-11	-10	0	-2	-3
0	6	-8	-22	-31	-11	-9	-8
-6	-5	-9	1	9	-4	-6	-7
10	16	19	20	3	1	5	5
-3	-11	-9	-5	1	-2	2	1
5	4	0	5	0	2	5	4
-4	-5	-6	-8	6	1	3	0
2	-7	2	3	5	8	13	6
-3	-12	-7	-25	-20	-3	4	12
-3	-7	-4	1	-1	-1	6	4
0	4	4	11	15	7	-4	0
4	1	10	11	18	7	12	12
3	-1	2	1	-3	1	11	8
-5	-4	1	-3	2	4	10	-5
13	19	1	-8	-3	4	1	2
-2	-16	-18	-35	-14	-2	-4	1
-4	11	2	20	28	-1	-6	-11
-5	-2	-5	7	9	2	-5	-3
7	3	3	-6	-7	0	0	-4
5	-3	-17	-26	-33	-8	-4	0
-18	-19	0	3	-3	-4	0	-3
3	-1	-4	-13	-1	2	3	2
41	24	3	25	39	17	6	8
-10	-7	-6	-9	-18	-4	2	5
27	21	-7	-18	-19	-10	-4	1
12	3	12	23	30	7	3	8
-5	1	7	24	17	2	-2	-5
-2	15	22	20	12	3	4	3
10	9	2	19	11	7	6	5
-2	-27	-16	-2	9	-7	-15	-12
-7	3	9	-4	1	9	6	-5
-1	-15	4	2	-10	-2	12	14
-13	3	5	3	-11	-18	-48	-32
19	33	17	17	14	14	25	29
-6	-5	-6	-11	3	-2	-5	-5
5	-1	-5	-1	2	-5	3	7
-16	-22	-14	-21	-27	-6	-7	-9
-58	-33	-10	-11	-12	3	1	-9
7	26	4	2	4	2	0	1
17	-13	4	-27	-32	-5	8	15
4	-4	6	-2	-21	-16	5	1
-9	-39	-21	-23	-9	-2	0	-1
19	-11	20	37	31	-22	-19	-3
28	20	-13	-2	9	1	-1	9
-51	-31	-5	4	5	15	36	-9
-19	0	-22	-15	-25	-32	-58	-64
28	22	14	-6	-17	-12	-49	-45
19	-19	13	19	5	3	11	18
8	-1	-19	-17	-10	4	-6	-5
63	29	-1	-2	-2	-7	-9	9
8	0	1	0	5	11	13	18
-103	-67	-12	-15	-15	-7	-6	-8
-25	-27	-9	-3	-13	-11	-13	-13
-57	-11	-14	-5	0	30	15	-15
-29	-15	-2	-2	1	10	42	24
-17	-17	-4	7	10	-22	-43	-45
16	15	0	-5	-20	-20	-32	-9
23	19	6	2	-7	-5	-13	-3
-7	6	8	23	20	3	-3	-17
27	18	-6	-12	-11	-15	-9	7
22	26	31	24	6	6	14	12
14	11	-5	-16	-22	26	-7	1
-9	-31	-30	-23	-14	-24	-12	-16
19	33	13	1	6	-1	-4	-5
0	5	11	-3	-15	-17	-11	-5
8	-2	1	1	-20	-9	1	26
2	-9	-12	-8	-15	-8	-12	-11
1	-4	2	1	-2	5	15	7
0	-11	-4	-7	-2	2	5	7
-10	-4	-1	-6	-5	-1	-4	-11
8	2	-4	0	-4	2	3	8
-2	-4	-6	-11	-3	-4	8	4
-8	-15	-14	-10	-1	-1	3	2
0	1	3	3	0	-1	-2	-2
-5	-3	5	-4	-1	3	-1	4
4	-1	-10	-15	-2	-3	6	12
0	-6	-8	-4	-1	2	12	11
-2	0	9	2	-3	-3	-4	-3
-5	-15	-13	-13	-7	-4	-5	-1
-9	0	-1	-1	-10	-11	2	0
1	8	2	18	4	4	-2	6
15	15	5	13	13	3	7	15
-6	-7	-3	-7	-4	1	0	3
15	21	21	25	18	6	4	4
1	-6	-10	-22	-1	0	10	11
4	10	3	4	-5	2	7	1
-4	-2	12	17	4	3	4	6
0	2	-1	4	4	0	-4	-2
-1	-2	7	7	1	3	-3	-10
2	11	17	5	-7	-1	-3	0
-6	-5	-11	-15	-14	-6	-9	-4
2	4	-7	-6	-4	-3	-2	2
2	0	1	-1	8	4	4	6
4	6	2	6	8	3	3	0
-11	1	4	15	-1	-6	-13	-19
1	-4	-14	-10	-3	-2	-2	-2
-4	0	0	5	3	1	0	0
0	-4	-8	-6	-3	-1	0	2
-3	-7	-8	-22	-7	-1	4	7
2	4	10	4	-7	0	0	0
4	2	5	-5	-4	1	7	16
6	6	-3	3	3	1	1	0
-1	3	5	3	7	1	5	4
-10	-12	-10	-7	-2	-2	-7	-21
1	-1	2	-1	-2	-1	7	15
-3	-6	-9	-5	7	1	1	0
1	-2	-8	3	-1	2	1	2
-1	-19	-17	-23	-11	-6	-5	-3
2	-9	-11	-17	-5	-1	6	9
-7	15	19	6	4	-2	-14	-22
-4	3	-3	2	1	1	-1	-1
-1	-3	-9	1	3	2	1	0
-1	-3	-9	1	3	2	1	0
-3	-11	1	-1	-5	3	1	-1
-2	-10	-11	-9	-6	-3	2	12
2	5	8	4	9	1	3	-1
-2	-4	-7	-13	-10	-3	0	2
4	3	2	-1	0	4	2	6
-4	-5	-1	3	1	-2	-2	-3
4	4	-7	-2	6	1	-6	-1
-7	-4	-3	-5	-9	-5	-5	-11
5	7	-1	-3	1	3	6	10
2	0	3	-4	-2	3	4	5
5	9	19	20	6	2	7	8
-2	-8	-8	-10	-4	0	-1	-2
0	2	-1	1	-5	-3	-3	-3
4	7	13	7	-3	3	6	6
-4	-2	-4	-3	-5	-3	-2	0
-1	0	2	0	6	0	0	-2
-4	-4	-2	4	3	-4	-2	-6
-1	-1	-10	-12	-9	-5	-7	-9
3	3	1	-5	-2	-3	-2	-2
2	0	-2	-5	-10	-1	-1	2
-1	1	10	-1	-2	0	-2	2
0	-3	-3	-2	0	2	-4	-5
-3	-10	-10	-2	-1	-5	-2	-5
-2	3	-6	5	6	0	0	-2
-3	-8	-2	-3	8	0	-3	-4
-3	-3	-16	-17	0	-1	-2	-3
1	6	15	10	-2	0	-2	4
-1	-2	3	-1	4	2	-2	-2
-4	0	-1	-4	-1	-4	-7	-12
1	8	4	2	-4	-2	-4	-4
4	6	-1	-3	-3	3	1	-4
-3	-3	-8	-17	-15	-7	-10	-2
-2	-8	-8	-1	-3	-1	0	2
0	1	1	-4	-2	-5	2	3
-1	0	1	-4	-2	-1	-2	-3
-5	-5	-8	8	12	-1	-2	-10
0	-1	4	-2	-1	5	2	3
4	3	-3	4	-1	0	2	2
4	3	15	16	-1	-14	-2	-2
-3	-2	-6	-5	-5	-2	2	2
-3	-4	4	2	3	-3	-1	0
-1	-16	-1	4	3	2	0	0
3	5	-1	8	7	4	0	1
-2	-2	-2	0	-2	4	0	-1
-6	-15	0	4	-1	-1	-1	-1
-3	-3	2	-4	-8	-2	-3	-12
-7	-5	-10	-1	-2	-8	3	5
0	-7	-10	-9	-2	7	12	10
21	27	7	6	4	-1	-20	-16
4	0	-5	0	1	-1	-7	-8
0	21	11	9	14	31	8	1
26	12	-5	-8	-10	7	7	7
-11	-30	6	10	2	-8	-5	3
-7	-17	-8	-2	5	14	-2	-8
-1	12	12	17	-1	0	-3	-1
9	12	3	1	3	3	3	4
-16	-16	-8	-4	0	6	-3	-10
0	15	10	6	2	1	15	20
-6	-10	1	-2	-2	-2	6	11
-15	-10	-20	-21	-43	-84	-39	-26
12	8	13	0	4	2	3	3
-22	-18	0	3	10	9	2	-4
-12	0	-7	1	-11	-42	-13	-4
32	38	8	4	-1	7	9	19
-12	-14	0	2	3	2	3	2
10	2	5	5	-6	-15	4	7
0	-4	-3	-6	-3	-6	-1	7
-8	-10	-18	-10	-12	-9	-4	-2
-28	-37	-22	-12	-5	-7	-5	-9
-7	10	0	-6	-4	0	-1	2
18	12	-7	-2	-2	-1	3	8
-19	-15	-16	-9	-14	-36	-18	-12
-10	-5	5	0	-1	12	-7	-17
9	20	14	6	-5	-15	-4	7
-10	-19	-2	-1	0	-3	0	-1
11	7	3	-7	-4	7	13	16
18	20	4	1	-6	-5	0	8
-22	-21	-15	-8	-11	-23	-21	-16
-19	-16	4	0	12	22	9	-4
-11	-11	-4	-3	-8	-2	2	-6
-1	-3	1	-1	-8	-25	-7	-3
-1	-4	-2	-2	11	36	13	6
19	28	12	14	1	-2	-3	-1
4	-4	-11	-9	1	5	0	6
-23	-17	9	18	2	-6	-8	-24
-5	8	0	1	0	-2	-1	-5
9	15	3	3	-8	-18	-15	-8
-12	-25	-4	-7	-26	-26	-27	-28
4	20	5	10	7	5	5	8
5	21	-2	-3	-1	1	7	1
5	11	-6	-1	-2	-5	-4	-11
-17	-18	-8	-6	-5	-3	-2	-5
9	8	-4	-5	-10	-7	0	3
11	14	-3	-7	-2	5	-3	-9
8	3	4	-1	3	11	8	11
5	6	-4	-5	-1	0	-1	2
-6	-8	-3	7	10	-3	0	1
7	12	9	9	6	11	19	19
-18	-20	-5	-13	-8	-6	-7	-6
-3	-2	6	-10	-8	2	-2	-7
-3	-1	-5	2	-12	-11	-27	-32
-1	11	-5	3	2	5	1	1
16	24	2	3	-4	-5	-5	9
6	7	-7	-16	-4	-1	4	7
-2	-6	-10	0	-5	1	1	-4
0	-5	-5	-3	-4	2	6	11
-2	-3	6	20	6	-4	-3	-8
-7	0	2	2	-4	-2	-4	-6
-8	-11	3	-1	-1	5	4	-2
0	-8	2	1	-3	-8	-7	-2
6	8	2	2	-1	4	5	7
-5	-8	4	3	-2	8	4	7
-4	-5	4	6	3	7	2	1
-9	5	8	6	-3	-10	-15	-24
-4	15	8	3	1	3	0	2
-16	-6	6	7	-2	-5	-4	-11
-16	-21	-11	-11	-3	-3	-11	-14
-6	-9	-22	-14	-5	-6	-8	-13
6	21	14	15	3	1	2	1
3	-9	0	-3	4	0	0	10
-3	-7	6	3	0	3	2	1
-3	-2	-7	2	11	4	-7	-12
2	-4	3	-2	6	5	8	2
-8	-11	-13	3	-3	-8	-9	-9
-5	-11	-5	-3	0	4	5	-2
-5	-1	-9	-5	-1	-3	3	4
-2	1	13	8	2	0	0	-4
-4	-5	-7	-8	-9	-8	-5	-2
0	10	-1	-3	-11	-6	0	-1
-5	4	5	2	0	-2	-8	-12
10	24	16	0	4	2	11	15
-4	-8	-1	2	0	2	1	1
8	14	4	1	2	-5	-5	-8
4	4	7	2	-3	5	8	5
1	8	-6	-9	1	6	1	1
2	2	-2	2	-3	-8	5	11
3	0	2	10	1	2	0	1
-4	-4	-4	-5	-9	-13	-7	-14
-2	0	-7	-3	1	6	-4	-11
-8	-19	-15	-11	-4	2	0	-1
1	-7	0	-2	0	1	3	7
9	10	9	-3	0	9	20	24
-10	0	-19	-19	-5	-1	4	-7
8	1	17	21	8	15	20	25
3	0	-6	-10	1	4	9	10
6	-3	2	3	5	8	14	14
3	-1	5	5	7	6	-4	-4
-2	-7	1	-3	-8	2	7	15
-12	-4	-9	-9	-8	-5	-16	-33
-3	8	2	0	1	-1	-8	-10
1	5	7	4	-1	0	0	6
9	6	-2	-1	5	2	6	13
-9	-18	-9	-7	-3	-1	4	1
-18	-17	-18	-14	-16	-20	-28	-33
8	9	-2	0	2	0	8	15
-5	7	11	8	4	1	-7	-8
-9	0	8	7	-1	-1	-18	-25
7	3	-6	-8	-8	3	9	17
-2	9	2	6	0	-9	-9	-11
-2	-6	0	-1	-1	0	5	4
1	-1	16	11	7	-4	-9	7
-4	3	-8	12	-3	0	4	-2
-13	2	-2	-5	-9	2	-11	-31
0	-4	2	2	-6	2	4	3
-2	-8	-7	-2	0	4	10	18
-1	14	23	7	3	2	-7	-1
0	-3	-9	-11	-7	-1	-2	-3
1	1	7	6	-1	-8	-2	-6
1	-3	-12	-6	-5	-8	-11	-10
-11	-2	0	-4	-2	0	-4	-20
-11	-2	0	-4	-2	0	-4	-20
5	6	-6	-6	-2	-4	0	3
7	-5	-13	-15	-4	-2	2	12
-4	3	3	7	-4	-4	-6	-14
1	-4	2	-6	-3	-3	-1	2
3	17	9	9	1	2	-6	-8
3	-8	-26	-18	-10	0	3	1
-4	-6	2	4	-4	1	-5	-5
-1	4	8	5	4	-2	-12	-16
5	7	10	-2	-5	-3	-15	-17
-5	-1	1	5	5	4	2	-5
-3	-4	-11	-4	-3	-3	-6	-6
-5	-9	-12	-9	0	1	5	7
-10	0	11	7	2	0	-1	-4
2	5	6	18	7	7	4	2
-1	4	1	8	5	5	3	3
-6	-2	-7	-11	-5	0	-5	-12
-5	-7	-14	-4	0	-2	0	1
-1	11	17	15	-1	0	-2	-3
3	8	9	9	3	2	6	8
5	-4	-3	7	-1	-1	7	14
-6	-12	-10	-10	-2	-4	2	1
2	-8	-15	-11	-3	3	9	8
2	-6	-2	3	-4	0	3	3
-7	-3	2	-7	-3	2	-1	0
-5	-16	-6	-2	2	2	9	5
4	-8	-6	-5	-4	-4	-1	1
-2	3	-6	-9	-6	-2	-4	-4
-5	0	-2	-3	-3	-4	1	-2
1	2	-6	-9	-4	-7	-4	3
0	3	15	6	-3	2	2	0
0	3	15	6	-3	2	2	0
-2	0	-3	-7	-1	2	2	2
-2	-6	-7	-6	-3	-2	-2	-8
-4	-23	-8	-10	0	0	5	10
-1	3	-8	-6	-6	-1	-2	-2
2	8	8	-3	-2	-4	-1	-1
-1	-4	-1	4	2	0	1	1
0	-3	-11	-3	-2	-2	0	-3
3	8	7	4	0	1	-6	-7
-4	-7	-14	-11	-1	2	8	0
0	-6	5	-2	-2	0	4	3
5	8	-3	4	0	-3	-3	-3
9	14	3	8	4	6	8	12
0	-4	-4	-3	-1	0	-1	5
-4	-10	-2	-8	0	0	2	-4
-12	-4	5	5	-2	0	-11	-18
4	11	-4	-7	0	2	3	5
4	11	-4	-7	0	2	3	5
-3	-17	-11	-7	-1	-1	1	3
2	1	-2	2	2	2	6	0
-5	-10	-13	-6	0	1	7	7
-1	-1	18	5	-2	-1	-3	-7
5	7	-1	1	0	0	7	12
2	1	-6	-5	-4	-1	0	5
3	-2	-2	-10	-2	-1	4	8
-4	6	12	18	0	0	-11	-17
-1	-12	-4	-3	1	-2	3	2
-3	-2	-10	-11	2	3	0	3
4	-3	4	7	-3	1	8	13
-3	9	8	6	-1	-1	1	0
-1	4	13	9	-1	1	-3	-10
-6	-13	-14	-2	-6	-4	-4	-11
-3	-8	-5	11	6	3	4	4
1	-14	-4	-6	-2	-2	-4	1
-6	-8	-10	-6	-1	-1	-2	3
-3	-7	-9	-5	0	0	0	-1
2	6	7	10	2	-1	-3	-5
-3	-23	-13	-13	-3	-4	-3	5
2	2	-3	6	3	3	3	7
1	6	-1	-3	1	0	2	1
-5	-7	-8	-18	-9	-2	1	1
-4	-6	0	4	-3	-3	3	7
2	1	6	8	4	-2	-5	7
3	6	0	-4	1	3	9	1
3	-1	-6	-7	-2	1	3	7
-2	9	0	-3	2	-2	4	-2
0	-5	1	-5	-4	-1	7	3
-4	-10	-7	-4	-2	-1	3	2
-8	-12	-1	9	-1	-4	-7	-15
-1	-3	-9	-14	-6	2	2	6
3	-11	-19	-15	-3	1	-1	6
7	4	-1	4	0	-1	0	10
1	-9	5	3	3	1	9	9
-2	8	3	-2	-6	-2	2	2
-1	-14	-1	-6	-2	-2	-3	-6
0	-1	1	11	5	2	4	8
-10	-11	-15	-15	-7	-5	-2	-2
2	2	12	-5	0	2	5	9
3	1	-3	-6	1	-2	4	4
-6	-8	-16	-16	-5	-2	-1	-3
0	3	-6	-6	-6	-2	-2	0
-5	-12	-10	-8	-2	-3	-2	-1
-8	-2	-3	-6	-7	-8	-6	-13
1	-1	-8	-1	-3	0	-2	-6
3	-15	0	4	-4	0	8	17
-1	-4	-6	-11	-3	2	-3	-3
-4	-11	-7	-1	1	-3	-6	-7
-4	-15	-11	-1	-1	-2	0	5
-3	-6	-6	-8	-5	4	2	0
-1	5	18	2	-5	-3	-5	-3
-6	-3	2	0	-2	-1	-7	-14
-6	-3	2	0	-2	-1	-7	-14
0	-2	16	16	-6	-2	-7	-2
3	-7	-2	0	0	-3	-9	-18
-1	-4	9	15	3	0	-7	-10
2	-1	-5	-15	-4	-5	0	2
-9	-3	5	10	6	5	-1	-4
11	4	5	-1	-1	2	3	5
-5	-1	-4	-1	-3	-4	-8	-9
1	14	16	8	2	0	3	0
0	-7	-9	1	-1	1	0	3
1	0	-6	-5	-3	-2	-3	-5
4	10	14	8	1	-1	-2	1
-7	-13	-17	-16	-7	-4	1	-8
-1	-4	-9	-6	1	0	1	0
-5	6	-2	-6	-2	-5	-9	-5
-3	5	-5	-4	-7	-1	-1	0
-3	-9	-7	-8	0	-2	-10	-16
8	19	9	5	1	3	4	9
-5	-6	-3	-4	-9	-13	-19	-21
2	-2	-3	-8	3	1	5	0
1	-2	0	9	4	0	1	5
0	-1	-9	-7	1	0	-3	-4
8	-3	-8	-5	-2	1	4	8
-3	3	-2	-5	1	2	-8	-12
3	0	-8	-6	2	2	4	4
-1	-4	1	9	-2	0	1	-5
-4	-5	3	4	-1	-2	-2	0
-1	-4	1	-1	0	5	7	6
-1	14	7	6	-1	-5	-7	-13
-4	5	13	10	-5	2	5	7
1	6	-1	-8	-1	-3	-1	6
-3	-20	-21	-19	-5	-3	-1	-2
-5	-11	-7	-6	-2	-3	-2	-4
-4	-7	-6	-2	-2	1	-8	-10
3	5	6	-1	1	1	6	7
4	9	10	12	-3	-4	-1	-1
1	-6	0	-1	-3	-2	-2	-3
-4	-8	4	-2	2	-2	-7	-2
1	11	-4	-6	-6	0	1	1
6	-1	0	7	4	0	4	9
2	-1	10	-2	3	0	-1	1
3	-1	8	17	1	2	-3	-5
4	9	2	0	-4	-2	-3	-1
-9	-18	-18	-3	-4	-2	-3	-4
3	8	2	8	4	2	4	8
-2	-13	2	-2	-1	0	-2	-4
2	1	-5	-2	-3	-2	2	1
0	11	13	7	3	-1	-12	-16
7	11	14	10	3	4	5	4
-2	5	-2	6	0	-3	-4	-4
6	1	5	16	1	-1	2	5
-2	0	-4	-6	1	-6	1	2
-10	-5	15	9	-2	-1	-19	-34
1	0	-20	-19	-5	0	7	13
4	6	2	4	-3	-3	-5	-1
2	10	-13	-14	-7	-3	-5	0
-5	-16	-7	-12	-2	-4	-1	0
-5	-1	1	4	-7	-3	-2	-6
-4	9	7	-2	0	-2	-2	-13
2	-8	5	-2	-6	-1	4	12
-6	-27	-9	1	0	0	1	2
4	19	8	7	-2	-10	0	5
-3	-4	-2	6	-1	1	1	1
-3	4	7	-1	0	0	3	1
-2	4	2	11	4	2	-2	-3
-1	7	10	-1	0	-1	4	3
0	2	8	4	-3	0	2	3
-1	11	3	5	1	-1	1	2
3	-7	-3	5	3	2	1	5
-7	-11	1	-5	-8	1	5	-2
6	0	7	5	2	2	-2	-2
3	-13	-9	-11	1	0	2	4
3	8	11	-8	-5	-3	-5	2
-2	0	11	7	0	-3	3	-1
-7	-11	0	3	1	-2	-2	-6
1	10	-2	-4	-7	-4	-7	-3
1	10	13	-4	3	3	2	3
-2	-15	-12	-5	-5	0	-2	-12
-2	-5	2	1	-1	0	5	1
-12	-17	8	5	0	-1	-2	-12
5	8	-7	-2	2	1	8	10
-3	6	-6	-11	-6	1	0	-3
3	11	5	2	-3	-4	-6	-7
1	1	5	1	2	-1	-9	-11
7	16	11	8	-1	3	6	8
-4	1	9	-1	0	0	0	-8
-2	-5	-5	-3	1	-1	0	2
-6	-9	-4	1	-8	-2	-3	-5
0	0	2	2	-2	-4	-10	-5
9	7	5	1	-7	-1	10	13
-4	-12	3	-3	0	2	4	5
-5	1	-2	0	-4	-5	-18	-21
-4	-1	-4	-6	-1	-1	-3	0
4	11	11	10	3	2	2	-1
-5	-3	6	11	-3	-3	-5	-12
0	-3	-10	-6	2	-2	-1	5
-1	1	1	-1	-4	1	-1	-4
3	-2	8	8	6	6	8	7
-7	-12	-27	-18	-4	-5	-11	-19
-7	3	5	7	0	-10	-1	4
1	-1	4	3	-4	-2	-8	-4
4	-1	0	-6	-4	-3	3	3
-1	-2	5	5	-3	0	-5	-2
-2	-1	0	-8	-5	-4	-9	-13
3	9	5	5	0	0	0	6
-1	-1	12	13	-2	5	9	4
0	-4	-7	0	-1	-1	-12	-11
-1	1	-23	-12	-6	0	6	8
-4	-10	-2	-3	-2	-4	-6	-15
1	-14	-15	-18	-8	2	11	11
6	7	-4	3	-2	4	4	4
-7	6	19	9	3	3	1	-4
-7	6	19	9	3	3	1	-4
-4	-4	-8	-3	1	1	-1	1
1	2	7	5	1	2	-2	-8
0	3	-16	-10	-5	-6	-8	-11
3	-1	-11	-18	-12	-10	-1	2
4	-8	-11	-6	-3	1	6	10
5	3	0	4	-1	2	5	5
-4	-3	1	-1	1	6	6	11
-1	-1	-4	-1	-1	-2	1	1
-4	4	8	-1	1	-2	5	6
2	9	11	13	1	-2	-6	-9
2	9	11	13	1	-2	-6	-9
-3	-6	-7	-12	1	0	1	0
3	-11	-13	-7	-5	-4	5	8
2	9	-7	0	4	3	0	-8
-5	3	0	4	0	-2	-5	-10
-1	13	5	2	-2	0	-5	-13
-1	13	5	2	-2	0	-5	-13
-3	-10	-19	-5	-4	-3	-6	-9
7	0	-5	-3	4	3	7	13
3	-1	3	-1	-3	-4	-3	6
6	2	5	9	4	3	4	9
2	13	13	11	7	3	9	11
-2	-12	-9	-7	2	2	7	4
-4	13	-3	-1	-5	-2	-2	-7
2	15	18	13	3	7	9	9
4	-5	-11	0	-2	-3	-1	-1
-1	-8	2	2	1	-2	-3	-9
4	-2	-12	-17	-6	-2	-2	4
-2	-7	-15	-3	-4	2	-4	-3
2	11	4	-3	0	0	0	-1
0	14	6	-6	-6	1	2	0
-4	0	-9	-7	-1	-8	-4	-5
7	6	9	10	8	3	0	3
3	-7	0	3	1	3	1	5
1	-10	-19	-21	-6	-1	-1	2
-2	-17	-3	-2	0	-1	4	10
2	-10	5	6	2	1	8	12
-3	-1	14	18	-3	-3	-3	-6
3	6	11	12	-1	6	14	11
-1	1	-2	-7	-5	2	1	-1
-1	-4	1	5	-1	0	2	-4
2	-2	-14	-2	4	2	-7	0
0	-2	-7	-8	-6	0	-3	-4
-2	-5	-3	-4	-3	-2	-1	-4
-4	-6	-7	-16	-4	0	0	6
0	1	8	7	2	-2	-1	-7
-1	3	4	10	7	6	-1	-3
-7	0	-3	-9	-1	-1	0	-7
7	-2	1	3	-1	-2	-2	-6
-7	-1	5	3	-6	-7	-9	-10
-4	-10	4	4	2	-1	-8	-17
3	-2	-14	-9	-3	-1	1	4
2	-2	0	1	-4	1	-5	-5
0	1	13	11	2	1	1	6
1	10	13	9	-1	-1	-8	-13
-1	-7	-1	6	-7	-3	0	-2
5	3	-7	-6	-3	0	-2	4
4	-10	3	1	-3	2	0	0
0	6	0	-9	1	0	-4	-7
4	3	8	4	4	5	3	3
-4	-1	2	1	-1	-2	1	-1
0	-4	-22	-9	0	-2	-7	-6
4	-4	-7	14	2	3	8	10
1	-12	-12	-19	-7	-2	-1	3
0	-11	-5	3	-7	-4	0	0
0	7	-10	-13	-1	1	1	1
-3	-10	-19	-14	-3	-5	-4	-1
1	7	21	11	-4	-2	1	-5
1	4	-2	-5	-5	-4	-7	-8
4	6	-2	-11	-2	-1	-2	1
3	14	13	13	3	2	3	6
3	-5	12	2	1	5	11	7
3	-5	12	2	1	5	11	7
-7	10	14	1	2	-1	-11	-12
-1	-4	-15	-2	-3	-4	-4	0
6	5	1	-1	-3	-1	2	9
-3	-6	3	3	-1	1	5	2
-1	-14	-12	-7	-3	0	4	4
4	13	2	3	-3	-4	-1	-8
-3	-2	7	-13	-6	-3	-3	-6
1	-7	-10	-3	-4	1	5	8
-4	3	3	-5	-7	-10	-4	1
-3	-12	-8	-5	-2	-2	0	1
1	9	17	8	4	2	3	-3
2	15	-10	-9	-2	-2	0	-1
6	12	4	4	-5	-3	-2	-4
-2	-17	-20	-19	-6	-9	-1	2
2	0	-9	-11	-5	-1	0	-1
1	-3	-12	-3	1	1	4	2
-3	-12	3	4	-5	4	5	-2
3	14	6	-4	-2	4	3	3
4	-7	-7	-4	-3	1	6	11
2	10	-11	-6	-2	-1	2	2
6	1	-4	4	2	5	8	10
-1	-5	7	11	5	1	-3	-1
4	-1	25	13	5	2	-4	-3
-8	-11	-9	-11	1	-6	-5	-4
5	13	-1	-2	4	1	3	3
-9	-6	-3	-10	-5	-2	-5	-3
4	7	-11	-5	-5	-4	-1	7
-4	-2	-7	-6	1	1	-1	-2
4	-7	-4	5	-1	-1	2	2
-7	10	-9	-8	-3	-1	-3	-3
-3	1	4	1	2	-5	-9	-8
2	8	19	4	-1	1	-2	-2
-4	-18	-13	-5	-4	-5	-1	-10
0	9	9	11	-1	-3	-4	-3
-1	10	14	9	-1	-7	-6	-7
5	4	-26	-17	-6	-1	1	2
1	-1	1	0	1	3	-1	1
-3	4	3	6	-1	1	-7	-3
-3	-12	-5	-1	-5	3	5	9
-2	-3	5	-1	3	0	-7	-6
5	16	14	2	7	3	2	6
2	4	11	-3	-6	-1	-2	0
5	4	-6	-6	2	3	3	4
-2	-20	0	-12	2	5	-3	-3
1	11	-3	-1	3	-2	-5	-2
10	4	-2	-9	-7	-3	-1	1
-7	-5	3	-7	-5	-3	-2	-5
-4	-8	-1	3	-5	1	-4	-14
-5	-13	12	5	6	4	1	5
6	1	2	9	-7	-4	-1	2
-6	-17	-15	-16	-10	-5	1	3
3	9	16	9	8	-3	2	0
2	-9	-9	-3	-6	-1	1	1
-20	-1	3	0	0	-1	-3	-8
-18	-10	8	5	1	1	-4	-3
37	27	-1	-8	-1	-7	-8	7
5	1	7	8	5	4	2	4
-5	-1	-13	-12	-3	-1	5	0
-1	0	4	9	16	2	-5	3
-7	8	-2	5	2	2	1	-5
-9	-2	3	-3	-6	0	-9	-4
8	3	-5	-9	5	5	0	5
-18	2	2	5	-2	-2	-26	-60
-16	-28	-8	-6	-4	-5	-1	2
0	3	4	-1	-2	1	8	4
13	7	13	-3	-9	-1	0	-10
-17	-5	17	18	14	8	5	1
-16	-33	-23	-19	-15	-4	0	4
-2	-15	-1	0	4	6	0	-21
-11	-15	13	14	5	5	2	1
31	39	-10	11	17	10	11	24
-8	-10	-3	-8	-5	2	3	6
13	16	-2	-6	-2	-1	2	5
-21	-33	-1	-20	-38	-17	-6	2
-15	-13	1	1	0	2	7	5
-12	-15	-7	-6	0	1	1	-4
0	-11	-12	-23	-13	-6	-5	-4
17	38	39	28	3	1	10	-1
-20	-25	-37	-22	-11	-12	-7	3
-15	-22	-3	-5	0	-3	1	0
-22	-17	8	17	8	-4	-19	-32
22	19	3	4	19	1	5	5
-26	-34	-18	-12	-11	-4	1	-1
-37	-33	-29	-26	-22	-12	-9	-28
7	-2	-5	-2	1	7	9	15
1	4	7	9	0	0	-4	0
1	-5	-21	-9	-1	0	1	9
1	-1	0	-14	-6	-4	-2	3
10	1	-10	-14	1	16	14	12
-24	-23	-16	-10	-8	-1	-5	-16
10	4	-29	-25	-23	-9	-9	-13
7	18	31	30	8	2	-5	-9
3	-7	-11	-5	-3	-4	-1	5
-9	-13	-2	-21	-17	-13	-8	-16
8	6	-18	-13	-3	4	9	15
-5	-15	-1	0	2	-1	0	5
-21	-15	-16	-8	-6	-7	-12	-23
-9	-14	-14	-19	-6	-3	-5	-4
-13	-14	-9	-2	-6	-6	-6	1
-22	-9	2	5	4	-2	-6	-4
1	-5	-13	-7	-4	-4	-13	-22
16	7	-9	5	1	-2	-8	-5
-13	-9	1	3	-1	2	5	2
-8	-4	-6	-6	-1	-4	-7	-11
8	7	10	-5	-2	2	1	5
-3	-4	5	-4	-1	-2	-5	-9
-2	-4	0	-6	-2	-1	-5	-6
-7	-2	-1	3	4	3	6	5
-6	-1	5	-4	-4	1	0	0
-3	-9	-24	-19	-8	-6	-1	0
1	15	21	36	9	1	-14	-21
1	-10	-17	-14	-11	-2	7	6
1	-2	-10	-13	1	-3	-3	0
0	4	2	-7	-2	-2	-4	-1
-5	6	8	21	15	8	7	5
8	-1	-12	-24	-5	-3	-5	10
-20	-21	-6	-15	-13	-2	0	-2
3	11	4	-7	1	-2	-8	-6
9	6	6	-7	-4	2	5	2
4	11	13	14	13	5	4	6
-5	-10	-21	-16	-6	-5	-3	-1
8	3	1	0	1	-2	0	-5
0	15	8	4	3	-2	-5	-10
3	9	26	22	2	1	1	-1
3	9	26	22	2	1	1	-1
-2	-5	-5	5	-1	-1	-1	-2
-8	-3	1	4	-9	-12	-18	-16
-1	7	19	27	3	3	0	4
5	6	10	-7	-3	-4	-7	1
-12	-8	-5	-5	-1	-8	-15	-25
-1	-11	-26	-21	-13	-1	0	5
-1	-11	-11	-8	-1	1	4	2
-3	-5	-11	-14	1	1	-5	-2
-1	-2	-8	-14	-1	1	7	4
5	8	2	-5	-7	-4	-7	-7
5	8	2	-5	-7	-4	-7	-7
1	-5	-10	-4	-6	-2	-2	3
5	0	14	-12	-5	-4	-2	-1
-3	1	-1	-6	-12	1	-1	-2
-2	0	5	0	-2	-4	-7	-4
1	2	0	-4	-1	-3	0	2
-3	-8	-6	-7	2	4	5	1
-1	2	7	13	13	5	-1	-6
-5	-3	-6	-4	-4	-6	-5	-6
1	-5	-2	1	-2	4	10	10
8	3	1	-1	13	6	8	10
-1	-1	-1	-3	-9	0	-5	-5
-2	-3	-11	-8	-1	-3	-7	-7
-3	-7	-25	-13	-10	-6	-5	-5
-2	-3	3	-7	-6	-2	-2	-4
3	-1	-3	-3	-3	0	1	5
0	-1	2	3	2	1	0	4
1	2	-5	1	6	0	8	7
-3	-14	-20	-16	-3	-3	-2	-2
-10	-5	2	13	-6	-5	-9	-14
4	4	-7	-13	-3	-2	-4	-1
-3	-2	-7	12	-1	-1	-1	-3
4	5	16	9	4	7	18	15
-11	-10	-18	-19	-8	-9	-15	-11
2	-7	-12	-7	-4	-1	0	3
2	-7	-12	-7	-4	-1	0	3
-2	1	4	15	-2	-4	-7	-7
4	8	10	13	7	1	4	8
2	10	5	-4	-3	0	3	2
-10	-7	-6	9	-3	-7	-11	-8
4	-4	-6	-9	1	5	9	8
5	5	3	16	11	5	1	5
1	3	-1	-4	-4	1	4	5
-2	2	-3	-4	2	-1	0	-2
-3	0	8	9	1	-2	-4	-8
-1	-9	-6	-19	-5	-1	4	10
-1	-6	0	2	-3	-1	3	3
-1	-6	0	2	-3	-1	3	3
2	0	-8	-4	-5	1	5	6
-5	0	-6	5	10	0	-9	-8
-5	0	-6	5	10	0	-9	-8
-1	7	18	14	-2	1	1	-3
2	-9	-22	-23	-5	-2	1	7
0	2	-3	7	10	4	-1	-6
-3	-4	-6	1	-4	0	2	1
0	3	9	12	3	1	-1	2
2	6	6	-2	-1	1	2	3
0	4	2	-2	1	3	4	1
0	4	2	-2	1	3	4	1
1	2	-6	7	3	0	2	5
-2	-4	4	-2	4	0	0	2
1	5	14	14	-2	-2	-7	0
2	4	-10	0	-7	4	8	5
2	4	-10	0	-7	4	8	5
-3	3	6	-1	8	5	-5	-6
-3	3	3	2	1	1	-6	-10
-3	3	3	2	1	1	-6	-10
2	1	-10	4	5	2	0	7
-4	-4	0	-3	-7	-6	-5	-3
-4	-4	0	-3	-7	-6	-5	-3
-4	-4	0	-3	-7	-6	-5	-3
7	10	17	17	7	6	6	10
7	10	17	17	7	6	6	10
1	-6	-10	-3	-1	2	4	9
0	-3	8	-4	-7	-3	5	6
-4	-9	-11	-10	-5	-2	-4	-4
3	11	16	19	7	0	-4	0
-4	-2	21	12	-2	-4	-5	-11
0	-6	-13	-18	-9	0	-1	-1
-1	-4	1	-13	-3	-1	6	4
-2	-5	-5	10	-4	0	0	-2
0	3	1	-1	6	4	0	4
-4	-7	-10	-7	-10	-7	-8	-9
0	-1	1	9	-1	-1	-4	-1
-1	-5	-6	-4	4	-1	0	1
3	4	8	15	-3	2	4	7
-5	-7	-25	-17	-3	-6	-10	-12
4	8	17	16	6	5	12	4
-2	2	7	5	7	1	0	1
-4	-7	-4	-12	-2	-4	-7	-8
1	-1	-6	-3	-3	0	0	4
3	-1	10	15	4	1	4	5
6	10	21	5	3	-2	10	13
1	-5	-8	-11	-1	-1	0	-3
-2	0	-4	-5	-1	2	6	3
-4	-13	-20	-34	-7	-4	-4	-4
2	0	6	14	4	1	8	4
2	2	6	8	-1	-1	3	5
4	2	-8	-6	1	-2	-4	2
-5	-2	-2	-6	0	-2	-1	-3
-2	-8	-5	0	-3	-2	-6	-11
4	10	10	23	2	1	3	4
-2	1	10	20	-1	-2	-7	-12
2	7	19	26	8	3	-1	-1
3	9	7	0	6	3	4	3
-3	-10	-11	-16	-4	-3	-5	-3
1	-4	-13	-8	-8	-4	-4	-2
-2	0	-8	-13	-7	-6	-6	-7
-4	5	20	21	3	3	-10	-18
3	0	-8	-8	-4	-1	0	4
-1	-2	7	6	-2	-2	-1	0
-4	-6	-16	-8	-5	0	-3	-3
2	8	11	16	1	-1	-6	2
0	2	-2	2	2	-2	-3	-2
-1	-6	-12	-12	3	-1	-3	-5
1	-6	2	-2	1	2	3	6
-3	-5	-10	-19	1	0	-6	-7
-4	-3	-2	8	2	-1	0	-1
1	-1	4	-4	0	2	-2	-1
-7	1	0	-5	-2	-6	-7	-11
-3	-2	-7	-5	1	-2	0	-2
-1	-6	0	1	-6	-2	2	1
-1	4	14	18	-3	1	-5	-9
-5	-11	-11	-15	-7	-3	-2	-3
2	3	0	0	11	5	4	7
-1	-5	-5	2	-2	1	2	0
-1	-3	-4	-6	-9	-6	-4	-9
0	6	15	12	1	0	-7	-15
1	2	2	-6	5	1	-1	7
2	4	0	12	11	6	6	7
1	-4	-12	-7	-1	1	0	0
0	9	22	18	4	1	-2	-3
-3	-2	10	2	-4	-5	-4	-1
-4	-4	-10	-6	1	1	-1	-4
3	6	11	1	-4	2	6	7
-2	0	3	10	-2	1	4	5
0	1	-5	0	1	-3	-6	-4
0	3	18	8	-1	1	2	2
3	11	15	11	0	4	7	8
-6	-11	-8	-14	-11	-6	-5	-2
2	14	12	9	4	2	5	4
2	-2	-7	-12	15	0	2	2
-1	0	-2	-11	-13	-1	2	1
0	-3	-6	7	0	0	1	4
0	-3	-6	7	0	0	1	4
0	2	8	8	0	2	-6	-10
0	2	8	8	0	2	-6	-10
-4	-10	-10	-14	-5	-3	-1	4
-4	-2	3	-6	-8	-5	-1	0
0	4	1	-4	1	2	4	6
1	5	20	24	0	0	2	-1
-4	-7	-1	-7	-1	1	7	7
-1	0	-13	-5	-4	-9	-1	-3
0	5	4	2	3	2	-6	-13
2	-5	-12	-2	-2	2	1	-1
0	1	5	-7	-6	0	4	8
-5	-3	0	9	0	-1	-3	-8
1	7	11	9	5	3	4	4
-6	-11	-12	-3	-7	-2	-2	-3
3	5	16	3	3	0	1	-3
-1	-1	5	5	12	2	0	2
-2	-3	16	4	-8	-2	4	3
1	-5	-17	-4	4	-2	-1	0
-1	-3	-8	8	-3	-1	-3	1
0	-13	-17	-25	-11	0	2	2
-5	-10	-17	-18	-10	-6	-6	-2
-3	-8	-5	-2	-2	-4	-6	-1
-2	-5	-15	-19	-4	-1	-2	-7
-3	-7	-10	-10	-4	0	5	6
-4	3	3	1	-3	1	-2	-6
1	1	7	17	0	-6	-1	-2
-2	-4	-13	-20	-5	-2	3	4
6	15	28	27	1	2	4	4
1	6	17	9	-1	3	5	6
-1	-4	0	12	-6	-2	-3	-1
-4	2	0	3	11	2	4	-1
-1	4	10	3	-8	-7	-3	-1
5	10	14	-5	2	1	5	6
-4	-6	-9	-11	0	0	-1	-7
-1	0	-11	4	-4	-6	-1	-1
-1	-2	5	4	-3	1	0	-2
0	2	4	-5	0	2	0	-3
0	0	7	3	4	1	4	4
-3	-2	1	9	-4	-3	-4	-5
-2	-3	-11	-24	-6	1	0	-1
2	10	8	9	-4	0	-8	-10
-1	-1	-6	-4	-3	0	-3	-3
-1	1	5	1	-11	-1	1	3
-2	0	-2	8	-2	0	-4	-7
2	2	24	7	4	0	-1	1
2	4	-5	7	1	0	8	10
-4	-6	2	5	-6	-3	-2	-4
-5	-5	-17	-19	-1	-2	-7	-9
1	5	0	-1	4	0	-2	0
3	5	5	0	-5	1	3	9
-5	-13	-32	-25	-8	-2	-11	-12
0	4	10	-5	5	1	0	3
0	-2	13	10	0	1	8	11
2	7	9	9	4	3	-2	-3
-7	-13	-26	-21	-3	-6	-2	-1
1	4	7	7	1	0	-2	0
-5	-6	-7	-24	-5	-3	-1	0
-1	3	3	-5	-3	1	7	3
1	2	16	15	-5	-3	-1	3
-4	0	-14	-11	-2	-5	-9	-17
-2	-15	-17	-22	-8	-8	-3	-1
-4	-3	-3	3	-5	-7	-12	-9
0	-2	-5	-13	5	1	0	2
2	-5	0	1	-10	-4	-1	3
1	4	10	9	12	1	0	6
1	-5	-12	6	-4	-1	-2	2
-1	-8	-22	-14	-7	-5	-3	-2
-5	-6	-3	-9	4	-1	4	-4
-4	-3	-11	-7	-2	-3	-13	-11
1	0	4	2	2	2	8	0
-3	0	20	19	-4	-2	-13	-24
-3	8	21	20	-1	-1	-6	-10
-4	0	4	13	3	4	2	-3
-5	-2	3	-2	3	-2	-9	-5
-1	-4	4	-2	-2	-1	-3	0
-3	-9	-19	-10	-14	-2	-1	0
-3	-13	-21	-17	-9	-4	7	13
-1	9	17	14	-2	0	3	-1
0	0	0	0	0	0	0	0
0	0	0	0	0	0	0	0
0	-4	-11	0	5	-2	0	-3
0	-4	-11	0	5	-2	0	-3
1	3	9	18	-3	-1	0	2
-1	0	0	-1	1	0	-2	-7
-2	-3	-12	-5	-5	-2	-1	-5
-3	3	3	6	-7	-3	-3	-3
1	-3	5	6	-3	-1	0	3
1	-3	5	6	-3	-1	0	3
-1	3	4	16	1	-1	2	5
-1	3	4	16	1	-1	2	5
-4	-8	-21	-11	-6	-3	-4	-3
-4	-8	-21	-11	-6	-3	-4	-3
-1	-1	11	9	3	-4	-4	2
-1	-1	11	9	3	-4	-4	2
-1	4	-11	-15	-6	-3	-5	-4
-3	-6	-3	-5	-4	-1	3	2
-5	-10	-6	-1	-1	-3	-4	-3
-5	-10	-6	-1	-1	-3	-4	-3
-1	9	12	3	0	0	-1	3
-5	-4	-9	-18	-9	-2	1	-3
1	4	-10	-8	-5	-2	-3	-3
1	4	-10	-8	-5	-2	-3	-3
-2	-6	-7	1	-4	-1	3	2
-1	2	21	-1	-6	0	3	0
0	-2	-2	-5	-3	-5	-4	-5
0	-2	-2	-5	-3	-5	-4	-5
-2	-6	-12	-19	-4	-1	-3	0
-2	-6	-12	-19	-4	-1	-3	0
-3	-6	-4	-4	-2	-2	-3	0
0	-5	2	2	-4	-3	-1	1
0	-5	2	2	-4	-3	-1	1
-1	0	0	7	2	0	-1	-1
-1	0	0	7	2	0	-1	-1
-2	-7	-16	-13	-11	-2	0	2
-2	-7	-16	-13	-11	-2	0	2
0	2	1	0	3	-1	-5	-2
0	2	1	0	3	-1	-5	-2
-2	-8	-26	-7	-3	-1	-1	-4
-2	-8	-26	-7	-3	-1	-1	-4
-2	0	6	1	-4	-2	0	0
-2	0	6	1	-4	-2	0	0
-3	-6	2	-7	-9	-3	-5	-9
-2	-10	-2	0	-12	-1	1	-3
0	-3	-7	-13	-4	-1	2	4
0	-3	-7	-13	-4	-1	2	4
-1	-2	0	8	2	-2	-4	1
-1	-2	0	8	2	-2	-4	1
-3	4	-11	-6	-8	-3	0	0
-4	3	8	-3	1	-2	-8	-8
-1	-3	4	-8	-7	-1	4	6
-3	0	3	5	5	0	-3	-7
-4	-11	-18	-12	-13	-6	0	4
0	-8	-20	-9	0	1	1	2
6	7	7	2	-4	-1	0	3
1	6	8	25	6	1	-1	-3
-2	6	25	14	5	1	-2	1
0	-7	-17	-7	-4	-6	1	2
-3	-1	-3	-2	3	4	1	2
-3	-6	-6	1	-5	-2	-3	-4
3	10	5	11	3	0	0	1
0	5	18	10	3	-1	0	-2
-3	-5	-8	0	3	-1	1	-1
-1	-8	-12	-6	-5	-6	0	2
-2	3	7	-11	-8	0	-4	-9
3	13	2	-6	-4	1	1	6
4	14	7	6	-5	-5	1	-1
-8	-14	1	8	-5	3	1	1
8	8	8	8	-1	-1	6	5
-2	-4	3	6	0	-5	-4	-5
-5	-14	-16	-11	-2	-3	-4	-3
4	38	16	13	2	4	0	-1
-1	17	5	-2	-6	-7	0	0
-2	-5	-7	-1	4	0	-4	1
-2	2	-2	3	2	0	-9	-6
-3	-11	-9	-17	-1	0	-2	-4
-3	-11	-9	-17	-1	0	-2	-4
0	12	28	20	4	5	1	4
-2	2	18	9	4	-1	-1	-2
0	-16	-3	-4	-3	1	1	5
-6	2	0	0	3	0	-3	2
1	9	-10	-2	-1	-1	4	9
0	8	7	0	2	-2	-8	-14
-1	-9	-9	-12	1	-3	-1	-1
2	-5	-6	-2	-3	-3	1	1
-1	11	-7	6	1	0	-3	-4
2	-10	4	2	2	-2	2	2
4	9	17	7	3	0	-4	-4
-5	2	5	15	1	-1	2	4
-2	3	6	8	-9	-1	-4	-9
-5	4	-4	2	-6	-9	-5	-1
-2	6	0	8	0	1	-1	-2
0	-2	-7	6	5	-3	0	-1
-4	-14	-8	-7	-7	0	-3	-5
-5	-10	-13	-10	-4	-3	-3	0
0	-15	4	-9	3	1	7	2
0	-15	4	-9	3	1	7	2
2	-1	-11	-9	0	0	0	-1
4	6	7	8	-2	1	1	5
2	7	-4	-6	-2	-4	1	6
2	7	-4	-6	-2	-4	1	6
-2	1	-9	1	0	-1	5	3
-2	-9	13	4	5	1	-4	-6
-2	-9	13	4	5	1	-4	-6
-1	6	-6	-14	-2	-1	0	0
-2	2	-6	-11	-3	2	2	-2
0	-6	-16	-11	-6	-2	1	2
-2	-13	-14	-4	-3	-2	-1	2
1	18	8	-9	0	2	-2	-1
-3	0	-3	6	1	-5	0	-3
0	-5	-3	15	6	2	0	-1
0	-5	-3	15	6	2	0	-1
-1	4	-19	-9	-5	-2	-3	-4
6	11	15	10	11	4	1	5
6	11	15	10	11	4	1	5
-6	-3	-3	1	-5	-3	-7	-14
0	3	3	-5	-3	1	1	-2
5	14	37	43	9	1	2	4
-1	4	-1	2	-2	-10	-3	3
-1	4	-1	2	-2	-10	-3	3
0	-1	-1	0	-4	3	3	6
0	-1	-1	0	-4	3	3	6
3	6	-1	6	2	-1	0	5
2	-1	12	14	-4	-3	3	7
-3	11	0	-7	-1	0	-3	-3
-3	11	0	-7	-1	0	-3	-3
-3	11	0	-7	-1	0	-3	-3
-1	-8	5	1	-1	-3	-1	-3
-4	-18	-6	-4	2	-1	-6	-11
6	17	8	4	-2	1	4	4
6	17	8	4	-2	1	4	4
-2	5	-2	-11	3	0	-3	0
0	-5	-1	-8	-6	-3	-2	-5
0	-4	-3	5	2	0	-1	-4
2	6	0	-22	-10	-5	-5	0
2	9	2	6	0	1	0	4
-6	-4	10	14	-1	1	1	2
4	12	16	30	11	3	-2	-5
-2	-16	-15	-18	0	-3	1	-3
5	1	1	3	2	3	6	11
5	1	1	3	2	3	6	11
2	-5	19	25	2	0	-1	5
-4	-8	-12	-10	-2	-5	-8	-8
-2	-2	7	8	0	-2	0	3
-3	-5	-4	3	-4	2	-1	-2
0	18	8	4	3	2	5	4
2	0	-20	-15	4	-1	1	1
1	-7	-10	-8	-9	-4	-6	0
1	11	15	9	-1	0	-1	0
-1	4	0	2	0	-1	0	2
-2	3	4	7	2	-2	-3	-8
-3	-17	-3	-2	-6	-2	1	-4
-2	-1	-9	-8	1	-3	-2	-6
-1	2	-11	1	3	-3	-3	-3
-6	-6	-1	11	-4	-3	-10	-15
0	5	0	2	7	1	-2	-3
-3	-7	-9	-11	-8	-1	-4	-3
4	13	9	12	6	4	1	4
0	-7	-12	-10	-3	-2	1	4
0	-7	-11	-11	-4	-2	0	-1
-1	-7	11	17	5	5	5	0
-2	-5	-10	-1	-6	-2	-2	2
2	13	10	0	-2	-1	-4	-3
1	7	4	3	-1	0	-1	-2
-1	-1	-5	-11	-5	-2	-4	-2
-5	-4	-8	-2	-6	0	0	5
-1	-1	5	9	-4	0	0	-4
0	1	-10	-1	-2	-1	2	1
-3	1	8	-1	-2	1	-1	-3
-2	8	20	8	3	2	0	-6
0	8	5	-2	2	1	-1	-4
2	10	24	19	-1	-1	-3	3
-3	-6	-18	-12	-5	-2	-2	0
-1	-2	10	11	3	-2	-8	-9
-1	-18	-10	-14	-5	-2	-1	1
-7	0	19	11	-3	-10	-3	-6
-7	-13	1	-1	1	2	-2	-8
3	18	13	11	-3	-3	0	0
-2	8	-6	-1	2	1	3	4
-2	8	-6	-1	2	1	3	4
3	0	4	5	3	4	4	4
3	2	8	29	1	-1	5	2
-1	-1	6	12	3	2	1	4
-1	5	14	13	-4	-6	0	-4
4	16	-2	-9	2	0	3	9
-5	-16	-10	-3	-4	-3	-3	-8
2	-9	5	4	-4	0	3	7
2	-9	5	4	-4	0	3	7
-1	4	-1	-1	-4	-1	-4	-7
-2	-2	-6	-1	6	0	0	3
-5	-5	-11	-17	-7	-1	-2	5
-1	-5	0	4	4	-2	-2	1
-4	-5	-1	3	-6	-3	-14	-8
-1	-6	13	28	2	2	-4	-1
-3	3	-6	4	-5	0	1	0
1	2	5	1	2	-1	0	5
1	2	5	1	2	-1	0	5
0	3	3	-6	-5	-2	-2	0
-4	5	5	0	-1	-7	-19	-21
-2	4	-2	-13	-5	-2	-2	-4
1	9	11	3	-2	2	4	3
4	9	8	14	4	-2	5	9
1	-3	-9	-6	-2	-1	0	1
-2	-8	-5	-1	0	-1	-6	-5
-2	-1	-15	-12	-6	-2	-4	-5
-2	8	6	7	-4	-8	-4	-6
1	1	3	4	6	5	4	1
-2	-1	11	-12	-6	-2	-1	2
-2	-15	-19	-15	-9	-6	-1	-1
-2	4	11	10	2	3	-3	-5
2	10	7	3	0	-2	-10	-10
-3	0	-3	-6	-8	-4	0	-1
2	8	9	7	2	2	4	7
2	8	9	7	2	2	4	7
-4	4	3	1	-1	-3	-7	-4
-3	-5	-10	-8	-1	-1	-5	-7
2	6	4	1	-1	3	4	3
-2	-11	-6	0	0	-2	-2	-2
-6	2	-14	-1	-4	0	-6	-11
-3	2	1	0	-8	-1	-1	-1
-2	-6	-19	-22	-3	-3	-4	-1
-2	-8	2	-8	0	-4	-7	-11
-2	-7	-6	-11	4	-3	1	-3
-2	-7	-6	-11	4	-3	1	-3
2	-4	-3	-4	-2	3	2	3
2	-15	5	8	5	-1	-2	-1
-3	-2	-9	-3	0	4	4	4
-16	-3	8	5	1	1	6	2
-5	-6	-6	-8	-8	-6	-8	-22
1	9	0	-1	-1	0	-2	-2
-1	1	-11	-8	-6	-4	0	3
6	-5	-5	-1	-2	2	1	2
-1	-4	6	5	-2	-7	-5	-7
-5	-3	-5	-6	-7	1	1	3
-4	9	3	1	-1	-5	-2	-2
-2	-10	-10	-3	-4	3	3	-1
3	5	7	6	2	4	8	4
-5	-3	-10	-3	-1	-1	-5	-9
-3	-10	-12	-6	-4	-4	-2	1
0	-21	-14	-5	-3	-5	-3	-3
6	7	6	4	2	7	5	6
0	0	6	-7	5	1	1	2
-1	-4	0	2	-1	-4	-6	-5
2	1	-4	2	-3	-1	-3	0
2	1	-4	2	-3	-1	-3	0
3	9	8	4	-10	3	10	8
1	-11	-8	-6	1	6	0	-1
1	1	-7	-2	-4	-6	-7	1
2	4	-1	-2	8	5	4	2
-2	2	3	-2	1	-1	2	1
0	1	1	0	-4	0	-1	0
2	3	-2	1	1	2	1	-1
-1	0	-3	-2	-2	1	1	-2
-1	-5	-2	-1	0	1	-3	-3
-9	-3	-1	1	2	-3	-5	-8
0	9	1	-1	0	-1	1	0
-2	2	-2	1	-6	-13	-4	2
-21	-29	-1	1	-5	-2	-3	-9
-2	2	-2	0	3	0	-4	-3
6	4	-2	-1	-2	3	0	5
2	-3	-1	-1	7	1	-3	-6
0	0	7	4	2	0	5	8
2	-3	-4	-6	-5	-3	-1	0
-6	7	5	6	-4	-1	-7	-9
8	-12	-10	-6	1	0	2	10
0	-7	-2	-1	1	2	0	-3
-4	3	-1	-2	-1	-7	-3	-3
-5	-14	-5	-1	-2	-1	2	0
4	-4	-3	1	-5	-2	-5	-3
-1	11	7	0	3	-5	-4	1
-7	-14	-6	-6	-5	0	-1	-5
3	12	-1	-3	-1	-2	-3	-3
5	11	8	3	5	4	9	12
-5	-7	-7	-5	-8	-3	-1	-3
-1	7	3	-2	2	-1	-1	1
9	10	2	-3	-1	7	4	2
-1	2	-3	5	0	0	-3	-2
4	10	3	5	-4	-3	-6	-5
1	5	-5	-4	-6	-9	-4	2
-2	-4	2	1	3	-1	1	-1
-6	-2	2	-1	0	3	4	1
6	11	6	2	3	4	5	7
-10	6	-9	-5	5	0	-4	-8
-2	-5	-2	0	0	-1	-4	-7
4	20	4	1	1	1	2	2
-8	-29	-5	-4	-1	-1	-1	0
-11	-32	-15	-7	-3	1	0	-2
0	-4	-3	-5	-3	-1	3	2
-50	-39	-11	-4	-1	-3	-6	-11
31	29	3	-4	-5	-4	-1	7
-30	-17	-6	-4	-3	-5	-12	-15
40	16	7	4	-3	3	8	11
-4	-18	-4	-11	-15	-5	-1	-1
-21	1	-8	-5	-7	-9	-17	-23
6	18	5	2	6	0	-8	-2
-11	-18	3	-5	-7	-3	2	-1
3	27	4	4	8	5	3	2
1	-9	-6	-2	-3	2	4	4
9	-2	-1	-1	-2	-7	-3	-4
-2	2	2	-1	1	6	2	3
0	7	1	2	6	-1	0	1
-8	-16	-6	0	-4	1	1	0
-24	-7	3	-2	4	0	-4	-5
7	0	-5	0	-7	-3	-4	-2
7	-2	2	-1	2	2	3	2
5	7	1	-1	-1	-3	-1	-2
3	-11	-6	-5	-4	0	-2	0
-7	-6	2	4	7	0	-4	1
2	-6	-1	-1	-4	2	2	1
7	-28	-3	-1	2	4	2	3
-1	17	3	1	-1	-2	-1	-3
3	15	5	2	0	0	-3	-2
0	11	0	-2	-3	-2	-3	-3
-3	2	1	-2	-6	-3	-3	-1
-4	12	-1	-2	6	-1	-1	-1
-1	-1	3	1	3	1	2	0
-2	-5	2	0	-5	2	0	1
-1	4	-1	1	1	1	0	0
-1	2	1	-3	-3	-2	-2	-2
-1	-2	-5	-4	1	0	1	2
2	5	-4	-2	-2	-2	-1	-2
-2	1	-3	-7	-3	-1	0	-2
-1	2	9	10	-9	-2	-1	-1
0	-7	0	-6	-10	-2	-2	-1
-1	-3	-4	0	4	2	-1	-2
-2	4	-4	-8	-3	-1	-1	-2
-2	4	-4	-8	-3	-1	-1	-2
1	6	-4	-3	-3	-1	0	-1
-3	-11	-8	-9	3	-2	-1	-1
3	3	3	4	-1	-1	0	1
-3	-12	-14	-2	-3	-1	0	-1
-5	1	4	2	-1	-3	-6	-8
-2	-5	6	7	4	3	3	-1
-3	-5	-2	-8	-10	-7	-4	-7
-4	-15	-16	-12	-5	4	0	4
3	16	21	10	12	-1	-6	-2
3	9	11	14	0	5	8	7
-7	-19	-32	-19	-8	-9	-5	-2
-3	0	-7	-5	1	-2	-7	-9
2	3	20	2	-5	-2	-4	-8
2	6	5	2	1	3	0	-1
-1	-1	-13	-2	-9	-3	0	0
0	0	-9	2	-5	-3	2	1
-2	1	-5	-11	-6	-1	-3	-2
2	0	0	-1	-1	-2	-3	-3
-2	-6	7	3	0	-2	0	0
0	7	6	6	-3	-2	-4	0
5	2	2	1	-1	-1	0	6
7	11	5	3	3	2	1	5
-1	7	-9	-4	-3	0	1	8
-1	-8	-5	-2	-12	-13	-3	-2
4	-4	-1	-2	2	-5	-3	1
2	0	1	-1	-9	-3	0	3
7	-4	-2	-1	7	2	3	7
-5	-4	-1	3	4	-1	-2	-6
-3	-2	-1	-3	1	13	6	-2
6	1	-1	-2	-3	-1	-1	-1
1	-6	-2	-1	5	0	0	-1
-9	-2	-2	-1	5	-1	1	0
0	7	9	-5	-12	-2	-3	-4
-11	-11	-6	-14	-26	-13	-2	-3
6	8	1	-2	-5	-3	-3	2
0	-2	-9	-3	2	1	-3	-1
-12	-1	-1	-4	-11	-5	6	17
-15	-18	-8	-5	-4	-5	-5	-7
1	-20	-8	1	1	1	3	5
-2	-3	-4	1	-2	2	2	2
38	35	8	-2	-1	0	-2	2
-13	-13	-20	-36	-14	-5	1	5
-7	6	-11	-21	8	4	-1	1
32	19	-1	10	17	18	18	0
20	8	2	0	-4	-15	-10	-3
22	10	-9	-28	-58	-13	7	5
5	-33	-4	1	1	-3	-1	8
-3	0	1	2	18	6	5	3
-12	-3	-4	-5	-13	0	7	1
-12	-19	-7	-10	-19	-23	-12	-6
-5	-20	-7	2	4	0	0	-3
-8	-7	-1	-7	-14	-11	-5	-13
4	1	3	-1	10	8	8	10
-8	12	3	-1	-1	9	7	-1
4	-3	-5	-6	-7	-8	-6	10
1	-6	-4	-3	-4	3	0	1
-3	2	-1	-1	-2	-3	-3	-3
24	4	-4	0	-4	-2	2	25
-1	0	1	1	-4	-1	-2	-2
-4	4	-3	1	1	1	-1	-6
-8	-6	-9	-7	-3	-3	3	5
-22	-10	-4	-6	-3	0	-1	-22
23	7	1	-5	-11	-7	-6	22
-3	1	0	1	-3	-1	-1	-2
-3	1	0	1	-3	-1	-1	-2
-8	5	3	1	-4	1	-2	-12
-9	-7	-1	0	-4	1	0	-6
-1	0	0	-4	-7	-2	-1	4
-10	-18	-7	-5	-9	1	0	-8
1	-24	-6	4	3	2	5	13
-5	-19	-13	-5	5	0	1	3
-23	-13	5	0	-10	-8	-14	-29
1	3	-2	-1	0	-2	-2	-6
-1	12	8	2	-2	0	4	6
-2	2	-1	-3	1	-2	-7	-5
-5	1	4	0	-9	-2	2	2
-2	-7	-5	4	6	4	-2	-3
-2	-7	-5	4	6	4	-2	-3
-2	-17	-4	-7	-1	0	2	6
5	2	4	3	4	0	2	2
-24	-17	-3	-4	-4	-5	-3	-9
-28	-8	-11	-5	-3	-6	8	-1
22	14	4	-6	-8	-2	0	5
6	8	3	1	5	0	-5	-1
0	5	7	3	1	2	-8	-10
11	-3	1	3	5	0	-6	-3
-2	4	0	0	1	-2	4	13
-2	4	0	0	1	-2	4	13
-26	-22	-10	-3	-5	-6	2	11
13	11	7	5	5	8	3	-2
13	11	7	5	5	8	3	-2
1	1	1	-4	-7	-2	-9	-9
1	1	1	-4	-7	-2	-9	-9
2	2	-2	1	1	1	5	8
0	-1	-2	-2	-3	-6	-2	1
-3	0	3	-1	-2	-2	-2	-6
-6	0	1	-4	-2	-3	1	1
-7	-1	-5	-5	4	5	3	-6
-4	0	-2	-2	-1	0	2	5
6	3	-1	-2	-4	-4	-3	-1
-4	1	0	0	2	-1	-3	2
-4	1	0	0	2	-1	-3	2
-6	-12	-4	-5	1	1	2	-3
-2	-1	-2	0	-2	-1	5	4
5	6	-1	0	1	-3	-6	-2
-1	-4	3	2	-2	1	-2	-8
0	2	-3	-2	-4	-3	-1	0
2	0	3	1	1	3	4	7
1	-3	0	1	-2	-1	1	-1
6	1	2	0	0	-1	0	1
-4	-5	-1	0	-1	-1	-2	-6
2	0	0	-1	1	2	-2	-1
-5	-8	-2	-1	0	-1	-3	-5
-8	-22	-4	-2	-3	-2	-1	-1
2	3	-1	-1	-3	-1	1	3
2	3	-1	-1	-3	-1	1	3
3	5	-1	0	-2	-1	-2	-4
-4	-3	-1	-1	-2	-3	-3	2
1	0	0	1	-2	-8	0	-1
2	10	0	-2	-6	1	0	-2
2	10	0	-2	-6	1	0	-2
2	10	0	-2	-6	1	0	-2
2	12	2	0	0	1	0	2
0	-6	-2	-2	-1	0	0	-2
-1	-5	-2	-1	-7	1	4	0
4	14	3	0	-2	-1	-2	-1
0	-3	-1	-1	3	-2	-2	0
2	4	-3	-2	1	1	3	0
2	5	2	1	3	-1	-1	0
4	12	1	-1	-6	-6	-1	1
-4	-10	-4	-2	-1	3	3	-1
2	-4	-1	2	0	-1	-5	-4
-6	-17	-6	-4	-4	-2	3	2
-2	-1	-4	-4	-7	-2	2	0
-3	-10	-1	-1	3	-2	-2	-3
2	6	0	-1	-1	3	2	3
18	7	16	10	5	9	-4	-14
4	-7	2	2	1	0	-2	-2
-3	-1	-3	-1	-4	2	3	5
-4	0	-4	-3	-1	-3	-4	-2
0	5	0	1	-1	5	1	2
-4	-6	-1	-1	-2	-3	-3	-1
-1	0	-2	0	-2	2	0	0
0	1	0	-2	1	0	0	1
0	1	0	-2	1	0	0	1
-1	0	-1	-4	-10	-7	-3	-5
1	0	-2	-3	0	1	-1	1
2	2	-4	-3	-1	0	0	6
-1	-3	-4	-1	3	2	1	-2
-6	-7	-8	-1	2	-1	0	-1
-4	-2	3	1	-4	0	-1	-3
2	-16	-13	-6	-11	-2	-2	3
-4	7	5	4	8	-3	-5	-11
7	1	2	-3	-4	-2	2	5
2	8	0	0	0	-2	-2	1
-5	19	7	1	3	-1	-3	-3
-7	-14	-2	-2	-1	-4	-3	-3
-3	-1	0	-1	-1	1	1	5
-1	-3	-4	-2	1	2	-1	0
-1	-2	-2	-4	-1	0	-1	-5
-1	0	-3	-4	-5	0	-1	-3
-3	-8	-4	0	0	0	-2	-4
-1	0	-1	-4	-4	-4	-2	2
0	0	1	2	3	-2	-2	-2
3	2	-6	4	-2	0	-3	-2
0	-5	-7	-6	-1	0	1	-1
0	0	-5	0	-2	-1	1	3
-1	0	-6	-5	-2	-1	0	-2
-4	-1	1	0	0	1	0	-1
-1	-4	-2	0	-7	-1	1	1
-3	-2	-4	-2	-1	-2	-2	-1
0	-8	-5	1	-4	0	0	0
0	6	2	-2	1	0	-3	0
0	-1	-1	-5	-6	0	0	-1
-1	0	-3	0	3	0	1	-1
0	-1	1	0	2	0	-1	-1
0	0	-1	-3	0	-1	0	0
-1	0	-2	1	-2	0	-1	0
-1	-2	2	-1	1	-1	-1	-1
-1	1	1	-3	-6	-1	0	-1
0	-1	-1	-1	-1	1	-1	0
-1	0	-2	-2	-5	-2	-1	-2
0	-1	2	-5	-4	0	0	1
0	-2	-1	0	3	1	0	-1
-1	-2	-2	-1	-3	0	-1	0
-1	0	-2	-1	4	-1	-1	-1
-2	-3	-2	0	6	0	0	-1
0	0	0	-2	1	1	0	0
-1	0	-1	-1	-1	-2	-2	1
1	1	0	-1	-5	0	2	-1
0	-2	0	0	-3	0	1	-2
-1	0	0	1	-1	-1	-1	-1
-3	-2	0	-1	0	-1	-2	-2
-1	-2	0	-3	-2	5	8	2
-2	-3	-5	-1	-5	1	-1	0
4	1	-1	-8	-8	-2	8	2
-4	-5	-3	2	-1	1	0	-4
-4	-6	0	7	10	2	1	-5
-4	-6	0	7	10	2	1	-5
3	1	-1	-7	-12	3	7	5
-5	-1	-2	0	-1	-1	-3	-4
3	1	1	1	-2	2	0	3
0	1	0	-4	-5	-2	3	3
-1	-3	1	7	17	12	8	0
-2	-1	0	1	-5	-7	-3	0
0	0	1	3	-2	-6	-4	-2
2	2	1	3	18	12	2	4
2	-1	1	7	7	4	-1	-2
-2	1	-2	-9	-19	-14	-12	-3
0	2	-2	3	20	18	7	1
0	-3	0	2	-8	-12	0	-1
-1	-1	-2	-1	-3	10	5	-3
-2	-3	-1	0	4	14	17	1
-3	-2	0	-2	-3	-7	4	1
0	-1	1	-3	-5	3	7	2
2	0	1	-2	-4	7	8	1
-1	0	-1	-4	-11	-7	2	-2
-1	1	-1	-2	-5	-1	-1	1
-2	-4	0	-4	-13	-12	-7	-2
0	0	-1	-2	13	6	-5	0
0	-1	-2	-4	-14	-4	2	0
0	0	0	-2	-3	-1	1	1
-1	-1	-1	0	-4	2	3	1
1	0	0	2	0	3	5	2
0	-1	0	-1	-2	-3	-3	-4
0	-1	0	-1	-2	-3	-3	-4
-3	-2	-2	-4	-11	-6	-1	-5
0	0	0	0	-2	2	-3	1
0	0	0	0	-2	2	-3	1
-1	-2	0	-1	0	-1	8	3
-1	-1	-1	0	1	5	-2	-1
-2	-2	-1	-1	-12	-14	1	-1
-1	0	0	2	9	4	3	-1
0	0	0	0	-7	-2	1	0
1	0	-1	-1	0	-7	-9	-2
-2	1	0	1	2	3	-4	-3
-1	-1	-3	-1	2	-4	-7	-1
1	0	-1	-1	-4	3	3	0
-1	0	-1	0	-6	-2	-6	-1
0	0	1	2	5	5	4	0
0	-3	-2	-1	-3	-1	1	-1
-1	0	0	0	-1	-3	-1	0
-1	0	-1	-3	-3	4	-3	-1
-1	-1	0	-1	-14	-8	-3	-1
-1	-2	0	-2	2	-8	-11	-3
-2	-2	-1	0	1	9	4	-2
-1	0	-1	0	4	3	-3	-1
0	-1	0	0	-5	-5	-9	0
0	-1	-1	0	-6	-7	-9	-2
0	-2	-1	0	0	-5	-1	0
-2	1	0	1	-4	-7	2	1
-1	-2	-2	-3	1	5	0	2
-1	-1	0	0	8	9	5	0
-2	0	0	1	1	-1	4	1
0	2	0	1	-1	-2	-2	-1
-2	-2	-1	-1	1	0	0	0
-2	0	-1	-3	1	-4	-1	-3
-1	1	1	-1	-2	3	2	0
-2	-1	-1	0	-2	0	-3	-2
-1	-1	-1	1	11	0	-2	0
0	-1	-1	-1	2	2	3	-1
0	-1	-1	-1	-4	2	2	3
1	-1	-1	-1	-5	-4	-1	0
-1	-1	0	-1	-1	-2	1	-2
-2	-2	-2	-1	-7	2	0	0
-1	-1	-2	-2	0	-4	-1	-1
0	0	-1	-2	-1	-4	-2	-1
-1	-2	0	0	-2	-3	-6	-2
0	-1	-2	1	2	-2	8	1
0	1	0	0	-5	-2	-3	-2
1	-2	-1	-1	1	0	1	-1
0	0	-1	-1	0	-1	-2	-2
1	-2	1	1	-3	-1	-2	-1
-3	-1	-2	-2	-1	-1	-2	-2
-3	0	-2	-1	-2	-1	-1	-1
0	-1	0	0	-7	-1	0	-2
0	1	1	0	2	-1	0	0
-1	-2	-3	-2	1	-1	0	-1
-3	-1	-1	0	2	0	-3	-2
-2	0	-1	-1	-2	-1	-1	-1
0	-1	1	-1	-4	-1	0	-1
-1	0	-1	-1	0	-1	-2	-1
-1	0	-2	-1	-2	1	-1	0
-2	-4	-4	-3	2	-2	-1	-2
-2	-5	-1	1	-5	0	0	-3
1	1	1	9	3	-1	0	1
-1	4	10	-1	-1	-1	-5	-7
0	-3	-8	-4	0	-3	1	1
2	8	16	25	4	2	-1	0
0	11	20	17	2	0	-1	-2
8	28	43	30	12	4	2	4
-3	6	26	-10	4	4	0	-2
-2	12	29	19	1	-2	-2	-2
2	-5	2	-15	-23	-9	-5	-2
3	1	-11	-12	-2	0	0	0
-5	-1	11	5	-3	0	1	-1
-2	-4	-11	-9	3	1	3	7
9	8	-4	-1	-2	-7	-1	1
7	-6	-7	-1	-5	-1	-2	5
-9	-9	-8	-4	-4	-1	0	2
-9	-9	-8	-4	-4	-1	0	2
-9	-9	-8	-4	-4	-1	0	2
7	11	-9	-5	2	-2	-2	1
-11	5	-1	-1	-8	-2	-3	-1
-15	-7	0	0	2	-1	1	3
8	16	-2	-4	-4	2	4	11
-1	-1	1	1	3	4	4	-1
0	3	-3	2	-3	-4	2	7
4	15	19	14	15	5	-2	-5
2	-2	-8	-5	-3	-1	5	-2
-1	-4	0	7	4	-2	1	-7
-14	-10	-8	-9	-9	-1	-2	-7
-14	-10	-8	-9	-9	-1	-2	-7
3	9	3	1	0	0	-3	-6
3	9	3	1	0	0	-3	-6
7	9	0	0	0	4	0	4
-5	-7	-3	-1	-1	-1	-1	-5
-9	-6	-1	-4	-3	-2	0	2
-25	-13	-2	2	2	-3	-4	-8
-25	-13	-2	2	2	-3	-4	-8
-21	-10	-1	0	2	-3	-5	-12
8	7	3	0	-1	0	-1	0
3	3	0	1	2	-1	0	1
-1	0	-2	7	11	2	-1	-2
5	-4	-1	-7	-13	-6	0	0
0	2	-2	-3	-4	1	1	0
13	12	4	1	-5	0	0	3
0	-1	0	-1	-4	-2	0	2
-4	-6	3	2	10	3	-1	-4
-2	15	6	2	-3	1	-2	-2
10	0	-7	-7	-4	-3	0	8
-5	-16	-16	-5	-8	0	7	10
-3	3	-6	-5	-14	-2	2	5
-5	6	-3	-1	-2	-2	4	8
-3	-2	0	0	-3	-1	2	-1
-4	-6	-5	-2	1	1	1	0
-1	2	3	-6	-15	-4	2	4
-1	2	3	-6	-15	-4	2	4
-3	-2	-6	3	-2	-3	-1	-3
1	-3	-2	2	-2	-2	1	-1
-7	-2	2	3	9	9	7	2
-3	-2	-5	-8	-12	-9	2	5
5	5	-2	-3	-4	-2	-2	5
6	1	-5	-5	-1	0	0	-1
-3	0	0	4	8	1	3	8
-7	-4	1	0	3	4	3	2
-14	-8	-3	-8	-14	-11	5	14
4	0	-1	6	15	2	-1	-3
0	-1	-1	3	12	2	2	-4
9	5	2	-2	-1	0	0	4
4	0	0	2	-1	1	-5	-7
4	0	0	2	-1	1	-5	-7
4	0	0	2	-1	1	-5	-7
-8	-7	-2	-1	-7	-1	1	0
-5	-5	-6	-7	-10	-6	-1	2
-3	-4	0	-1	3	2	-2	-1
0	-1	3	2	1	2	5	8
-2	0	3	1	2	0	-1	-1
6	0	2	0	3	1	-1	-1
2	0	-1	-3	0	1	1	2
4	5	5	2	2	-1	-5	-3
1	1	-2	-1	-5	0	4	5
-2	0	-1	-3	1	-2	0	0
2	2	-3	-1	-4	1	-1	1
-1	-4	-5	-2	-1	1	1	-1
0	0	0	-3	-4	-2	-4	-4
-10	-7	-3	-1	-1	-1	0	1
4	2	1	0	3	-2	-1	-4
-1	2	0	1	1	1	0	0
-11	-33	-8	-3	-6	-5	-1	-2
-11	-33	-8	-3	-6	-5	-1	-2
0	5	5	0	-3	1	0	-1
-2	2	-5	-1	-3	2	0	1
0	-1	-2	-1	-5	-8	-2	1
1	0	1	-2	-1	-1	-1	1
1	2	0	0	1	0	-1	1
1	2	0	0	1	0	-1	1
-3	-2	-1	-2	-3	-3	-3	-3
-4	0	-1	-2	-6	-4	-5	-4
-4	-5	-1	-3	-2	-2	-2	-3
1	3	1	0	-3	-1	1	2
-1	4	0	0	-1	1	0	-1
0	-4	0	-1	-5	-2	0	1
1	0	-1	0	1	0	2	1
-1	-1	0	1	-3	-1	1	4
-6	-9	-3	-1	-3	-1	-2	-6
-3	-2	-2	-3	0	-2	0	-2
-2	2	-2	-1	-5	-2	-4	-7
-3	18	31	11	2	2	1	-1
14	9	-6	1	8	1	4	8
14	9	-6	1	8	1	4	8
-14	-7	5	-1	-3	-2	-4	-6
7	12	1	-2	-4	-3	-3	-1
-7	0	0	1	1	-3	-2	-1
2	-3	-4	-3	-8	-4	0	-1
4	6	10	8	13	7	-1	-2
-5	-5	-4	-4	-8	-3	0	-3
-8	-3	-3	-1	0	0	2	-2
3	2	0	-1	0	1	2	4
0	-1	1	2	0	0	1	1
2	1	1	1	1	-1	0	1
0	3	-2	-2	2	0	-2	1
0	3	-2	-2	2	0	-2	1
0	3	-2	-2	2	0	-2	1
-3	-2	-4	-2	-3	0	0	1
0	7	11	6	5	-1	1	-3
0	7	11	6	5	-1	1	-3
6	5	11	-2	-9	-1	-5	-4
-3	-7	-7	-2	6	-2	-1	0
1	5	6	-1	-5	-1	-1	2
0	-5	-1	-6	-6	-2	1	1
-1	-5	-13	-10	-5	0	1	-3
3	6	3	0	0	0	-1	1
1	6	8	5	3	2	1	-1
0	-3	-3	-1	1	-2	0	-2
-2	-5	3	3	-5	-1	1	0
-2	-7	-1	0	-3	0	-2	1
-1	-4	-1	1	5	-2	-2	-2
-1	-3	2	1	3	0	-1	-4
-2	-4	-3	-2	-6	-1	0	-1
0	1	-1	1	2	-1	0	1
1	0	-1	-1	0	-1	-1	0
-2	-3	-4	-3	3	0	0	-1
-1	-3	-2	1	-4	0	1	0
-1	1	-2	-3	-1	-2	-2	0
-1	-2	-2	-2	4	1	-1	-2
-1	-1	0	0	-7	-2	-1	-1
-1	0	0	-5	0	0	1	2
0	0	-1	1	-4	1	-1	-1
-2	1	-3	1	-1	0	0	-1
-1	-3	1	-2	0	-1	1	1
1	-2	0	-1	-1	0	0	-1
-2	-2	0	1	-2	0	0	1
-2	-2	0	1	-2	0	0	1
-2	0	-2	-4	-1	-1	0	0
1	1	1	-2	-1	-1	0	0
0	-1	-3	2	0	-2	-1	-4
-1	0	-1	-2	2	0	-1	-2
-2	-1	-1	-2	-8	0	-1	-1
-1	-1	-1	0	1	-2	-1	0
-1	-2	1	0	2	-1	-1	0
0	-1	0	-2	5	-2	-1	-1
-1	-1	0	1	-2	-2	0	1
-1	-3	-1	-1	0	0	-1	-1
-1	-3	-1	1	-3	-3	-1	0
0	0	0	-1	-3	0	-1	0
0	0	0	-1	-3	0	-1	0
-1	-2	0	-1	-1	-1	0	0
-1	-4	-1	-1	-3	-1	1	-2
-2	-2	-1	1	2	-1	0	0
-1	0	-1	1	-2	-2	-1	-1
0	1	-2	-2	-6	-1	0	-1
-1	-1	-2	0	5	-1	0	-2
-2	-2	0	0	-6	-2	0	1
0	1	0	-2	-3	0	-1	-1
0	-1	0	-2	-5	-1	0	0
-1	-1	-1	-2	0	-2	-3	-1
0	-1	0	0	-2	0	1	2
-4	-1	-1	-1	1	-2	0	-2
7	2	-2	-5	-8	2	-1	0
[truncated: 7,845 more rows]
