# Supplementary material for: Flexible Virtual Reality System for Neurorehabilitation and Quality of Life Improvement
Source: Sensors (Basel). 2020 Oct 23;20(21):6045. doi: 10.3390/s20216045 (PMC7672612; doi:10.3390/s20216045)
Supplement: Supplementary file 1 [file sensors-20-06045-s001.zip › S4_EMG/User1/WhackAMole1.txt]

0	0	0	0	0	0	0	0
0	0	0	0	0	0	0	0
0	0	0	0	0	0	0	0
0	0	0	0	0	0	0	0
0	0	0	0	0	0	0	0
0	0	0	0	0	0	0	0
0	0	0	0	0	0	0	0
0	0	0	0	0	0	0	0
0	0	0	0	0	0	0	0
0	0	0	0	0	0	0	0
0	0	0	0	0	0	0	0
0	0	0	0	0	0	0	0
0	0	0	0	0	0	0	0
0	0	0	0	0	0	0	0
0	0	0	0	0	0	0	0
0	0	0	0	0	0	0	0
0	0	0	0	0	0	0	0
0	0	0	0	0	0	0	0
0	0	0	0	0	0	0	0
0	0	0	0	0	0	0	0
0	0	0	0	0	0	0	0
0	0	0	0	0	0	0	0
0	0	0	0	0	0	0	0
0	0	0	0	0	0	0	0
0	0	0	0	0	0	0	0
0	0	0	0	0	0	0	0
0	0	0	0	0	0	0	0
0	0	0	0	0	0	0	0
-4	-3	-4	-3	-4	-2	-3	-14
-4	-3	-4	-3	-4	-2	-3	-14
-4	-3	-4	-3	-4	-2	-3	-14
-4	-3	-4	-3	-4	-2	-3	-14
1	0	0	-2	-3	2	-1	0
1	0	0	1	2	-1	1	0
1	0	0	1	2	-1	1	0
1	0	0	1	2	-1	1	0
1	2	-1	1	2	2	0	3
0	3	1	-2	-4	-1	1	2
0	-3	0	0	-4	-3	0	4
-2	-4	-3	0	0	0	-1	-4
-2	-4	-3	0	0	0	-1	-4
0	2	0	0	0	0	3	7
0	2	0	0	0	0	3	7
0	2	0	0	0	0	3	7
2	3	3	1	2	-1	-1	0
2	3	3	1	2	-1	-1	0
2	3	3	1	2	-1	-1	0
2	3	3	1	2	-1	-1	0
1	-6	-2	-2	-3	-1	0	3
1	-1	1	0	-4	1	2	5
1	-1	1	0	-4	1	2	5
1	-1	1	0	-4	1	2	5
3	2	-2	-1	-2	-1	3	6
0	2	3	1	-2	1	1	0
0	2	3	1	-2	1	1	0
0	2	3	1	-2	1	1	0
0	2	3	1	-2	1	1	0
-2	-2	-1	0	-4	-3	-6	-12
-2	-6	0	0	-5	3	0	-1
-2	-6	0	0	-5	3	0	-1
1	6	8	0	1	2	-2	-11
1	0	-5	0	-4	-2	-2	-2
1	0	-5	0	-4	-2	-2	-2
1	0	-5	0	-4	-2	-2	-2
4	6	5	-2	-1	-2	-1	2
4	6	5	-2	-1	-2	-1	2
2	-1	-5	1	-5	-3	3	4
3	6	10	4	0	1	1	11
-4	0	0	-3	-3	0	-5	-19
-4	0	0	-3	-3	0	-5	-19
-1	0	2	-1	2	0	-1	-1
-2	1	4	0	-3	0	-3	-7
-1	-2	-3	-2	-1	-2	-5	-13
-4	-3	6	-1	1	-1	-3	-7
-2	-3	-5	-2	-6	-1	2	4
2	7	0	-2	-4	0	5	9
2	2	6	3	2	2	-2	-3
2	2	6	3	2	2	-2	-3
0	2	1	6	1	1	4	6
-3	-4	-4	-2	-5	0	-5	-9
-3	-4	-4	-2	-5	0	-5	-9
2	-1	-5	-3	-1	-2	0	4
3	10	9	4	2	7	6	11
3	10	9	4	2	7	6	11
5	2	-5	-2	-1	-1	5	23
1	0	2	0	-1	1	0	5
-2	-4	-11	-1	-3	-4	1	-1
-3	3	2	1	1	2	-3	-10
-3	3	2	1	1	2	-3	-10
-4	-8	-4	-1	-2	-1	-2	-8
-1	-6	-4	-2	-6	1	-1	5
-1	2	2	1	0	2	0	-5
-1	2	2	1	0	2	0	-5
-2	2	3	-1	2	2	-1	-1
-2	2	3	-1	2	2	-1	-1
2	1	1	-2	-4	0	1	0
1	-2	2	1	-3	-2	-1	-1
2	-6	-4	-2	0	-2	2	4
-2	2	-2	-1	-2	-2	-1	-3
-1	-5	-1	-1	-2	-1	0	5
-1	-5	-1	-1	-2	-1	0	5
-1	-5	-1	-1	-2	-1	0	5
3	9	6	2	0	0	-3	-4
3	9	6	2	0	0	-3	-4
3	9	6	2	0	0	-3	-4
3	7	2	-2	-1	-2	-3	-1
-2	-11	1	1	-1	-2	0	4
0	10	-6	-2	-6	-1	-8	-14
-4	-21	1	0	2	4	-4	-3
-3	-14	-8	-3	-1	-1	-1	-6
4	8	3	-2	0	0	6	11
-4	-5	-9	-2	-2	-2	-5	-4
-4	-5	-9	-2	-2	-2	-5	-4
-2	-9	-5	-1	-5	-2	0	-2
0	-2	2	1	-2	2	4	14
0	-2	2	1	-2	2	4	14
2	4	3	1	3	-2	-2	-8
0	0	-6	-3	-3	0	-3	-3
-2	-2	5	1	3	2	1	6
1	2	0	1	0	-1	0	3
1	3	5	1	1	5	1	1
1	3	5	1	1	5	1	1
0	-1	-2	0	-4	-2	0	2
0	-1	-2	0	-4	-2	0	2
2	-1	-8	-3	-2	-4	-2	2
-2	2	2	2	0	3	2	3
2	5	6	1	-1	-1	4	6
2	5	6	1	-1	-1	4	6
-2	-1	-1	0	-2	-2	-4	-4
-2	-1	-1	0	-2	-2	-4	-4
2	5	-3	-2	-3	-1	1	3
0	0	-2	-1	-2	0	-2	-8
-4	-4	2	0	2	-1	-1	-5
-4	-2	9	0	-3	-2	-2	-12
0	1	-4	-3	-4	-2	2	12
0	-1	-1	-1	0	-1	-4	-2
5	12	3	-2	-1	4	10	24
5	12	3	-2	-1	4	10	24
-2	-3	-2	0	3	1	-5	-23
-2	6	1	0	-3	-3	-2	-7
-1	2	0	-1	-1	-1	-1	-4
4	-12	-4	-2	-5	-1	-2	6
-1	-14	1	1	-2	2	2	-6
-16	-1	-5	-2	-3	-9	-23	-53
-11	4	1	4	-2	4	6	1
1	-26	-3	1	-1	6	11	39
1	7	4	2	-8	-4	-9	-13
0	-5	9	4	-3	2	4	9
0	-5	9	4	-3	2	4	9
1	0	-6	-3	-5	1	9	44
-21	-7	-5	-4	-7	-18	-32	-76
-21	-7	-5	-4	-7	-18	-32	-76
-9	-1	-2	-3	-3	15	16	8
14	7	1	-1	2	21	31	81
14	7	1	-1	2	21	31	81
14	7	1	-1	2	21	31	81
14	7	1	-1	2	21	31	81
14	7	1	-1	2	21	31	81
0	-1	5	0	-2	-21	1	5
0	-1	5	0	-2	-21	1	5
-20	-6	-8	-5	-5	-4	-28	-81
24	8	10	2	0	13	16	62
17	-41	14	4	7	17	3	24
6	17	2	-1	-3	-2	-1	5
-19	25	21	2	2	6	4	-3
-6	-26	-4	-2	1	0	-9	-9
4	6	-17	2	-2	-5	0	-15
-3	2	-8	-1	-2	-2	-4	-21
2	14	-6	-2	-3	-3	13	26
-3	11	0	1	-4	-4	0	-14
-3	11	0	1	-4	-4	0	-14
-7	1	3	4	-3	2	1	-7
-1	-2	-2	3	1	2	-1	1
-2	2	-5	-3	-3	-3	-10	-22
-1	13	16	4	1	4	5	9
6	28	7	0	-3	-2	3	0
-1	9	8	0	-5	-4	-4	-12
3	3	-6	0	1	-1	4	11
-3	-2	-10	-4	-1	-3	-2	1
-3	-10	-4	-1	0	0	-2	2
-7	-32	-23	-5	-5	-4	-5	-11
-7	-32	-23	-5	-5	-4	-5	-11
-2	16	19	4	-4	1	4	1
-2	-14	-11	0	1	0	-1	-8
-6	-3	-9	-2	-3	-5	-5	-15
-6	-3	-9	-2	-3	-5	-5	-15
0	-4	2	-1	-1	4	7	21
-1	-2	-3	0	-3	3	6	12
-1	-2	-3	0	-3	3	6	12
-9	2	0	0	-1	3	11	33
-12	1	3	0	-4	-5	-15	-43
9	3	4	1	3	14	24	71
9	3	4	1	3	14	24	71
-15	-12	-3	-1	-3	-4	-16	-1
-14	-7	-5	-2	-3	1	1	58
-14	-7	-5	-2	-3	1	1	58
-14	-7	-5	-2	-3	1	1	58
23	26	10	1	1	1	1	4
-18	6	4	-1	-4	-4	-6	-27
10	2	-13	0	0	-4	15	29
-4	6	6	2	3	9	8	-3
12	12	1	-3	-4	-5	9	32
-16	-21	0	2	0	-8	-23	-69
-7	-13	-4	1	-4	-8	-5	-32
3	-5	-6	-2	-4	-9	-5	-25
3	-5	-6	-2	-4	-9	-5	-25
3	-5	-6	-2	-4	-9	-5	-25
-3	21	6	0	1	-5	3	-8
0	-4	-1	-2	-2	-1	0	6
0	-4	-1	-2	-2	-1	0	6
-27	-7	-10	-2	-4	-3	-5	-23
-27	-7	-10	-2	-4	-3	-5	-23
-27	-7	-10	-2	-4	-3	-5	-23
-16	-16	9	-1	-1	1	-8	-25
-3	-11	12	-2	-5	-1	1	5
1	7	9	2	3	0	-1	-7
-17	-23	-18	-4	-6	-8	-15	-35
5	7	-5	0	-4	-2	1	0
5	7	-5	0	-4	-2	1	0
0	-19	-12	-1	-3	1	-2	0
-2	-6	1	-4	-4	0	-6	-8
0	-25	-13	-3	-2	-4	-2	2
12	4	1	-1	-4	1	0	15
-15	0	-1	-3	-2	0	2	-12
-2	-2	3	-2	2	0	-12	-29
-2	-2	3	-2	2	0	-12	-29
-10	-8	4	-3	1	-1	-7	-11
-1	-3	-6	0	-3	0	1	-5
2	7	0	0	-5	-1	-3	4
11	4	3	2	3	6	5	19
6	11	8	1	3	24	19	23
-21	-15	-5	1	-6	-9	-14	-24
2	7	-4	-1	-2	-15	-12	-29
-4	-5	-3	-3	-9	-31	5	29
4	1	1	1	1	4	9	29
-15	7	1	1	-6	-7	-3	1
-7	6	5	1	2	7	-10	-9
-7	6	5	1	2	7	-10	-9
10	-19	-4	0	0	-8	-13	-21
-28	-16	0	-1	0	1	-13	-56
-28	-16	0	-1	0	1	-13	-56
26	-3	0	0	-2	7	-1	29
26	-3	0	0	-2	7	-1	29
-10	-14	-10	2	-2	-2	5	0
15	8	-2	8	2	8	11	18
24	-19	-26	0	3	3	6	5
1	1	7	7	-1	-1	0	1
9	17	10	5	5	0	2	3
-6	13	0	-1	4	0	11	23
6	-11	4	-7	-4	1	3	13
6	-11	4	-7	-4	1	3	13
-19	4	1	-10	5	2	-1	-11
-2	6	-5	-9	-5	-4	-2	7
-3	-9	0	-9	0	-4	-11	-18
-3	-9	0	-9	0	-4	-11	-18
14	11	8	-3	3	2	6	20
-12	-9	-15	-5	4	-3	-7	-6
17	12	6	-1	-1	4	10	12
15	10	3	2	3	5	0	11
-16	3	7	1	-11	-3	-8	-35
0	-6	-1	2	2	6	2	3
-20	-1	-1	2	-1	-4	5	9
-20	-1	-1	2	-1	-4	5	9
14	-1	-4	-2	1	2	5	-1
14	-1	-4	-2	1	2	5	-1
11	1	0	2	1	-3	9	46
0	0	2	3	3	14	3	-12
0	0	2	3	3	14	3	-12
0	0	2	3	3	14	3	-12
-6	-5	3	2	3	3	-15	-71
-1	0	-3	-1	-3	5	10	29
-12	-5	-3	0	-11	-17	9	55
-3	-8	-7	0	-2	3	-8	7
-8	-2	4	-1	-9	-19	-25	-79
16	4	-3	0	6	10	3	-18
24	15	5	2	5	21	27	68
24	15	5	2	5	21	27	68
24	15	5	2	5	21	27	68
19	-9	-10	2	1	1	-11	-17
18	27	2	3	0	-4	4	20
18	27	2	3	0	-4	4	20
18	27	2	3	0	-4	4	20
8	5	-4	6	-3	-7	-1	7
-12	2	2	6	-1	5	8	21
1	-6	-13	1	-7	-6	-4	-27
-12	-27	-12	-6	-3	-1	4	20
-8	-37	-11	-14	-2	-2	-9	-22
-16	13	-4	-19	-3	-1	-4	-10
-16	13	-4	-19	-3	-1	-4	-10
-16	13	-4	-19	-3	-1	-4	-10
-16	13	-4	-19	-3	-1	-4	-10
5	7	1	-8	-2	2	4	4
5	7	1	-8	-2	2	4	4
0	-27	-7	-5	-12	-4	-10	-8
-4	-11	-5	0	-5	-3	-4	-6
-4	0	3	1	-3	-2	0	-9
-3	6	2	4	-1	-2	-3	-23
1	1	3	0	-4	3	7	25
-19	-4	-1	-1	-3	-4	-6	-20
22	12	6	0	-5	8	15	33
4	4	-2	-1	-4	-2	2	-16
-9	6	1	2	3	-2	-4	-10
-9	6	1	2	3	-2	-4	-10
14	8	4	2	2	10	26	73
-10	-14	-5	-1	3	1	-24	-75
-21	-11	-6	-3	-10	-6	-38	-59
-4	4	-3	-3	-10	-7	21	59
-4	4	-3	-3	-10	-7	21	59
6	-8	-2	2	-3	-1	3	4
6	-8	-2	2	-3	-1	3	4
-17	-7	-14	3	-3	7	-16	-47
-17	-7	-14	3	-3	7	-16	-47
5	-76	-27	-8	-6	0	1	19
5	-76	-27	-8	-6	0	1	19
5	-76	-27	-8	-6	0	1	19
-8	5	-45	-5	-3	7	20	12
-29	35	20	5	-3	-7	-21	-51
-29	35	20	5	-3	-7	-21	-51
9	7	0	10	3	5	14	32
-6	-27	-14	0	-11	-11	-15	-32
-5	1	7	0	-6	-5	-7	-48
-5	1	7	0	-6	-5	-7	-48
-5	1	7	0	-6	-5	-7	-48
-26	9	-8	-10	-4	-5	1	-13
7	8	18	-9	-4	6	8	24
6	2	-13	-16	-6	-3	1	-3
6	2	-13	-16	-6	-3	1	-3
6	2	-13	-16	-6	-3	1	-3
-3	12	4	-6	0	-2	3	6
5	2	5	-1	-4	-6	-14	-30
5	2	5	-1	-4	-6	-14	-30
5	2	5	-1	-4	-6	-14	-30
12	-1	-5	2	1	2	5	37
-14	-21	-3	-2	-4	4	6	1
-14	-21	-3	-2	-4	4	6	1
-14	-21	-3	-2	-4	4	6	1
9	9	-4	-3	4	-7	-14	-39
-9	1	0	0	0	-2	-4	20
-9	1	0	0	0	-2	-4	20
-9	1	0	0	0	-2	-4	20
10	1	3	1	0	-1	5	11
23	7	4	4	10	41	46	81
-26	-20	-7	-6	-13	-47	-71	-94
14	11	2	2	14	25	-14	-13
14	11	2	2	14	25	-14	-13
14	11	2	2	14	25	-14	-13
-26	-1	20	10	0	11	20	-4
5	21	-5	-4	-2	10	19	51
5	21	-5	-4	-2	10	19	51
1	70	-4	-2	2	5	21	20
11	51	35	14	12	3	8	13
11	51	35	14	12	3	8	13
10	5	2	9	3	10	12	36
10	5	2	9	3	10	12	36
10	5	2	9	3	10	12	36
10	5	2	9	3	10	12	36
10	5	2	9	3	10	12	36
10	5	2	9	3	10	12	36
6	-10	18	10	-4	3	12	9
6	-10	18	10	-4	3	12	9
6	-10	18	10	-4	3	12	9
9	-2	-10	1	-3	-2	0	-15
-4	4	-16	-11	3	-2	0	-13
-7	-34	-19	-6	-2	0	-2	-17
-7	-34	-19	-6	-2	0	-2	-17
-7	-34	-19	-6	-2	0	-2	-17
-13	-25	-9	0	-3	-5	-8	-17
-13	-25	-9	0	-3	-5	-8	-17
18	1	0	1	4	8	4	15
-38	-16	-4	0	-6	-19	-28	-58
-13	-9	-8	-7	-12	-37	-5	30
17	-1	2	1	2	6	-34	-50
43	22	13	12	4	-17	8	89
43	22	13	12	4	-17	8	89
4	-20	-26	8	-4	-18	5	35
10	36	28	3	-7	-12	18	55
-12	-40	-30	2	5	10	-7	-18
-9	-22	14	9	-5	-9	-14	-14
-13	-37	-18	4	-1	-5	-25	-57
-13	-37	-18	4	-1	-5	-25	-57
-13	-37	-18	4	-1	-5	-25	-57
-13	-37	-18	4	-1	-5	-25	-57
10	5	8	11	-6	-10	-4	-12
9	8	-2	-1	-7	-8	3	-6
9	8	-2	-1	-7	-8	3	-6
-9	12	9	-8	-9	-6	7	0
1	8	5	-22	-4	0	-11	-20
-7	8	5	-12	7	1	-8	-27
-7	8	5	-12	7	1	-8	-27
-1	-3	3	-6	1	-2	-19	-46
9	2	-9	-4	0	-4	-5	-4
2	0	-8	-1	-6	-4	5	24
2	0	-8	-1	-6	-4	5	24
2	0	-8	-1	-6	-4	5	24
-1	-2	-6	-3	-2	6	5	14
3	17	11	2	-1	-2	3	14
3	17	11	2	-1	-2	3	14
3	17	11	2	-1	-2	3	14
3	17	11	2	-1	-2	3	14
2	1	-1	2	0	-4	-4	-7
2	1	-1	2	0	-4	-4	-7
-3	-3	8	1	-3	-2	-3	-5
0	-6	-15	-5	-7	-3	1	6
1	-1	1	4	5	2	1	-4
1	-1	1	4	5	2	1	-4
1	2	26	12	4	6	-4	-10
-1	-8	-23	-7	-3	-1	4	8
-1	-8	-23	-7	-3	-1	4	8
-2	-1	-3	1	-2	-1	0	2
0	10	34	10	3	5	-1	-1
-5	-6	-2	-1	-5	-1	-4	-11
0	-2	-3	2	1	0	5	9
0	-2	-3	2	1	0	5	9
0	-2	-3	2	1	0	5	9
-1	7	7	0	-4	-3	-2	-8
-1	7	7	0	-4	-3	-2	-8
-3	9	-3	-1	-3	-1	0	-1
-3	9	-3	-1	-3	-1	0	-1
-1	3	-4	-2	-5	-3	0	-9
-1	3	-4	-2	-5	-3	0	-9
-6	3	20	8	4	5	-16	-49
0	0	-6	-3	-6	-2	3	9
-1	-13	-16	-10	-5	-1	5	16
0	5	14	7	1	0	2	5
3	3	-6	1	3	0	3	12
0	1	-5	-6	-6	-3	-3	2
5	22	18	2	2	2	3	10
-5	-22	-11	0	-3	0	5	12
-5	-22	-11	0	-3	0	5	12
2	6	0	-3	-5	-2	5	12
2	6	0	-3	-5	-2	5	12
4	10	11	6	-1	2	-2	1
1	0	-12	-5	-7	-4	0	-3
-9	-10	9	3	-2	-5	-22	-67
0	5	2	-1	-8	0	-1	5
2	-7	-7	-6	-1	-1	9	19
1	5	10	7	0	3	1	10
1	5	10	7	0	3	1	10
1	-2	-5	-2	-6	-1	3	17
-1	5	5	0	-1	-2	4	11
1	1	-4	-3	-8	-1	4	16
1	1	-4	-3	-8	-1	4	16
-5	-9	-5	-4	-4	0	2	2
7	11	7	2	4	3	8	26
7	11	7	2	4	3	8	26
-1	-9	-8	-4	1	-2	-3	-17
-1	-9	-8	-4	1	-2	-3	-17
-2	2	-1	-1	-3	-7	-8	-26
-1	2	6	0	7	3	-10	-38
-5	-36	-21	-5	-3	-2	-3	-7
-1	0	20	9	1	3	1	7
0	8	6	0	-1	1	0	12
2	10	-4	1	-3	-3	11	22
-5	6	-13	-5	-5	-6	-11	-30
-5	-1	11	0	-1	-1	-1	-4
-5	-1	11	0	-1	-1	-1	-4
5	20	22	6	5	3	-5	-5
5	20	22	6	5	3	-5	-5
7	20	-1	3	-4	-4	-4	-10
1	-1	-12	-3	-4	-5	-1	-6
-5	6	-9	-2	-3	-3	0	0
3	2	3	1	-2	3	0	8
3	-1	-10	-6	0	2	0	0
-5	-11	10	-1	-2	2	-3	-1
-13	-17	-6	1	0	2	0	19
0	-11	-17	-7	-7	-1	3	10
0	-11	-17	-7	-7	-1	3	10
0	-11	-17	-7	-7	-1	3	10
-14	-21	-2	5	6	4	-3	0
6	9	5	-3	-7	-1	5	15
-21	-27	-3	0	3	6	2	1
-21	-27	-3	0	3	6	2	1
-21	-27	-3	0	3	6	2	1
-1	1	-1	2	0	-1	3	-14
8	0	-6	-3	-3	-13	-20	-31
8	0	-6	-3	-3	-13	-20	-31
-6	-6	1	2	0	-5	-13	-40
-6	-6	1	2	0	-5	-13	-40
-6	-6	1	2	0	-5	-13	-40
-6	-6	1	2	0	-5	-13	-40
-6	-6	1	2	0	-5	-13	-40
-2	-11	-7	-3	-7	-10	9	0
-2	-11	-7	-3	-7	-10	9	0
-2	-11	-7	-3	-7	-10	9	0
-2	-11	-7	-3	-7	-10	9	0
-2	-11	-7	-3	-7	-10	9	0
-2	-11	-7	-3	-7	-10	9	0
-2	-11	-7	-3	-7	-10	9	0
-2	-11	-7	-3	-7	-10	9	0
-2	-11	-7	-3	-7	-10	9	0
-2	-11	-7	-3	-7	-10	9	0
-2	-11	-7	-3	-7	-10	9	0
0	-9	-5	-4	-8	-4	-1	12
-6	-13	-4	0	-2	-1	-6	-10
-7	-5	-4	-1	-2	-5	-10	-32
-7	-5	-4	-1	-2	-5	-10	-32
-7	-5	-4	-1	-2	-5	-10	-32
0	2	-1	-2	-4	0	1	-2
-7	-1	5	3	1	-2	-7	-18
-7	-1	5	3	1	-2	-7	-18
-7	-1	5	3	1	-2	-7	-18
-2	-6	-17	-9	-7	-5	-3	-10
5	9	20	7	6	4	5	27
3	-10	-29	-12	-10	-7	2	11
3	-10	-29	-12	-10	-7	2	11
1	17	30	10	7	6	-2	-15
-1	-15	-26	-12	-11	-1	3	5
-1	-3	-20	-12	-9	-9	2	7
-1	-3	-20	-12	-9	-9	2	7
-6	-15	-18	-7	-4	-1	-6	-18
8	54	22	13	0	-4	10	24
8	54	22	13	0	-4	10	24
-1	-16	-34	-5	1	4	-2	-20
-3	-4	2	1	-4	-2	0	-2
-3	1	10	0	-1	-2	0	2
18	24	28	6	5	10	13	25
18	24	28	6	5	10	13	25
18	24	28	6	5	10	13	25
2	3	-8	-4	-2	1	3	22
11	-10	-2	-4	2	1	0	26
11	-10	-2	-4	2	1	0	26
11	-10	-2	-4	2	1	0	26
17	13	-2	-2	-2	4	12	24
17	13	-2	-2	-2	4	12	24
17	13	-2	-2	-2	4	12	24
17	13	-2	-2	-2	4	12	24
17	13	-2	-2	-2	4	12	24
17	13	-2	-2	-2	4	12	24
17	13	-2	-2	-2	4	12	24
17	13	-2	-2	-2	4	12	24
3	0	11	0	-2	-2	-3	4
3	0	11	0	-2	-2	-3	4
3	0	11	0	-2	-2	-3	4
3	0	11	0	-2	-2	-3	4
3	0	11	0	-2	-2	-3	4
3	0	11	0	-2	-2	-3	4
3	0	11	0	-2	-2	-3	4
3	0	11	0	-2	-2	-3	4
-33	-11	-4	-5	-7	-12	-19	-44
-33	-11	-4	-5	-7	-12	-19	-44
-33	-11	-4	-5	-7	-12	-19	-44
1	7	7	6	0	4	2	-2
5	19	-2	0	0	-1	7	12
1	-7	-3	1	-2	-2	-5	-16
-2	-17	3	0	-4	0	-7	-12
-6	11	2	3	-1	-2	5	3
0	4	2	-1	-2	2	6	11
-5	9	-5	-4	-2	-1	9	18
-1	-7	-1	-5	-4	0	-5	-24
-1	-7	-1	-5	-4	0	-5	-24
4	5	-1	-7	-5	-17	18	54
19	14	0	-2	8	14	11	48
19	14	0	-2	8	14	11	48
4	2	4	-2	5	24	18	3
-2	-1	3	-2	1	13	-7	-23
-6	-9	0	5	-2	-11	-9	-19
-6	-9	0	5	-2	-11	-9	-19
-9	29	23	12	6	9	3	7
-9	29	23	12	6	9	3	7
6	-4	-15	-8	-12	-6	-1	-4
0	53	12	3	-1	0	7	16
-41	-41	4	0	-1	-4	-20	-35
35	30	5	3	1	2	17	37
-2	12	-2	3	2	-4	-5	-17
-2	-15	13	6	-3	-1	3	11
-4	-27	-14	-1	-3	-4	-13	-44
-4	-27	-14	-1	-3	-4	-13	-44
3	-13	-16	-16	-11	-5	4	24
11	-1	-1	-15	-4	0	4	7
-1	-14	1	-15	2	1	-1	14
-1	-14	1	-15	2	1	-1	14
1	0	6	-13	-2	1	3	-2
-7	16	2	-6	4	0	0	-8
-25	-38	-10	-6	-4	-5	-11	-25
6	7	-5	-3	-4	-3	4	16
15	9	13	8	9	9	15	43
-11	-11	-3	9	0	-2	0	8
-4	6	4	14	2	7	9	9
-15	-19	-11	11	-9	-7	-3	-28
-15	-19	-11	11	-9	-7	-3	-28
-4	1	4	13	1	4	-5	-3
12	10	3	8	-6	-17	12	45
25	10	6	2	4	19	11	26
-3	-3	-3	-3	-1	-1	-17	23
-17	7	-1	-5	-4	-5	11	55
22	26	6	-5	-2	3	28	46
13	-22	-26	-7	3	9	-6	-12
-3	41	-11	-3	0	-5	-18	-71
1	26	9	0	3	6	-3	-11
22	49	36	0	-2	6	8	24
-2	3	-16	-1	0	-2	-9	-40
22	4	-7	2	2	-6	-11	-15
22	4	-7	2	2	-6	-11	-15
9	2	-9	-4	1	-1	0	-5
-4	-37	-16	-8	-6	-2	-12	-8
-12	-18	-1	-5	-2	1	-5	-12
-12	-18	-1	-5	-2	1	-5	-12
2	-4	-2	-6	-5	3	0	0
-22	-13	-19	-7	-6	-5	-18	-54
-2	-20	-5	-4	-1	-2	-5	-20
-3	-1	3	-2	-3	2	7	7
11	-3	-4	1	0	5	7	29
11	-3	-4	1	0	5	7	29
11	2	2	6	4	17	13	46
11	2	2	6	4	17	13	46
-4	1	-4	2	-4	1	-18	-50
5	-10	-5	4	5	24	-16	-26
24	15	5	7	5	11	31	57
24	15	5	7	5	11	31	57
-4	-5	2	4	-1	3	4	-5
4	15	31	1	3	15	1	6
-33	-20	-9	-4	-2	-4	-14	-31
-33	-20	-9	-4	-2	-4	-14	-31
-33	-20	-9	-4	-2	-4	-14	-31
-21	9	11	0	1	1	-2	-8
-4	4	-2	2	0	-5	-7	-21
-4	4	-2	2	0	-5	-7	-21
-3	28	4	4	-1	-8	-4	-13
-3	28	4	4	-1	-8	-4	-13
-11	5	-3	-9	-4	-2	-1	-4
-7	-12	-16	-11	-8	-7	-13	-43
5	31	6	-10	-4	0	10	17
-4	-11	-4	-13	-2	3	8	15
10	16	-2	-9	0	1	6	12
10	16	-2	-9	0	1	6	12
2	12	0	-4	2	3	3	4
14	-2	-2	0	2	3	-5	-7
3	10	3	2	-4	-12	11	22
17	-1	-8	1	5	22	19	21
-21	-17	-12	0	-9	-26	-21	-53
19	15	12	8	3	0	-13	-4
-2	1	3	10	4	3	-7	34
-11	1	-10	3	-8	-2	1	-2
-11	1	-10	3	-8	-2	1	-2
-13	12	0	7	-5	-4	-2	-16
10	32	22	5	1	5	1	7
-14	-9	6	5	-1	-6	-11	-16
-14	-9	6	5	-1	-6	-11	-16
5	25	16	5	2	11	12	24
4	-24	-16	-3	-5	-8	3	24
0	8	1	7	-1	2	0	-11
0	8	1	7	-1	2	0	-11
0	8	1	7	-1	2	0	-11
0	8	1	7	-1	2	0	-11
17	2	0	-9	0	3	10	21
-13	-14	-4	-14	-1	-4	-2	-7
9	-2	1	-9	3	4	8	29
-2	-3	2	-5	0	3	-4	-8
-2	-3	2	-5	0	3	-4	-8
-2	-8	-4	-5	-5	-2	-4	-1
7	-7	-16	-8	0	0	10	17
4	-14	0	2	-2	2	0	5
4	-14	0	2	-2	2	0	5
-1	12	7	7	0	3	7	13
-12	-16	-9	-3	-9	-7	-16	-33
-8	-6	-5	2	4	3	1	13
0	-2	-5	1	-2	-5	-2	-2
-11	6	6	4	-5	-1	-4	-2
2	3	-9	-1	-5	-11	-22	-55
-1	4	1	3	-2	-3	-11	-19
6	-11	-2	0	-2	2	3	13
6	-11	-2	0	-2	2	3	13
-12	-12	-13	-1	-5	-1	-2	-12
1	4	6	2	2	3	5	14
1	4	6	2	2	3	5	14
2	-8	-6	-1	-4	1	5	4
2	-8	-6	-1	-4	1	5	4
12	5	-1	-2	-2	6	11	33
12	5	-1	-2	-2	6	11	33
-1	9	-7	1	-5	-1	2	-3
-1	9	-7	1	-5	-1	2	-3
2	0	-3	-4	-4	-3	-5	-11
2	0	-3	-4	-4	-3	-5	-11
-6	-13	-9	-4	-3	-2	0	2
0	7	8	1	-2	2	-4	-10
-2	-2	-2	-1	-1	-2	0	12
-2	-2	-2	-1	-1	-2	0	12
-2	-2	-2	-1	-1	-2	0	12
1	6	2	1	-3	-4	-1	4
1	6	2	1	-3	-4	-1	4
-2	-11	2	0	-9	-4	4	5
0	6	-8	-3	-4	1	13	16
2	7	9	3	-3	-5	-3	-11
2	-14	-4	-1	-2	1	-4	-12
-5	-14	-9	-1	-6	3	12	11
1	1	3	0	-3	-1	-7	-6
2	9	13	4	2	6	-1	0
1	9	-5	-4	-3	-1	7	21
-2	0	2	-1	-3	-2	-9	-15
0	4	2	2	2	0	-4	-11
-1	-1	-5	-4	-4	0	-1	1
-4	-8	-7	-2	-3	-1	-2	-3
-6	-11	-10	-1	-4	-3	-2	-4
-1	-5	-1	1	0	-2	-5	-1
-1	-5	-1	1	0	-2	-5	-1
10	16	2	-2	-1	1	3	5
-3	-19	-4	-1	1	3	3	3
-3	-3	8	-1	0	1	-3	-3
-3	-3	8	-1	0	1	-3	-3
-1	-2	-4	-3	-5	-4	-3	1
-3	-3	10	4	5	3	2	-1
1	7	6	2	-1	3	4	-1
-14	-35	-14	-4	-2	0	-4	-5
0	-4	-4	1	-4	-2	-3	10
-3	-6	-4	0	-4	-2	-2	-5
-3	-6	-4	0	-4	-2	-2	-5
0	-3	10	1	-5	6	16	22
-11	-5	4	1	-4	-10	-25	-68
5	7	-3	-1	-5	-1	-4	3
7	17	0	0	-2	0	13	35
3	8	3	-1	0	-1	1	-7
10	30	11	3	2	2	-8	0
2	18	16	2	-1	-6	3	5
0	6	-4	0	0	-1	-6	-21
7	5	-13	-7	-3	3	8	16
-2	5	17	4	1	-2	-4	-6
-2	-11	-22	-3	-1	1	7	9
-8	-18	-9	2	-4	-4	-8	-11
-1	15	41	4	2	-1	-5	-5
-5	-11	-17	-3	-5	1	7	11
-20	-35	-32	-6	-6	-6	-9	-27
-20	-35	-32	-6	-6	-6	-9	-27
-3	-12	-2	-2	1	1	3	8
-3	-12	-2	-2	1	1	3	8
-3	-12	-2	-2	1	1	3	8
-3	-12	-2	-2	1	1	3	8
9	24	-3	0	0	-6	-10	-24
9	24	-3	0	0	-6	-10	-24
-2	4	13	6	1	3	2	8
-13	-22	2	-1	-2	0	-6	1
-13	-22	2	-1	-2	0	-6	1
-15	-4	-12	-4	-1	-5	-5	-10
-15	-4	-12	-4	-1	-5	-5	-10
15	-11	2	1	1	0	-7	-10
-26	-19	2	-2	-4	-3	4	-10
22	8	3	-1	-4	2	5	19
21	20	7	3	0	-4	-9	-12
10	-8	7	1	3	2	3	-1
39	11	2	-1	-2	5	5	19
-8	-3	4	-1	-1	-4	-8	-28
-8	-3	4	-1	-1	-4	-8	-28
79	44	13	5	7	22	39	80
-23	6	-2	-3	-1	-7	5	28
-15	6	-3	-1	-1	31	24	54
-15	6	-3	-1	-1	31	24	54
37	17	2	2	12	53	55	106
8	-4	4	6	7	39	28	13
9	-11	0	5	7	-3	23	4
9	-11	0	5	7	-3	23	4
-9	-38	-2	6	-13	-1	10	36
-9	-38	-2	6	-13	-1	10	36
-40	-17	-1	3	-13	-42	-91	-128
-40	-17	-1	3	-13	-42	-91	-128
-39	-16	-24	9	-4	-2	-22	-40
-39	-16	-24	9	-4	-2	-22	-40
-39	-16	-24	9	-4	-2	-22	-40
-39	-16	-24	9	-4	-2	-22	-40
18	3	16	11	-6	-17	-14	-25
-11	-59	-32	-20	-1	2	-7	38
-11	-59	-32	-20	-1	2	-7	38
-11	-59	-32	-20	-1	2	-7	38
-14	-8	-3	-20	-2	5	2	10
-3	-2	-8	-7	-3	-3	-1	-7
-3	-2	-8	-7	-3	-3	-1	-7
-3	-2	-8	-7	-3	-3	-1	-7
1	5	2	-11	0	-4	-10	-12
1	5	2	-11	0	-4	-10	-12
1	5	2	-11	0	-4	-10	-12
-9	-29	1	-10	-1	-6	-13	-19
-4	-17	13	-8	-7	-1	2	20
-4	-17	13	-8	-7	-1	2	20
-4	-17	13	-8	-7	-1	2	20
-21	-21	-17	-10	-8	-5	-9	-13
-21	-21	-17	-10	-8	-5	-9	-13
-21	-21	-17	-10	-8	-5	-9	-13
-21	-21	-17	-10	-8	-5	-9	-13
-21	-21	-17	-10	-8	-5	-9	-13
-1	3	11	7	7	-2	-9	-28
-1	3	11	7	7	-2	-9	-28
-1	3	11	7	7	-2	-9	-28
-1	3	11	7	7	-2	-9	-28
-1	3	11	7	7	-2	-9	-28
-2	-13	0	6	0	-2	-7	-15
-2	-13	0	6	0	-2	-7	-15
-2	-13	0	6	0	-2	-7	-15
-2	-13	0	6	0	-2	-7	-15
-2	-13	0	6	0	-2	-7	-15
-2	-13	0	6	0	-2	-7	-15
-14	-23	1	-4	2	-3	-6	-16
-14	-23	1	-4	2	-3	-6	-16
-14	-23	1	-4	2	-3	-6	-16
1	-5	-8	-4	1	1	9	21
-4	-3	-3	-3	-9	-6	-21	-24
5	16	10	1	0	7	16	22
1	6	-4	-4	-4	-2	-1	-1
1	20	22	5	3	7	2	4
-9	-13	-7	-2	-7	-3	-4	-3
-9	-13	-7	-2	-7	-3	-4	-3
-4	6	6	6	0	0	-4	-13
-4	6	6	6	0	0	-4	-13
-10	-8	4	2	1	4	1	7
0	-12	-14	0	-1	2	9	11
5	-8	-5	0	-7	-7	-3	4
-4	-18	-13	0	-2	1	6	18
-4	-18	-13	0	-2	1	6	18
5	3	-13	-5	-1	1	11	29
5	3	-13	-5	-1	1	11	29
-4	-23	1	0	-3	1	-2	-10
-4	-23	1	0	-3	1	-2	-10
-4	-23	1	0	-3	1	-2	-10
-4	-23	1	0	-3	1	-2	-10
-3	-14	-6	-5	-7	-1	2	12
7	18	10	4	7	3	4	7
7	18	10	4	7	3	4	7
7	18	10	4	7	3	4	7
2	11	10	-1	-3	0	5	8
-5	4	13	5	-4	-4	-6	-4
-5	4	13	5	-4	-4	-6	-4
-5	4	13	5	-4	-4	-6	-4
3	5	-3	-1	-3	0	-5	-1
3	5	-3	-1	-3	0	-5	-1
3	5	-3	-1	-3	0	-5	-1
6	17	-2	0	-3	0	0	3
6	17	-2	0	-3	0	0	3
6	17	-2	0	-3	0	0	3
6	17	-2	0	-3	0	0	3
6	17	-2	0	-3	0	0	3
6	17	-2	0	-3	0	0	3
6	17	-2	0	-3	0	0	3
6	17	-2	0	-3	0	0	3
6	17	-2	0	-3	0	0	3
6	17	-2	0	-3	0	0	3
6	17	-2	0	-3	0	0	3
6	17	-2	0	-3	0	0	3
6	17	-2	0	-3	0	0	3
4	4	11	3	5	0	-3	3
-5	-36	-22	-4	-5	0	-3	2
-5	-36	-22	-4	-5	0	-3	2
-5	-36	-22	-4	-5	0	-3	2
-5	-36	-22	-4	-5	0	-3	2
-5	-36	-22	-4	-5	0	-3	2
-5	-36	-22	-4	-5	0	-3	2
-5	-36	-22	-4	-5	0	-3	2
0	0	-1	3	5	2	1	9
0	0	-1	3	5	2	1	9
0	0	-1	3	5	2	1	9
0	0	-1	3	5	2	1	9
-2	-3	8	1	-1	0	-3	-7
-8	-5	-8	-3	-8	-5	-19	-41
-8	-5	-8	-3	-8	-5	-19	-41
-8	-5	-8	-3	-8	-5	-19	-41
-8	-5	-8	-3	-8	-5	-19	-41
8	10	-4	-1	-5	2	8	11
8	10	-4	-1	-5	2	8	11
8	10	-4	-1	-5	2	8	11
8	10	-4	-1	-5	2	8	11
2	-1	2	-3	3	-1	2	2
-9	-7	4	1	-1	2	-1	-11
2	-1	1	-2	-5	-2	-7	-10
1	7	1	-1	-3	-2	2	1
-8	-4	8	0	-4	-3	-18	-51
-2	-4	-5	-3	-5	-3	3	6
-5	-21	-6	-3	-3	-2	-8	-11
-5	-21	-6	-3	-3	-2	-8	-11
4	17	4	2	-2	-3	-4	-9
0	-25	-27	-7	-3	-2	6	19
0	-25	-27	-7	-3	-2	6	19
0	-25	-27	-7	-3	-2	6	19
-3	-15	-3	2	3	1	-2	-1
-3	-15	-3	2	3	1	-2	-1
3	12	-2	-1	-1	-2	-6	-3
3	12	-2	-1	-1	-2	-6	-3
4	15	24	8	2	2	2	-2
4	15	24	8	2	2	2	-2
1	-4	-14	-8	-5	-5	-6	-13
1	-4	-14	-8	-5	-5	-6	-13
1	-4	-14	-8	-5	-5	-6	-13
1	-4	-14	-8	-5	-5	-6	-13
-2	5	1	-2	-2	1	2	-5
0	13	7	0	-1	-1	-1	-11
0	13	7	0	-1	-1	-1	-11
-3	-3	-3	-2	0	-1	-5	-15
-3	-3	-3	-2	0	-1	-5	-15
-1	-5	2	-1	-3	-1	4	4
-1	-5	2	-1	-3	-1	4	4
-4	5	9	1	-1	0	0	3
-1	-2	-8	-4	-3	-3	-3	2
3	-2	1	-2	2	1	-1	2
3	-2	1	-2	2	1	-1	2
3	-2	1	-2	2	1	-1	2
-7	7	1	1	-3	-5	-17	-39
-6	-1	-11	-4	-4	-1	1	-1
-6	-1	-11	-4	-4	-1	1	-1
-6	-1	-11	-4	-4	-1	1	-1
3	3	3	0	-1	-2	-5	-5
-1	-8	-4	-1	-1	0	6	15
-1	-8	-4	-1	-1	0	6	15
-1	-8	-4	-1	-1	0	6	15
-1	0	-5	1	3	4	9	28
2	1	-1	-1	-2	-5	-8	-14
1	1	5	0	-4	3	2	10
1	1	5	0	-4	3	2	10
1	1	5	0	-4	3	2	10
2	10	3	0	-4	-1	2	6
-6	-10	11	0	-3	-3	-5	-15
-6	-10	11	0	-3	-3	-5	-15
-6	-10	11	0	-3	-3	-5	-15
1	-8	-8	-3	-6	-3	-3	0
1	-8	-8	-3	-6	-3	-3	0
1	-8	-8	-3	-6	-3	-3	0
1	-8	-8	-3	-6	-3	-3	0
0	-15	-3	1	-10	0	2	1
0	-15	-3	1	-10	0	2	1
0	-15	-3	1	-10	0	2	1
0	-15	-3	1	-10	0	2	1
-7	8	2	1	-6	1	-3	-7
0	6	14	6	2	0	5	7
7	6	0	-3	-4	1	3	16
-3	2	1	-3	-3	-2	-3	-9
-3	2	1	-3	-3	-2	-3	-9
-3	2	1	-3	-3	-2	-3	-9
-3	2	1	-3	-3	-2	-3	-9
-3	2	1	-3	-3	-2	-3	-9
-3	2	1	-3	-3	-2	-3	-9
-3	2	1	-3	-3	-2	-3	-9
2	2	-6	-2	0	0	-3	-6
2	2	-6	-2	0	0	-3	-6
2	2	-6	-2	0	0	-3	-6
2	2	-6	-2	0	0	-3	-6
2	-3	-3	-1	1	-3	-3	-8
2	-3	-3	-1	1	-3	-3	-8
2	-3	-3	-1	1	-3	-3	-8
-4	-2	10	3	0	1	0	2
0	-3	-1	-1	2	1	0	6
0	-3	-1	-1	2	1	0	6
-2	-3	-10	-6	-6	-2	-1	-1
1	2	9	1	-1	2	6	6
1	2	-2	0	1	1	5	2
1	2	-2	0	1	1	5	2
1	2	-2	0	1	1	5	2
0	-4	-4	-2	-2	-4	0	4
-6	-1	-4	-3	-1	0	-12	-35
-6	-1	-4	-3	-1	0	-12	-35
-4	-7	-1	-1	-4	-4	-1	-7
0	1	3	0	5	0	-1	2
1	1	-4	-3	-3	-3	-4	-6
1	1	-4	-3	-3	-3	-4	-6
1	1	-4	-3	-3	-3	-4	-6
1	1	-4	-3	-3	-3	-4	-6
2	-13	-3	-1	-2	2	4	14
2	-13	-3	-1	-2	2	4	14
2	-13	-3	-1	-2	2	4	14
2	-13	-3	-1	-2	2	4	14
2	-13	-3	-1	-2	2	4	14
0	5	-1	-1	-5	0	3	12
9	7	7	1	2	2	0	17
5	2	-4	-1	-4	1	4	14
-13	10	7	0	-1	-3	-9	-35
-13	10	7	0	-1	-3	-9	-35
-1	-6	1	-3	-1	-1	-2	3
-7	2	7	4	-1	-2	-4	-12
-8	-21	-8	-3	-3	-1	-1	8
-8	-21	-8	-3	-3	-1	-1	8
-8	-21	-8	-3	-3	-1	-1	8
-8	-21	-8	-3	-3	-1	-1	8
16	2	0	1	2	2	2	22
-4	-10	-9	0	-4	-1	-1	-9
-4	-10	-9	0	-4	-1	-1	-9
8	15	-4	-3	-1	2	6	-4
-3	-5	-10	-3	0	0	5	13
-3	-5	-10	-3	0	0	5	13
6	-7	-1	1	-4	0	3	7
6	-7	-1	1	-4	0	3	7
-17	-6	-4	0	-2	-8	-10	-21
-6	18	0	0	-1	1	10	19
27	18	4	1	-1	-5	-8	-11
-17	-9	2	2	2	1	-8	-45
-12	-1	-1	0	-1	-7	-35	-68
-39	-20	-3	1	-4	-10	-38	-87
-39	-20	-3	1	-4	-10	-38	-87
-2	1	3	2	2	-7	9	23
-2	1	3	2	2	-7	9	23
31	1	-4	-3	-6	4	1	-12
-25	-54	9	-1	1	14	-12	15
-25	-54	9	-1	1	14	-12	15
14	24	-18	-6	-7	-2	16	42
14	24	-18	-6	-7	-2	16	42
-12	17	22	19	-3	-16	-29	-54
-12	-17	-44	4	-11	-14	-22	-35
37	30	31	34	9	20	30	82
14	-8	-23	-12	-7	1	16	29
14	-8	-23	-12	-7	1	16	29
-9	5	-1	-23	-1	-3	-8	-30
-5	-8	-5	-16	-4	-13	-2	0
-2	-4	-8	-20	-6	-7	-5	-12
-2	-4	-8	-20	-6	-7	-5	-12
-11	1	5	-10	-1	-1	-9	-23
-8	-4	3	-10	-2	3	-1	-5
-7	-14	-5	-11	0	-1	-13	-19
8	7	2	1	2	1	1	8
-11	0	-2	2	-2	-4	-14	-31
-7	-2	-5	0	-5	-6	-8	-24
-7	-2	-5	0	-5	-6	-8	-24
3	9	15	7	0	3	10	26
1	-7	-8	2	0	3	4	9
-3	-14	-15	-9	-9	-7	-2	-4
1	-2	10	7	5	2	6	16
0	-7	-15	-12	-8	-5	0	19
-4	-16	-10	-1	-3	-4	-7	-12
2	5	2	3	2	2	2	-2
-12	0	12	7	-3	-7	-23	-82
-7	-1	9	4	0	2	4	11
-6	-8	5	0	-3	-1	-6	-23
-12	-12	-1	0	-1	-2	-4	-6
1	-2	-2	-4	-3	-1	8	23
19	8	0	2	-2	2	15	42
-3	-8	-14	-6	-5	-3	0	2
-3	-8	-14	-6	-5	-3	0	2
-4	11	1	-1	-3	-1	4	12
4	5	-6	-7	-8	-6	-1	-2
-2	-6	-1	1	1	0	4	7
-2	-6	-1	1	1	0	4	7
-6	9	9	2	0	0	-1	3
-3	9	6	2	-2	1	6	15
3	12	0	-4	0	2	-2	-3
1	1	3	5	0	4	2	15
0	13	4	-1	-2	-6	-8	-23
0	13	4	-1	-2	-6	-8	-23
2	-7	-2	2	-1	1	-5	-12
2	-7	-2	2	-1	1	-5	-12
2	-7	-2	2	-1	1	-5	-12
-3	-6	-7	-3	-5	-3	-5	-9
13	-5	-1	3	0	2	3	17
13	-5	-1	3	0	2	3	17
1	1	-11	-5	-4	-2	0	1
-5	-10	6	-3	2	0	1	13
9	9	12	8	3	4	3	3
-4	-10	-21	-10	-5	-4	3	9
-4	-10	-21	-10	-5	-4	3	9
2	-4	-4	0	-5	-1	2	18
-1	-6	-5	-2	-4	0	-1	-9
-3	-11	0	-2	-2	-2	4	13
-2	10	7	0	0	1	-7	-21
-5	4	1	-2	-2	-4	-11	-23
1	6	0	-1	-3	1	1	5
1	6	0	-1	-3	1	1	5
1	6	0	-1	-3	1	1	5
1	6	0	-1	-3	1	1	5
-4	-1	-6	2	-1	-1	0	3
-4	-1	-6	2	-1	-1	0	3
-4	-1	-6	2	-1	-1	0	3
-4	-1	-6	2	-1	-1	0	3
1	-12	-4	-3	-5	1	1	9
3	21	4	-2	0	-1	2	2
3	21	4	-2	0	-1	2	2
3	21	4	-2	0	-1	2	2
3	21	4	-2	0	-1	2	2
2	4	6	-2	-1	0	-1	6
2	4	6	-2	-1	0	-1	6
2	4	6	-2	-1	0	-1	6
2	4	6	-2	-1	0	-1	6
2	4	6	-2	-1	0	-1	6
2	4	6	-2	-1	0	-1	6
2	4	6	-2	-1	0	-1	6
2	4	6	-2	-1	0	-1	6
2	4	6	-2	-1	0	-1	6
2	4	6	-2	-1	0	-1	6
2	4	6	-2	-1	0	-1	6
2	4	6	-2	-1	0	-1	6
-9	0	-3	-4	-6	-2	3	-6
-9	0	-3	-4	-6	-2	3	-6
-9	0	-3	-4	-6	-2	3	-6
-9	0	-3	-4	-6	-2	3	-6
-9	0	-3	-4	-6	-2	3	-6
-15	-30	-10	-1	-1	-4	-18	-51
-15	-30	-10	-1	-1	-4	-18	-51
-15	-30	-10	-1	-1	-4	-18	-51
-15	-30	-10	-1	-1	-4	-18	-51
-6	0	-1	-2	-2	0	4	1
-6	0	-1	-2	-2	0	4	1
-6	0	-1	-2	-2	0	4	1
2	-3	6	3	-3	1	0	4
-8	-5	1	-4	-3	-1	-5	-10
-8	-5	1	-4	-3	-1	-5	-10
-8	-5	1	-4	-3	-1	-5	-10
-8	-5	1	-4	-3	-1	-5	-10
-10	4	-1	-3	-3	-4	-11	-33
-1	-1	-12	-7	-5	-5	-4	-13
-1	-1	-12	-7	-5	-5	-4	-13
-1	-1	-12	-7	-5	-5	-4	-13
-1	-1	-12	-7	-5	-5	-4	-13
-1	-1	-12	-7	-5	-5	-4	-13
-1	-1	-12	-7	-5	-5	-4	-13
-1	-1	-12	-7	-5	-5	-4	-13
-3	-17	-1	-3	-5	-4	-7	-10
0	2	5	1	-5	-2	0	2
0	2	5	1	-5	-2	0	2
0	2	5	1	-5	-2	0	2
0	2	5	1	-5	-2	0	2
-4	-13	-9	-2	0	0	0	0
-4	-13	-9	-2	0	0	0	0
-4	-13	-9	-2	0	0	0	0
3	-2	3	-1	-3	1	2	5
-1	10	5	1	0	0	-6	-12
-1	10	5	1	0	0	-6	-12
-1	10	5	1	0	0	-6	-12
-6	-10	-4	-3	-3	0	3	5
2	-1	4	2	3	2	0	0
2	-1	4	2	3	2	0	0
2	-1	4	2	3	2	0	0
-1	-3	7	2	1	-3	-3	-9
-2	4	3	0	-6	-4	-11	-30
-2	4	3	0	-6	-4	-11	-30
-2	4	3	0	-6	-4	-11	-30
2	4	4	-1	-2	-2	0	-1
-2	6	8	-2	0	2	2	4
2	0	-4	-1	1	1	7	16
2	0	-4	-1	1	1	7	16
2	0	-4	-1	1	1	7	16
-3	2	4	2	0	-1	-2	-4
3	6	-7	-1	1	0	4	12
3	6	-7	-1	1	0	4	12
3	6	-7	-1	1	0	4	12
8	4	-3	0	-1	0	-1	-3
8	4	-3	0	-1	0	-1	-3
8	4	-3	0	-1	0	-1	-3
6	11	4	-2	1	-1	8	19
-6	-14	-8	-3	-7	0	5	9
-6	-14	-8	-3	-7	0	5	9
-6	-14	-8	-3	-7	0	5	9
-6	-14	-8	-3	-7	0	5	9
-6	-14	-8	-3	-7	0	5	9
-2	0	0	-2	-2	-4	0	4
-1	0	5	0	-1	2	4	17
-1	0	5	0	-1	2	4	17
2	3	-3	-2	-1	-3	1	0
2	8	-2	-1	-2	2	6	15
-4	-1	0	1	-3	-2	-4	-12
-4	-1	0	1	-3	-2	-4	-12
-4	-1	0	1	-3	-2	-4	-12
-5	-2	1	-2	-3	-1	1	5
-2	3	3	1	-4	-3	-6	-19
-2	3	3	1	-4	-3	-6	-19
-2	3	3	1	-4	-3	-6	-19
1	-6	-7	-3	3	-3	-5	-9
1	-6	-7	-3	3	-3	-5	-9
1	-6	-7	-3	3	-3	-5	-9
1	-6	-7	-3	3	-3	-5	-9
0	1	4	3	-1	2	4	6
0	-5	3	-2	-6	-5	-4	-9
0	-5	3	-2	-6	-5	-4	-9
0	-5	3	-2	-6	-5	-4	-9
8	-6	-5	0	0	-1	5	13
8	-6	-5	0	0	-1	5	13
8	-6	-5	0	0	-1	5	13
8	-6	-5	0	0	-1	5	13
8	-6	-5	0	0	-1	5	13
2	-11	10	5	2	4	2	8
5	11	-4	-1	0	1	3	9
5	11	-4	-1	0	1	3	9
5	11	-4	-1	0	1	3	9
-8	2	-2	-2	0	-2	1	2
-6	11	-6	-2	0	-5	-3	-10
-6	11	-6	-2	0	-5	-3	-10
-6	11	-6	-2	0	-5	-3	-10
-4	-4	1	0	-2	1	-1	3
-4	-4	1	0	-2	1	-1	3
-4	-4	1	0	-2	1	-1	3
-4	-4	1	0	-2	1	-1	3
1	-5	-2	0	0	-5	-1	-6
-1	-8	3	1	1	-1	-2	-3
-1	-8	3	1	1	-1	-2	-3
-1	-8	3	1	1	-1	-2	-3
2	9	9	5	6	2	4	10
2	9	9	5	6	2	4	10
-3	3	-11	-3	-2	-3	3	4
-8	0	2	0	-3	-4	-11	-37
-16	-29	-13	-5	-1	-2	-2	-1
-1	2	0	2	3	0	-7	-26
1	7	0	-1	-2	2	-1	5
3	6	4	-2	-2	-2	0	12
9	17	2	-1	-2	1	6	16
9	17	2	-1	-2	1	6	16
3	-5	1	1	-1	3	1	7
-3	5	12	1	-2	1	1	11
-1	6	4	-1	0	-5	-9	-28
3	-1	1	0	-3	-1	3	16
3	-1	1	0	-3	-1	3	16
5	6	-3	-6	-5	-2	2	7
1	1	4	8	3	3	7	17
1	1	4	8	3	3	7	17
-2	-20	-9	-6	-3	-3	-3	-7
0	-5	1	0	-4	2	4	16
0	-5	1	0	-4	2	4	16
-61	-19	-12	-9	-14	-17	-27	-87
7	0	3	1	8	33	33	85
30	16	23	14	20	42	0	-23
30	16	23	14	20	42	0	-23
28	15	17	13	32	55	82	107
-15	-12	-20	-11	-44	-92	42	5
-1	12	-5	-7	-15	-18	24	71
-21	27	-13	0	8	26	-1	61
-1	-4	-8	-12	3	3	11	-11
-1	-4	-8	-12	3	3	11	-11
-16	-44	22	9	-14	13	3	58
27	37	-5	-7	-18	-30	-44	-54
-9	3	-44	-13	-13	-27	-49	-97
-9	3	-44	-13	-13	-27	-49	-97
-7	-41	-16	-6	-4	4	5	-11
-11	-54	-16	-7	-12	-18	11	50
-11	-54	-16	-7	-12	-18	11	50
4	15	20	11	20	48	0	-46
15	9	11	-3	-1	-1	-29	12
15	9	11	-3	-1	-1	-29	12
15	9	11	-3	-1	-1	-29	12
-3	-3	3	-2	-12	-21	-32	-77
-18	-6	-3	1	-3	-8	3	8
-18	-6	-3	1	-3	-8	3	8
-18	-6	-3	1	-3	-8	3	8
9	5	19	6	5	4	13	50
16	41	4	0	-2	0	1	-20
1	-17	-20	-7	-8	-7	-3	-2
1	-17	-20	-7	-8	-7	-3	-2
-22	-12	-4	-2	-3	-6	-9	-36
13	7	-12	-8	-8	-10	-3	-4
5	0	12	8	7	8	10	10
5	0	12	8	7	8	10	10
-7	16	1	-5	-6	-7	-9	-21
-12	-18	10	2	1	-2	-6	-16
-12	-18	10	2	1	-2	-6	-16
9	-1	-16	-9	-10	-5	5	21
15	14	-5	1	2	5	17	48
-22	-35	-17	-10	-12	-6	-8	-14
4	17	27	11	8	5	16	37
4	17	27	11	8	5	16	37
4	17	27	11	8	5	16	37
-4	-16	-10	-5	1	0	-7	-13
-5	-12	-1	-1	2	-1	-2	4
-5	-12	-1	-1	2	-1	-2	4
7	1	-4	-1	-3	6	-4	-11
-1	-8	-1	0	-6	1	-4	12
39	19	5	5	-1	-15	21	100
-34	-13	-7	-2	-15	-31	-48	-102
2	-7	-4	3	-3	-4	-14	-49
17	9	0	-2	-5	2	13	-3
17	9	0	-2	-5	2	13	-3
-10	-8	-7	-3	3	11	40	55
-10	-8	-7	-3	3	11	40	55
31	49	11	4	8	20	9	42
8	-23	-29	0	-1	13	5	21
8	-23	-29	0	-1	13	5	21
8	-23	-29	0	-1	13	5	21
-7	-10	8	2	1	4	-21	-55
-7	-27	2	0	-5	-12	-9	2
-7	-27	2	0	-5	-12	-9	2
-7	-27	2	0	-5	-12	-9	2
-2	-30	-4	-2	-5	1	-2	-12
5	10	8	-6	0	4	12	25
-2	-15	-6	-1	-5	-2	-14	-29
12	18	4	0	-3	7	15	34
-18	-23	-14	-7	-2	-8	-29	-73
6	7	21	9	5	9	-4	-10
-9	-11	3	-2	-4	-9	-5	-13
-9	-11	3	-2	-4	-9	-5	-13
-14	-24	0	7	4	2	3	14
-14	-24	0	7	4	2	3	14
-5	32	16	-5	-3	-3	4	12
1	-38	-9	-3	-3	3	3	11
1	-38	-9	-3	-3	3	3	11
1	-38	-9	-3	-3	3	3	11
1	-10	-11	-4	-3	-3	-4	-2
16	16	-5	-4	-2	0	-8	-18
16	16	-5	-4	-2	0	-8	-18
16	16	-5	-4	-2	0	-8	-18
16	16	-5	-4	-2	0	-8	-18
-6	-11	-11	1	-2	-3	-2	1
-6	-11	-11	1	-2	-3	-2	1
-6	-11	-11	1	-2	-3	-2	1
-6	-11	-11	1	-2	-3	-2	1
1	10	-7	-4	-3	-1	3	5
0	10	16	4	-2	0	-2	-8
0	10	16	4	-2	0	-2	-8
-14	-34	-5	-3	-6	0	-7	-7
9	-10	2	3	2	3	2	4
-2	8	5	-2	0	0	1	-2
-2	8	5	-2	0	0	1	-2
9	26	19	6	2	1	0	6
-4	1	-21	-5	1	-6	-9	-27
-5	1	2	1	-3	-1	-5	-2
-5	1	2	1	-3	-1	-5	-2
2	0	-7	-1	-1	1	2	-4
-9	-3	0	1	0	-2	-6	-26
-9	-3	0	1	0	-2	-6	-26
1	-3	-3	-1	-3	2	6	14
1	-3	-3	-1	-3	2	6	14
1	-3	-3	-1	-3	2	6	14
-3	9	15	2	1	1	0	-5
-3	9	15	2	1	1	0	-5
-1	10	-3	-3	-3	1	5	12
-1	-8	-14	-9	-4	-3	-2	-8
-18	-33	33	10	2	0	-8	-7
-4	0	2	0	-1	1	-9	-5
7	5	-17	-6	-1	-3	6	15
7	5	-17	-6	-1	-3	6	15
5	10	-2	-2	-1	2	1	0
5	-1	-3	-2	-2	4	13	38
5	-1	-3	-2	-2	4	13	38
1	2	-4	-1	0	2	7	13
1	2	-4	-1	0	2	7	13
-9	-14	3	-2	-6	-1	-3	-9
-11	-15	0	2	4	1	-9	-20
3	22	1	-3	-5	-1	-2	-5
5	2	1	-1	-4	-1	10	24
-14	5	-2	-3	-4	-10	-27	-70
8	3	0	-1	-4	2	7	15
8	3	0	-1	-4	2	7	15
5	-21	-9	1	-3	4	8	32
-1	-5	-8	-1	-4	-4	-6	-13
-6	10	6	2	3	-2	4	9
4	6	7	-2	-3	2	3	9
4	6	7	-2	-3	2	3	9
6	7	1	-1	1	-3	-4	-13
2	5	12	5	0	-1	1	6
2	2	-7	1	2	-1	0	11
2	2	-7	1	2	-1	0	11
7	13	7	-2	-4	1	6	7
1	-11	-11	-5	-2	-5	-4	-14
3	9	12	4	1	1	-7	-13
-1	4	0	-1	-2	-1	1	0
2	-3	-1	-2	1	2	5	13
-4	-6	-6	-1	-3	-2	2	6
3	18	2	-1	0	3	0	2
3	-2	-2	-2	-5	-1	3	2
2	-6	8	1	-3	-2	-9	-21
2	-6	8	1	-3	-2	-9	-21
6	8	-3	-2	-1	-1	-1	-6
2	0	2	0	0	-1	-4	-7
-1	-12	-9	-3	-4	-3	-7	-9
-1	-12	-9	-3	-4	-3	-7	-9
-1	-4	1	0	-1	5	11	27
-1	-4	1	0	-1	5	11	27
-1	-4	1	0	-1	5	11	27
-1	-4	1	0	-1	5	11	27
-1	-4	1	0	-1	5	11	27
-1	-4	1	0	-1	5	11	27
-1	-4	1	0	-1	5	11	27
-1	-4	1	0	-1	5	11	27
-1	-4	1	0	-1	5	11	27
-1	-4	1	0	-1	5	11	27
-1	-4	1	0	-1	5	11	27
-1	-4	1	0	-1	5	11	27
-4	9	-2	-2	-5	-3	0	5
-6	-5	1	3	0	-1	0	4
-5	-7	-6	-4	-5	-4	-5	-11
-3	1	-2	3	-4	0	-5	-7
-3	1	-2	3	-4	0	-5	-7
-3	1	-2	3	-4	0	-5	-7
0	-2	9	1	7	1	5	9
0	-2	9	1	7	1	5	9
0	-2	9	1	7	1	5	9
-4	-13	4	1	0	3	5	15
2	3	-2	-1	-5	-4	-9	-22
2	-2	-11	-5	-2	-2	-4	-13
2	-2	-11	-5	-2	-2	-4	-13
-2	4	-3	2	-4	0	1	9
8	-1	4	2	-2	1	2	1
8	-1	4	2	-2	1	2	1
-9	-1	-12	-3	-2	-5	-4	-5
0	1	0	0	-4	1	-2	4
-2	-11	0	-2	-2	0	-2	-10
-2	-11	0	-2	-2	0	-2	-10
-1	-13	-4	-3	-4	2	4	12
-1	-13	-4	-3	-4	2	4	12
-2	0	9	0	-1	0	1	3
-2	0	9	0	-1	0	1	3
-2	0	9	0	-1	0	1	3
-2	0	9	0	-1	0	1	3
-2	0	9	0	-1	0	1	3
-2	0	9	0	-1	0	1	3
-2	0	9	0	-1	0	1	3
-2	0	9	0	-1	0	1	3
-2	0	9	0	-1	0	1	3
-2	0	9	0	-1	0	1	3
2	-12	-10	-2	2	0	5	4
30	8	1	4	-2	6	9	38
-6	15	-4	2	-1	-3	-2	-11
-6	15	-4	2	-1	-3	-2	-11
-6	15	-4	2	-1	-3	-2	-11
-6	15	-4	2	-1	-3	-2	-11
12	16	-6	0	1	0	1	21
-27	-2	1	2	-6	-7	-3	-22
-27	-2	1	2	-6	-7	-3	-22
3	-3	-4	4	-14	-33	-12	-38
3	-3	-4	4	-14	-33	-12	-38
3	-3	-4	4	-14	-33	-12	-38
3	-3	-4	4	-14	-33	-12	-38
3	-3	-4	4	-14	-33	-12	-38
-2	-6	8	7	-3	-25	-19	15
12	-48	-24	1	4	-3	8	12
2	6	-6	2	3	37	29	67
2	41	18	0	12	37	-31	-121
14	13	10	-5	16	74	60	80
14	13	10	-5	16	74	60	80
-35	-40	-11	-11	-15	-33	-32	-62
-20	-80	-45	-10	-9	-1	-3	19
-8	16	18	10	3	-18	0	19
-8	16	18	10	3	-18	0	19
9	37	13	6	2	-7	8	45
-1	21	7	-2	-2	-9	-1	11
-1	21	7	-2	-2	-9	-1	11
5	8	-5	-14	-3	-5	-1	-23
7	-7	4	-13	2	7	5	-6
11	15	8	-10	6	13	6	1
-7	-25	-4	-10	-5	-2	1	9
2	-6	6	-3	4	3	-11	-31
5	7	0	-1	1	7	1	3
5	7	0	-1	1	7	1	3
-2	-18	5	-2	-3	1	1	9
-2	-18	5	-2	-3	1	1	9
4	4	-4	1	-6	-6	-11	-19
-1	-6	-3	6	3	1	5	12
-4	-2	-9	0	-5	-3	0	-4
-4	-2	-9	0	-5	-3	0	-4
9	6	1	2	-1	-3	-9	-17
-1	-11	-11	-2	-6	-6	-3	-10
8	7	2	3	0	-1	12	29
8	7	2	3	0	-1	12	29
-5	-3	-5	-3	-2	-3	-1	-3
16	26	3	2	-3	3	1	11
16	26	3	2	-3	3	1	11
13	10	-2	-2	-4	4	13	32
13	10	-2	-2	-4	4	13	32
13	10	-2	-2	-4	4	13	32
-2	0	0	-1	-5	-4	-2	0
-2	0	0	-1	-5	-4	-2	0
-2	0	0	-1	-5	-4	-2	0
-2	0	0	-1	-5	-4	-2	0
-2	0	0	-1	-5	-4	-2	0
-2	0	0	-1	-5	-4	-2	0
0	4	4	2	0	5	14	36
0	4	4	2	0	5	14	36
0	4	4	2	0	5	14	36
0	4	4	2	0	5	14	36
0	4	4	2	0	5	14	36
0	4	4	2	0	5	14	36
0	4	4	2	0	5	14	36
5	3	1	1	5	-1	2	15
-4	-12	4	4	-3	1	-3	-2
-4	-12	4	4	-3	1	-3	-2
-7	-14	-19	-10	-10	-13	-16	-41
-2	2	2	3	1	-2	2	-3
12	6	0	1	-3	4	7	20
-2	4	7	0	1	1	3	7
-2	4	7	0	1	1	3	7
-8	-3	-5	0	-3	-4	-3	-6
4	10	7	3	0	3	5	15
-10	-7	-1	-2	-1	0	-5	-5
-3	-4	-5	0	-4	-2	-6	-8
1	-3	-8	-2	-1	-6	-5	-8
0	-3	-6	-3	-4	0	0	-3
-6	-2	-7	-4	-8	-3	-4	-17
0	-1	10	5	1	2	1	7
0	-1	10	5	1	2	1	7
0	-1	10	5	1	2	1	7
0	-1	10	5	1	2	1	7
0	-1	10	5	1	2	1	7
0	-1	10	5	1	2	1	7
0	-1	10	5	1	2	1	7
0	-1	10	5	1	2	1	7
0	-1	10	5	1	2	1	7
-1	-10	-13	-3	-3	-3	-5	-11
3	8	1	0	-2	-3	-2	-10
3	8	1	0	-2	-3	-2	-10
4	5	5	1	-2	-1	-2	-3
-1	4	-1	2	6	2	2	7
-1	4	-1	2	6	2	2	7
-2	1	1	0	-4	-3	-1	-6
-3	-11	-10	-3	-3	-1	-2	-7
-3	-11	-10	-3	-3	-1	-2	-7
-3	-11	-10	-3	-3	-1	-2	-7
4	0	2	-2	1	-3	1	5
4	0	2	-2	1	-3	1	5
4	0	2	-2	1	-3	1	5
-5	-5	-1	-1	-2	-1	-5	-1
-6	6	1	-1	-5	-1	1	1
2	-4	-2	-3	-2	-2	-4	-16
2	-4	-2	-3	-2	-2	-4	-16
-8	9	9	-2	-3	-5	-14	-33
-8	9	9	-2	-3	-5	-14	-33
1	10	1	1	-3	0	1	-5
-3	-19	-14	-4	-7	-3	-8	-17
-3	-19	-14	-4	-7	-3	-8	-17
3	1	3	3	5	4	7	19
3	1	3	3	5	4	7	19
3	1	3	3	5	4	7	19
3	1	3	3	5	4	7	19
1	8	-1	1	-4	-4	-7	-23
1	8	-1	1	-4	-4	-7	-23
1	8	-1	1	-4	-4	-7	-23
1	8	-1	1	-4	-4	-7	-23
-2	12	8	0	-4	0	0	-1
-2	12	8	0	-4	0	0	-1
-2	12	8	0	-4	0	0	-1
-2	12	8	0	-4	0	0	-1
-2	12	8	0	-4	0	0	-1
-2	12	8	0	-4	0	0	-1
2	8	3	-3	0	2	5	8
2	8	3	-3	0	2	5	8
2	-1	1	4	3	2	9	22
0	11	0	0	-5	-7	-11	-18
0	11	0	0	-5	-7	-11	-18
0	11	0	0	-5	-7	-11	-18
0	11	0	0	-5	-7	-11	-18
3	5	2	3	-1	0	2	9
-5	-6	2	0	-4	0	0	1
-5	-6	2	0	-4	0	0	1
-5	-6	2	0	-4	0	0	1
-5	-6	2	0	-4	0	0	1
-5	-6	2	0	-4	0	0	1
-5	-6	2	0	-4	0	0	1
-9	-2	-9	-3	0	-1	2	6
-2	-4	8	5	3	3	-2	-10
-2	-4	8	5	3	3	-2	-10
-2	-4	8	5	3	3	-2	-10
-2	-4	8	5	3	3	-2	-10
7	8	-1	-2	-5	0	1	9
7	8	-1	-2	-5	0	1	9
-3	-3	18	8	9	4	-1	-1
-3	-3	18	8	9	4	-1	-1
1	4	4	4	3	6	5	15
1	4	4	4	3	6	5	15
-3	-2	0	0	-4	-2	-3	-5
-3	-2	0	0	-4	-2	-3	-5
-10	-4	-5	-5	-5	-4	-1	-10
-10	-4	-5	-5	-5	-4	-1	-10
-10	-4	-5	-5	-5	-4	-1	-10
-5	-15	-8	-5	-5	-3	-15	-39
6	-1	4	-1	-3	0	3	6
-2	-6	-4	-3	3	0	3	6
-2	-6	-4	-3	3	0	3	6
1	7	20	4	-2	0	-1	-2
-6	-14	-12	-3	1	-1	2	9
-6	-14	-12	-3	1	-1	2	9
1	-1	1	2	-1	1	2	8
1	6	0	-3	-2	0	-6	-7
1	6	0	-3	-2	0	-6	-7
-2	-17	-12	-3	-1	-5	-10	-22
-10	5	16	1	0	-3	-1	-5
-10	5	16	1	0	-3	-1	-5
-1	-3	1	0	-3	-4	-9	-22
-2	1	-5	-2	-2	-3	2	2
-6	0	0	2	-3	-1	1	-1
-3	5	8	3	2	0	-1	-8
-3	-19	-14	-5	-6	-3	-1	0
5	14	0	-3	-4	-1	4	12
-5	-13	7	1	-1	0	-6	-22
-5	-13	7	1	-1	0	-6	-22
6	13	0	3	1	1	5	16
6	13	0	3	1	1	5	16
-2	1	3	-1	-2	0	-1	-6
-5	-3	-3	-3	-5	-3	-3	-14
-5	-3	-3	-3	-5	-3	-3	-14
-5	3	12	4	-2	2	2	8
1	1	3	-4	-2	-1	3	8
2	5	5	6	1	3	2	10
-2	-6	-1	1	2	1	0	1
2	-6	-12	-8	-4	0	1	2
2	-6	-12	-8	-4	0	1	2
3	7	6	4	4	1	3	13
-1	4	2	2	-2	-1	-3	-15
-1	4	2	2	-2	-1	-3	-15
-6	-25	-15	-2	-4	0	0	3
-6	-25	-15	-2	-4	0	0	3
-3	-5	-7	-4	1	0	-1	-1
-3	-5	-7	-4	1	0	-1	-1
4	15	7	2	-1	-2	4	10
2	5	1	-2	3	0	-2	3
1	10	5	0	-1	-2	5	12
-1	3	6	-1	-4	-4	-10	-28
1	-6	-5	-4	0	1	-1	-2
0	-5	-6	-1	-3	1	6	14
-6	-13	-4	-2	-4	-1	-9	-15
6	20	13	6	1	3	7	10
1	-15	-2	-1	-2	0	0	5
0	4	-3	-4	-2	-5	1	-1
2	17	5	2	-3	2	2	7
2	17	5	2	-3	2	2	7
-5	-20	-13	-1	-5	-1	-4	-6
-5	-20	-13	-1	-5	-1	-4	-6
1	4	2	-1	-1	-3	-6	-4
1	4	2	-1	-1	-3	-6	-4
-12	-19	-5	-5	-6	-2	5	3
-12	-19	-5	-5	-6	-2	5	3
-12	-19	-5	-5	-6	-2	5	3
-12	-19	-5	-5	-6	-2	5	3
-12	-19	-5	-5	-6	-2	5	3
10	2	-4	-4	-3	3	14	41
10	2	-4	-4	-3	3	14	41
6	7	-2	2	3	11	5	7
6	7	-2	2	3	11	5	7
9	-8	-6	0	-4	-46	20	72
-24	-31	7	4	-4	6	10	16
-24	-31	7	4	-4	6	10	16
-24	-31	7	4	-4	6	10	16
32	20	22	16	9	11	6	21
2	-20	-28	-6	-4	-9	-13	4
-20	-50	-1	8	2	-6	-30	-63
-20	-50	-1	8	2	-6	-30	-63
9	35	32	19	7	10	7	6
13	27	5	5	0	-2	13	18
5	12	-5	-10	-7	-23	3	17
5	12	-5	-10	-7	-23	3	17
5	12	-5	-10	-7	-23	3	17
1	1	2	-14	-2	-3	-13	-56
8	-3	-3	-22	-3	0	12	37
8	-3	-3	-22	-3	0	12	37
8	-3	-3	-22	-3	0	12	37
8	-3	-3	-22	-3	0	12	37
7	-9	-4	-10	-2	3	-2	6
7	-9	-4	-10	-2	3	-2	6
7	-9	-4	-10	-2	3	-2	6
3	11	-7	-5	2	-3	-1	-2
-8	-12	0	5	-3	-2	2	1
-8	-12	0	5	-3	-2	2	1
-8	-12	0	5	-3	-2	2	1
5	9	13	3	2	6	10	29
5	9	13	3	2	6	10	29
5	9	13	3	2	6	10	29
5	9	13	3	2	6	10	29
5	9	13	3	2	6	10	29
5	9	13	3	2	6	10	29
5	9	13	3	2	6	10	29
-5	2	5	-2	-5	-3	-12	-21
-5	2	5	-2	-5	-3	-12	-21
-5	2	5	-2	-5	-3	-12	-21
2	11	-8	1	3	0	3	-3
2	11	-8	1	3	0	3	-3
2	11	-8	1	3	0	3	-3
3	5	14	5	2	6	4	15
3	5	14	5	2	6	4	15
3	5	14	5	2	6	4	15
3	5	14	5	2	6	4	15
-3	-9	-29	-15	-13	-12	-4	-20
0	6	4	5	1	-1	1	-3
3	10	20	9	5	-1	-4	-11
-10	-11	-8	-5	-9	-1	2	6
-3	-2	-5	-2	0	-3	-1	3
-3	-1	8	2	-4	-3	-19	-41
-3	-1	8	2	-4	-3	-19	-41
6	12	7	0	-3	1	7	12
-5	-2	-8	0	-4	2	5	5
-2	4	6	-2	0	-6	-3	-12
-2	4	6	-2	0	-6	-3	-12
-2	4	6	-2	0	-6	-3	-12
-6	-1	0	-1	-4	-3	-8	-24
0	8	8	-5	0	0	0	8
0	8	8	-5	0	0	0	8
0	8	8	-5	0	0	0	8
-3	1	2	2	3	3	-2	1
-3	1	2	2	3	3	-2	1
-3	1	2	2	3	3	-2	1
-3	1	2	2	3	3	-2	1
-3	1	2	2	3	3	-2	1
-3	1	2	2	3	3	-2	1
-3	1	2	2	3	3	-2	1
-3	1	2	2	3	3	-2	1
-3	1	2	2	3	3	-2	1
-3	1	2	2	3	3	-2	1
-3	1	2	2	3	3	-2	1
-3	1	2	2	3	3	-2	1
-3	1	2	2	3	3	-2	1
6	-5	-9	-4	-6	-1	2	6
-3	12	8	6	-3	-1	0	-2
-3	12	8	6	-3	-1	0	-2
-3	12	8	6	-3	-1	0	-2
3	9	6	1	-1	1	5	17
-3	-10	-10	-3	0	-3	-2	-4
-3	-10	-10	-3	0	-3	-2	-4
-3	-10	-10	-3	0	-3	-2	-4
2	-1	-1	-2	-1	0	2	6
2	-1	-1	-2	-1	0	2	6
-7	-2	2	1	-1	-2	-7	-22
-7	-2	2	1	-1	-2	-7	-22
-7	-2	2	1	-1	-2	-7	-22
6	17	4	-1	-1	1	1	0
6	17	4	-1	-1	1	1	0
6	17	4	-1	-1	1	1	0
3	-11	3	-2	-3	-2	-3	0
3	-11	3	-2	-3	-2	-3	0
3	-11	3	-2	-3	-2	-3	0
3	-11	3	-2	-3	-2	-3	0
-1	4	-14	-3	-1	-2	-5	-12
-1	4	-14	-3	-1	-2	-5	-12
2	3	5	1	0	0	-3	-2
2	3	5	1	0	0	-3	-2
-3	-19	-6	-2	-2	0	-3	-1
2	10	6	-1	-1	-3	1	-3
2	10	6	-1	-1	-3	1	-3
3	8	-5	0	-2	1	-1	-2
-7	-3	5	-2	-8	-4	-5	-9
5	13	6	1	1	2	5	22
-4	6	15	3	-2	2	-2	-9
-4	-2	2	-1	4	0	2	11
-4	0	6	0	-2	0	0	-4
4	-5	-6	2	1	0	0	9
6	19	-13	-8	-5	-8	-4	-6
8	10	13	4	1	3	-1	0
0	-1	-7	-2	-5	-1	1	7
4	6	2	3	1	2	3	7
-2	-9	-2	-5	-6	-4	-2	0
-2	-9	-2	-5	-6	-4	-2	0
-2	-9	-2	-5	-6	-4	-2	0
12	27	13	1	-3	1	3	18
-3	7	-2	-4	-11	-4	-3	-8
1	9	-3	1	-2	2	6	15
1	9	-3	1	-2	2	6	15
1	9	-3	1	-2	2	6	15
-3	-6	-10	-3	-6	-3	0	-3
3	6	-3	-3	4	0	6	11
3	6	-3	-3	4	0	6	11
-19	-22	-6	0	-7	-8	-25	-68
5	6	5	-1	-1	6	9	25
4	0	-11	0	-3	3	15	29
4	0	-11	0	-3	3	15	29
1	-4	-2	-1	-3	-3	1	-3
2	-2	-5	-6	-2	1	5	12
-2	-2	4	2	-1	-1	1	3
1	2	-3	-3	-3	-1	-1	-8
0	7	1	-3	-1	0	-2	2
4	4	-3	2	-1	3	5	11
-6	-8	-4	-3	-1	0	1	2
-1	0	9	0	-3	1	2	6
-1	0	9	0	-3	1	2	6
-4	-4	-3	1	1	-1	-1	0
-5	-13	4	4	1	1	0	3
3	-13	-11	-3	-4	-2	2	8
3	1	-9	-6	-3	3	-1	0
-9	-11	-5	-3	-5	-3	-7	-19
0	6	3	2	1	-2	-8	-15
0	6	3	2	1	-2	-8	-15
-1	-8	-5	2	2	3	3	3
-6	-6	-8	-2	-2	-7	-14	-34
-4	-9	2	-3	-4	0	-12	-21
-4	-9	2	-3	-4	0	-12	-21
-3	8	6	-1	3	1	6	13
-3	8	6	-1	3	1	6	13
-3	8	6	-1	-1	-1	1	-3
0	0	-5	-3	-2	-3	-4	-17
0	0	-5	-3	-2	-3	-4	-17
-3	-8	9	4	0	2	6	12
7	2	-1	3	1	3	1	7
7	2	-1	3	1	3	1	7
7	2	-1	3	1	3	1	7
3	-2	-8	-5	-5	-2	0	-9
0	-3	-7	-2	-2	-4	3	2
0	-3	-7	-2	-2	-4	3	2
0	-3	-7	-2	-2	-4	3	2
1	-10	5	2	-1	4	0	8
1	0	6	4	-1	2	-5	-5
1	0	6	4	-1	2	-5	-5
1	0	6	4	-1	2	-5	-5
1	0	6	4	-1	2	-5	-5
-3	0	12	3	-2	1	-1	-3
-3	-22	-6	3	-2	2	0	5
-3	-22	-6	3	-2	2	0	5
2	14	6	3	-1	1	0	-3
3	7	1	-1	0	-1	1	3
0	8	-4	-1	-6	-3	-6	-18
0	8	-4	-1	-6	-3	-6	-18
0	8	-4	-1	-6	-3	-6	-18
0	2	4	-1	-3	-1	1	0
-4	-1	3	0	-1	-2	-6	-17
3	6	0	-2	-4	-3	0	1
-3	-1	0	2	-1	-1	-9	-10
-3	-8	-6	-5	-5	-2	-1	-2
3	9	5	-1	0	0	-3	-4
3	9	5	-1	0	0	-3	-4
-2	-13	-5	-3	-2	1	4	12
-2	2	-3	-3	-4	-3	-1	-3
-3	7	12	3	3	1	0	6
7	6	0	1	0	1	5	9
7	6	0	1	0	1	5	9
-5	-23	-11	-4	-3	0	1	5
-3	6	-10	-3	-3	-4	0	-4
-3	6	-10	-3	-3	-4	0	-4
-1	-4	-2	-2	-3	2	0	-13
-1	-4	-2	-2	-3	2	0	-13
2	3	-3	-2	-5	0	-3	-5
13	20	10	3	-2	-1	-2	-7
-4	-19	-12	-8	-6	-2	3	16
19	8	1	-1	-2	0	4	11
4	-3	-4	-2	-2	0	2	0
4	-3	-4	-2	-2	0	2	0
4	-3	-4	-2	-2	0	2	0
4	-3	-4	-2	-2	0	2	0
6	-3	0	1	-2	-2	0	4
2	9	13	5	7	6	3	1
2	9	13	5	7	6	3	1
2	9	13	5	7	6	3	1
-2	-7	-6	-2	-5	-4	-5	-10
-2	-7	-6	-2	-5	-4	-5	-10
-2	-7	-6	-2	-5	-4	-5	-10
-7	-15	-10	-6	-6	-3	-2	0
-7	1	-8	0	-4	-2	-1	-12
-15	5	8	1	-7	-2	-4	-11
4	-1	-2	2	-1	-5	-6	-4
8	5	2	0	-2	1	7	20
-10	-15	-3	-1	-2	-3	-4	6
9	-10	-9	0	-2	5	7	6
9	-10	-9	0	-2	5	7	6
7	-1	-4	-2	-3	2	1	18
18	21	2	3	3	3	8	22
3	-16	-10	-2	-3	-2	-1	-16
3	-16	-10	-2	-3	-2	-1	-16
0	13	6	1	-2	0	1	12
-20	-18	-13	-2	-3	-1	-6	-10
-18	-11	2	-4	0	0	-3	9
-18	-45	8	-2	-5	-3	-13	-20
0	-21	-6	0	0	5	4	9
-6	-8	2	0	0	2	-5	-14
-20	-5	-2	-1	-4	-4	-1	-18
-1	12	-4	-3	-2	-9	-7	-46
-18	10	7	0	7	23	-14	-78
0	0	-3	-2	9	58	45	16
0	0	-3	-2	9	58	45	16
-12	7	-7	-6	-8	-37	-17	17
29	0	-5	-5	-24	-53	-19	53
9	24	6	6	-8	-21	-21	31
15	52	21	11	10	6	23	67
28	27	31	13	2	17	27	84
-28	31	-9	5	-1	-7	-3	20
-3	11	15	5	-3	-12	-23	-50
-17	-33	-11	5	9	24	22	28
7	-18	-7	6	-6	-9	1	-9
-10	1	4	9	-8	-4	26	49
-4	-28	-3	8	-3	-6	3	-5
-4	-28	-3	8	-3	-6	3	-5
-1	-5	-1	-10	0	2	5	4
1	-27	-16	-21	-8	-5	-4	-4
6	8	-1	-27	2	-4	-3	0
6	8	-1	-27	2	-4	-3	0
-1	16	8	-14	1	4	2	2
-16	-23	-13	-5	-3	-4	3	15
-2	13	6	-2	0	3	-10	-31
4	19	5	-2	1	-4	-7	-3
2	6	5	5	4	8	-3	-10
2	6	5	5	4	8	-3	-10
-4	-2	-6	2	-7	-4	0	3
6	2	-2	3	-1	2	10	34
6	2	-2	3	-1	2	10	34
3	14	24	5	-3	0	-2	-5
3	14	24	5	-3	0	-2	-5
4	-3	-11	0	-3	-3	2	-4
6	2	-6	-1	-2	-3	1	6
-1	-3	-5	1	-1	-3	-5	-11
-2	-3	1	1	-1	-2	-13	-20
0	-5	-3	1	-3	4	13	20
0	-5	-3	1	-3	4	13	20
0	-20	-5	-3	-5	0	-5	-10
10	13	7	2	0	2	9	22
-5	-6	-5	-3	-4	2	-2	-4
-1	5	3	1	-2	-4	-3	-3
0	-3	-8	-2	-4	-2	-1	3
1	23	14	2	-2	-2	4	12
-2	-13	-4	0	-4	-2	-4	-3
11	13	-1	0	-4	0	2	8
-6	-5	-3	3	-4	-4	-11	-12
-6	-5	-3	3	-4	-4	-11	-12
-6	-5	-3	3	-4	-4	-11	-12
-9	-2	2	2	0	-4	-10	-27
7	13	4	0	-3	0	-2	-5
-1	-26	-17	-5	-3	-1	-1	-3
-1	-26	-17	-5	-3	-1	-1	-3
-4	-4	-2	-1	1	1	1	-2
-4	-4	-2	-1	1	1	1	-2
-4	-4	-2	-1	1	1	1	-2
0	-4	0	1	-1	1	0	5
3	13	-6	-3	-3	-3	-2	-6
3	13	-6	-3	-3	-3	-2	-6
0	-7	-4	0	-1	-2	-6	-8
-3	0	-6	-3	-7	-2	0	0
-5	3	3	-1	1	6	11	15
2	-10	-10	-3	-6	-2	-2	-2
2	-10	-10	-3	-6	-2	-2	-2
2	-10	-10	-3	-6	-2	-2	-2
2	-10	-10	-3	-6	-2	-2	-2
1	-8	-11	-1	-3	-4	-3	-3
1	-8	-11	-1	-3	-4	-3	-3
1	-8	-11	-1	-3	-4	-3	-3
1	-8	-11	-1	-3	-4	-3	-3
1	-8	-11	-1	-3	-4	-3	-3
-11	-41	-12	-1	0	0	-10	-11
-11	-41	-12	-1	0	0	-10	-11
3	12	9	3	-3	0	5	9
3	12	9	3	-3	0	5	9
3	12	9	3	-3	0	5	9
1	19	7	-1	1	-3	-2	-12
3	9	9	0	3	5	5	7
3	9	9	0	3	5	5	7
3	9	9	0	3	5	5	7
3	9	9	0	3	5	5	7
3	9	9	0	3	5	5	7
2	-6	0	0	2	-2	-1	-1
2	-6	0	0	2	-2	-1	-1
-1	-7	-9	0	-2	0	0	4
-1	-7	-9	0	-2	0	0	4
-11	-8	-10	-4	-6	-6	-12	-23
-2	-8	-1	-1	1	2	-2	-5
1	14	4	3	4	-1	3	9
1	14	4	3	4	-1	3	9
0	-5	3	0	-1	-1	-1	3
0	-5	3	0	-1	-1	-1	3
1	3	3	2	-1	-1	4	4
1	3	3	2	-1	-1	4	4
1	3	3	2	-1	-1	4	4
1	3	3	2	-1	-1	4	4
1	-2	-6	-2	0	-4	-3	-24
10	5	-7	1	0	3	5	3
10	5	-7	1	0	3	5	3
5	-7	-1	-2	-2	-2	1	7
1	9	0	-2	4	-4	-5	-5
5	-2	-11	-3	-4	-1	-1	0
5	-2	-11	-3	-4	-1	-1	0
5	-2	-11	-3	-4	-1	-1	0
-6	-16	-9	-2	0	-4	-1	5
-6	-16	-9	-2	0	-4	-1	5
-3	-10	5	2	3	4	2	6
-4	-14	2	1	-4	0	0	8
0	4	-5	-3	-1	-2	2	7
0	4	-5	-3	-1	-2	2	7
0	4	-5	-3	-1	-2	2	7
0	4	-5	-3	-1	-2	2	7
-9	-1	1	-1	-2	-1	-3	-5
-9	-1	1	-1	-2	-1	-3	-5
-9	-1	1	-1	-2	-1	-3	-5
-9	-1	1	-1	-2	-1	-3	-5
2	15	15	4	-3	0	-7	-19
2	15	15	4	-3	0	-7	-19
7	16	9	0	1	0	-2	-6
-7	-1	-1	-3	0	-3	-5	-28
-1	-14	-13	-1	-6	-2	3	5
-1	-14	-13	-1	-6	-2	3	5
-1	-14	-13	-1	-6	-2	3	5
-2	-15	-7	0	0	-1	3	1
-2	-15	-7	0	0	-1	3	1
-2	-15	-7	0	0	-1	3	1
0	7	-1	-3	3	-4	-2	3
2	6	-1	1	3	1	4	13
2	6	-1	1	3	1	4	13
2	6	-1	1	3	1	4	13
2	6	-1	1	3	1	4	13
-5	-8	0	1	-5	3	6	13
-5	-8	0	1	-5	3	6	13
-5	-8	0	1	-5	3	6	13
-4	2	-5	-4	-7	-6	-5	-11
-4	2	-5	-4	-7	-6	-5	-11
-4	2	-5	-4	-7	-6	-5	-11
-4	2	-5	-4	-7	-6	-5	-11
-4	2	-5	-4	-7	-6	-5	-11
-4	-18	7	-1	0	4	-4	1
12	5	3	1	0	5	14	41
12	5	3	1	0	5	14	41
12	5	3	1	0	5	14	41
6	9	3	0	-16	-57	-9	27
-60	-27	-8	-2	-11	-33	-41	-66
-60	-27	-8	-2	-11	-33	-41	-66
-60	-27	-8	-2	-11	-33	-41	-66
-60	-27	-8	-2	-11	-33	-41	-66
26	9	5	4	6	19	5	18
-12	27	-9	0	2	6	13	15
-12	27	-9	0	2	6	13	15
-12	27	-9	0	2	6	13	15
-12	27	-9	0	2	6	13	15
-12	27	-9	0	2	6	13	15
-12	27	-9	0	2	6	13	15
-12	27	-9	0	2	6	13	15
-3	-55	-9	-3	3	12	17	8
-1	-19	1	11	-2	-5	-14	-30
0	1	-6	15	-4	10	9	-11
0	1	-6	15	-4	10	9	-11
1	1	4	11	-1	18	18	10
1	1	4	11	-1	18	18	10
-1	-4	4	-1	-6	8	4	-10
-1	-4	4	-1	-6	8	4	-10
-1	-4	4	-1	-6	8	4	-10
-1	-4	4	-1	-6	8	4	-10
-1	-4	4	-1	-6	8	4	-10
-1	-4	4	-1	-6	8	4	-10
-1	-4	4	-1	-6	8	4	-10
-3	2	1	-7	-2	-1	-7	-9
-3	2	1	-7	-2	-1	-7	-9
-3	2	1	-7	-2	-1	-7	-9
-3	2	1	-7	-2	-1	-7	-9
-1	-6	4	3	1	4	5	4
-1	-6	4	3	1	4	5	4
-1	-6	4	3	1	4	5	4
-1	-6	4	3	1	4	5	4
1	8	18	7	7	6	7	10
1	8	18	7	7	6	7	10
2	3	-4	-1	2	-1	2	-6
[truncated: 4,560 more rows]
