# Supplementary material for: Flexible Virtual Reality System for Neurorehabilitation and Quality of Life Improvement
Source: Sensors (Basel). 2020 Oct 23;20(21):6045. doi: 10.3390/s20216045 (PMC7672612; doi:10.3390/s20216045)
Supplement: Supplementary file 1 [file sensors-20-06045-s001.zip › S4_EMG/User1/WhackAMole2.txt]

0	0	0	0	0	0	0	0
0	0	0	0	0	0	0	0
-1	-1	0	0	-4	0	-1	-1
0	0	0	0	-2	1	2	1
0	-1	0	-1	0	0	-2	-1
0	-1	-2	0	-4	-1	-1	-1
1	-1	-1	0	0	0	1	-2
0	-2	-2	-1	-5	-2	-2	-1
0	-2	-2	-1	-5	-2	-2	-1
1	-2	1	-1	0	-1	-1	-1
-1	1	-1	-1	-3	-1	-2	0
-1	1	-1	-1	-3	-1	-2	0
-2	-1	0	-3	0	-2	-2	-2
-1	0	-2	1	-4	-1	-2	0
0	-2	0	-1	-1	-1	-1	0
0	-1	0	-1	1	-2	1	-2
-2	-3	0	-1	-5	-3	-1	0
1	1	-1	-1	-1	-1	-1	-2
-2	0	-1	-2	-5	-2	-2	0
1	1	0	-1	-1	0	0	-1
-3	-2	1	-1	-2	0	0	0
0	0	-2	0	-3	0	1	-2
-1	0	-1	-1	-2	1	-1	-1
0	0	0	-1	0	2	1	1
0	0	0	-1	0	2	1	1
-1	-3	-1	-2	-2	-3	-2	-1
-1	0	-2	-1	-3	2	-1	0
-1	0	-2	-1	-3	2	-1	0
-1	0	0	0	0	-2	0	-1
0	-2	-2	-2	-3	-1	0	0
-1	0	0	-2	1	1	-1	0
0	-2	0	-2	-1	-2	-1	1
0	0	-1	-2	-4	-2	2	2
-2	-1	0	-1	2	1	0	0
-1	-1	-1	1	-2	2	1	-1
-1	-1	-1	1	-2	2	1	-1
-2	-1	-2	0	-3	-2	-2	-2
-2	-1	-2	0	-3	-2	-2	-2
-2	-1	-2	0	-3	-2	-2	-2
-1	-1	1	0	-1	-2	-2	0
-2	-1	-3	0	-5	-6	-3	-1
-2	-1	-2	-2	-3	-2	0	2
-2	-1	-2	-2	-3	-2	0	2
-1	-2	1	-1	-3	-5	-2	-2
-1	-1	-1	-1	-1	-5	-5	-6
0	-2	-2	-1	-4	-4	-2	1
0	-2	-2	-1	-4	-4	-2	1
-1	0	0	0	-2	1	1	-2
-1	0	0	0	-2	1	1	-2
-4	-1	-2	-3	-3	-1	-2	-13
-4	-1	-2	-3	-3	-1	-2	-13
-2	-3	5	0	-5	-3	2	2
-2	-3	5	0	-5	-3	2	2
0	-3	-4	-1	-2	2	0	10
0	-3	-4	-1	-2	2	0	10
0	-3	-4	-1	-2	2	0	10
-1	2	0	-4	-9	-9	-11	-17
-3	4	7	4	0	-1	-4	2
-3	4	7	4	0	-1	-4	2
3	8	3	2	1	7	6	15
-2	4	4	0	0	1	1	2
0	-1	0	-1	0	1	-1	-3
0	-1	0	-1	0	1	-1	-3
0	-1	0	-1	0	1	-1	-3
1	-2	-4	-3	-3	0	1	1
0	1	1	-3	-3	-2	1	3
-1	-4	-3	-4	3	2	1	2
2	0	3	-2	-2	2	3	4
2	0	3	-2	-2	2	3	4
1	1	-1	0	1	-1	0	10
-3	0	-1	-5	-6	-1	-1	-5
-3	0	-1	-5	-6	-1	-1	-5
-3	0	-1	-5	-6	-1	-1	-5
-1	5	4	-1	-2	1	2	0
0	-7	-3	-2	0	-2	-1	-1
0	-7	-3	-2	0	-2	-1	-1
0	-7	-3	-2	0	-2	-1	-1
-1	-3	-4	-2	-2	-2	1	6
-1	-3	-4	-2	-2	-2	1	6
2	5	2	1	-3	1	1	-1
1	-7	-5	0	1	-4	-3	4
-1	2	-1	-2	-4	-3	-6	-7
0	-5	0	-1	3	1	2	10
-4	-4	-7	-7	-8	-3	-3	-12
-4	-4	-7	-7	-8	-3	-3	-12
-4	-4	-7	-7	-8	-3	-3	-12
-2	-5	-3	0	-2	0	-4	-11
1	-11	-9	0	-4	0	-2	-1
1	-11	-9	0	-4	0	-2	-1
1	-11	-9	0	-4	0	-2	-1
-2	-11	-10	-1	-11	-4	-1	-1
3	3	2	2	2	1	1	7
3	3	2	2	2	1	1	7
3	3	2	2	2	1	1	7
-6	-14	-4	3	-2	2	-1	-2
-2	-6	-5	-2	-8	-7	-9	-11
-2	-6	-5	-2	-8	-7	-9	-11
-2	-6	-5	-2	-8	-7	-9	-11
-2	-6	-5	-2	-8	-7	-9	-11
-3	-13	-14	-4	-3	1	-2	0
-3	-13	-14	-4	-3	1	-2	0
-3	-13	-14	-4	-3	1	-2	0
-3	-13	-14	-4	-3	1	-2	0
1	0	-2	-2	-7	-2	0	4
1	0	-2	-2	-7	-2	0	4
1	0	-2	-2	-7	-2	0	4
1	0	-2	-2	-7	-2	0	4
0	-1	-1	0	3	-1	-1	4
0	-1	-1	0	3	-1	-1	4
0	-1	-1	0	3	-1	-1	4
0	-1	-1	0	3	-1	-1	4
3	14	8	3	3	2	2	6
3	14	8	3	3	2	2	6
3	14	8	3	3	2	2	6
3	14	8	3	3	2	2	6
-1	11	6	1	0	1	-2	-2
-1	11	6	1	0	1	-2	-2
-1	11	6	1	0	1	-2	-2
-1	11	6	1	0	1	-2	-2
2	3	5	6	7	3	2	1
2	3	5	6	7	3	2	1
2	3	5	6	7	3	2	1
2	3	5	6	7	3	2	1
4	13	9	-2	-5	-1	2	6
1	-2	-7	-2	-4	-1	2	4
1	-2	-7	-2	-4	-1	2	4
1	-2	-7	-2	-4	-1	2	4
1	-2	-7	-2	-4	-1	2	4
1	-2	-7	-2	-4	-1	2	4
1	-2	-7	-2	-4	-1	2	4
1	-2	-7	-2	-4	-1	2	4
1	-2	-7	-2	-4	-1	2	4
-1	-11	-5	0	-2	0	2	6
-1	-11	-5	0	-2	0	2	6
-1	-11	-5	0	-2	0	2	6
-1	-11	-5	0	-2	0	2	6
-4	-4	-1	-3	-4	-2	-1	-1
-4	-4	-1	-3	-4	-2	-1	-1
-4	-4	-1	-3	-4	-2	-1	-1
-4	3	5	-1	-1	-5	-4	-8
1	-7	-6	-5	-5	1	0	3
1	-5	-7	-4	3	3	0	3
2	11	8	4	2	2	0	-4
2	11	8	4	2	2	0	-4
2	11	8	4	2	2	0	-4
2	11	8	4	2	2	0	-4
-2	4	0	0	-1	1	3	5
-2	4	0	0	-1	1	3	5
1	3	1	2	1	2	1	-1
-2	-5	-4	1	4	-2	0	3
-2	-5	-4	1	4	-2	0	3
-2	-5	-4	1	4	-2	0	3
-2	-5	-4	1	4	-2	0	3
-2	-5	-4	1	4	-2	0	3
-2	-5	-4	1	4	-2	0	3
-3	-2	-1	2	2	-3	-5	-13
-3	-2	-1	2	2	-3	-5	-13
-3	-2	-1	2	2	-3	-5	-13
-3	-2	-1	2	2	-3	-5	-13
-4	-6	-2	-3	-6	-4	0	0
-4	-6	-2	-3	-6	-4	0	0
-2	0	1	2	-5	-4	0	1
-1	-4	-3	2	1	3	0	2
3	13	10	0	2	-1	0	0
3	13	10	0	2	-1	0	0
0	3	3	1	4	2	0	3
2	8	3	-2	-1	-4	-2	-1
-2	-2	2	-2	-8	-2	-3	1
-2	-2	2	-2	-8	-2	-3	1
2	4	3	-1	2	2	3	1
-1	3	9	7	1	-1	-2	-1
-1	3	9	7	1	-1	-2	-1
-1	-6	-1	-1	-3	-7	-7	0
-1	-6	-1	-1	-3	-7	-7	0
-1	-6	-1	-1	-3	-7	-7	0
-1	4	-1	1	1	1	0	-1
-1	4	-1	1	1	1	0	-1
-1	4	-1	1	1	1	0	-1
1	4	-1	-1	-3	2	3	-1
0	-6	3	1	4	1	1	1
0	1	4	0	-2	0	0	-2
0	1	4	0	-2	0	0	-2
0	1	4	0	-2	0	0	-2
-2	-3	-2	-4	-5	-2	-5	-7
-2	-3	-2	-4	-5	-2	-5	-7
-2	-3	-2	-4	-5	-2	-5	-7
-2	3	3	-1	0	-4	0	-2
1	13	7	-1	2	-3	0	-1
2	1	4	3	-2	0	-2	0
2	1	4	3	-2	0	-2	0
-2	1	-1	0	-4	-2	-1	2
-2	1	-1	0	-4	-2	-1	2
0	4	0	3	-1	2	-2	-6
-3	-9	-2	-3	-5	-3	-3	-8
-1	1	-2	-1	-2	0	0	6
-5	-8	-4	-1	-4	-4	-7	-19
-5	-8	-4	-1	-4	-4	-7	-19
-1	-2	-3	-3	-4	-2	-1	1
2	-8	0	1	-1	3	1	6
-1	0	-3	2	-2	0	-1	1
-1	0	-3	2	-2	0	-1	1
-3	-6	-1	-3	0	-2	-1	4
-3	-3	-5	0	3	0	-2	-11
-3	-3	-5	0	3	0	-2	-11
4	14	7	-8	-4	0	4	5
-1	-5	-2	3	-1	2	-2	-10
2	0	-3	-5	-9	-3	3	5
2	0	-3	-5	-9	-3	3	5
2	0	-3	-5	-9	-3	3	5
-2	1	6	-1	-2	0	1	-1
-2	1	6	-1	-2	0	1	-1
1	-17	-7	-2	0	4	0	6
1	-17	-7	-2	0	4	0	6
8	6	3	-2	-8	-5	2	1
-3	-14	-22	-1	2	0	4	4
1	7	2	-5	-6	-4	-4	-16
1	7	2	-5	-6	-4	-4	-16
1	7	2	-5	-6	-4	-4	-16
-10	-39	-43	2	1	2	0	-2
6	32	23	-1	0	-5	-1	5
6	32	23	-1	0	-5	-1	5
6	32	23	-1	0	-5	-1	5
6	32	23	-1	0	-5	-1	5
-4	-6	-5	-1	-3	-5	-4	-10
-4	-6	-5	-1	-3	-5	-4	-10
-4	-6	-5	-1	-3	-5	-4	-10
-4	-6	-5	-1	-3	-5	-4	-10
-2	7	10	-1	-5	-2	1	-1
-2	7	10	-1	-5	-2	1	-1
-2	7	10	-1	-5	-2	1	-1
-2	7	10	-1	-5	-2	1	-1
5	6	4	-3	0	1	2	10
5	6	4	-3	0	1	2	10
5	6	4	-3	0	1	2	10
3	6	3	1	-4	-1	1	10
-1	-1	1	-6	-6	-1	3	8
-2	11	6	3	-1	1	-5	-5
-2	11	6	3	-1	1	-5	-5
-2	11	6	3	-1	1	-5	-5
-3	5	0	2	-3	1	-4	-9
-3	5	0	2	-3	1	-4	-9
-3	5	0	2	-3	1	-4	-9
-3	5	0	2	-3	1	-4	-9
-1	-8	-7	-1	0	-1	-5	-5
0	-4	-2	2	0	4	6	9
0	-4	-2	2	0	4	6	9
0	-4	-2	2	0	4	6	9
0	-4	-2	2	0	4	6	9
-2	-2	-5	-1	-6	-2	-1	-4
-2	-2	-5	-1	-6	-2	-1	-4
-2	-2	-5	-1	-6	-2	-1	-4
-2	-2	-5	-1	-6	-2	-1	-4
-2	-10	-3	4	-1	-2	-9	-11
-2	-10	-3	4	-1	-2	-9	-11
-2	-10	-3	4	-1	-2	-9	-11
-2	-10	-3	4	-1	-2	-9	-11
-2	-10	-3	4	-1	-2	-9	-11
-2	-10	-3	4	-1	-2	-9	-11
-2	-10	-3	4	-1	-2	-9	-11
-2	-10	-3	4	-1	-2	-9	-11
-5	9	6	-2	-6	-4	-8	-19
-5	9	6	-2	-6	-4	-8	-19
3	12	6	0	-2	-3	-7	-13
3	12	6	0	-2	-3	-7	-13
3	12	6	0	-2	-3	-7	-13
0	-6	-4	-6	-8	-5	0	-2
2	-2	0	-1	1	-1	-1	-4
2	-2	0	-1	1	-1	-1	-4
2	-2	0	-1	1	-1	-1	-4
2	-2	0	-1	1	-1	-1	-4
-3	-2	-5	-5	-7	-8	-9	-11
-3	-2	-5	-5	-7	-8	-9	-11
-3	-2	-5	-5	-7	-8	-9	-11
-3	-2	-5	-5	-7	-8	-9	-11
-3	-2	-5	-5	-7	-8	-9	-11
-3	-2	-5	-5	-7	-8	-9	-11
-3	-2	-5	-5	-7	-8	-9	-11
-3	-2	-5	-5	-7	-8	-9	-11
4	10	9	3	4	4	3	1
3	7	7	7	2	3	4	4
3	7	7	7	2	3	4	4
3	7	7	7	2	3	4	4
3	7	7	7	2	3	4	4
-1	-5	-4	2	-3	0	-3	-2
3	10	9	6	5	3	-2	-9
3	10	9	6	5	3	-2	-9
3	10	9	6	5	3	-2	-9
-3	-6	-4	-6	-4	-4	-8	-12
-2	1	2	-1	-3	-5	1	1
-2	1	2	-1	-3	-5	1	1
2	-1	-8	-4	-6	1	0	10
-6	-6	1	6	-1	4	1	2
3	16	7	3	0	0	-7	-9
3	16	7	3	0	0	-7	-9
0	-13	-12	-7	-7	1	5	12
0	9	8	0	-1	0	6	14
-3	-4	4	-3	-2	0	4	11
-3	-4	4	-3	-2	0	4	11
-3	-4	4	-3	-2	0	4	11
-3	-4	4	-3	-2	0	4	11
-1	-4	-2	-4	-6	-2	4	1
-4	0	5	4	0	1	-5	-13
-4	0	5	4	0	1	-5	-13
2	13	5	-2	1	0	-2	-3
-5	-7	-5	-6	-4	1	-1	3
-5	-7	-5	-6	-4	1	-1	3
-5	-7	-5	-6	-4	1	-1	3
-5	-7	-5	-6	-4	1	-1	3
-3	-9	-1	-1	-2	-1	1	2
3	5	11	3	2	-1	6	-2
3	5	11	3	2	-1	6	-2
3	5	11	3	2	-1	6	-2
3	5	11	3	2	-1	6	-2
5	-6	8	4	1	4	11	15
5	-6	8	4	1	4	11	15
7	1	7	2	-4	2	6	28
7	1	7	2	-4	2	6	28
19	28	3	2	6	12	21	35
19	28	3	2	6	12	21	35
8	10	2	-2	7	7	12	12
8	10	2	-2	7	7	12	12
-11	-13	-3	-1	-2	-8	-10	-11
-13	-19	-3	-4	-1	-5	-8	-28
-13	-4	-4	-1	1	1	3	10
6	-6	-8	-3	-5	-7	-4	-7
10	20	5	1	0	4	4	20
10	20	5	1	0	4	4	20
10	20	5	1	0	4	4	20
10	20	5	1	0	4	4	20
10	20	5	1	0	4	4	20
10	20	5	1	0	4	4	20
-1	-8	-6	-5	-1	0	-3	2
-1	-8	-6	-5	-1	0	-3	2
-1	-8	-6	-5	-1	0	-3	2
-1	-8	-6	-5	-1	0	-3	2
-1	-8	-6	-5	-1	0	-3	2
-1	-8	-6	-5	-1	0	-3	2
5	12	12	2	1	3	6	7
5	12	12	2	1	3	6	7
-4	15	-10	-3	0	-1	2	1
-4	15	-10	-3	0	-1	2	1
-4	15	-10	-3	0	-1	2	1
-4	15	-10	-3	0	-1	2	1
-4	15	-10	-3	0	-1	2	1
-6	-22	-5	1	-4	0	-8	-6
-9	-27	-10	-1	-3	-6	-2	0
-9	-27	-10	-1	-3	-6	-2	0
-9	-27	-10	-1	-3	-6	-2	0
-9	-27	-10	-1	-3	-6	-2	0
-9	-27	-10	-1	-3	-6	-2	0
-9	-27	-10	-1	-3	-6	-2	0
-22	5	1	1	-1	-3	-5	-31
0	9	6	1	-3	-3	-13	-39
0	9	6	1	-3	-3	-13	-39
0	9	6	1	-3	-3	-13	-39
-14	-30	-5	-2	-5	-16	-20	8
0	-14	-6	-2	-7	1	3	8
0	-14	-6	-2	-7	1	3	8
0	-14	-6	-2	-7	1	3	8
-13	20	8	-1	-3	-23	-24	-60
-13	20	8	-1	-3	-23	-24	-60
-11	13	23	-7	-3	3	-11	-16
-11	13	23	-7	-3	3	-11	-16
-11	13	23	-7	-3	3	-11	-16
-13	-20	-20	-4	-4	1	-6	-6
-13	-20	-20	-4	-4	1	-6	-6
-13	-20	-20	-4	-4	1	-6	-6
-13	-20	-20	-4	-4	1	-6	-6
12	-7	-9	1	1	7	30	72
8	-9	15	-5	6	-5	9	31
8	-9	15	-5	6	-5	9	31
8	-9	15	-5	6	-5	9	31
12	28	8	-7	-5	0	-5	0
12	28	8	-7	-5	0	-5	0
5	3	-6	-15	-6	-5	2	20
5	3	-6	-15	-6	-5	2	20
7	0	0	-1	-1	-4	2	17
7	0	0	-1	-1	-4	2	17
0	2	-21	-3	-3	-2	-6	-8
-7	10	-2	3	-1	0	-1	2
2	-3	7	4	-2	-2	-3	3
-12	-34	-12	6	0	2	-3	-16
-9	-7	-8	-1	-1	-6	-1	-2
18	27	27	8	2	4	10	19
18	27	27	8	2	4	10	19
18	27	27	8	2	4	10	19
4	21	10	4	3	0	7	13
0	-2	-10	-5	-4	-4	-4	2
0	-2	-10	-5	-4	-4	-4	2
0	-2	-10	-5	-4	-4	-4	2
0	-2	-10	-5	-4	-4	-4	2
0	-2	-10	-5	-4	-4	-4	2
0	-2	-10	-5	-4	-4	-4	2
0	-2	-10	-5	-4	-4	-4	2
0	-2	-10	-5	-4	-4	-4	2
0	-2	-10	-5	-4	-4	-4	2
0	-2	-10	-5	-4	-4	-4	2
0	-2	-10	-5	-4	-4	-4	2
-2	-1	-8	-7	-2	-1	-2	-2
3	7	-5	-3	0	-5	-3	-5
3	7	-5	-3	0	-5	-3	-5
3	3	0	2	0	1	4	14
3	3	0	2	0	1	4	14
3	3	0	2	0	1	4	14
3	3	0	2	0	1	4	14
3	3	0	2	0	1	4	14
3	3	0	2	0	1	4	14
-1	-11	-4	3	-1	0	0	2
-1	-11	-4	3	-1	0	0	2
-5	3	1	10	7	1	-2	-5
-3	6	5	2	1	-3	-5	-10
-3	6	5	2	1	-3	-5	-10
-3	6	5	2	1	-3	-5	-10
-3	6	5	2	1	-3	-5	-10
-3	6	5	2	1	-3	-5	-10
-3	0	-6	-1	-4	0	1	2
-3	0	-6	-1	-4	0	1	2
-3	0	-6	-1	-4	0	1	2
-3	0	-6	-1	-4	0	1	2
0	5	13	1	-3	-3	-3	-8
-4	-16	-13	-6	-7	-1	-4	-3
-4	-16	-13	-6	-7	-1	-4	-3
-4	-16	-13	-6	-7	-1	-4	-3
0	0	4	-1	0	-1	0	-2
0	0	4	-1	0	-1	0	-2
3	11	9	-4	-2	-2	-2	-5
3	11	9	-4	-2	-2	-2	-5
0	-7	-1	-2	-7	-3	-4	-3
0	5	6	0	0	3	4	8
-2	7	3	-3	-6	-3	-3	-5
-1	-17	-14	-4	2	-2	0	0
-4	-11	-10	-1	1	0	-2	-8
2	9	-2	-1	-2	-3	2	4
2	9	-2	-1	-2	-3	2	4
0	5	9	-1	-1	1	2	2
3	3	-5	2	1	-1	2	4
0	-4	-5	-3	0	-2	-2	-2
-1	8	8	2	0	0	-2	1
-1	8	8	2	0	0	-2	1
4	-2	-3	-2	0	-1	-1	3
4	-2	-3	-2	0	-1	-1	3
-7	-6	0	-5	-4	-4	-5	-8
-7	-6	0	-5	-4	-4	-5	-8
-7	-6	0	-5	-4	-4	-5	-8
-4	-21	-16	-3	-3	0	0	0
-3	-5	-5	-3	-4	-1	0	1
-3	-5	-5	-3	-4	-1	0	1
-3	-5	-5	-3	-4	-1	0	1
0	-5	-4	0	-10	-1	-1	-3
0	-5	-4	0	-10	-1	-1	-3
-1	0	5	2	2	3	4	6
-1	0	5	2	2	3	4	6
-8	-7	5	-6	-7	-6	-4	-5
-2	-9	-5	2	-2	1	-5	-14
-2	-9	-5	2	-2	1	-5	-14
-2	-9	-5	2	-2	1	-5	-14
-2	3	1	0	0	1	0	-2
-2	-1	-2	-1	-1	3	-2	-2
1	1	1	0	0	-3	-4	-11
1	1	1	0	0	-3	-4	-11
2	-13	-13	2	1	0	-1	0
-1	7	1	-2	-5	-2	0	3
-1	7	1	-2	-5	-2	0	3
-1	7	1	-2	-5	-2	0	3
2	5	4	3	1	3	1	1
0	9	6	4	2	4	5	2
0	9	6	4	2	4	5	2
0	9	6	4	2	4	5	2
0	9	6	4	2	4	5	2
1	-1	-2	-2	-1	-8	-9	-29
1	-1	-2	-2	-1	-8	-9	-29
1	-1	-2	-2	-1	-8	-9	-29
1	-1	-2	-2	-1	-8	-9	-29
1	-1	-2	-2	-1	-8	-9	-29
1	-1	-2	-2	-1	-8	-9	-29
1	-1	-2	-2	-1	-8	-9	-29
1	-1	-2	-2	-1	-8	-9	-29
1	-1	-2	-2	-1	-8	-9	-29
1	-1	-2	-2	-1	-8	-9	-29
1	-1	-2	-2	-1	-8	-9	-29
1	-1	-2	-2	-1	-8	-9	-29
1	-1	-2	-2	-1	-8	-9	-29
1	-1	-2	-2	-1	-8	-9	-29
1	-1	-2	-2	-1	-8	-9	-29
1	-1	-2	-2	-1	-8	-9	-29
1	-1	-2	-2	-1	-8	-9	-29
1	-1	-2	-2	-1	-8	-9	-29
1	-1	-2	-2	-1	-8	-9	-29
1	-1	-2	-2	-1	-8	-9	-29
1	-1	-2	-2	-1	-8	-9	-29
1	-1	-2	-2	-1	-8	-9	-29
1	-1	-2	-2	-1	-8	-9	-29
1	-1	-2	-2	-1	-8	-9	-29
1	-1	-2	-2	-1	-8	-9	-29
1	-1	-2	-2	-1	-8	-9	-29
1	-1	-2	-2	-1	-8	-9	-29
1	-1	-2	-2	-1	-8	-9	-29
1	4	4	0	0	1	2	11
4	2	0	0	-2	1	0	5
4	2	0	0	-2	1	0	5
-1	8	10	6	4	0	-2	1
-1	8	10	6	4	0	-2	1
-1	8	10	6	4	0	-2	1
-1	8	10	6	4	0	-2	1
-4	-5	4	-5	-2	-5	2	36
-37	-12	-5	-5	-6	-1	4	15
-10	2	7	-2	-6	-2	0	-14
23	23	9	-2	-4	1	5	17
23	23	9	-2	-4	1	5	17
3	5	1	1	4	2	-2	10
4	-1	3	1	4	1	3	-5
-1	-4	2	1	-4	-2	-3	-17
-8	15	2	10	1	-24	-17	22
-1	-9	-7	3	-5	-5	-7	22
-1	-9	-7	3	-5	-5	-7	22
-39	-23	-9	5	6	18	-6	-52
-39	-23	-9	5	6	18	-6	-52
0	-18	-4	7	1	10	14	67
40	41	20	4	5	28	29	54
40	41	20	4	5	28	29	54
27	-22	-19	-10	-15	-10	2	33
-11	-6	5	-8	-8	-17	-16	-54
10	17	6	4	2	2	-15	-64
17	12	2	-4	-7	-7	18	22
17	12	2	-4	-7	-7	18	22
4	-14	-15	4	3	-5	8	1
-5	3	3	0	-10	-2	-5	-19
17	1	-5	1	-4	-7	3	8
17	1	-5	1	-4	-7	3	8
-1	14	5	-4	8	11	25	59
-1	14	5	-4	8	11	25	59
-1	-29	-26	-14	-7	-5	-10	-9
-6	1	2	-18	-6	-9	-8	-15
-6	1	2	-18	-6	-9	-8	-15
5	8	6	-1	4	1	-8	-29
0	-4	-4	-15	1	-3	-5	5
0	-4	-4	-15	1	-3	-5	5
0	-4	-4	-15	1	-3	-5	5
-15	2	16	2	-1	-9	-28	-75
-15	-17	-13	-4	1	4	7	21
-15	-17	-13	-4	1	4	7	21
-1	-3	1	-3	-5	-6	-5	-4
16	-5	0	3	1	-1	-6	-9
-3	-21	-16	-9	-5	-1	-4	4
-1	9	11	7	4	5	3	8
-9	-15	-13	-4	-4	-3	-4	2
-9	-15	-13	-4	-4	-3	-4	2
3	16	8	5	0	5	9	22
0	-2	-2	0	1	-2	-1	-4
0	-2	-2	0	1	-2	-1	-4
0	-2	-2	0	1	-2	-1	-4
-7	-7	-11	-8	-7	-10	-6	-4
3	15	12	4	-1	-1	6	14
0	-8	-3	-1	-4	0	5	7
0	-8	-3	-1	-4	0	5	7
-3	-5	-3	-4	-6	-3	-1	-2
1	-5	-5	3	2	0	1	4
1	-5	-5	3	2	0	1	4
1	-5	-5	3	2	0	1	4
1	-5	-5	3	2	0	1	4
1	-5	-5	3	2	0	1	4
1	-5	-5	3	2	0	1	4
-5	-2	-3	-1	-3	-2	-5	-14
0	-1	1	2	0	-5	-5	-10
0	-1	1	2	0	-5	-5	-10
0	-1	1	2	0	-5	-5	-10
0	-1	1	2	0	-5	-5	-10
0	-1	1	2	0	-5	-5	-10
-4	1	-7	8	5	6	6	14
0	21	21	8	2	9	8	16
-3	4	3	4	-2	-1	2	2
-3	4	3	4	-2	-1	2	2
-3	4	3	4	-2	-1	2	2
-3	4	3	4	-2	-1	2	2
-3	4	3	4	-2	-1	2	2
-3	4	3	4	-2	-1	2	2
1	-15	-10	-3	-1	1	9	17
1	-15	-10	-3	-1	1	9	17
1	-15	-10	-3	-1	1	9	17
1	-15	-10	-3	-1	1	9	17
0	-5	-1	-4	-4	0	4	14
2	16	15	0	3	1	-3	-14
-12	-17	-14	-3	-4	-1	-5	-8
-1	3	-2	-1	-7	0	3	3
-4	-2	2	0	-1	-2	-7	-14
1	2	0	-4	-6	-3	5	13
-3	-13	-12	-7	-1	-1	-1	-2
-2	10	12	4	-1	1	1	-5
-1	-10	-4	1	-4	-3	-1	0
-1	-10	-4	1	-4	-3	-1	0
3	-12	-12	-6	-4	-2	-4	-2
1	3	-3	1	2	2	4	13
0	7	5	-5	-5	-2	0	-3
-5	10	10	2	-2	-2	-4	-5
-3	-6	0	7	1	4	-1	-11
-3	-6	0	7	1	4	-1	-11
-3	-6	0	7	1	4	-1	-11
0	-4	-2	-7	-5	-4	4	11
4	-8	-4	-4	-5	-4	-1	6
4	-8	-4	-4	-5	-4	-1	6
4	-8	-4	-4	-5	-4	-1	6
1	1	-1	-2	-2	1	1	9
-1	0	-1	0	7	3	1	0
-1	0	-1	0	7	3	1	0
-2	-14	-12	-2	-3	-2	-4	-7
-5	-19	-14	-1	4	2	1	4
-2	6	-1	-5	-5	-2	2	2
1	8	9	4	1	2	-1	-5
1	8	9	4	1	2	-1	-5
-2	7	-6	-1	-2	0	-1	-6
2	3	3	-1	-2	1	-1	-4
3	9	5	-1	4	-2	-6	-8
3	9	5	-1	4	-2	-6	-8
3	9	5	-1	4	-2	-6	-8
-2	-11	-6	-3	-5	-3	-3	3
-2	12	2	4	-1	3	0	-3
-2	12	2	4	-1	3	0	-3
-2	12	2	4	-1	3	0	-3
1	7	4	4	9	2	1	3
1	7	4	4	9	2	1	3
-4	-15	-15	-1	0	1	-1	-3
-4	-15	-15	-1	0	1	-1	-3
-3	1	7	2	-4	2	0	2
-2	5	1	-5	-3	-1	-2	-6
2	-3	-5	-4	-3	-4	0	0
2	-3	-5	-4	-3	-4	0	0
0	3	7	2	-4	0	1	6
-2	2	-1	-6	-4	-1	2	-4
3	15	8	5	1	2	-3	-10
0	1	-7	0	-2	1	-1	0
0	-7	-8	-3	-7	-2	1	4
-4	7	7	-3	0	0	-1	-5
-4	7	7	-3	0	0	-1	-5
1	-6	-7	0	2	1	-3	-4
1	-6	-7	0	2	1	-3	-4
-8	-1	2	-1	-4	-4	-8	-21
3	-5	-2	1	0	0	1	2
3	-5	-2	1	0	0	1	2
-2	6	5	1	-1	0	1	4
3	2	0	2	1	2	0	4
3	-2	-1	0	1	2	3	9
2	5	4	-3	-4	-1	0	4
5	4	-2	3	1	-4	-1	6
5	4	-2	3	1	-4	-1	6
-4	9	4	-1	2	-1	-2	-8
1	13	9	0	3	5	5	11
1	13	9	0	3	5	5	11
1	13	9	0	3	5	5	11
1	2	1	-7	-6	-2	-2	1
1	2	1	-7	-6	-2	-2	1
7	22	6	-2	-5	-2	0	3
7	22	6	-2	-5	-2	0	3
7	22	6	-2	-5	-2	0	3
-6	-16	0	2	1	-3	-6	-8
-6	-16	0	2	1	-3	-6	-8
-1	-2	-4	-3	-1	-2	-4	-9
-1	-2	-4	-3	-1	-2	-4	-9
-19	-31	-3	-3	0	-5	-14	-40
6	7	-3	0	-1	-1	1	9
6	7	-3	0	-1	-1	1	9
6	7	-3	0	-1	-1	1	9
6	7	-3	0	-1	-1	1	9
6	7	-3	0	-1	-1	1	9
-1	11	-7	0	-1	2	0	-4
3	9	6	-1	-3	-3	-4	-13
3	11	-2	0	-3	-2	-3	5
9	4	-2	-2	1	1	3	-2
9	4	-2	-2	1	1	3	-2
8	19	3	1	-4	0	0	1
8	19	3	1	-4	0	0	1
8	19	3	1	-4	0	0	1
8	19	3	1	-4	0	0	1
8	19	3	1	-4	0	0	1
8	19	3	1	-4	0	0	1
8	19	3	1	-4	0	0	1
8	19	3	1	-4	0	0	1
8	19	3	1	-4	0	0	1
1	-15	-10	-3	1	1	1	15
-12	-14	-1	-2	-6	-2	-8	-16
-6	14	3	2	2	-2	-3	-9
-6	14	3	2	2	-2	-3	-9
-6	14	3	2	2	-2	-3	-9
-6	14	3	2	2	-2	-3	-9
-5	7	1	1	-2	2	1	5
-11	-15	-14	-2	-2	1	-1	-8
-3	-11	-12	-2	-2	1	-5	0
-8	-5	10	2	-7	-4	-1	-16
-8	-5	10	2	-7	-4	-1	-16
5	16	11	4	4	0	-3	-9
-6	-5	-12	-1	-2	-3	-12	-33
18	4	-14	2	2	2	2	15
18	4	-14	2	2	2	2	15
22	17	0	6	1	3	2	-31
22	17	0	6	1	3	2	-31
22	17	0	6	1	3	2	-31
22	17	0	6	1	3	2	-31
27	-2	-6	7	1	0	-13	-16
-12	-51	-15	-2	-6	0	-5	1
-12	-51	-15	-2	-6	0	-5	1
-12	-51	-15	-2	-6	0	-5	1
-7	5	-1	-5	-7	-5	2	-1
-7	5	-1	-5	-7	-5	2	-1
-1	7	3	1	1	-4	-5	19
-1	7	3	1	1	-4	-5	19
-1	7	3	1	1	-4	-5	19
-40	-44	6	-5	-15	-56	-16	-22
-40	-44	6	-5	-15	-56	-16	-22
35	25	-9	6	2	29	-14	-69
14	4	13	3	8	23	21	47
14	4	13	3	8	23	21	47
-3	42	20	3	-3	15	8	8
-10	-3	3	0	-6	-11	-16	-29
-10	-3	3	0	-6	-11	-16	-29
-14	3	-2	6	-2	5	-2	-7
-14	3	-2	6	-2	5	-2	-7
-14	3	-2	6	-2	5	-2	-7
-48	-3	19	-1	-4	-25	-33	-91
-11	-20	-1	-1	0	16	21	29
-10	-14	2	-10	-5	-5	3	20
19	17	2	-11	-2	-4	4	17
2	5	-1	-14	-4	7	16	27
-11	-22	-7	-17	0	-5	-5	1
9	10	1	-10	1	6	11	4
9	10	1	-10	1	6	11	4
-4	13	9	-11	-1	3	10	16
-4	13	9	-11	-1	3	10	16
0	-6	-10	-13	-9	-4	-1	5
8	19	9	1	3	2	0	14
-1	-10	-17	-3	-4	1	-1	1
-1	-10	-17	-3	-4	1	-1	1
5	-11	-3	7	4	9	3	17
2	23	14	7	-3	-3	-3	-11
2	23	14	7	-3	-3	-3	-11
2	23	14	7	-3	-3	-3	-11
3	7	9	6	0	2	7	9
-2	-6	-4	3	-2	2	2	0
-2	-6	-4	3	-2	2	2	0
-6	5	3	0	2	-3	-1	-2
12	13	7	5	2	-1	-2	-4
3	-3	-6	-3	-10	-5	-3	-2
3	-3	-6	-3	-10	-5	-3	-2
-4	-6	-4	-5	-4	-9	-2	-12
-2	-6	-5	1	-1	2	1	1
-2	-6	-5	1	-1	2	1	1
-6	-14	-12	-1	-2	1	-2	2
-4	-6	3	-4	-3	-2	-2	-7
-6	-9	-8	-2	-2	-3	0	-2
-6	-9	-8	-2	-2	-3	0	-2
-4	1	-1	-1	2	-2	0	2
1	10	14	0	1	0	1	-7
0	-5	7	6	-2	4	-3	-4
-2	-2	4	0	-4	1	0	1
2	-20	-17	0	1	2	1	8
2	-20	-17	0	1	2	1	8
0	0	-6	0	-5	-1	-3	-7
0	0	-6	0	-5	-1	-3	-7
-7	-7	-1	1	3	-2	0	-6
-6	2	-6	-5	-1	-4	-5	-7
-6	2	-6	-5	-1	-4	-5	-7
-1	-1	-8	1	-2	2	0	-2
-1	-1	-8	1	-2	2	0	-2
-1	-1	-8	1	-2	2	0	-2
-1	-1	-8	1	-2	2	0	-2
0	-9	-10	-1	4	0	1	4
0	-9	-10	-1	4	0	1	4
-4	-13	-6	-2	-3	0	-4	-10
0	2	-4	0	-5	0	1	-1
-3	-6	-3	4	-6	-4	1	4
1	-4	-2	8	4	2	2	6
-4	-12	-12	-3	-2	-1	-5	-7
-4	-12	-12	-3	-2	-1	-5	-7
-4	-12	-12	-3	-2	-1	-5	-7
-4	-12	-12	-3	-2	-1	-5	-7
-1	3	-3	-2	3	-3	0	0
3	6	6	5	2	1	2	9
1	-12	-7	6	2	1	-9	-14
0	-4	1	3	2	0	-2	5
-7	7	0	-7	-7	-9	-16	-45
1	2	9	-4	-7	-2	-1	0
2	-5	-6	0	-2	6	4	16
2	-5	-6	0	-2	6	4	16
2	-5	-6	0	-2	6	4	16
2	-5	-6	0	-2	6	4	16
2	-5	-6	0	-2	6	4	16
2	-5	-6	0	-2	6	4	16
2	-5	-6	0	-2	6	4	16
2	-5	-6	0	-2	6	4	16
2	-5	-6	0	-2	6	4	16
6	5	3	13	2	6	1	8
-3	-13	-12	3	3	2	6	11
-3	-13	-12	3	3	2	6	11
2	7	5	2	2	1	-5	-10
2	1	7	1	0	1	3	1
2	4	5	6	-1	1	2	5
3	0	-2	0	-1	1	5	13
3	0	-2	0	-1	1	5	13
6	11	9	7	2	5	0	6
-1	0	-6	-2	-5	-2	-1	5
-1	0	-6	-2	-5	-2	-1	5
5	24	15	0	-4	-2	-1	-3
5	24	15	0	-4	-2	-1	-3
7	5	1	-2	-3	-3	-2	6
2	2	2	-1	-4	1	5	7
1	2	0	1	2	4	3	9
1	2	0	1	2	4	3	9
3	10	9	-2	-6	-4	-1	-3
-3	-5	-5	0	3	0	-2	-3
-4	4	-4	-5	-7	-4	1	-1
-9	1	11	2	0	-2	-11	-35
-3	-6	-9	-1	-2	1	3	10
-3	-6	-9	-1	-2	1	3	10
-3	-6	-9	-1	-2	1	3	10
-3	-6	-9	-1	-2	1	3	10
-1	-5	-3	1	-1	-1	-3	-3
1	7	5	0	1	0	-2	-4
1	2	0	-2	2	-2	-2	0
1	2	0	-2	2	-2	-2	0
1	2	0	-2	2	-2	-2	0
-1	1	1	-4	-6	-2	2	2
0	-3	-6	2	-2	3	-1	2
0	-3	-6	2	-2	3	-1	2
0	-3	-6	2	-2	3	-1	2
-1	8	-2	-4	-1	0	-1	-3
-1	8	-2	-4	-1	0	-1	-3
-2	-23	-1	0	-4	-4	-7	-21
-2	-23	-1	0	-4	-4	-7	-21
5	9	-4	-1	1	2	1	1
5	9	-4	-1	1	2	1	1
-12	-8	-4	-2	-2	-4	-4	1
-12	-8	-4	-2	-2	-4	-4	1
-6	-13	-7	-3	-8	-3	-1	3
-9	-14	-3	-2	-7	-4	0	-4
-9	-14	-3	-2	-7	-4	0	-4
-3	9	7	-1	2	-1	-2	-9
-3	9	7	-1	2	-1	-2	-9
-3	9	7	-1	2	-1	-2	-9
-2	7	10	-2	-4	-1	-6	-15
-2	7	10	-2	-4	-1	-6	-15
-2	7	10	-2	-4	-1	-6	-15
8	13	2	3	0	1	-5	-14
-2	-8	6	-4	-5	-1	2	3
5	8	0	5	7	2	-3	-8
2	-2	-5	-1	-5	-1	1	5
-1	-8	-5	-5	-4	-4	-1	0
-4	-4	-2	1	-4	-2	-2	-4
-13	-10	-1	-5	-6	-2	-1	-1
-7	-20	-15	-2	2	0	-4	-5
2	12	1	-1	0	1	0	1
15	13	11	1	0	2	-1	-16
15	13	11	1	0	2	-1	-16
15	13	11	1	0	2	-1	-16
42	21	-2	4	0	2	2	6
-4	-2	-2	0	2	-4	-3	0
-4	-2	-2	0	2	-4	-3	0
-4	-2	-2	0	2	-4	-3	0
23	12	-2	1	0	4	13	38
23	12	-2	1	0	4	13	38
23	12	-2	1	0	4	13	38
-12	16	12	-1	-4	-4	-3	-3
-12	4	-2	-3	-3	-3	-11	-33
-12	4	-2	-3	-3	-3	-11	-33
-8	-5	0	-2	-2	-3	-1	-1
-8	-5	0	-2	-2	-3	-1	-1
-8	-5	0	-2	-2	-3	-1	-1
-8	-5	0	-2	-2	-3	-1	-1
-8	-5	0	-2	-2	-3	-1	-1
-8	-5	0	-2	-2	-3	-1	-1
-8	-5	0	-2	-2	-3	-1	-1
-8	-5	0	-2	-2	-3	-1	-1
-8	-5	0	-2	-2	-3	-1	-1
-8	-5	0	-2	-2	-3	-1	-1
-8	-5	0	-2	-2	-3	-1	-1
-8	-5	0	-2	-2	-3	-1	-1
-8	-5	0	-2	-2	-3	-1	-1
-8	-5	0	-2	-2	-3	-1	-1
-14	-24	-18	-1	-6	-3	-6	-13
-5	7	3	1	-4	-1	0	-4
1	4	-4	-3	-1	1	1	3
1	4	-4	-3	-1	1	1	3
1	4	-4	-3	-1	1	1	3
-31	-38	-12	-14	-25	-61	-46	-60
4	-26	2	6	14	11	-7	-34
-35	-49	-40	1	-13	-15	-30	-58
-35	-49	-40	1	-13	-15	-30	-58
-12	13	-3	-6	-6	6	-12	-56
25	17	-1	9	5	7	-15	-33
25	17	-1	9	5	7	-15	-33
25	17	-1	9	5	7	-15	-33
44	33	5	-17	1	-3	1	16
44	33	5	-17	1	-3	1	16
44	33	5	-17	1	-3	1	16
44	33	5	-17	1	-3	1	16
5	12	12	-22	-2	-12	1	-10
-10	2	4	-12	-5	-8	-14	-19
10	-12	-14	-7	-1	6	-5	9
10	-12	-14	-7	-1	6	-5	9
-2	18	13	-8	-3	-3	-4	0
7	11	5	4	-1	2	0	-1
7	11	5	4	-1	2	0	-1
7	11	5	4	-1	2	0	-1
-10	10	3	-6	1	1	-1	5
-4	5	0	7	3	1	-6	-16
-4	5	0	7	3	1	-6	-16
-7	-17	-10	5	0	1	4	10
-7	-17	-10	5	0	1	4	10
-20	-7	-1	4	1	6	1	-6
3	-1	-2	-5	-4	-1	-1	2
3	-1	-2	-5	-4	-1	-1	2
3	-1	-2	-5	-4	-1	-1	2
3	-1	-2	-5	-4	-1	-1	2
3	-1	-2	-5	-4	-1	-1	2
3	-7	-8	-7	-4	-3	-5	-4
-3	-3	2	-4	-3	-5	-4	-10
6	10	5	16	7	12	12	13
1	8	8	1	-1	-1	1	-5
1	3	0	5	1	3	-3	-7
1	3	0	5	1	3	-3	-7
1	3	0	5	1	3	-3	-7
1	3	0	5	1	3	-3	-7
1	3	0	5	1	3	-3	-7
1	3	0	5	1	3	-3	-7
1	3	0	5	1	3	-3	-7
1	3	0	5	1	3	-3	-7
1	3	0	5	1	3	-3	-7
2	5	-4	-1	0	1	6	15
-9	-13	-9	-7	-7	-4	-3	-8
-9	-13	-9	-7	-7	-4	-3	-8
-9	-13	-9	-7	-7	-4	-3	-8
-9	-13	-9	-7	-7	-4	-3	-8
-9	-13	-9	-7	-7	-4	-3	-8
-9	-13	-9	-7	-7	-4	-3	-8
-9	-13	-9	-7	-7	-4	-3	-8
-9	-13	-9	-7	-7	-4	-3	-8
-2	-4	0	-5	-7	-3	1	-1
-2	-4	0	-5	-7	-3	1	-1
-2	-4	0	-5	-7	-3	1	-1
-2	-4	0	-5	-7	-3	1	-1
-2	-4	0	-5	-7	-3	1	-1
-2	-4	0	-5	-7	-3	1	-1
-2	-4	0	-5	-7	-3	1	-1
-2	-4	0	-5	-7	-3	1	-1
-2	-4	0	-5	-7	-3	1	-1
-2	-4	0	-5	-7	-3	1	-1
-1	-10	-9	-3	-7	-6	-6	-14
-2	1	-2	1	4	-2	2	4
0	-1	-1	-2	0	-4	0	7
-1	-1	4	0	-4	-2	2	4
-1	-1	4	0	-4	-2	2	4
0	-9	-5	-6	-8	-2	-2	4
5	16	9	4	3	3	4	5
5	16	9	4	3	3	4	5
-3	-9	-4	-2	-5	-4	2	13
-3	6	11	8	0	3	-2	-2
-3	6	11	8	0	3	-2	-2
-3	6	11	8	0	3	-2	-2
-3	6	11	8	0	3	-2	-2
-5	12	11	-4	-4	-6	5	7
-5	12	11	-4	-4	-6	5	7
2	-11	-12	-2	0	2	7	14
2	3	1	2	1	0	-1	4
2	3	1	2	1	0	-1	4
2	3	1	2	1	0	-1	4
-2	-10	-8	0	-2	-3	-8	-20
-2	-10	-8	0	-2	-3	-8	-20
-2	-10	-8	0	-2	-3	-8	-20
-2	-10	-8	0	-2	-3	-8	-20
-9	-16	-5	-3	0	-2	3	5
-9	-16	-5	-3	0	-2	3	5
-9	-16	-5	-3	0	-2	3	5
3	10	2	3	3	3	0	-6
-5	3	-3	-2	-6	-6	-8	-10
-5	3	-3	-2	-6	-6	-8	-10
-5	3	-3	-2	-6	-6	-8	-10
2	7	-1	3	0	2	3	12
0	1	4	-4	-2	-2	1	-8
0	1	4	-4	-2	-2	1	-8
0	1	4	-4	-2	-2	1	-8
-3	-4	-1	-1	-3	4	-5	-15
-4	-8	-6	-1	4	-1	-3	-2
-4	-8	-6	-1	4	-1	-3	-2
-4	-8	-6	-1	4	-1	-3	-2
4	17	5	7	6	20	9	21
1	4	6	-3	-2	0	2	2
1	4	6	-3	-2	0	2	2
1	4	6	-3	-2	0	2	2
-4	-11	-9	-2	-4	-9	-9	-22
3	5	-1	-2	-3	-8	0	4
3	5	-1	-2	-3	-8	0	4
3	5	-1	-2	-3	-8	0	4
-2	-2	-3	0	2	5	6	14
-2	-2	-3	0	2	5	6	14
-2	-2	-3	0	2	5	6	14
-2	-2	-3	0	2	5	6	14
4	1	7	-1	-2	-8	-2	-4
2	9	1	-3	-7	-4	-1	2
2	9	1	-3	-7	-4	-1	2
2	9	1	-3	-7	-4	-1	2
-27	1	-4	-3	-7	-3	-7	-25
-27	1	-4	-3	-7	-3	-7	-25
-27	1	-4	-3	-7	-3	-7	-25
-27	1	-4	-3	-7	-3	-7	-25
-27	1	-4	-3	-7	-3	-7	-25
-11	-11	-6	-1	-3	-2	-7	-12
-11	-11	-6	-1	-3	-2	-7	-12
-11	-11	-6	-1	-3	-2	-7	-12
-11	-11	-6	-1	-3	-2	-7	-12
-1	-4	-1	-1	-2	-2	-3	-6
-1	-4	-1	-1	-2	-2	-3	-6
-1	-4	-1	-1	-2	-2	-3	-6
-1	-4	-1	-1	-2	-2	-3	-6
-1	-4	-1	-1	-2	-2	-3	-6
-1	-4	-1	-1	-2	-2	-3	-6
1	-2	-6	1	4	1	-8	-3
20	9	-22	-1	-2	2	-23	-85
20	9	-22	-1	-2	2	-23	-85
20	9	-22	-1	-2	2	-23	-85
20	9	-22	-1	-2	2	-23	-85
-1	-21	-11	3	-3	-5	-19	-7
-1	-21	-11	3	-3	-5	-19	-7
-1	-21	-11	3	-3	-5	-19	-7
-16	-20	-13	22	-6	3	-8	-16
10	11	-1	5	-4	1	9	33
-12	-12	-4	-9	-1	-4	-6	-19
-12	-12	-4	-9	-1	-4	-6	-19
9	9	4	-15	-2	10	16	22
9	9	4	-15	-2	10	16	22
9	9	4	-15	-2	10	16	22
9	9	4	-15	-2	10	16	22
9	9	4	-15	-2	10	16	22
-4	-6	-5	-29	-1	3	-6	-12
1	5	1	-17	-4	-3	-5	-5
1	5	1	-17	-4	-3	-5	-5
1	5	1	-17	-4	-3	-5	-5
9	7	14	5	1	3	7	19
2	-7	-2	9	4	6	-5	-9
7	12	16	8	-1	1	2	13
7	12	16	8	-1	1	2	13
-5	-11	-8	8	4	4	-3	-8
-5	-11	-8	8	4	4	-3	-8
-8	-23	-11	5	-1	4	-5	-15
-8	-23	-11	5	-1	4	-5	-15
-8	-23	-11	5	-1	4	-5	-15
-8	-23	-11	5	-1	4	-5	-15
-8	-23	-11	5	-1	4	-5	-15
-8	-23	-11	5	-1	4	-5	-15
-8	-23	-11	5	-1	4	-5	-15
-8	-23	-11	5	-1	4	-5	-15
-2	-7	-13	1	3	-2	-4	-1
-2	-7	-13	1	3	-2	-4	-1
-2	-7	-13	1	3	-2	-4	-1
-2	-7	-13	1	3	-2	-4	-1
-2	-7	-13	1	3	-2	-4	-1
3	16	13	5	-1	2	16	36
3	16	13	5	-1	2	16	36
-4	-24	-19	-2	-1	-4	-5	-4
-4	-24	-19	-2	-1	-4	-5	-4
9	25	16	6	5	2	11	21
-2	-8	-9	4	5	2	-3	-9
-6	-3	2	-2	-3	-4	-2	-8
6	-6	-6	2	-6	0	3	12
-6	-15	-9	3	-2	-3	0	3
-6	-15	-9	3	-2	-3	0	3
-6	-15	-9	3	-2	-3	0	3
1	12	12	3	2	-3	-5	-10
3	11	3	2	-3	4	-1	2
3	11	3	2	-3	4	-1	2
3	11	3	2	-3	4	-1	2
-3	-17	-12	-2	-4	-3	0	6
-1	6	0	2	4	5	3	5
-1	6	0	2	4	5	3	5
-1	6	0	2	4	5	3	5
13	15	8	-2	-4	2	8	28
-9	-2	4	1	1	-6	-8	-20
0	4	6	-2	-4	-3	-2	0
0	4	6	-2	-4	-3	-2	0
3	0	2	1	3	3	4	13
2	-8	-9	3	8	6	2	6
2	-8	-9	3	8	6	2	6
2	-8	-9	3	8	6	2	6
2	-8	-9	3	8	6	2	6
2	10	6	0	-2	-2	-7	-13
2	10	6	0	-2	-2	-7	-13
2	10	6	0	-2	-2	-7	-13
2	10	6	0	-2	-2	-7	-13
-1	-5	-3	-3	-3	1	2	8
-1	-5	-3	-3	-3	1	2	8
-1	-5	-3	-3	-3	1	2	8
-1	-5	-3	-3	-3	1	2	8
0	-1	1	-4	-3	-8	-5	-17
0	-1	1	-4	-3	-8	-5	-17
0	-1	1	-4	-3	-8	-5	-17
0	-1	1	-4	-3	-8	-5	-17
0	5	8	5	2	3	0	-4
-7	-14	-8	1	2	-2	-5	-9
-7	-14	-8	1	2	-2	-5	-9
-7	-14	-8	1	2	-2	-5	-9
-6	-17	-9	-7	-7	-7	-5	-12
6	7	1	1	-2	3	4	14
-3	3	6	-1	-1	-3	-6	-11
-3	3	6	-1	-1	-3	-6	-11
-9	-17	-19	1	-4	-3	-10	-32
3	15	11	-5	-4	-2	3	10
3	15	11	-5	-4	-2	3	10
3	15	11	-5	-4	-2	3	10
-2	-19	-12	-1	-2	-1	-2	0
-1	1	-8	4	5	4	6	13
-1	1	-8	4	5	4	6	13
-1	1	-8	4	5	4	6	13
2	-12	-9	0	1	1	0	7
0	-8	-11	1	-3	2	2	3
-3	-5	-3	0	-2	-2	0	-2
-3	-5	-3	0	-2	-2	0	-2
3	12	7	-3	-4	2	11	18
-8	-7	-6	0	-5	-6	-17	-33
3	1	3	-7	-6	-1	2	2
3	-5	1	-3	-3	-2	1	3
1	-3	-4	-2	-1	-1	-1	5
1	-3	-4	-2	-1	-1	-1	5
1	7	1	1	2	3	4	7
1	7	1	1	2	3	4	7
-3	3	5	-3	-8	-4	-2	-6
-3	3	5	-3	-8	-4	-2	-6
-5	-6	-6	3	-1	2	-2	-5
-5	-6	-6	3	-1	2	-2	-5
0	-7	-3	-2	-4	-1	0	6
0	-7	-3	-2	-4	-1	0	6
0	-7	-3	-2	-4	-1	0	6
0	-7	-3	-2	-4	-1	0	6
-1	4	5	-2	4	3	4	0
3	-8	-6	-7	-7	-1	6	10
3	-8	-6	-7	-7	-1	6	10
3	-8	-6	-7	-7	-1	6	10
3	-8	-6	-7	-7	-1	6	10
3	-2	-7	-1	-3	2	3	17
3	-2	-7	-1	-3	2	3	17
3	-2	-7	-1	-3	2	3	17
3	-2	-7	-1	-3	2	3	17
0	3	-2	6	5	6	-1	-2
0	3	-2	6	5	6	-1	-2
-3	1	-2	-3	-6	-2	-3	-5
-3	1	-2	-3	-6	-2	-3	-5
-3	1	-2	-3	-6	-2	-3	-5
-3	1	-2	-3	-6	-2	-3	-5
1	7	11	0	-3	-3	0	2
1	7	11	0	-3	-3	0	2
1	7	11	0	-3	-3	0	2
1	7	11	0	-3	-3	0	2
-2	1	-6	0	-2	-2	0	-8
-2	1	-6	0	-2	-2	0	-8
-2	1	-6	0	-2	-2	0	-8
-2	1	-6	0	-2	-2	0	-8
-2	1	-6	0	-2	-2	0	-8
-2	1	-6	0	-2	-2	0	-8
-2	1	-6	0	-2	-2	0	-8
-15	-4	7	-2	-3	-2	3	2
-15	-4	7	-2	-3	-2	3	2
-48	-86	-32	-4	-6	2	1	33
-48	-86	-32	-4	-6	2	1	33
-24	-13	-7	-6	-6	-16	-6	5
-24	-13	-7	-6	-6	-16	-6	5
-5	7	-7	-2	0	8	0	-28
-5	7	-7	-2	0	8	0	-28
-15	-30	-15	-8	-6	7	-9	-5
-15	-30	-15	-8	-6	7	-9	-5
-15	-30	-15	-8	-6	7	-9	-5
-15	-30	-15	-8	-6	7	-9	-5
16	8	-4	-2	-3	-6	-8	3
16	8	-4	-2	-3	-6	-8	3
16	8	-4	-2	-3	-6	-8	3
16	8	-4	-2	-3	-6	-8	3
16	8	-4	-2	-3	-6	-8	3
16	8	-4	-2	-3	-6	-8	3
-2	2	-10	-2	-1	1	2	5
-2	2	-10	-2	-1	1	2	5
-2	2	-10	-2	-1	1	2	5
-2	2	-10	-2	-1	1	2	5
-2	2	-10	-2	-1	1	2	5
-2	2	-10	-2	-1	1	2	5
2	16	13	-4	0	-1	7	14
-6	-1	-15	4	4	2	-5	-3
-12	-1	9	-5	-4	-5	3	5
7	14	14	0	-1	1	1	8
6	5	10	-7	-4	-3	4	5
-8	-28	-46	4	4	6	-5	-14
-7	-12	-6	-6	-7	-3	-4	-11
9	12	11	-1	3	1	4	10
1	-8	-12	-2	1	1	-2	-4
-14	-24	-16	-6	-8	-7	-3	-1
1	-3	8	7	6	7	3	9
2	29	22	-1	4	2	1	2
1	-20	-12	0	-5	-2	-2	-3
1	-12	-12	-8	-5	-1	0	3
1	-12	-12	-8	-5	-1	0	3
-8	-6	-10	-2	-4	-2	-6	-12
-8	-6	-10	-2	-4	-2	-6	-12
-8	-6	-10	-2	-4	-2	-6	-12
-8	-6	-10	-2	-4	-2	-6	-12
3	7	4	-5	0	-1	-2	0
5	11	1	3	-1	0	1	3
5	11	1	3	-1	0	1	3
5	11	1	3	-1	0	1	3
5	11	1	3	-1	0	1	3
5	11	1	3	-1	0	1	3
5	11	1	3	-1	0	1	3
5	11	1	3	-1	0	1	3
5	11	1	3	-1	0	1	3
5	11	1	3	-1	0	1	3
-4	2	9	-9	-3	-6	-2	-6
-4	2	9	-9	-3	-6	-2	-6
-4	2	9	-9	-3	-6	-2	-6
-2	11	5	5	0	-3	-5	-10
-2	11	5	5	0	-3	-5	-10
-2	11	5	5	0	-3	-5	-10
-2	11	5	5	0	-3	-5	-10
3	17	9	0	0	-1	2	4
3	17	9	0	0	-1	2	4
3	17	9	0	0	-1	2	4
3	17	9	0	0	-1	2	4
3	17	9	0	0	-1	2	4
3	17	9	0	0	-1	2	4
1	-4	-9	-5	-2	-1	2	10
1	-4	-9	-5	-2	-1	2	10
1	-4	-9	-5	-2	-1	2	10
-7	-10	-6	11	8	4	0	-1
8	-2	-4	0	1	1	3	11
8	-2	-4	0	1	1	3	11
8	-2	-4	0	1	1	3	11
8	-2	-4	0	1	1	3	11
-2	-9	-7	-3	-6	-3	-2	-8
-2	-9	-7	-3	-6	-3	-2	-8
-5	4	7	5	6	1	-3	-4
-1	-10	-11	9	6	7	0	10
-7	-9	-10	-8	-7	-3	2	7
-7	-9	-10	-8	-7	-3	2	7
-8	-5	-1	-2	0	-1	-1	-3
4	-6	-1	-4	-4	-1	1	3
4	-6	-1	-4	-4	-1	1	3
-6	-5	-6	0	-6	-2	-7	-16
0	2	6	2	-3	-2	-2	0
0	2	6	2	-3	-2	-2	0
0	2	6	2	-3	-2	-2	0
-2	8	3	-5	-3	-2	3	8
-4	-2	0	9	0	4	-3	0
3	2	-1	-1	-3	0	1	-4
0	-7	0	-3	-2	-3	-6	-9
0	-7	0	-3	-2	-3	-6	-9
0	-7	0	-3	-2	-3	-6	-9
3	1	-1	2	1	1	2	4
-1	12	16	2	2	1	1	5
-4	-1	1	-5	-8	-7	-8	-19
1	-14	-11	-5	-4	-1	-2	-7
2	6	5	4	-4	-2	0	2
-3	-25	-16	1	2	4	0	-4
-5	-2	-5	-3	-7	-5	-2	-2
-5	-2	-5	-3	-7	-5	-2	-2
-1	-9	-4	3	3	1	-2	2
-1	-9	-4	3	3	1	-2	2
2	6	3	-8	-7	-5	-6	-16
3	-2	-3	2	2	2	0	9
-6	0	-4	2	-3	-3	2	-4
-6	0	-4	2	-3	-3	2	-4
4	16	16	3	2	4	4	13
0	-6	-2	-3	-3	-3	1	3
2	-12	-14	1	0	1	0	3
2	2	-4	-6	-6	-5	3	5
-10	-8	-7	-2	-3	-1	-3	-9
-10	-8	-7	-2	-3	-1	-3	-9
-2	1	5	1	2	0	2	1
7	10	4	-3	-4	0	2	11
-5	-9	-1	-3	1	-2	-5	-10
-5	-4	-1	-1	-4	-1	0	4
-5	-4	-1	-1	-4	-1	0	4
2	10	2	0	-3	-1	0	-1
-6	-5	-6	-4	-6	2	0	-4
-6	-5	-6	-4	-6	2	0	-4
-6	-5	-6	-4	-6	2	0	-4
-6	-5	-6	-4	-6	2	0	-4
0	0	-6	-1	-1	1	5	13
0	0	-6	-1	-1	1	5	13
0	0	-6	-1	-1	1	5	13
0	0	-6	-1	-1	1	5	13
8	-2	-1	-5	-1	-3	-2	-3
8	-2	-1	-5	-1	-3	-2	-3
8	-2	-1	-5	-1	-3	-2	-3
8	-2	-1	-5	-1	-3	-2	-3
-4	-3	8	-3	-2	0	-1	3
-4	-3	8	-3	-2	0	-1	3
-4	-3	8	-3	-2	0	-1	3
-4	-3	8	-3	-2	0	-1	3
-5	-7	2	-2	-1	-3	-6	-29
-5	-7	2	-2	-1	-3	-6	-29
-5	-7	2	-2	-1	-3	-6	-29
-5	-7	2	-2	-1	-3	-6	-29
1	9	6	4	0	0	0	4
1	-1	-4	-2	-3	0	1	14
1	-1	-4	-2	-3	0	1	14
1	-1	-4	-2	-3	0	1	14
0	4	6	2	-5	-5	-4	-8
0	4	6	2	-5	-5	-4	-8
-2	-1	-4	-3	-4	-6	-3	3
-2	-1	-4	-3	-4	-6	-3	3
-2	-1	-4	-3	-4	-6	-3	3
-2	-1	-4	-3	-4	-6	-3	3
-9	-1	1	-2	-7	-8	-7	-15
-15	-12	-5	-3	1	-2	4	4
4	-2	1	1	-3	0	-3	-5
-15	0	-5	-3	-3	0	-2	-27
-15	0	-5	-3	-3	0	-2	-27
-1	-14	-8	-1	-1	2	-1	7
34	8	-12	1	3	5	7	26
34	8	-12	1	3	5	7	26
34	8	-12	1	3	5	7	26
-9	1	-3	-2	-7	1	-12	-45
-9	1	-3	-2	-7	1	-12	-45
-16	-4	-2	-2	-5	3	-6	-5
-15	-6	1	0	1	-9	-7	16
16	13	4	-1	-16	-51	-7	67
13	-45	-16	-2	-11	-26	-32	-61
-19	21	0	-2	-7	-3	-5	-13
-15	-35	-28	11	4	16	-24	-47
-15	-35	-28	11	4	16	-24	-47
-15	-35	-28	11	4	16	-24	-47
11	-3	-28	21	7	14	-9	-31
11	-3	-28	21	7	14	-9	-31
6	17	13	25	2	9	13	25
6	17	13	25	2	9	13	25
6	17	13	25	2	9	13	25
3	18	21	21	-3	1	-32	-74
4	-8	0	-12	-2	-11	10	18
-2	12	4	-23	0	6	17	1
-1	-7	-5	-24	2	2	11	25
-1	-7	-5	-24	2	2	11	25
2	-12	-4	-18	-7	-3	-2	1
1	2	3	-15	2	6	1	5
-17	-20	-5	-13	-5	-4	-7	-16
-17	-20	-5	-13	-5	-4	-7	-16
-11	-13	-3	-14	-4	2	-4	-12
5	0	3	-9	-8	-1	0	7
-4	-18	-19	4	7	9	-6	-16
-5	-8	5	-2	-5	-1	8	13
-12	4	-3	-9	-7	-13	-17	-34
0	1	5	12	5	1	-4	-5
10	7	0	1	-5	1	0	-1
2	2	-1	6	-1	-8	-18	-45
-7	-17	-6	-2	-5	-5	-5	2
9	7	8	6	3	4	12	27
4	0	-3	-1	2	0	3	16
4	0	-3	-1	2	0	3	16
7	4	0	1	-1	1	-3	-5
7	4	0	1	-1	1	-3	-5
7	4	0	1	-1	1	-3	-5
-11	-2	0	-1	-3	-5	-8	-14
-11	-2	0	-1	-3	-5	-8	-14
5	5	1	0	5	-1	2	3
5	5	1	0	5	-1	2	3
-3	4	-1	5	0	2	3	7
-3	4	-1	5	0	2	3	7
-3	4	-1	5	0	2	3	7
-3	4	-1	5	0	2	3	7
-3	4	-1	5	0	2	3	7
-3	4	-1	5	0	2	3	7
-3	4	-1	5	0	2	3	7
-3	4	-1	5	0	2	3	7
3	7	7	5	6	-3	-11	-25
-3	2	-1	-4	-1	-2	-5	-11
-4	-4	-3	3	1	2	-2	-9
-5	-1	-1	-3	1	-4	2	-1
-5	-3	1	-1	-2	-2	-2	-11
-5	-3	1	-1	-2	-2	-2	-11
-3	-22	-8	-4	3	1	-3	0
-2	0	-1	-4	-3	-1	-4	-7
-2	0	-1	-4	-3	-1	-4	-7
-2	-1	-5	4	-4	1	-3	-2
-2	-1	-5	4	-4	1	-3	-2
-2	-1	-5	4	-4	1	-3	-2
-2	-1	-5	4	-4	1	-3	-2
-2	-1	-5	4	-4	1	-3	-2
-2	-1	-5	4	-4	1	-3	-2
6	0	0	10	2	7	0	6
3	4	-4	-9	-8	-5	4	11
-3	12	12	-5	-1	-2	0	3
-1	-6	-2	3	-1	1	0	-7
-1	-6	-2	3	-1	1	0	-7
-9	0	-2	1	-6	-1	-11	-35
-2	-5	-4	-4	-5	-2	-2	-4
2	6	2	-7	-6	-4	5	11
2	6	2	-7	-6	-4	5	11
0	5	7	-2	-3	-4	-8	-11
-9	2	-2	-1	1	4	5	13
-9	2	-2	-1	1	4	5	13
-9	2	-2	-1	1	4	5	13
-9	2	-2	-1	1	4	5	13
3	4	0	7	6	3	1	5
2	15	11	0	-4	-6	-9	-18
0	-9	-4	-1	-2	0	1	2
0	-9	-4	-1	-2	0	1	2
0	-9	-4	-1	-2	0	1	2
2	1	2	-5	-9	-2	2	14
1	6	2	-1	3	1	4	9
-1	-1	-5	-1	-4	-1	0	-3
-1	-1	-5	-1	-4	-1	0	-3
0	3	2	-2	-6	-3	-3	-4
0	3	2	-2	-6	-3	-3	-4
2	-7	-7	0	-2	0	4	10
13	28	17	-2	-5	-1	-1	-2
1	-7	1	2	0	-2	0	0
3	11	4	1	-4	1	2	4
3	11	4	1	-4	1	2	4
3	11	4	1	-4	1	2	4
0	-5	-1	-2	-2	-2	3	7
-4	-4	-2	-3	-2	0	-7	-21
-4	-4	-2	-3	-2	0	-7	-21
-11	-7	-5	-3	2	-2	-2	3
1	-7	-4	0	-2	0	1	4
3	3	7	-2	-2	-3	-3	-9
3	3	7	-2	-2	-3	-3	-9
-1	-9	-7	0	4	1	-3	-2
-1	1	1	-3	-2	0	-2	-7
-7	-2	-3	-2	0	-1	2	4
3	11	3	5	2	2	4	9
3	11	3	5	2	2	4	9
3	11	3	5	2	2	4	9
4	-15	-4	2	3	0	-1	2
-3	-4	-5	-1	-3	-3	-2	-9
-3	-4	-5	-1	-3	-3	-2	-9
-13	-9	-11	-2	2	0	2	6
1	-1	-3	-2	0	0	0	1
5	-3	-2	-2	3	3	4	16
4	5	3	0	-1	0	-3	-6
8	6	-3	0	1	-3	-2	-5
1	0	-2	-1	-4	-1	-1	-13
2	10	7	-6	-6	-3	2	4
2	10	7	-6	-6	-3	2	4
-1	-3	-2	5	4	2	-1	0
-3	10	4	0	-1	-3	0	6
-3	10	4	0	-1	-3	0	6
-3	10	4	0	-1	-3	0	6
-3	10	4	0	-1	-3	0	6
-3	-11	-2	0	0	0	3	10
-6	-12	-6	0	2	0	2	2
0	1	-2	1	0	1	2	4
0	-1	-3	0	-2	3	0	-1
0	-1	-3	0	-2	3	0	-1
-10	-8	-1	-2	-3	-2	-1	0
-2	-2	1	0	-3	-4	1	-2
5	3	-4	-1	-1	-2	3	8
5	3	-4	-1	-1	-2	3	8
-2	-11	-5	2	-6	0	-2	0
1	-12	-12	-4	0	1	0	1
1	-12	-12	-4	0	1	0	1
1	-12	-12	-4	0	1	0	1
1	-12	-12	-4	0	1	0	1
1	-12	-12	-4	0	1	0	1
1	-12	-12	-4	0	1	0	1
1	-12	-12	-4	0	1	0	1
1	0	1	-2	-1	-1	-1	-4
5	0	4	2	3	4	4	8
-10	-13	-5	-4	-6	1	1	6
-10	-13	-5	-4	-6	1	1	6
-10	-13	-5	-4	-6	1	1	6
-5	6	0	-2	-3	-1	3	2
-5	6	0	-2	-3	-1	3	2
-5	6	0	-2	-3	-1	3	2
-5	6	0	-2	-3	-1	3	2
-3	-4	1	2	-3	1	1	8
-3	-4	1	2	-3	1	1	8
-3	-4	1	2	-3	1	1	8
-3	-4	1	2	-3	1	1	8
0	8	-1	-1	1	-2	-4	-11
0	8	-1	-1	1	-2	-4	-11
-2	0	5	-1	-4	-5	-2	-2
-12	11	3	2	1	1	-3	-16
-12	11	3	2	1	1	-3	-16
-8	-10	-3	0	-5	-1	-2	-3
-3	-8	-4	0	-3	-2	-3	-13
-3	-8	-4	0	-3	-2	-3	-13
-3	-8	-4	0	-3	-2	-3	-13
-8	4	-4	2	1	-2	-8	-21
-2	14	2	1	4	-1	-3	2
-9	9	5	1	-7	-5	-2	-16
22	14	6	4	1	5	7	22
2	21	-4	1	2	-4	0	-12
-8	-4	-5	-2	-3	-2	-2	17
-8	-4	-5	-2	-3	-2	-2	17
-10	-66	-42	-1	3	5	4	12
18	-3	-7	5	4	5	11	37
52	47	10	7	2	7	2	-16
4	6	4	6	-1	-2	-7	-26
-17	-19	-2	1	-2	-2	-1	2
-17	-19	-2	1	-2	-2	-1	2
-17	-19	-2	1	-2	-2	-1	2
10	26	11	7	5	19	13	21
17	2	-6	-5	-10	-11	17	18
-28	6	13	-4	-2	-5	-51	-48
-28	6	13	-4	-2	-5	-51	-48
-43	-10	27	1	0	4	-13	-89
6	-7	-9	0	2	9	10	26
6	-7	-9	0	2	9	10	26
-12	-21	-18	-3	1	-3	-3	-8
-5	3	22	3	5	8	14	33
4	18	5	-4	-7	-5	5	30
-5	40	14	8	0	7	6	1
2	-21	-16	6	-8	-9	-10	-13
3	26	12	14	-4	-9	5	3
-1	9	-3	3	-1	2	10	20
-9	-25	-16	-13	-8	-6	-5	-12
-9	-25	-16	-13	-8	-6	-5	-12
-25	-11	-6	-15	-2	2	3	11
-25	-11	-6	-15	-2	2	3	11
-31	-16	-10	-20	-8	-9	-18	-49
-31	-16	-10	-20	-8	-9	-18	-49
6	0	4	-10	0	-4	-9	-25
2	-4	0	-7	2	2	0	11
-3	10	-7	-7	1	1	-4	5
-3	10	-7	-7	1	1	-4	5
-5	-6	-4	-1	0	0	-4	-4
0	10	8	-6	-2	-1	0	12
5	2	4	6	1	0	-2	-5
-8	-47	-13	6	2	2	-9	-16
-8	-47	-13	6	2	2	-9	-16
-6	5	5	0	-3	-6	-1	3
-4	-4	1	0	-5	-2	-3	-5
-4	-4	1	0	-5	-2	-3	-5
-4	-4	1	0	-5	-2	-3	-5
8	15	1	0	-2	-1	3	10
11	17	4	8	4	6	6	16
-2	-7	-13	-7	-7	-6	-3	-2
0	11	13	7	-1	2	2	10
-2	-6	-2	-4	-2	-3	-4	0
2	9	5	0	-3	0	2	4
-7	-14	-1	2	0	2	2	5
4	12	9	-3	1	2	2	-1
2	-1	-4	2	-4	-1	-1	-3
-2	2	2	0	-3	-2	4	10
-2	2	2	0	-3	-2	4	10
5	-1	-6	-2	-1	-1	2	2
5	-1	-6	-2	-1	-1	2	2
5	-1	-6	-2	-1	-1	2	2
0	-15	-5	1	-4	-3	1	5
0	-15	-5	1	-4	-3	1	5
0	-15	-5	1	-4	-3	1	5
0	-15	-5	1	-4	-3	1	5
3	-5	-11	-6	-4	0	-1	-6
-3	-9	-8	-6	-9	-9	-10	-21
2	7	2	10	2	2	1	3
2	7	2	10	2	2	1	3
1	-15	-12	-2	3	0	-1	2
-4	8	3	0	-2	-1	2	3
-4	8	3	0	-2	-1	2	3
-4	8	3	0	-2	-1	2	3
-4	8	3	0	-2	-1	2	3
-1	4	2	3	0	2	2	8
1	-7	-1	5	1	6	3	-1
-1	11	6	2	-1	-1	-1	-5
-8	-12	-6	-3	-1	-5	-6	-20
-8	-12	-6	-3	-1	-5	-6	-20
2	-1	4	10	8	9	7	19
4	-3	-1	0	-1	-2	1	1
4	-3	-1	0	-1	-2	1	1
4	-3	-1	0	-1	-2	1	1
4	-3	-1	0	-1	-2	1	1
-2	4	-6	-2	-3	-1	0	-3
-2	-11	-7	0	-1	-1	-3	-7
1	10	2	1	-1	-4	1	0
1	10	2	1	-1	-4	1	0
-7	-18	-18	-1	1	1	-4	-8
2	-1	-8	-5	-2	0	1	3
-6	5	3	0	-1	-1	-2	-8
-2	-8	-7	0	-7	-1	-4	-4
-2	-8	-7	0	-7	-1	-4	-4
-2	-8	-7	0	-7	-1	-4	-4
4	5	0	-1	-2	-2	2	4
-4	8	13	0	2	0	0	-5
-4	8	13	0	2	0	0	-5
-4	8	13	0	2	0	0	-5
-3	1	3	2	-1	-1	-6	-12
2	-6	-4	4	2	4	-2	-1
6	7	0	-1	-1	3	6	11
1	-13	-3	-4	-6	-6	-5	-7
-3	1	3	-4	-3	-4	1	0
-3	1	3	-4	-3	-4	1	0
-3	1	3	-4	-3	-4	1	0
-3	1	3	-4	-3	-4	1	0
-3	1	3	-4	-3	-4	1	0
-3	1	3	-4	-3	-4	1	0
-3	1	3	-4	-3	-4	1	0
-3	1	3	-4	-3	-4	1	0
-3	1	3	-4	-3	-4	1	0
-3	1	3	-4	-3	-4	1	0
-3	1	3	-4	-3	-4	1	0
-3	1	3	-4	-3	-4	1	0
-3	1	3	-4	-3	-4	1	0
-3	1	3	-4	-3	-4	1	0
-3	1	3	-4	-3	-4	1	0
-3	1	3	-4	-3	-4	1	0
-3	1	3	-4	-3	-4	1	0
-3	-6	-2	1	2	3	-2	-4
-3	-6	-2	1	2	3	-2	-4
-3	-6	-2	1	2	3	-2	-4
-3	-6	-2	1	2	3	-2	-4
1	-3	-3	-1	-2	0	1	3
1	-3	-3	-1	-2	0	1	3
1	-3	-3	-1	-2	0	1	3
1	-3	-3	-1	-2	0	1	3
1	-3	-3	-1	-2	0	1	3
1	-3	-3	-1	-2	0	1	3
12	6	-1	-1	2	0	3	14
12	6	-1	-1	2	0	3	14
-1	-2	1	5	1	2	-1	24
-21	-10	-1	0	-2	0	-2	-21
1	15	12	-2	-2	0	2	6
1	15	12	-2	-2	0	2	6
1	15	12	-2	-2	0	2	6
1	15	12	-2	-2	0	2	6
1	15	12	-2	-2	0	2	6
1	15	12	-2	-2	0	2	6
1	15	12	-2	-2	0	2	6
5	-3	-5	1	1	3	5	0
5	-3	-5	1	1	3	5	0
5	-3	-5	1	1	3	5	0
3	-6	-8	1	-2	2	0	1
3	-6	-8	1	-2	2	0	1
-5	1	-3	-2	-2	-1	-4	-8
-8	-14	-9	1	-2	-1	-6	-10
-3	12	11	2	-4	-4	-8	-20
-3	12	11	2	-4	-4	-8	-20
-9	-2	-5	-1	-4	-3	-6	-30
-13	1	5	0	-1	-4	-3	13
-13	1	5	0	-1	-4	-3	13
-6	-5	-3	3	2	5	11	27
9	1	-5	0	-7	-41	-15	0
9	1	-5	0	-7	-41	-15	0
-52	-22	-3	-7	-6	4	4	-47
-52	-22	-3	-7	-6	4	4	-47
-1	-14	-4	-7	-11	-18	-8	38
-13	-9	3	-5	-9	-14	-5	-15
28	-15	-23	2	10	24	4	-4
25	43	26	5	6	13	22	73
48	61	11	1	-3	9	-1	19
-54	-44	-12	3	-5	-5	-18	-42
-1	-35	-7	11	-2	-4	-6	8
5	24	9	11	0	0	-17	-41
-22	-32	-17	4	-9	-5	-2	5
5	4	7	14	-2	1	-7	-38
11	14	7	12	-6	-1	2	21
5	-4	-6	7	-3	2	2	12
5	-4	-6	7	-3	2	2	12
-14	-13	-4	-2	-2	-2	1	-6
19	8	4	-21	-7	-3	3	20
14	19	2	-26	-2	6	11	17
-19	-8	2	-25	-3	-1	-6	-18
13	1	2	-20	4	5	10	19
-5	4	1	-14	-3	-5	-6	-4
-12	-16	-2	-1	-2	2	2	11
15	0	-7	-3	-4	-1	-5	5
-9	-21	-20	-4	-5	-3	-6	-14
-11	-8	4	3	-1	-2	2	7
-11	-8	4	3	-1	-2	2	7
-6	-23	-2	4	-1	-1	-8	-28
-21	-6	-6	-8	-8	-6	-1	-5
-21	-6	-6	-8	-8	-6	-1	-5
-5	11	-3	4	3	2	-3	-14
-5	11	-3	4	3	2	-3	-14
7	4	4	5	2	1	1	5
-2	0	-6	2	-1	-1	1	2
5	3	5	0	-4	-1	5	19
5	3	5	0	-4	-1	5	19
0	-5	-5	0	-1	1	-2	-4
-1	-6	-5	-7	-5	-7	-3	-9
-1	-6	-5	-7	-5	-7	-3	-9
-1	-6	-5	-7	-5	-7	-3	-9
-1	-6	-5	-7	-5	-7	-3	-9
9	13	6	7	2	5	7	14
-4	-5	0	-2	-5	-2	-1	-7
10	2	-3	0	1	0	1	1
6	10	7	2	-5	-3	0	0
1	3	0	3	1	5	2	4
-2	-10	-10	-5	-9	-3	-4	-2
0	2	2	6	5	1	-3	-2
0	2	2	6	5	1	-3	-2
19	-2	4	-2	-7	-5	1	5
-4	-2	3	-2	-2	1	3	9
-4	-2	3	-2	-2	1	3	9
-4	-2	3	-2	-2	1	3	9
2	3	-4	3	-3	-2	0	-6
-6	3	3	3	7	4	6	16
-12	-18	-8	-6	-7	-6	-3	-7
-12	-18	-8	-6	-7	-6	-3	-7
-12	-18	-8	-6	-7	-6	-3	-7
-12	-18	-8	-6	-7	-6	-3	-7
-12	-18	-8	-6	-7	-6	-3	-7
-12	-18	-8	-6	-7	-6	-3	-7
-12	-18	-8	-6	-7	-6	-3	-7
-12	-18	-8	-6	-7	-6	-3	-7
0	-7	-6	-4	-6	2	2	3
2	9	6	0	1	0	0	1
-6	-24	-24	-5	-2	0	-4	1
-6	-24	-24	-5	-2	0	-4	1
-2	-6	-6	1	0	1	-4	-7
2	12	13	0	-1	-2	1	2
-6	-3	-1	1	-7	-3	-8	-21
-7	-4	-7	-9	-6	-7	-6	-8
2	12	9	-2	-6	-1	0	1
-2	-2	10	-2	-3	-4	3	8
-2	-2	10	-2	-3	-4	3	8
-2	-2	10	-2	-3	-4	3	8
0	5	14	-1	1	-3	-4	-5
-5	11	8	-8	-3	-3	-7	-20
-5	11	8	-8	-3	-3	-7	-20
-5	11	8	-8	-3	-3	-7	-20
-5	11	8	-8	-3	-3	-7	-20
-1	-4	-2	7	8	8	1	1
0	-3	-1	1	0	0	-1	-1
0	-3	-1	1	0	0	-1	-1
0	-3	-1	1	0	0	-1	-1
0	-3	-1	1	0	0	-1	-1
-1	5	1	-1	0	-2	0	3
-4	1	2	0	2	-1	-3	-6
-4	1	2	0	2	-1	-3	-6
3	5	2	-2	-3	0	3	9
0	-5	-4	0	-5	-6	-8	-13
-10	4	1	-3	-5	-3	-1	-8
-10	4	1	-3	-5	-3	-1	-8
-10	4	1	-3	-5	-3	-1	-8
0	8	-2	-1	-2	-6	-8	-21
1	3	8	1	3	0	-4	-10
1	3	8	1	3	0	-4	-10
1	3	8	1	3	0	-4	-10
0	9	1	-3	-1	0	-4	-19
0	9	1	-3	-1	0	-4	-19
0	9	1	-3	-1	0	-4	-19
0	9	1	-3	-1	0	-4	-19
-25	-20	-15	-4	-5	-2	-7	-8
3	13	2	-1	3	2	8	20
3	13	2	-1	3	2	8	20
3	13	2	-1	3	2	8	20
6	12	3	2	-2	-2	-10	-23
6	12	3	2	-2	-2	-10	-23
6	12	3	2	-2	-2	-10	-23
3	-3	7	0	1	2	12	27
2	-1	-12	-4	-3	0	1	-4
-14	4	5	-2	-7	-2	-7	-20
-14	4	5	-2	-7	-2	-7	-20
-14	4	5	-2	-7	-2	-7	-20
-11	-30	-18	-3	-5	1	-3	-10
-11	-30	-18	-3	-5	1	-3	-10
-1	-8	-8	1	-2	4	0	2
-1	-8	-8	1	-2	4	0	2
9	12	11	1	-2	-2	2	6
5	-9	-3	0	4	-2	-7	-30
-7	2	-3	-1	-3	-1	-2	-4
-7	2	-3	-1	-3	-1	-2	-4
7	-2	-3	-1	1	-3	-4	-1
-2	13	8	-1	-4	-2	-1	-1
2	5	-2	0	-3	1	4	9
2	5	-2	0	-3	1	4	9
2	5	-2	0	-3	1	4	9
2	5	-2	0	-3	1	4	9
2	5	-2	0	-3	1	4	9
-1	-2	-6	5	1	0	0	4
-5	-18	1	-2	-4	-3	-1	6
0	10	-1	2	0	1	-7	-24
0	10	-1	2	0	1	-7	-24
0	10	-1	2	0	1	-7	-24
0	10	-1	2	0	1	-7	-24
0	10	-1	2	0	1	-7	-24
-2	-1	1	0	-3	1	1	2
-3	-10	-5	1	3	1	0	-1
-7	-8	-2	-3	-2	-2	-2	-4
2	-13	-16	-3	2	-1	0	2
2	-13	-16	-3	2	-1	0	2
-13	-12	-14	0	-3	3	-1	-5
36	14	3	3	3	5	13	27
36	14	3	3	3	5	13	27
36	14	3	3	3	5	13	27
36	14	3	3	3	5	13	27
21	18	6	4	-2	1	-5	7
21	18	6	4	-2	1	-5	7
21	18	6	4	-2	1	-5	7
-4	-3	0	-1	-5	-1	9	18
28	4	-7	2	5	6	6	-4
-18	-4	8	-3	-10	-9	-21	-58
-16	-7	-2	0	-2	-2	-5	-13
-16	-7	-2	0	-2	-2	-5	-13
18	18	2	0	0	6	5	51
18	18	2	0	0	6	5	51
18	18	2	0	0	6	5	51
18	18	2	0	0	6	5	51
7	19	6	3	17	56	50	43
-4	6	2	2	8	5	-2	38
0	-4	2	0	-3	-5	-20	-31
0	-4	2	0	-3	-5	-20	-31
8	14	5	-1	-11	-13	7	13
-7	-18	-7	3	-4	-12	-28	-76
1	-45	-37	0	0	4	-6	-14
12	-10	-13	-4	-7	-11	-11	-21
-16	-57	-35	4	-3	0	-8	-19
-9	32	20	22	0	6	13	19
-9	32	20	22	0	6	13	19
-1	14	12	11	-7	-4	-4	6
-1	14	12	11	-7	-4	-4	6
2	-5	1	-12	4	3	6	7
-14	10	13	-19	-7	-9	-8	-26
-14	10	13	-19	-7	-9	-8	-26
-14	10	13	-19	-7	-9	-8	-26
-3	10	8	-13	4	1	-1	-3
-3	-6	-4	-17	-7	-6	2	14
-3	-6	-4	-17	-7	-6	2	14
-3	-6	-4	-17	-7	-6	2	14
-3	-6	-4	-17	-7	-6	2	14
-3	-6	-4	-17	-7	-6	2	14
-3	-6	-4	-17	-7	-6	2	14
-3	-6	-4	-17	-7	-6	2	14
-3	-6	-4	-17	-7	-6	2	14
3	7	10	-1	-2	1	-2	-12
-4	0	-1	-4	-5	-1	3	9
-5	-3	-4	-3	-9	-4	-2	-2
-1	-6	-1	6	3	2	0	3
0	-2	-6	-3	3	-1	-1	3
0	-2	-6	-3	3	-1	-1	3
0	-2	-6	-3	3	-1	-1	3
2	2	-5	3	2	7	6	10
2	2	-5	3	2	7	6	10
2	2	-5	3	2	7	6	10
2	2	-5	3	2	7	6	10
2	2	-5	3	2	7	6	10
2	2	-5	3	2	7	6	10
2	2	-5	3	2	7	6	10
2	2	-5	3	2	7	6	10
5	2	2	1	-4	-1	10	23
5	2	2	1	-4	-1	10	23
5	2	2	1	-4	-1	10	23
5	17	15	2	5	2	5	12
5	0	-3	-1	-3	0	-2	-1
5	0	-3	-1	-3	0	-2	-1
1	3	-1	6	-1	1	-6	-9
-18	-24	-11	2	-3	-2	0	-1
-18	-24	-11	2	-3	-2	0	-1
-18	-24	-11	2	-3	-2	0	-1
-18	-24	-11	2	-3	-2	0	-1
1	3	1	-2	-4	0	-1	-4
1	3	1	-2	-4	0	-1	-4
1	3	1	-2	-4	0	-1	-4
1	3	1	-2	-4	0	-1	-4
0	1	4	6	2	-1	0	-1
-3	-1	-3	0	7	4	-1	-1
-3	-1	-3	0	7	4	-1	-1
-3	-1	-3	0	7	4	-1	-1
-3	-1	-3	0	7	4	-1	-1
-3	-1	-3	0	7	4	-1	-1
-5	1	5	1	3	-1	-2	-5
-3	-8	-3	3	5	3	0	0
-2	-5	-3	1	-9	-2	-7	-16
-2	-5	-3	1	-9	-2	-7	-16
-3	6	5	-3	-9	-6	-6	-15
-3	6	5	-3	-9	-6	-6	-15
-3	6	5	-3	-9	-6	-6	-15
2	-9	-11	-3	-4	1	2	9
2	-9	-11	-3	-4	1	2	9
0	-8	1	-2	3	2	0	3
0	-8	1	-2	3	2	0	3
-2	1	-12	-3	3	0	-5	-13
2	-26	-12	-4	-5	-2	2	8
2	-26	-12	-4	-5	-2	2	8
3	1	-6	-13	-3	-5	-1	4
-1	-8	-8	5	0	4	-1	2
1	0	3	-5	0	3	1	3
1	0	3	-5	0	3	1	3
1	0	3	-5	0	3	1	3
0	15	10	-4	0	-3	1	2
0	15	10	-4	0	-3	1	2
0	15	10	-4	0	-3	1	2
0	15	10	-4	0	-3	1	2
-1	-2	-13	-1	-4	-1	-1	2
-3	-10	-6	-1	-2	-2	0	4
0	3	-4	-1	-2	-2	-1	-3
-7	-23	-17	-2	-5	-3	-4	-3
2	1	-5	-2	4	2	0	-5
7	2	3	4	2	3	5	6
-3	2	5	-2	-6	-5	-4	-9
-3	2	5	-2	-6	-5	-4	-9
-3	2	5	-2	-6	-5	-4	-9
2	11	5	-3	-4	-1	4	3
2	11	5	-3	-4	-1	4	3
3	4	-4	-1	-2	1	2	3
3	4	-4	-1	-2	1	2	3
3	4	-4	-1	-2	1	2	3
-12	-7	-2	0	-4	0	-1	-3
-20	-24	-4	-1	-2	-2	-10	-22
-20	-24	-4	-1	-2	-2	-10	-22
0	4	-9	2	4	1	-2	0
2	0	-2	0	3	1	5	12
0	5	4	-2	-5	-6	-3	-5
6	-8	-15	-3	-1	-3	0	4
5	0	-3	2	-2	0	0	1
-10	-11	-3	-1	-1	-2	-3	-13
-10	-11	-3	-1	-1	-2	-3	-13
1	7	5	-1	0	-1	0	4
2	3	-2	1	2	-1	-1	1
0	-1	-3	3	-2	1	1	1
0	-1	-3	3	-2	1	1	1
0	-1	-3	3	-2	1	1	1
0	-1	-3	3	-2	1	1	1
0	-1	-3	3	-2	1	1	1
-2	4	9	0	-2	-1	-1	-1
-4	-12	-6	0	-1	5	0	-2
-5	2	6	-1	-1	-1	-1	-2
3	12	6	-1	0	-2	1	2
-3	-11	-7	-3	-6	-5	-2	-1
-3	1	10	4	0	0	0	3
-3	1	10	4	0	0	0	3
-3	1	10	4	0	0	0	3
-3	-26	-20	-7	-10	-6	0	7
4	27	7	-2	-10	-1	0	-6
-20	-12	-9	0	-2	-3	-6	-21
-20	-12	-9	0	-2	-3	-6	-21
6	32	7	0	-4	2	4	4
-5	-26	9	2	2	3	3	6
7	23	-5	2	-3	3	4	5
7	23	-5	2	-3	3	4	5
7	23	-5	2	-3	3	4	5
7	23	-5	2	-3	3	4	5
2	19	-1	2	-1	-1	-3	-1
28	42	9	0	-3	3	9	35
28	42	9	0	-3	3	9	35
28	42	9	0	-3	3	9	35
1	20	7	-1	2	0	2	2
2	-3	4	1	-3	-1	1	1
2	-3	4	1	-3	-1	1	1
-18	-23	-2	-2	0	-1	-1	0
22	24	2	0	1	0	-3	-2
22	24	2	0	1	0	-3	-2
22	24	2	0	1	0	-3	-2
22	24	2	0	1	0	-3	-2
5	-1	-2	0	-2	-1	-2	-9
-1	6	1	0	-1	-4	-7	-18
15	-4	-4	-1	5	21	9	-26
-5	3	-6	1	-2	-2	-20	-58
-13	-3	0	-7	-3	-16	-15	-30
-13	-3	0	-7	-3	-16	-15	-30
-2	9	1	0	3	23	28	49
-17	-46	-15	-3	-4	-6	-1	13
-17	-46	-15	-3	-4	-6	-1	13
-6	7	0	-13	-1	-11	-14	-26
-6	7	0	-13	-1	-11	-14	-26
11	21	6	5	3	1	-8	-6
11	21	6	5	3	1	-8	-6
3	11	6	-1	-7	-11	-6	3
3	11	6	-1	-7	-11	-6	3
-58	-49	-10	8	-5	0	4	12
6	12	13	4	-7	-10	-11	-31
27	13	-10	9	0	-2	0	15
33	7	9	-4	-3	-1	4	24
27	12	4	-11	2	6	18	50
0	-3	4	-13	2	-2	-2	-7
8	-10	-6	-18	-5	-2	4	12
2	4	-2	-12	-3	-1	-2	-5
1	9	1	-8	-3	0	-2	-7
1	9	1	-8	-3	0	-2	-7
-10	-12	0	-1	5	2	-6	-18
-10	-12	0	-1	5	2	-6	-18
-2	9	1	3	2	3	-2	-12
-2	9	1	3	2	3	-2	-12
-7	-36	-16	-5	-7	-7	-6	-7
2	3	0	3	-2	3	11	33
-6	8	4	-1	2	-3	-5	-15
-6	8	4	-1	2	-3	-5	-15
-6	8	4	-1	2	-3	-5	-15
11	3	-1	1	-4	-3	5	17
-6	-2	1	-4	-10	-10	-9	-17
9	5	5	2	-1	-2	2	12
9	5	5	2	-1	-2	2	12
3	4	2	-2	-3	-1	1	3
3	4	2	-2	-3	-1	1	3
3	4	2	-2	-3	-1	1	3
3	4	2	-2	-3	-1	1	3
5	15	5	3	1	3	3	6
2	3	-5	3	1	2	2	6
0	-1	-4	-1	-2	-3	2	4
8	4	0	3	1	6	0	0
8	4	0	3	1	6	0	0
-6	0	0	-4	-5	-7	3	7
-6	0	0	-4	-5	-7	3	7
-6	0	0	-4	-5	-7	3	7
3	1	3	1	-1	-4	1	5
-10	-5	-6	-3	-2	-7	-7	-21
-2	4	3	-3	-3	-2	1	-1
-2	4	3	-3	-3	-2	1	-1
-2	4	3	-3	-3	-2	1	-1
5	1	3	-8	-7	-9	-2	-4
5	1	3	-8	-7	-9	-2	-4
5	1	3	-8	-7	-9	-2	-4
5	1	3	-8	-7	-9	-2	-4
-10	-3	-4	-4	-6	-4	-3	-4
-10	-3	-4	-4	-6	-4	-3	-4
-10	-3	-4	-4	-6	-4	-3	-4
-10	-3	-4	-4	-6	-4	-3	-4
-10	-3	-4	-4	-6	-4	-3	-4
-10	-3	-4	-4	-6	-4	-3	-4
-10	-3	-4	-4	-6	-4	-3	-4
[truncated: 4,108 more rows]
