# Supplementary material for: Flexible Virtual Reality System for Neurorehabilitation and Quality of Life Improvement
Source: Sensors (Basel). 2020 Oct 23;20(21):6045. doi: 10.3390/s20216045 (PMC7672612; doi:10.3390/s20216045)
Supplement: Supplementary file 1 [file sensors-20-06045-s001.zip › S4_EMG/User1/WhackAMole3.txt]

0	0	0	0	0	0	0	0
0	0	0	0	0	0	0	0
0	3	0	0	1	-1	-1	1
0	3	0	0	1	-1	-1	1
-1	-1	-1	0	-1	0	0	1
-2	-2	-3	0	-8	-1	1	-2
-2	-2	-3	0	-8	-1	1	-2
1	2	2	-2	7	-1	0	4
-1	-2	0	-1	-2	-2	-2	-4
0	-1	-2	0	2	0	-1	2
1	-2	-4	-2	-4	-1	1	2
1	-2	-4	-2	-4	-1	1	2
-1	1	0	-1	-4	-1	-1	0
-1	1	0	-1	-4	-1	-1	0
-1	0	1	0	-2	-3	-2	-1
0	-2	-1	0	-2	0	0	0
0	1	-1	-1	-5	0	-1	-2
-2	-2	0	-1	0	-2	0	-4
-2	-2	0	-1	0	-2	0	-4
0	0	-1	0	-3	-1	-5	-5
0	-7	-4	-1	4	0	1	2
0	1	1	-1	-3	-2	1	1
2	3	1	0	-2	0	4	10
2	3	1	0	-2	0	4	10
2	0	0	-1	-3	-1	0	3
-2	2	3	0	-3	-1	-1	-5
-2	2	3	0	-3	-1	-1	-5
-2	2	3	0	-3	-1	-1	-5
-1	3	0	0	-1	-1	0	-3
-4	-7	-2	1	0	-3	-3	-1
2	0	-1	-1	-3	0	2	5
2	0	-1	-1	-3	0	2	5
2	0	-1	-1	-3	0	2	5
-4	-4	-4	-1	-2	-3	-4	-12
-1	1	-1	0	1	0	2	3
-1	1	-1	0	1	0	2	3
-3	-7	-9	0	-4	2	-3	-5
0	-2	-2	0	0	2	0	4
-2	-1	-1	0	-1	-1	0	1
-2	-5	-3	-2	0	-2	-2	-6
1	-1	3	1	-1	2	-4	-7
0	-8	-5	-4	-1	-2	1	5
0	-8	-5	-4	-1	-2	1	5
0	-8	-5	-4	-1	-2	1	5
0	-8	-5	-4	-1	-2	1	5
4	3	0	-1	2	2	4	10
0	3	2	-1	-3	-3	-4	-8
-5	1	-2	-3	0	2	-7	-31
-5	1	-2	-3	0	2	-7	-31
1	-9	-11	1	0	2	6	17
-1	-6	-4	0	-3	-1	-2	8
-1	-6	-4	0	-3	-1	-2	8
2	2	0	0	0	4	4	0
-3	0	4	0	-1	0	-2	-6
1	4	2	-1	-2	-4	-7	-9
1	4	2	-1	-2	-4	-7	-9
-3	1	-2	5	2	3	0	-7
0	12	7	4	2	2	-7	-14
-2	-14	-10	-12	-8	-4	4	24
-2	0	0	4	0	1	0	3
4	1	1	-4	-1	-1	5	15
-1	17	12	8	4	0	-5	-16
-1	17	12	8	4	0	-5	-16
-1	17	12	8	4	0	-5	-16
0	-3	1	1	-1	2	1	5
0	-3	1	1	-1	2	1	5
0	1	1	1	-3	-1	-1	0
-3	4	-4	-1	-6	0	-4	-17
-12	-34	-11	1	3	0	-6	-13
0	4	0	-2	-4	-1	0	7
2	2	0	1	-4	-1	0	-2
1	3	2	2	-1	3	1	6
1	3	2	2	-1	3	1	6
-8	-10	-3	-2	2	0	-4	2
-9	-17	-5	-2	-4	-1	-2	-2
2	-4	-1	3	-1	2	2	-2
-4	-8	-3	1	2	-2	2	4
3	15	0	-1	-2	-1	-3	-10
3	15	0	-1	-2	-1	-3	-10
-1	0	-2	1	-2	0	-2	4
-1	0	-2	1	-2	0	-2	4
-5	-2	3	2	2	-1	0	5
-5	-2	3	2	2	-1	0	5
-9	-22	2	-3	-2	-1	5	11
-9	-22	2	-3	-2	-1	5	11
7	10	-3	0	-4	1	1	1
7	10	-3	0	-4	1	1	1
6	14	6	1	1	-1	0	-8
5	3	3	-1	-2	-4	-3	-5
-4	-18	-9	-4	-2	-2	-2	-5
4	5	-5	-1	5	5	7	14
-2	2	0	1	-2	-1	-1	-4
0	1	-1	0	-5	-2	-1	2
0	1	-1	0	-5	-2	-1	2
0	1	-1	0	-5	-2	-1	2
1	2	-1	-3	-6	-3	-7	-14
-6	-20	-4	-2	-9	-4	-9	-27
2	10	4	1	-2	0	-5	-12
6	4	1	1	0	4	11	37
-2	-5	-4	-2	-7	-8	-13	-25
5	2	-3	-2	-6	2	8	32
-1	2	-1	1	-3	1	4	9
-6	-12	-8	-5	-5	-1	5	12
-6	-12	-8	-5	-5	-1	5	12
2	3	3	3	-2	0	3	3
-2	10	-5	-3	-4	0	-4	-14
-1	-3	-7	-2	-5	-4	-8	-12
-1	-3	-7	-2	-5	-4	-8	-12
-1	-3	-7	-2	-5	-4	-8	-12
-1	-3	-7	-2	-5	-4	-8	-12
-1	-3	-7	-2	-5	-4	-8	-12
-1	2	2	1	0	-1	-5	-11
-1	2	2	1	0	-1	-5	-11
3	4	-5	-2	-3	2	3	13
3	4	-5	-2	-3	2	3	13
1	-5	-6	2	-1	-2	-3	-4
1	-5	-6	2	-1	-2	-3	-4
1	-5	-6	2	-1	-2	-3	-4
1	-5	-6	2	-1	-2	-3	-4
1	-5	-6	2	-1	-2	-3	-4
1	-5	-6	2	-1	-2	-3	-4
1	-5	-6	2	-1	-2	-3	-4
1	-5	-6	2	-1	-2	-3	-4
4	7	5	0	-4	1	7	18
4	7	5	0	-4	1	7	18
4	7	5	0	-4	1	7	18
4	7	5	0	-4	1	7	18
4	7	5	0	-4	1	7	18
4	7	5	0	-4	1	7	18
5	-2	-1	-1	-2	3	9	19
-2	4	2	-1	-3	0	2	0
-1	-6	-9	-5	-5	-2	-2	-1
-1	-6	-9	-5	-5	-2	-2	-1
2	6	-8	-5	-2	-2	-3	-3
-4	-9	3	0	-4	-2	2	-3
1	-4	-7	-1	0	0	1	0
-4	-10	-5	-2	-3	0	1	1
-4	-10	-5	-2	-3	0	1	1
0	-6	9	3	2	-3	-3	-1
1	2	-4	-1	-4	-2	-3	1
1	2	-4	-1	-4	-2	-3	1
1	2	-4	-1	-4	-2	-3	1
-2	0	4	0	-2	0	-3	-2
-1	-3	-1	-2	0	0	0	2
1	-1	-3	-1	0	0	-1	0
1	-1	-3	-1	0	0	-1	0
1	-1	-3	-1	0	0	-1	0
-1	4	-4	-2	-1	3	1	-2
6	6	5	3	-3	0	5	4
2	-7	-4	-3	0	-3	-1	1
2	3	3	1	0	1	0	0
4	10	1	3	5	1	-2	-2
-3	-9	-6	-3	-3	-1	2	-2
-3	-9	-6	-3	-3	-1	2	-2
-3	-9	-6	-3	-3	-1	2	-2
-4	-9	-6	-8	-2	-8	-6	0
2	3	0	2	-5	0	2	1
-6	-9	-7	-2	0	-4	-3	-4
-6	-9	-7	-2	0	-4	-3	-4
-1	-1	0	6	-1	4	0	6
-5	-4	1	-2	-4	-4	-5	-24
5	4	0	1	2	4	4	11
2	10	1	-1	-6	1	2	3
-3	-6	-2	-4	-4	-4	-1	-1
-1	2	1	-2	1	5	4	7
-3	-9	0	2	-3	1	-1	-4
1	4	7	4	-1	-1	-9	-1
-4	-2	-11	-11	-4	-6	-7	-2
-1	0	7	7	-2	-3	-2	-4
-1	3	5	4	-1	0	-5	-1
-1	3	5	4	-1	0	-5	-1
-4	-1	-6	-2	-1	1	3	-3
-4	-1	-6	-2	-1	1	3	-3
-2	5	-4	-1	-5	-4	-2	-3
2	-2	-1	-1	-4	0	3	2
2	-2	-1	-1	-4	0	3	2
0	0	-9	-6	-5	-3	-8	-7
-1	-1	1	1	-4	1	11	11
0	10	6	-1	-2	-4	-7	-24
0	10	6	-1	-2	-4	-7	-24
0	10	6	-1	-2	-4	-7	-24
0	10	6	-1	-2	-4	-7	-24
1	-1	-2	-2	-2	0	4	12
1	-1	-2	-2	-2	0	4	12
1	-1	-2	-2	-2	0	4	12
1	-1	-2	-2	-2	0	4	12
-1	12	8	5	1	4	3	12
1	5	2	-2	-1	-3	-2	-12
1	5	2	-2	-1	-3	-2	-12
1	5	2	-2	-1	-3	-2	-12
-5	-1	11	3	-3	-3	-2	-6
-1	5	6	4	2	4	2	1
-1	5	6	4	2	4	2	1
-1	5	6	4	2	4	2	1
-4	-3	1	-1	-1	-4	1	1
2	-5	-1	0	-4	0	4	2
2	-5	-1	0	-4	0	4	2
-2	-4	9	3	-1	-2	-4	-4
2	1	-6	-2	-1	2	2	8
2	1	-6	-2	-1	2	2	8
0	-2	5	-1	-1	-2	0	0
0	-2	5	-1	-1	-2	0	0
0	-2	5	-1	-1	-2	0	0
3	5	0	1	0	3	5	2
0	6	5	1	0	0	-5	-16
0	6	5	1	0	0	-5	-16
0	6	5	1	0	0	-5	-16
5	-2	-5	-1	1	3	10	42
14	1	-12	-4	-1	11	25	105
-9	-7	-4	-3	-7	-3	-9	-15
-9	-7	-4	-3	-7	-3	-9	-15
-9	-7	-4	-3	-7	-3	-9	-15
-3	9	9	3	2	-1	-6	-24
-2	11	9	1	6	0	0	-2
-2	11	9	1	6	0	0	-2
-2	11	9	1	6	0	0	-2
-5	-15	-14	-8	-7	-7	-11	-20
-5	-15	-14	-8	-7	-7	-11	-20
-5	-15	-14	-8	-7	-7	-11	-20
-5	-15	-14	-8	-7	-7	-11	-20
1	-5	-11	-6	-5	-3	-2	8
5	-3	-1	3	3	3	-2	-4
5	-3	-1	3	3	3	-2	-4
5	-3	-1	3	3	3	-2	-4
-5	1	12	5	4	2	1	-4
-5	1	12	5	4	2	1	-4
-2	-12	3	0	-3	1	0	-6
3	-9	-1	2	-1	-2	-1	4
-2	-2	8	0	2	-3	4	4
-2	-2	8	0	2	-3	4	4
1	-5	-5	-4	-5	-2	-5	-1
0	5	-3	-3	2	-3	-3	-10
-1	5	1	2	-3	-2	-1	1
-1	5	1	2	-3	-2	-1	1
-8	-4	3	2	1	-2	-10	-27
-4	-6	-5	-3	-3	-2	0	5
-2	-1	-7	-7	-7	0	6	6
-2	-1	-7	-7	-7	0	6	6
0	-8	-5	-4	-5	-3	-4	-2
-1	-4	2	1	3	-2	-7	-14
-6	3	4	3	-1	-4	-13	-30
3	1	1	0	-2	4	6	13
3	1	1	0	-2	4	6	13
3	1	1	0	-2	4	6	13
-1	-6	-12	-5	-3	-1	1	4
-1	-6	-12	-5	-3	-1	1	4
6	13	7	4	2	6	15	30
6	13	7	4	2	6	15	30
-8	-5	2	1	1	-2	-11	-31
-2	-7	-11	-5	-3	-2	-4	-13
-2	-7	-11	-5	-3	-2	-4	-13
-2	-7	-11	-5	-3	-2	-4	-13
4	8	7	2	-3	1	8	27
-2	-3	-2	-3	-3	-1	-2	-11
3	3	0	-3	-4	2	9	17
1	-10	-1	1	-2	-1	2	0
-3	-2	-4	-2	-1	-3	-7	-6
-3	-2	-4	-2	-1	-3	-7	-6
-3	-9	-6	-4	-5	-5	-3	-6
1	-3	-9	-4	-5	-3	1	14
1	-3	-9	-4	-5	-3	1	14
1	-3	-9	-4	-5	-3	1	14
1	-5	-7	-4	-6	0	13	38
-2	-10	-10	-5	-4	-1	1	6
-2	-10	-10	-5	-4	-1	1	6
-2	-10	-10	-5	-4	-1	1	6
-6	-6	1	1	4	-1	-9	-25
3	-2	4	4	-1	2	1	8
-2	-7	-3	1	-1	-4	-5	-7
-2	-7	-3	1	-1	-4	-5	-7
-1	2	2	-1	-7	0	5	9
-1	2	2	-1	-7	0	5	9
-1	5	4	0	-7	-1	-3	-3
-1	5	4	0	-7	-1	-3	-3
-2	0	-1	0	-3	2	-3	-15
2	-4	1	4	0	5	7	26
1	-1	-4	-3	-5	-1	2	5
1	-1	-4	-3	-5	-1	2	5
4	7	6	1	2	3	9	22
4	7	6	1	2	3	9	22
-3	-5	1	-2	3	0	-6	-13
-3	-5	1	-2	3	0	-6	-13
-3	-5	1	-2	3	0	-6	-13
-2	-7	-1	-1	-4	-4	-3	-1
-2	-7	-1	-1	-4	-4	-3	-1
-7	2	4	-2	-1	-1	-10	-28
-7	2	4	-2	-1	-1	-10	-28
-4	-2	-2	-2	-2	-1	-3	-2
-1	4	0	-3	-4	1	9	23
-1	4	0	-3	-4	1	9	23
-1	3	0	1	-1	-4	-16	-40
1	6	3	0	-3	1	-1	-3
1	5	-2	-2	-2	0	7	22
1	5	-2	-2	-2	0	7	22
1	5	-2	-2	-2	0	7	22
-3	-3	-4	-1	-6	-4	-15	-31
1	-4	-1	1	-1	0	2	4
-6	-2	5	2	-4	-7	-22	-60
-6	-2	5	2	-4	-7	-22	-60
2	5	1	0	-4	3	11	28
1	4	1	-1	-2	1	-1	5
-4	6	6	0	-2	-3	2	7
-6	-7	-3	-2	-3	-3	-19	-31
0	-13	-9	-6	-3	-2	-2	4
0	-13	-9	-6	-3	-2	-2	4
-2	-9	-8	-3	0	-3	-2	-1
-2	-9	-8	-3	0	-3	-2	-1
7	6	2	-1	-3	-2	7	36
-2	-7	2	-4	-3	-3	-9	-16
8	11	9	2	3	2	10	27
8	11	9	2	3	2	10	27
0	2	3	1	3	-3	0	-5
0	2	3	1	3	-3	0	-5
4	7	4	0	-2	1	9	22
4	7	4	0	-2	1	9	22
4	7	4	0	-2	1	9	22
1	13	3	1	4	0	0	3
1	13	3	1	4	0	0	3
1	13	3	1	4	0	0	3
1	13	3	1	4	0	0	3
-3	-3	-5	0	2	-2	-1	-4
-3	-3	-5	0	2	-2	-1	-4
-3	-3	4	2	1	1	-1	-4
-3	-3	4	2	1	1	-1	-4
1	0	-1	-5	0	-2	0	3
0	1	2	-1	0	-2	-5	-8
0	1	2	-1	0	-2	-5	-8
0	1	2	-1	0	-2	-5	-8
2	2	-3	6	4	3	0	-1
3	3	-1	-5	0	-2	8	16
3	3	-1	-5	0	-2	8	16
3	3	-1	-5	0	-2	8	16
2	-2	-3	0	-2	1	5	10
-7	-7	-4	-4	-7	-4	1	2
2	3	-1	5	6	4	0	8
4	4	-1	3	2	6	2	4
2	13	3	-2	-2	-2	3	2
-3	-2	3	5	1	0	-5	-7
-7	-11	-12	1	2	-1	-9	-35
-7	-11	-12	1	2	-1	-9	-35
-3	-20	-14	0	-1	4	7	17
0	-1	1	1	3	1	-7	-18
0	-1	1	1	3	1	-7	-18
0	-1	1	1	3	1	-7	-18
2	2	0	-2	-6	-5	4	14
-4	1	3	-2	-4	0	2	8
-4	1	2	-1	3	2	-5	-13
0	0	-1	-4	-5	-3	-5	-1
0	0	-1	-4	-5	-3	-5	-1
4	0	-2	-1	-4	-1	4	15
0	-1	1	-2	-5	-1	2	8
-1	4	4	-3	-8	-4	-3	-10
-1	4	4	-3	-8	-4	-3	-10
-1	-8	-6	-6	-6	-1	1	4
1	-5	-2	3	-3	0	0	-3
1	-5	-2	3	-3	0	0	-3
1	-5	-2	3	-3	0	0	-3
-1	-6	-5	2	4	0	-4	-7
-1	-6	-5	2	4	0	-4	-7
-1	-6	-5	2	4	0	-4	-7
-1	-6	-5	2	4	0	-4	-7
-5	7	16	-1	-5	-4	-1	-10
-6	-10	-8	-2	-3	-3	-5	-18
-6	-10	-8	-2	-3	-3	-5	-18
-6	-10	-8	-2	-3	-3	-5	-18
-6	-10	-8	-2	-3	-3	-5	-18
0	3	-5	-4	-7	-2	-7	-11
0	3	-5	-4	-7	-2	-7	-11
0	3	-5	-4	-7	-2	-7	-11
1	0	-6	-2	0	2	5	4
-2	-5	0	-5	-5	-3	1	14
5	13	10	7	8	7	9	24
5	13	10	7	8	7	9	24
-2	-7	-5	-2	-2	-3	-3	-6
1	6	-1	3	7	3	4	3
1	6	-1	3	7	3	4	3
1	6	-1	3	7	3	4	3
1	6	-1	3	7	3	4	3
3	11	9	9	2	3	-1	-6
-4	-6	-6	-7	-6	-4	-1	-9
-4	-6	-6	-7	-6	-4	-1	-9
1	-4	-6	-1	-5	-1	2	8
-4	-7	-4	0	-2	-3	-3	-5
-4	-7	-4	0	-2	-3	-3	-5
-4	-7	-4	0	-2	-3	-3	-5
-4	-7	-4	0	-2	-3	-3	-5
-4	-7	-4	0	-2	-3	-3	-5
-4	-7	-4	0	-2	-3	-3	-5
-4	-7	-4	0	-2	-3	-3	-5
-4	-7	-4	0	-2	-3	-3	-5
-2	-3	5	-1	-3	-1	-3	-11
1	-1	-4	1	0	0	4	8
1	-1	-4	1	0	0	4	8
1	-1	-4	1	0	0	4	8
1	-1	-4	1	0	0	4	8
0	1	-2	-2	-4	-2	0	1
0	1	-2	-2	-4	-2	0	1
1	-2	1	3	-3	-1	4	4
1	-2	1	3	-3	-1	4	4
-2	-2	3	-1	-6	-4	0	0
-2	-2	3	-1	-6	-4	0	0
-2	-2	3	-1	-6	-4	0	0
-2	0	3	0	1	-1	4	11
1	4	3	5	0	1	0	4
1	4	3	5	0	1	0	4
1	4	3	5	0	1	0	4
2	13	4	1	-2	3	9	27
-1	2	4	0	2	1	1	0
-1	2	4	0	2	1	1	0
0	7	5	-4	-2	-2	1	2
0	0	4	3	0	2	4	8
-2	-1	1	0	1	-1	-6	-20
-2	-1	1	0	1	-1	-6	-20
-2	-1	1	0	1	-1	-6	-20
-2	-1	1	0	1	-1	-6	-20
-5	-11	-13	-1	-3	1	-1	-6
-2	3	6	0	-3	-1	0	3
-2	3	6	0	-3	-1	0	3
-2	3	6	0	-3	-1	0	3
-1	8	2	-1	-1	-4	-15	-35
-1	-5	-5	-2	-4	-1	4	14
-1	-5	-5	-2	-4	-1	4	14
-1	-5	-5	-2	-4	-1	4	14
-6	-15	-11	-4	-4	-4	-6	-30
0	7	11	6	1	2	-3	-2
-8	-3	-9	-2	-7	-8	-9	-17
-8	-3	-9	-2	-7	-8	-9	-17
1	-2	0	7	3	2	3	9
-4	-5	-1	-1	-6	-3	-4	-16
-4	-5	-1	-1	-6	-3	-4	-16
-4	-5	-1	-1	-6	-3	-4	-16
-5	-8	-2	1	-2	-5	-14	-34
-5	-8	-2	1	-2	-5	-14	-34
2	9	2	1	2	0	-3	-3
-2	-7	-3	0	0	1	4	8
-2	-7	-3	0	0	1	4	8
3	2	0	-1	-2	1	7	21
3	2	0	-1	-2	1	7	21
4	1	-4	-1	-5	3	8	28
4	1	-4	-1	-5	3	8	28
6	-3	-2	4	6	4	9	21
6	-3	-2	4	6	4	9	21
6	-3	-2	4	6	4	9	21
0	4	0	-4	-4	0	6	10
0	4	0	-4	-4	0	6	10
-4	5	3	0	-2	-3	-10	-16
-4	5	3	0	-2	-3	-10	-16
-4	5	3	0	-2	-3	-10	-16
-7	-12	-3	-2	0	-6	-9	-35
0	4	2	-1	-4	-1	-2	6
0	4	2	-1	-4	-1	-2	6
2	5	12	-1	1	1	5	16
-1	-10	-1	3	-4	2	6	11
-8	-3	-2	0	-2	-3	-13	-33
-8	-3	-2	0	-2	-3	-13	-33
-8	-3	-2	0	-2	-3	-13	-33
-4	-11	-6	1	1	2	3	4
-3	1	0	-4	0	-5	-2	-10
1	1	3	-1	-5	-1	3	7
1	1	3	-1	-5	-1	3	7
2	8	3	3	2	0	-14	-28
1	-6	-5	-1	-2	1	3	11
0	-3	-1	-1	0	2	2	-2
0	-3	-1	-1	0	2	2	-2
-6	-7	-4	0	-3	-5	-3	-9
4	15	4	3	0	3	7	24
4	15	4	3	0	3	7	24
4	15	4	3	0	3	7	24
4	15	4	3	0	3	7	24
-4	4	1	-6	-5	-6	-10	-32
-3	1	-2	-2	-1	-2	-3	-5
-3	1	-2	-2	-1	-2	-3	-5
-1	7	7	4	-4	-1	1	12
3	2	-1	-4	-2	0	2	10
-3	2	6	-2	-7	-4	-7	-9
-3	2	6	-2	-7	-4	-7	-9
-3	2	6	-2	-7	-4	-7	-9
-5	0	6	-1	-1	-2	-9	-27
4	6	2	-4	0	-2	2	5
4	6	2	-4	0	-2	2	5
4	6	2	-4	0	-2	2	5
4	6	2	-4	0	-2	2	5
-5	1	0	0	-1	0	-5	-19
-5	1	0	0	-1	0	-5	-19
-5	1	0	0	-1	0	-5	-19
-5	1	0	0	-1	0	-5	-19
0	4	-1	-4	-6	-3	1	1
0	4	-1	-4	-6	-3	1	1
0	4	-1	-4	-6	-3	1	1
0	4	-1	-4	-6	-3	1	1
0	4	-1	-4	-6	-3	1	1
3	3	-2	1	3	3	3	6
3	3	-2	1	3	3	3	6
3	3	-2	1	3	3	3	6
1	9	6	-1	-1	-3	-4	-9
0	-4	-2	1	-6	4	4	14
0	-4	-2	1	-6	4	4	14
-5	-2	-2	0	1	-4	0	-6
-5	-2	-2	0	1	-4	0	-6
4	17	9	1	3	1	5	12
4	17	9	1	3	1	5	12
4	17	9	1	3	1	5	12
2	7	5	4	-1	0	-2	8
-2	3	-4	-2	-3	-1	-2	-11
-2	3	-4	-2	-3	-1	-2	-11
-2	3	-4	-2	-3	-1	-2	-11
-2	3	-4	-2	-3	-1	-2	-11
-3	1	1	4	3	-1	-9	-31
-3	1	1	4	3	-1	-9	-31
-3	1	1	4	3	-1	-9	-31
-3	1	1	4	3	-1	-9	-31
0	6	2	-2	-4	1	7	15
0	6	2	-2	-4	1	7	15
-8	-4	1	-2	1	-4	-13	-32
-8	-4	1	-2	1	-4	-13	-32
2	0	-2	-4	-6	-1	2	14
2	0	-2	-4	-6	-1	2	14
0	1	-1	-4	-6	-2	-1	3
0	1	-1	-4	-6	-2	-1	3
0	-4	-1	1	-1	-1	-1	-5
0	-4	-1	1	-1	-1	-1	-5
-3	-3	-5	-2	-4	-2	-1	-1
0	-2	-1	0	-5	-3	3	9
4	-1	-3	3	4	4	3	15
3	-16	-16	-4	-1	0	10	31
-9	-1	2	-2	-7	-8	-12	-31
-9	-1	2	-2	-7	-8	-12	-31
-9	-1	2	-2	-7	-8	-12	-31
0	4	0	-3	4	-4	-6	-18
0	4	0	-3	4	-4	-6	-18
0	4	0	-3	4	-4	-6	-18
0	4	0	-3	4	-4	-6	-18
2	-3	-2	-1	-3	1	2	9
2	-3	-2	-1	-3	1	2	9
2	-3	-2	-1	-3	1	2	9
2	-3	-2	-1	-3	1	2	9
2	8	3	0	-1	0	1	8
2	-1	0	0	-2	2	-1	-9
2	-1	0	0	-2	2	-1	-9
2	-1	0	0	-2	2	-1	-9
2	-1	0	0	-2	2	-1	-9
0	0	-3	-1	-5	1	5	16
5	23	21	2	0	4	3	3
5	23	21	2	0	4	3	3
1	-4	-4	-2	3	2	5	16
-3	6	8	0	-3	-4	-9	-25
-1	-3	-1	1	-3	1	4	10
-4	-2	-2	-4	-2	-3	1	4
-4	-3	-4	0	-1	-2	-5	-17
1	-2	1	4	0	2	7	19
1	-2	1	4	0	2	7	19
3	-1	-8	-6	-2	-1	5	24
3	-1	-8	-6	-2	-1	5	24
-7	-6	-7	-1	-3	-3	-5	-11
-7	-6	-7	-1	-3	-3	-5	-11
-2	4	2	3	0	3	-2	-4
-2	0	4	-1	-2	-2	-1	-2
-1	6	-1	-2	1	-2	-3	-8
-1	6	-1	-2	1	-2	-3	-8
-4	0	0	0	-4	-2	-4	-9
-4	0	0	0	-4	-2	-4	-9
-4	-13	-10	-1	-4	-4	-7	-22
-4	-13	-10	-1	-4	-4	-7	-22
-2	-14	-8	0	1	2	2	-1
-2	-14	-8	0	1	2	2	-1
0	-1	-1	-1	-1	1	3	7
3	4	8	3	2	2	1	6
3	4	8	3	2	2	1	6
3	4	8	3	2	2	1	6
3	4	8	3	2	2	1	6
-6	4	-2	1	-1	-3	-7	-14
-6	4	-2	1	-1	-3	-7	-14
-6	4	-2	1	-1	-3	-7	-14
-6	4	-2	1	-1	-3	-7	-14
2	-7	-7	1	4	0	3	13
2	6	3	0	-3	1	6	8
-5	-10	-7	-2	-2	-3	-11	-19
1	1	2	-4	-2	-3	-1	3
-1	5	0	0	-3	-3	0	1
-2	6	9	2	3	-2	-8	-21
-2	6	9	2	3	-2	-8	-21
-2	6	9	2	3	-2	-8	-21
-1	-5	-4	-3	0	-1	-2	-12
-1	-5	-4	-3	0	-1	-2	-12
3	5	6	1	-3	2	7	13
3	5	6	1	-3	2	7	13
3	1	3	-4	-2	2	3	13
3	1	3	-4	-2	2	3	13
-2	-15	-14	-2	-3	-2	1	-2
-2	8	-1	1	-5	-3	-11	-17
2	-6	1	2	1	2	5	8
0	-1	-2	0	-3	-3	-7	-13
-1	1	7	3	1	0	-1	3
-1	1	7	3	1	0	-1	3
-1	1	7	3	1	0	-1	3
-3	-10	-2	0	-1	-3	-1	-3
-3	-3	-2	-1	-3	-1	1	-4
-4	-8	-5	-2	-3	-3	-2	-3
-2	-5	-6	1	1	1	0	2
-4	-7	-7	4	-1	0	-1	-1
-3	-4	1	-2	-3	-2	1	0
-3	-4	1	-2	-3	-2	1	0
-3	-4	1	-2	-3	-2	1	0
0	3	1	1	-5	-1	-6	-11
0	3	1	1	-5	-1	-6	-11
-3	3	-1	1	-2	-2	-7	-18
-3	3	-1	1	-2	-2	-7	-18
1	-17	-14	-3	-4	1	4	15
-5	-23	-4	-1	-3	-3	-2	-9
-5	-23	-4	-1	-3	-3	-2	-9
-5	-23	-4	-1	-3	-3	-2	-9
-5	-23	-4	-1	-3	-3	-2	-9
-2	6	5	1	1	-1	-3	-8
5	-4	-11	-5	-3	0	6	17
5	-4	-11	-5	-3	0	6	17
-4	-5	0	1	2	1	-8	-17
-3	0	5	-2	-3	-3	1	7
0	7	-1	-2	-2	-1	1	8
0	7	-1	-2	-2	-1	1	8
-4	-8	-9	0	1	1	2	0
1	3	2	0	-1	0	2	2
1	3	2	0	-1	0	2	2
-1	-1	2	2	-2	-1	-1	-5
2	-1	-2	1	-1	1	3	16
-3	-24	-18	-1	0	-1	-5	-7
-3	-24	-18	-1	0	-1	-5	-7
1	10	8	-1	-3	0	2	3
6	14	12	-3	-1	1	5	16
-2	0	-1	2	-2	0	-1	-6
-2	0	-1	2	-2	0	-1	-6
2	11	5	-1	0	1	1	9
2	11	5	-1	0	1	1	9
-2	-2	-1	0	-2	-1	-3	-4
-2	-2	-1	0	-2	-1	-3	-4
2	0	-3	-1	-2	-1	2	7
-1	-3	-3	0	-3	-2	1	-1
2	14	8	4	0	2	0	3
2	14	8	4	0	2	0	3
-6	4	7	3	-2	0	-1	-12
-2	-22	-18	-3	-4	-3	-3	-11
-2	-22	-18	-3	-4	-3	-3	-11
-1	7	3	6	2	0	2	6
-1	7	3	6	2	0	2	6
1	9	4	-2	-3	-3	2	5
-1	-6	2	-4	-6	-5	-3	-2
-9	-27	-21	-2	-5	2	-2	-11
-9	-27	-21	-2	-5	2	-2	-11
-9	-27	-21	-2	-5	2	-2	-11
1	6	7	0	0	0	3	6
-3	-6	-5	0	0	-1	-2	-6
-3	-6	-5	0	0	-1	-2	-6
-3	-6	-5	0	0	-1	-2	-6
-3	1	-1	-1	-1	-2	-5	-9
-3	1	-1	-1	-1	-2	-5	-9
-3	1	-1	-1	-1	-2	-5	-9
-3	1	-1	-1	-1	-2	-5	-9
-1	2	2	0	0	2	-3	0
-1	2	2	0	0	2	-3	0
-1	2	2	0	0	2	-3	0
-1	2	2	0	0	2	-3	0
-1	2	2	0	0	2	-3	0
-1	2	2	0	0	2	-3	0
-1	2	2	0	0	2	-3	0
-1	2	2	0	0	2	-3	0
-1	2	2	0	0	2	-3	0
-1	2	2	0	0	2	-3	0
-1	2	2	0	0	2	-3	0
-1	2	2	0	0	2	-3	0
-1	2	2	0	0	2	-3	0
-1	2	2	0	0	2	-3	0
-1	2	2	0	0	2	-3	0
-1	2	2	0	0	2	-3	0
-1	2	2	0	0	2	-3	0
-1	2	2	0	0	2	-3	0
-1	2	2	0	0	2	-3	0
-1	2	2	0	0	2	-3	0
-1	2	2	0	0	2	-3	0
-1	2	2	0	0	2	-3	0
-1	2	2	0	0	2	-3	0
-1	2	2	0	0	2	-3	0
-1	2	2	0	0	2	-3	0
-1	2	2	0	0	2	-3	0
-1	2	2	0	0	2	-3	0
-1	2	2	0	0	2	-3	0
-1	2	2	0	0	2	-3	0
-1	2	2	0	0	2	-3	0
-1	2	2	0	0	2	-3	0
-1	2	2	0	0	2	-3	0
-1	2	2	0	0	2	-3	0
-1	2	2	0	0	2	-3	0
3	10	3	-2	-3	0	4	9
3	10	3	-2	-3	0	4	9
3	10	3	-2	-3	0	4	9
3	10	3	-2	-3	0	4	9
3	10	3	-2	-3	0	4	9
1	1	1	-1	-3	4	-1	-1
1	1	1	-1	-3	4	-1	-1
1	1	1	-1	-3	4	-1	-1
1	1	1	-1	-3	4	-1	-1
1	1	1	-1	-3	4	-1	-1
1	1	1	-1	-3	4	-1	-1
1	1	1	-1	-3	4	-1	-1
1	1	1	-1	-3	4	-1	-1
-3	2	4	-3	-1	-6	-10	-26
-3	2	4	-3	-1	-6	-10	-26
-3	2	4	-3	-1	-6	-10	-26
-3	2	4	-3	-1	-6	-10	-26
-3	2	4	-3	-1	-6	-10	-26
-3	2	4	-3	-1	-6	-10	-26
-3	2	4	-3	-1	-6	-10	-26
-3	2	4	-3	-1	-6	-10	-26
0	1	-1	-1	-4	-4	0	2
1	6	2	-1	-3	1	0	0
1	6	2	-1	-3	1	0	0
-1	-4	-3	-2	-1	-1	4	9
2	-5	-5	1	-1	5	4	7
2	-5	-5	1	-1	5	4	7
2	-5	-5	1	-1	5	4	7
2	-5	-5	1	-1	5	4	7
0	-6	4	-1	-1	-1	3	2
-3	4	3	-1	-3	-1	-4	-17
-3	4	3	-1	-3	-1	-4	-17
-3	4	3	-1	-3	-1	-4	-17
-3	4	3	-1	-3	-1	-4	-17
2	-2	-3	-4	-2	1	5	16
2	-2	-3	-4	-2	1	5	16
2	-2	-3	-4	-2	1	5	16
0	4	1	-1	-4	0	-1	-2
0	4	8	0	-5	-2	-4	-10
0	4	8	0	-5	-2	-4	-10
0	4	8	0	-5	-2	-4	-10
-3	11	14	-1	-5	-6	-6	-23
2	2	1	1	-1	4	0	7
2	2	1	1	-1	4	0	7
2	2	1	1	-1	4	0	7
-1	10	13	2	-2	-4	-5	-13
1	-8	-6	-2	-3	0	5	17
1	-8	-6	-2	-3	0	5	17
1	-8	-6	-2	-3	0	5	17
-6	-13	-10	0	-2	-1	-9	-21
-1	3	12	-3	3	-1	2	13
-3	-7	-1	-1	-3	-2	-3	-11
-3	-7	-1	-1	-3	-2	-3	-11
1	4	4	-6	-2	-3	3	9
-2	-7	-14	0	-7	-2	0	0
0	1	-2	0	3	1	4	6
0	1	-2	0	3	1	4	6
0	1	-2	0	3	1	4	6
-2	3	2	-2	-1	-4	-7	-15
3	4	0	4	1	2	1	2
3	4	0	4	1	2	1	2
3	4	0	4	1	2	1	2
-5	-6	-6	-4	-8	-8	-12	-27
2	2	-9	6	5	7	7	20
2	2	-9	6	5	7	7	20
2	2	-9	6	5	7	7	20
2	2	-9	6	5	7	7	20
-6	-23	-16	-2	-1	-1	4	6
-6	-23	-16	-2	-1	-1	4	6
-6	-23	-16	-2	-1	-1	4	6
-6	-23	-16	-2	-1	-1	4	6
-6	-23	-16	-2	-1	-1	4	6
-6	-23	-16	-2	-1	-1	4	6
-6	-23	-16	-2	-1	-1	4	6
-6	-23	-16	-2	-1	-1	4	6
-5	1	4	1	1	-5	-14	-37
-2	-4	1	-2	-3	-3	5	13
-2	-4	1	-2	-3	-3	5	13
-2	-4	1	-2	-3	-3	5	13
1	7	7	3	-1	2	0	0
-2	-1	0	-1	2	1	0	6
-2	-1	0	-1	2	1	0	6
-2	2	-5	0	1	1	-3	-9
-4	-10	-6	0	1	0	-6	-8
-4	-10	-6	0	1	0	-6	-8
-4	-10	-6	0	1	0	-6	-8
-1	-7	-5	-2	-7	-2	-2	-2
0	4	13	-1	-3	1	0	6
0	4	13	-1	-3	1	0	6
0	4	13	-1	-3	1	0	6
2	7	1	0	-1	0	-1	1
-2	-4	-1	-4	2	-3	-7	-19
-2	-4	-1	-4	2	-3	-7	-19
-2	-4	-1	-4	2	-3	-7	-19
-4	-3	-6	-4	-1	-3	-7	-16
-7	-12	-7	0	-5	-4	-14	-29
-7	-12	-7	0	-5	-4	-14	-29
-7	-12	-7	0	-5	-4	-14	-29
-3	-1	-5	-2	-7	-1	0	-2
-5	-6	-2	-4	-3	-2	-8	-19
-5	-6	-2	-4	-3	-2	-8	-19
-5	-6	-2	-4	-3	-2	-8	-19
-5	-6	-2	-4	-3	-2	-8	-19
0	4	-5	1	3	3	-3	-9
0	4	-5	1	3	3	-3	-9
-3	0	5	0	-2	-3	-3	-5
-3	0	5	0	-2	-3	-3	-5
-3	0	5	-2	-4	-3	-3	-8
-2	0	-5	-2	-3	2	4	13
-4	1	-1	1	0	0	-6	-11
-4	1	-1	1	0	0	-6	-11
-3	-6	-7	-3	-3	-5	-9	-18
-3	-6	-7	-3	-3	-5	-9	-18
5	0	-2	-1	4	2	4	13
5	0	-2	-1	4	2	4	13
5	0	-2	-1	4	2	4	13
5	0	-2	-1	4	2	4	13
5	0	-2	-1	4	2	4	13
5	0	-2	-1	4	2	4	13
5	0	-2	-1	4	2	4	13
5	0	-2	-1	4	2	4	13
5	0	-2	-1	4	2	4	13
5	0	-2	-1	4	2	4	13
0	4	-4	1	-2	0	0	9
0	4	-4	1	-2	0	0	9
0	4	-4	1	-2	0	0	9
0	4	-4	1	-2	0	0	9
0	4	-4	1	-2	0	0	9
-4	-9	-4	-3	0	-4	-4	-20
-4	-9	-4	-3	0	-4	-4	-20
-4	-9	-4	-3	0	-4	-4	-20
-4	-9	-4	-3	0	-4	-4	-20
-4	-9	-4	-3	0	-4	-4	-20
-4	-9	-4	-3	0	-4	-4	-20
-4	-9	-4	-3	0	-4	-4	-20
-4	-9	-4	-3	0	-4	-4	-20
0	4	-1	-1	-3	2	3	6
0	4	-1	-1	-3	2	3	6
0	4	-1	-1	-3	2	3	6
0	4	-1	-1	-3	2	3	6
0	4	-1	-1	-3	2	3	6
0	4	-1	-1	-3	2	3	6
0	4	-1	-1	-3	2	3	6
0	4	-1	-1	-3	2	3	6
0	4	-1	-1	-3	2	3	6
0	4	-1	-1	-3	2	3	6
0	4	-1	-1	-3	2	3	6
0	4	-1	-1	-3	2	3	6
0	4	-1	-1	-3	2	3	6
-3	-3	2	0	0	1	-6	-21
-3	-3	2	0	0	1	-6	-21
-3	-3	2	0	0	1	-6	-21
-3	-3	2	0	0	1	-6	-21
1	-8	-5	2	3	3	2	6
1	-8	-5	2	3	3	2	6
1	-8	-5	2	3	3	2	6
1	-8	-5	2	3	3	2	6
-3	-7	-3	-2	-3	-1	-6	-14
-3	-7	-3	-2	-3	-1	-6	-14
-3	-7	-3	-2	-3	-1	-6	-14
-3	-7	-3	-2	-3	-1	-6	-14
-3	5	5	-2	-7	-2	1	-5
-3	5	5	-2	-7	-2	1	-5
-3	5	5	-2	-7	-2	1	-5
-3	5	5	-2	-7	-2	1	-5
1	5	8	-2	-4	-1	1	8
3	1	6	-3	1	0	0	2
3	1	6	-3	1	0	0	2
3	1	6	-3	1	0	0	2
-1	-9	-2	0	7	-1	-1	-11
6	5	5	2	0	-1	1	8
6	5	5	2	0	-1	1	8
6	5	5	2	0	-1	1	8
6	5	5	2	0	-1	1	8
-1	0	1	-3	-7	-2	1	7
-1	0	1	-3	-7	-2	1	7
-1	0	1	-3	-7	-2	1	7
-2	-11	-7	1	-1	0	-1	-2
-2	5	6	0	-3	-3	-6	-19
-2	5	6	0	-3	-3	-6	-19
-2	5	6	0	-3	-3	-6	-19
-7	-13	-10	-2	-5	-1	-8	-22
-2	13	13	-2	-5	-5	-8	-19
-2	13	13	-2	-5	-5	-8	-19
-2	13	13	-2	-5	-5	-8	-19
-2	13	13	-2	-5	-5	-8	-19
-1	-2	4	-4	-3	-3	-1	1
-1	-2	4	-4	-3	-3	-1	1
-1	-2	4	-4	-3	-3	-1	1
-1	-2	4	-4	-3	-3	-1	1
-7	-8	-7	-1	-2	-6	-18	-42
-7	-8	-7	-1	-2	-6	-18	-42
-7	-8	-7	-1	-2	-6	-18	-42
-7	-8	-7	-1	-2	-6	-18	-42
5	21	22	1	-2	-1	2	7
5	21	22	1	-2	-1	2	7
5	21	22	1	-2	-1	2	7
-1	-1	-1	-3	-1	-3	-2	-3
-1	-1	-1	-3	-1	-3	-2	-3
-3	-14	-13	0	-2	-5	-10	-13
-3	-14	-13	0	-2	-5	-10	-13
3	4	3	0	-2	2	0	0
-2	-8	-5	1	-2	0	1	9
-1	2	1	-2	-3	-2	3	5
-1	2	1	-2	-3	-2	3	5
-1	2	1	-2	-3	-2	3	5
-3	6	9	-3	0	-3	-3	-11
-4	-8	-2	-3	-3	-3	-4	-13
-4	-8	-2	-3	-3	-3	-4	-13
-4	-8	-2	-3	-3	-3	-4	-13
-4	-8	-2	-3	-3	-3	-4	-13
-8	-17	-8	3	-1	1	-9	-14
-8	-17	-8	3	-1	1	-9	-14
-8	-17	-8	3	-1	1	-9	-14
-8	-17	-8	3	-1	1	-9	-14
1	-5	-2	-1	-3	0	-3	-10
1	-5	-2	-1	-3	0	-3	-10
1	-5	-2	-1	-3	0	-3	-10
1	-5	-2	-1	-3	0	-3	-10
1	-5	-2	-1	-3	0	-3	-10
1	-5	-2	-1	-3	0	-3	-10
1	-5	-2	-1	-3	0	-3	-10
1	-5	-2	-1	-3	0	-3	-10
1	-5	-2	-1	-3	0	-3	-10
1	-5	-2	-1	-3	0	-3	-10
1	-5	-2	-1	-3	0	-3	-10
1	-5	-2	-1	-3	0	-3	-10
1	-5	-2	-1	-3	0	-3	-10
1	-5	-2	-1	-3	0	-3	-10
1	-5	-2	-1	-3	0	-3	-10
-3	-14	-19	-4	-6	-4	4	10
-3	-14	-19	-4	-6	-4	4	10
-3	-14	-19	-4	-6	-4	4	10
-3	-14	-19	-4	-6	-4	4	10
-3	-14	-19	-4	-6	-4	4	10
-2	0	1	0	-3	-2	0	-6
-2	0	1	0	-3	-2	0	-6
-3	-1	-6	4	5	2	-5	-6
-3	-1	-6	4	5	2	-5	-6
0	1	-1	-2	-4	-1	1	0
-2	-3	3	-2	-4	2	-2	-1
-2	-3	3	-2	-4	2	-2	-1
-1	4	3	1	-3	1	0	10
-1	4	3	1	-3	1	0	10
-1	4	3	1	-3	1	0	10
2	5	4	2	-3	0	0	4
-3	-4	-7	-3	-6	0	-2	-7
-3	-4	-7	-3	-6	0	-2	-7
-3	-5	-2	-2	-3	-1	0	4
-9	-14	-12	4	6	3	-3	-15
1	10	6	-1	-4	-1	0	-2
1	10	6	-1	-4	-1	0	-2
-2	2	6	0	0	1	2	0
-7	-5	-8	-1	-6	-5	-11	-24
-7	-5	-8	-1	-6	-5	-11	-24
-1	-7	-5	2	1	1	2	5
1	17	11	-3	-6	-3	-6	-21
-1	-4	-9	-2	1	-3	-6	-15
2	-4	1	-1	-1	0	7	21
0	8	2	0	-3	0	-4	-12
-1	2	-1	-3	-3	-4	-4	-16
1	-3	2	2	1	2	2	-1
4	1	-1	-3	-1	-1	2	10
4	1	-1	-3	-1	-1	2	10
-5	2	5	0	-2	-4	-6	-24
-5	2	5	0	-2	-4	-6	-24
1	-3	1	1	-3	1	5	10
-4	-7	-6	-2	-1	-3	-3	-5
-4	-7	-6	-2	-1	-3	-3	-5
1	-7	-4	-2	-4	-3	1	8
1	-7	-4	-2	-4	-3	1	8
1	10	5	5	2	4	1	-2
-4	-8	-6	-2	-2	0	-1	-4
3	-10	-5	0	1	1	2	10
3	-10	-5	0	1	1	2	10
4	10	7	1	-2	1	1	8
4	10	7	1	-2	1	1	8
-2	1	3	-2	-4	-3	-2	-5
-1	-1	-1	0	-2	2	-1	4
-1	-1	-1	0	-2	2	-1	4
2	9	10	-3	-2	-2	-2	-10
2	9	10	-3	-2	-2	-2	-10
0	-6	-4	-3	-2	0	1	8
1	0	2	-1	-4	-2	2	1
1	0	2	-1	-4	-2	2	1
3	10	8	0	1	-1	-4	-8
3	10	8	0	1	-1	-4	-8
-3	-14	-17	-3	-2	-3	1	2
-3	10	8	6	4	0	-10	-29
2	5	7	-2	-1	0	1	8
2	5	7	-2	-1	0	1	8
-1	3	4	2	2	1	-5	-22
-1	3	4	2	2	1	-5	-22
-6	-16	-13	0	-2	-2	-3	-12
-1	-10	-7	-1	-1	0	0	0
-2	-20	-8	0	-2	0	-1	2
4	0	-4	-1	3	0	2	9
0	2	2	1	-4	2	3	11
0	2	2	1	-4	2	3	11
0	2	2	1	-4	2	3	11
-6	-9	-7	-2	-2	-2	-6	-8
-1	3	-1	3	2	1	-2	-2
2	3	4	2	0	-1	-2	-4
2	3	4	2	0	-1	-2	-4
2	-14	-15	-9	-1	1	3	12
1	5	11	10	3	5	1	0
-3	1	-4	2	0	4	6	21
-3	1	-4	2	0	4	6	21
2	0	-4	2	-3	-8	-4	-19
2	0	-4	2	-3	-8	-4	-19
-1	0	0	-11	-14	-6	-12	-30
-1	0	0	-11	-14	-6	-12	-30
-3	-9	-10	-3	1	1	7	7
-19	-5	6	2	-1	-7	-19	-46
-15	-9	-4	-7	-6	-9	-10	-22
-15	-9	-4	-7	-6	-9	-10	-22
-15	-9	-4	-7	-6	-9	-10	-22
25	22	4	0	6	17	33	98
25	22	4	0	6	17	33	98
43	27	-1	1	-4	-12	-7	12
43	27	-1	1	-4	-12	-7	12
-10	4	-2	-2	-3	15	13	25
-12	-19	-11	1	6	10	5	14
-12	-19	-11	1	6	10	5	14
2	8	-3	0	-2	6	21	68
5	1	15	4	-4	-6	18	47
-19	13	3	9	7	7	9	-21
-16	16	15	-8	-10	0	7	31
-16	16	15	-8	-10	0	7	31
4	-4	6	-2	-3	2	4	10
-10	-27	-16	-2	-6	-3	5	19
-4	6	8	0	-1	-5	-15	-41
-4	6	8	0	-1	-5	-15	-41
-5	-5	-5	-4	3	0	-14	-45
-5	-5	-5	-4	3	0	-14	-45
-5	-5	-5	-4	3	0	-14	-45
6	1	-8	-4	-2	0	1	18
-2	-2	7	2	4	2	-8	-28
-4	-1	3	-7	-2	-4	-2	-1
-3	-15	-7	11	8	1	-9	-23
-1	-6	-11	-2	-2	-1	-4	-11
11	21	11	-5	-3	-4	-2	3
1	-3	4	-5	-7	-2	-11	-32
1	-3	4	-5	-7	-2	-11	-32
0	8	9	2	3	0	5	9
0	8	9	2	3	0	5	9
-1	9	4	-5	-5	1	4	20
-1	9	4	-5	-5	1	4	20
-11	-15	-11	-6	-5	-6	-2	-8
-4	-14	-21	-6	-1	-2	1	7
-4	-14	-21	-6	-1	-2	1	7
2	-1	-7	-7	-5	-3	-2	-3
0	0	7	5	2	3	2	1
-3	-23	-11	-7	-5	-3	-6	0
-3	6	-1	1	-4	-3	-7	-17
3	-4	-5	3	4	0	-2	3
8	5	-5	1	-1	2	5	11
8	5	-5	1	-1	2	5	11
-7	2	6	-8	-5	-5	-3	-18
-1	-10	-9	-1	-4	-1	0	1
0	-7	-4	-6	-2	-3	-2	-5
0	-7	-4	-6	-2	-3	-2	-5
0	-7	-4	-6	-2	-3	-2	-5
10	7	7	-4	-1	-1	6	19
-5	14	10	2	-2	0	-2	-4
-5	14	10	2	-2	0	-2	-4
2	0	-3	1	0	-1	-5	-7
-6	2	-3	-2	-6	1	0	-4
-2	-17	-18	-1	0	0	-2	-11
5	-16	-10	-2	1	3	5	6
-4	5	10	-1	-3	-1	0	-3
-5	8	11	3	-2	-3	-2	-6
-5	8	11	3	-2	-3	-2	-6
6	8	2	-1	-3	1	1	5
-7	-14	-10	-1	-1	1	-4	-12
0	-3	-15	-1	-1	0	-5	-5
-7	-1	5	2	-1	1	3	18
-3	6	6	1	0	-2	-3	-14
-3	6	6	1	0	-2	-3	-14
4	8	10	-1	1	1	2	14
-5	-11	-5	-5	-5	0	0	-10
-5	-11	-5	-5	-5	0	0	-10
2	6	5	3	-5	-2	-2	-8
0	6	-2	-4	-7	-1	-4	-2
7	6	1	1	5	3	10	22
7	6	1	1	5	3	10	22
7	6	1	1	5	3	10	22
7	6	1	1	5	3	10	22
-10	-8	-4	-3	-7	-5	-8	-14
-16	-52	-9	2	0	-1	-1	3
-16	-52	-9	2	0	-1	-1	3
-16	-52	-9	2	0	-1	-1	3
16	21	3	2	0	1	6	28
11	29	5	2	4	3	-1	4
-28	-48	-18	-4	-3	-3	-4	-19
-28	-48	-18	-4	-3	-3	-4	-19
-28	-48	-18	-4	-3	-3	-4	-19
1	8	-2	0	-4	-1	0	4
-3	6	2	1	-1	-5	-11	-41
-3	6	2	1	-1	-5	-11	-41
-3	6	2	1	-1	-5	-11	-41
-6	-3	-2	-6	-2	-1	2	-6
32	20	16	3	-2	2	8	16
4	-8	-6	-2	0	1	-1	-1
-11	-20	-11	-5	-1	3	11	38
0	-7	2	1	-1	-4	-21	-73
-18	-2	3	2	1	-3	-4	-8
-18	-2	3	2	1	-3	-4	-8
-18	-2	3	2	1	-3	-4	-8
-18	-2	3	2	1	-3	-4	-8
-10	-17	-9	-2	-4	0	2	9
-10	-17	-9	-2	-4	0	2	9
0	8	4	0	1	3	-5	-10
-29	-29	-5	-2	-4	-5	-2	-14
-29	-29	-5	-2	-4	-5	-2	-14
24	0	1	-1	-1	1	4	9
-1	13	22	6	-1	0	-2	-30
-1	13	22	6	-1	0	-2	-30
-1	13	22	6	-1	0	-2	-30
-22	-33	-23	-4	-5	-9	-20	-27
-22	-33	-23	-4	-5	-9	-20	-27
4	-14	-6	0	-2	0	5	24
4	-14	-6	0	-2	0	5	24
4	-14	-6	0	-2	0	5	24
10	6	-13	3	3	5	4	4
10	6	-13	3	3	5	4	4
7	23	11	5	-2	0	10	37
-5	11	-3	1	-1	-8	-7	-23
-34	6	3	1	-4	-1	-7	-29
9	-4	-1	-1	-3	-1	-1	14
9	-4	-1	-1	-3	-1	-1	14
9	-4	-1	-1	-3	-1	-1	14
-7	-2	-1	-4	-1	4	8	34
34	14	9	-1	5	1	26	70
14	-3	-3	1	2	15	12	25
4	17	-2	1	-1	-2	28	33
-3	-16	-2	1	-2	-3	0	-10
5	16	13	4	8	20	28	76
5	16	13	4	8	20	28	76
-16	-57	-37	-7	-10	-10	-33	-74
2	63	54	1	2	18	12	38
2	63	54	1	2	18	12	38
2	63	54	1	2	18	12	38
-36	-38	-4	-1	-6	-26	-27	-20
9	15	7	6	-4	16	19	22
-1	24	11	5	-5	-3	-10	-43
-1	24	11	5	-5	-3	-10	-43
-1	24	11	5	-5	-3	-10	-43
13	-1	-1	0	-1	0	4	3
-7	1	-4	-12	0	-4	-4	-16
-7	1	-4	-12	0	-4	-4	-16
12	-1	-4	-16	-1	2	2	3
-8	9	-6	-9	-5	4	6	24
1	-23	-15	-11	1	2	-5	-15
-21	18	15	-13	-7	-4	-8	-9
-21	18	15	-13	-7	-4	-8	-9
7	-13	-12	-6	-5	-2	2	-10
-6	0	-5	5	3	5	1	16
-1	10	8	0	-3	-2	-5	-6
1	-10	-6	-1	-2	-1	-12	-38
1	-10	-6	-1	-2	-1	-12	-38
0	20	18	5	-3	-1	-1	0
1	-10	-10	8	2	6	8	10
8	9	13	5	1	4	8	17
8	9	13	5	1	4	8	17
-5	-33	-5	-2	-4	-4	-2	-6
-1	-8	-8	-3	-5	-3	0	8
6	3	1	1	-1	-5	-9	-28
2	1	1	2	-1	-2	0	-2
2	1	1	2	-1	-2	0	-2
2	1	1	2	-1	-2	0	-2
6	9	7	1	0	0	9	16
-2	-7	-9	-1	0	4	-3	-1
-2	-7	-9	-1	0	4	-3	-1
-2	-7	-9	-1	0	4	-3	-1
1	5	9	3	-1	0	3	3
-9	-16	-6	-4	0	-1	4	11
-9	-16	-6	-4	0	-1	4	11
1	0	-8	-1	-2	-1	3	5
1	0	-8	-1	-2	-1	3	5
1	0	-8	-1	-2	-1	3	5
1	0	-8	-1	-2	-1	3	5
1	0	-8	-1	-2	-1	3	5
-8	2	6	7	5	-1	-6	-26
1	-1	-6	-11	-10	-4	4	14
2	-3	1	3	3	2	6	15
2	-3	1	3	3	2	6	15
2	-3	1	3	3	2	6	15
3	0	4	0	-7	-3	-1	-10
3	0	4	0	-7	-3	-1	-10
3	0	4	0	-7	-3	-1	-10
3	0	4	0	-7	-3	-1	-10
-2	-6	-6	-5	-3	-1	-1	3
-2	-6	-6	-5	-3	-1	-1	3
-2	-6	-6	-5	-3	-1	-1	3
-2	-6	-6	-5	-3	-1	-1	3
-2	-6	-6	-5	-3	-1	-1	3
-2	-6	-6	-5	-3	-1	-1	3
-4	-5	-3	5	2	1	-2	-9
-4	-5	-3	5	2	1	-2	-9
-1	4	-5	-3	0	-5	0	-4
-6	-33	-18	0	-1	2	0	-4
-6	-33	-18	0	-1	2	0	-4
-6	-33	-18	0	-1	2	0	-4
-1	10	2	1	-1	5	-1	-15
1	-11	-11	-4	-5	-5	-5	-1
1	-11	-11	-4	-5	-5	-5	-1
0	9	11	-1	0	-1	2	-4
4	-3	-6	0	-5	-1	0	11
4	-3	-6	0	-5	-1	0	11
-5	-13	-5	-5	-2	0	0	7
-5	-13	-5	-5	-2	0	0	7
-5	-13	-5	-5	-2	0	0	7
-9	-2	-2	-2	-6	-3	-1	-3
7	22	8	1	0	1	6	11
7	22	8	1	0	1	6	11
7	22	8	1	0	1	6	11
-1	6	6	5	5	2	-1	-6
-1	6	6	5	5	2	-1	-6
5	11	10	2	-2	3	5	16
5	11	10	2	-2	3	5	16
5	11	10	2	-2	3	5	16
5	11	10	2	-2	3	5	16
5	11	10	2	-2	3	5	16
5	11	10	2	-2	3	5	16
5	11	10	2	-2	3	5	16
-3	-3	-2	3	-2	-3	-3	-11
-3	-3	-2	3	-2	-3	-3	-11
2	3	19	4	0	6	4	6
2	3	19	4	0	6	4	6
-3	4	1	1	-3	-4	-3	8
14	4	5	8	2	1	24	97
14	4	5	8	2	1	24	97
6	10	6	3	-5	-15	-17	-49
-9	-4	-10	-1	0	31	36	95
6	6	6	1	3	5	-2	-11
10	14	-6	-1	2	14	-4	-3
-9	15	34	-15	-11	-23	-29	-89
19	1	-16	4	13	26	47	99
19	1	-16	4	13	26	47	99
-3	12	23	8	6	17	50	111
6	19	5	18	16	24	22	92
9	9	-21	8	15	11	6	25
9	9	-21	8	15	11	6	25
12	27	18	-12	-9	-4	6	51
6	11	29	3	-4	-1	4	21
0	28	41	-3	-3	-4	-11	-51
-13	-17	-22	-8	-10	-18	-15	-41
-13	-17	-22	-8	-10	-18	-15	-41
-4	-5	-1	2	2	0	0	-21
-3	-3	-2	-4	-3	-1	-2	-3
-3	-3	-2	-4	-3	-1	-2	-3
2	1	14	0	3	9	12	32
-10	-38	-32	-10	-9	-8	-14	-31
-3	-2	4	-3	-5	-8	-4	-9
-3	12	8	-3	-10	-12	-10	-16
-1	13	9	4	1	-5	-5	-13
-11	-30	-18	-10	-9	-10	-11	-24
-6	15	2	7	3	2	-1	4
-1	-1	-7	-13	-7	-8	1	9
-1	-1	-7	-13	-7	-8	1	9
3	-7	-23	1	-1	4	-1	0
6	-5	-12	-6	-1	-5	4	6
-1	-10	5	2	0	2	-1	0
-2	8	8	2	3	1	2	15
4	13	-1	3	3	1	-1	-5
3	-7	-23	-5	-3	5	11	33
-5	-8	-2	9	4	0	-11	-28
-5	-18	-6	-11	-11	-5	-1	-3
-5	8	-4	3	2	1	-3	-8
-1	6	1	-6	-1	-1	4	7
-8	-8	-3	4	-2	-3	-13	-37
-2	-11	-10	1	4	3	4	8
-2	-11	-10	1	4	3	4	8
-1	2	-1	-2	-4	-1	4	13
6	-7	-6	-3	3	-2	-1	-2
-1	-7	-2	-2	-1	0	1	0
-3	-1	0	-1	0	-4	-9	-24
-3	-1	0	-1	0	-4	-9	-24
-4	12	7	3	-1	-5	-11	-26
1	0	0	1	6	5	4	16
-6	-1	-5	-3	-4	-5	-11	-18
6	1	-3	-1	-2	3	0	9
6	1	-3	-1	-2	3	0	9
6	1	-3	-1	-2	3	0	9
6	1	-3	-1	-2	3	0	9
0	4	-5	-3	-1	0	3	11
0	-2	-6	-2	-4	2	0	1
0	-2	-6	-2	-4	2	0	1
0	-2	-6	-2	-4	2	0	1
-6	-7	-2	-1	0	-3	-3	-11
-2	2	-5	-2	-5	1	5	18
-2	2	-5	-2	-5	1	5	18
-2	2	-5	-2	-5	1	5	18
1	-2	0	-6	-7	-7	-7	-16
2	-6	-5	-1	-2	1	2	11
2	-7	-4	-6	-6	-3	4	18
2	-7	-4	-6	-6	-3	4	18
2	-7	-4	-6	-6	-3	4	18
2	-7	-4	-6	-6	-3	4	18
-6	-5	-5	6	7	3	0	-2
0	-7	2	2	7	-1	1	-2
-1	2	-2	0	3	-1	3	8
1	-1	-8	2	3	3	-2	-5
0	2	0	2	4	-1	0	2
-1	-3	4	-2	-5	-2	-4	-13
-3	-8	-3	-2	-2	-2	1	1
4	2	-2	-11	-8	-2	1	2
4	2	-2	-11	-8	-2	1	2
-6	-11	0	-2	-2	0	-2	-1
-6	-11	0	-2	-2	0	-2	-1
-2	-3	-4	1	-2	2	6	5
-2	-3	-4	1	-2	2	6	5
11	23	-12	1	-4	-2	-10	-21
11	23	-12	1	-4	-2	-10	-21
-9	2	-11	2	1	1	2	7
-9	2	-11	2	1	1	2	7
4	3	13	-4	-4	-1	4	18
-4	-12	-4	1	-4	0	2	11
-5	2	5	-1	-2	-1	0	-3
-5	2	5	-1	-2	-1	0	-3
-5	2	5	-1	-2	-1	0	-3
5	29	7	-1	-4	-1	0	0
5	29	7	-1	-4	-1	0	0
2	-16	-6	0	-3	-1	5	6
-12	-6	0	-2	-1	-3	-4	-8
-12	-6	0	-2	-1	-3	-4	-8
-12	-6	0	-2	-1	-3	-4	-8
-12	-6	0	-2	-1	-3	-4	-8
-12	-6	0	-2	-1	-3	-4	-8
8	10	7	-2	-3	1	2	5
-13	-14	6	-1	-2	-2	-4	-4
-13	-14	6	-1	-2	-2	-4	-4
-3	-4	0	1	-2	1	-2	-6
5	0	-3	-1	-2	1	-3	-2
-6	-7	-1	2	-5	-3	-1	4
-3	5	3	4	-1	4	5	16
-21	2	11	-1	-7	-7	-9	-20
-21	2	11	-1	-7	-7	-9	-20
-21	2	11	-1	-7	-7	-9	-20
-21	2	11	-1	-7	-7	-9	-20
-21	2	11	-1	-7	-7	-9	-20
-11	-12	2	0	-2	-2	0	6
9	18	-1	-1	1	-1	1	6
20	31	14	6	3	2	8	3
-11	-40	-15	-2	-7	-4	-8	3
-11	-40	-15	-2	-7	-4	-8	3
-11	-40	-15	-2	-7	-4	-8	3
-11	-40	-15	-2	-7	-4	-8	3
-15	-3	17	2	0	-1	7	31
13	4	-3	-4	-6	2	4	2
13	4	-3	-4	-6	2	4	2
13	4	-3	-4	-6	2	4	2
17	21	2	3	0	6	9	-2
6	6	-20	5	-2	-2	-13	-35
-4	0	-1	2	0	-2	-5	1
3	6	-7	5	-3	-1	1	-2
12	-8	-16	-1	0	3	7	14
-34	2	6	-1	-7	-5	-11	-36
-34	2	6	-1	-7	-5	-11	-36
41	9	-7	3	1	7	-8	-19
16	4	2	2	2	5	43	125
24	6	4	2	10	28	18	21
14	4	-4	-1	-3	16	-2	-5
14	4	-4	-1	-3	16	-2	-5
14	4	-4	-1	-3	16	-2	-5
14	4	-4	-1	-3	16	-2	-5
14	4	-4	-1	-3	16	-2	-5
28	14	-22	2	0	-10	-60	-66
-37	25	36	-3	-3	5	10	-28
-37	25	36	-3	-3	5	10	-28
14	8	10	6	1	10	20	51
-17	-6	16	11	-4	-4	-9	-35
6	22	10	6	1	-2	16	30
14	-11	4	13	5	11	30	82
14	-11	4	13	5	11	30	82
7	-34	-13	-8	-4	-13	4	21
-3	17	8	-11	-2	-4	0	9
10	12	-3	-9	0	3	5	14
-14	16	5	-11	-1	-1	6	17
0	-16	-13	-12	-7	-12	-7	-18
0	-16	-13	-12	-7	-12	-7	-18
-6	-28	-17	-16	-2	7	-2	-11
-6	-28	-17	-16	-2	7	-2	-11
-6	-28	-17	-16	-2	7	-2	-11
-2	-7	-4	-1	-3	-6	-2	-3
0	-8	-13	8	0	4	5	10
7	6	-8	-2	-7	-2	1	6
7	6	-8	-2	-7	-2	1	6
-6	-19	-7	-3	-6	-1	-5	-17
4	-5	-7	-1	-1	3	4	10
-5	0	2	2	0	-3	-7	-10
5	19	14	-4	-7	-9	-3	2
5	19	14	-4	-7	-9	-3	2
-1	3	3	0	-2	0	3	6
-1	3	3	0	-2	0	3	6
-6	-10	-7	1	-4	2	-2	-4
4	5	-1	-1	-2	2	1	22
-4	-14	-10	-1	2	1	0	1
7	10	4	-2	-3	0	0	0
4	5	7	1	2	2	5	3
9	10	4	4	2	0	3	-9
-14	-9	-3	0	-5	-5	-1	-1
-3	-4	-3	4	0	6	5	11
-7	-46	-7	0	-6	-10	1	7
6	-20	-9	2	1	2	1	-10
6	-20	-9	2	1	2	1	-10
4	-2	4	4	-4	-4	-1	11
11	7	6	5	1	3	4	14
34	30	10	9	8	11	5	-21
-1	4	-6	0	-2	1	1	9
6	8	8	5	5	5	4	-4
6	8	8	5	5	5	4	-4
0	19	-7	0	-4	0	4	11
2	-4	-13	5	1	3	-7	-7
-7	10	-6	-3	-3	-6	-5	-3
12	-8	-2	-2	-6	1	4	19
12	-8	-2	-2	-6	1	4	19
-8	15	2	-3	-4	-3	-4	-15
2	-18	2	2	0	4	5	25
5	-7	-5	-2	-1	4	-3	2
-29	-48	-7	-9	-11	-6	-2	-2
-1	18	-4	3	-1	-2	-2	-6
-20	-46	-11	-3	-1	-6	-10	-18
-2	-6	-5	-1	-1	4	-1	4
0	3	0	-2	-2	-6	-5	-15
26	24	15	5	2	3	-1	-14
27	25	1	-5	1	-1	11	20
0	12	10	-4	-3	-1	2	11
-12	-23	-11	-1	-1	4	3	-2
-14	-26	-24	-3	-3	-1	-8	-5
-20	-4	-4	-2	-1	3	9	20
-43	0	-1	-3	-3	-10	-24	-28
9	2	-2	-3	-3	4	7	22
9	2	-2	-3	-3	4	7	22
-21	8	-8	2	3	-1	-3	1
-38	-23	13	-2	4	9	-1	-54
65	38	22	5	2	9	58	125
25	21	1	-2	-3	1	4	-2
0	-15	-8	3	-7	0	-20	-49
-9	-2	14	-7	-15	-36	-40	-81
-18	-81	-85	-2	-7	-3	4	18
-18	-81	-85	-2	-7	-3	4	18
10	15	6	12	-11	-35	-51	-45
-22	-26	-9	16	-6	-12	-11	-34
-8	16	7	10	0	0	-1	-17
-4	-5	-1	-11	-5	-7	4	3
-4	-5	-1	-11	-5	-7	4	3
0	-29	-18	-20	-5	-1	-3	0
0	-29	-18	-20	-5	-1	-3	0
0	-29	-18	-20	-5	-1	-3	0
7	-14	-21	-16	-3	5	7	19
-1	7	5	-9	6	3	8	16
18	14	13	-10	-6	-8	-9	-11
14	38	7	0	6	3	6	9
13	15	2	-3	-4	-2	-7	-15
-10	-5	10	2	-1	0	4	16
-10	-5	10	2	-1	0	4	16
-3	-20	-12	3	-2	1	0	9
7	11	-11	9	-2	4	4	9
-1	10	3	1	3	0	-12	-24
-8	-27	-13	-3	0	-4	-3	-6
-11	-28	-11	-2	-7	-4	-6	2
-1	3	6	4	1	-1	2	7
-1	3	6	4	1	-1	2	7
1	2	-1	1	-2	1	2	2
1	2	-1	1	-2	1	2	2
-2	-1	4	5	-1	1	-4	-15
-2	-1	4	5	-1	1	-4	-15
-2	-1	4	5	-1	1	-4	-15
5	0	-4	-7	-6	-1	6	26
-1	-5	-9	-9	-11	-8	-6	-11
-1	-5	-9	-9	-11	-8	-6	-11
-1	-5	-9	-9	-11	-8	-6	-11
-1	-5	-9	-9	-11	-8	-6	-11
-14	-21	9	2	1	2	8	18
-1	0	-1	3	-2	1	-5	-14
-1	0	-1	3	-2	1	-5	-14
3	9	2	-4	-3	-1	6	14
7	0	-1	4	0	0	2	6
0	8	0	1	-1	-8	-11	-27
0	8	0	1	-1	-8	-11	-27
0	8	0	1	-1	-8	-11	-27
-6	-8	-7	-9	-7	-2	-3	-7
-6	-8	-7	-9	-7	-2	-3	-7
-6	-8	-7	-9	-7	-2	-3	-7
-6	-8	-7	-9	-7	-2	-3	-7
-6	-8	-7	-9	-7	-2	-3	-7
-6	-8	-7	-9	-7	-2	-3	-7
5	11	3	-1	-1	-1	5	10
5	11	3	-1	-1	-1	5	10
5	11	3	-1	-1	-1	5	10
-3	0	-6	-1	-7	-6	-14	-33
-2	-14	-12	0	-3	1	4	5
-2	-14	-12	0	-3	1	4	5
-2	-14	-12	0	-3	1	4	5
-2	-14	-12	0	-3	1	4	5
-2	-14	-12	0	-3	1	4	5
-2	-14	-12	0	-3	1	4	5
7	12	8	1	-1	4	10	19
-4	-13	-11	-4	1	1	-1	9
2	7	2	-2	-6	-1	1	4
2	7	2	-2	-6	-1	1	4
2	7	2	-2	-6	-1	1	4
-6	-23	-24	-2	-2	2	-4	-13
0	25	11	1	-3	-3	2	3
0	25	11	1	-3	-3	2	3
-4	-15	-13	-1	-6	-4	-2	-5
6	18	17	6	7	3	2	18
5	-5	6	1	2	0	6	24
-18	12	1	-2	-1	-2	-5	-11
-18	12	1	-2	-1	-2	-5	-11
-18	12	1	-2	-1	-2	-5	-11
-3	-6	-10	-2	-6	0	-6	-9
5	11	9	2	6	4	-2	-12
5	11	9	2	6	4	-2	-12
5	19	15	2	-1	3	4	9
5	19	15	2	-1	3	4	9
8	-2	-6	-7	-8	-6	-14	-22
18	6	9	3	-2	-3	5	18
-24	-20	6	0	-3	-7	-5	-10
-24	-20	6	0	-3	-7	-5	-10
-24	-20	6	0	-3	-7	-5	-10
-38	-45	-23	-2	-5	-2	-3	5
-9	-32	-25	-5	-4	-3	3	22
11	-6	-8	-3	-2	4	-2	-6
35	22	4	2	6	4	2	-29
49	13	-3	6	7	9	4	-28
49	13	-3	6	7	9	4	-28
49	13	-3	6	7	9	4	-28
49	13	-3	6	7	9	4	-28
49	13	-3	6	7	9	4	-28
49	13	-3	6	7	9	4	-28
49	13	-3	6	7	9	4	-28
49	13	-3	6	7	9	4	-28
49	13	-3	6	7	9	4	-28
49	13	-3	6	7	9	4	-28
49	13	-3	6	7	9	4	-28
49	13	-3	6	7	9	4	-28
49	13	-3	6	7	9	4	-28
49	13	-3	6	7	9	4	-28
49	13	-3	6	7	9	4	-28
-22	1	2	-2	-4	-7	-5	6
4	6	-4	1	2	26	19	64
4	6	-4	1	2	26	19	64
-4	-14	-6	-2	-6	6	16	32
-33	-6	16	0	-11	-47	-46	-47
20	40	19	3	-4	-54	-84	-128
20	40	19	3	-4	-54	-84	-128
-1	-14	-22	-19	-6	-2	5	40
-10	-43	-15	0	0	12	-1	15
-10	-43	-15	0	0	12	-1	15
52	91	40	6	10	34	65	76
8	-20	1	32	10	15	4	-39
16	12	-1	92	-10	-5	-4	14
36	39	18	19	-4	-4	48	113
-25	-31	-29	-86	-11	-13	-45	-98
11	2	10	-73	-6	-7	18	38
8	19	13	11	8	-2	16	40
15	12	7	41	10	10	21	38
15	12	7	41	10	10	21	38
5	9	35	11	17	15	22	27
-11	-65	-49	0	-2	5	-5	-16
-11	-65	-49	0	-2	5	-5	-16
-10	28	16	-16	-7	-10	-3	-12
4	-1	-5	-6	-4	-1	-2	12
4	-1	-5	-6	-4	-1	-2	12
-3	8	8	-4	-3	-1	-2	-4
-3	8	8	-4	-3	-1	-2	-4
-3	8	8	-4	-3	-1	-2	-4
-3	8	8	-4	-3	-1	-2	-4
-3	8	8	-4	-3	-1	-2	-4
1	-27	-26	-19	1	-1	3	7
8	27	22	-10	-3	0	-3	-8
-2	16	10	-12	-2	-3	-3	3
-2	16	10	-12	-2	-3	-3	3
-7	-61	-51	16	4	9	8	9
-7	-61	-51	16	4	9	8	9
6	21	28	9	1	-2	3	-14
-3	-5	-1	-1	-10	-17	-26	-60
-3	-5	-1	-1	-10	-17	-26	-60
27	3	-4	7	8	6	11	35
-31	-38	-7	-2	0	-9	-13	-27
-31	-38	-7	-2	0	-9	-13	-27
-26	-6	14	3	-14	-48	-29	-72
-26	-6	14	3	-14	-48	-29	-72
21	16	-2	5	17	46	50	115
21	16	-2	5	17	46	50	115
7	-22	-6	-2	-2	-7	-1	6
15	-18	-1	24	13	25	9	-11
-27	-15	-14	-2	-8	4	-28	-78
0	-4	2	6	-1	-10	7	40
-37	-81	-103	14	3	10	-1	17
13	-2	-6	-15	6	10	4	-19
36	-9	-39	5	-1	15	45	101
-37	15	49	-14	-16	-36	-66	-62
5	28	30	-9	2	-3	-8	10
26	44	20	7	1	12	24	22
26	44	20	7	1	12	24	22
6	-2	15	-1	0	3	11	-16
7	19	18	-3	0	2	11	13
5	20	16	-2	-4	-3	9	38
-7	10	4	3	5	1	-13	-43
7	-19	-7	-2	2	8	13	47
5	-15	-4	-3	-3	0	8	46
-21	-2	2	6	-1	-6	-29	-77
4	1	-9	-6	-3	-6	-1	9
3	8	4	-6	-11	-6	10	37
12	16	7	0	3	-2	-2	-12
-14	-30	-23	-4	-8	-3	6	4
-14	-30	-23	-4	-8	-3	6	4
9	4	-3	3	1	4	9	-7
9	4	-3	3	1	4	9	-7
20	11	17	-1	3	4	23	67
20	11	17	-1	3	4	23	67
-53	1	5	-5	-9	-6	-1	-22
3	14	0	-1	-2	5	6	28
10	-8	1	0	-3	10	13	47
22	11	9	-3	-9	0	-6	7
22	11	9	-3	-9	0	-6	7
22	11	9	-3	-9	0	-6	7
22	11	9	-3	-9	0	-6	7
-18	-3	5	1	2	29	25	72
-18	-3	5	1	2	29	25	72
-18	-3	5	1	2	29	25	72
-18	-3	5	1	2	29	25	72
20	27	12	20	10	7	11	6
20	27	12	20	10	7	11	6
20	27	12	20	10	7	11	6
3	11	41	16	4	-14	-18	-21
3	11	41	16	4	-14	-18	-21
3	11	41	16	4	-14	-18	-21
-3	-47	-15	-3	-11	-1	16	58
-3	-4	-20	-6	-1	9	-3	-38
3	-8	-17	-30	-12	1	16	37
3	-8	-17	-30	-12	1	16	37
3	-8	-17	-30	-12	1	16	37
3	-8	-17	-30	-12	1	16	37
-6	-27	-37	8	11	14	-12	-26
0	27	10	6	0	-3	-12	-39
0	27	10	6	0	-3	-12	-39
-9	-24	1	-7	-11	-11	-3	1
-9	-24	1	-7	-11	-11	-3	1
-9	-24	1	-7	-11	-11	-3	1
-29	-16	5	3	-4	-5	-8	-10
24	16	13	4	-1	-3	-10	-17
9	19	8	4	2	3	-7	-49
26	13	1	5	6	16	13	7
28	5	5	3	-1	-6	10	14
28	5	5	3	-1	-6	10	14
-37	-24	1	-2	-17	-48	-46	-74
-37	-24	1	-2	-17	-48	-46	-74
-37	-24	1	-2	-17	-48	-46	-74
-37	-24	1	-2	-17	-48	-46	-74
-18	-25	-11	-10	-8	10	6	-2
-18	-25	-11	-10	-8	10	6	-2
-18	-25	-11	-10	-8	10	6	-2
-2	-23	-28	0	4	7	-5	-38
2	-4	-25	1	-1	4	1	-2
2	-4	-25	1	-1	4	1	-2
3	-18	-27	-1	6	15	16	55
-4	35	47	1	0	-11	-16	-42
15	21	-6	4	1	8	3	13
15	21	-6	4	1	8	3	13
-7	-2	15	-1	0	-6	-13	-18
12	19	-3	10	7	9	-2	-27
12	19	-3	10	7	9	-2	-27
-3	9	2	-5	-2	-2	-1	-2
-3	9	2	-5	-2	-2	-1	-2
-18	-37	-11	-4	-5	-7	-4	-2
-11	-9	-6	-1	1	-6	-4	-5
-11	-9	-6	-1	1	-6	-4	-5
4	9	7	1	-3	-4	-3	-6
0	-8	-7	4	-2	5	-1	-5
15	6	-6	-2	2	2	5	10
-13	2	-1	0	0	1	-4	-54
27	10	-7	-1	0	-1	3	-8
-30	-13	4	-2	-5	-5	4	20
-19	-7	-5	-1	-6	1	1	3
-19	-7	-5	-1	-6	1	1	3
-19	-7	-5	-1	-6	1	1	3
5	-1	-4	-1	3	1	3	11
-42	-12	-5	-3	-4	-21	-33	-84
44	10	-3	4	-2	-1	-16	-18
44	10	-3	4	-2	-1	-16	-18
44	10	-3	4	-2	-1	-16	-18
44	10	-3	4	-2	-1	-16	-18
44	10	-3	4	-2	-1	-16	-18
44	10	-3	4	-2	-1	-16	-18
44	10	-3	4	-2	-1	-16	-18
10	13	-2	0	1	16	15	60
7	0	-9	1	6	20	22	37
48	26	12	12	10	26	46	104
-12	-12	-5	16	-3	-14	-18	-41
-12	-12	-5	16	-3	-14	-18	-41
-24	-8	-13	3	-5	-14	-38	-89
-24	-8	-13	3	-5	-14	-38	-89
-27	-54	-17	-6	-14	-11	-24	-54
0	29	32	21	-1	-1	-20	-53
8	1	19	-18	-5	-11	5	15
0	2	-7	-6	0	-16	12	32
4	-7	-4	-13	3	2	-1	-32
14	-3	8	-12	-3	1	11	23
14	-3	8	-12	-3	1	11	23
-18	-29	-14	-14	-7	1	-7	-15
-2	-4	7	-5	3	3	0	0
6	9	2	-3	-5	-2	1	14
6	9	2	-3	-5	-2	1	14
-4	23	-3	1	-4	-4	-8	-7
-2	-16	-10	5	-1	1	-4	-10
-2	-16	-10	5	-1	1	-4	-10
-2	-16	-10	5	-1	1	-4	-10
-8	11	13	0	-6	-1	3	-14
-8	11	13	0	-6	-1	3	-14
-8	11	13	0	-6	-1	3	-14
9	2	2	-1	-3	-1	7	34
3	-2	-7	1	0	1	1	10
-8	-27	-4	0	-6	-4	-7	-21
-9	8	5	-2	-2	-6	-4	-29
-9	8	5	-2	-2	-6	-4	-29
1	8	4	2	3	2	6	10
-8	6	1	0	-1	4	-13	0
11	16	5	1	2	-4	-9	-10
24	1	0	1	-1	-5	26	84
0	21	3	3	-1	-36	-29	-53
-23	-1	2	-6	-21	-23	-6	-12
-11	-4	2	0	6	13	-3	-26
26	82	47	1	-7	18	47	61
1	14	0	3	-1	10	18	79
19	26	-15	-3	-5	-2	-25	-80
15	28	10	8	0	16	20	25
-3	-1	-12	-6	-7	-7	-2	-25
-5	-52	-3	12	0	-3	1	9
-5	-52	-3	12	0	-3	1	9
-16	-6	5	-15	1	8	10	28
-16	-6	5	-15	1	8	10	28
7	0	4	-14	1	-1	3	4
0	-9	-16	-10	-3	0	-5	-14
10	34	16	1	4	9	7	4
-1	-13	-21	-12	-6	-7	-4	-13
5	11	21	3	0	-5	4	11
-16	-4	2	-1	-4	-12	-21	-45
0	-7	-6	-7	-4	4	4	0
2	-1	-1	2	4	4	1	4
-13	8	9	3	0	-1	-4	-15
-1	1	-3	-3	4	-3	-4	-5
-5	8	10	4	1	2	7	16
-1	1	-8	0	-6	-5	-9	-16
3	1	5	-3	0	-3	0	-1
-6	9	-4	-5	0	-7	-8	-22
-11	1	7	4	-1	-2	-5	-5
-11	1	7	4	-1	-2	-5	-5
10	7	7	-6	-9	-5	4	21
-5	-11	-10	-2	-7	-3	-12	-25
-2	-7	-2	8	4	3	-2	-6
3	0	-17	-5	-4	0	-2	4
-4	-7	-5	-2	0	-3	-1	2
5	23	13	1	-1	1	6	15
-16	-3	1	2	0	-1	-1	4
2	21	19	6	-1	-2	-3	-15
-6	-15	0	-2	-4	-1	-2	-8
-7	-16	-7	1	-1	-2	6	40
-7	-16	-7	1	-1	-2	6	40
-7	-16	-7	1	-1	-2	6	40
-7	-16	-7	1	-1	-2	6	40
-3	7	11	-3	-1	-4	-5	-14
-22	-22	-8	-3	-6	-1	2	27
-22	-22	-8	-3	-6	-1	2	27
-22	-22	-8	-3	-6	-1	2	27
15	-1	-2	3	1	-3	-2	-34
12	-1	-3	-2	4	2	2	18
12	-1	-3	-2	4	2	2	18
12	-1	-3	-2	4	2	2	18
-4	11	-1	1	3	22	18	19
-4	11	-1	1	3	22	18	19
-11	-7	2	1	-1	-2	-4	38
-11	-7	2	1	-1	-2	-4	38
-11	-7	2	1	-1	-2	-4	38
-23	5	3	-2	9	27	42	86
-23	5	3	-2	9	27	42	86
-59	11	11	0	-5	-8	11	49
-59	11	11	0	-5	-8	11	49
-59	11	11	0	-5	-8	11	49
-18	-70	-22	-5	1	-4	-54	-128
50	53	30	5	-2	-3	14	45
50	53	30	5	-2	-3	14	45
-2	16	16	18	-12	-22	-1	-9
-24	-17	-6	8	-1	-12	-3	11
27	-20	-14	-7	-5	-6	24	88
27	-20	-14	-7	-5	-6	24	88
25	14	13	-4	2	5	10	7
-19	21	7	-4	-5	-8	-17	-39
-19	21	7	-4	-5	-8	-17	-39
-19	21	7	-4	-5	-8	-17	-39
-19	21	7	-4	-5	-8	-17	-39
14	10	5	-8	3	7	7	6
14	10	5	-8	3	7	7	6
14	10	5	-8	3	7	7	6
14	10	5	-8	3	7	7	6
-23	28	27	-6	-5	-7	-20	-58
9	-4	5	4	-2	3	10	34
9	-4	5	4	-2	3	10	34
-5	-2	0	2	-5	-4	2	7
-5	-2	0	2	-5	-4	2	7
-1	2	6	6	4	5	3	5
-1	2	6	6	4	5	3	5
-16	-7	9	2	-1	-3	-5	-16
2	-18	-15	-3	-3	1	6	19
-7	19	7	6	1	-1	-1	14
-7	19	7	6	1	-1	-1	14
-9	-4	3	-1	-4	-3	-7	-13
-9	-4	3	-1	-4	-3	-7	-13
-9	-4	3	-1	-4	-3	-7	-13
-3	7	14	2	1	3	9	30
-2	-9	-4	4	2	-1	0	2
0	5	7	0	0	-2	-5	-18
9	14	-3	-5	-3	7	23	53
0	5	9	2	0	-2	-5	-17
0	5	9	2	0	-2	-5	-17
0	5	9	2	0	-2	-5	-17
0	5	9	2	0	-2	-5	-17
0	5	9	2	0	-2	-5	-17
0	5	9	2	0	-2	-5	-17
0	5	9	2	0	-2	-5	-17
-21	-7	-9	-1	-6	-12	-41	-90
1	12	18	1	-5	1	1	0
-16	-23	-8	-8	-7	-6	-15	-28
7	1	-8	-2	-1	-1	-6	-4
7	1	-8	-2	-1	-1	-6	-4
0	5	7	5	6	5	6	9
0	5	0	1	-4	-3	-18	-52
5	-1	-6	-9	-9	-8	-5	-14
5	-1	-6	-9	-9	-8	-5	-14
5	-1	-6	-9	-9	-8	-5	-14
5	-1	-6	-9	-9	-8	-5	-14
5	-1	-6	-9	-9	-8	-5	-14
5	-1	-6	-9	-9	-8	-5	-14
-9	-25	-23	7	5	7	5	16
-3	2	3	-1	2	-3	-4	4
-3	2	3	-1	2	-3	-4	4
-3	2	3	-1	2	-3	-4	4
12	-2	-4	-1	1	1	14	45
-7	0	3	2	6	14	25	17
-29	-12	-10	-3	-3	19	-59	-99
-29	-12	-10	-3	-3	19	-59	-99
-29	-12	-10	-3	-3	19	-59	-99
-79	-29	17	-6	-8	-18	-4	-51
-79	-29	17	-6	-8	-18	-4	-51
-79	-29	17	-6	-8	-18	-4	-51
75	52	25	3	8	15	56	116
13	-29	-59	-13	-19	-16	-8	-52
13	-29	-59	-13	-19	-16	-8	-52
-48	-41	-49	-13	-22	-30	-58	-97
-26	-17	-22	-3	-2	-8	-8	-22
-4	13	32	11	4	-1	-5	5
15	23	8	0	-1	-1	-9	-60
15	23	8	0	-1	-1	-9	-60
4	-4	-3	4	-2	4	15	24
-4	-1	4	-2	-9	-17	-13	2
-4	-1	4	-2	-9	-17	-13	2
14	4	10	2	3	12	13	25
3	6	1	2	1	7	-12	-26
-27	-17	-2	7	3	2	-11	-41
-27	-17	-2	7	3	2	-11	-41
-5	10	-4	-1	-5	-9	-16	-23
-8	-8	-16	1	0	-3	-14	-35
2	10	8	-4	-7	-9	1	-7
-9	-26	-34	-4	-2	-1	-6	-9
-9	-26	-34	-4	-2	-1	-6	-9
-9	-26	-34	-4	-2	-1	-6	-9
-9	-26	-34	-4	-2	-1	-6	-9
-9	-26	-34	-4	-2	-1	-6	-9
-9	-26	-34	-4	-2	-1	-6	-9
-9	-26	-34	-4	-2	-1	-6	-9
-3	2	-12	-1	-1	8	6	17
45	29	10	4	1	6	16	4
45	29	10	4	1	6	16	4
-10	-4	1	-2	1	-3	-1	-5
-7	-34	-10	-2	-3	-3	-2	12
16	-1	-4	2	-1	2	-3	0
-2	18	5	1	1	3	7	-3
-32	3	11	5	1	-3	-11	-18
-22	-1	-7	-5	-7	-2	1	12
-22	-1	-7	-5	-7	-2	1	12
-22	-1	-7	-5	-7	-2	1	12
-35	-21	8	-4	-5	-6	-1	15
1	-3	-5	-5	-8	-2	-6	-30
-27	2	8	1	-5	-6	6	11
-27	-5	1	-3	-11	-38	-20	-98
21	16	-2	7	17	57	21	53
-1	-8	-5	-9	-16	-4	-5	-32
0	-1	8	-1	-8	-9	19	52
-17	-51	-44	1	4	10	-23	-38
-2	6	29	13	-3	-8	-5	13
7	14	3	3	-2	-4	14	66
-41	30	21	5	-3	-7	-25	-3
-13	-20	-20	-10	-15	-16	-6	-5
-13	-20	-20	-10	-15	-16	-6	-5
20	-11	-21	-8	1	6	0	-9
-5	23	36	-7	10	-15	-4	2
50	7	-7	-11	10	6	16	25
-13	-16	-3	-13	0	-3	-5	-16
5	39	11	-15	-19	-16	-14	2
28	10	-2	-11	-6	1	12	43
28	10	-2	-11	-6	1	12	43
-13	-30	-19	-6	-1	-2	-4	-6
-4	-20	-12	0	-1	3	0	-7
4	-9	-6	-3	-11	-2	6	13
3	18	22	3	6	3	0	1
-17	-23	-14	3	-5	-2	-5	-19
-9	0	3	4	1	-2	1	3
10	5	-2	2	-2	3	4	21
3	-7	-2	4	8	-1	-1	15
-9	15	3	5	-1	2	1	20
48	8	-5	3	4	2	3	14
0	-6	2	1	-7	-1	-19	-77
15	3	5	2	-2	-26	7	49
15	3	5	2	-2	-26	7	49
-13	1	2	-1	-6	-35	6	33
-4	-5	1	0	-20	-43	-10	-10
-23	-11	2	-3	-5	-10	-50	-66
-37	14	12	9	18	25	21	39
-13	19	-5	1	-18	-51	14	11
-26	-30	-40	-5	0	34	17	-9
-2	-23	-5	0	8	11	-4	-14
8	-54	-64	-9	-17	-1	-5	-4
-3	-49	-79	7	7	26	-15	-41
8	-22	-19	-3	-18	-17	-6	15
15	41	41	23	1	0	17	41
15	41	41	23	1	0	17	41
6	1	15	-6	-3	-1	18	32
6	1	15	-6	-3	-1	18	32
7	13	3	-17	1	13	10	14
7	13	3	-17	1	13	10	14
7	13	3	-17	1	13	10	14
0	5	19	-5	4	0	10	21
0	5	19	-5	4	0	10	21
0	5	19	-5	4	0	10	21
10	4	5	-9	-3	4	11	32
-4	-7	-11	-16	-7	-4	-9	-19
2	21	33	14	6	3	-42	13
2	21	33	14	6	3	-42	13
-1	-12	-15	-22	-13	-7	19	-12
7	-13	-4	1	0	3	19	5
3	8	12	5	5	-3	5	-19
-5	-16	-4	-7	-4	2	12	23
-5	-16	-4	-7	-4	2	12	23
3	2	3	2	0	5	16	36
-5	-1	0	0	-4	-2	-3	-13
-5	-1	0	0	-4	-2	-3	-13
-5	-1	0	0	-4	-2	-3	-13
-5	-1	0	0	-4	-2	-3	-13
-5	-1	0	0	-4	-2	-3	-13
-5	-1	0	0	-4	-2	-3	-13
-5	-1	0	0	-4	-2	-3	-13
-5	-1	0	0	-4	-2	-3	-13
-5	-1	0	0	-4	-2	-3	-13
-5	-1	0	0	-4	-2	-3	-13
-5	-1	0	0	-4	-2	-3	-13
-5	-1	0	0	-4	-2	-3	-13
-12	-3	-3	-4	-7	-12	-19	-59
-12	-3	-3	-4	-7	-12	-19	-59
-12	-3	-3	-4	-7	-12	-19	-59
7	11	3	-1	1	7	13	39
-8	-13	-10	-2	-6	-5	-10	-21
-8	-13	-10	-2	-6	-5	-10	-21
-8	-13	-10	-2	-6	-5	-10	-21
-8	-13	-10	-2	-6	-5	-10	-21
-8	-13	-10	-2	-6	-5	-10	-21
-3	8	13	4	-2	1	1	0
-3	8	13	4	-2	1	1	0
-3	8	13	4	-2	1	1	0
-1	-5	-5	-4	-4	-4	0	8
8	9	-1	1	-2	1	2	1
8	9	-1	1	-2	1	2	1
-2	0	-3	4	6	5	4	2
5	14	5	5	5	3	3	5
11	1	4	0	-3	2	-9	-29
11	1	4	0	-3	2	-9	-29
11	1	4	0	-3	2	-9	-29
-29	-2	-1	0	5	18	3	14
-81	-11	-1	-6	-10	-47	-30	-66
-58	-15	-4	-6	-33	-61	-59	-46
-58	-15	-4	-6	-33	-61	-59	-46
-36	-12	11	-1	-6	10	11	-16
-36	-12	11	-1	-6	10	11	-16
2	11	12	3	10	14	-8	40
2	11	12	3	10	14	-8	40
10	-23	-57	-2	-10	-12	12	53
10	-23	-57	-2	-10	-12	12	53
36	8	3	7	6	22	2	8
-17	41	72	3	-12	-14	-6	10
27	49	24	11	19	37	34	38
-12	-8	-32	-11	-14	-18	-18	-17
18	-12	-15	-8	-2	1	12	40
15	-12	12	1	2	3	22	32
15	-12	12	1	2	3	22	32
-26	-26	-2	2	8	6	-4	-36
7	19	-14	-1	0	19	3	-20
7	19	-14	-1	0	19	3	-20
7	19	-14	-1	0	19	3	-20
11	6	8	-5	-8	-3	-9	-9
-1	20	9	-1	-2	-9	-7	-4
-1	20	9	-1	-2	-9	-7	-4
-1	20	9	-1	-2	-9	-7	-4
-1	20	9	-1	-2	-9	-7	-4
-1	20	9	-1	-2	-9	-7	-4
-7	-29	-19	-11	-6	-8	-9	-17
-7	-29	-19	-11	-6	-8	-9	-17
-7	-29	-19	-11	-6	-8	-9	-17
[truncated: 4,639 more rows]
