# Supplementary material for: Flexible Virtual Reality System for Neurorehabilitation and Quality of Life Improvement
Source: Sensors (Basel). 2020 Oct 23;20(21):6045. doi: 10.3390/s20216045 (PMC7672612; doi:10.3390/s20216045)
Supplement: Supplementary file 1 [file sensors-20-06045-s001.zip › S4_EMG/User2/AbductieUmar1.txt]

0	0	0	0	0	0	0	0
0	0	0	0	0	0	0	0
0	0	0	0	0	0	0	0
0	0	0	0	0	0	0	0
0	0	0	0	0	0	0	0
0	0	0	0	0	0	0	0
0	0	0	0	0	0	0	0
0	0	0	0	0	0	0	0
0	0	0	0	0	0	0	0
0	0	0	0	0	0	0	0
0	0	0	0	0	0	0	0
0	0	0	0	0	0	0	0
0	0	0	0	0	0	0	0
0	0	0	0	0	0	0	0
0	0	0	0	0	0	0	0
0	0	0	0	0	0	0	0
0	0	0	0	0	0	0	0
0	0	0	0	0	0	0	0
0	0	0	0	0	0	0	0
0	0	0	0	0	0	0	0
0	0	0	0	0	0	0	0
0	0	0	0	0	0	0	0
0	0	0	0	0	0	0	0
0	0	0	0	0	0	0	0
0	0	0	0	0	0	0	0
0	0	0	0	0	0	0	0
0	0	0	0	0	0	0	0
0	0	0	0	0	0	0	0
0	0	0	0	0	0	0	0
0	0	0	0	0	0	0	0
0	0	0	0	0	0	0	0
0	0	0	0	0	0	0	0
0	0	0	0	0	0	0	0
0	0	0	0	0	0	0	0
0	0	0	0	0	0	0	0
0	0	0	0	0	0	0	0
0	0	0	0	0	0	0	0
0	0	0	0	0	0	0	0
0	0	0	0	0	0	0	0
0	0	0	0	0	0	0	0
0	0	0	0	0	0	0	0
0	0	0	0	0	0	0	0
0	0	0	0	0	0	0	0
0	0	0	0	0	0	0	0
0	0	0	0	0	0	0	0
0	0	0	0	0	0	0	0
0	0	0	0	0	0	0	0
0	0	0	0	0	0	0	0
0	0	0	0	0	0	0	0
0	0	0	0	0	0	0	0
0	0	0	0	0	0	0	0
0	0	0	0	0	0	0	0
0	0	0	0	0	0	0	0
0	0	0	0	0	0	0	0
0	0	0	0	0	0	0	0
0	0	0	0	0	0	0	0
0	0	0	0	0	0	0	0
0	0	0	0	0	0	0	0
0	0	0	0	0	0	0	0
0	0	0	0	0	0	0	0
0	0	0	0	0	0	0	0
0	0	0	0	0	0	0	0
0	0	0	0	0	0	0	0
0	0	0	0	0	0	0	0
0	0	0	0	0	0	0	0
0	0	0	0	0	0	0	0
0	0	0	0	0	0	0	0
0	0	0	0	0	0	0	0
0	0	0	0	0	0	0	0
0	0	0	0	0	0	0	0
-2	3	-3	0	-2	-4	0	-1
-2	3	-3	0	-2	-4	0	-1
-2	3	-3	0	-2	-4	0	-1
-2	4	1	-1	-1	-3	-2	-2
-2	4	1	-1	-1	-3	-2	-2
-10	-10	-3	-1	1	-2	0	-1
-10	-10	-3	-1	1	-2	0	-1
-10	-10	-3	-1	1	-2	0	-1
-10	-10	-3	-1	1	-2	0	-1
-10	-10	-3	-1	1	-2	0	-1
-10	-10	-3	-1	1	-2	0	-1
-10	-10	-3	-1	1	-2	0	-1
-10	-10	-3	-1	1	-2	0	-1
-10	-10	-3	-1	1	-2	0	-1
-10	-10	-3	-1	1	-2	0	-1
-10	-10	-3	-1	1	-2	0	-1
-10	-10	-3	-1	1	-2	0	-1
-10	-10	-3	-1	1	-2	0	-1
-10	-10	-3	-1	1	-2	0	-1
-10	-10	-3	-1	1	-2	0	-1
-10	-10	-3	-1	1	-2	0	-1
-10	-10	-3	-1	1	-2	0	-1
-10	-10	-3	-1	1	-2	0	-1
-10	-10	-3	-1	1	-2	0	-1
-10	-10	-3	-1	1	-2	0	-1
-10	-10	-3	-1	1	-2	0	-1
-10	-10	-3	-1	1	-2	0	-1
-10	-10	-3	-1	1	-2	0	-1
-10	-10	-3	-1	1	-2	0	-1
-10	-10	-3	-1	1	-2	0	-1
-10	-10	-3	-1	1	-2	0	-1
-10	-10	-3	-1	1	-2	0	-1
-10	-10	-3	-1	1	-2	0	-1
-10	-10	-3	-1	1	-2	0	-1
-10	-10	-3	-1	1	-2	0	-1
-10	-10	-3	-1	1	-2	0	-1
-10	-10	-3	-1	1	-2	0	-1
-10	-10	-3	-1	1	-2	0	-1
-10	-10	-3	-1	1	-2	0	-1
-10	-10	-3	-1	1	-2	0	-1
-10	-10	-3	-1	1	-2	0	-1
-10	-10	-3	-1	1	-2	0	-1
-10	-10	-3	-1	1	-2	0	-1
-10	-10	-3	-1	1	-2	0	-1
-10	-10	-3	-1	1	-2	0	-1
-10	-10	-3	-1	1	-2	0	-1
-10	-10	-3	-1	1	-2	0	-1
-10	-10	-3	-1	1	-2	0	-1
-10	-10	-3	-1	1	-2	0	-1
-10	-10	-3	-1	1	-2	0	-1
-10	-10	-3	-1	1	-2	0	-1
-10	-10	-3	-1	1	-2	0	-1
-10	-10	-3	-1	1	-2	0	-1
-10	-10	-3	-1	1	-2	0	-1
-10	-10	-3	-1	1	-2	0	-1
-10	-10	-3	-1	1	-2	0	-1
-10	-10	-3	-1	1	-2	0	-1
-10	-10	-3	-1	1	-2	0	-1
-10	-10	-3	-1	1	-2	0	-1
-10	-10	-3	-1	1	-2	0	-1
-10	-10	-3	-1	1	-2	0	-1
-10	-10	-3	-1	1	-2	0	-1
-10	-10	-3	-1	1	-2	0	-1
-10	-10	-3	-1	1	-2	0	-1
-10	-10	-3	-1	1	-2	0	-1
-10	-10	-3	-1	1	-2	0	-1
-10	-10	-3	-1	1	-2	0	-1
-10	-10	-3	-1	1	-2	0	-1
-10	-10	-3	-1	1	-2	0	-1
-10	-10	-3	-1	1	-2	0	-1
-10	-10	-3	-1	1	-2	0	-1
-10	-10	-3	-1	1	-2	0	-1
-10	-10	-3	-1	1	-2	0	-1
-10	-10	-3	-1	1	-2	0	-1
-10	-10	-3	-1	1	-2	0	-1
-10	-10	-3	-1	1	-2	0	-1
-10	-10	-3	-1	1	-2	0	-1
-10	-10	-3	-1	1	-2	0	-1
-10	-10	-3	-1	1	-2	0	-1
-10	-10	-3	-1	1	-2	0	-1
-10	-10	-3	-1	1	-2	0	-1
-10	-10	-3	-1	1	-2	0	-1
-10	-10	-3	-1	1	-2	0	-1
-10	-10	-3	-1	1	-2	0	-1
-10	-10	-3	-1	1	-2	0	-1
-10	-10	-3	-1	1	-2	0	-1
-10	-10	-3	-1	1	-2	0	-1
-10	-10	-3	-1	1	-2	0	-1
-10	-10	-3	-1	1	-2	0	-1
-10	-10	-3	-1	1	-2	0	-1
-10	-10	-3	-1	1	-2	0	-1
-10	-10	-3	-1	1	-2	0	-1
-10	-10	-3	-1	1	-2	0	-1
-10	-10	-3	-1	1	-2	0	-1
-10	-10	-3	-1	1	-2	0	-1
-10	-10	-3	-1	1	-2	0	-1
-10	-10	-3	-1	1	-2	0	-1
-10	-10	-3	-1	1	-2	0	-1
-10	-10	-3	-1	1	-2	0	-1
-10	-10	-3	-1	1	-2	0	-1
-10	-10	-3	-1	1	-2	0	-1
-10	-10	-3	-1	1	-2	0	-1
-10	-10	-3	-1	1	-2	0	-1
-10	-10	-3	-1	1	-2	0	-1
-10	-10	-3	-1	1	-2	0	-1
-10	-10	-3	-1	1	-2	0	-1
-10	-10	-3	-1	1	-2	0	-1
-10	-10	-3	-1	1	-2	0	-1
-10	-10	-3	-1	1	-2	0	-1
-10	-10	-3	-1	1	-2	0	-1
-10	-10	-3	-1	1	-2	0	-1
-10	-10	-3	-1	1	-2	0	-1
-10	-10	-3	-1	1	-2	0	-1
-10	-10	-3	-1	1	-2	0	-1
-10	-10	-3	-1	1	-2	0	-1
-10	-10	-3	-1	1	-2	0	-1
-10	-10	-3	-1	1	-2	0	-1
-10	-10	-3	-1	1	-2	0	-1
-10	-10	-3	-1	1	-2	0	-1
-10	-10	-3	-1	1	-2	0	-1
-10	-10	-3	-1	1	-2	0	-1
-10	-10	-3	-1	1	-2	0	-1
-10	-10	-3	-1	1	-2	0	-1
-10	-10	-3	-1	1	-2	0	-1
-10	-10	-3	-1	1	-2	0	-1
-10	-10	-3	-1	1	-2	0	-1
-10	-10	-3	-1	1	-2	0	-1
-10	-10	-3	-1	1	-2	0	-1
-10	-10	-3	-1	1	-2	0	-1
-10	-10	-3	-1	1	-2	0	-1
-10	-10	-3	-1	1	-2	0	-1
-10	-10	-3	-1	1	-2	0	-1
-10	-10	-3	-1	1	-2	0	-1
-10	-10	-3	-1	1	-2	0	-1
-10	-10	-3	-1	1	-2	0	-1
-10	-10	-3	-1	1	-2	0	-1
-10	-10	-3	-1	1	-2	0	-1
-10	-10	-3	-1	1	-2	0	-1
-10	-10	-3	-1	1	-2	0	-1
-10	-10	-3	-1	1	-2	0	-1
-10	-10	-3	-1	1	-2	0	-1
-10	-10	-3	-1	1	-2	0	-1
-10	-10	-3	-1	1	-2	0	-1
-10	-10	-3	-1	1	-2	0	-1
-10	-10	-3	-1	1	-2	0	-1
-10	-10	-3	-1	1	-2	0	-1
-10	-10	-3	-1	1	-2	0	-1
-10	-10	-3	-1	1	-2	0	-1
-10	-10	-3	-1	1	-2	0	-1
-10	-10	-3	-1	1	-2	0	-1
-10	-10	-3	-1	1	-2	0	-1
-10	-10	-3	-1	1	-2	0	-1
-10	-10	-3	-1	1	-2	0	-1
-10	-10	-3	-1	1	-2	0	-1
-10	-10	-3	-1	1	-2	0	-1
-10	-10	-3	-1	1	-2	0	-1
-10	-10	-3	-1	1	-2	0	-1
-10	-10	-3	-1	1	-2	0	-1
-10	-10	-3	-1	1	-2	0	-1
-10	-10	-3	-1	1	-2	0	-1
-10	-10	-3	-1	1	-2	0	-1
-10	-10	-3	-1	1	-2	0	-1
-10	-10	-3	-1	1	-2	0	-1
-10	-10	-3	-1	1	-2	0	-1
-10	-10	-3	-1	1	-2	0	-1
-10	-10	-3	-1	1	-2	0	-1
-10	-10	-3	-1	1	-2	0	-1
-10	-10	-3	-1	1	-2	0	-1
-10	-10	-3	-1	1	-2	0	-1
-10	-10	-3	-1	1	-2	0	-1
-10	-10	-3	-1	1	-2	0	-1
-10	-10	-3	-1	1	-2	0	-1
-10	-10	-3	-1	1	-2	0	-1
-10	-10	-3	-1	1	-2	0	-1
-10	-10	-3	-1	1	-2	0	-1
-10	-10	-3	-1	1	-2	0	-1
-10	-10	-3	-1	1	-2	0	-1
-10	-10	-3	-1	1	-2	0	-1
-10	-10	-3	-1	1	-2	0	-1
-10	-10	-3	-1	1	-2	0	-1
-10	-10	-3	-1	1	-2	0	-1
-10	-10	-3	-1	1	-2	0	-1
-10	-10	-3	-1	1	-2	0	-1
-10	-10	-3	-1	1	-2	0	-1
-10	-10	-3	-1	1	-2	0	-1
-10	-10	-3	-1	1	-2	0	-1
-10	-10	-3	-1	1	-2	0	-1
-10	-10	-3	-1	1	-2	0	-1
-10	-10	-3	-1	1	-2	0	-1
-10	-10	-3	-1	1	-2	0	-1
-10	-10	-3	-1	1	-2	0	-1
-10	-10	-3	-1	1	-2	0	-1
-10	-10	-3	-1	1	-2	0	-1
-10	-10	-3	-1	1	-2	0	-1
-10	-10	-3	-1	1	-2	0	-1
-10	-10	-3	-1	1	-2	0	-1
-10	-10	-3	-1	1	-2	0	-1
-10	-10	-3	-1	1	-2	0	-1
-10	-10	-3	-1	1	-2	0	-1
-10	-10	-3	-1	1	-2	0	-1
-10	-10	-3	-1	1	-2	0	-1
-10	-10	-3	-1	1	-2	0	-1
-10	-10	-3	-1	1	-2	0	-1
-10	-10	-3	-1	1	-2	0	-1
-10	-10	-3	-1	1	-2	0	-1
-10	-10	-3	-1	1	-2	0	-1
-10	-10	-3	-1	1	-2	0	-1
-10	-10	-3	-1	1	-2	0	-1
-10	-10	-3	-1	1	-2	0	-1
-10	-10	-3	-1	1	-2	0	-1
-10	-10	-3	-1	1	-2	0	-1
-10	-10	-3	-1	1	-2	0	-1
-10	-10	-3	-1	1	-2	0	-1
-10	-10	-3	-1	1	-2	0	-1
-10	-10	-3	-1	1	-2	0	-1
-10	-10	-3	-1	1	-2	0	-1
-10	-10	-3	-1	1	-2	0	-1
-10	-10	-3	-1	1	-2	0	-1
-10	-10	-3	-1	1	-2	0	-1
-10	-10	-3	-1	1	-2	0	-1
-10	-10	-3	-1	1	-2	0	-1
-10	-10	-3	-1	1	-2	0	-1
-10	-10	-3	-1	1	-2	0	-1
-10	-10	-3	-1	1	-2	0	-1
-10	-10	-3	-1	1	-2	0	-1
-10	-10	-3	-1	1	-2	0	-1
-10	-10	-3	-1	1	-2	0	-1
-10	-10	-3	-1	1	-2	0	-1
-10	-10	-3	-1	1	-2	0	-1
-10	-10	-3	-1	1	-2	0	-1
-10	-10	-3	-1	1	-2	0	-1
-10	-10	-3	-1	1	-2	0	-1
-10	-10	-3	-1	1	-2	0	-1
-10	-10	-3	-1	1	-2	0	-1
-10	-10	-3	-1	1	-2	0	-1
-10	-10	-3	-1	1	-2	0	-1
-10	-10	-3	-1	1	-2	0	-1
-10	-10	-3	-1	1	-2	0	-1
-10	-10	-3	-1	1	-2	0	-1
-10	-10	-3	-1	1	-2	0	-1
-10	-10	-3	-1	1	-2	0	-1
-10	-10	-3	-1	1	-2	0	-1
-10	-10	-3	-1	1	-2	0	-1
-10	-10	-3	-1	1	-2	0	-1
-10	-10	-3	-1	1	-2	0	-1
-10	-10	-3	-1	1	-2	0	-1
-10	-10	-3	-1	1	-2	0	-1
-10	-10	-3	-1	1	-2	0	-1
-10	-10	-3	-1	1	-2	0	-1
-10	-10	-3	-1	1	-2	0	-1
-10	-10	-3	-1	1	-2	0	-1
-10	-10	-3	-1	1	-2	0	-1
-10	-10	-3	-1	1	-2	0	-1
-10	-10	-3	-1	1	-2	0	-1
-10	-10	-3	-1	1	-2	0	-1
-10	-10	-3	-1	1	-2	0	-1
-10	-10	-3	-1	1	-2	0	-1
-10	-10	-3	-1	1	-2	0	-1
-10	-10	-3	-1	1	-2	0	-1
-10	-10	-3	-1	1	-2	0	-1
-10	-10	-3	-1	1	-2	0	-1
-10	-10	-3	-1	1	-2	0	-1
-10	-10	-3	-1	1	-2	0	-1
-10	-10	-3	-1	1	-2	0	-1
-10	-10	-3	-1	1	-2	0	-1
-10	-10	-3	-1	1	-2	0	-1
-10	-10	-3	-1	1	-2	0	-1
-10	-10	-3	-1	1	-2	0	-1
-10	-10	-3	-1	1	-2	0	-1
-10	-10	-3	-1	1	-2	0	-1
-10	-10	-3	-1	1	-2	0	-1
-10	-10	-3	-1	1	-2	0	-1
-10	-10	-3	-1	1	-2	0	-1
-10	-10	-3	-1	1	-2	0	-1
-10	-10	-3	-1	1	-2	0	-1
-10	-10	-3	-1	1	-2	0	-1
-10	-10	-3	-1	1	-2	0	-1
-10	-10	-3	-1	1	-2	0	-1
-10	-10	-3	-1	1	-2	0	-1
-10	-10	-3	-1	1	-2	0	-1
-10	-10	-3	-1	1	-2	0	-1
-10	-10	-3	-1	1	-2	0	-1
-10	-10	-3	-1	1	-2	0	-1
-10	-10	-3	-1	1	-2	0	-1
-10	-10	-3	-1	1	-2	0	-1
-10	-10	-3	-1	1	-2	0	-1
-10	-10	-3	-1	1	-2	0	-1
-10	-10	-3	-1	1	-2	0	-1
-10	-10	-3	-1	1	-2	0	-1
-10	-10	-3	-1	1	-2	0	-1
-10	-10	-3	-1	1	-2	0	-1
-10	-10	-3	-1	1	-2	0	-1
-10	-10	-3	-1	1	-2	0	-1
-10	-10	-3	-1	1	-2	0	-1
-10	-10	-3	-1	1	-2	0	-1
-10	-10	-3	-1	1	-2	0	-1
-10	-10	-3	-1	1	-2	0	-1
-10	-10	-3	-1	1	-2	0	-1
-10	-10	-3	-1	1	-2	0	-1
-10	-10	-3	-1	1	-2	0	-1
-10	-10	-3	-1	1	-2	0	-1
-10	-10	-3	-1	1	-2	0	-1
-10	-10	-3	-1	1	-2	0	-1
-10	-10	-3	-1	1	-2	0	-1
-10	-10	-3	-1	1	-2	0	-1
-10	-10	-3	-1	1	-2	0	-1
-10	-10	-3	-1	1	-2	0	-1
-10	-10	-3	-1	1	-2	0	-1
-10	-10	-3	-1	1	-2	0	-1
-10	-10	-3	-1	1	-2	0	-1
-10	-10	-3	-1	1	-2	0	-1
-10	-10	-3	-1	1	-2	0	-1
-10	-10	-3	-1	1	-2	0	-1
-10	-10	-3	-1	1	-2	0	-1
-10	-10	-3	-1	1	-2	0	-1
-10	-10	-3	-1	1	-2	0	-1
-10	-10	-3	-1	1	-2	0	-1
-10	-10	-3	-1	1	-2	0	-1
-10	-10	-3	-1	1	-2	0	-1
-10	-10	-3	-1	1	-2	0	-1
-10	-10	-3	-1	1	-2	0	-1
-10	-10	-3	-1	1	-2	0	-1
-10	-10	-3	-1	1	-2	0	-1
-10	-10	-3	-1	1	-2	0	-1
-10	-10	-3	-1	1	-2	0	-1
-10	-10	-3	-1	1	-2	0	-1
-10	-10	-3	-1	1	-2	0	-1
-10	-10	-3	-1	1	-2	0	-1
-10	-10	-3	-1	1	-2	0	-1
-10	-10	-3	-1	1	-2	0	-1
-10	-10	-3	-1	1	-2	0	-1
-10	-10	-3	-1	1	-2	0	-1
-10	-10	-3	-1	1	-2	0	-1
-10	-10	-3	-1	1	-2	0	-1
-10	-10	-3	-1	1	-2	0	-1
-10	-10	-3	-1	1	-2	0	-1
-10	-10	-3	-1	1	-2	0	-1
-10	-10	-3	-1	1	-2	0	-1
-10	-10	-3	-1	1	-2	0	-1
-10	-10	-3	-1	1	-2	0	-1
-10	-10	-3	-1	1	-2	0	-1
-10	-10	-3	-1	1	-2	0	-1
-10	-10	-3	-1	1	-2	0	-1
-10	-10	-3	-1	1	-2	0	-1
-10	-10	-3	-1	1	-2	0	-1
-10	-10	-3	-1	1	-2	0	-1
-10	-10	-3	-1	1	-2	0	-1
-10	-10	-3	-1	1	-2	0	-1
-10	-10	-3	-1	1	-2	0	-1
-10	-10	-3	-1	1	-2	0	-1
-10	-10	-3	-1	1	-2	0	-1
-10	-10	-3	-1	1	-2	0	-1
-10	-10	-3	-1	1	-2	0	-1
-10	-10	-3	-1	1	-2	0	-1
-10	-10	-3	-1	1	-2	0	-1
-10	-10	-3	-1	1	-2	0	-1
-10	-10	-3	-1	1	-2	0	-1
-10	-10	-3	-1	1	-2	0	-1
-10	-10	-3	-1	1	-2	0	-1
-10	-10	-3	-1	1	-2	0	-1
-10	-10	-3	-1	1	-2	0	-1
-10	-10	-3	-1	1	-2	0	-1
-10	-10	-3	-1	1	-2	0	-1
-10	-10	-3	-1	1	-2	0	-1
-10	-10	-3	-1	1	-2	0	-1
-10	-10	-3	-1	1	-2	0	-1
-10	-10	-3	-1	1	-2	0	-1
-10	-10	-3	-1	1	-2	0	-1
-10	-10	-3	-1	1	-2	0	-1
-10	-10	-3	-1	1	-2	0	-1
-10	-10	-3	-1	1	-2	0	-1
-10	-10	-3	-1	1	-2	0	-1
-10	-10	-3	-1	1	-2	0	-1
-10	-10	-3	-1	1	-2	0	-1
-10	-10	-3	-1	1	-2	0	-1
-10	-10	-3	-1	1	-2	0	-1
-10	-10	-3	-1	1	-2	0	-1
-10	-10	-3	-1	1	-2	0	-1
-10	-10	-3	-1	1	-2	0	-1
-10	-10	-3	-1	1	-2	0	-1
-10	-10	-3	-1	1	-2	0	-1
-10	-10	-3	-1	1	-2	0	-1
-10	-10	-3	-1	1	-2	0	-1
-10	-10	-3	-1	1	-2	0	-1
-10	-10	-3	-1	1	-2	0	-1
-10	-10	-3	-1	1	-2	0	-1
-10	-10	-3	-1	1	-2	0	-1
-10	-10	-3	-1	1	-2	0	-1
-10	-10	-3	-1	1	-2	0	-1
-10	-10	-3	-1	1	-2	0	-1
-10	-10	-3	-1	1	-2	0	-1
-10	-10	-3	-1	1	-2	0	-1
-10	-10	-3	-1	1	-2	0	-1
-10	-10	-3	-1	1	-2	0	-1
-10	-10	-3	-1	1	-2	0	-1
-10	-10	-3	-1	1	-2	0	-1
-10	-10	-3	-1	1	-2	0	-1
-10	-10	-3	-1	1	-2	0	-1
-10	-10	-3	-1	1	-2	0	-1
-10	-10	-3	-1	1	-2	0	-1
-10	-10	-3	-1	1	-2	0	-1
-10	-10	-3	-1	1	-2	0	-1
-10	-10	-3	-1	1	-2	0	-1
-10	-10	-3	-1	1	-2	0	-1
-10	-10	-3	-1	1	-2	0	-1
-10	-10	-3	-1	1	-2	0	-1
-10	-10	-3	-1	1	-2	0	-1
-10	-10	-3	-1	1	-2	0	-1
-10	-10	-3	-1	1	-2	0	-1
-10	-10	-3	-1	1	-2	0	-1
-10	-10	-3	-1	1	-2	0	-1
-10	-10	-3	-1	1	-2	0	-1
-10	-10	-3	-1	1	-2	0	-1
-10	-10	-3	-1	1	-2	0	-1
-10	-10	-3	-1	1	-2	0	-1
-10	-10	-3	-1	1	-2	0	-1
-10	-10	-3	-1	1	-2	0	-1
-10	-10	-3	-1	1	-2	0	-1
-10	-10	-3	-1	1	-2	0	-1
-10	-10	-3	-1	1	-2	0	-1
-10	-10	-3	-1	1	-2	0	-1
-10	-10	-3	-1	1	-2	0	-1
-10	-10	-3	-1	1	-2	0	-1
-10	-10	-3	-1	1	-2	0	-1
-10	-10	-3	-1	1	-2	0	-1
-10	-10	-3	-1	1	-2	0	-1
-10	-10	-3	-1	1	-2	0	-1
-10	-10	-3	-1	1	-2	0	-1
-10	-10	-3	-1	1	-2	0	-1
-10	-10	-3	-1	1	-2	0	-1
-10	-10	-3	-1	1	-2	0	-1
-10	-10	-3	-1	1	-2	0	-1
-10	-10	-3	-1	1	-2	0	-1
-10	-10	-3	-1	1	-2	0	-1
-10	-10	-3	-1	1	-2	0	-1
-10	-10	-3	-1	1	-2	0	-1
-10	-10	-3	-1	1	-2	0	-1
-10	-10	-3	-1	1	-2	0	-1
-10	-10	-3	-1	1	-2	0	-1
-10	-10	-3	-1	1	-2	0	-1
-10	-10	-3	-1	1	-2	0	-1
-10	-10	-3	-1	1	-2	0	-1
-10	-10	-3	-1	1	-2	0	-1
-10	-10	-3	-1	1	-2	0	-1
-10	-10	-3	-1	1	-2	0	-1
-10	-10	-3	-1	1	-2	0	-1
-10	-10	-3	-1	1	-2	0	-1
-10	-10	-3	-1	1	-2	0	-1
-10	-10	-3	-1	1	-2	0	-1
-10	-10	-3	-1	1	-2	0	-1
-10	-10	-3	-1	1	-2	0	-1
-10	-10	-3	-1	1	-2	0	-1
-10	-10	-3	-1	1	-2	0	-1
-10	-10	-3	-1	1	-2	0	-1
-10	-10	-3	-1	1	-2	0	-1
-10	-10	-3	-1	1	-2	0	-1
-10	-10	-3	-1	1	-2	0	-1
-10	-10	-3	-1	1	-2	0	-1
-10	-10	-3	-1	1	-2	0	-1
-10	-10	-3	-1	1	-2	0	-1
-10	-10	-3	-1	1	-2	0	-1
-10	-10	-3	-1	1	-2	0	-1
-10	-10	-3	-1	1	-2	0	-1
-10	-10	-3	-1	1	-2	0	-1
-10	-10	-3	-1	1	-2	0	-1
-10	-10	-3	-1	1	-2	0	-1
-10	-10	-3	-1	1	-2	0	-1
-10	-10	-3	-1	1	-2	0	-1
-10	-10	-3	-1	1	-2	0	-1
-10	-10	-3	-1	1	-2	0	-1
-10	-10	-3	-1	1	-2	0	-1
-10	-10	-3	-1	1	-2	0	-1
-10	-10	-3	-1	1	-2	0	-1
-10	-10	-3	-1	1	-2	0	-1
-10	-10	-3	-1	1	-2	0	-1
-10	-10	-3	-1	1	-2	0	-1
-10	-10	-3	-1	1	-2	0	-1
-10	-10	-3	-1	1	-2	0	-1
-10	-10	-3	-1	1	-2	0	-1
-10	-10	-3	-1	1	-2	0	-1
-10	-10	-3	-1	1	-2	0	-1
-10	-10	-3	-1	1	-2	0	-1
-10	-10	-3	-1	1	-2	0	-1
-10	-10	-3	-1	1	-2	0	-1
-10	-10	-3	-1	1	-2	0	-1
-10	-10	-3	-1	1	-2	0	-1
-10	-10	-3	-1	1	-2	0	-1
-10	-10	-3	-1	1	-2	0	-1
-10	-10	-3	-1	1	-2	0	-1
-10	-10	-3	-1	1	-2	0	-1
-10	-10	-3	-1	1	-2	0	-1
-10	-10	-3	-1	1	-2	0	-1
-10	-10	-3	-1	1	-2	0	-1
-10	-10	-3	-1	1	-2	0	-1
-10	-10	-3	-1	1	-2	0	-1
-10	-10	-3	-1	1	-2	0	-1
-10	-10	-3	-1	1	-2	0	-1
-10	-10	-3	-1	1	-2	0	-1
-10	-10	-3	-1	1	-2	0	-1
-10	-10	-3	-1	1	-2	0	-1
-10	-10	-3	-1	1	-2	0	-1
-10	-10	-3	-1	1	-2	0	-1
-10	-10	-3	-1	1	-2	0	-1
-10	-10	-3	-1	1	-2	0	-1
-10	-10	-3	-1	1	-2	0	-1
-10	-10	-3	-1	1	-2	0	-1
-10	-10	-3	-1	1	-2	0	-1
-10	-10	-3	-1	1	-2	0	-1
-10	-10	-3	-1	1	-2	0	-1
-10	-10	-3	-1	1	-2	0	-1
-10	-10	-3	-1	1	-2	0	-1
-10	-10	-3	-1	1	-2	0	-1
-10	-10	-3	-1	1	-2	0	-1
-10	-10	-3	-1	1	-2	0	-1
-10	-10	-3	-1	1	-2	0	-1
-10	-10	-3	-1	1	-2	0	-1
-10	-10	-3	-1	1	-2	0	-1
-10	-10	-3	-1	1	-2	0	-1
-10	-10	-3	-1	1	-2	0	-1
-10	-10	-3	-1	1	-2	0	-1
-10	-10	-3	-1	1	-2	0	-1
-10	-10	-3	-1	1	-2	0	-1
-10	-10	-3	-1	1	-2	0	-1
-10	-10	-3	-1	1	-2	0	-1
-10	-10	-3	-1	1	-2	0	-1
-10	-10	-3	-1	1	-2	0	-1
-10	-10	-3	-1	1	-2	0	-1
-10	-10	-3	-1	1	-2	0	-1
-10	-10	-3	-1	1	-2	0	-1
-10	-10	-3	-1	1	-2	0	-1
-10	-10	-3	-1	1	-2	0	-1
-10	-10	-3	-1	1	-2	0	-1
-10	-10	-3	-1	1	-2	0	-1
-10	-10	-3	-1	1	-2	0	-1
-10	-10	-3	-1	1	-2	0	-1
-10	-10	-3	-1	1	-2	0	-1
-10	-10	-3	-1	1	-2	0	-1
-10	-10	-3	-1	1	-2	0	-1
-10	-10	-3	-1	1	-2	0	-1
-10	-10	-3	-1	1	-2	0	-1
-10	-10	-3	-1	1	-2	0	-1
-10	-10	-3	-1	1	-2	0	-1
-10	-10	-3	-1	1	-2	0	-1
-10	-10	-3	-1	1	-2	0	-1
-10	-10	-3	-1	1	-2	0	-1
-10	-10	-3	-1	1	-2	0	-1
-10	-10	-3	-1	1	-2	0	-1
-10	-10	-3	-1	1	-2	0	-1
-10	-10	-3	-1	1	-2	0	-1
-10	-10	-3	-1	1	-2	0	-1
-10	-10	-3	-1	1	-2	0	-1
-10	-10	-3	-1	1	-2	0	-1
-10	-10	-3	-1	1	-2	0	-1
-10	-10	-3	-1	1	-2	0	-1
-10	-10	-3	-1	1	-2	0	-1
-10	-10	-3	-1	1	-2	0	-1
-10	-10	-3	-1	1	-2	0	-1
-10	-10	-3	-1	1	-2	0	-1
-10	-10	-3	-1	1	-2	0	-1
-10	-10	-3	-1	1	-2	0	-1
-10	-10	-3	-1	1	-2	0	-1
-10	-10	-3	-1	1	-2	0	-1
-10	-10	-3	-1	1	-2	0	-1
-10	-10	-3	-1	1	-2	0	-1
-10	-10	-3	-1	1	-2	0	-1
-10	-10	-3	-1	1	-2	0	-1
-10	-10	-3	-1	1	-2	0	-1
-10	-10	-3	-1	1	-2	0	-1
-10	-10	-3	-1	1	-2	0	-1
-10	-10	-3	-1	1	-2	0	-1
-10	-10	-3	-1	1	-2	0	-1
-10	-10	-3	-1	1	-2	0	-1
-10	-10	-3	-1	1	-2	0	-1
-10	-10	-3	-1	1	-2	0	-1
-10	-10	-3	-1	1	-2	0	-1
-10	-10	-3	-1	1	-2	0	-1
-10	-10	-3	-1	1	-2	0	-1
-10	-10	-3	-1	1	-2	0	-1
-10	-10	-3	-1	1	-2	0	-1
-10	-10	-3	-1	1	-2	0	-1
-10	-10	-3	-1	1	-2	0	-1
-10	-10	-3	-1	1	-2	0	-1
-10	-10	-3	-1	1	-2	0	-1
-10	-10	-3	-1	1	-2	0	-1
-10	-10	-3	-1	1	-2	0	-1
-10	-10	-3	-1	1	-2	0	-1
-10	-10	-3	-1	1	-2	0	-1
-10	-10	-3	-1	1	-2	0	-1
-10	-10	-3	-1	1	-2	0	-1
-10	-10	-3	-1	1	-2	0	-1
-10	-10	-3	-1	1	-2	0	-1
-10	-10	-3	-1	1	-2	0	-1
-10	-10	-3	-1	1	-2	0	-1
-10	-10	-3	-1	1	-2	0	-1
-10	-10	-3	-1	1	-2	0	-1
-10	-10	-3	-1	1	-2	0	-1
-10	-10	-3	-1	1	-2	0	-1
-10	-10	-3	-1	1	-2	0	-1
-10	-10	-3	-1	1	-2	0	-1
-10	-10	-3	-1	1	-2	0	-1
-10	-10	-3	-1	1	-2	0	-1
-10	-10	-3	-1	1	-2	0	-1
-10	-10	-3	-1	1	-2	0	-1
-10	-10	-3	-1	1	-2	0	-1
-10	-10	-3	-1	1	-2	0	-1
-10	-10	-3	-1	1	-2	0	-1
-10	-10	-3	-1	1	-2	0	-1
-10	-10	-3	-1	1	-2	0	-1
-10	-10	-3	-1	1	-2	0	-1
-10	-10	-3	-1	1	-2	0	-1
-10	-10	-3	-1	1	-2	0	-1
-10	-10	-3	-1	1	-2	0	-1
-10	-10	-3	-1	1	-2	0	-1
-10	-10	-3	-1	1	-2	0	-1
-10	-10	-3	-1	1	-2	0	-1
-10	-10	-3	-1	1	-2	0	-1
-10	-10	-3	-1	1	-2	0	-1
-10	-10	-3	-1	1	-2	0	-1
-10	-10	-3	-1	1	-2	0	-1
-10	-10	-3	-1	1	-2	0	-1
-10	-10	-3	-1	1	-2	0	-1
-10	-10	-3	-1	1	-2	0	-1
-10	-10	-3	-1	1	-2	0	-1
-10	-10	-3	-1	1	-2	0	-1
-10	-10	-3	-1	1	-2	0	-1
-10	-10	-3	-1	1	-2	0	-1
-10	-10	-3	-1	1	-2	0	-1
-10	-10	-3	-1	1	-2	0	-1
-10	-10	-3	-1	1	-2	0	-1
-10	-10	-3	-1	1	-2	0	-1
-10	-10	-3	-1	1	-2	0	-1
-10	-10	-3	-1	1	-2	0	-1
-10	-10	-3	-1	1	-2	0	-1
-10	-10	-3	-1	1	-2	0	-1
-10	-10	-3	-1	1	-2	0	-1
-10	-10	-3	-1	1	-2	0	-1
-10	-10	-3	-1	1	-2	0	-1
-10	-10	-3	-1	1	-2	0	-1
-10	-10	-3	-1	1	-2	0	-1
-10	-10	-3	-1	1	-2	0	-1
-10	-10	-3	-1	1	-2	0	-1
-10	-10	-3	-1	1	-2	0	-1
-10	-10	-3	-1	1	-2	0	-1
-10	-10	-3	-1	1	-2	0	-1
-10	-10	-3	-1	1	-2	0	-1
-10	-10	-3	-1	1	-2	0	-1
-10	-10	-3	-1	1	-2	0	-1
-10	-10	-3	-1	1	-2	0	-1
-10	-10	-3	-1	1	-2	0	-1
-10	-10	-3	-1	1	-2	0	-1
-10	-10	-3	-1	1	-2	0	-1
-10	-10	-3	-1	1	-2	0	-1
-10	-10	-3	-1	1	-2	0	-1
-10	-10	-3	-1	1	-2	0	-1
-10	-10	-3	-1	1	-2	0	-1
-10	-10	-3	-1	1	-2	0	-1
-10	-10	-3	-1	1	-2	0	-1
-10	-10	-3	-1	1	-2	0	-1
-10	-10	-3	-1	1	-2	0	-1
-10	-10	-3	-1	1	-2	0	-1
-10	-10	-3	-1	1	-2	0	-1
-10	-10	-3	-1	1	-2	0	-1
-10	-10	-3	-1	1	-2	0	-1
-10	-10	-3	-1	1	-2	0	-1
-10	-10	-3	-1	1	-2	0	-1
-10	-10	-3	-1	1	-2	0	-1
-10	-10	-3	-1	1	-2	0	-1
-10	-10	-3	-1	1	-2	0	-1
-10	-10	-3	-1	1	-2	0	-1
-10	-10	-3	-1	1	-2	0	-1
-10	-10	-3	-1	1	-2	0	-1
-10	-10	-3	-1	1	-2	0	-1
-10	-10	-3	-1	1	-2	0	-1
-10	-10	-3	-1	1	-2	0	-1
-10	-10	-3	-1	1	-2	0	-1
-10	-10	-3	-1	1	-2	0	-1
-10	-10	-3	-1	1	-2	0	-1
-10	-10	-3	-1	1	-2	0	-1
-10	-10	-3	-1	1	-2	0	-1
-10	-10	-3	-1	1	-2	0	-1
-10	-10	-3	-1	1	-2	0	-1
-10	-10	-3	-1	1	-2	0	-1
-10	-10	-3	-1	1	-2	0	-1
-10	-10	-3	-1	1	-2	0	-1
-10	-10	-3	-1	1	-2	0	-1
-10	-10	-3	-1	1	-2	0	-1
-10	-10	-3	-1	1	-2	0	-1
-10	-10	-3	-1	1	-2	0	-1
-10	-10	-3	-1	1	-2	0	-1
-10	-10	-3	-1	1	-2	0	-1
-10	-10	-3	-1	1	-2	0	-1
-10	-10	-3	-1	1	-2	0	-1
-10	-10	-3	-1	1	-2	0	-1
-10	-10	-3	-1	1	-2	0	-1
-10	-10	-3	-1	1	-2	0	-1
-10	-10	-3	-1	1	-2	0	-1
-10	-10	-3	-1	1	-2	0	-1
-10	-10	-3	-1	1	-2	0	-1
-10	-10	-3	-1	1	-2	0	-1
-10	-10	-3	-1	1	-2	0	-1
-10	-10	-3	-1	1	-2	0	-1
-10	-10	-3	-1	1	-2	0	-1
-10	-10	-3	-1	1	-2	0	-1
-10	-10	-3	-1	1	-2	0	-1
-10	-10	-3	-1	1	-2	0	-1
-10	-10	-3	-1	1	-2	0	-1
-10	-10	-3	-1	1	-2	0	-1
-10	-10	-3	-1	1	-2	0	-1
-10	-10	-3	-1	1	-2	0	-1
-10	-10	-3	-1	1	-2	0	-1
-10	-10	-3	-1	1	-2	0	-1
-10	-10	-3	-1	1	-2	0	-1
-10	-10	-3	-1	1	-2	0	-1
-10	-10	-3	-1	1	-2	0	-1
-10	-10	-3	-1	1	-2	0	-1
-10	-10	-3	-1	1	-2	0	-1
-10	-10	-3	-1	1	-2	0	-1
-10	-10	-3	-1	1	-2	0	-1
-10	-10	-3	-1	1	-2	0	-1
-10	-10	-3	-1	1	-2	0	-1
-10	-10	-3	-1	1	-2	0	-1
-10	-10	-3	-1	1	-2	0	-1
-10	-10	-3	-1	1	-2	0	-1
-10	-10	-3	-1	1	-2	0	-1
-10	-10	-3	-1	1	-2	0	-1
-10	-10	-3	-1	1	-2	0	-1
-10	-10	-3	-1	1	-2	0	-1
-10	-10	-3	-1	1	-2	0	-1
-10	-10	-3	-1	1	-2	0	-1
-10	-10	-3	-1	1	-2	0	-1
-10	-10	-3	-1	1	-2	0	-1
-10	-10	-3	-1	1	-2	0	-1
-10	-10	-3	-1	1	-2	0	-1
-10	-10	-3	-1	1	-2	0	-1
-10	-10	-3	-1	1	-2	0	-1
-10	-10	-3	-1	1	-2	0	-1
-10	-10	-3	-1	1	-2	0	-1
-10	-10	-3	-1	1	-2	0	-1
-10	-10	-3	-1	1	-2	0	-1
-10	-10	-3	-1	1	-2	0	-1
-10	-10	-3	-1	1	-2	0	-1
-10	-10	-3	-1	1	-2	0	-1
-10	-10	-3	-1	1	-2	0	-1
-10	-10	-3	-1	1	-2	0	-1
-10	-10	-3	-1	1	-2	0	-1
-10	-10	-3	-1	1	-2	0	-1
-10	-10	-3	-1	1	-2	0	-1
-10	-10	-3	-1	1	-2	0	-1
-10	-10	-3	-1	1	-2	0	-1
-10	-10	-3	-1	1	-2	0	-1
-10	-10	-3	-1	1	-2	0	-1
-10	-10	-3	-1	1	-2	0	-1
-10	-10	-3	-1	1	-2	0	-1
-10	-10	-3	-1	1	-2	0	-1
-10	-10	-3	-1	1	-2	0	-1
-10	-10	-3	-1	1	-2	0	-1
-10	-10	-3	-1	1	-2	0	-1
-10	-10	-3	-1	1	-2	0	-1
-10	-10	-3	-1	1	-2	0	-1
-10	-10	-3	-1	1	-2	0	-1
-10	-10	-3	-1	1	-2	0	-1
-10	-10	-3	-1	1	-2	0	-1
-10	-10	-3	-1	1	-2	0	-1
-10	-10	-3	-1	1	-2	0	-1
-10	-10	-3	-1	1	-2	0	-1
-10	-10	-3	-1	1	-2	0	-1
-10	-10	-3	-1	1	-2	0	-1
-10	-10	-3	-1	1	-2	0	-1
-10	-10	-3	-1	1	-2	0	-1
-10	-10	-3	-1	1	-2	0	-1
-10	-10	-3	-1	1	-2	0	-1
-10	-10	-3	-1	1	-2	0	-1
-10	-10	-3	-1	1	-2	0	-1
-10	-10	-3	-1	1	-2	0	-1
-10	-10	-3	-1	1	-2	0	-1
-10	-10	-3	-1	1	-2	0	-1
-10	-10	-3	-1	1	-2	0	-1
-10	-10	-3	-1	1	-2	0	-1
-10	-10	-3	-1	1	-2	0	-1
-10	-10	-3	-1	1	-2	0	-1
-10	-10	-3	-1	1	-2	0	-1
-10	-10	-3	-1	1	-2	0	-1
-10	-10	-3	-1	1	-2	0	-1
-10	-10	-3	-1	1	-2	0	-1
-10	-10	-3	-1	1	-2	0	-1
-10	-10	-3	-1	1	-2	0	-1
-10	-10	-3	-1	1	-2	0	-1
-10	-10	-3	-1	1	-2	0	-1
-10	-10	-3	-1	1	-2	0	-1
-10	-10	-3	-1	1	-2	0	-1
-10	-10	-3	-1	1	-2	0	-1
-10	-10	-3	-1	1	-2	0	-1
-10	-10	-3	-1	1	-2	0	-1
-10	-10	-3	-1	1	-2	0	-1
-10	-10	-3	-1	1	-2	0	-1
-10	-10	-3	-1	1	-2	0	-1
-10	-10	-3	-1	1	-2	0	-1
-10	-10	-3	-1	1	-2	0	-1
-10	-10	-3	-1	1	-2	0	-1
-10	-10	-3	-1	1	-2	0	-1
-10	-10	-3	-1	1	-2	0	-1
-10	-10	-3	-1	1	-2	0	-1
-10	-10	-3	-1	1	-2	0	-1
-10	-10	-3	-1	1	-2	0	-1
-10	-10	-3	-1	1	-2	0	-1
-10	-10	-3	-1	1	-2	0	-1
-10	-10	-3	-1	1	-2	0	-1
-10	-10	-3	-1	1	-2	0	-1
-10	-10	-3	-1	1	-2	0	-1
-10	-10	-3	-1	1	-2	0	-1
-10	-10	-3	-1	1	-2	0	-1
-10	-10	-3	-1	1	-2	0	-1
-10	-10	-3	-1	1	-2	0	-1
-10	-10	-3	-1	1	-2	0	-1
-10	-10	-3	-1	1	-2	0	-1
-10	-10	-3	-1	1	-2	0	-1
-10	-10	-3	-1	1	-2	0	-1
-10	-10	-3	-1	1	-2	0	-1
-10	-10	-3	-1	1	-2	0	-1
-10	-10	-3	-1	1	-2	0	-1
-10	-10	-3	-1	1	-2	0	-1
-10	-10	-3	-1	1	-2	0	-1
-10	-10	-3	-1	1	-2	0	-1
-10	-10	-3	-1	1	-2	0	-1
-10	-10	-3	-1	1	-2	0	-1
-10	-10	-3	-1	1	-2	0	-1
-10	-10	-3	-1	1	-2	0	-1
-10	-10	-3	-1	1	-2	0	-1
-10	-10	-3	-1	1	-2	0	-1
-10	-10	-3	-1	1	-2	0	-1
-10	-10	-3	-1	1	-2	0	-1
-10	-10	-3	-1	1	-2	0	-1
-10	-10	-3	-1	1	-2	0	-1
-10	-10	-3	-1	1	-2	0	-1
-10	-10	-3	-1	1	-2	0	-1
-10	-10	-3	-1	1	-2	0	-1
-10	-10	-3	-1	1	-2	0	-1
-10	-10	-3	-1	1	-2	0	-1
-10	-10	-3	-1	1	-2	0	-1
-10	-10	-3	-1	1	-2	0	-1
-10	-10	-3	-1	1	-2	0	-1
-10	-10	-3	-1	1	-2	0	-1
-10	-10	-3	-1	1	-2	0	-1
-10	-10	-3	-1	1	-2	0	-1
-10	-10	-3	-1	1	-2	0	-1
-10	-10	-3	-1	1	-2	0	-1
-10	-10	-3	-1	1	-2	0	-1
-10	-10	-3	-1	1	-2	0	-1
-10	-10	-3	-1	1	-2	0	-1
-10	-10	-3	-1	1	-2	0	-1
-10	-10	-3	-1	1	-2	0	-1
-10	-10	-3	-1	1	-2	0	-1
-10	-10	-3	-1	1	-2	0	-1
-10	-10	-3	-1	1	-2	0	-1
-10	-10	-3	-1	1	-2	0	-1
-10	-10	-3	-1	1	-2	0	-1
-10	-10	-3	-1	1	-2	0	-1
-10	-10	-3	-1	1	-2	0	-1
-10	-10	-3	-1	1	-2	0	-1
-10	-10	-3	-1	1	-2	0	-1
-10	-10	-3	-1	1	-2	0	-1
-10	-10	-3	-1	1	-2	0	-1
-10	-10	-3	-1	1	-2	0	-1
-10	-10	-3	-1	1	-2	0	-1
-10	-10	-3	-1	1	-2	0	-1
-10	-10	-3	-1	1	-2	0	-1
-10	-10	-3	-1	1	-2	0	-1
-10	-10	-3	-1	1	-2	0	-1
-10	-10	-3	-1	1	-2	0	-1
-10	-10	-3	-1	1	-2	0	-1
-10	-10	-3	-1	1	-2	0	-1
-10	-10	-3	-1	1	-2	0	-1
-10	-10	-3	-1	1	-2	0	-1
-10	-10	-3	-1	1	-2	0	-1
-10	-10	-3	-1	1	-2	0	-1
-10	-10	-3	-1	1	-2	0	-1
-10	-10	-3	-1	1	-2	0	-1
-10	-10	-3	-1	1	-2	0	-1
-10	-10	-3	-1	1	-2	0	-1
-10	-10	-3	-1	1	-2	0	-1
-10	-10	-3	-1	1	-2	0	-1
-10	-10	-3	-1	1	-2	0	-1
-10	-10	-3	-1	1	-2	0	-1
-10	-10	-3	-1	1	-2	0	-1
-10	-10	-3	-1	1	-2	0	-1
-10	-10	-3	-1	1	-2	0	-1
-10	-10	-3	-1	1	-2	0	-1
-10	-10	-3	-1	1	-2	0	-1
-10	-10	-3	-1	1	-2	0	-1
-10	-10	-3	-1	1	-2	0	-1
-10	-10	-3	-1	1	-2	0	-1
-10	-10	-3	-1	1	-2	0	-1
-10	-10	-3	-1	1	-2	0	-1
-10	-10	-3	-1	1	-2	0	-1
-10	-10	-3	-1	1	-2	0	-1
-10	-10	-3	-1	1	-2	0	-1
-10	-10	-3	-1	1	-2	0	-1
-10	-10	-3	-1	1	-2	0	-1
-10	-10	-3	-1	1	-2	0	-1
-10	-10	-3	-1	1	-2	0	-1
-10	-10	-3	-1	1	-2	0	-1
-10	-10	-3	-1	1	-2	0	-1
-10	-10	-3	-1	1	-2	0	-1
-10	-10	-3	-1	1	-2	0	-1
-10	-10	-3	-1	1	-2	0	-1
-10	-10	-3	-1	1	-2	0	-1
-10	-10	-3	-1	1	-2	0	-1
-10	-10	-3	-1	1	-2	0	-1
-10	-10	-3	-1	1	-2	0	-1
-10	-10	-3	-1	1	-2	0	-1
-10	-10	-3	-1	1	-2	0	-1
-10	-10	-3	-1	1	-2	0	-1
-10	-10	-3	-1	1	-2	0	-1
-10	-10	-3	-1	1	-2	0	-1
-10	-10	-3	-1	1	-2	0	-1
-10	-10	-3	-1	1	-2	0	-1
-10	-10	-3	-1	1	-2	0	-1
-10	-10	-3	-1	1	-2	0	-1
-10	-10	-3	-1	1	-2	0	-1
-10	-10	-3	-1	1	-2	0	-1
-10	-10	-3	-1	1	-2	0	-1
-10	-10	-3	-1	1	-2	0	-1
-10	-10	-3	-1	1	-2	0	-1
-10	-10	-3	-1	1	-2	0	-1
-10	-10	-3	-1	1	-2	0	-1
-10	-10	-3	-1	1	-2	0	-1
-10	-10	-3	-1	1	-2	0	-1
-10	-10	-3	-1	1	-2	0	-1
-10	-10	-3	-1	1	-2	0	-1
-10	-10	-3	-1	1	-2	0	-1
-10	-10	-3	-1	1	-2	0	-1
-10	-10	-3	-1	1	-2	0	-1
-10	-10	-3	-1	1	-2	0	-1
-10	-10	-3	-1	1	-2	0	-1
-10	-10	-3	-1	1	-2	0	-1
-10	-10	-3	-1	1	-2	0	-1
-10	-10	-3	-1	1	-2	0	-1
-10	-10	-3	-1	1	-2	0	-1
-10	-10	-3	-1	1	-2	0	-1
-10	-10	-3	-1	1	-2	0	-1
-10	-10	-3	-1	1	-2	0	-1
-10	-10	-3	-1	1	-2	0	-1
-10	-10	-3	-1	1	-2	0	-1
-10	-10	-3	-1	1	-2	0	-1
-10	-10	-3	-1	1	-2	0	-1
-10	-10	-3	-1	1	-2	0	-1
-10	-10	-3	-1	1	-2	0	-1
-10	-10	-3	-1	1	-2	0	-1
-10	-10	-3	-1	1	-2	0	-1
-10	-10	-3	-1	1	-2	0	-1
-10	-10	-3	-1	1	-2	0	-1
-10	-10	-3	-1	1	-2	0	-1
-10	-10	-3	-1	1	-2	0	-1
-10	-10	-3	-1	1	-2	0	-1
-10	-10	-3	-1	1	-2	0	-1
-10	-10	-3	-1	1	-2	0	-1
-10	-10	-3	-1	1	-2	0	-1
-10	-10	-3	-1	1	-2	0	-1
-10	-10	-3	-1	1	-2	0	-1
-10	-10	-3	-1	1	-2	0	-1
-10	-10	-3	-1	1	-2	0	-1
-10	-10	-3	-1	1	-2	0	-1
-10	-10	-3	-1	1	-2	0	-1
-10	-10	-3	-1	1	-2	0	-1
-10	-10	-3	-1	1	-2	0	-1
-10	-10	-3	-1	1	-2	0	-1
-10	-10	-3	-1	1	-2	0	-1
-10	-10	-3	-1	1	-2	0	-1
-10	-10	-3	-1	1	-2	0	-1
-10	-10	-3	-1	1	-2	0	-1
-10	-10	-3	-1	1	-2	0	-1
-10	-10	-3	-1	1	-2	0	-1
-10	-10	-3	-1	1	-2	0	-1
-10	-10	-3	-1	1	-2	0	-1
-10	-10	-3	-1	1	-2	0	-1
-10	-10	-3	-1	1	-2	0	-1
-10	-10	-3	-1	1	-2	0	-1
-10	-10	-3	-1	1	-2	0	-1
-10	-10	-3	-1	1	-2	0	-1
-10	-10	-3	-1	1	-2	0	-1
-10	-10	-3	-1	1	-2	0	-1
-10	-10	-3	-1	1	-2	0	-1
-10	-10	-3	-1	1	-2	0	-1
-10	-10	-3	-1	1	-2	0	-1
-10	-10	-3	-1	1	-2	0	-1
-10	-10	-3	-1	1	-2	0	-1
-10	-10	-3	-1	1	-2	0	-1
-10	-10	-3	-1	1	-2	0	-1
-10	-10	-3	-1	1	-2	0	-1
-10	-10	-3	-1	1	-2	0	-1
-10	-10	-3	-1	1	-2	0	-1
-10	-10	-3	-1	1	-2	0	-1
-10	-10	-3	-1	1	-2	0	-1
-10	-10	-3	-1	1	-2	0	-1
-10	-10	-3	-1	1	-2	0	-1
-10	-10	-3	-1	1	-2	0	-1
-10	-10	-3	-1	1	-2	0	-1
-10	-10	-3	-1	1	-2	0	-1
-10	-10	-3	-1	1	-2	0	-1
-10	-10	-3	-1	1	-2	0	-1
-10	-10	-3	-1	1	-2	0	-1
-10	-10	-3	-1	1	-2	0	-1
-10	-10	-3	-1	1	-2	0	-1
-10	-10	-3	-1	1	-2	0	-1
-10	-10	-3	-1	1	-2	0	-1
-10	-10	-3	-1	1	-2	0	-1
-10	-10	-3	-1	1	-2	0	-1
-10	-10	-3	-1	1	-2	0	-1
-10	-10	-3	-1	1	-2	0	-1
-10	-10	-3	-1	1	-2	0	-1
-10	-10	-3	-1	1	-2	0	-1
-10	-10	-3	-1	1	-2	0	-1
-10	-10	-3	-1	1	-2	0	-1
-10	-10	-3	-1	1	-2	0	-1
-10	-10	-3	-1	1	-2	0	-1
-10	-10	-3	-1	1	-2	0	-1
-10	-10	-3	-1	1	-2	0	-1
-10	-10	-3	-1	1	-2	0	-1
-10	-10	-3	-1	1	-2	0	-1
-10	-10	-3	-1	1	-2	0	-1
-10	-10	-3	-1	1	-2	0	-1
-10	-10	-3	-1	1	-2	0	-1
-10	-10	-3	-1	1	-2	0	-1
-10	-10	-3	-1	1	-2	0	-1
-10	-10	-3	-1	1	-2	0	-1
-10	-10	-3	-1	1	-2	0	-1
-10	-10	-3	-1	1	-2	0	-1
-10	-10	-3	-1	1	-2	0	-1
-10	-10	-3	-1	1	-2	0	-1
-10	-10	-3	-1	1	-2	0	-1
-10	-10	-3	-1	1	-2	0	-1
-10	-10	-3	-1	1	-2	0	-1
-10	-10	-3	-1	1	-2	0	-1
-10	-10	-3	-1	1	-2	0	-1
-10	-10	-3	-1	1	-2	0	-1
-10	-10	-3	-1	1	-2	0	-1
-10	-10	-3	-1	1	-2	0	-1
-10	-10	-3	-1	1	-2	0	-1
-10	-10	-3	-1	1	-2	0	-1
-10	-10	-3	-1	1	-2	0	-1
-10	-10	-3	-1	1	-2	0	-1
-10	-10	-3	-1	1	-2	0	-1
-10	-10	-3	-1	1	-2	0	-1
-10	-10	-3	-1	1	-2	0	-1
-10	-10	-3	-1	1	-2	0	-1
-10	-10	-3	-1	1	-2	0	-1
-10	-10	-3	-1	1	-2	0	-1
-10	-10	-3	-1	1	-2	0	-1
-10	-10	-3	-1	1	-2	0	-1
-10	-10	-3	-1	1	-2	0	-1
-10	-10	-3	-1	1	-2	0	-1
-10	-10	-3	-1	1	-2	0	-1
-10	-10	-3	-1	1	-2	0	-1
-10	-10	-3	-1	1	-2	0	-1
-10	-10	-3	-1	1	-2	0	-1
-10	-10	-3	-1	1	-2	0	-1
-10	-10	-3	-1	1	-2	0	-1
-10	-10	-3	-1	1	-2	0	-1
-10	-10	-3	-1	1	-2	0	-1
-10	-10	-3	-1	1	-2	0	-1
-10	-10	-3	-1	1	-2	0	-1
-10	-10	-3	-1	1	-2	0	-1
-10	-10	-3	-1	1	-2	0	-1
-10	-10	-3	-1	1	-2	0	-1
-10	-10	-3	-1	1	-2	0	-1
-10	-10	-3	-1	1	-2	0	-1
-10	-10	-3	-1	1	-2	0	-1
-10	-10	-3	-1	1	-2	0	-1
-10	-10	-3	-1	1	-2	0	-1
-10	-10	-3	-1	1	-2	0	-1
-10	-10	-3	-1	1	-2	0	-1
-10	-10	-3	-1	1	-2	0	-1
-10	-10	-3	-1	1	-2	0	-1
-10	-10	-3	-1	1	-2	0	-1
-10	-10	-3	-1	1	-2	0	-1
-10	-10	-3	-1	1	-2	0	-1
-10	-10	-3	-1	1	-2	0	-1
-10	-10	-3	-1	1	-2	0	-1
-10	-10	-3	-1	1	-2	0	-1
-10	-10	-3	-1	1	-2	0	-1
-10	-10	-3	-1	1	-2	0	-1
-10	-10	-3	-1	1	-2	0	-1
-10	-10	-3	-1	1	-2	0	-1
-10	-10	-3	-1	1	-2	0	-1
-10	-10	-3	-1	1	-2	0	-1
-10	-10	-3	-1	1	-2	0	-1
-10	-10	-3	-1	1	-2	0	-1
-10	-10	-3	-1	1	-2	0	-1
-10	-10	-3	-1	1	-2	0	-1
-10	-10	-3	-1	1	-2	0	-1
-10	-10	-3	-1	1	-2	0	-1
-10	-10	-3	-1	1	-2	0	-1
-10	-10	-3	-1	1	-2	0	-1
-10	-10	-3	-1	1	-2	0	-1
-10	-10	-3	-1	1	-2	0	-1
-10	-10	-3	-1	1	-2	0	-1
-10	-10	-3	-1	1	-2	0	-1
-10	-10	-3	-1	1	-2	0	-1
-10	-10	-3	-1	1	-2	0	-1
-10	-10	-3	-1	1	-2	0	-1
-10	-10	-3	-1	1	-2	0	-1
-10	-10	-3	-1	1	-2	0	-1
-10	-10	-3	-1	1	-2	0	-1
-10	-10	-3	-1	1	-2	0	-1
-10	-10	-3	-1	1	-2	0	-1
-10	-10	-3	-1	1	-2	0	-1
-10	-10	-3	-1	1	-2	0	-1
-10	-10	-3	-1	1	-2	0	-1
-10	-10	-3	-1	1	-2	0	-1
-10	-10	-3	-1	1	-2	0	-1
-10	-10	-3	-1	1	-2	0	-1
-10	-10	-3	-1	1	-2	0	-1
-10	-10	-3	-1	1	-2	0	-1
-10	-10	-3	-1	1	-2	0	-1
-10	-10	-3	-1	1	-2	0	-1
-10	-10	-3	-1	1	-2	0	-1
-10	-10	-3	-1	1	-2	0	-1
-10	-10	-3	-1	1	-2	0	-1
-10	-10	-3	-1	1	-2	0	-1
-10	-10	-3	-1	1	-2	0	-1
-10	-10	-3	-1	1	-2	0	-1
-10	-10	-3	-1	1	-2	0	-1
-10	-10	-3	-1	1	-2	0	-1
-10	-10	-3	-1	1	-2	0	-1
-10	-10	-3	-1	1	-2	0	-1
-10	-10	-3	-1	1	-2	0	-1
-10	-10	-3	-1	1	-2	0	-1
-10	-10	-3	-1	1	-2	0	-1
-10	-10	-3	-1	1	-2	0	-1
-10	-10	-3	-1	1	-2	0	-1
-10	-10	-3	-1	1	-2	0	-1
-10	-10	-3	-1	1	-2	0	-1
-10	-10	-3	-1	1	-2	0	-1
-10	-10	-3	-1	1	-2	0	-1
-10	-10	-3	-1	1	-2	0	-1
-10	-10	-3	-1	1	-2	0	-1
-10	-10	-3	-1	1	-2	0	-1
-10	-10	-3	-1	1	-2	0	-1
-10	-10	-3	-1	1	-2	0	-1
-10	-10	-3	-1	1	-2	0	-1
-10	-10	-3	-1	1	-2	0	-1
-10	-10	-3	-1	1	-2	0	-1
-10	-10	-3	-1	1	-2	0	-1
-10	-10	-3	-1	1	-2	0	-1
-10	-10	-3	-1	1	-2	0	-1
-10	-10	-3	-1	1	-2	0	-1
-10	-10	-3	-1	1	-2	0	-1
-10	-10	-3	-1	1	-2	0	-1
-10	-10	-3	-1	1	-2	0	-1
-10	-10	-3	-1	1	-2	0	-1
-10	-10	-3	-1	1	-2	0	-1
-10	-10	-3	-1	1	-2	0	-1
-10	-10	-3	-1	1	-2	0	-1
-10	-10	-3	-1	1	-2	0	-1
-10	-10	-3	-1	1	-2	0	-1
-10	-10	-3	-1	1	-2	0	-1
-10	-10	-3	-1	1	-2	0	-1
-10	-10	-3	-1	1	-2	0	-1
-10	-10	-3	-1	1	-2	0	-1
-10	-10	-3	-1	1	-2	0	-1
-10	-10	-3	-1	1	-2	0	-1
-10	-10	-3	-1	1	-2	0	-1
-10	-10	-3	-1	1	-2	0	-1
-10	-10	-3	-1	1	-2	0	-1
-10	-10	-3	-1	1	-2	0	-1
-10	-10	-3	-1	1	-2	0	-1
-10	-10	-3	-1	1	-2	0	-1
-10	-10	-3	-1	1	-2	0	-1
-10	-10	-3	-1	1	-2	0	-1
-10	-10	-3	-1	1	-2	0	-1
-10	-10	-3	-1	1	-2	0	-1
-10	-10	-3	-1	1	-2	0	-1
-10	-10	-3	-1	1	-2	0	-1
-10	-10	-3	-1	1	-2	0	-1
-10	-10	-3	-1	1	-2	0	-1
-10	-10	-3	-1	1	-2	0	-1
-10	-10	-3	-1	1	-2	0	-1
-10	-10	-3	-1	1	-2	0	-1
-10	-10	-3	-1	1	-2	0	-1
-10	-10	-3	-1	1	-2	0	-1
-10	-10	-3	-1	1	-2	0	-1
-10	-10	-3	-1	1	-2	0	-1
-10	-10	-3	-1	1	-2	0	-1
-10	-10	-3	-1	1	-2	0	-1
-10	-10	-3	-1	1	-2	0	-1
-10	-10	-3	-1	1	-2	0	-1
-10	-10	-3	-1	1	-2	0	-1
-10	-10	-3	-1	1	-2	0	-1
-10	-10	-3	-1	1	-2	0	-1
-10	-10	-3	-1	1	-2	0	-1
-10	-10	-3	-1	1	-2	0	-1
-10	-10	-3	-1	1	-2	0	-1
-10	-10	-3	-1	1	-2	0	-1
-10	-10	-3	-1	1	-2	0	-1
-10	-10	-3	-1	1	-2	0	-1
-10	-10	-3	-1	1	-2	0	-1
-10	-10	-3	-1	1	-2	0	-1
-10	-10	-3	-1	1	-2	0	-1
-10	-10	-3	-1	1	-2	0	-1
-10	-10	-3	-1	1	-2	0	-1
-10	-10	-3	-1	1	-2	0	-1
-10	-10	-3	-1	1	-2	0	-1
-10	-10	-3	-1	1	-2	0	-1
-10	-10	-3	-1	1	-2	0	-1
-10	-10	-3	-1	1	-2	0	-1
-10	-10	-3	-1	1	-2	0	-1
-10	-10	-3	-1	1	-2	0	-1
-10	-10	-3	-1	1	-2	0	-1
-10	-10	-3	-1	1	-2	0	-1
-10	-10	-3	-1	1	-2	0	-1
-10	-10	-3	-1	1	-2	0	-1
-10	-10	-3	-1	1	-2	0	-1
-10	-10	-3	-1	1	-2	0	-1
-10	-10	-3	-1	1	-2	0	-1
-10	-10	-3	-1	1	-2	0	-1
-10	-10	-3	-1	1	-2	0	-1
-10	-10	-3	-1	1	-2	0	-1
-10	-10	-3	-1	1	-2	0	-1
-10	-10	-3	-1	1	-2	0	-1
-10	-10	-3	-1	1	-2	0	-1
-10	-10	-3	-1	1	-2	0	-1
-10	-10	-3	-1	1	-2	0	-1
-10	-10	-3	-1	1	-2	0	-1
-10	-10	-3	-1	1	-2	0	-1
-10	-10	-3	-1	1	-2	0	-1
-10	-10	-3	-1	1	-2	0	-1
-10	-10	-3	-1	1	-2	0	-1
-10	-10	-3	-1	1	-2	0	-1
-10	-10	-3	-1	1	-2	0	-1
-10	-10	-3	-1	1	-2	0	-1
-10	-10	-3	-1	1	-2	0	-1
-10	-10	-3	-1	1	-2	0	-1
-10	-10	-3	-1	1	-2	0	-1
-10	-10	-3	-1	1	-2	0	-1
-10	-10	-3	-1	1	-2	0	-1
-10	-10	-3	-1	1	-2	0	-1
-10	-10	-3	-1	1	-2	0	-1
-10	-10	-3	-1	1	-2	0	-1
-10	-10	-3	-1	1	-2	0	-1
-10	-10	-3	-1	1	-2	0	-1
-10	-10	-3	-1	1	-2	0	-1
-10	-10	-3	-1	1	-2	0	-1
-10	-10	-3	-1	1	-2	0	-1
-10	-10	-3	-1	1	-2	0	-1
-10	-10	-3	-1	1	-2	0	-1
-10	-10	-3	-1	1	-2	0	-1
-10	-10	-3	-1	1	-2	0	-1
-10	-10	-3	-1	1	-2	0	-1
-10	-10	-3	-1	1	-2	0	-1
-10	-10	-3	-1	1	-2	0	-1
-10	-10	-3	-1	1	-2	0	-1
-10	-10	-3	-1	1	-2	0	-1
-10	-10	-3	-1	1	-2	0	-1
-10	-10	-3	-1	1	-2	0	-1
-10	-10	-3	-1	1	-2	0	-1
-10	-10	-3	-1	1	-2	0	-1
-10	-10	-3	-1	1	-2	0	-1
-10	-10	-3	-1	1	-2	0	-1
-10	-10	-3	-1	1	-2	0	-1
-10	-10	-3	-1	1	-2	0	-1
-10	-10	-3	-1	1	-2	0	-1
-10	-10	-3	-1	1	-2	0	-1
-10	-10	-3	-1	1	-2	0	-1
-10	-10	-3	-1	1	-2	0	-1
-10	-10	-3	-1	1	-2	0	-1
-10	-10	-3	-1	1	-2	0	-1
-10	-10	-3	-1	1	-2	0	-1
-10	-10	-3	-1	1	-2	0	-1
-10	-10	-3	-1	1	-2	0	-1
-10	-10	-3	-1	1	-2	0	-1
-10	-10	-3	-1	1	-2	0	-1
-10	-10	-3	-1	1	-2	0	-1
-10	-10	-3	-1	1	-2	0	-1
-10	-10	-3	-1	1	-2	0	-1
-10	-10	-3	-1	1	-2	0	-1
-10	-10	-3	-1	1	-2	0	-1
-10	-10	-3	-1	1	-2	0	-1
-10	-10	-3	-1	1	-2	0	-1
-10	-10	-3	-1	1	-2	0	-1
-10	-10	-3	-1	1	-2	0	-1
-10	-10	-3	-1	1	-2	0	-1
-10	-10	-3	-1	1	-2	0	-1
-10	-10	-3	-1	1	-2	0	-1
-10	-10	-3	-1	1	-2	0	-1
-10	-10	-3	-1	1	-2	0	-1
-10	-10	-3	-1	1	-2	0	-1
-10	-10	-3	-1	1	-2	0	-1
-10	-10	-3	-1	1	-2	0	-1
-10	-10	-3	-1	1	-2	0	-1
-10	-10	-3	-1	1	-2	0	-1
-10	-10	-3	-1	1	-2	0	-1
-10	-10	-3	-1	1	-2	0	-1
-10	-10	-3	-1	1	-2	0	-1
-10	-10	-3	-1	1	-2	0	-1
-10	-10	-3	-1	1	-2	0	-1
-10	-10	-3	-1	1	-2	0	-1
-10	-10	-3	-1	1	-2	0	-1
-10	-10	-3	-1	1	-2	0	-1
-10	-10	-3	-1	1	-2	0	-1
-10	-10	-3	-1	1	-2	0	-1
-10	-10	-3	-1	1	-2	0	-1
-10	-10	-3	-1	1	-2	0	-1
-10	-10	-3	-1	1	-2	0	-1
-10	-10	-3	-1	1	-2	0	-1
-10	-10	-3	-1	1	-2	0	-1
-10	-10	-3	-1	1	-2	0	-1
-10	-10	-3	-1	1	-2	0	-1
-10	-10	-3	-1	1	-2	0	-1
-10	-10	-3	-1	1	-2	0	-1
-10	-10	-3	-1	1	-2	0	-1
-10	-10	-3	-1	1	-2	0	-1
-10	-10	-3	-1	1	-2	0	-1
-10	-10	-3	-1	1	-2	0	-1
-10	-10	-3	-1	1	-2	0	-1
-10	-10	-3	-1	1	-2	0	-1
-10	-10	-3	-1	1	-2	0	-1
-10	-10	-3	-1	1	-2	0	-1
-10	-10	-3	-1	1	-2	0	-1
-10	-10	-3	-1	1	-2	0	-1
-10	-10	-3	-1	1	-2	0	-1
-10	-10	-3	-1	1	-2	0	-1
-10	-10	-3	-1	1	-2	0	-1
-10	-10	-3	-1	1	-2	0	-1
-10	-10	-3	-1	1	-2	0	-1
-10	-10	-3	-1	1	-2	0	-1
-10	-10	-3	-1	1	-2	0	-1
-10	-10	-3	-1	1	-2	0	-1
-10	-10	-3	-1	1	-2	0	-1
-10	-10	-3	-1	1	-2	0	-1
-10	-10	-3	-1	1	-2	0	-1
-10	-10	-3	-1	1	-2	0	-1
-10	-10	-3	-1	1	-2	0	-1
-10	-10	-3	-1	1	-2	0	-1
-10	-10	-3	-1	1	-2	0	-1
-10	-10	-3	-1	1	-2	0	-1
-10	-10	-3	-1	1	-2	0	-1
-10	-10	-3	-1	1	-2	0	-1
-10	-10	-3	-1	1	-2	0	-1
-10	-10	-3	-1	1	-2	0	-1
-10	-10	-3	-1	1	-2	0	-1
-10	-10	-3	-1	1	-2	0	-1
-10	-10	-3	-1	1	-2	0	-1
-10	-10	-3	-1	1	-2	0	-1
-10	-10	-3	-1	1	-2	0	-1
-10	-10	-3	-1	1	-2	0	-1
-10	-10	-3	-1	1	-2	0	-1
-10	-10	-3	-1	1	-2	0	-1
-10	-10	-3	-1	1	-2	0	-1
-10	-10	-3	-1	1	-2	0	-1
-10	-10	-3	-1	1	-2	0	-1
-10	-10	-3	-1	1	-2	0	-1
-10	-10	-3	-1	1	-2	0	-1
-10	-10	-3	-1	1	-2	0	-1
-10	-10	-3	-1	1	-2	0	-1
-10	-10	-3	-1	1	-2	0	-1
-10	-10	-3	-1	1	-2	0	-1
-10	-10	-3	-1	1	-2	0	-1
-10	-10	-3	-1	1	-2	0	-1
-10	-10	-3	-1	1	-2	0	-1
-10	-10	-3	-1	1	-2	0	-1
-10	-10	-3	-1	1	-2	0	-1
-10	-10	-3	-1	1	-2	0	-1
-10	-10	-3	-1	1	-2	0	-1
-10	-10	-3	-1	1	-2	0	-1
-10	-10	-3	-1	1	-2	0	-1
-10	-10	-3	-1	1	-2	0	-1
-10	-10	-3	-1	1	-2	0	-1
-10	-10	-3	-1	1	-2	0	-1
-10	-10	-3	-1	1	-2	0	-1
-10	-10	-3	-1	1	-2	0	-1
-10	-10	-3	-1	1	-2	0	-1
-10	-10	-3	-1	1	-2	0	-1
-10	-10	-3	-1	1	-2	0	-1
-10	-10	-3	-1	1	-2	0	-1
-10	-10	-3	-1	1	-2	0	-1
-10	-10	-3	-1	1	-2	0	-1
-10	-10	-3	-1	1	-2	0	-1
-10	-10	-3	-1	1	-2	0	-1
-10	-10	-3	-1	1	-2	0	-1
-10	-10	-3	-1	1	-2	0	-1
-10	-10	-3	-1	1	-2	0	-1
-10	-10	-3	-1	1	-2	0	-1
-10	-10	-3	-1	1	-2	0	-1
-10	-10	-3	-1	1	-2	0	-1
-10	-10	-3	-1	1	-2	0	-1
-10	-10	-3	-1	1	-2	0	-1
-10	-10	-3	-1	1	-2	0	-1
-10	-10	-3	-1	1	-2	0	-1
-10	-10	-3	-1	1	-2	0	-1
-10	-10	-3	-1	1	-2	0	-1
-10	-10	-3	-1	1	-2	0	-1
-10	-10	-3	-1	1	-2	0	-1
-10	-10	-3	-1	1	-2	0	-1
-10	-10	-3	-1	1	-2	0	-1
-10	-10	-3	-1	1	-2	0	-1
-10	-10	-3	-1	1	-2	0	-1
-10	-10	-3	-1	1	-2	0	-1
-10	-10	-3	-1	1	-2	0	-1
-10	-10	-3	-1	1	-2	0	-1
-10	-10	-3	-1	1	-2	0	-1
-10	-10	-3	-1	1	-2	0	-1
-10	-10	-3	-1	1	-2	0	-1
-10	-10	-3	-1	1	-2	0	-1
-10	-10	-3	-1	1	-2	0	-1
-10	-10	-3	-1	1	-2	0	-1
-10	-10	-3	-1	1	-2	0	-1
-10	-10	-3	-1	1	-2	0	-1
-10	-10	-3	-1	1	-2	0	-1
-10	-10	-3	-1	1	-2	0	-1
-10	-10	-3	-1	1	-2	0	-1
-10	-10	-3	-1	1	-2	0	-1
-10	-10	-3	-1	1	-2	0	-1
-10	-10	-3	-1	1	-2	0	-1
-10	-10	-3	-1	1	-2	0	-1
-10	-10	-3	-1	1	-2	0	-1
-10	-10	-3	-1	1	-2	0	-1
-10	-10	-3	-1	1	-2	0	-1
-10	-10	-3	-1	1	-2	0	-1
-10	-10	-3	-1	1	-2	0	-1
-10	-10	-3	-1	1	-2	0	-1
-10	-10	-3	-1	1	-2	0	-1
-10	-10	-3	-1	1	-2	0	-1
-10	-10	-3	-1	1	-2	0	-1
-10	-10	-3	-1	1	-2	0	-1
-10	-10	-3	-1	1	-2	0	-1
-10	-10	-3	-1	1	-2	0	-1
-10	-10	-3	-1	1	-2	0	-1
-10	-10	-3	-1	1	-2	0	-1
-10	-10	-3	-1	1	-2	0	-1
-10	-10	-3	-1	1	-2	0	-1
-10	-10	-3	-1	1	-2	0	-1
-10	-10	-3	-1	1	-2	0	-1
-10	-10	-3	-1	1	-2	0	-1
-10	-10	-3	-1	1	-2	0	-1
-10	-10	-3	-1	1	-2	0	-1
-10	-10	-3	-1	1	-2	0	-1
-10	-10	-3	-1	1	-2	0	-1
-10	-10	-3	-1	1	-2	0	-1
-10	-10	-3	-1	1	-2	0	-1
-10	-10	-3	-1	1	-2	0	-1
-10	-10	-3	-1	1	-2	0	-1
-10	-10	-3	-1	1	-2	0	-1
-10	-10	-3	-1	1	-2	0	-1
-10	-10	-3	-1	1	-2	0	-1
-10	-10	-3	-1	1	-2	0	-1
-10	-10	-3	-1	1	-2	0	-1
-10	-10	-3	-1	1	-2	0	-1
-10	-10	-3	-1	1	-2	0	-1
-10	-10	-3	-1	1	-2	0	-1
-10	-10	-3	-1	1	-2	0	-1
-10	-10	-3	-1	1	-2	0	-1
-10	-10	-3	-1	1	-2	0	-1
-10	-10	-3	-1	1	-2	0	-1
-10	-10	-3	-1	1	-2	0	-1
-10	-10	-3	-1	1	-2	0	-1
-10	-10	-3	-1	1	-2	0	-1
-10	-10	-3	-1	1	-2	0	-1
-10	-10	-3	-1	1	-2	0	-1
-10	-10	-3	-1	1	-2	0	-1
-10	-10	-3	-1	1	-2	0	-1
-10	-10	-3	-1	1	-2	0	-1
-10	-10	-3	-1	1	-2	0	-1
-10	-10	-3	-1	1	-2	0	-1
-10	-10	-3	-1	1	-2	0	-1
-10	-10	-3	-1	1	-2	0	-1
-10	-10	-3	-1	1	-2	0	-1
-10	-10	-3	-1	1	-2	0	-1
-10	-10	-3	-1	1	-2	0	-1
-10	-10	-3	-1	1	-2	0	-1
-10	-10	-3	-1	1	-2	0	-1
-10	-10	-3	-1	1	-2	0	-1
-10	-10	-3	-1	1	-2	0	-1
-10	-10	-3	-1	1	-2	0	-1
-10	-10	-3	-1	1	-2	0	-1
-10	-10	-3	-1	1	-2	0	-1
-10	-10	-3	-1	1	-2	0	-1
-10	-10	-3	-1	1	-2	0	-1
-10	-10	-3	-1	1	-2	0	-1
-10	-10	-3	-1	1	-2	0	-1
-10	-10	-3	-1	1	-2	0	-1
-10	-10	-3	-1	1	-2	0	-1
-10	-10	-3	-1	1	-2	0	-1
-10	-10	-3	-1	1	-2	0	-1
-10	-10	-3	-1	1	-2	0	-1
-10	-10	-3	-1	1	-2	0	-1
-10	-10	-3	-1	1	-2	0	-1
-10	-10	-3	-1	1	-2	0	-1
-10	-10	-3	-1	1	-2	0	-1
-10	-10	-3	-1	1	-2	0	-1
-10	-10	-3	-1	1	-2	0	-1
-10	-10	-3	-1	1	-2	0	-1
-10	-10	-3	-1	1	-2	0	-1
-10	-10	-3	-1	1	-2	0	-1
-10	-10	-3	-1	1	-2	0	-1
-10	-10	-3	-1	1	-2	0	-1
-10	-10	-3	-1	1	-2	0	-1
-10	-10	-3	-1	1	-2	0	-1
-10	-10	-3	-1	1	-2	0	-1
-10	-10	-3	-1	1	-2	0	-1
-10	-10	-3	-1	1	-2	0	-1
-10	-10	-3	-1	1	-2	0	-1
-10	-10	-3	-1	1	-2	0	-1
-10	-10	-3	-1	1	-2	0	-1
-10	-10	-3	-1	1	-2	0	-1
-10	-10	-3	-1	1	-2	0	-1
-10	-10	-3	-1	1	-2	0	-1
-10	-10	-3	-1	1	-2	0	-1
-10	-10	-3	-1	1	-2	0	-1
-10	-10	-3	-1	1	-2	0	-1
-10	-10	-3	-1	1	-2	0	-1
-10	-10	-3	-1	1	-2	0	-1
-10	-10	-3	-1	1	-2	0	-1
-10	-10	-3	-1	1	-2	0	-1
-10	-10	-3	-1	1	-2	0	-1
-10	-10	-3	-1	1	-2	0	-1
-10	-10	-3	-1	1	-2	0	-1
-10	-10	-3	-1	1	-2	0	-1
-10	-10	-3	-1	1	-2	0	-1
-10	-10	-3	-1	1	-2	0	-1
-10	-10	-3	-1	1	-2	0	-1
-10	-10	-3	-1	1	-2	0	-1
-10	-10	-3	-1	1	-2	0	-1
-10	-10	-3	-1	1	-2	0	-1
-10	-10	-3	-1	1	-2	0	-1
-10	-10	-3	-1	1	-2	0	-1
-10	-10	-3	-1	1	-2	0	-1
-10	-10	-3	-1	1	-2	0	-1
-10	-10	-3	-1	1	-2	0	-1
-10	-10	-3	-1	1	-2	0	-1
-10	-10	-3	-1	1	-2	0	-1
-10	-10	-3	-1	1	-2	0	-1
-10	-10	-3	-1	1	-2	0	-1
-10	-10	-3	-1	1	-2	0	-1
-10	-10	-3	-1	1	-2	0	-1
-10	-10	-3	-1	1	-2	0	-1
-10	-10	-3	-1	1	-2	0	-1
-10	-10	-3	-1	1	-2	0	-1
-10	-10	-3	-1	1	-2	0	-1
-10	-10	-3	-1	1	-2	0	-1
-10	-10	-3	-1	1	-2	0	-1
-10	-10	-3	-1	1	-2	0	-1
-10	-10	-3	-1	1	-2	0	-1
-10	-10	-3	-1	1	-2	0	-1
-10	-10	-3	-1	1	-2	0	-1
-10	-10	-3	-1	1	-2	0	-1
-10	-10	-3	-1	1	-2	0	-1
-10	-10	-3	-1	1	-2	0	-1
-10	-10	-3	-1	1	-2	0	-1
-10	-10	-3	-1	1	-2	0	-1
-10	-10	-3	-1	1	-2	0	-1
-10	-10	-3	-1	1	-2	0	-1
-10	-10	-3	-1	1	-2	0	-1
-10	-10	-3	-1	1	-2	0	-1
-10	-10	-3	-1	1	-2	0	-1
-10	-10	-3	-1	1	-2	0	-1
-10	-10	-3	-1	1	-2	0	-1
-10	-10	-3	-1	1	-2	0	-1
-10	-10	-3	-1	1	-2	0	-1
-10	-10	-3	-1	1	-2	0	-1
-10	-10	-3	-1	1	-2	0	-1
-10	-10	-3	-1	1	-2	0	-1
-10	-10	-3	-1	1	-2	0	-1
-10	-10	-3	-1	1	-2	0	-1
-10	-10	-3	-1	1	-2	0	-1
-10	-10	-3	-1	1	-2	0	-1
-10	-10	-3	-1	1	-2	0	-1
-10	-10	-3	-1	1	-2	0	-1
-10	-10	-3	-1	1	-2	0	-1
-10	-10	-3	-1	1	-2	0	-1
-10	-10	-3	-1	1	-2	0	-1
-10	-10	-3	-1	1	-2	0	-1
-10	-10	-3	-1	1	-2	0	-1
-10	-10	-3	-1	1	-2	0	-1
-10	-10	-3	-1	1	-2	0	-1
-10	-10	-3	-1	1	-2	0	-1
-10	-10	-3	-1	1	-2	0	-1
-10	-10	-3	-1	1	-2	0	-1
-10	-10	-3	-1	1	-2	0	-1
-10	-10	-3	-1	1	-2	0	-1
-10	-10	-3	-1	1	-2	0	-1
-10	-10	-3	-1	1	-2	0	-1
-10	-10	-3	-1	1	-2	0	-1
-10	-10	-3	-1	1	-2	0	-1
-10	-10	-3	-1	1	-2	0	-1
-10	-10	-3	-1	1	-2	0	-1
-10	-10	-3	-1	1	-2	0	-1
-10	-10	-3	-1	1	-2	0	-1
-10	-10	-3	-1	1	-2	0	-1
-10	-10	-3	-1	1	-2	0	-1
-10	-10	-3	-1	1	-2	0	-1
-10	-10	-3	-1	1	-2	0	-1
-10	-10	-3	-1	1	-2	0	-1
-10	-10	-3	-1	1	-2	0	-1
-10	-10	-3	-1	1	-2	0	-1
-10	-10	-3	-1	1	-2	0	-1
-10	-10	-3	-1	1	-2	0	-1
-10	-10	-3	-1	1	-2	0	-1
-10	-10	-3	-1	1	-2	0	-1
-10	-10	-3	-1	1	-2	0	-1
-10	-10	-3	-1	1	-2	0	-1
-10	-10	-3	-1	1	-2	0	-1
-10	-10	-3	-1	1	-2	0	-1
-10	-10	-3	-1	1	-2	0	-1
-10	-10	-3	-1	1	-2	0	-1
-10	-10	-3	-1	1	-2	0	-1
-10	-10	-3	-1	1	-2	0	-1
-10	-10	-3	-1	1	-2	0	-1
-10	-10	-3	-1	1	-2	0	-1
-10	-10	-3	-1	1	-2	0	-1
-10	-10	-3	-1	1	-2	0	-1
-10	-10	-3	-1	1	-2	0	-1
-10	-10	-3	-1	1	-2	0	-1
-10	-10	-3	-1	1	-2	0	-1
-10	-10	-3	-1	1	-2	0	-1
-10	-10	-3	-1	1	-2	0	-1
-10	-10	-3	-1	1	-2	0	-1
-10	-10	-3	-1	1	-2	0	-1
-10	-10	-3	-1	1	-2	0	-1
-10	-10	-3	-1	1	-2	0	-1
-10	-10	-3	-1	1	-2	0	-1
-10	-10	-3	-1	1	-2	0	-1
-10	-10	-3	-1	1	-2	0	-1
-10	-10	-3	-1	1	-2	0	-1
-10	-10	-3	-1	1	-2	0	-1
-10	-10	-3	-1	1	-2	0	-1
-10	-10	-3	-1	1	-2	0	-1
-10	-10	-3	-1	1	-2	0	-1
-10	-10	-3	-1	1	-2	0	-1
-10	-10	-3	-1	1	-2	0	-1
-10	-10	-3	-1	1	-2	0	-1
-10	-10	-3	-1	1	-2	0	-1
-10	-10	-3	-1	1	-2	0	-1
-10	-10	-3	-1	1	-2	0	-1
-10	-10	-3	-1	1	-2	0	-1
-10	-10	-3	-1	1	-2	0	-1
-10	-10	-3	-1	1	-2	0	-1
-10	-10	-3	-1	1	-2	0	-1
-10	-10	-3	-1	1	-2	0	-1
-10	-10	-3	-1	1	-2	0	-1
-10	-10	-3	-1	1	-2	0	-1
-10	-10	-3	-1	1	-2	0	-1
-10	-10	-3	-1	1	-2	0	-1
-10	-10	-3	-1	1	-2	0	-1
-10	-10	-3	-1	1	-2	0	-1
-10	-10	-3	-1	1	-2	0	-1
-10	-10	-3	-1	1	-2	0	-1
-10	-10	-3	-1	1	-2	0	-1
-10	-10	-3	-1	1	-2	0	-1
-10	-10	-3	-1	1	-2	0	-1
-10	-10	-3	-1	1	-2	0	-1
-10	-10	-3	-1	1	-2	0	-1
-10	-10	-3	-1	1	-2	0	-1
-10	-10	-3	-1	1	-2	0	-1
-10	-10	-3	-1	1	-2	0	-1
-10	-10	-3	-1	1	-2	0	-1
-10	-10	-3	-1	1	-2	0	-1
-10	-10	-3	-1	1	-2	0	-1
-10	-10	-3	-1	1	-2	0	-1
-10	-10	-3	-1	1	-2	0	-1
-10	-10	-3	-1	1	-2	0	-1
-10	-10	-3	-1	1	-2	0	-1
-10	-10	-3	-1	1	-2	0	-1
-10	-10	-3	-1	1	-2	0	-1
-10	-10	-3	-1	1	-2	0	-1
-10	-10	-3	-1	1	-2	0	-1
-10	-10	-3	-1	1	-2	0	-1
-10	-10	-3	-1	1	-2	0	-1
-10	-10	-3	-1	1	-2	0	-1
-10	-10	-3	-1	1	-2	0	-1
-10	-10	-3	-1	1	-2	0	-1
-10	-10	-3	-1	1	-2	0	-1
-10	-10	-3	-1	1	-2	0	-1
-10	-10	-3	-1	1	-2	0	-1
-10	-10	-3	-1	1	-2	0	-1
-10	-10	-3	-1	1	-2	0	-1
-10	-10	-3	-1	1	-2	0	-1
-10	-10	-3	-1	1	-2	0	-1
-10	-10	-3	-1	1	-2	0	-1
-10	-10	-3	-1	1	-2	0	-1
-10	-10	-3	-1	1	-2	0	-1
-10	-10	-3	-1	1	-2	0	-1
-10	-10	-3	-1	1	-2	0	-1
-10	-10	-3	-1	1	-2	0	-1
-10	-10	-3	-1	1	-2	0	-1
-10	-10	-3	-1	1	-2	0	-1
-10	-10	-3	-1	1	-2	0	-1
-10	-10	-3	-1	1	-2	0	-1
-10	-10	-3	-1	1	-2	0	-1
-10	-10	-3	-1	1	-2	0	-1
-10	-10	-3	-1	1	-2	0	-1
-10	-10	-3	-1	1	-2	0	-1
-10	-10	-3	-1	1	-2	0	-1
-10	-10	-3	-1	1	-2	0	-1
-10	-10	-3	-1	1	-2	0	-1
-10	-10	-3	-1	1	-2	0	-1
-10	-10	-3	-1	1	-2	0	-1
-10	-10	-3	-1	1	-2	0	-1
-10	-10	-3	-1	1	-2	0	-1
-10	-10	-3	-1	1	-2	0	-1
-10	-10	-3	-1	1	-2	0	-1
-10	-10	-3	-1	1	-2	0	-1
-10	-10	-3	-1	1	-2	0	-1
-10	-10	-3	-1	1	-2	0	-1
-10	-10	-3	-1	1	-2	0	-1
-10	-10	-3	-1	1	-2	0	-1
-10	-10	-3	-1	1	-2	0	-1
-10	-10	-3	-1	1	-2	0	-1
-10	-10	-3	-1	1	-2	0	-1
-10	-10	-3	-1	1	-2	0	-1
-10	-10	-3	-1	1	-2	0	-1
-10	-10	-3	-1	1	-2	0	-1
-10	-10	-3	-1	1	-2	0	-1
-10	-10	-3	-1	1	-2	0	-1
-10	-10	-3	-1	1	-2	0	-1
-10	-10	-3	-1	1	-2	0	-1
-10	-10	-3	-1	1	-2	0	-1
-10	-10	-3	-1	1	-2	0	-1
-10	-10	-3	-1	1	-2	0	-1
-10	-10	-3	-1	1	-2	0	-1
-10	-10	-3	-1	1	-2	0	-1
-10	-10	-3	-1	1	-2	0	-1
-10	-10	-3	-1	1	-2	0	-1
-10	-10	-3	-1	1	-2	0	-1
-10	-10	-3	-1	1	-2	0	-1
-10	-10	-3	-1	1	-2	0	-1
-10	-10	-3	-1	1	-2	0	-1
-10	-10	-3	-1	1	-2	0	-1
-10	-10	-3	-1	1	-2	0	-1
-10	-10	-3	-1	1	-2	0	-1
-10	-10	-3	-1	1	-2	0	-1
-10	-10	-3	-1	1	-2	0	-1
-10	-10	-3	-1	1	-2	0	-1
-10	-10	-3	-1	1	-2	0	-1
-10	-10	-3	-1	1	-2	0	-1
-10	-10	-3	-1	1	-2	0	-1
-10	-10	-3	-1	1	-2	0	-1
-10	-10	-3	-1	1	-2	0	-1
-10	-10	-3	-1	1	-2	0	-1
-10	-10	-3	-1	1	-2	0	-1
-10	-10	-3	-1	1	-2	0	-1
-10	-10	-3	-1	1	-2	0	-1
-10	-10	-3	-1	1	-2	0	-1
-10	-10	-3	-1	1	-2	0	-1
-10	-10	-3	-1	1	-2	0	-1
-10	-10	-3	-1	1	-2	0	-1
-10	-10	-3	-1	1	-2	0	-1
-10	-10	-3	-1	1	-2	0	-1
-10	-10	-3	-1	1	-2	0	-1
-10	-10	-3	-1	1	-2	0	-1
-10	-10	-3	-1	1	-2	0	-1
-10	-10	-3	-1	1	-2	0	-1
-10	-10	-3	-1	1	-2	0	-1
-10	-10	-3	-1	1	-2	0	-1
-10	-10	-3	-1	1	-2	0	-1
-10	-10	-3	-1	1	-2	0	-1
-10	-10	-3	-1	1	-2	0	-1
-10	-10	-3	-1	1	-2	0	-1
-10	-10	-3	-1	1	-2	0	-1
-10	-10	-3	-1	1	-2	0	-1
-10	-10	-3	-1	1	-2	0	-1
-10	-10	-3	-1	1	-2	0	-1
-10	-10	-3	-1	1	-2	0	-1
-10	-10	-3	-1	1	-2	0	-1
-10	-10	-3	-1	1	-2	0	-1
-10	-10	-3	-1	1	-2	0	-1
-10	-10	-3	-1	1	-2	0	-1
-10	-10	-3	-1	1	-2	0	-1
-10	-10	-3	-1	1	-2	0	-1
-10	-10	-3	-1	1	-2	0	-1
-10	-10	-3	-1	1	-2	0	-1
-10	-10	-3	-1	1	-2	0	-1
-10	-10	-3	-1	1	-2	0	-1
-10	-10	-3	-1	1	-2	0	-1
-10	-10	-3	-1	1	-2	0	-1
-10	-10	-3	-1	1	-2	0	-1
-10	-10	-3	-1	1	-2	0	-1
-10	-10	-3	-1	1	-2	0	-1
-10	-10	-3	-1	1	-2	0	-1
-10	-10	-3	-1	1	-2	0	-1
-10	-10	-3	-1	1	-2	0	-1
-10	-10	-3	-1	1	-2	0	-1
-10	-10	-3	-1	1	-2	0	-1
-10	-10	-3	-1	1	-2	0	-1
-10	-10	-3	-1	1	-2	0	-1
-10	-10	-3	-1	1	-2	0	-1
-10	-10	-3	-1	1	-2	0	-1
-10	-10	-3	-1	1	-2	0	-1
-10	-10	-3	-1	1	-2	0	-1
-10	-10	-3	-1	1	-2	0	-1
-10	-10	-3	-1	1	-2	0	-1
-10	-10	-3	-1	1	-2	0	-1
-10	-10	-3	-1	1	-2	0	-1
-10	-10	-3	-1	1	-2	0	-1
-10	-10	-3	-1	1	-2	0	-1
-10	-10	-3	-1	1	-2	0	-1
-10	-10	-3	-1	1	-2	0	-1
-10	-10	-3	-1	1	-2	0	-1
-10	-10	-3	-1	1	-2	0	-1
-10	-10	-3	-1	1	-2	0	-1
-10	-10	-3	-1	1	-2	0	-1
-10	-10	-3	-1	1	-2	0	-1
-10	-10	-3	-1	1	-2	0	-1
-10	-10	-3	-1	1	-2	0	-1
-10	-10	-3	-1	1	-2	0	-1
-10	-10	-3	-1	1	-2	0	-1
-10	-10	-3	-1	1	-2	0	-1
-10	-10	-3	-1	1	-2	0	-1
-10	-10	-3	-1	1	-2	0	-1
-10	-10	-3	-1	1	-2	0	-1
-10	-10	-3	-1	1	-2	0	-1
-10	-10	-3	-1	1	-2	0	-1
-10	-10	-3	-1	1	-2	0	-1
-10	-10	-3	-1	1	-2	0	-1
-10	-10	-3	-1	1	-2	0	-1
-10	-10	-3	-1	1	-2	0	-1
-10	-10	-3	-1	1	-2	0	-1
-10	-10	-3	-1	1	-2	0	-1
-10	-10	-3	-1	1	-2	0	-1
-10	-10	-3	-1	1	-2	0	-1
-10	-10	-3	-1	1	-2	0	-1
-10	-10	-3	-1	1	-2	0	-1
-10	-10	-3	-1	1	-2	0	-1
-10	-10	-3	-1	1	-2	0	-1
-10	-10	-3	-1	1	-2	0	-1
-10	-10	-3	-1	1	-2	0	-1
-10	-10	-3	-1	1	-2	0	-1
-10	-10	-3	-1	1	-2	0	-1
-10	-10	-3	-1	1	-2	0	-1
-10	-10	-3	-1	1	-2	0	-1
-10	-10	-3	-1	1	-2	0	-1
-10	-10	-3	-1	1	-2	0	-1
-10	-10	-3	-1	1	-2	0	-1
-10	-10	-3	-1	1	-2	0	-1
-10	-10	-3	-1	1	-2	0	-1
-10	-10	-3	-1	1	-2	0	-1
-10	-10	-3	-1	1	-2	0	-1
-10	-10	-3	-1	1	-2	0	-1
-10	-10	-3	-1	1	-2	0	-1
-10	-10	-3	-1	1	-2	0	-1
-10	-10	-3	-1	1	-2	0	-1
-10	-10	-3	-1	1	-2	0	-1
-10	-10	-3	-1	1	-2	0	-1
-10	-10	-3	-1	1	-2	0	-1
-10	-10	-3	-1	1	-2	0	-1
-10	-10	-3	-1	1	-2	0	-1
-10	-10	-3	-1	1	-2	0	-1
-10	-10	-3	-1	1	-2	0	-1
-10	-10	-3	-1	1	-2	0	-1
-10	-10	-3	-1	1	-2	0	-1
-10	-10	-3	-1	1	-2	0	-1
-10	-10	-3	-1	1	-2	0	-1
-10	-10	-3	-1	1	-2	0	-1
-10	-10	-3	-1	1	-2	0	-1
-10	-10	-3	-1	1	-2	0	-1
-10	-10	-3	-1	1	-2	0	-1
-10	-10	-3	-1	1	-2	0	-1
-10	-10	-3	-1	1	-2	0	-1
-10	-10	-3	-1	1	-2	0	-1
-10	-10	-3	-1	1	-2	0	-1
-10	-10	-3	-1	1	-2	0	-1
-10	-10	-3	-1	1	-2	0	-1
-10	-10	-3	-1	1	-2	0	-1
-10	-10	-3	-1	1	-2	0	-1
-10	-10	-3	-1	1	-2	0	-1
-10	-10	-3	-1	1	-2	0	-1
-10	-10	-3	-1	1	-2	0	-1
-10	-10	-3	-1	1	-2	0	-1
-10	-10	-3	-1	1	-2	0	-1
-10	-10	-3	-1	1	-2	0	-1
-10	-10	-3	-1	1	-2	0	-1
-10	-10	-3	-1	1	-2	0	-1
-10	-10	-3	-1	1	-2	0	-1
-10	-10	-3	-1	1	-2	0	-1
-10	-10	-3	-1	1	-2	0	-1
-10	-10	-3	-1	1	-2	0	-1
-10	-10	-3	-1	1	-2	0	-1
-10	-10	-3	-1	1	-2	0	-1
-10	-10	-3	-1	1	-2	0	-1
-10	-10	-3	-1	1	-2	0	-1
-10	-10	-3	-1	1	-2	0	-1
-10	-10	-3	-1	1	-2	0	-1
-10	-10	-3	-1	1	-2	0	-1
-10	-10	-3	-1	1	-2	0	-1
-10	-10	-3	-1	1	-2	0	-1
-10	-10	-3	-1	1	-2	0	-1
-10	-10	-3	-1	1	-2	0	-1
-10	-10	-3	-1	1	-2	0	-1
-10	-10	-3	-1	1	-2	0	-1
-10	-10	-3	-1	1	-2	0	-1
-10	-10	-3	-1	1	-2	0	-1
-10	-10	-3	-1	1	-2	0	-1
-10	-10	-3	-1	1	-2	0	-1
-10	-10	-3	-1	1	-2	0	-1
-10	-10	-3	-1	1	-2	0	-1
-10	-10	-3	-1	1	-2	0	-1
-10	-10	-3	-1	1	-2	0	-1
-10	-10	-3	-1	1	-2	0	-1
-10	-10	-3	-1	1	-2	0	-1
-10	-10	-3	-1	1	-2	0	-1
-10	-10	-3	-1	1	-2	0	-1
-10	-10	-3	-1	1	-2	0	-1
-10	-10	-3	-1	1	-2	0	-1
-10	-10	-3	-1	1	-2	0	-1
-10	-10	-3	-1	1	-2	0	-1
-10	-10	-3	-1	1	-2	0	-1
-10	-10	-3	-1	1	-2	0	-1
-10	-10	-3	-1	1	-2	0	-1
-10	-10	-3	-1	1	-2	0	-1
-10	-10	-3	-1	1	-2	0	-1
-10	-10	-3	-1	1	-2	0	-1
-10	-10	-3	-1	1	-2	0	-1
-10	-10	-3	-1	1	-2	0	-1
-10	-10	-3	-1	1	-2	0	-1
-10	-10	-3	-1	1	-2	0	-1
-10	-10	-3	-1	1	-2	0	-1
-10	-10	-3	-1	1	-2	0	-1
-10	-10	-3	-1	1	-2	0	-1
-10	-10	-3	-1	1	-2	0	-1
-10	-10	-3	-1	1	-2	0	-1
-10	-10	-3	-1	1	-2	0	-1
-10	-10	-3	-1	1	-2	0	-1
-10	-10	-3	-1	1	-2	0	-1
-10	-10	-3	-1	1	-2	0	-1
-10	-10	-3	-1	1	-2	0	-1
-10	-10	-3	-1	1	-2	0	-1
-10	-10	-3	-1	1	-2	0	-1
-10	-10	-3	-1	1	-2	0	-1
-10	-10	-3	-1	1	-2	0	-1
-10	-10	-3	-1	1	-2	0	-1
-10	-10	-3	-1	1	-2	0	-1
[truncated: 2,005 more rows]
