# Supplementary material for: Flexible Virtual Reality System for Neurorehabilitation and Quality of Life Improvement
Source: Sensors (Basel). 2020 Oct 23;20(21):6045. doi: 10.3390/s20216045 (PMC7672612; doi:10.3390/s20216045)
Supplement: Supplementary file 1 [file sensors-20-06045-s001.zip › S4_EMG/User2/BallDirectingTest1.txt]

0	0	0	0	0	0	0	0
0	0	0	0	0	0	0	0
0	0	0	0	0	0	0	0
0	0	0	0	0	0	0	0
0	0	0	0	0	0	0	0
0	0	0	0	0	0	0	0
0	0	0	0	0	0	0	0
0	0	0	0	0	0	0	0
0	0	0	0	0	0	0	0
0	0	0	0	0	0	0	0
0	0	0	0	0	0	0	0
0	0	0	0	0	0	0	0
0	0	0	0	0	0	0	0
0	0	0	0	0	0	0	0
0	0	0	0	0	0	0	0
0	0	0	0	0	0	0	0
0	0	0	0	0	0	0	0
0	0	0	0	0	0	0	0
0	0	0	0	0	0	0	0
0	0	0	0	0	0	0	0
0	0	0	0	0	0	0	0
0	0	0	0	0	0	0	0
0	0	0	0	0	0	0	0
0	0	0	0	0	0	0	0
0	0	0	0	0	0	0	0
0	0	0	0	0	0	0	0
0	0	0	0	0	0	0	0
0	0	0	0	0	0	0	0
0	0	0	0	0	0	0	0
0	0	0	0	0	0	0	0
0	0	0	0	0	0	0	0
0	0	0	0	0	0	0	0
0	0	0	0	0	0	0	0
0	0	0	0	0	0	0	0
0	0	0	0	0	0	0	0
0	0	0	0	0	0	0	0
0	0	0	0	0	0	0	0
0	0	0	0	0	0	0	0
0	0	0	0	0	0	0	0
0	0	0	0	0	0	0	0
0	0	0	0	0	0	0	0
0	0	0	0	0	0	0	0
0	0	0	0	0	0	0	0
0	0	0	0	0	0	0	0
0	0	0	0	0	0	0	0
0	0	0	0	0	0	0	0
0	0	0	0	0	0	0	0
0	0	0	0	0	0	0	0
0	0	0	0	0	0	0	0
0	0	0	0	0	0	0	0
0	0	0	0	0	0	0	0
0	0	0	0	0	0	0	0
0	0	0	0	0	0	0	0
0	0	0	0	0	0	0	0
0	0	0	0	0	0	0	0
0	0	0	0	0	0	0	0
0	0	0	0	0	0	0	0
0	0	0	0	0	0	0	0
0	0	0	0	0	0	0	0
0	0	0	0	0	0	0	0
0	0	0	0	0	0	0	0
0	0	0	0	0	0	0	0
0	0	0	0	0	0	0	0
0	0	0	0	0	0	0	0
0	0	0	0	0	0	0	0
2	-1	-5	-1	-5	-3	-2	-3
2	-1	-5	-1	-5	-3	-2	-3
-3	-6	-4	-2	-1	0	0	0
-3	-6	-4	-2	-1	0	0	0
-3	-6	-4	-2	-1	0	0	0
-3	-6	-4	-2	-1	0	0	0
0	3	-1	0	0	-3	-2	-2
0	3	-1	0	0	-3	-2	-2
0	3	-1	0	0	-3	-2	-2
2	13	5	2	-1	-4	-3	-3
1	1	-9	-1	-1	2	-2	-4
2	11	3	-1	0	-2	2	0
-2	1	1	-3	-2	-4	-3	-4
0	-3	-1	-2	-1	-1	3	1
2	9	-5	-2	-2	-1	-4	-1
-1	3	5	-2	-4	-1	0	1
1	1	-10	-3	2	-2	-2	-1
-2	-9	-3	-1	-2	1	-8	-1
0	-3	-2	-1	2	2	6	1
0	-3	-2	-1	2	2	6	1
0	-3	-2	-1	2	2	6	1
0	-3	-2	-1	2	2	6	1
0	-3	-2	-1	2	2	6	1
0	-3	-2	-1	2	2	6	1
0	-3	-2	-1	2	2	6	1
-1	4	1	1	0	-2	-2	0
-1	4	1	1	0	-2	-2	0
-1	3	1	-2	1	-2	-3	1
-1	3	1	-2	1	-2	-3	1
-1	3	1	-2	1	-2	-3	1
-1	3	1	-2	1	-2	-3	1
-2	0	2	3	-4	0	-2	0
-2	0	2	3	-4	0	-2	0
-1	1	-4	-2	0	-3	-5	-3
-3	-2	0	-1	0	-1	1	0
1	-1	-2	1	0	-1	2	2
0	0	0	-1	-3	1	0	1
0	0	0	-1	-3	1	0	1
2	7	3	1	1	1	5	1
2	7	3	1	1	1	5	1
2	7	3	1	1	1	5	1
0	5	-1	-2	-1	3	0	0
-2	-17	-2	-3	-4	1	-3	-1
-2	-17	-2	-3	-4	1	-3	-1
-1	-15	-3	0	1	2	4	2
-2	4	1	-1	-6	-3	-5	-5
3	5	0	0	-1	0	3	0
0	7	4	0	-1	1	8	0
0	7	-2	-2	-2	0	1	2
-3	-4	-3	-3	-2	-3	-10	-6
1	5	-3	-1	-4	-3	-2	-1
2	3	6	2	-4	0	0	2
0	-2	-3	1	0	-1	-1	3
0	-2	-3	1	0	-1	-1	3
-1	-5	-3	-1	-4	-3	-2	-2
-1	-1	-3	-2	-1	-4	-1	-2
-2	-4	-5	-1	-2	0	-3	-4
-1	-2	2	0	1	0	1	0
-2	-5	-2	1	-5	-2	-4	-3
1	7	4	1	1	-1	-5	-4
0	-14	-5	-1	-2	2	1	-1
-3	1	0	-1	-1	-1	-7	-4
1	-2	3	0	1	-3	4	-3
-1	-9	0	-1	-2	1	4	1
-1	2	1	-1	3	-2	0	-2
-1	2	1	-1	3	-2	0	-2
0	4	-1	-3	-2	-5	-7	-3
0	-1	2	-4	-5	-3	-1	-1
0	0	-6	-4	-7	-3	-3	-2
-2	2	5	-3	-4	0	0	1
-1	-3	-5	0	-3	1	-2	-4
-1	-3	-5	0	-3	1	-2	-4
0	10	2	2	0	2	0	-2
0	10	2	2	0	2	0	-2
1	8	-3	0	-6	-4	1	-2
-4	-4	-2	0	-2	1	0	0
-4	-4	-2	0	-2	1	0	0
-2	5	-1	2	-4	-3	0	0
1	-2	-2	-2	1	1	-3	-1
1	-2	-2	-2	1	1	-3	-1
1	7	3	-2	-4	-2	-6	-2
1	7	3	-2	-4	-2	-6	-2
1	7	3	-2	-4	-2	-6	-2
1	7	3	-2	-4	-2	-6	-2
1	7	3	-2	-4	-2	-6	-2
0	-5	-4	0	0	1	5	0
-1	-5	-3	0	-1	0	-1	-4
-1	-5	-3	0	-1	0	-1	-4
-1	-5	-3	0	-1	0	-1	-4
-1	-5	-3	0	-1	0	-1	-4
-1	-5	-3	0	-1	0	-1	-4
-1	3	4	-2	0	-2	-2	-2
0	-6	-2	-2	-1	1	3	2
0	-6	-2	-2	-1	1	3	2
1	-7	-1	-2	-1	-4	-6	-4
1	-7	-1	-2	-1	-4	-6	-4
1	-7	-1	-2	-1	-4	-6	-4
-3	-3	5	2	3	5	3	-2
-3	-3	5	2	3	5	3	-2
-1	4	3	1	-1	0	1	2
-3	6	9	-1	-2	-1	0	2
-2	-5	-3	-1	0	-2	-3	-1
-3	-3	7	0	0	3	-2	-2
-3	-3	7	0	0	3	-2	-2
2	4	-1	-2	1	-1	-5	-2
-1	-10	-3	-1	-2	0	3	-2
-1	3	1	-1	1	-1	0	-1
-3	4	4	0	-3	-2	0	-2
0	3	1	1	-2	-2	-6	-3
0	2	1	1	-1	0	-1	0
-3	-4	-5	-2	-1	3	-1	2
-4	-12	-1	-1	-1	-2	-3	-2
0	5	-4	-2	-3	-4	-5	0
0	5	-4	-2	-3	-4	-5	0
2	6	-1	1	-1	0	-2	-2
-3	-1	-2	-2	-3	0	-4	0
-1	5	5	2	-3	-3	-3	-1
1	3	-1	-1	-2	-1	2	-1
-2	-4	-1	-1	-2	-2	-4	-3
-3	-3	-3	0	-2	2	4	-1
-3	-3	8	0	-1	3	-4	-4
2	9	0	-1	0	-4	-2	-2
-2	-16	-3	0	0	2	-2	1
-2	-16	-3	0	0	2	-2	1
0	8	1	-2	-1	-2	0	0
-4	-7	-3	-1	-1	2	5	0
-4	-7	-3	-1	-1	2	5	0
-1	9	-1	-2	-3	-4	-4	-1
1	2	1	0	-2	1	0	1
1	2	1	0	-2	1	0	1
-3	1	5	-2	-1	0	-4	-2
-3	1	5	-2	-1	0	-4	-2
-3	1	5	-2	-1	0	-4	-2
-1	-4	-5	-3	-6	-1	-3	-2
-1	-4	-5	-3	-6	-1	-3	-2
0	-3	-4	-1	0	-3	-1	-1
3	-1	-12	0	2	-3	-1	-1
3	-1	-12	0	2	-3	-1	-1
-3	-2	6	-2	-4	0	-4	0
-1	-3	3	-2	-3	-1	-1	0
-1	-1	0	-2	-2	-2	-4	-1
-1	-5	-3	0	-1	2	8	5
2	10	8	3	-4	-9	4	2
-4	-8	-3	-1	-4	0	-7	-5
-1	-10	-19	-7	-3	-3	-7	-3
-1	-2	-2	0	-1	-2	3	0
0	1	-2	-5	-1	1	4	-1
0	5	-9	-1	-3	-4	-2	-4
-1	5	8	4	2	6	4	6
-2	6	-9	-10	-4	-10	-17	-6
-9	-16	12	0	-1	4	0	0
-2	-4	-1	-1	-4	0	-1	-4
-5	-5	-3	-4	1	1	-6	-2
15	24	1	-1	-1	2	9	3
7	8	3	2	-4	-5	5	2
-6	-1	5	5	-4	-1	0	-2
-7	8	1	1	0	0	-8	-2
4	13	15	2	-4	5	7	0
-1	-10	-9	-2	0	-7	1	1
-7	-30	-7	-2	-3	-3	7	5
11	29	-2	1	0	-2	-4	-6
3	-1	3	-4	2	-4	-2	-2
8	10	-7	-3	-5	0	2	2
8	10	-7	-3	-5	0	2	2
-4	-17	-6	-3	-1	1	3	1
-1	-7	2	5	4	-7	-3	-1
-2	-25	19	9	5	2	-3	1
-2	-25	19	9	5	2	-3	1
5	2	-13	-8	-6	-4	-2	2
-6	8	7	4	6	2	8	1
-5	-10	0	0	3	0	-3	-4
-2	1	-10	-8	-5	1	9	3
3	-1	-6	-2	-1	-2	-4	-5
1	14	-12	-3	-3	-3	7	2
1	14	-12	-3	-3	-3	7	2
-2	-3	-4	1	0	2	-2	-3
0	8	-6	-4	-7	1	9	-1
-4	-24	-3	0	-1	2	2	4
5	15	12	1	-2	-3	1	1
-3	-4	-9	-3	4	-5	0	0
-9	-38	0	3	1	-4	-3	2
4	33	7	-2	-5	2	2	1
4	33	7	-2	-5	2	2	1
-7	-15	5	-1	1	4	1	0
3	5	-9	-5	-3	-3	-1	-2
-7	2	7	0	-1	3	-6	-2
7	2	8	5	4	0	3	-3
-2	11	-3	-5	-1	0	-4	0
-2	11	-3	-5	-1	0	-4	0
4	6	-1	-4	-2	-4	-2	1
0	-12	-4	-4	-3	1	5	-1
7	24	7	3	-1	-2	-5	-4
-7	-5	6	5	1	1	-5	0
3	12	3	-2	-3	-2	0	1
-4	-7	-8	-2	-3	-1	-4	0
5	1	4	-1	-2	-2	3	0
3	15	16	-3	-2	3	0	1
-3	-29	1	1	-3	-2	5	4
-2	0	2	-2	0	-1	2	2
-2	0	2	-2	0	-1	2	2
1	-1	-6	-1	-1	2	3	2
3	13	-2	2	2	-5	2	-1
-4	-17	-1	4	-3	-2	-13	-6
2	15	-1	-2	5	0	4	1
2	15	-1	-2	5	0	4	1
1	1	8	0	3	-1	2	-1
-6	-13	-3	-4	-3	3	1	1
-3	-11	8	2	4	3	-2	-1
-1	-3	-12	-2	-3	-6	-2	-4
3	14	-1	1	1	1	5	1
3	14	-1	1	1	1	5	1
2	17	-5	-1	-5	-4	-1	-1
-3	-4	1	-2	-1	-3	-6	0
3	4	-6	-4	-7	-2	5	1
-4	-38	-9	-1	-2	-1	7	1
-3	3	-1	7	2	1	6	0
-2	-8	-12	-3	3	-3	-2	3
5	8	5	-2	0	7	8	4
1	13	5	1	2	0	-2	-3
1	13	5	1	2	0	-2	-3
1	13	5	1	2	0	-2	-3
-8	-5	5	-4	-2	-4	-8	-5
-8	-5	5	-4	-2	-4	-8	-5
-8	-5	5	-4	-2	-4	-8	-5
4	12	13	-5	-4	-2	-12	-2
4	12	13	-5	-4	-2	-12	-2
-3	6	0	-6	2	5	-6	-4
-7	-19	-8	2	-3	1	-1	-5
-7	-19	-8	2	-3	1	-1	-5
2	0	-9	-1	-1	1	3	1
2	0	-9	-1	-1	1	3	1
3	7	0	2	-2	1	-4	0
3	7	0	2	-2	1	-4	0
3	7	0	2	-2	1	-4	0
3	7	0	2	-2	1	-4	0
0	2	1	0	-6	-2	-10	-6
0	2	1	0	-6	-2	-10	-6
2	-6	5	2	-3	3	13	3
0	4	-1	-1	-3	-2	-2	-2
0	4	-1	-1	-3	-2	-2	-2
1	7	4	3	1	-3	1	3
1	7	4	3	1	-3	1	3
-1	-18	-6	-2	-5	-2	-11	0
-4	-4	-2	-3	1	3	14	8
-3	-19	2	2	-1	2	-3	-2
0	4	-4	2	-1	-2	3	1
0	4	-4	2	-1	-2	3	1
-2	10	4	2	-6	-10	-13	-4
-3	-6	-12	-4	-1	-2	-2	-5
-1	7	-5	-2	-6	-3	0	-3
-1	7	-5	-2	-6	-3	0	-3
-1	2	1	-3	-3	-5	-14	-1
-1	2	1	-3	-3	-5	-14	-1
-6	-8	6	-2	0	1	2	-2
-2	12	2	4	3	3	-1	-2
1	6	8	2	1	-2	0	2
-2	-3	-6	-1	3	0	1	-4
0	10	2	0	2	1	3	3
0	10	2	0	2	1	3	3
0	-4	-3	-1	-1	0	4	0
-4	-21	-7	1	-1	-1	7	2
-4	-21	-7	1	-1	-1	7	2
-3	-2	0	-2	-1	-2	-1	2
-3	-2	0	-2	-1	-2	-1	2
-3	-2	0	-2	-1	-2	-1	2
6	8	1	-3	-3	2	4	2
-1	-3	9	5	1	-5	-3	-1
1	9	3	-1	-3	1	2	1
2	16	11	4	1	-2	2	0
-4	-9	-6	1	2	4	1	-2
-5	-13	-4	8	0	-3	1	-1
1	10	0	-3	-5	0	-4	-1
1	10	0	-3	-5	0	-4	-1
-3	-7	1	1	1	0	-1	-1
1	0	-4	3	-4	-4	-2	-1
-4	-13	-10	-7	3	4	4	-1
1	13	0	-3	-6	-6	1	-3
0	0	1	4	-1	0	-4	0
-4	-1	-3	1	-2	-1	0	1
0	4	-1	1	1	1	3	2
-1	-2	-3	-3	-1	4	6	0
2	-1	-3	-1	-2	-2	0	1
2	-1	-3	-1	-2	-2	0	1
2	-1	-3	-1	-2	-2	0	1
3	16	1	-3	-5	-5	-7	-5
3	16	1	-3	-5	-5	-7	-5
-9	-12	-4	-2	-3	-3	1	0
-2	-6	-5	-2	-5	-5	-6	-2
-2	-6	-5	-2	-5	-5	-6	-2
-2	-6	-5	-2	-5	-5	-6	-2
-2	-6	-5	-2	-5	-5	-6	-2
-2	-6	-5	-2	-5	-5	-6	-2
-2	-6	-5	-2	-5	-5	-6	-2
3	7	7	1	-1	0	-5	-5
3	7	7	1	-1	0	-5	-5
0	16	15	2	-3	2	-1	0
3	2	-6	0	-1	-3	0	2
3	2	-6	0	-1	-3	0	2
3	2	-6	0	-1	-3	0	2
3	2	-6	0	-1	-3	0	2
0	-4	3	-2	-3	-3	-1	0
-8	-11	1	1	1	-3	-4	-2
7	20	-5	-2	-5	-9	-6	-5
0	3	-1	-3	-2	1	0	2
0	3	-1	-3	-2	1	0	2
-3	-9	-4	-1	0	-3	1	-2
-2	4	-2	-1	-1	6	-6	-4
-2	4	-2	-1	-1	6	-6	-4
-1	0	0	3	0	1	0	0
0	2	1	-2	-2	1	-7	-3
-2	4	3	-1	0	0	1	3
-3	-10	-10	-1	-5	-5	5	1
-3	-10	-10	-1	-5	-5	5	1
-4	4	-2	-4	-3	-5	-2	-3
3	-2	-5	0	2	-1	0	-1
3	-2	-5	0	2	-1	0	-1
4	-7	-6	0	-2	-2	-4	-2
3	11	4	0	0	-2	-2	-2
-5	-8	-8	-1	1	-2	-1	-2
-5	-8	-8	-1	1	-2	-1	-2
0	-9	-3	-4	-3	-3	4	3
3	4	6	1	-2	-1	-1	0
3	4	6	1	-2	-1	-1	0
-7	11	13	2	0	4	-1	-2
-12	-8	5	1	0	3	-1	-2
4	-2	-1	-2	-1	4	-1	4
4	-2	-1	-2	-1	4	-1	4
-2	-5	-11	0	0	-4	-3	-2
3	22	25	3	-1	-4	0	1
-3	-15	-10	-3	0	1	-8	-7
0	-2	1	1	2	7	-1	-3
-1	-31	-13	-1	-1	-4	6	1
-4	5	0	0	-3	-2	-2	-1
-10	-23	-4	-2	-1	6	2	1
-10	-23	-4	-2	-1	6	2	1
-3	-3	-10	-1	-9	-8	-1	-4
-5	-17	-5	2	-9	-10	-11	2
-2	0	-2	1	3	-1	2	2
4	0	4	-3	-4	-1	-12	-16
-20	-30	-17	-5	-9	-2	3	-4
-1	3	0	1	-4	-2	4	0
12	26	1	4	5	21	10	6
-22	-38	-14	-1	-10	-10	2	0
7	23	-21	-2	-7	-9	4	4
12	14	5	0	-7	-6	-8	-10
7	12	8	6	6	-3	-4	-4
7	12	8	6	6	-3	-4	-4
2	-10	11	0	1	-6	-5	-17
2	-10	11	0	1	-6	-5	-17
2	-10	11	0	1	-6	-5	-17
-2	-7	7	-8	0	1	-2	-2
-4	-4	-2	-10	-3	-3	4	1
7	10	4	-12	-1	-1	2	1
9	14	14	-6	0	-5	-3	0
9	14	14	-6	0	-5	-3	0
-1	3	-2	-2	2	0	-1	-1
-11	-6	-1	1	-1	3	-6	-4
-11	-6	-1	1	-1	3	-6	-4
-4	3	-2	2	-2	-3	-5	-5
2	9	-4	0	0	-1	3	4
4	-3	1	3	-2	1	1	1
-1	6	3	1	-5	-2	-1	0
2	0	-4	2	-2	-4	-1	3
-1	6	-2	3	-2	1	1	3
-2	4	10	3	-1	3	0	0
-2	-2	-3	-1	-2	-4	0	1
-4	-7	0	2	-2	-1	-3	0
0	-2	-3	2	1	-5	-2	0
-1	-5	-4	-2	1	1	-2	0
-2	-1	-9	-3	-2	1	1	-2
-4	-7	-2	-3	-2	0	-1	-1
-1	-11	-1	-1	-3	2	1	1
-1	-11	-1	-1	-3	2	1	1
-2	-10	-1	-4	-3	2	-2	-1
-2	-10	-1	-4	-3	2	-2	-1
-2	2	-8	-2	1	-5	-2	-4
-5	-2	-3	-3	-5	-1	-4	-1
0	4	1	-2	-2	-1	3	-2
0	0	-5	-1	-3	1	-1	0
0	-3	0	7	3	1	-1	1
0	0	-3	-4	-3	-1	0	0
1	-1	-3	-1	-1	-1	-2	0
1	-1	-3	-1	-1	-1	-2	0
1	0	-6	1	1	-1	1	0
-4	-32	-4	-3	-1	2	-3	0
-2	-3	-3	-3	-4	-4	-4	-3
-2	9	11	2	0	0	-1	-1
-4	2	8	1	-3	0	-3	-3
1	13	2	1	-1	1	1	1
2	8	-3	-2	2	-2	3	0
1	-8	-1	-2	-3	3	3	-1
-2	-16	-2	1	-3	2	0	-1
-2	-16	-2	1	-3	2	0	-1
1	5	-3	-1	1	-1	2	0
-1	-7	0	-2	-4	-4	-2	-2
-3	2	-5	-1	-4	-2	0	-2
1	-5	3	0	-1	1	0	1
1	-5	3	0	-1	1	0	1
-1	4	-1	-1	-1	1	0	-1
-2	2	2	-1	-4	-1	1	0
-2	2	2	-1	-4	-1	1	0
-2	2	2	-1	-4	-1	1	0
-2	2	2	-1	-4	-1	1	0
-2	2	2	-1	-4	-1	1	0
-2	2	2	-1	-4	-1	1	0
-2	2	2	-1	-4	-1	1	0
-2	2	2	-1	-4	-1	1	0
-2	2	2	-1	-4	-1	1	0
-2	2	2	-1	-4	-1	1	0
-2	2	2	-1	-4	-1	1	0
-2	2	2	-1	-4	-1	1	0
0	-1	-2	-2	0	-1	0	-1
0	-1	-2	-2	0	-1	0	-1
0	-1	-2	-2	0	-1	0	-1
-4	-10	0	-1	-3	0	-2	-4
-4	-10	0	-1	-3	0	-2	-4
0	-6	1	0	-3	0	0	0
2	7	-1	1	-1	0	1	0
2	7	-1	1	-1	0	1	0
2	7	-1	1	-1	0	1	0
2	7	-1	1	-1	0	1	0
2	7	-1	1	-1	0	1	0
2	15	3	1	1	-2	0	1
2	15	3	1	1	-2	0	1
2	15	3	1	1	-2	0	1
-4	9	13	-1	-2	-1	-3	2
-4	9	13	-1	-2	-1	-3	2
-1	6	-2	-1	-4	-2	3	3
-1	6	-2	-1	-4	-2	3	3
-1	6	-2	-1	-4	-2	3	3
1	-8	-7	-1	-1	0	1	4
1	-8	-7	-1	-1	0	1	4
1	-8	-7	-1	-1	0	1	4
2	12	1	2	-1	-1	3	-3
2	12	1	2	-1	-1	3	-3
0	0	2	-1	-2	-3	-1	1
3	-2	-2	1	-1	0	-1	0
3	-2	-2	1	-1	0	-1	0
3	-2	-2	1	-1	0	-1	0
-1	0	-3	-2	-3	1	-1	0
-1	0	-3	-2	-3	1	-1	0
-3	-1	2	-1	0	-3	-1	-2
-1	-7	-1	0	-2	0	-4	-2
-1	-7	-1	0	-2	0	-4	-2
-1	-9	1	0	-4	3	3	0
-1	-9	1	0	-4	3	3	0
-1	-9	1	0	-4	3	3	0
2	-2	2	-2	0	-3	0	1
2	-2	2	-2	0	-3	0	1
2	-2	2	-2	0	-3	0	1
0	0	3	-1	-2	3	-1	-1
0	0	3	-1	-2	3	-1	-1
0	0	3	-1	-2	3	-1	-1
-2	-5	1	1	-2	0	-1	0
-2	-5	1	1	-2	0	-1	0
0	-4	0	0	-3	-1	2	1
-1	2	6	6	5	-2	3	0
-1	2	6	6	5	-2	3	0
-1	1	3	2	1	-3	-2	-1
-1	1	3	2	1	-3	-2	-1
-1	1	3	2	1	-3	-2	-1
2	8	5	-1	-2	2	2	-1
2	8	5	-1	-2	2	2	-1
2	8	5	-1	-2	2	2	-1
-1	-8	-2	0	0	1	-2	0
-1	-8	-2	0	0	1	-2	0
-3	7	-2	1	0	-1	-1	-1
-2	-1	-2	-2	-1	-1	-1	0
-2	-1	-2	-2	-1	-1	-1	0
1	-8	5	2	-1	0	3	-1
0	-1	-3	-1	-2	1	3	1
0	-1	-3	-1	-2	1	3	1
-2	-3	3	-1	0	-1	0	0
-2	-3	3	-1	0	-1	0	0
2	-7	-4	-5	-2	-4	-1	0
-2	-2	9	1	0	3	0	0
1	4	2	-1	-4	-1	-2	0
1	4	2	-1	-4	-1	-2	0
-4	-4	-4	0	-2	2	7	3
-1	-8	0	-1	1	-5	-12	-5
-3	0	2	0	2	4	1	0
0	23	4	-3	-4	-3	1	0
3	6	-1	-1	-2	-1	3	1
3	6	-1	-1	-2	-1	3	1
-1	8	2	3	3	14	8	4
-7	-18	-10	-3	-2	3	3	-1
-7	-18	-10	-3	-2	3	3	-1
-7	-2	6	-1	-2	-2	-4	-2
-1	3	-7	1	13	32	9	1
-6	-19	-3	-3	-5	3	9	2
2	0	-7	2	-3	-6	6	7
-2	-8	0	4	5	-3	1	-3
4	22	-1	-2	0	3	6	1
3	6	3	-1	-4	-1	-9	-7
-6	-18	-6	-1	-8	-10	-1	2
-6	-18	-6	-1	-8	-10	-1	2
-2	-10	-4	-1	-2	-2	3	0
-1	2	3	2	-1	2	1	1
-1	2	3	2	-1	2	1	1
4	10	-3	-3	-3	-3	0	-1
1	8	0	1	1	0	-1	-3
1	8	0	1	1	0	-1	-3
-5	4	-5	-3	-4	-3	1	2
-5	2	-5	-1	-3	-4	-7	-4
-2	-2	-1	-1	-3	-3	-3	-1
0	-5	2	-1	-1	-3	-4	-1
0	-5	2	-1	-1	-3	-4	-1
0	-5	2	-1	-1	-3	-4	-1
3	2	3	-2	-6	4	4	5
5	12	-5	-1	5	0	5	1
-18	-23	11	1	-2	-2	-8	-7
-18	-23	11	1	-2	-2	-8	-7
5	7	-2	-1	-2	-2	-5	-3
-3	11	-2	-3	3	4	-5	-5
0	-7	-1	1	-6	1	3	2
-5	-33	-9	2	3	6	3	3
-5	31	6	-4	0	7	-2	-3
-13	-5	0	-2	2	9	-5	-7
1	-1	-9	0	0	-6	-2	1
-14	-37	-4	2	1	-1	-6	-8
0	-9	-7	1	-2	-11	-3	2
1	6	16	2	4	8	12	-1
1	6	16	2	4	8	12	-1
6	6	0	2	10	-2	4	3
-1	-7	0	0	5	-6	-8	-5
0	-11	1	1	4	-11	5	-3
10	0	2	0	-8	22	-4	-1
-2	-17	-2	2	13	-2	4	3
1	28	8	-2	0	0	-23	-4
1	28	8	-2	0	0	-23	-4
6	5	1	0	-9	4	2	4
-2	9	6	6	3	-6	4	-4
-2	9	6	6	3	-6	4	-4
0	3	-3	3	1	8	15	5
3	15	13	5	-1	1	-5	-3
9	6	-6	2	4	-8	4	-1
1	1	0	-2	-1	-1	-5	-1
-7	10	3	-6	-2	-4	-2	2
-7	10	3	-6	-2	-4	-2	2
-3	2	-1	-13	-2	-4	-2	-4
-3	-15	-3	-11	0	-3	2	1
-3	-15	-3	-11	0	-3	2	1
0	-10	-7	-8	-1	-1	4	2
0	1	-1	-6	2	2	1	-7
0	4	-1	0	-1	0	3	7
0	4	-1	0	-1	0	3	7
-1	-4	-7	0	-3	-3	-2	-3
1	3	3	0	-7	2	-3	-2
-5	-11	2	4	1	-1	-3	-2
0	7	-2	3	1	-3	-6	-4
-3	-3	3	6	-3	1	1	0
1	6	-1	2	-1	0	3	2
1	6	-1	2	-1	0	3	2
-1	-1	-3	2	2	1	-3	-2
4	10	-4	-1	0	-4	-3	1
4	10	-4	-1	0	-4	-3	1
-4	7	15	2	2	-1	0	0
-4	7	15	2	2	-1	0	0
-2	0	10	2	4	4	1	1
-3	-7	-4	0	-2	-1	0	0
-2	5	-2	0	-1	-6	-2	-1
-2	5	-2	0	-1	-6	-2	-1
0	-1	-3	-2	-2	-1	-2	-2
0	-1	-3	-2	-2	-1	-2	-2
2	5	0	1	1	-2	0	0
1	-2	0	-2	-2	3	-1	0
-1	2	3	-1	-2	1	0	0
0	5	-3	-2	2	-9	-2	1
-2	-1	-1	-3	-3	1	-1	-3
-2	-1	-1	-3	-3	1	-1	-3
0	-3	-1	1	-2	-3	-2	-2
-2	3	8	2	1	0	0	-1
3	-2	-7	-1	-2	-2	-4	1
1	-6	1	1	-3	-1	2	1
-1	0	5	0	-1	3	-1	0
1	6	1	1	-1	-1	-1	-2
-1	-7	0	1	-2	1	3	1
1	3	-4	0	-4	-5	0	-3
-1	3	2	-4	-4	-1	-1	1
-1	-3	2	1	-2	0	-3	0
-1	4	-3	-5	-3	2	1	2
-4	1	2	2	-2	2	-5	-3
-1	-5	-6	-4	-3	-2	1	0
5	0	7	1	-3	-1	-1	-3
-1	0	-1	-3	-1	-4	1	2
1	3	-10	0	2	-5	0	-1
1	3	-10	0	2	-5	0	-1
-3	-2	-1	1	-1	-1	0	-2
0	-5	0	-2	-5	2	0	-1
-2	-10	0	1	0	3	-1	-1
-2	-10	0	1	0	3	-1	-1
-4	2	-5	-1	-3	-1	0	-3
-4	2	-5	-1	-3	-1	0	-3
-4	2	-5	-1	-3	-1	0	-3
-2	4	0	-1	-2	-1	-1	0
-2	4	0	-1	-2	-1	-1	0
-2	4	0	-1	-2	-1	-1	0
0	1	-1	0	2	-3	0	0
0	1	-1	0	2	-3	0	0
0	1	-1	0	2	-3	0	0
0	0	0	-3	-1	-1	2	1
0	0	0	-3	-1	-1	2	1
0	3	-3	-2	-4	0	-3	-2
0	6	3	-1	-4	-2	-2	0
0	6	3	-1	-4	-2	-2	0
-1	6	1	-1	1	-2	-1	-2
-1	6	1	-1	1	-2	-1	-2
-1	6	1	-1	1	-2	-1	-2
0	-3	-2	0	0	-1	1	-1
0	-3	-2	0	0	-1	1	-1
0	-6	-4	-2	-4	-3	2	-1
1	8	0	0	1	2	1	-1
1	8	0	0	1	2	1	-1
-1	5	2	-1	-1	-3	-2	-1
-2	-9	-2	-1	0	0	-2	-2
-2	-9	-2	-1	0	0	-2	-2
0	-1	-4	-1	0	1	3	2
0	-1	-4	-1	0	1	3	2
2	-6	-1	-1	-2	1	1	0
0	4	5	-1	3	-2	-2	-1
0	4	5	-1	3	-2	-2	-1
-1	1	7	1	-3	0	1	1
0	-2	-1	1	-4	-2	-1	1
0	-2	-1	1	-4	-2	-1	1
0	-7	-1	-2	-3	-2	-1	2
0	7	-2	-2	-1	-1	1	0
0	7	-2	-2	-1	-1	1	0
-1	4	5	1	0	2	-1	0
-2	-4	-3	-5	-5	-1	-5	-2
-2	-4	-3	-5	-5	-1	-5	-2
0	1	-10	-1	4	-1	1	1
0	1	-10	-1	4	-1	1	1
1	3	0	0	-2	0	4	1
1	3	0	0	-2	0	4	1
1	3	0	0	-2	0	4	1
0	3	1	0	-4	-3	1	5
-1	0	-2	-2	-1	-2	-1	-1
-1	0	-2	-2	-1	-2	-1	-1
-3	-6	0	-2	0	-4	-2	-3
0	-6	-1	-2	1	-2	0	0
0	-6	-1	-2	1	-2	0	0
0	-6	-1	-2	1	-2	0	0
0	-6	-1	-2	1	-2	0	0
0	-6	-1	-2	1	-2	0	0
0	10	-3	-2	-5	-1	1	-1
0	10	-3	-2	-5	-1	1	-1
0	10	-3	-2	-5	-1	1	-1
0	10	-3	-2	-5	-1	1	-1
0	10	-3	-2	-5	-1	1	-1
0	10	-3	-2	-5	-1	1	-1
1	-1	-7	0	2	-3	4	3
1	-1	-7	0	2	-3	4	3
1	-1	-7	0	2	-3	4	3
-1	-8	0	0	0	0	-2	-1
-1	-8	0	0	0	0	-2	-1
-2	-17	-10	-1	-3	0	-1	-2
1	3	1	0	0	-1	-2	1
1	3	1	0	0	-1	-2	1
1	3	1	0	0	-1	-2	1
1	3	1	0	0	-1	-2	1
1	3	1	0	0	-1	-2	1
0	5	1	2	3	4	0	0
0	5	1	2	3	4	0	0
0	-6	-2	-2	-1	-5	-2	-1
-5	6	-2	-3	-1	-5	-8	-4
-5	6	-2	-3	-1	-5	-8	-4
0	-3	-3	-5	-2	-1	2	3
2	6	6	4	0	1	2	2
2	6	6	4	0	1	2	2
-3	-15	3	4	3	1	-1	-1
-3	-15	3	4	3	1	-1	-1
1	2	-1	-1	-4	-5	-5	-2
3	6	-1	0	2	-1	1	3
-2	-5	0	-1	3	0	-3	0
-2	-10	0	-3	-5	1	-4	-4
-1	-1	-5	-1	0	-4	-2	0
-1	-1	-5	-1	0	-4	-2	0
0	-9	-6	-5	-1	2	1	1
0	-9	-6	-5	-1	2	1	1
-4	-11	-6	1	2	0	-2	-2
-4	-11	-6	1	2	0	-2	-2
-5	-4	3	0	-5	-5	-4	-2
-5	-4	3	0	-5	-5	-4	-2
-4	0	-1	-1	-3	3	-3	-1
-4	0	-1	-1	-3	3	-3	-1
-7	6	3	0	-8	-6	-5	-2
-1	1	-5	-4	-2	4	0	1
-3	-18	-5	-1	-1	-4	0	1
-3	-3	8	1	-3	4	2	4
3	17	3	-1	3	11	-1	-2
1	3	9	0	2	9	2	0
1	3	9	0	2	9	2	0
-1	-3	-4	-5	-4	-2	0	0
-1	2	-6	0	-2	-2	10	0
-1	2	-6	0	-2	-2	10	0
-11	-15	13	7	-1	2	2	0
-3	-7	-5	-2	-2	-5	-3	-4
-5	-16	-3	3	0	-1	2	0
-1	-8	-2	-1	-2	-3	-5	-2
14	15	-13	-1	0	4	7	1
8	-1	9	0	0	-9	-4	0
-2	1	5	-2	-1	-2	-3	-2
1	7	0	-1	-6	0	1	3
1	7	0	-1	-6	0	1	3
1	7	0	-1	-6	0	1	3
-3	8	10	4	0	4	-5	-3
-3	8	10	4	0	4	-5	-3
-7	-13	-7	-4	-5	1	-6	-1
-4	-6	7	0	-5	-5	-5	-2
3	14	1	-2	-2	0	-10	-3
1	1	-2	-2	-1	1	-2	-3
1	1	-2	-2	-1	1	-2	-3
3	13	0	-1	-2	-4	-4	-8
3	-9	-7	0	-2	-5	-3	2
3	-9	-7	0	-2	-5	-3	2
-2	-5	-5	-2	-3	-1	2	1
-6	-18	-2	-3	2	2	4	1
-12	-11	8	1	-1	-3	1	0
-5	-20	11	2	-4	-6	-6	-5
-5	-20	11	2	-4	-6	-6	-5
1	8	-5	-1	-1	5	3	0
1	10	-4	-1	-2	-4	-2	-4
-6	2	-2	0	-2	1	0	-3
-6	2	-2	0	-2	1	0	-3
5	-13	-7	-1	-1	0	4	3
-1	-7	4	-1	1	0	5	2
6	24	-10	-1	0	0	-4	-2
-3	-14	-6	-1	-1	2	-1	1
-5	4	5	1	2	6	6	2
-2	-1	4	-1	1	-9	-3	-3
1	0	-5	-4	-2	4	-3	-2
-1	-6	7	-1	-3	7	6	-1
-1	-6	7	-1	-3	7	6	-1
-1	-6	7	-1	-3	7	6	-1
-1	-6	7	-1	-3	7	6	-1
3	7	-2	-2	-2	1	-3	2
-6	3	5	-4	-3	1	-1	-4
-6	3	5	-4	-3	1	-1	-4
2	11	2	-1	1	-7	-13	-5
2	11	2	-1	1	-7	-13	-5
1	-13	-8	-4	-6	-3	1	1
1	-13	-8	-4	-6	-3	1	1
3	1	0	0	-1	0	-4	-3
0	8	-7	-1	-5	-8	0	-3
1	8	1	0	0	0	4	0
6	11	1	0	-1	-4	8	2
-4	13	6	-1	2	2	-2	0
5	13	4	0	-1	-4	-9	-3
2	2	-8	-3	-3	-1	-6	-1
-3	7	0	1	0	2	5	1
-6	-26	-3	-3	-2	2	-1	0
5	14	3	0	2	5	15	6
-1	-13	-2	0	-3	1	0	1
-1	-13	-2	0	-3	1	0	1
-1	4	-2	1	-2	-8	-5	0
-7	-8	-1	-1	-2	-6	-3	-3
-7	-8	-1	-1	-2	-6	-3	-3
-2	-4	-6	-2	-3	-2	-7	-3
-3	-17	-4	-2	3	4	-6	-2
-3	1	6	1	2	7	5	-1
1	11	9	-1	-1	0	2	2
7	10	-4	1	-2	-6	3	0
-3	-11	3	1	2	7	3	0
-3	-11	3	1	2	7	3	0
1	-1	-6	-2	1	5	-1	2
-5	-12	-3	-4	-6	-5	-8	-3
-5	-12	-3	-4	-6	-5	-8	-3
1	3	-1	-1	-2	-3	-3	-3
1	5	11	1	1	2	0	-2
-4	-1	-10	-2	-3	0	1	0
4	1	4	0	2	5	6	2
1	-1	3	3	-2	-1	0	-1
0	-9	-6	-1	-3	-1	0	0
1	9	10	2	-2	-1	-1	-2
-2	-3	-9	-4	0	-6	-2	-1
-2	-3	-9	-4	0	-6	-2	-1
-1	-10	-6	0	1	-4	-6	-8
1	-1	-4	-1	-1	3	2	1
3	10	10	0	-1	3	4	0
-2	0	1	-2	0	-2	-11	-5
1	-6	-4	-1	-4	2	-2	3
-15	-22	16	1	-2	-2	-8	-4
3	9	-7	1	-2	2	4	-1
1	-10	-5	-1	2	2	3	1
0	-14	-11	1	-3	-3	5	-1
-9	-11	5	0	0	1	1	-4
-4	-12	-3	1	1	2	5	1
3	17	-10	-1	-1	-6	1	-1
-3	-4	1	-1	-1	-4	1	3
-6	-6	0	-1	0	-1	-1	1
-2	2	3	2	1	-1	2	7
-1	-9	0	1	-1	2	1	-4
5	-9	-17	-4	-4	-1	3	0
7	3	-1	-2	-2	-4	-3	-2
0	-8	-4	4	-1	-4	-2	-1
-4	3	9	-1	-2	0	6	6
10	-2	-27	-4	0	3	-1	-2
-7	-19	3	1	1	5	0	-1
-4	8	10	1	-2	-4	-3	-2
-4	14	15	-2	-1	-1	-10	-9
-4	14	15	-2	-1	-1	-10	-9
-4	14	15	-2	-1	-1	-10	-9
-1	1	-2	2	2	-5	0	5
-4	17	-7	-1	-9	-13	9	3
-1	10	-9	2	-4	-1	0	5
-2	-14	4	1	-6	3	-3	-2
-10	-8	0	4	-1	2	1	5
11	9	0	-1	0	-2	-3	-3
5	0	6	-2	4	9	-11	-4
0	6	2	-6	1	-1	-2	-2
-4	-6	-3	-8	-4	1	1	0
4	11	1	-9	-4	1	0	-4
4	11	1	-9	-4	1	0	-4
2	-7	-2	-3	0	-1	-1	-4
0	2	-5	-2	-3	-2	1	1
1	3	-3	-3	-1	-2	-3	0
4	2	4	-1	-1	1	-1	1
4	21	-6	-3	-4	-3	-2	-1
1	2	-1	0	0	-2	-5	-3
-3	-7	-5	0	0	0	-5	-3
-1	-21	-2	2	1	6	4	4
-1	1	6	3	-1	-4	-2	0
4	3	-2	0	-2	-2	-1	-3
-3	4	1	0	-4	-3	1	1
-2	-2	-2	0	-4	-1	0	0
4	7	0	0	1	-1	2	1
4	7	0	0	1	-1	2	1
0	8	6	2	-2	-4	3	0
0	8	6	2	-2	-4	3	0
-2	-13	-6	-3	1	1	-1	1
0	-3	1	2	-3	-2	0	1
-1	-3	0	0	-2	1	0	-1
-1	1	7	2	-2	2	0	-1
-2	-2	1	0	-2	2	-3	-5
-1	-5	-10	-1	-1	-3	-4	-3
-3	5	0	-2	-2	-1	-1	0
2	4	-4	-5	1	-1	0	-2
-2	3	-1	-1	-3	-2	-3	-5
1	-2	1	1	0	-1	1	0
-1	-11	-8	-1	-1	-3	-6	-2
2	11	-2	-3	-1	0	2	1
-2	-8	-6	-3	-2	-2	0	1
1	1	4	3	-2	0	5	4
0	8	-2	-2	-1	-2	-3	-1
-1	-12	-5	-1	-3	0	1	1
-1	-5	-5	-2	-3	0	2	-1
-2	-12	-7	-2	-1	2	-1	-1
1	-3	-8	-4	-2	-3	-1	-1
1	-3	-8	-4	-2	-3	-1	-1
-1	1	3	0	0	2	4	1
-6	3	5	0	-4	-2	-3	-1
-1	0	-2	1	-1	0	0	1
-3	-9	-5	-3	-3	0	1	0
-3	-9	-5	-3	-3	0	1	0
0	-10	-2	-1	1	-4	-1	-2
0	3	1	-1	-3	2	-2	-1
1	6	-2	-1	0	-2	-3	-2
1	6	-2	-1	0	-2	-3	-2
1	6	-2	-1	0	-2	-3	-2
1	6	-2	-1	0	-2	-3	-2
1	6	-2	-1	0	-2	-3	-2
-1	2	-3	0	-3	-1	-2	0
-1	2	-3	0	-3	-1	-2	0
-1	2	-3	0	-3	-1	-2	0
-1	2	-3	0	-3	-1	-2	0
-1	2	-3	0	-3	-1	-2	0
-1	2	-3	0	-3	-1	-2	0
-1	2	-3	0	-3	-1	-2	0
-1	2	-3	0	-3	-1	-2	0
-1	2	-3	0	-3	-1	-2	0
-1	2	-3	0	-3	-1	-2	0
-1	2	-3	0	-3	-1	-2	0
-1	2	-3	0	-3	-1	-2	0
-1	2	-3	0	-3	-1	-2	0
-1	2	-3	0	-3	-1	-2	0
-1	2	-3	0	-3	-1	-2	0
-1	2	-3	0	-3	-1	-2	0
-1	2	-3	0	-3	-1	-2	0
-1	2	-3	0	-3	-1	-2	0
-1	2	-3	0	-3	-1	-2	0
-1	2	-3	0	-3	-1	-2	0
-1	2	-3	0	-3	-1	-2	0
-1	2	-3	0	-3	-1	-2	0
-1	2	-3	0	-3	-1	-2	0
-1	2	-3	0	-3	-1	-2	0
-1	2	-3	0	-3	-1	-2	0
-1	2	-3	0	-3	-1	-2	0
-1	2	-3	0	-3	-1	-2	0
-1	2	-3	0	-3	-1	-2	0
-1	2	-3	0	-3	-1	-2	0
-1	2	-3	0	-3	-1	-2	0
-1	2	-3	0	-3	-1	-2	0
-1	2	-3	0	-3	-1	-2	0
-1	2	-3	0	-3	-1	-2	0
-1	2	-3	0	-3	-1	-2	0
-1	2	-3	0	-3	-1	-2	0
-1	2	-3	0	-3	-1	-2	0
-1	2	-3	0	-3	-1	-2	0
-1	2	-3	0	-3	-1	-2	0
-1	2	-3	0	-3	-1	-2	0
-1	2	-3	0	-3	-1	-2	0
-1	2	-3	0	-3	-1	-2	0
-1	2	-3	0	-3	-1	-2	0
-1	2	-3	0	-3	-1	-2	0
-1	2	-3	0	-3	-1	-2	0
-1	2	-3	0	-3	-1	-2	0
-1	2	-3	0	-3	-1	-2	0
-1	2	-3	0	-3	-1	-2	0
-1	2	-3	0	-3	-1	-2	0
-1	2	-3	0	-3	-1	-2	0
-1	2	-3	0	-3	-1	-2	0
-1	2	-3	0	-3	-1	-2	0
-1	2	-3	0	-3	-1	-2	0
-1	2	-3	0	-3	-1	-2	0
-1	2	-3	0	-3	-1	-2	0
-1	2	-3	0	-3	-1	-2	0
-1	2	-3	0	-3	-1	-2	0
-1	2	-3	0	-3	-1	-2	0
-1	2	-3	0	-3	-1	-2	0
-1	2	-3	0	-3	-1	-2	0
-1	2	-3	0	-3	-1	-2	0
-1	2	-3	0	-3	-1	-2	0
-1	2	-3	0	-3	-1	-2	0
-1	2	-3	0	-3	-1	-2	0
-1	2	-3	0	-3	-1	-2	0
-1	2	-3	0	-3	-1	-2	0
-1	2	-3	0	-3	-1	-2	0
-1	2	-3	0	-3	-1	-2	0
-1	2	-3	0	-3	-1	-2	0
-1	2	-3	0	-3	-1	-2	0
-1	2	-3	0	-3	-1	-2	0
-1	2	-3	0	-3	-1	-2	0
-1	2	-3	0	-3	-1	-2	0
-1	2	-3	0	-3	-1	-2	0
-1	2	-3	0	-3	-1	-2	0
-1	2	-3	0	-3	-1	-2	0
-1	2	-3	0	-3	-1	-2	0
-1	2	-3	0	-3	-1	-2	0
-1	2	-3	0	-3	-1	-2	0
-1	2	-3	0	-3	-1	-2	0
-1	2	-3	0	-3	-1	-2	0
-1	2	-3	0	-3	-1	-2	0
-1	2	-3	0	-3	-1	-2	0
-1	2	-3	0	-3	-1	-2	0
-1	2	-3	0	-3	-1	-2	0
-1	2	-3	0	-3	-1	-2	0
-1	2	-3	0	-3	-1	-2	0
-1	2	-3	0	-3	-1	-2	0
-1	2	-3	0	-3	-1	-2	0
-1	2	-3	0	-3	-1	-2	0
-1	2	-3	0	-3	-1	-2	0
-1	2	-3	0	-3	-1	-2	0
-1	2	-3	0	-3	-1	-2	0
-1	2	-3	0	-3	-1	-2	0
-1	2	-3	0	-3	-1	-2	0
-1	2	-3	0	-3	-1	-2	0
-1	2	-3	0	-3	-1	-2	0
-1	2	-3	0	-3	-1	-2	0
-1	2	-3	0	-3	-1	-2	0
-1	2	-3	0	-3	-1	-2	0
-1	2	-3	0	-3	-1	-2	0
-1	2	-3	0	-3	-1	-2	0
-1	2	-3	0	-3	-1	-2	0
-1	2	-3	0	-3	-1	-2	0
-1	2	-3	0	-3	-1	-2	0
-1	2	-3	0	-3	-1	-2	0
-1	2	-3	0	-3	-1	-2	0
-1	2	-3	0	-3	-1	-2	0
-1	2	-3	0	-3	-1	-2	0
-1	2	-3	0	-3	-1	-2	0
-1	2	-3	0	-3	-1	-2	0
-1	2	-3	0	-3	-1	-2	0
-1	2	-3	0	-3	-1	-2	0
-1	2	-3	0	-3	-1	-2	0
-1	2	-3	0	-3	-1	-2	0
-1	2	-3	0	-3	-1	-2	0
-1	2	-3	0	-3	-1	-2	0
-1	2	-3	0	-3	-1	-2	0
-1	2	-3	0	-3	-1	-2	0
-1	2	-3	0	-3	-1	-2	0
-1	2	-3	0	-3	-1	-2	0
-1	2	-3	0	-3	-1	-2	0
-1	2	-3	0	-3	-1	-2	0
-1	2	-3	0	-3	-1	-2	0
-1	2	-3	0	-3	-1	-2	0
-1	2	-3	0	-3	-1	-2	0
-1	2	-3	0	-3	-1	-2	0
-1	2	-3	0	-3	-1	-2	0
-1	2	-3	0	-3	-1	-2	0
-1	2	-3	0	-3	-1	-2	0
-1	2	-3	0	-3	-1	-2	0
-1	2	-3	0	-3	-1	-2	0
-1	2	-3	0	-3	-1	-2	0
-1	2	-3	0	-3	-1	-2	0
-1	2	-3	0	-3	-1	-2	0
-1	2	-3	0	-3	-1	-2	0
-1	2	-3	0	-3	-1	-2	0
-1	2	-3	0	-3	-1	-2	0
-1	2	-3	0	-3	-1	-2	0
-1	2	-3	0	-3	-1	-2	0
-1	2	-3	0	-3	-1	-2	0
-1	2	-3	0	-3	-1	-2	0
-1	2	-3	0	-3	-1	-2	0
-1	2	-3	0	-3	-1	-2	0
-1	2	-3	0	-3	-1	-2	0
-1	2	-3	0	-3	-1	-2	0
-1	2	-3	0	-3	-1	-2	0
-1	2	-3	0	-3	-1	-2	0
-1	2	-3	0	-3	-1	-2	0
-1	2	-3	0	-3	-1	-2	0
-1	2	-3	0	-3	-1	-2	0
-1	2	-3	0	-3	-1	-2	0
-1	2	-3	0	-3	-1	-2	0
-1	2	-3	0	-3	-1	-2	0
-1	2	-3	0	-3	-1	-2	0
-1	2	-3	0	-3	-1	-2	0
-1	2	-3	0	-3	-1	-2	0
-1	2	-3	0	-3	-1	-2	0
-1	2	-3	0	-3	-1	-2	0
-1	2	-3	0	-3	-1	-2	0
-1	2	-3	0	-3	-1	-2	0
-1	2	-3	0	-3	-1	-2	0
-1	2	-3	0	-3	-1	-2	0
-1	2	-3	0	-3	-1	-2	0
-1	2	-3	0	-3	-1	-2	0
-1	2	-3	0	-3	-1	-2	0
-1	2	-3	0	-3	-1	-2	0
-1	2	-3	0	-3	-1	-2	0
-1	2	-3	0	-3	-1	-2	0
-1	2	-3	0	-3	-1	-2	0
-1	2	-3	0	-3	-1	-2	0
-1	2	-3	0	-3	-1	-2	0
-1	2	-3	0	-3	-1	-2	0
-1	2	-3	0	-3	-1	-2	0
-1	2	-3	0	-3	-1	-2	0
-1	2	-3	0	-3	-1	-2	0
-1	2	-3	0	-3	-1	-2	0
-1	2	-3	0	-3	-1	-2	0
-1	2	-3	0	-3	-1	-2	0
-1	2	-3	0	-3	-1	-2	0
-1	2	-3	0	-3	-1	-2	0
-1	2	-3	0	-3	-1	-2	0
-1	2	-3	0	-3	-1	-2	0
-1	2	-3	0	-3	-1	-2	0
-1	2	-3	0	-3	-1	-2	0
-1	2	-3	0	-3	-1	-2	0
-1	2	-3	0	-3	-1	-2	0
-1	2	-3	0	-3	-1	-2	0
-1	2	-3	0	-3	-1	-2	0
-1	2	-3	0	-3	-1	-2	0
-1	2	-3	0	-3	-1	-2	0
-1	2	-3	0	-3	-1	-2	0
-1	2	-3	0	-3	-1	-2	0
-1	2	-3	0	-3	-1	-2	0
-1	2	-3	0	-3	-1	-2	0
-1	2	-3	0	-3	-1	-2	0
-1	2	-3	0	-3	-1	-2	0
-1	2	-3	0	-3	-1	-2	0
-1	2	-3	0	-3	-1	-2	0
-1	2	-3	0	-3	-1	-2	0
-1	2	-3	0	-3	-1	-2	0
-1	2	-3	0	-3	-1	-2	0
-1	2	-3	0	-3	-1	-2	0
-1	2	-3	0	-3	-1	-2	0
-1	2	-3	0	-3	-1	-2	0
-1	2	-3	0	-3	-1	-2	0
-1	2	-3	0	-3	-1	-2	0
-1	2	-3	0	-3	-1	-2	0
-1	2	-3	0	-3	-1	-2	0
-1	2	-3	0	-3	-1	-2	0
-1	2	-3	0	-3	-1	-2	0
-1	2	-3	0	-3	-1	-2	0
-1	2	-3	0	-3	-1	-2	0
-1	2	-3	0	-3	-1	-2	0
-1	2	-3	0	-3	-1	-2	0
-1	2	-3	0	-3	-1	-2	0
-1	2	-3	0	-3	-1	-2	0
-1	2	-3	0	-3	-1	-2	0
-1	2	-3	0	-3	-1	-2	0
-1	2	-3	0	-3	-1	-2	0
-1	2	-3	0	-3	-1	-2	0
-1	2	-3	0	-3	-1	-2	0
-1	2	-3	0	-3	-1	-2	0
-1	2	-3	0	-3	-1	-2	0
-1	2	-3	0	-3	-1	-2	0
-1	2	-3	0	-3	-1	-2	0
-1	2	-3	0	-3	-1	-2	0
-1	2	-3	0	-3	-1	-2	0
-1	2	-3	0	-3	-1	-2	0
-1	2	-3	0	-3	-1	-2	0
-1	2	-3	0	-3	-1	-2	0
-1	2	-3	0	-3	-1	-2	0
-1	2	-3	0	-3	-1	-2	0
-1	2	-3	0	-3	-1	-2	0
-1	2	-3	0	-3	-1	-2	0
-1	2	-3	0	-3	-1	-2	0
-1	2	-3	0	-3	-1	-2	0
-1	2	-3	0	-3	-1	-2	0
-1	2	-3	0	-3	-1	-2	0
-1	2	-3	0	-3	-1	-2	0
-1	2	-3	0	-3	-1	-2	0
-1	2	-3	0	-3	-1	-2	0
-1	2	-3	0	-3	-1	-2	0
-1	2	-3	0	-3	-1	-2	0
-1	2	-3	0	-3	-1	-2	0
-1	2	-3	0	-3	-1	-2	0
-1	2	-3	0	-3	-1	-2	0
-1	2	-3	0	-3	-1	-2	0
-1	2	-3	0	-3	-1	-2	0
-1	2	-3	0	-3	-1	-2	0
-1	2	-3	0	-3	-1	-2	0
-1	2	-3	0	-3	-1	-2	0
-1	2	-3	0	-3	-1	-2	0
-1	2	-3	0	-3	-1	-2	0
-1	2	-3	0	-3	-1	-2	0
-1	2	-3	0	-3	-1	-2	0
-1	2	-3	0	-3	-1	-2	0
-1	2	-3	0	-3	-1	-2	0
-1	2	-3	0	-3	-1	-2	0
-1	2	-3	0	-3	-1	-2	0
-1	2	-3	0	-3	-1	-2	0
-1	2	-3	0	-3	-1	-2	0
-1	2	-3	0	-3	-1	-2	0
-1	2	-3	0	-3	-1	-2	0
-1	2	-3	0	-3	-1	-2	0
-1	2	-3	0	-3	-1	-2	0
-1	2	-3	0	-3	-1	-2	0
-1	2	-3	0	-3	-1	-2	0
-1	2	-3	0	-3	-1	-2	0
-1	2	-3	0	-3	-1	-2	0
-1	2	-3	0	-3	-1	-2	0
-1	2	-3	0	-3	-1	-2	0
-1	2	-3	0	-3	-1	-2	0
-1	2	-3	0	-3	-1	-2	0
-1	2	-3	0	-3	-1	-2	0
-1	2	-3	0	-3	-1	-2	0
-1	2	-3	0	-3	-1	-2	0
-1	2	-3	0	-3	-1	-2	0
-1	2	-3	0	-3	-1	-2	0
-1	2	-3	0	-3	-1	-2	0
-1	2	-3	0	-3	-1	-2	0
-1	2	-3	0	-3	-1	-2	0
-1	2	-3	0	-3	-1	-2	0
-1	2	-3	0	-3	-1	-2	0
-1	2	-3	0	-3	-1	-2	0
-1	2	-3	0	-3	-1	-2	0
-1	2	-3	0	-3	-1	-2	0
-1	2	-3	0	-3	-1	-2	0
-1	2	-3	0	-3	-1	-2	0
-1	2	-3	0	-3	-1	-2	0
-1	2	-3	0	-3	-1	-2	0
-1	2	-3	0	-3	-1	-2	0
-1	2	-3	0	-3	-1	-2	0
-1	2	-3	0	-3	-1	-2	0
-1	2	-3	0	-3	-1	-2	0
-1	2	-3	0	-3	-1	-2	0
-1	2	-3	0	-3	-1	-2	0
-1	2	-3	0	-3	-1	-2	0
-1	2	-3	0	-3	-1	-2	0
-1	2	-3	0	-3	-1	-2	0
-1	2	-3	0	-3	-1	-2	0
-1	2	-3	0	-3	-1	-2	0
-1	2	-3	0	-3	-1	-2	0
-1	2	-3	0	-3	-1	-2	0
-1	2	-3	0	-3	-1	-2	0
-1	2	-3	0	-3	-1	-2	0
-1	2	-3	0	-3	-1	-2	0
-1	2	-3	0	-3	-1	-2	0
-1	2	-3	0	-3	-1	-2	0
-1	2	-3	0	-3	-1	-2	0
-1	2	-3	0	-3	-1	-2	0
-1	2	-3	0	-3	-1	-2	0
-1	2	-3	0	-3	-1	-2	0
-1	2	-3	0	-3	-1	-2	0
-1	2	-3	0	-3	-1	-2	0
-1	2	-3	0	-3	-1	-2	0
-1	2	-3	0	-3	-1	-2	0
-1	2	-3	0	-3	-1	-2	0
-1	2	-3	0	-3	-1	-2	0
-1	2	-3	0	-3	-1	-2	0
-1	2	-3	0	-3	-1	-2	0
-1	2	-3	0	-3	-1	-2	0
-1	2	-3	0	-3	-1	-2	0
-1	2	-3	0	-3	-1	-2	0
-1	2	-3	0	-3	-1	-2	0
-1	2	-3	0	-3	-1	-2	0
-1	2	-3	0	-3	-1	-2	0
-1	2	-3	0	-3	-1	-2	0
-1	2	-3	0	-3	-1	-2	0
-1	2	-3	0	-3	-1	-2	0
-1	2	-3	0	-3	-1	-2	0
-1	2	-3	0	-3	-1	-2	0
-1	2	-3	0	-3	-1	-2	0
-1	2	-3	0	-3	-1	-2	0
-1	2	-3	0	-3	-1	-2	0
-1	2	-3	0	-3	-1	-2	0
-1	2	-3	0	-3	-1	-2	0
-1	2	-3	0	-3	-1	-2	0
-1	2	-3	0	-3	-1	-2	0
-1	2	-3	0	-3	-1	-2	0
-1	2	-3	0	-3	-1	-2	0
-1	2	-3	0	-3	-1	-2	0
-1	2	-3	0	-3	-1	-2	0
-1	2	-3	0	-3	-1	-2	0
-1	2	-3	0	-3	-1	-2	0
-1	2	-3	0	-3	-1	-2	0
-1	2	-3	0	-3	-1	-2	0
-1	2	-3	0	-3	-1	-2	0
-1	2	-3	0	-3	-1	-2	0
-1	2	-3	0	-3	-1	-2	0
-1	2	-3	0	-3	-1	-2	0
-1	2	-3	0	-3	-1	-2	0
-1	2	-3	0	-3	-1	-2	0
-1	2	-3	0	-3	-1	-2	0
-1	2	-3	0	-3	-1	-2	0
-1	2	-3	0	-3	-1	-2	0
-1	2	-3	0	-3	-1	-2	0
-1	2	-3	0	-3	-1	-2	0
-1	2	-3	0	-3	-1	-2	0
-1	2	-3	0	-3	-1	-2	0
-1	2	-3	0	-3	-1	-2	0
-1	2	-3	0	-3	-1	-2	0
-1	2	-3	0	-3	-1	-2	0
-1	2	-3	0	-3	-1	-2	0
-1	2	-3	0	-3	-1	-2	0
-1	2	-3	0	-3	-1	-2	0
-1	2	-3	0	-3	-1	-2	0
-1	2	-3	0	-3	-1	-2	0
-1	2	-3	0	-3	-1	-2	0
-1	2	-3	0	-3	-1	-2	0
-1	2	-3	0	-3	-1	-2	0
-1	2	-3	0	-3	-1	-2	0
-1	2	-3	0	-3	-1	-2	0
-1	2	-3	0	-3	-1	-2	0
-1	2	-3	0	-3	-1	-2	0
-1	2	-3	0	-3	-1	-2	0
-1	2	-3	0	-3	-1	-2	0
-1	2	-3	0	-3	-1	-2	0
-1	2	-3	0	-3	-1	-2	0
-1	2	-3	0	-3	-1	-2	0
-1	2	-3	0	-3	-1	-2	0
-1	2	-3	0	-3	-1	-2	0
-1	2	-3	0	-3	-1	-2	0
-1	2	-3	0	-3	-1	-2	0
-1	2	-3	0	-3	-1	-2	0
-1	2	-3	0	-3	-1	-2	0
-1	2	-3	0	-3	-1	-2	0
-1	2	-3	0	-3	-1	-2	0
-1	2	-3	0	-3	-1	-2	0
-1	2	-3	0	-3	-1	-2	0
-1	2	-3	0	-3	-1	-2	0
-1	2	-3	0	-3	-1	-2	0
-1	2	-3	0	-3	-1	-2	0
-1	2	-3	0	-3	-1	-2	0
-1	2	-3	0	-3	-1	-2	0
-1	2	-3	0	-3	-1	-2	0
-1	2	-3	0	-3	-1	-2	0
-1	2	-3	0	-3	-1	-2	0
-1	2	-3	0	-3	-1	-2	0
-1	2	-3	0	-3	-1	-2	0
-1	2	-3	0	-3	-1	-2	0
-1	2	-3	0	-3	-1	-2	0
-1	2	-3	0	-3	-1	-2	0
-1	2	-3	0	-3	-1	-2	0
-1	2	-3	0	-3	-1	-2	0
-1	2	-3	0	-3	-1	-2	0
-1	2	-3	0	-3	-1	-2	0
-1	2	-3	0	-3	-1	-2	0
-1	2	-3	0	-3	-1	-2	0
-1	2	-3	0	-3	-1	-2	0
-1	2	-3	0	-3	-1	-2	0
-1	2	-3	0	-3	-1	-2	0
-1	2	-3	0	-3	-1	-2	0
-1	2	-3	0	-3	-1	-2	0
-1	2	-3	0	-3	-1	-2	0
-1	2	-3	0	-3	-1	-2	0
-1	2	-3	0	-3	-1	-2	0
-1	2	-3	0	-3	-1	-2	0
-1	2	-3	0	-3	-1	-2	0
-1	2	-3	0	-3	-1	-2	0
-1	2	-3	0	-3	-1	-2	0
-1	2	-3	0	-3	-1	-2	0
-1	2	-3	0	-3	-1	-2	0
-1	2	-3	0	-3	-1	-2	0
-1	2	-3	0	-3	-1	-2	0
-1	2	-3	0	-3	-1	-2	0
-1	2	-3	0	-3	-1	-2	0
-1	2	-3	0	-3	-1	-2	0
-1	2	-3	0	-3	-1	-2	0
-1	2	-3	0	-3	-1	-2	0
-1	2	-3	0	-3	-1	-2	0
-1	2	-3	0	-3	-1	-2	0
-1	2	-3	0	-3	-1	-2	0
-1	2	-3	0	-3	-1	-2	0
-1	2	-3	0	-3	-1	-2	0
-1	2	-3	0	-3	-1	-2	0
-1	2	-3	0	-3	-1	-2	0
-1	2	-3	0	-3	-1	-2	0
-1	2	-3	0	-3	-1	-2	0
-1	2	-3	0	-3	-1	-2	0
-1	2	-3	0	-3	-1	-2	0
-1	2	-3	0	-3	-1	-2	0
-1	2	-3	0	-3	-1	-2	0
-1	2	-3	0	-3	-1	-2	0
-1	2	-3	0	-3	-1	-2	0
-1	2	-3	0	-3	-1	-2	0
-1	2	-3	0	-3	-1	-2	0
-1	2	-3	0	-3	-1	-2	0
-1	2	-3	0	-3	-1	-2	0
-1	2	-3	0	-3	-1	-2	0
-1	2	-3	0	-3	-1	-2	0
-1	2	-3	0	-3	-1	-2	0
-1	2	-3	0	-3	-1	-2	0
-1	2	-3	0	-3	-1	-2	0
-1	2	-3	0	-3	-1	-2	0
-1	2	-3	0	-3	-1	-2	0
-1	2	-3	0	-3	-1	-2	0
-1	2	-3	0	-3	-1	-2	0
-1	2	-3	0	-3	-1	-2	0
-1	2	-3	0	-3	-1	-2	0
-1	2	-3	0	-3	-1	-2	0
-1	2	-3	0	-3	-1	-2	0
-1	2	-3	0	-3	-1	-2	0
-1	2	-3	0	-3	-1	-2	0
-1	2	-3	0	-3	-1	-2	0
-1	2	-3	0	-3	-1	-2	0
-1	2	-3	0	-3	-1	-2	0
-1	2	-3	0	-3	-1	-2	0
-1	2	-3	0	-3	-1	-2	0
-1	2	-3	0	-3	-1	-2	0
-1	2	-3	0	-3	-1	-2	0
-1	2	-3	0	-3	-1	-2	0
-1	2	-3	0	-3	-1	-2	0
-1	2	-3	0	-3	-1	-2	0
-1	2	-3	0	-3	-1	-2	0
-1	2	-3	0	-3	-1	-2	0
-1	2	-3	0	-3	-1	-2	0
-1	2	-3	0	-3	-1	-2	0
-1	2	-3	0	-3	-1	-2	0
-1	2	-3	0	-3	-1	-2	0
-1	2	-3	0	-3	-1	-2	0
-1	2	-3	0	-3	-1	-2	0
-1	2	-3	0	-3	-1	-2	0
-1	2	-3	0	-3	-1	-2	0
-1	2	-3	0	-3	-1	-2	0
-1	2	-3	0	-3	-1	-2	0
-1	2	-3	0	-3	-1	-2	0
-1	2	-3	0	-3	-1	-2	0
-1	2	-3	0	-3	-1	-2	0
-1	2	-3	0	-3	-1	-2	0
-1	2	-3	0	-3	-1	-2	0
-1	2	-3	0	-3	-1	-2	0
-1	2	-3	0	-3	-1	-2	0
-1	2	-3	0	-3	-1	-2	0
-1	2	-3	0	-3	-1	-2	0
-1	2	-3	0	-3	-1	-2	0
-1	2	-3	0	-3	-1	-2	0
-1	2	-3	0	-3	-1	-2	0
-1	2	-3	0	-3	-1	-2	0
-1	2	-3	0	-3	-1	-2	0
-1	2	-3	0	-3	-1	-2	0
-1	2	-3	0	-3	-1	-2	0
-1	2	-3	0	-3	-1	-2	0
-1	2	-3	0	-3	-1	-2	0
-1	2	-3	0	-3	-1	-2	0
-1	2	-3	0	-3	-1	-2	0
-1	2	-3	0	-3	-1	-2	0
-1	2	-3	0	-3	-1	-2	0
-1	2	-3	0	-3	-1	-2	0
-1	2	-3	0	-3	-1	-2	0
-1	2	-3	0	-3	-1	-2	0
-1	2	-3	0	-3	-1	-2	0
-1	2	-3	0	-3	-1	-2	0
-1	2	-3	0	-3	-1	-2	0
-1	2	-3	0	-3	-1	-2	0
-1	2	-3	0	-3	-1	-2	0
-1	2	-3	0	-3	-1	-2	0
-1	2	-3	0	-3	-1	-2	0
-1	2	-3	0	-3	-1	-2	0
-1	2	-3	0	-3	-1	-2	0
-1	2	-3	0	-3	-1	-2	0
-1	2	-3	0	-3	-1	-2	0
-1	2	-3	0	-3	-1	-2	0
-1	2	-3	0	-3	-1	-2	0
-1	2	-3	0	-3	-1	-2	0
-1	2	-3	0	-3	-1	-2	0
-1	2	-3	0	-3	-1	-2	0
-1	2	-3	0	-3	-1	-2	0
-1	2	-3	0	-3	-1	-2	0
-1	2	-3	0	-3	-1	-2	0
-1	2	-3	0	-3	-1	-2	0
-1	2	-3	0	-3	-1	-2	0
-1	2	-3	0	-3	-1	-2	0
-1	2	-3	0	-3	-1	-2	0
-1	2	-3	0	-3	-1	-2	0
-1	2	-3	0	-3	-1	-2	0
-1	2	-3	0	-3	-1	-2	0
-1	2	-3	0	-3	-1	-2	0
-1	2	-3	0	-3	-1	-2	0
-1	2	-3	0	-3	-1	-2	0
-1	2	-3	0	-3	-1	-2	0
-1	2	-3	0	-3	-1	-2	0
-1	2	-3	0	-3	-1	-2	0
-1	2	-3	0	-3	-1	-2	0
-1	2	-3	0	-3	-1	-2	0
-1	2	-3	0	-3	-1	-2	0
-1	2	-3	0	-3	-1	-2	0
-1	2	-3	0	-3	-1	-2	0
-1	2	-3	0	-3	-1	-2	0
-1	2	-3	0	-3	-1	-2	0
-1	2	-3	0	-3	-1	-2	0
-1	2	-3	0	-3	-1	-2	0
-1	2	-3	0	-3	-1	-2	0
-1	2	-3	0	-3	-1	-2	0
-1	2	-3	0	-3	-1	-2	0
-1	2	-3	0	-3	-1	-2	0
-1	2	-3	0	-3	-1	-2	0
-1	2	-3	0	-3	-1	-2	0
-1	2	-3	0	-3	-1	-2	0
-1	2	-3	0	-3	-1	-2	0
-1	2	-3	0	-3	-1	-2	0
-1	2	-3	0	-3	-1	-2	0
-1	2	-3	0	-3	-1	-2	0
-1	2	-3	0	-3	-1	-2	0
-1	2	-3	0	-3	-1	-2	0
-1	2	-3	0	-3	-1	-2	0
-1	2	-3	0	-3	-1	-2	0
-1	2	-3	0	-3	-1	-2	0
-1	2	-3	0	-3	-1	-2	0
-1	2	-3	0	-3	-1	-2	0
-1	2	-3	0	-3	-1	-2	0
-1	2	-3	0	-3	-1	-2	0
-1	2	-3	0	-3	-1	-2	0
-1	2	-3	0	-3	-1	-2	0
-1	2	-3	0	-3	-1	-2	0
-1	2	-3	0	-3	-1	-2	0
-1	2	-3	0	-3	-1	-2	0
-1	2	-3	0	-3	-1	-2	0
-1	2	-3	0	-3	-1	-2	0
-1	2	-3	0	-3	-1	-2	0
-1	2	-3	0	-3	-1	-2	0
-1	2	-3	0	-3	-1	-2	0
-1	2	-3	0	-3	-1	-2	0
-1	2	-3	0	-3	-1	-2	0
-1	2	-3	0	-3	-1	-2	0
-1	2	-3	0	-3	-1	-2	0
-1	2	-3	0	-3	-1	-2	0
-1	2	-3	0	-3	-1	-2	0
-1	2	-3	0	-3	-1	-2	0
-1	2	-3	0	-3	-1	-2	0
-1	2	-3	0	-3	-1	-2	0
-1	2	-3	0	-3	-1	-2	0
-1	2	-3	0	-3	-1	-2	0
-1	2	-3	0	-3	-1	-2	0
-1	2	-3	0	-3	-1	-2	0
-1	2	-3	0	-3	-1	-2	0
-1	2	-3	0	-3	-1	-2	0
-1	2	-3	0	-3	-1	-2	0
-1	2	-3	0	-3	-1	-2	0
-1	2	-3	0	-3	-1	-2	0
-1	2	-3	0	-3	-1	-2	0
-1	2	-3	0	-3	-1	-2	0
-1	2	-3	0	-3	-1	-2	0
-1	2	-3	0	-3	-1	-2	0
-1	2	-3	0	-3	-1	-2	0
-1	2	-3	0	-3	-1	-2	0
-1	2	-3	0	-3	-1	-2	0
-1	2	-3	0	-3	-1	-2	0
-1	2	-3	0	-3	-1	-2	0
-1	2	-3	0	-3	-1	-2	0
-1	2	-3	0	-3	-1	-2	0
-1	2	-3	0	-3	-1	-2	0
-1	2	-3	0	-3	-1	-2	0
-1	2	-3	0	-3	-1	-2	0
-1	2	-3	0	-3	-1	-2	0
-1	2	-3	0	-3	-1	-2	0
-1	2	-3	0	-3	-1	-2	0
-1	2	-3	0	-3	-1	-2	0
-1	2	-3	0	-3	-1	-2	0
-1	2	-3	0	-3	-1	-2	0
-1	2	-3	0	-3	-1	-2	0
-1	2	-3	0	-3	-1	-2	0
-1	2	-3	0	-3	-1	-2	0
-1	2	-3	0	-3	-1	-2	0
-1	2	-3	0	-3	-1	-2	0
-1	2	-3	0	-3	-1	-2	0
-1	2	-3	0	-3	-1	-2	0
-1	2	-3	0	-3	-1	-2	0
-1	2	-3	0	-3	-1	-2	0
-1	2	-3	0	-3	-1	-2	0
-1	2	-3	0	-3	-1	-2	0
-1	2	-3	0	-3	-1	-2	0
-1	2	-3	0	-3	-1	-2	0
-1	2	-3	0	-3	-1	-2	0
-1	2	-3	0	-3	-1	-2	0
-1	2	-3	0	-3	-1	-2	0
-1	2	-3	0	-3	-1	-2	0
-1	2	-3	0	-3	-1	-2	0
-1	2	-3	0	-3	-1	-2	0
-1	2	-3	0	-3	-1	-2	0
-1	2	-3	0	-3	-1	-2	0
-1	2	-3	0	-3	-1	-2	0
-1	2	-3	0	-3	-1	-2	0
-1	2	-3	0	-3	-1	-2	0
-1	2	-3	0	-3	-1	-2	0
-1	2	-3	0	-3	-1	-2	0
-1	2	-3	0	-3	-1	-2	0
-1	2	-3	0	-3	-1	-2	0
-1	2	-3	0	-3	-1	-2	0
-1	2	-3	0	-3	-1	-2	0
-1	2	-3	0	-3	-1	-2	0
-1	2	-3	0	-3	-1	-2	0
-1	2	-3	0	-3	-1	-2	0
-1	2	-3	0	-3	-1	-2	0
-1	2	-3	0	-3	-1	-2	0
-1	2	-3	0	-3	-1	-2	0
-1	2	-3	0	-3	-1	-2	0
-1	2	-3	0	-3	-1	-2	0
-1	2	-3	0	-3	-1	-2	0
-1	2	-3	0	-3	-1	-2	0
-1	2	-3	0	-3	-1	-2	0
-1	2	-3	0	-3	-1	-2	0
-1	2	-3	0	-3	-1	-2	0
-1	2	-3	0	-3	-1	-2	0
-1	2	-3	0	-3	-1	-2	0
-1	2	-3	0	-3	-1	-2	0
-1	2	-3	0	-3	-1	-2	0
-1	2	-3	0	-3	-1	-2	0
-1	2	-3	0	-3	-1	-2	0
-1	2	-3	0	-3	-1	-2	0
-1	2	-3	0	-3	-1	-2	0
-1	2	-3	0	-3	-1	-2	0
-1	2	-3	0	-3	-1	-2	0
-1	2	-3	0	-3	-1	-2	0
-1	2	-3	0	-3	-1	-2	0
-1	2	-3	0	-3	-1	-2	0
-1	2	-3	0	-3	-1	-2	0
-1	2	-3	0	-3	-1	-2	0
-1	2	-3	0	-3	-1	-2	0
-1	2	-3	0	-3	-1	-2	0
-1	2	-3	0	-3	-1	-2	0
-1	2	-3	0	-3	-1	-2	0
-1	2	-3	0	-3	-1	-2	0
-1	2	-3	0	-3	-1	-2	0
-1	2	-3	0	-3	-1	-2	0
-1	2	-3	0	-3	-1	-2	0
-1	2	-3	0	-3	-1	-2	0
-1	2	-3	0	-3	-1	-2	0
-1	2	-3	0	-3	-1	-2	0
-1	2	-3	0	-3	-1	-2	0
-1	2	-3	0	-3	-1	-2	0
-1	2	-3	0	-3	-1	-2	0
-1	2	-3	0	-3	-1	-2	0
-1	2	-3	0	-3	-1	-2	0
-1	2	-3	0	-3	-1	-2	0
-1	2	-3	0	-3	-1	-2	0
-1	2	-3	0	-3	-1	-2	0
-1	2	-3	0	-3	-1	-2	0
-1	2	-3	0	-3	-1	-2	0
-1	2	-3	0	-3	-1	-2	0
-1	2	-3	0	-3	-1	-2	0
-1	2	-3	0	-3	-1	-2	0
-1	2	-3	0	-3	-1	-2	0
-1	2	-3	0	-3	-1	-2	0
-1	2	-3	0	-3	-1	-2	0
-1	2	-3	0	-3	-1	-2	0
-1	2	-3	0	-3	-1	-2	0
-1	2	-3	0	-3	-1	-2	0
-1	2	-3	0	-3	-1	-2	0
-1	2	-3	0	-3	-1	-2	0
-1	2	-3	0	-3	-1	-2	0
-1	2	-3	0	-3	-1	-2	0
-1	2	-3	0	-3	-1	-2	0
-1	2	-3	0	-3	-1	-2	0
-1	2	-3	0	-3	-1	-2	0
-1	2	-3	0	-3	-1	-2	0
-1	2	-3	0	-3	-1	-2	0
-1	2	-3	0	-3	-1	-2	0
-1	2	-3	0	-3	-1	-2	0
-1	2	-3	0	-3	-1	-2	0
-1	2	-3	0	-3	-1	-2	0
-1	2	-3	0	-3	-1	-2	0
-1	2	-3	0	-3	-1	-2	0
-1	2	-3	0	-3	-1	-2	0
-1	2	-3	0	-3	-1	-2	0
-1	2	-3	0	-3	-1	-2	0
-1	2	-3	0	-3	-1	-2	0
-1	2	-3	0	-3	-1	-2	0
-1	2	-3	0	-3	-1	-2	0
-1	2	-3	0	-3	-1	-2	0
-1	2	-3	0	-3	-1	-2	0
-1	2	-3	0	-3	-1	-2	0
-1	2	-3	0	-3	-1	-2	0
-1	2	-3	0	-3	-1	-2	0
-1	2	-3	0	-3	-1	-2	0
-1	2	-3	0	-3	-1	-2	0
-1	2	-3	0	-3	-1	-2	0
-1	2	-3	0	-3	-1	-2	0
-1	2	-3	0	-3	-1	-2	0
-1	2	-3	0	-3	-1	-2	0
-1	2	-3	0	-3	-1	-2	0
-1	2	-3	0	-3	-1	-2	0
-1	2	-3	0	-3	-1	-2	0
-1	2	-3	0	-3	-1	-2	0
-1	2	-3	0	-3	-1	-2	0
-1	2	-3	0	-3	-1	-2	0
-1	2	-3	0	-3	-1	-2	0
-1	2	-3	0	-3	-1	-2	0
-1	2	-3	0	-3	-1	-2	0
-1	2	-3	0	-3	-1	-2	0
-1	2	-3	0	-3	-1	-2	0
-1	2	-3	0	-3	-1	-2	0
-1	2	-3	0	-3	-1	-2	0
-1	2	-3	0	-3	-1	-2	0
-1	2	-3	0	-3	-1	-2	0
-1	2	-3	0	-3	-1	-2	0
-1	2	-3	0	-3	-1	-2	0
-1	2	-3	0	-3	-1	-2	0
-1	2	-3	0	-3	-1	-2	0
-1	2	-3	0	-3	-1	-2	0
-1	2	-3	0	-3	-1	-2	0
-1	2	-3	0	-3	-1	-2	0
-1	2	-3	0	-3	-1	-2	0
-1	2	-3	0	-3	-1	-2	0
-1	2	-3	0	-3	-1	-2	0
-1	2	-3	0	-3	-1	-2	0
-1	2	-3	0	-3	-1	-2	0
-1	2	-3	0	-3	-1	-2	0
-1	2	-3	0	-3	-1	-2	0
-1	2	-3	0	-3	-1	-2	0
-1	2	-3	0	-3	-1	-2	0
-1	2	-3	0	-3	-1	-2	0
-1	2	-3	0	-3	-1	-2	0
-1	2	-3	0	-3	-1	-2	0
-1	2	-3	0	-3	-1	-2	0
-1	2	-3	0	-3	-1	-2	0
-1	2	-3	0	-3	-1	-2	0
-1	2	-3	0	-3	-1	-2	0
-1	2	-3	0	-3	-1	-2	0
-1	2	-3	0	-3	-1	-2	0
-1	2	-3	0	-3	-1	-2	0
-1	2	-3	0	-3	-1	-2	0
-1	2	-3	0	-3	-1	-2	0
-1	2	-3	0	-3	-1	-2	0
-1	2	-3	0	-3	-1	-2	0
-1	2	-3	0	-3	-1	-2	0
-1	2	-3	0	-3	-1	-2	0
-1	2	-3	0	-3	-1	-2	0
-1	2	-3	0	-3	-1	-2	0
-1	2	-3	0	-3	-1	-2	0
-1	2	-3	0	-3	-1	-2	0
-1	2	-3	0	-3	-1	-2	0
-1	2	-3	0	-3	-1	-2	0
-1	2	-3	0	-3	-1	-2	0
-1	2	-3	0	-3	-1	-2	0
-1	2	-3	0	-3	-1	-2	0
-1	2	-3	0	-3	-1	-2	0
-1	2	-3	0	-3	-1	-2	0
-1	2	-3	0	-3	-1	-2	0
-1	2	-3	0	-3	-1	-2	0
-1	2	-3	0	-3	-1	-2	0
-1	2	-3	0	-3	-1	-2	0
-1	2	-3	0	-3	-1	-2	0
-1	2	-3	0	-3	-1	-2	0
-1	2	-3	0	-3	-1	-2	0
-1	2	-3	0	-3	-1	-2	0
-1	2	-3	0	-3	-1	-2	0
-1	2	-3	0	-3	-1	-2	0
-1	2	-3	0	-3	-1	-2	0
-1	2	-3	0	-3	-1	-2	0
-1	2	-3	0	-3	-1	-2	0
-1	2	-3	0	-3	-1	-2	0
-1	2	-3	0	-3	-1	-2	0
-1	2	-3	0	-3	-1	-2	0
-1	2	-3	0	-3	-1	-2	0
-1	2	-3	0	-3	-1	-2	0
-1	2	-3	0	-3	-1	-2	0
-1	2	-3	0	-3	-1	-2	0
-1	2	-3	0	-3	-1	-2	0
-1	2	-3	0	-3	-1	-2	0
-1	2	-3	0	-3	-1	-2	0
-1	2	-3	0	-3	-1	-2	0
-1	2	-3	0	-3	-1	-2	0
-1	2	-3	0	-3	-1	-2	0
-1	2	-3	0	-3	-1	-2	0
-1	2	-3	0	-3	-1	-2	0
-1	2	-3	0	-3	-1	-2	0
-1	2	-3	0	-3	-1	-2	0
-1	2	-3	0	-3	-1	-2	0
-1	2	-3	0	-3	-1	-2	0
-1	2	-3	0	-3	-1	-2	0
-1	2	-3	0	-3	-1	-2	0
-1	2	-3	0	-3	-1	-2	0
-1	2	-3	0	-3	-1	-2	0
-1	2	-3	0	-3	-1	-2	0
-1	2	-3	0	-3	-1	-2	0
-1	2	-3	0	-3	-1	-2	0
-1	2	-3	0	-3	-1	-2	0
-1	2	-3	0	-3	-1	-2	0
-1	2	-3	0	-3	-1	-2	0
-1	2	-3	0	-3	-1	-2	0
-1	2	-3	0	-3	-1	-2	0
-1	2	-3	0	-3	-1	-2	0
-1	2	-3	0	-3	-1	-2	0
-1	2	-3	0	-3	-1	-2	0
-1	2	-3	0	-3	-1	-2	0
-1	2	-3	0	-3	-1	-2	0
-1	2	-3	0	-3	-1	-2	0
-1	2	-3	0	-3	-1	-2	0
-1	2	-3	0	-3	-1	-2	0
-1	2	-3	0	-3	-1	-2	0
-1	2	-3	0	-3	-1	-2	0
-1	2	-3	0	-3	-1	-2	0
-1	2	-3	0	-3	-1	-2	0
-1	2	-3	0	-3	-1	-2	0
-1	2	-3	0	-3	-1	-2	0
-1	2	-3	0	-3	-1	-2	0
-1	2	-3	0	-3	-1	-2	0
-1	2	-3	0	-3	-1	-2	0
-1	2	-3	0	-3	-1	-2	0
-1	2	-3	0	-3	-1	-2	0
-1	2	-3	0	-3	-1	-2	0
-1	2	-3	0	-3	-1	-2	0
-1	2	-3	0	-3	-1	-2	0
-1	2	-3	0	-3	-1	-2	0
-1	2	-3	0	-3	-1	-2	0
-1	2	-3	0	-3	-1	-2	0
-1	2	-3	0	-3	-1	-2	0
-1	2	-3	0	-3	-1	-2	0
-1	2	-3	0	-3	-1	-2	0
-1	2	-3	0	-3	-1	-2	0
-1	2	-3	0	-3	-1	-2	0
-1	2	-3	0	-3	-1	-2	0
-1	2	-3	0	-3	-1	-2	0
-1	2	-3	0	-3	-1	-2	0
-1	2	-3	0	-3	-1	-2	0
-1	2	-3	0	-3	-1	-2	0
-1	2	-3	0	-3	-1	-2	0
-1	2	-3	0	-3	-1	-2	0
-1	2	-3	0	-3	-1	-2	0
-1	2	-3	0	-3	-1	-2	0
-1	2	-3	0	-3	-1	-2	0
-1	2	-3	0	-3	-1	-2	0
-1	2	-3	0	-3	-1	-2	0
-1	2	-3	0	-3	-1	-2	0
-1	2	-3	0	-3	-1	-2	0
-1	2	-3	0	-3	-1	-2	0
-1	2	-3	0	-3	-1	-2	0
-1	2	-3	0	-3	-1	-2	0
-1	2	-3	0	-3	-1	-2	0
-1	2	-3	0	-3	-1	-2	0
-1	2	-3	0	-3	-1	-2	0
-1	2	-3	0	-3	-1	-2	0
-1	2	-3	0	-3	-1	-2	0
-1	2	-3	0	-3	-1	-2	0
-1	2	-3	0	-3	-1	-2	0
-1	2	-3	0	-3	-1	-2	0
-1	2	-3	0	-3	-1	-2	0
-1	2	-3	0	-3	-1	-2	0
-1	2	-3	0	-3	-1	-2	0
-1	2	-3	0	-3	-1	-2	0
-1	2	-3	0	-3	-1	-2	0
-1	2	-3	0	-3	-1	-2	0
-1	2	-3	0	-3	-1	-2	0
-1	2	-3	0	-3	-1	-2	0
-1	2	-3	0	-3	-1	-2	0
-1	2	-3	0	-3	-1	-2	0
-1	2	-3	0	-3	-1	-2	0
-1	2	-3	0	-3	-1	-2	0
-1	2	-3	0	-3	-1	-2	0
-1	2	-3	0	-3	-1	-2	0
-1	2	-3	0	-3	-1	-2	0
-1	2	-3	0	-3	-1	-2	0
-1	2	-3	0	-3	-1	-2	0
-1	2	-3	0	-3	-1	-2	0
-1	2	-3	0	-3	-1	-2	0
-1	2	-3	0	-3	-1	-2	0
-1	2	-3	0	-3	-1	-2	0
-1	2	-3	0	-3	-1	-2	0
-1	2	-3	0	-3	-1	-2	0
-1	2	-3	0	-3	-1	-2	0
-1	2	-3	0	-3	-1	-2	0
-1	2	-3	0	-3	-1	-2	0
-1	2	-3	0	-3	-1	-2	0
-1	2	-3	0	-3	-1	-2	0
-1	2	-3	0	-3	-1	-2	0
-1	2	-3	0	-3	-1	-2	0
-1	2	-3	0	-3	-1	-2	0
-1	2	-3	0	-3	-1	-2	0
-1	2	-3	0	-3	-1	-2	0
-1	2	-3	0	-3	-1	-2	0
-1	2	-3	0	-3	-1	-2	0
-1	2	-3	0	-3	-1	-2	0
-1	2	-3	0	-3	-1	-2	0
-1	2	-3	0	-3	-1	-2	0
-1	2	-3	0	-3	-1	-2	0
-1	2	-3	0	-3	-1	-2	0
-1	2	-3	0	-3	-1	-2	0
-1	2	-3	0	-3	-1	-2	0
-1	2	-3	0	-3	-1	-2	0
-1	2	-3	0	-3	-1	-2	0
-1	2	-3	0	-3	-1	-2	0
-1	2	-3	0	-3	-1	-2	0
-1	2	-3	0	-3	-1	-2	0
-1	2	-3	0	-3	-1	-2	0
-1	2	-3	0	-3	-1	-2	0
-1	2	-3	0	-3	-1	-2	0
-1	2	-3	0	-3	-1	-2	0
-1	2	-3	0	-3	-1	-2	0
-1	2	-3	0	-3	-1	-2	0
-1	2	-3	0	-3	-1	-2	0
-1	2	-3	0	-3	-1	-2	0
-1	2	-3	0	-3	-1	-2	0
-1	2	-3	0	-3	-1	-2	0
-1	2	-3	0	-3	-1	-2	0
-1	2	-3	0	-3	-1	-2	0
-1	2	-3	0	-3	-1	-2	0
-1	2	-3	0	-3	-1	-2	0
-1	2	-3	0	-3	-1	-2	0
-1	2	-3	0	-3	-1	-2	0
-1	2	-3	0	-3	-1	-2	0
-1	2	-3	0	-3	-1	-2	0
-1	2	-3	0	-3	-1	-2	0
-1	2	-3	0	-3	-1	-2	0
-1	2	-3	0	-3	-1	-2	0
-1	2	-3	0	-3	-1	-2	0
-1	2	-3	0	-3	-1	-2	0
-1	2	-3	0	-3	-1	-2	0
-1	2	-3	0	-3	-1	-2	0
-1	2	-3	0	-3	-1	-2	0
-1	2	-3	0	-3	-1	-2	0
-1	2	-3	0	-3	-1	-2	0
-1	2	-3	0	-3	-1	-2	0
-1	2	-3	0	-3	-1	-2	0
-1	2	-3	0	-3	-1	-2	0
-1	2	-3	0	-3	-1	-2	0
-1	2	-3	0	-3	-1	-2	0
-1	2	-3	0	-3	-1	-2	0
-1	2	-3	0	-3	-1	-2	0
-1	2	-3	0	-3	-1	-2	0
-1	2	-3	0	-3	-1	-2	0
-1	2	-3	0	-3	-1	-2	0
-1	2	-3	0	-3	-1	-2	0
-1	2	-3	0	-3	-1	-2	0
-1	2	-3	0	-3	-1	-2	0
-1	2	-3	0	-3	-1	-2	0
-1	2	-3	0	-3	-1	-2	0
-1	2	-3	0	-3	-1	-2	0
-1	2	-3	0	-3	-1	-2	0
-1	2	-3	0	-3	-1	-2	0
-1	2	-3	0	-3	-1	-2	0
-1	2	-3	0	-3	-1	-2	0
-1	2	-3	0	-3	-1	-2	0
-1	2	-3	0	-3	-1	-2	0
-1	2	-3	0	-3	-1	-2	0
-1	2	-3	0	-3	-1	-2	0
-1	2	-3	0	-3	-1	-2	0
-1	2	-3	0	-3	-1	-2	0
-1	2	-3	0	-3	-1	-2	0
-1	2	-3	0	-3	-1	-2	0
-1	2	-3	0	-3	-1	-2	0
-1	2	-3	0	-3	-1	-2	0
-1	2	-3	0	-3	-1	-2	0
-1	2	-3	0	-3	-1	-2	0
-1	2	-3	0	-3	-1	-2	0
-1	2	-3	0	-3	-1	-2	0
-1	2	-3	0	-3	-1	-2	0
-1	2	-3	0	-3	-1	-2	0
-1	2	-3	0	-3	-1	-2	0
-1	2	-3	0	-3	-1	-2	0
-1	2	-3	0	-3	-1	-2	0
-1	2	-3	0	-3	-1	-2	0
-1	2	-3	0	-3	-1	-2	0
-1	2	-3	0	-3	-1	-2	0
-1	2	-3	0	-3	-1	-2	0
-1	2	-3	0	-3	-1	-2	0
-1	2	-3	0	-3	-1	-2	0
-1	2	-3	0	-3	-1	-2	0
-1	2	-3	0	-3	-1	-2	0
-1	2	-3	0	-3	-1	-2	0
-1	2	-3	0	-3	-1	-2	0
-1	2	-3	0	-3	-1	-2	0
-1	2	-3	0	-3	-1	-2	0
-1	2	-3	0	-3	-1	-2	0
-1	2	-3	0	-3	-1	-2	0
-1	2	-3	0	-3	-1	-2	0
-1	2	-3	0	-3	-1	-2	0
-1	2	-3	0	-3	-1	-2	0
-1	2	-3	0	-3	-1	-2	0
-1	2	-3	0	-3	-1	-2	0
-1	2	-3	0	-3	-1	-2	0
-1	2	-3	0	-3	-1	-2	0
-1	2	-3	0	-3	-1	-2	0
-1	2	-3	0	-3	-1	-2	0
-1	2	-3	0	-3	-1	-2	0
-1	2	-3	0	-3	-1	-2	0
-1	2	-3	0	-3	-1	-2	0
-1	2	-3	0	-3	-1	-2	0
-1	2	-3	0	-3	-1	-2	0
-1	2	-3	0	-3	-1	-2	0
-1	2	-3	0	-3	-1	-2	0
-1	2	-3	0	-3	-1	-2	0
-1	2	-3	0	-3	-1	-2	0
-1	2	-3	0	-3	-1	-2	0
-1	2	-3	0	-3	-1	-2	0
-1	2	-3	0	-3	-1	-2	0
-1	2	-3	0	-3	-1	-2	0
-1	2	-3	0	-3	-1	-2	0
-1	2	-3	0	-3	-1	-2	0
-1	2	-3	0	-3	-1	-2	0
-1	2	-3	0	-3	-1	-2	0
-1	2	-3	0	-3	-1	-2	0
-1	2	-3	0	-3	-1	-2	0
-1	2	-3	0	-3	-1	-2	0
-1	2	-3	0	-3	-1	-2	0
-1	2	-3	0	-3	-1	-2	0
-1	2	-3	0	-3	-1	-2	0
-1	2	-3	0	-3	-1	-2	0
-1	2	-3	0	-3	-1	-2	0
-1	2	-3	0	-3	-1	-2	0
-1	2	-3	0	-3	-1	-2	0
-1	2	-3	0	-3	-1	-2	0
-1	2	-3	0	-3	-1	-2	0
-1	2	-3	0	-3	-1	-2	0
-1	2	-3	0	-3	-1	-2	0
-1	2	-3	0	-3	-1	-2	0
-1	2	-3	0	-3	-1	-2	0
-1	2	-3	0	-3	-1	-2	0
-1	2	-3	0	-3	-1	-2	0
-1	2	-3	0	-3	-1	-2	0
-1	2	-3	0	-3	-1	-2	0
-1	2	-3	0	-3	-1	-2	0
-1	2	-3	0	-3	-1	-2	0
-1	2	-3	0	-3	-1	-2	0
-1	2	-3	0	-3	-1	-2	0
[truncated: 2,462 more rows]
