# Supplementary material for: Flexible Virtual Reality System for Neurorehabilitation and Quality of Life Improvement
Source: Sensors (Basel). 2020 Oct 23;20(21):6045. doi: 10.3390/s20216045 (PMC7672612; doi:10.3390/s20216045)
Supplement: Supplementary file 1 [file sensors-20-06045-s001.zip › S4_EMG/User2/BallDirectingTest2.txt]

0	0	0	0	0	0	0	0
-28	-4	-1	-1	-1	5	-2	-11
2	-1	-1	-1	-1	0	1	2
2	7	4	0	0	-2	1	2
2	7	4	0	0	-2	1	2
2	7	4	0	0	-2	1	2
2	7	4	0	0	-2	1	2
2	7	4	0	0	-2	1	2
2	7	4	0	0	-2	1	2
2	7	4	0	0	-2	1	2
1	1	1	-1	-1	-2	0	2
1	1	1	-1	-1	-2	0	2
1	1	1	-1	-1	-2	0	2
1	1	1	-1	-1	-2	0	2
1	1	1	-1	-1	-2	0	2
1	1	1	-1	-1	-2	0	2
1	1	1	-1	-1	-2	0	2
-8	2	0	-1	-2	-3	-8	0
-8	2	0	-1	-2	-3	-8	0
-3	-8	-3	0	1	2	1	0
0	6	-1	0	1	-1	0	1
0	6	-1	0	1	-1	0	1
2	-2	-4	0	-2	0	3	2
1	4	-2	-3	-1	0	0	0
1	4	-2	-3	-1	0	0	0
-2	0	0	0	-2	-3	2	0
-2	0	0	0	-2	-3	2	0
-2	0	0	0	-2	-3	2	0
-2	0	0	0	-2	-3	2	0
-2	0	0	0	-2	-3	2	0
-2	0	0	0	-2	-3	2	0
0	-5	1	-1	-2	1	0	-1
0	-2	0	1	0	-3	-4	-1
0	-2	0	1	0	-3	-4	-1
0	-2	0	1	0	-3	-4	-1
1	3	-1	-1	-2	0	1	1
1	3	-1	-1	-2	0	1	1
1	3	-1	-1	-2	0	1	1
1	3	-1	-1	-2	0	1	1
1	3	-1	-1	-2	0	1	1
0	-7	-2	-1	0	1	-1	-3
0	-7	-2	-1	0	1	-1	-3
0	-7	-2	-1	0	1	-1	-3
0	-7	-2	-1	0	1	-1	-3
-1	3	3	0	1	2	0	0
-1	3	3	0	1	2	0	0
-1	7	2	0	1	1	5	3
0	-4	1	0	-1	-3	1	1
0	-4	1	0	-1	-3	1	1
0	-4	1	0	-1	-3	1	1
0	-4	1	0	-1	-3	1	1
0	-1	1	1	-1	0	-7	-2
4	8	-5	-2	-3	-1	2	2
-1	4	-5	-1	1	0	1	-3
-1	4	-5	-1	1	0	1	-3
-1	4	-5	-1	1	0	1	-3
0	-4	-2	-2	-1	-1	-3	-2
0	3	-1	1	-1	-3	1	-2
1	-6	-8	-2	0	-2	2	0
1	-6	-8	-2	0	-2	2	0
-1	0	-1	0	1	-2	-2	-2
-5	-19	-4	-1	-2	1	4	1
1	1	1	-1	1	-2	-1	0
-1	3	5	-1	1	-2	-2	-2
-1	3	5	-1	1	-2	-2	-2
1	9	1	-1	-3	-1	-2	0
0	-2	-5	0	-1	-3	-3	-1
0	-2	-5	0	-1	-3	-3	-1
0	3	-2	-1	-1	-2	2	-1
1	-9	0	0	-2	-1	2	-3
-2	2	0	-1	-1	-1	1	0
1	-4	-1	-3	-3	-1	1	1
3	-6	-4	-2	-1	-1	0	-1
-2	6	-2	0	-4	0	-3	-3
-2	-2	-2	-4	-1	0	0	-1
0	-3	2	1	1	0	4	1
0	-3	2	1	1	0	4	1
0	-3	2	1	1	0	4	1
-1	-10	-1	-1	0	0	-1	1
-1	-9	-4	-1	-1	1	-3	-2
-1	-5	1	-1	-1	0	-5	-4
3	4	-4	-1	-4	-2	2	4
3	4	-4	-1	-4	-2	2	4
3	4	-4	-1	-4	-2	2	4
-2	-2	-2	-2	0	0	-1	-1
1	16	-3	-2	-1	-4	0	4
0	-6	-4	0	1	2	2	1
-2	2	-1	0	-4	-3	-2	-2
-3	-6	0	-1	0	1	1	-1
-5	-13	-1	0	-3	0	-3	-3
-5	-13	-1	0	-3	0	-3	-3
-5	-13	-1	0	-3	0	-3	-3
1	-10	-2	0	-1	-2	-1	2
1	-10	-2	0	-1	-2	-1	2
3	-2	-9	-1	0	1	1	0
1	11	-1	-1	-4	-3	-4	-2
-1	-19	-7	-4	-1	1	3	-1
-1	-2	-1	-2	-2	0	-1	-3
3	2	0	-2	-1	0	1	2
0	4	0	-2	-1	5	3	0
-4	-5	0	-2	-2	-1	-1	-2
0	3	-1	0	-1	-3	2	1
0	3	-1	0	-1	-3	2	1
-1	3	-1	0	-1	-2	-3	-1
-1	3	-1	0	-1	-2	-3	-1
-1	3	-1	0	-1	-2	-3	-1
-1	-7	-4	-1	-1	-3	-1	-2
-3	-5	2	-2	-2	-1	-3	-2
-3	-5	2	-2	-2	-1	-3	-2
1	-1	-9	-1	-2	-2	-6	-3
1	13	10	-1	-2	3	0	0
1	13	10	-1	-2	3	0	0
1	13	10	-1	-2	3	0	0
-2	-3	-1	0	-2	1	0	3
0	-5	-3	-2	0	-2	-1	1
0	-5	-3	-2	0	-2	-1	1
0	6	-2	-2	-1	-3	1	-1
0	6	-2	-2	-1	-3	1	-1
-2	-3	-2	0	-1	-1	2	1
-2	-3	-2	0	-1	-1	2	1
-1	-6	-2	0	0	-3	0	-3
-2	-13	1	0	0	3	-1	-2
-2	-13	1	0	0	3	-1	-2
-2	-3	0	1	-5	-2	0	0
-2	-3	0	1	-5	-2	0	0
0	5	2	0	-3	-4	0	2
0	5	2	0	-3	-4	0	2
-1	-4	-6	-2	-2	3	1	-1
-2	1	2	-1	0	2	2	1
-2	1	2	-1	0	2	2	1
-1	4	1	-1	0	-1	-1	-1
-1	0	-4	-3	-1	-1	2	-1
-1	-4	-2	-1	0	1	1	0
-2	-1	-2	-2	-2	-1	-2	1
-2	-1	-2	-2	-2	-1	-2	1
-1	-8	0	0	-1	0	-2	-2
-1	-1	-1	-1	-2	0	-2	-1
0	-6	-3	2	-1	0	4	1
0	10	1	0	0	0	0	0
0	10	1	0	0	0	0	0
0	1	0	-3	0	-3	0	1
-2	2	1	-2	-1	-2	-9	-2
-1	-10	-1	-1	0	0	-2	-1
1	2	0	-1	0	-1	0	1
1	2	0	-1	0	-1	0	1
-1	1	1	0	-3	-4	-2	-2
0	-1	-2	0	-3	1	5	2
0	-3	-1	1	-3	1	4	1
0	-3	-1	1	-3	1	4	1
-1	-3	-1	2	-1	0	-5	-7
-2	-4	-5	-2	0	-1	1	1
0	3	4	1	3	0	1	2
-3	-5	0	1	-1	0	0	-4
0	3	-2	-4	-2	-1	-3	-1
-1	3	3	1	-1	-1	0	3
-3	-5	-1	-2	-2	-2	2	1
-1	-3	2	3	0	3	2	2
-1	-4	1	-3	3	4	2	1
0	6	-4	-1	-1	-5	1	-3
0	4	6	-1	-3	-3	-1	-3
-2	5	-2	-1	-1	0	-1	-2
-2	5	-2	-1	-1	0	-1	-2
-1	-6	-2	-3	-3	-1	1	0
-1	-14	-7	-1	0	0	0	1
-1	-14	-7	-1	0	0	0	1
3	8	11	4	3	-2	-3	0
-2	-1	-4	1	-3	-5	2	-1
1	-1	-7	-4	-6	-3	-4	0
-1	0	-4	-2	1	-1	-2	-1
-1	0	-4	-2	1	-1	-2	-1
-2	-9	5	-1	-1	3	-2	-2
-2	-9	5	-1	-1	3	-2	-2
-1	0	-5	2	-1	-2	0	-2
-1	-7	-2	0	0	-1	-4	0
-1	-7	-2	0	0	-1	-4	0
-1	-7	-2	0	0	-1	-4	0
-1	-7	-2	0	0	-1	-4	0
-1	4	0	-3	-3	-1	1	1
0	11	9	2	0	2	5	0
0	11	9	2	0	2	5	0
0	-3	-3	-3	-5	-2	6	1
0	-3	-3	-3	-5	-2	6	1
0	-3	-3	-3	-5	-2	6	1
0	-3	-3	-3	-5	-2	6	1
0	-3	-3	-3	-5	-2	6	1
-1	1	-2	-1	1	0	2	-1
-1	1	-2	-1	1	0	2	-1
0	-3	-2	-1	-1	-1	-1	4
-1	6	-3	-3	0	-1	-4	-2
-1	6	-3	-3	0	-1	-4	-2
-2	-3	7	1	-1	-1	-2	-1
-2	-3	7	1	-1	-1	-2	-1
-1	-3	0	1	-1	1	-1	-2
-1	0	-2	-2	-2	1	-1	0
-1	0	-2	-2	-2	1	-1	0
-3	2	3	0	-1	2	0	-1
-3	2	3	0	-1	2	0	-1
-3	2	3	0	-1	2	0	-1
-3	2	3	0	-1	2	0	-1
-3	2	3	0	-1	2	0	-1
-3	2	3	0	-1	2	0	-1
-3	2	3	0	-1	2	0	-1
-4	0	-2	-4	-2	3	-3	0
-4	0	-2	-4	-2	3	-3	0
-4	0	-2	-4	-2	3	-3	0
0	-9	-5	0	-1	-2	-1	2
0	-9	-5	0	-1	-2	-1	2
0	-9	-5	0	-1	-2	-1	2
0	-9	-5	0	-1	-2	-1	2
-2	-5	-1	1	-3	-5	-5	-2
-2	-5	-1	1	-3	-5	-5	-2
-3	19	10	0	-2	-4	1	2
-1	-4	-4	-5	-3	-2	0	2
-1	-4	-4	-5	-3	-2	0	2
-5	-2	3	-1	0	1	6	0
-5	-2	3	-1	0	1	6	0
-5	1	1	-1	0	1	3	3
-5	1	1	-1	0	1	3	3
1	-4	-6	0	-5	-4	4	0
1	1	-2	0	1	-1	1	0
1	1	-2	0	1	-1	1	0
2	-3	2	0	-2	0	-3	-5
2	-3	2	0	-2	0	-3	-5
2	3	-3	-1	-2	-5	-7	2
2	3	-3	-1	-2	-5	-7	2
2	3	-3	-1	-2	-5	-7	2
2	3	-3	-1	-2	-5	-7	2
2	3	-3	-1	-2	-5	-7	2
2	3	-3	-1	-2	-5	-7	2
-2	5	1	-4	-5	-2	-12	-3
1	4	-7	-1	2	-2	-2	-1
1	4	-7	-1	2	-2	-2	-1
1	4	-7	-1	2	-2	-2	-1
1	12	7	4	2	-5	1	-2
1	12	7	4	2	-5	1	-2
1	12	7	4	2	-5	1	-2
1	12	7	4	2	-5	1	-2
1	12	7	4	2	-5	1	-2
0	5	-4	-2	2	1	5	1
0	5	-4	-2	2	1	5	1
0	5	-4	-2	2	1	5	1
0	5	-4	-2	2	1	5	1
0	5	-4	-2	2	1	5	1
-3	4	1	-3	-1	1	1	0
4	14	3	2	-3	-5	-9	-3
4	14	3	2	-3	-5	-9	-3
1	17	-4	-5	-3	-1	-3	-5
1	17	-4	-5	-3	-1	-3	-5
1	17	-4	-5	-3	-1	-3	-5
7	-5	13	1	1	1	10	2
7	-5	13	1	1	1	10	2
-2	1	-1	-2	-1	-1	3	2
-2	1	-1	-2	-1	-1	3	2
-2	1	-1	-2	-1	-1	3	2
0	-2	-3	-1	-1	1	-1	-4
0	-2	-3	-1	-1	1	-1	-4
3	10	-1	-2	-5	-6	-10	-5
3	10	-1	-2	-5	-6	-10	-5
3	10	-1	-2	-5	-6	-10	-5
-3	-6	-1	1	0	2	3	2
-3	-6	-1	1	0	2	3	2
2	-7	1	1	1	-3	-2	0
2	-7	1	1	1	-3	-2	0
0	-5	-9	-1	-3	0	1	-3
0	-4	-1	-1	-2	2	-3	-3
-2	-3	-1	-1	0	0	-4	-2
3	3	1	0	-1	-1	-3	0
3	3	1	0	-1	-1	-3	0
3	3	1	0	-1	-1	-3	0
0	-11	-4	-4	-2	2	-1	0
-4	-9	0	-1	-3	-2	-6	-2
-1	-3	-6	-1	-2	-6	2	-3
-2	-12	7	3	0	2	1	5
-1	1	-3	-2	-3	0	3	-1
-1	-3	5	-1	-1	6	8	3
-1	-1	2	-1	2	1	-7	-2
-1	-1	2	-1	2	1	-7	-2
1	8	4	-1	0	-1	-9	-4
1	8	4	-1	0	-1	-9	-4
1	-6	3	0	0	3	3	4
-1	-13	-6	0	-3	-4	1	-3
3	22	0	-3	1	-2	-1	1
3	22	0	-3	1	-2	-1	1
2	-6	-9	-1	-2	-2	4	1
-2	-3	6	-1	-2	0	1	-4
-2	-5	-4	-2	-1	1	-2	-2
-3	-6	0	-2	-1	0	0	1
-1	4	2	-1	-2	-4	-5	2
-1	4	2	-1	-2	-4	-5	2
2	7	1	-1	-2	-4	-4	0
0	-5	2	1	1	6	1	4
0	-5	2	1	1	6	1	4
0	0	-1	-1	-1	-3	-7	-7
0	-3	-1	0	-1	1	-2	-1
0	-3	-1	0	-1	1	-2	-1
0	-3	-1	0	-1	1	-2	-1
0	-3	-1	0	-1	1	-2	-1
0	-3	-1	0	-1	1	-2	-1
0	-3	-1	0	-1	1	-2	-1
0	5	-4	0	-1	-2	-5	-1
-1	-11	-4	0	-2	-2	0	-5
-2	-7	-4	-2	0	2	1	-1
-1	6	1	1	0	-1	1	2
-1	6	1	1	0	-1	1	2
0	-14	0	-2	0	5	9	2
0	-14	0	-2	0	5	9	2
4	14	10	1	-2	-1	0	1
4	14	10	1	-2	-1	0	1
-1	8	-3	1	-1	-3	-3	-6
-1	-3	-2	0	-2	-1	-3	-3
-3	-10	-4	-1	0	0	3	0
-2	-9	7	1	-2	-3	-2	0
-1	-21	1	0	-3	-2	-3	0
-6	-22	-4	0	0	-2	0	-3
-6	-22	-4	0	0	-2	0	-3
-5	18	2	-2	-2	0	-2	-3
-2	2	-4	-2	-1	-5	-1	-1
-2	2	-4	-2	-1	-5	-1	-1
-1	5	1	1	-2	-2	-6	0
-2	-18	4	1	-2	1	1	0
0	7	-4	0	0	0	-5	-2
-2	-2	5	0	0	-1	3	0
1	-18	-7	-1	-2	1	-3	1
3	-2	-3	-4	-1	1	1	3
-2	-3	-7	-2	1	3	-2	0
2	5	-6	-5	-1	0	4	1
-1	3	6	0	-2	-1	1	1
1	2	3	3	1	-1	-1	0
0	-5	-8	-3	-1	-1	-3	-2
-1	-16	-2	-2	-1	1	2	-6
2	43	6	-2	0	-3	-3	-4
0	-3	-2	-2	-1	-3	-3	1
1	3	7	0	-1	0	1	0
-1	-4	-7	-4	-3	1	-7	-6
-2	3	9	0	-3	1	-3	-3
1	5	-5	-2	0	0	1	2
1	7	5	-2	-2	-2	0	-2
3	25	4	0	-2	-5	3	0
-1	4	1	0	-2	-3	-3	-2
-2	-2	3	-2	-1	-3	-3	-1
-1	-4	0	-2	-2	3	4	3
1	17	2	0	-2	0	1	1
-3	-2	-1	0	0	1	2	0
1	18	7	2	1	-5	-5	-3
1	18	7	2	1	-5	-5	-3
-2	-8	-7	-3	-4	-3	2	5
-2	-8	-7	-3	-4	-3	2	5
-1	-4	3	0	3	4	0	-1
-1	-4	3	0	3	4	0	-1
0	0	2	-1	0	0	0	2
0	0	2	-1	0	0	0	2
-2	-5	3	-1	-2	-3	-5	-3
-2	-4	-7	0	-2	-2	1	1
-2	-4	-7	0	-2	-2	1	1
2	-7	-4	-3	-1	0	0	-2
2	-7	-4	-3	-1	0	0	-2
1	-5	-1	-1	-3	-2	-3	1
1	-5	-1	-1	-3	-2	-3	1
-1	0	-1	0	-1	-1	-2	-5
-1	0	-1	0	-1	-1	-2	-5
1	-8	-12	-1	0	-2	1	0
2	-9	-21	-3	-2	-2	-1	-2
1	-6	3	1	-1	1	3	-1
1	-6	3	1	-1	1	3	-1
12	17	-2	-4	-2	0	0	1
5	-2	-1	1	1	-6	2	1
5	-2	-1	1	1	-6	2	1
0	7	7	1	1	-1	-1	5
0	7	7	1	1	-1	-1	5
-32	-12	-6	-1	-5	2	-6	-12
-32	-12	-6	-1	-5	2	-6	-12
4	4	-10	-4	-2	0	-6	-2
4	4	-10	-4	-2	0	-6	-2
-1	-12	-4	-1	0	4	22	8
7	-9	-3	0	2	3	-4	-4
2	-8	3	3	-2	-3	-5	-2
-5	-3	3	-4	-2	2	-7	-4
-5	-3	3	-4	-2	2	-7	-4
-8	15	5	-1	-3	0	-2	-3
-1	0	1	3	2	4	3	2
-1	-7	-2	-1	3	7	-4	-5
-3	4	8	0	-3	-1	-6	0
-4	-12	-7	-2	0	-4	-4	2
-2	-19	-7	2	0	-10	-10	2
-1	-4	1	-3	-1	-1	-5	-2
1	15	2	0	1	1	-6	-2
2	13	3	-2	-2	0	1	3
-1	-17	-8	-1	-1	-2	-3	-2
-1	-17	-8	-1	-1	-2	-3	-2
-4	1	2	-1	-1	-6	-10	-3
-4	1	2	-1	-1	-6	-10	-3
-1	-1	1	1	1	1	-2	0
-1	6	2	1	-2	4	4	-1
1	-5	1	1	3	1	1	2
2	6	-7	-1	-2	1	-1	-4
-2	2	-2	-3	-4	-3	-2	0
4	-1	-7	-2	2	3	10	4
-1	-12	-8	-3	-3	0	-2	0
-2	-3	-1	-2	-2	-4	-2	0
0	-7	-8	-4	-4	-3	0	-1
-2	-4	4	2	0	7	6	3
2	-3	-5	1	0	1	5	4
-1	6	0	-1	0	-4	-1	-5
-2	2	4	0	-1	-3	-2	1
0	-2	-8	1	-1	-4	4	1
-3	7	9	0	3	2	-6	-3
0	-6	-3	-2	-4	2	2	0
-2	-12	-8	-1	1	-1	2	0
1	9	-11	-1	0	-2	-2	-2
-2	-8	-3	-4	-3	-4	-16	-5
-5	11	12	2	-1	0	-6	-4
1	-16	-8	-1	-1	1	5	4
-6	-7	-6	-3	1	3	4	-3
-1	-7	-3	-1	-1	0	0	-4
1	2	3	0	-2	-3	-2	1
3	12	-4	-1	-1	0	0	1
0	-9	0	1	0	-2	1	-2
0	-9	0	1	0	-2	1	-2
1	1	-6	-2	-2	-2	-5	-2
-2	-6	-1	-5	-1	2	0	-1
-6	2	0	3	3	-5	-2	-6
0	-1	-1	-2	-2	-4	-1	-2
0	-1	-1	-2	-2	-4	-1	-2
0	1	3	-3	-4	-6	-1	0
0	-8	0	0	2	6	3	0
1	-11	3	6	2	-1	-1	2
-3	6	-3	-4	0	-1	-4	-1
-4	-15	-4	-2	-2	0	-6	-1
-4	-15	-4	-2	-2	0	-6	-1
-1	-4	0	-1	-3	0	1	2
4	18	-4	-2	-2	-3	-5	-4
-1	-2	2	-2	-1	-1	4	5
-3	-8	7	-1	-2	0	0	0
-2	-6	3	2	-1	-1	-6	2
-3	-2	-5	-4	-3	-5	-10	4
-4	-5	2	0	-2	-1	4	0
1	1	-6	-1	0	5	8	0
0	-1	-6	-2	-4	-6	-5	-6
1	0	-8	-4	-1	2	2	-3
0	17	-2	0	0	1	-2	0
0	-8	-5	-3	-3	2	-3	6
0	17	-2	-1	-1	-5	-8	-8
0	9	8	3	1	2	12	3
1	15	8	0	-1	-2	-2	-3
3	-4	0	1	-1	4	-2	7
3	-4	0	1	-1	4	-2	7
-2	1	4	-3	0	-1	-6	-7
3	27	10	0	-1	-1	-3	5
-2	0	6	2	-1	1	11	-2
-3	-13	-8	-2	-2	0	-3	-5
0	-9	-3	3	0	0	-1	0
0	-3	-7	-4	-4	-3	-4	-4
1	9	5	-2	-1	0	-1	-2
-6	-10	-10	-5	-3	-5	-8	-16
-6	-10	-10	-5	-3	-5	-8	-16
-3	-3	-2	-3	-1	-8	-7	-6
1	-3	-4	-3	-1	1	-2	1
-3	6	4	-1	1	0	-5	-6
-1	-1	-8	-3	0	-1	2	-2
-1	-2	1	-2	0	0	3	-1
-1	-2	1	-2	0	0	3	-1
2	-11	-17	-3	-1	-2	-1	-2
-2	3	0	0	-1	-5	-3	-1
-1	-17	-8	-1	-1	2	4	0
-5	-18	7	1	0	5	6	0
2	2	-12	-2	-3	-8	-1	1
-4	-7	3	-1	-1	-5	-9	-2
-1	-21	-9	-2	0	0	-4	-3
-1	-21	-9	-2	0	0	-4	-3
-3	4	0	-1	0	-2	-1	-1
-3	4	0	-1	0	-2	-1	-1
-4	-7	0	-2	-2	1	1	1
1	1	-9	-2	0	1	8	5
-3	1	11	3	-2	-4	-3	-1
3	-6	-4	-1	-2	-5	-3	5
0	5	-1	1	0	-1	-1	-2
-1	-7	-6	-1	0	1	1	-2
-1	9	3	-2	0	3	2	-1
-1	-9	-2	-1	-1	0	0	1
-1	-9	-2	-1	-1	0	0	1
7	-14	4	-3	0	3	0	1
-9	-15	6	2	-1	0	1	1
6	18	1	-2	0	-1	-2	-3
-7	3	-4	-1	-3	-6	-5	-2
-1	1	-2	0	-1	-4	-5	-1
0	1	-5	0	-2	-2	5	1
1	-7	-5	-1	0	-1	2	4
-2	2	7	-1	0	0	-3	0
0	9	-7	-1	-1	-5	0	-1
-1	-6	-5	-2	-1	2	2	-3
9	14	-5	-1	-2	-4	-1	-2
-3	-19	0	2	1	1	1	-3
-5	-7	-2	0	-1	1	2	-2
2	1	1	-1	-1	2	-3	-2
0	-2	1	-1	-1	-3	4	0
3	-3	-10	0	-2	2	9	2
-3	-8	-6	-2	-1	2	0	3
-1	-2	-1	0	1	0	-7	-2
0	15	0	-4	-1	-4	-2	0
-5	3	10	1	-1	-1	-5	-4
5	17	-3	-2	-1	-2	-3	1
4	-8	-6	-2	-2	-4	1	5
-6	-19	1	-2	1	-5	-6	-1
-12	-17	2	1	-2	-3	-5	-9
4	21	-5	0	-4	0	-16	-11
5	-4	-1	-1	-1	1	7	0
-1	-3	1	2	1	3	-7	-1
-1	-3	1	2	1	3	-7	-1
-9	-11	-10	-1	-3	0	5	6
1	2	10	2	-2	-1	-3	-6
0	-3	-6	-1	0	2	2	4
-6	-6	-2	0	-2	-3	4	1
0	-24	-1	2	-4	0	-7	-1
4	-14	-8	1	1	3	3	-4
4	12	7	0	0	1	0	2
-1	-8	4	-1	1	2	-1	1
-1	-7	1	-3	-1	1	4	5
0	2	-3	-1	1	-6	-4	-6
1	1	0	-2	-1	-3	-2	1
-3	-5	4	-4	2	3	1	3
2	5	2	-1	1	0	2	6
2	5	2	-1	1	0	2	6
0	-3	0	0	-4	-5	0	-4
-5	-9	3	1	0	1	1	-3
1	10	3	-3	0	-3	-4	-3
1	10	3	-3	0	-3	-4	-3
2	-4	-1	2	3	0	3	4
1	7	-2	-2	-2	-2	0	-1
-1	-6	-8	0	1	0	-6	-7
-1	-3	-4	-1	-4	-2	0	3
1	6	1	0	1	0	1	-1
-1	2	5	2	0	0	0	3
-4	-9	1	1	0	1	1	-1
-5	-6	11	0	-2	2	-3	1
2	8	-1	1	-3	-2	0	-3
0	-1	2	1	-1	1	0	1
0	0	-1	1	-3	0	0	0
-6	-8	-4	0	0	-5	-4	-3
3	7	1	1	1	-1	0	1
-2	-3	0	-2	0	0	-3	-1
2	2	2	2	1	0	1	-2
-1	0	12	2	1	-2	3	2
-6	-5	-1	-1	-2	-5	-11	-5
-2	-5	-5	0	-1	-1	-6	-3
-2	-5	-5	0	-1	-1	-6	-3
0	2	-1	0	0	0	2	3
-2	2	-1	-3	0	-1	0	0
1	-9	-3	2	1	0	-1	-2
0	-3	1	1	-1	-1	1	1
0	3	2	1	0	0	-4	-1
-2	-1	-2	-2	-3	1	0	-1
2	5	3	-1	0	1	2	1
-3	-8	-5	-3	-3	2	3	-2
-2	-3	1	-1	-1	2	-2	0
2	-5	-3	-2	0	0	-1	-2
-2	9	12	1	0	-1	-1	0
0	4	2	2	-1	0	2	-1
-2	-4	-8	-2	-2	-3	-4	-3
0	-14	-9	1	0	2	4	-3
-1	5	0	-1	-1	-1	-4	-1
0	-9	-1	0	1	-1	-1	-1
-3	-18	-9	0	-1	-2	-7	1
2	4	-6	0	0	-4	-4	-2
3	6	-5	1	0	-2	2	2
-3	9	1	-4	-1	0	-2	1
-2	-14	-4	0	0	0	3	2
-2	-14	-4	0	0	0	3	2
-3	-19	-2	-1	-3	-4	-2	0
-3	-19	-2	-1	-3	-4	-2	0
-4	-1	2	-2	-2	-1	2	0
0	3	-2	-3	0	1	-2	-1
0	5	-2	0	0	-3	2	-1
4	6	-10	-3	-2	1	1	-1
4	6	-10	-3	-2	1	1	-1
3	19	6	3	-1	-6	5	2
1	-9	2	2	0	-1	-1	-2
2	0	-8	1	-1	0	2	1
-1	3	9	2	1	-3	-3	-2
-1	3	9	2	1	-3	-3	-2
0	0	3	0	-1	-1	5	-2
-3	4	-3	-3	-2	-2	-11	-6
-5	-19	-5	0	2	2	1	0
-5	-19	-5	0	2	2	1	0
-2	1	-5	-1	0	-4	-3	-2
-4	-8	8	1	0	5	11	2
3	11	-4	-6	0	-4	-2	-1
3	11	-4	-6	0	-4	-2	-1
3	1	-6	-4	-3	-4	2	4
-4	-8	3	1	0	3	3	0
0	0	1	-1	1	-2	-1	0
0	0	1	-1	1	-2	-1	0
0	0	1	-1	1	-2	-1	0
-2	-7	2	1	-3	-4	-2	-2
-2	5	1	0	-1	-6	-6	-3
-1	-4	-8	-2	0	-2	-4	-3
1	19	7	-1	-3	2	2	0
1	2	0	-2	-2	1	2	-2
-3	16	3	1	-1	-4	-4	-4
-5	-29	-8	-1	-3	-4	-3	-2
-5	-29	-8	-1	-3	-4	-3	-2
-4	-15	-5	-1	-3	2	-2	-1
2	8	2	-2	-1	-2	-5	-3
2	8	2	-2	-1	-2	-5	-3
-5	-12	3	1	-1	1	2	1
-3	-9	9	4	0	0	4	2
10	61	-29	-8	-2	-7	-3	-1
-18	-31	15	3	-1	4	-7	-6
-24	-9	-1	0	-2	-1	1	-4
-11	-17	28	8	4	12	10	5
1	17	-11	-6	-6	-10	-8	-2
-15	-24	-6	0	2	12	4	-2
-15	-24	-6	0	2	12	4	-2
-8	-10	3	0	0	-1	2	-2
-8	-10	3	0	0	-1	2	-2
-6	-16	1	0	-3	0	-3	-7
12	3	-11	-2	-3	-2	12	13
18	35	3	-2	-1	2	-1	-4
-4	-13	11	1	-2	4	-6	-5
1	-19	-6	2	-1	-1	3	6
-4	12	2	-1	0	0	-3	-2
-4	12	2	-1	0	0	-3	-2
2	9	-7	-3	-2	-11	-6	0
-8	-8	-11	-1	-2	3	13	13
-2	0	0	-2	1	-2	-6	-2
2	-3	-2	0	-2	3	2	-2
-1	-2	-21	-3	-1	1	-4	-2
-1	-2	-21	-3	-1	1	-4	-2
-5	-24	7	0	-1	4	5	2
-1	9	13	2	-2	0	0	-3
1	7	3	1	-1	2	-2	0
-27	-10	-7	1	-1	-1	0	0
-1	-10	-7	0	0	-4	0	-3
-8	-7	-3	-3	-1	-1	-3	-1
6	-3	-7	-3	-1	-4	0	2
4	0	7	-1	-1	-4	-3	-2
6	15	11	-3	-1	0	6	3
1	0	0	-4	-1	0	1	3
-3	7	0	-1	0	-2	-3	-3
-2	-4	5	-2	-3	1	-4	-2
-2	-4	5	-2	-3	1	-4	-2
5	3	1	-1	-2	-6	-11	-2
-5	-33	-5	-2	0	4	2	1
2	9	8	-1	1	2	-5	-3
-8	-23	-5	1	-1	2	5	-2
3	4	0	-3	-2	2	-1	0
-8	-7	-1	0	0	0	4	0
-8	1	-5	-2	-1	0	-7	-7
7	10	7	3	1	-1	-3	1
-3	26	4	-1	-2	0	-4	-2
-2	3	-1	0	0	1	-1	-1
1	-3	5	2	1	0	-5	-1
0	-4	-1	-1	-4	1	-3	-2
-3	-4	-2	2	-1	0	0	0
12	11	-2	-3	-4	-1	4	4
2	-5	-11	-1	-2	0	-6	-2
0	0	-5	-4	-2	-3	1	-2
-4	-14	-5	-1	0	0	-3	-4
-4	-14	-5	-1	0	0	-3	-4
2	3	3	-1	-1	-1	2	1
-3	-13	2	2	-2	-3	-1	1
-4	3	8	1	-2	-2	-3	-3
1	4	-6	-3	-1	1	4	-2
-1	3	-1	0	-2	1	-2	0
1	2	-8	-6	-3	-1	-3	-1
-2	-16	-7	-2	-3	0	2	-4
1	0	2	-2	-2	0	0	2
0	4	-4	-4	-3	-1	0	0
0	7	18	2	1	3	-1	0
1	-2	-1	-2	-2	-2	-1	3
1	11	4	4	0	2	5	3
-2	-10	-3	-5	-5	-3	3	1
1	3	-6	-1	-1	-1	-2	1
-1	-4	-2	0	-1	1	-1	2
1	-4	-7	-2	0	0	4	1
-7	4	-1	-2	-2	1	-2	-1
1	15	9	3	1	-4	-6	-6
2	14	7	7	2	-4	1	1
2	14	7	7	2	-4	1	1
0	-6	-12	-3	-2	-1	3	-1
0	-2	0	1	0	3	2	2
-2	-10	0	1	-1	1	0	-1
0	-7	-2	-2	0	-1	2	1
0	4	1	0	1	3	4	2
-3	-8	-7	-3	-2	-2	-3	-3
0	-3	4	-3	-1	-1	-4	-5
0	-3	4	-3	-1	-1	-4	-5
-3	-4	-5	-4	-1	-2	-1	-1
-3	-4	-5	-4	-1	-2	-1	-1
-3	-4	-5	-4	-1	-2	-1	-1
-3	-4	-5	-4	-1	-2	-1	-1
-3	-4	-5	-4	-1	-2	-1	-1
0	4	0	0	0	-1	-3	-3
1	-3	-4	-2	-1	1	5	0
1	-3	-4	-2	-1	1	5	0
-2	0	1	0	-1	0	4	-3
-2	0	1	0	-1	0	4	-3
1	-1	-1	-4	0	1	-1	-2
-5	-12	-1	-4	0	-1	3	-1
2	8	5	2	0	-1	-9	0
-3	6	5	3	1	1	5	-1
1	6	-2	3	-2	-4	-1	-1
1	-4	-6	0	0	2	6	5
-4	-26	0	1	-3	2	-2	-2
-3	-10	0	-3	-3	0	-6	-2
-3	-10	0	-3	-3	0	-6	-2
-3	-10	0	-3	-3	0	-6	-2
-3	-10	0	-3	-3	0	-6	-2
-3	-10	0	-3	-3	0	-6	-2
-2	0	-6	1	-1	-1	0	-4
1	1	1	-1	0	0	3	4
1	1	1	-1	0	0	3	4
1	1	1	-1	0	0	3	4
1	1	1	-1	0	0	3	4
-2	-11	-1	-1	-2	3	5	3
-1	-1	-5	-2	-4	-6	-5	-5
0	7	1	-1	0	0	-1	-1
0	7	1	-1	0	0	-1	-1
0	-5	-2	-3	2	5	2	3
2	4	-1	2	1	-1	-4	-4
-2	3	4	-1	2	1	-2	1
2	-5	-8	-2	-2	-4	-5	-3
1	9	-2	-2	4	0	0	-1
1	9	-2	-2	4	0	0	-1
1	9	-2	-2	4	0	0	-1
-1	-1	-1	0	-1	-1	-1	-1
-1	1	0	-1	-1	1	-1	-2
3	-5	-1	3	-3	2	11	6
0	-4	-2	-2	0	2	4	0
-2	-2	-2	-2	-4	-4	-7	-4
-2	7	1	-2	-2	-2	0	-2
0	-4	-4	0	0	-5	-2	1
-4	-5	-3	-2	-1	0	-3	-4
3	2	1	1	1	0	1	1
1	-4	3	1	-2	-4	-4	-6
1	-1	-2	-1	-1	0	-3	-1
1	-1	-2	-1	-1	0	-3	-1
-1	5	-6	-1	-2	-1	4	-3
-1	5	-6	-1	-2	-1	4	-3
-1	-3	-7	-5	-3	1	5	-1
-1	-1	1	-3	-3	2	1	2
1	-4	-8	-3	-3	0	14	1
0	3	3	1	-1	-4	2	4
-1	8	3	-1	0	-1	-3	-2
-1	8	3	-1	0	-1	-3	-2
-1	1	-8	2	-1	-1	-5	-2
-1	1	-8	2	-1	-1	-5	-2
-1	-5	1	-2	-1	-1	-10	-5
-1	-5	1	-2	-1	-1	-10	-5
0	1	-10	-4	0	-2	-4	-5
0	1	-10	-4	0	-2	-4	-5
1	6	6	1	1	1	1	1
1	6	6	1	1	1	1	1
1	6	6	1	1	1	1	1
1	6	6	1	1	1	1	1
1	6	6	1	1	1	1	1
1	6	6	1	1	1	1	1
-3	4	-5	-4	-1	-7	-11	-4
-3	4	-5	-4	-1	-7	-11	-4
-3	4	-5	-4	-1	-7	-11	-4
-1	4	5	1	-3	-2	0	2
0	-1	-2	3	-1	-1	0	0
0	-1	-2	3	-1	-1	0	0
0	-1	-2	3	-1	-1	0	0
0	-1	-2	3	-1	-1	0	0
-2	-3	3	2	-2	-9	-10	-5
-2	-3	3	2	-2	-9	-10	-5
-2	-3	3	2	-2	-9	-10	-5
-2	-3	3	2	-2	-9	-10	-5
-2	-3	3	2	-2	-9	-10	-5
3	5	-4	-2	-1	-1	2	0
3	5	-4	-2	-1	-1	2	0
3	5	-4	-2	-1	-1	2	0
-2	-6	2	-2	-4	-5	0	-2
-2	-6	2	-2	-4	-5	0	-2
-1	3	-1	0	2	-2	0	-1
-1	3	-1	0	2	-2	0	-1
-1	3	-1	0	2	-2	0	-1
-2	4	1	0	1	5	1	2
-2	4	1	0	1	5	1	2
-2	4	1	0	1	5	1	2
-2	4	1	0	1	5	1	2
-2	4	1	0	1	5	1	2
-2	4	1	0	1	5	1	2
-2	4	1	0	1	5	1	2
-2	4	1	0	1	5	1	2
-2	4	1	0	1	5	1	2
-2	4	1	0	1	5	1	2
-2	4	1	0	1	5	1	2
-2	4	1	0	1	5	1	2
-2	4	1	0	1	5	1	2
-2	4	1	0	1	5	1	2
-2	4	1	0	1	5	1	2
-2	4	1	0	1	5	1	2
-2	4	1	0	1	5	1	2
-2	4	1	0	1	5	1	2
-2	4	1	0	1	5	1	2
0	0	5	2	1	-3	-1	-1
0	0	5	2	1	-3	-1	-1
0	0	5	2	1	-3	-1	-1
0	0	5	2	1	-3	-1	-1
0	0	5	2	1	-3	-1	-1
0	0	5	2	1	-3	-1	-1
0	0	5	2	1	-3	-1	-1
0	0	5	2	1	-3	-1	-1
0	0	5	2	1	-3	-1	-1
2	3	1	-2	-4	4	2	2
1	-3	4	1	0	2	4	2
1	-3	4	1	0	2	4	2
1	3	2	1	-1	1	-3	-1
1	3	2	1	-1	1	-3	-1
-2	-6	-2	0	2	1	-5	-5
0	-14	-6	-1	-1	-1	1	1
0	-14	-6	-1	-1	-1	1	1
0	1	-5	-2	0	-2	1	0
-2	-12	-5	-3	-1	-2	-5	-3
-1	3	-8	-4	-3	-2	-1	-2
-1	3	-8	-4	-3	-2	-1	-2
-1	3	-8	-4	-3	-2	-1	-2
-1	3	-8	-4	-3	-2	-1	-2
-2	-8	-9	-2	-1	-8	4	4
1	7	4	-2	-1	-1	-4	-1
0	-8	-2	0	-2	1	1	7
0	-8	-2	0	-2	1	1	7
0	-2	6	0	-1	0	3	2
-1	6	0	-2	0	5	-5	-2
-1	-4	-1	-3	-1	0	2	0
-1	2	3	0	1	0	5	1
-2	-8	-3	-4	-1	-1	2	-1
0	-4	-4	2	1	-2	-2	3
1	7	-1	-1	1	1	-1	-2
0	-4	1	3	1	-4	-7	-2
-1	-5	-3	1	1	0	-1	-3
1	-6	0	-2	0	-2	4	-1
1	-6	0	-2	0	-2	4	-1
0	-6	-1	-3	-4	1	-1	1
0	-6	-1	-3	-4	1	-1	1
-1	-1	2	2	3	1	2	2
-1	-9	-4	-1	-1	-1	-1	-2
-1	-1	0	0	-1	-1	-1	-1
-1	-2	-4	0	-2	-5	7	0
-1	-2	-4	0	-2	-5	7	0
-1	-2	-4	0	-2	-5	7	0
-2	0	0	0	-2	-5	-3	-1
0	-2	1	-1	1	2	8	5
0	1	2	-1	-1	0	1	-1
0	1	2	-1	-1	0	1	-1
-4	-12	-1	-3	-2	0	0	-1
0	-2	2	-1	-2	2	3	1
0	-2	2	-1	-2	2	3	1
-1	-2	-2	1	-2	0	2	0
-1	-2	-2	1	-2	0	2	0
4	8	-1	-2	0	-4	-5	-2
0	4	-2	0	-1	-1	-2	-1
-1	12	-1	-1	-1	-1	-4	0
-1	0	3	5	1	-1	-1	-3
-1	0	3	5	1	-1	-1	-3
1	-2	0	0	-1	-2	1	2
1	-2	0	0	-1	-2	1	2
1	-2	0	0	-1	-2	1	2
-1	3	-3	-4	-1	-3	0	-1
-2	-6	-3	-2	-4	2	-1	-1
-3	-8	5	-1	-1	0	-2	-1
2	-1	1	-1	-1	4	8	6
0	-3	-2	0	-1	-1	-1	-3
0	-3	-2	0	-1	-1	-1	-3
0	2	-2	-2	-1	-1	1	0
-1	9	10	-3	-1	-1	-5	-2
0	-5	-1	0	-2	-5	5	1
-1	2	6	2	1	3	-1	0
-2	-6	-5	-2	-2	-4	-5	-4
-2	-6	-5	-2	-2	-4	-5	-4
0	6	-1	1	1	2	-3	0
0	-2	-2	0	-2	0	1	-2
-2	2	-9	-3	-6	-6	3	-4
0	3	6	1	1	0	-5	0
0	3	6	1	1	0	-5	0
-7	-4	5	2	-1	0	-2	-2
1	-3	-7	-1	-1	0	6	2
-1	-4	2	-2	-3	-1	-3	0
-1	-4	2	-2	-3	-1	-3	0
-2	6	-4	-1	-2	0	6	3
-2	6	-4	-1	-2	0	6	3
0	8	0	-2	1	-2	-8	-3
-1	-8	-2	2	-2	0	-1	1
1	-1	0	0	0	-3	3	4
1	-2	-1	1	-2	-4	1	-3
0	-5	-6	-4	1	-1	-3	-1
-1	2	4	2	-1	0	0	0
2	3	4	4	2	0	0	1
2	3	4	4	2	0	0	1
-1	-7	-11	-1	-1	-4	-1	-3
-1	-7	-11	-1	-1	-4	-1	-3
0	2	10	2	-2	3	2	4
-1	0	-4	-2	1	0	1	-2
-1	0	-4	-2	1	0	1	-2
-1	0	-4	-2	1	0	1	-2
-2	-1	-1	1	-3	-1	-4	-2
-1	-6	-8	-4	0	0	-1	-3
-1	-2	-1	-2	1	0	1	1
0	4	-1	-1	0	-2	-3	-2
0	1	-2	1	-2	-2	-1	-2
-2	-3	5	-1	-1	-1	-1	0
-2	-3	-2	-3	-2	0	0	-3
0	0	10	9	2	1	-2	-1
-1	3	-5	-4	-2	-1	2	0
1	0	2	0	0	0	-4	0
0	-1	2	1	-1	0	0	0
1	-1	-5	-1	-1	-3	1	1
0	9	6	-1	-2	-1	0	-1
-1	5	3	-4	-1	-1	1	0
0	-4	-4	-1	-2	-3	2	2
-2	-1	2	-1	1	0	-1	-1
0	2	-4	-4	0	0	-3	-4
-1	-2	-7	0	0	-1	0	1
-1	-4	-4	-3	-3	1	-2	-2
-1	-7	5	2	0	-1	-1	-3
-2	0	-1	-2	-1	-3	-2	-1
-3	-1	-3	-5	-3	-1	-2	-2
2	3	-2	-2	0	0	1	1
0	-3	-8	-3	-2	-3	1	1
0	-3	-8	-3	-2	-3	1	1
0	1	2	2	-1	0	-4	-3
0	-3	-6	-2	-2	-1	4	-1
0	-3	-6	-2	-2	-1	4	-1
-3	-9	2	1	-1	1	0	1
-3	-4	-3	-3	-6	-4	-3	1
3	1	-7	0	0	-2	0	0
-1	0	-1	-1	0	0	1	-4
0	-1	1	-1	0	-1	-2	-3
0	-2	-10	-2	-2	-2	0	1
0	-2	-10	-2	-2	-2	0	1
-2	-2	-1	1	0	-1	-3	-2
0	2	-1	-1	1	3	4	2
-1	-5	-2	2	0	-1	-4	-5
-2	0	-4	-2	-3	0	0	1
0	-3	4	1	-4	-2	3	4
0	-3	4	1	-4	-2	3	4
-3	-6	-3	-4	-3	1	-3	-3
-1	-8	-1	2	2	6	-1	0
-1	2	4	4	0	-2	0	-1
-1	-6	-6	-4	-2	-1	-1	-3
-1	2	-1	1	3	-3	-7	-4
1	-3	-9	0	-1	0	3	3
-2	-2	-3	-1	-5	-3	-3	-2
-2	-2	-3	-1	-5	-3	-3	-2
1	0	1	3	0	0	5	1
-3	-11	-11	-5	-2	-5	-7	-2
-3	-11	-11	-5	-2	-5	-7	-2
-1	0	0	-2	-4	1	1	-1
1	2	-3	1	0	-1	1	2
0	1	-2	-4	0	-1	-5	-3
-1	-3	2	-1	-4	-1	-5	-2
-1	-1	-4	-3	1	0	1	0
-4	-3	4	3	-1	-1	-2	-3
-4	-3	4	3	-1	-1	-2	-3
-1	1	7	1	-1	1	2	1
-1	-1	1	0	1	0	-1	1
-1	-1	-1	-4	0	0	0	0
-1	-1	-1	-4	0	0	0	0
-1	3	3	1	-1	1	-2	0
-1	3	3	1	-1	1	-2	0
1	-2	-6	-2	0	0	1	1
1	3	7	3	1	2	2	2
0	-2	-7	-2	-2	-3	-3	-4
0	-2	-7	-2	-2	-3	-3	-4
0	-2	-7	-2	-2	-3	-3	-4
0	-2	-7	-2	-2	-3	-3	-4
3	1	0	6	4	2	14	6
3	1	0	6	4	2	14	6
-2	-4	-8	-2	-1	-2	-2	-2
-1	-3	-5	-5	-1	0	-7	-1
-1	-1	1	-1	-1	-2	0	-3
2	-5	-8	-2	1	-2	0	-1
-3	-6	-1	-2	-1	2	2	0
1	1	3	3	3	3	-1	0
1	1	3	3	3	3	-1	0
1	2	0	-1	-1	-1	1	0
-1	2	9	-1	-1	0	-1	-2
-1	2	1	0	-3	-1	1	1
-1	-4	-7	1	0	-1	-3	-1
1	8	5	2	1	1	0	-2
-3	-2	0	-1	0	0	-1	3
-3	-2	0	-1	0	0	-1	3
-2	-4	-5	-2	-2	1	-3	0
-3	-5	-2	-1	-3	-4	0	-2
-1	0	1	0	-2	-1	0	-1
-1	-4	-2	-5	-1	0	-1	0
0	2	-2	0	3	2	1	-2
-1	0	-5	-3	0	-2	-4	-1
1	2	4	-1	1	0	-1	0
1	2	4	-1	1	0	-1	0
-1	0	5	5	0	-1	-1	-2
0	-2	-2	0	-1	-2	1	-1
1	2	2	-2	-3	-1	-4	0
1	2	2	-2	-3	-1	-4	0
-1	-1	-2	-3	-3	1	2	2
0	-3	-4	-4	0	-3	-2	-1
-1	-1	-3	0	-4	-1	-5	-3
0	0	-1	2	-1	1	1	0
-3	-8	-2	-2	-3	-4	-2	-5
-1	-2	4	2	1	-1	1	-1
-1	-2	4	2	1	-1	1	-1
-2	-1	-8	-3	0	-1	0	-1
-1	-4	0	0	-3	1	-3	2
-1	0	-2	1	-3	-9	-5	-4
-1	0	2	-2	0	0	2	1
-2	-3	-9	-5	0	0	-2	-4
1	-4	-5	-5	1	0	2	2
1	-4	-5	-5	1	0	2	2
0	1	2	0	-2	0	1	-1
0	0	1	0	1	0	-2	1
0	0	1	0	1	0	-2	1
-1	-1	-8	-1	0	-2	-2	-1
0	-4	-3	1	-1	-1	-2	-1
0	-4	-3	1	-1	-1	-2	-1
0	-4	-3	1	-1	-1	-2	-1
0	-4	-3	1	-1	-1	-2	-1
0	-4	-3	1	-1	-1	-2	-1
-2	0	2	3	0	-2	-3	-2
0	0	0	-3	0	0	2	-1
-2	-4	-9	-2	-2	-4	-1	-3
-2	-4	-9	-2	-2	-4	-1	-3
-2	-4	-9	-2	-2	-4	-1	-3
-2	-4	-9	-2	-2	-4	-1	-3
0	-2	-5	-3	-2	1	-1	0
-1	1	5	3	1	-1	0	0
-3	-3	-4	-2	-2	-1	0	0
-3	-3	-4	-2	-2	-1	0	0
1	3	7	0	-5	0	0	4
1	3	7	0	-5	0	0	4
1	3	7	0	-5	0	0	4
-1	-3	-7	-1	0	-1	6	1
-2	-2	-3	-2	-2	1	-1	-1
-1	1	4	-1	-2	2	2	2
-3	-2	-1	-1	-1	0	0	-1
0	3	6	2	2	2	-1	-2
0	-4	1	4	0	-2	-5	-1
0	-4	1	4	0	-2	-5	-1
0	-4	1	4	0	-2	-5	-1
0	-2	1	1	-4	0	-2	-1
-1	1	3	-1	-1	-1	2	-1
-1	1	3	-1	-1	-1	2	-1
-1	1	3	-1	-1	-1	2	-1
0	-2	-3	-3	0	-2	0	-2
-2	-1	0	2	-2	-2	0	0
1	0	-9	-4	-1	0	-1	-2
1	0	-9	-4	-1	0	-1	-2
-2	0	-5	-3	-2	0	0	1
-1	-2	-1	6	0	-3	1	0
-1	-6	1	-1	-1	0	-1	-2
-1	0	4	1	-1	1	2	-2
-1	-2	-5	-3	0	-1	-1	-2
-1	-2	1	1	-2	1	-4	-2
-1	-2	1	1	-2	1	-4	-2
-1	-1	-1	5	0	-2	3	1
-1	-1	-1	5	0	-2	3	1
0	3	-2	2	-1	-3	0	-2
0	-1	-3	-3	-1	1	1	-1
-1	-10	-4	-3	-1	0	0	1
-1	-10	-4	-3	-1	0	0	1
-2	6	8	4	-2	-5	-4	1
-3	6	9	4	0	2	-2	0
0	11	2	0	-1	-4	-1	1
0	11	2	0	-1	-4	-1	1
0	-8	3	-1	-4	-2	-1	-1
0	-8	3	-1	-4	-2	-1	-1
1	1	8	6	2	3	2	2
-3	5	3	-1	0	5	-3	-4
-2	5	10	-4	-3	1	0	0
3	-3	-8	9	-1	-2	1	0
-3	6	-8	-12	-2	-26	-3	0
-1	9	16	13	3	3	3	-2
-5	-10	4	-6	-1	5	2	0
-5	-10	4	-6	-1	5	2	0
1	0	-7	-6	-2	5	-2	2
2	7	3	3	-1	-3	-3	0
-1	9	-5	-4	4	0	-2	2
-3	-11	-17	13	4	-11	-7	-1
-1	-13	-4	1	-3	-4	-3	-2
-1	-13	-4	1	-3	-4	-3	-2
-1	-13	-4	1	-3	-4	-3	-2
-1	-13	-4	1	-3	-4	-3	-2
-1	-29	-3	1	-3	-1	2	1
-1	-29	-3	1	-3	-1	2	1
-1	-29	-3	1	-3	-1	2	1
-1	-29	-3	1	-3	-1	2	1
-1	-29	-3	1	-3	-1	2	1
-4	-16	-20	-16	3	-7	-4	-3
4	6	0	-11	-1	13	5	0
4	6	0	-11	-1	13	5	0
3	-9	2	6	-3	8	4	-1
-1	-2	6	0	2	7	0	2
-1	-2	6	0	2	7	0	2
14	-8	-14	-3	-3	-3	0	-2
14	-8	-14	-3	-3	-3	0	-2
14	-8	-14	-3	-3	-3	0	-2
14	-8	-14	-3	-3	-3	0	-2
4	9	6	-3	-2	0	-5	-2
-10	-5	-2	-2	-1	-3	-6	-2
-10	-5	-2	-2	-1	-3	-6	-2
-11	-17	2	2	-1	-3	1	-2
-3	2	-7	-4	-1	2	8	2
-17	-13	3	1	0	-1	-5	-1
3	-7	2	-1	-1	1	2	0
3	-7	2	-1	-1	1	2	0
-3	1	-1	0	-1	-11	-1	-2
-3	1	-1	0	-1	-11	-1	-2
-10	-1	7	-1	1	8	8	-1
-4	-7	1	2	3	6	2	-1
14	7	1	1	-2	-5	-5	-3
14	7	1	1	-2	-5	-5	-3
-2	-9	1	1	1	0	1	-2
6	11	-5	1	-2	-4	-2	0
-32	-27	-1	0	-2	-1	7	-1
2	-9	0	-2	1	1	-2	-1
-4	1	-1	1	0	-1	2	-2
17	7	-1	-3	-1	1	2	0
1	-3	-2	3	-3	-5	-9	-1
-2	2	0	-3	-3	-2	1	4
0	14	0	0	-2	-3	-4	1
12	26	7	-1	2	-3	-1	2
9	-1	-3	-1	1	-3	1	1
-3	-1	-3	0	-2	-5	-1	-1
-6	-15	-5	-4	-3	-1	-4	-4
-31	-24	-8	-1	0	-4	0	-3
-4	-9	-2	-1	-2	-3	-3	0
3	5	2	-1	3	-3	-3	-1
15	10	2	0	-1	2	-5	-3
8	0	2	-1	-3	-1	4	-1
-16	-7	-1	-1	-6	-17	-3	-1
-11	-5	0	-2	-1	2	-2	1
5	9	-2	-2	-2	8	-3	-2
23	5	1	-1	0	1	2	3
27	16	1	2	-1	-3	-6	-2
-16	-30	-3	-4	-6	-16	-9	1
-10	-4	0	0	-5	-8	1	-4
24	17	0	1	8	-5	-5	-6
28	4	-2	-2	-2	3	-5	1
12	1	-4	4	0	3	7	7
18	11	-2	3	-6	-17	-12	1
-27	-8	1	3	11	25	11	6
-23	-8	4	-1	-4	-2	-8	-2
-12	-12	1	-2	-12	-22	-3	-4
-7	-4	-2	-2	1	1	-2	0
-11	-5	0	0	5	12	9	-2
4	10	0	0	-4	-6	-4	-1
-58	-20	-5	0	1	13	4	-6
49	42	8	-2	-7	-18	-7	5
-62	-50	0	-2	3	14	-7	-17
-16	-7	-4	-4	-10	5	-3	-3
26	6	-2	-3	-8	-6	-5	0
27	16	3	0	10	9	7	4
-61	-66	-12	-3	-11	-7	3	-16
33	37	6	-2	-4	-9	11	17
-15	-3	-3	0	6	11	18	7
11	8	2	3	4	7	-3	6
8	9	5	1	-1	3	-4	-4
20	16	9	-6	-3	1	-1	-3
-5	18	21	9	10	31	7	2
4	2	-4	-2	-6	-2	0	-2
15	2	-5	-4	-6	-3	-2	0
-15	-12	1	-1	1	-11	8	-3
-2	1	3	-2	-4	-10	3	-2
37	15	0	-1	-5	-5	0	5
19	5	-1	0	0	4	6	3
-8	-8	0	-1	-15	-6	1	-1
3	3	-3	-1	-3	6	0	3
-4	-1	2	2	15	21	2	1
-25	-20	-6	-4	-2	-14	-2	-3
-19	-8	-3	0	2	1	-19	-6
3	-10	-8	-4	-1	9	11	3
2	0	0	-8	1	1	-11	-3
0	2	-6	-4	-11	-29	-6	3
-18	-4	10	5	-1	-2	5	1
-6	-8	-9	-2	-3	-4	6	2
-9	6	8	3	3	0	-2	-4
-4	0	-5	-3	-5	-10	-2	-1
13	5	4	0	5	12	5	-2
10	10	1	-1	-2	-8	-1	-5
20	9	-4	0	-6	-2	-10	1
6	-5	-2	-1	-1	-1	1	-1
-19	-3	-1	0	0	-6	3	-4
4	0	0	1	6	9	2	0
7	5	3	0	-3	-12	-9	-2
17	5	0	2	-2	-3	-6	-3
7	-2	2	-1	14	21	6	0
-5	-7	-5	-1	1	10	1	-2
-5	-7	-5	-1	1	10	1	-2
0	6	-3	-1	-7	-10	-2	2
-29	-20	-2	-4	0	7	7	3
-2	8	0	1	0	-3	-3	1
7	5	-4	-1	-1	-3	6	6
7	5	-4	-1	-1	-3	6	6
-4	-6	-6	-1	-1	4	6	5
8	-11	-4	0	-2	-8	-8	-6
-13	-6	2	0	-4	-14	-6	1
0	1	0	-1	0	3	0	1
-15	-10	2	1	-2	3	0	-3
-14	-9	-2	-1	-1	-5	-6	1
-22	-14	-1	-3	-3	-2	-10	-9
15	10	-1	-1	-1	6	-3	-5
10	4	0	0	-3	-6	-4	1
5	3	1	1	0	-8	3	2
-6	-7	1	-2	-3	5	0	0
19	23	3	-1	0	2	1	3
10	36	0	-3	-2	-2	-3	4
-27	-23	-5	-1	0	0	-2	-3
5	6	-1	1	0	3	-4	2
-28	-28	-6	-3	-2	-1	-1	-5
-28	-28	-6	-3	-2	-1	-1	-5
35	20	0	-1	1	-1	-6	-1
-61	-46	-3	-4	-3	1	-4	-5
-63	-40	-8	-4	-3	-1	-2	-2
82	48	4	2	-1	-2	-8	3
24	18	2	3	5	3	11	1
10	9	-4	1	9	16	9	1
-97	-65	-7	-3	-5	-22	2	-4
-14	-8	1	-1	-3	-23	-20	-6
-45	-23	-4	3	-7	-7	-11	-7
-2	-9	-3	-3	-3	21	7	1
-68	-43	-7	-2	3	11	3	-4
-20	-21	-5	-1	-6	-15	-8	-13
3	4	-2	1	2	-1	24	1
1	2	-3	0	-10	-13	6	-2
-58	-34	-6	-2	-2	-3	-6	-1
-58	-34	-6	-2	-2	-3	-6	-1
30	21	4	0	1	7	-3	5
33	22	-1	0	-15	-81	-21	-4
-22	-38	-4	-4	-1	8	1	-4
8	9	-1	0	3	4	-1	1
43	36	7	1	4	16	13	7
-12	6	0	0	-4	-21	-12	-7
-25	-24	-2	-4	-4	12	6	-2
-21	-22	-3	1	6	4	6	-1
-21	-22	-3	1	6	4	6	-1
77	54	4	2	0	-16	12	15
-65	-58	-11	-5	-11	-33	1	-5
12	10	1	2	4	8	5	9
-35	-20	-2	-1	-6	-12	-3	-6
10	16	1	-1	-2	8	7	3
26	13	1	-2	-4	7	-1	9
0	-3	-4	-5	-16	-47	-31	-10
10	5	4	3	1	2	-14	-4
-32	-23	-4	-2	-3	-17	17	4
-32	-23	-4	-2	-3	-17	17	4
-26	-14	-4	-2	0	-23	-9	-7
16	6	-2	-3	-12	-44	-30	-6
16	6	-2	-3	-12	-44	-30	-6
8	-7	-2	1	2	-2	0	2
8	-7	-2	1	2	-2	0	2
11	-5	-5	0	-12	-31	1	-3
5	6	3	2	4	29	6	-4
-2	20	10	5	-2	-10	-22	2
14	7	0	-4	-9	-39	-21	4
23	13	-1	-6	-17	-24	28	1
-46	-34	-6	-12	-49	-90	-63	-8
-7	13	9	2	2	3	-18	-1
-15	-11	-10	-2	0	-2	-26	-4
40	24	-7	0	1	5	9	-4
-10	0	0	1	2	20	-23	-3
24	18	0	-1	3	9	2	7
-47	-33	2	8	13	16	22	0
-15	-9	-4	2	8	9	38	5
-21	-27	-10	-8	-2	19	14	1
-21	-27	-10	-8	-2	19	14	1
9	0	-5	-1	-10	-31	-2	-4
9	8	1	0	-3	-29	-1	-1
9	8	1	0	-3	-29	-1	-1
-9	-9	-2	0	5	-2	2	-1
-3	3	-1	-1	-4	-23	8	-5
-21	-10	0	-2	4	25	-4	-4
17	6	2	0	10	22	3	9
-4	-1	0	0	-1	-10	9	5
-25	-19	1	-2	2	25	-2	-3
10	2	1	1	0	4	12	4
15	11	4	7	4	-4	-7	4
-26	-32	-7	-4	-4	-1	-1	-2
-26	-32	-7	-4	-4	-1	-1	-2
18	-35	-19	-8	-1	3	-3	0
-20	-13	6	-1	-4	-5	-9	-2
2	7	-4	-2	-5	-19	-5	0
-46	-48	-6	-6	1	9	-5	-8
-46	-48	-6	-6	1	9	-5	-8
58	38	0	0	-1	1	0	2
58	38	0	0	-1	1	0	2
16	13	0	-2	-1	-6	-5	-3
16	13	0	-2	-1	-6	-5	-3
-1	0	-1	0	5	23	10	0
-1	0	-1	0	5	23	10	0
-2	-6	1	0	1	8	5	-2
-2	-6	1	0	1	8	5	-2
-12	21	3	2	-3	-22	-6	-2
-12	21	3	2	-3	-22	-6	-2
2	1	2	-1	-5	-11	-2	1
7	-2	-1	0	0	0	-1	5
7	-2	-1	0	0	0	-1	5
4	-1	4	-2	1	4	1	-5
-1	-5	-6	-1	-5	-22	0	2
7	11	-7	-2	-1	8	-1	-3
7	11	-7	-2	-1	8	-1	-3
-10	-3	-2	-2	2	9	-1	0
-1	1	0	-3	0	2	9	0
13	5	-1	-1	0	-1	-3	0
5	5	2	-2	-1	-4	2	0
6	9	1	1	-2	-1	-1	-1
6	9	1	1	-2	-1	-1	-1
2	-2	-3	-2	-2	0	6	-2
2	-2	-3	-2	-2	0	6	-2
-7	4	0	0	0	0	-2	1
-1	5	1	1	0	-1	4	3
-9	9	2	-1	-2	-1	-4	-3
-20	-15	-4	-3	-1	2	-4	-2
6	10	0	-1	1	6	3	-1
-3	-14	-7	-1	-2	1	-7	-5
7	11	0	-2	-3	-2	2	-2
5	12	3	1	1	-5	-2	-1
-10	-5	1	-3	0	0	3	0
-10	-5	1	-3	0	0	3	0
-11	-3	3	-1	-3	-4	1	1
-4	-12	2	-1	1	3	0	-1
16	6	-1	-1	-3	0	2	2
16	7	2	1	1	5	0	2
12	10	-4	0	-2	-7	-1	3
2	2	-4	-2	-5	-12	-6	-1
3	2	-1	0	-3	-12	-3	1
-28	-15	-3	-1	1	12	-4	-4
-30	-13	-6	0	1	5	-5	-3
-4	3	-1	-1	1	0	1	3
10	4	-1	1	2	3	0	-3
-1	4	0	-2	-4	-8	11	1
0	-5	-2	-4	-1	-7	3	-1
0	-5	-2	-4	-1	-7	3	-1
2	-15	1	-1	2	-3	-4	-1
-1	-6	1	-1	-7	-4	-1	-4
-4	0	-3	0	-7	-2	1	2
-4	0	-3	0	-7	-2	1	2
10	6	1	1	0	5	-1	0
8	4	1	-2	-4	-3	-1	2
-3	4	2	1	3	-4	-2	-4
2	6	1	0	1	1	-1	3
0	-4	-2	-1	-3	-5	-2	1
11	5	-2	-2	-1	0	0	0
11	5	-2	-2	-1	0	0	0
11	5	-2	-2	-1	0	0	0
0	-1	-1	-1	-3	-3	0	1
-6	-2	-2	-2	1	-3	-2	-1
30	25	-3	0	-3	4	0	0
-8	-13	2	0	0	-8	-9	-2
-4	-8	-3	-2	-1	0	-1	-2
-4	-6	-1	-1	0	-4	-10	-3
5	0	-5	-2	0	-1	-1	1
-5	0	2	0	-3	-5	4	2
3	6	-1	3	0	1	1	0
-1	-7	-11	1	-5	-9	6	0
-1	-7	-11	1	-5	-9	6	0
8	4	0	-2	-4	4	21	-2
-8	-3	3	-4	-1	-3	-8	1
6	-6	-16	0	-2	-2	2	-6
-1	-2	-7	-6	-4	-6	-8	0
-1	-2	-7	-6	-4	-6	-8	0
-10	-22	-19	-2	1	19	-19	-1
-10	-22	-19	-2	1	19	-19	-1
-3	-3	10	-2	-6	-3	-4	-3
-3	-3	10	-2	-6	-3	-4	-3
-2	-4	1	-4	-2	-3	-50	-5
-11	-8	-10	6	1	-17	-10	-7
-4	-16	5	0	0	-4	8	-2
10	9	27	13	1	0	5	4
6	-4	-9	1	0	-4	-9	-5
-3	-9	-10	-4	0	-3	-1	-3
-3	-9	-10	-4	0	-3	-1	-3
9	0	-16	3	0	-1	-4	1
9	0	-16	3	0	-1	-4	1
2	-5	-5	2	-5	-4	6	-1
2	-5	-5	2	-5	-4	6	-1
2	-5	-5	2	-5	-4	6	-1
2	-5	-5	2	-5	-4	6	-1
2	-5	-5	2	-5	-4	6	-1
2	-5	-5	2	-5	-4	6	-1
2	-5	-5	2	-5	-4	6	-1
2	-5	-5	2	-5	-4	6	-1
2	-5	-5	2	-5	-4	6	-1
2	-5	-5	2	-5	-4	6	-1
-4	-2	4	-3	-4	-1	-3	-5
-4	-2	4	-3	-4	-1	-3	-5
-4	-2	4	-3	-4	-1	-3	-5
-8	-14	-7	-1	0	1	-1	-1
-8	-14	-7	-1	0	1	-1	-1
-8	-14	-7	-1	0	1	-1	-1
-8	-14	-7	-1	0	1	-1	-1
1	9	18	5	8	5	-5	-5
3	14	2	3	4	-5	-12	-7
3	14	2	3	4	-5	-12	-7
3	14	2	3	4	-5	-12	-7
3	14	2	3	4	-5	-12	-7
3	14	2	3	4	-5	-12	-7
-8	-4	-1	-7	-2	0	1	3
-8	-4	-1	-7	-2	0	1	3
-8	-4	-1	-7	-2	0	1	3
-8	-4	-1	-7	-2	0	1	3
-3	-5	19	3	2	-13	-5	-1
-3	-5	19	3	2	-13	-5	-1
2	0	5	-1	-2	-2	-1	-2
2	0	5	-1	-2	-2	-1	-2
2	0	5	-1	-2	-2	-1	-2
2	0	5	-1	-2	-2	-1	-2
7	7	5	3	1	-3	4	1
10	14	-2	0	-2	1	-1	2
1	18	6	2	1	14	3	-9
2	10	-3	-1	2	-5	-9	-4
0	1	-2	-2	-5	-4	-7	3
6	1	-2	1	1	-4	-1	-1
-2	-11	-2	-1	0	0	11	15
9	24	-1	-1	-1	0	1	1
10	11	7	-1	-2	-4	0	0
-2	-6	2	0	-3	-1	1	-6
-13	2	-3	0	0	-2	-1	-7
-1	-7	-1	-2	-1	-4	0	4
-1	-7	-1	-2	-1	-4	0	4
-8	-28	-3	1	-1	2	3	-3
18	33	1	3	2	6	11	2
-15	-39	-4	0	-3	-5	-7	-6
-5	-28	-3	-3	0	-5	-1	2
-7	-31	-2	-4	-2	4	-5	-5
-26	-26	-4	-1	-6	-7	1	-3
27	57	10	-2	0	3	-5	-4
0	-3	1	1	0	-1	-4	-5
-5	17	-4	-5	-9	-14	-15	-8
-9	-36	-9	1	2	11	5	3
7	8	2	0	-1	-9	1	2
9	22	5	-2	-3	-5	-6	0
8	3	2	3	-1	-11	-9	-6
-3	-6	-1	1	-3	-7	0	-1
-4	1	-1	-3	-2	-1	-4	3
2	5	4	0	1	1	-2	-3
2	-9	0	1	-3	-2	-6	-1
-3	-4	0	-3	-2	-8	-2	-4
3	11	0	-1	1	-3	3	3
-5	-17	-5	0	-2	-2	0	-5
1	0	5	0	2	6	4	1
-4	-36	-6	-2	0	-5	3	1
-9	-14	2	1	0	11	11	2
-2	1	-1	-3	-2	-2	-7	-2
11	12	1	1	-2	5	1	0
11	12	1	1	-2	5	1	0
15	7	3	1	1	0	7	-6
-6	-2	-1	-4	-5	-5	-13	-3
-3	-6	0	0	0	3	5	1
2	0	-8	0	0	-1	2	3
-1	10	1	2	0	4	3	0
1	-5	-1	-2	2	8	2	0
-2	-3	4	-2	-2	-4	-2	0
2	-8	-8	-1	0	-5	5	4
-7	-3	1	0	0	1	-4	-6
7	11	7	0	0	-2	-2	-3
-2	15	2	-2	-1	0	1	1
-1	12	3	0	1	-1	-1	6
-4	-6	1	-3	-2	-7	-18	-5
-6	-17	-3	-2	0	5	8	5
13	27	0	-1	0	1	1	0
-4	-8	-4	-2	-4	-1	3	-1
9	11	5	3	2	1	5	-1
15	40	2	0	1	-1	-1	0
3	11	-1	1	-1	5	0	2
4	19	-3	-2	2	3	4	2
0	-7	-5	-3	0	-2	2	1
6	15	0	-5	-4	1	-3	0
0	3	2	-1	-1	-1	-4	-3
0	3	2	-1	-1	-1	-4	-3
8	13	1	-2	-4	2	-1	-12
6	13	-2	2	-4	-3	5	1
10	29	2	1	0	-3	2	1
3	15	-2	-2	-1	-1	-4	-1
2	3	1	3	0	0	0	2
4	-1	3	2	2	7	7	1
7	4	1	0	1	-3	-1	3
13	27	-2	1	1	-1	3	3
-5	-5	5	-1	-3	-1	-1	1
-6	-10	-3	-2	0	2	1	-3
-15	0	-2	0	0	1	-1	-7
-1	-3	1	-2	-4	-5	-5	-2
-12	-26	-7	-4	-3	-1	-4	-3
0	-8	0	-1	0	4	-3	3
-5	7	-2	1	-1	-4	9	4
8	21	3	5	3	-2	-1	2
3	8	-4	-1	-1	-2	6	0
-1	-8	-1	0	-1	-1	3	-1
-4	-2	-6	0	-4	-5	-6	-5
-2	-19	5	-1	-1	-1	2	7
-8	0	2	-2	-3	-1	-1	-1
-8	0	2	-2	-3	-1	-1	-1
-10	0	3	-2	-4	1	-4	-5
2	7	0	-2	-1	-1	1	0
2	7	0	-2	-1	-1	1	0
1	-8	-2	2	0	0	-1	-2
4	2	3	0	-3	2	7	-2
-4	3	1	-1	-3	-1	-3	-2
-4	1	1	0	-2	-1	-5	-5
0	-6	-7	-1	-2	-6	6	2
-3	4	-2	-1	-3	-2	-4	-3
7	16	1	0	1	1	-2	1
3	7	0	0	-3	-3	-5	-2
-1	-4	-6	-1	1	-1	-3	-1
-2	-1	0	1	-1	1	10	3
4	6	-1	1	-2	-1	4	3
1	5	8	-1	1	0	-1	1
-2	-8	-2	-2	0	0	3	0
-5	1	2	-4	-4	-1	-8	-3
-5	-34	-7	-5	-1	2	1	-1
2	3	5	0	3	0	4	-1
-1	4	-6	-1	2	-1	-5	0
0	-10	-6	0	-2	2	4	1
1	11	5	4	-1	-1	7	1
-6	-7	-2	2	1	2	1	-3
-4	-27	-9	-2	-3	-6	1	3
-6	6	1	-1	-2	-2	-6	-2
11	16	6	-1	3	2	-2	2
-7	-19	-3	-2	-4	-2	-1	-1
-2	-20	-10	-1	-5	-7	1	2
-1	6	1	-3	-1	1	1	-1
-13	-20	-7	1	1	1	2	-2
3	17	1	3	0	-7	-6	-3
-19	-27	-3	2	0	1	1	-2
4	3	-3	-5	-3	0	0	0
4	3	-3	-5	-3	0	0	0
15	4	3	0	0	2	0	1
-8	7	4	-3	-3	5	1	2
6	5	1	0	0	-4	4	2
4	8	-4	-3	3	2	1	1
1	2	-4	-1	-8	-2	-3	0
1	-2	-2	1	-6	-3	0	1
2	-1	-2	1	2	9	9	9
-4	-6	0	-2	3	-5	-11	-7
8	6	3	-1	-2	-1	4	3
5	10	8	2	-13	0	-1	-1
3	3	4	-1	3	2	0	-1
3	3	4	-1	3	2	0	-1
0	-4	-3	2	-1	0	2	0
-9	-9	-1	-2	-4	-2	-4	-1
-3	6	-7	-3	0	-2	1	-4
1	4	-1	-1	5	-3	-3	-1
-7	-13	-3	-5	1	-2	1	1
-2	-2	1	-3	-3	1	-1	1
0	3	-3	-5	-5	0	1	-3
0	0	-1	-3	-3	2	-2	-3
-1	-2	3	0	-1	1	5	7
-3	-3	-2	-2	-2	-4	-5	-5
3	5	0	0	-1	0	-8	0
3	9	6	-1	-1	1	0	-4
-1	-5	1	-2	-1	-1	-1	0
2	3	0	4	-2	-1	4	1
-6	-3	-5	-2	-1	-7	-2	-5
-3	0	-3	-1	-1	-2	2	2
1	4	-1	2	0	1	2	0
0	-4	2	2	2	0	0	1
-8	-4	-2	-1	1	-2	-9	-6
4	1	2	-1	-1	0	2	0
-1	1	-5	2	0	-1	-3	-1
-3	0	-1	0	-2	-1	-5	-5
3	4	3	4	-3	-1	1	1
-1	3	-5	-2	-1	-4	-10	-4
-3	-7	-4	0	1	0	1	0
-1	-1	1	0	1	2	1	-1
-1	5	0	-1	2	0	5	2
-2	-3	0	-1	-2	-1	4	2
1	-3	-7	-3	1	2	3	5
-9	-3	1	0	-1	-1	-1	-2
1	2	0	-2	2	5	1	0
1	-3	0	1	-1	0	-1	-1
-1	-4	2	-1	-3	0	-3	-4
-1	-7	-2	1	1	3	1	-1
3	2	-1	1	1	-2	2	-1
3	2	-1	1	1	-2	2	-1
-1	-1	-3	-2	-1	1	1	1
0	5	-2	-3	-1	-1	-1	-1
-3	-2	-4	-3	-1	-2	0	0
-2	-4	1	-1	0	0	1	0
-3	-3	1	2	1	0	-3	-3
-3	-3	1	2	1	0	-3	-3
1	1	4	3	-2	-1	-4	-1
1	3	5	1	1	-1	-1	-3
3	12	5	2	-1	-2	3	2
3	12	5	2	-1	-2	3	2
-2	-3	-5	-5	-2	-1	-1	-1
-1	1	2	-1	-4	3	1	1
0	1	-4	0	-2	-1	-1	-2
-1	-7	-8	-3	-3	-1	0	-1
-1	-7	-8	-3	-3	-1	0	-1
-2	-5	-4	-2	-1	-4	0	-3
7	6	7	0	0	-1	0	-1
0	0	-6	-5	-2	-3	-2	0
-4	-5	-2	0	-1	0	0	0
0	0	2	1	1	-1	-2	-1
0	-3	1	0	1	1	1	1
0	-3	1	0	1	1	1	1
0	2	3	1	-2	0	1	-1
-1	0	2	0	-1	-1	-4	-5
-2	-6	-3	-1	0	-2	1	-1
-3	-3	-2	-2	-2	0	-5	-2
0	-1	3	0	0	-2	-7	-5
1	3	-1	1	-2	0	2	3
1	3	-1	1	-2	0	2	3
1	-4	0	-1	-2	-3	-4	-5
-4	-3	2	-3	-1	0	-1	0
-2	-3	-5	-3	0	1	1	-2
0	1	-2	-1	-1	3	3	2
-4	-5	-6	-2	-3	-1	-3	-2
-2	-1	1	3	0	-1	0	-1
-2	-1	1	3	0	-1	0	-1
2	2	-2	-2	-3	-2	0	0
1	-5	-1	0	-2	1	-1	-1
2	-2	-2	0	0	0	0	-3
-1	0	-2	2	2	-3	-3	-3
0	1	0	-2	-2	0	1	1
0	1	0	-2	-2	0	1	1
1	-3	2	1	-1	0	-4	-3
1	-3	-7	0	-3	-7	2	1
-1	0	4	1	-1	1	-1	-1
-3	-2	-5	-5	-1	2	0	0
-1	10	11	0	0	0	-2	0
-4	-8	-12	-1	-1	-1	1	-2
0	1	-5	-2	-2	-2	-2	0
-2	-10	-2	-1	-1	0	-1	-4
0	-1	1	1	0	-4	-2	-3
-1	0	0	-3	-1	0	-1	0
-1	1	-1	-2	-4	1	0	2
-1	-3	0	-1	1	0	1	1
-1	-3	0	-1	1	0	1	1
-2	-7	1	0	0	1	9	3
-4	-5	-3	-4	-2	-1	2	-1
-1	0	-4	0	-1	-3	-2	-3
1	1	-1	1	1	-3	-1	-1
-2	-1	1	0	-2	-1	-4	-5
-1	4	5	0	0	-1	-7	-4
1	-1	-7	-4	-2	-4	2	0
-1	3	2	0	-3	-2	-3	-3
1	-4	-3	-3	-1	-2	-3	0
1	-4	-3	-3	-1	-2	-3	0
-2	-1	-1	1	-1	1	-2	-2
-2	-1	-1	1	-1	1	-2	-2
0	-4	1	1	1	1	-2	0
-2	1	-3	-3	0	-1	-2	0
-2	1	-3	-3	0	-1	-2	0
-1	-3	-5	-2	-2	0	0	0
-1	-3	-5	-2	-2	0	0	0
-1	-3	-5	-2	-2	0	0	0
-3	-3	-2	-1	0	-3	0	-4
0	5	-2	-1	-1	-1	-1	-3
0	5	-2	-1	-1	-1	-1	-3
-3	-5	-2	1	-2	-5	-10	-7
0	-1	3	-2	0	-4	-6	-2
1	5	1	0	-1	-1	1	1
2	1	-3	-3	-6	-4	-6	-1
0	-2	3	-1	0	-1	-1	-1
-1	-1	-3	-1	-2	-2	-5	-5
-1	-1	-3	-1	-2	-2	-5	-5
-3	-6	-7	-7	-2	0	2	0
-1	0	1	-1	-1	1	1	2
-2	0	9	0	0	-1	-4	-3
1	-1	-4	4	-1	2	3	2
1	-1	-4	4	-1	2	3	2
1	4	2	-3	-3	-4	-1	-2
6	5	-4	-4	0	-4	-4	-3
-6	-2	-1	-1	1	1	-4	-3
-6	-2	-1	-1	1	1	-4	-3
0	1	-4	-1	-2	-2	1	1
0	-3	-2	6	0	0	4	1
-1	-3	-4	-3	0	-1	-5	-2
-3	-5	4	1	-2	-1	0	-3
-3	-5	4	1	-2	-1	0	-3
-2	-5	-7	-3	-1	0	-3	-3
-2	-5	-7	-3	-1	0	-3	-3
1	1	4	0	-4	0	0	1
0	4	-3	-1	1	-3	0	0
0	-3	-4	0	-1	2	2	1
0	-5	-9	0	-2	-3	0	0
-3	2	0	-4	-3	1	1	1
2	8	-2	3	0	-2	6	2
3	-2	-6	-2	-1	-1	2	1
3	-2	1	4	1	-2	-1	-3
-4	-3	-8	-1	-1	-5	-5	-3
-2	-2	1	-1	-1	-1	-6	-4
-3	1	1	-2	-1	0	-1	0
-3	-2	6	2	-1	0	-2	-4
-1	-6	0	-2	-1	0	-2	-1
-2	-3	-4	-2	-2	-4	-2	1
-1	-1	3	1	-3	0	9	2
1	-5	-2	2	-1	-1	2	-1
-2	-2	-1	-1	1	1	-1	0
-3	-3	-6	-2	-2	-4	-1	-1
2	3	6	4	1	0	0	0
2	3	6	4	1	0	0	0
1	3	-1	-1	-3	-2	0	3
-2	-5	-9	-4	-2	1	-3	-1
-2	0	2	2	1	1	-4	1
-1	-2	4	0	-1	-1	-5	-5
-1	-3	-4	-4	-2	-2	0	3
-1	-3	-4	-4	-2	-2	0	3
-1	2	0	-1	-2	-2	-1	-3
-1	2	0	-1	-2	-2	-1	-3
0	-2	-7	-3	0	-1	4	3
0	-2	-7	-3	0	-1	4	3
-1	-3	-4	-2	0	0	0	0
-2	-2	8	3	-2	0	0	6
0	9	10	2	0	-3	0	-2
-4	-2	-2	-2	-3	-1	-6	-4
0	2	-1	-1	0	0	-1	0
3	12	-15	-4	1	-3	-2	-1
-4	-11	-3	-4	-4	2	0	1
-1	-8	18	1	-2	1	4	3
-1	-2	-1	4	2	-3	-1	-2
-1	-5	-6	-5	-4	-3	-1	-4
1	5	-3	-4	-3	-1	1	-3
0	-8	9	9	2	-5	0	2
1	-1	2	3	2	2	1	2
-7	-25	1	-9	-5	2	-6	-4
1	11	-4	-6	0	-2	-1	-1
7	23	23	14	4	-3	2	1
-2	9	18	9	-1	-7	-7	-4
-2	-13	-22	-13	-3	5	-3	1
-2	-13	-22	-13	-3	5	-3	1
-3	10	-10	-1	0	4	1	1
1	15	3	12	3	2	3	0
1	15	3	12	3	2	3	0
1	15	3	12	3	2	3	0
1	15	3	12	3	2	3	0
-3	-6	-7	-20	4	8	7	3
-1	-13	-5	19	2	-10	-3	-3
-1	9	1	-1	-4	-6	-2	0
-1	-22	-11	-7	-3	2	-1	1
-5	-54	-20	3	2	1	2	2
7	-7	9	1	1	9	-3	-3
-3	25	18	-7	-1	-2	-1	0
-3	25	18	-7	-1	-2	-1	0
-3	2	10	1	-3	-8	0	-3
-3	2	10	1	-3	-8	0	-3
-3	2	10	1	-3	-8	0	-3
-6	-21	-5	1	2	2	-2	-4
-6	-21	-5	1	2	2	-2	-4
10	2	-2	3	2	0	1	1
5	15	-3	-4	-4	-5	-1	0
-5	-5	-7	-3	3	2	3	2
3	0	0	1	-1	5	-4	-2
-36	-19	-8	-1	0	0	-1	-4
5	5	2	-2	-3	-3	-7	-2
1	8	5	1	2	3	-7	-1
1	8	5	1	2	3	-7	-1
-28	-19	-5	0	-1	-1	5	-5
-7	-13	-3	-2	1	-3	4	-2
-7	-13	-3	-2	1	-3	4	-2
-4	15	1	0	-2	-2	3	0
1	-40	-6	-2	-2	4	-1	-5
-2	-17	-6	-1	-1	-4	3	2
21	-4	-2	0	-1	1	-3	-1
-14	4	1	1	1	0	-4	-3
23	12	5	-3	-1	1	2	4
31	20	-2	0	-1	-1	-10	-7
2	0	3	2	1	1	5	4
0	0	4	0	-3	-7	-3	1
-30	-29	-2	1	-2	0	-3	1
35	17	4	-1	1	-4	10	5
8	-4	-2	-2	-3	1	-1	-2
-14	0	-4	-1	-3	3	-2	-5
28	12	1	-2	-3	0	2	1
28	12	1	-2	-3	0	2	1
13	-7	-2	0	-3	2	0	-2
2	23	2	1	-1	-10	-19	0
13	-16	-8	-3	-3	-7	3	0
13	20	9	-1	0	1	2	5
-77	-52	-14	0	-3	4	15	-6
-3	-4	-6	0	-2	-6	-12	-4
26	16	5	-1	1	18	8	3
-20	-27	-2	-1	-5	-8	-10	-1
4	7	3	-1	4	0	1	1
1	10	5	1	-7	-13	8	3
25	6	3	-3	-4	2	-13	1
25	6	3	-3	-4	2	-13	1
-3	-6	0	-4	-12	-47	-33	-3
-3	-6	0	-4	-12	-47	-33	-3
9	5	1	-2	-7	-28	-24	1
-12	-9	-3	-1	8	13	12	-2
11	9	-1	1	3	10	12	2
-14	-2	-2	-3	-15	-55	-14	-7
-11	13	11	5	5	22	12	1
3	-4	4	-4	2	18	3	1
21	23	22	6	7	14	6	8
21	36	7	12	-1	-7	5	3
22	37	14	-1	0	12	4	2
-24	-30	-20	-7	1	11	0	-5
-15	8	-2	-1	-3	-11	0	0
-32	-33	-5	-1	-9	-7	8	-3
0	-14	-5	3	5	12	15	-1
-18	-27	-10	-5	1	12	12	-1
11	-7	0	2	4	11	-5	1
9	26	4	-5	-7	-24	-6	1
9	26	4	-5	-7	-24	-6	1
15	-16	-5	-5	9	30	4	4
15	-16	-5	-5	9	30	4	4
32	19	0	6	7	4	-3	-5
8	10	-6	1	-13	-44	-6	3
-5	4	2	1	-5	-11	4	0
-5	4	2	1	-5	-11	4	0
-17	-22	-10	2	-10	-31	-18	-26
-18	-6	-7	-18	-7	3	7	10
-40	-10	26	17	19	15	-85	-61
30	14	9	15	9	36	28	37
-21	-11	-7	-2	-14	-51	-23	-12
16	4	-14	-3	-19	-75	-10	-4
2	0	-6	-1	3	10	-26	-16
16	9	-2	-2	-5	-3	13	3
-9	-4	-6	-1	3	10	11	4
17	15	7	1	1	23	3	3
-5	-10	-5	0	-6	-25	-8	2
-16	0	14	13	15	25	-3	0
-12	-10	-12	-11	-14	-35	-19	-5
-5	-11	-6	-14	1	7	8	6
5	17	12	-2	-8	-13	19	1
7	11	-6	0	-1	2	1	0
8	-1	-1	-4	-5	14	4	0
-2	29	15	0	4	20	6	10
-4	-9	-3	-1	1	-10	14	-4
19	13	-3	-2	-12	-18	0	6
-20	-14	-9	-1	-2	-14	-15	-8
5	4	1	2	-1	-26	-15	-2
6	0	0	10	1	-9	-10	-5
10	-5	-7	-4	10	27	1	0
-12	-17	-4	-1	2	3	3	4
-12	-17	-4	-1	2	3	3	4
17	20	4	2	-5	-9	0	4
-7	-8	-2	-2	0	7	-1	-5
-7	-12	-1	0	1	10	-2	-1
16	4	-8	-7	-3	-1	2	-1
-35	-33	-5	-6	-7	-12	2	-1
-14	0	-1	-8	-8	-15	-11	-3
-17	-9	-5	4	-6	-6	-11	-8
-6	-6	-7	-4	0	7	14	4
19	27	5	0	2	-2	5	7
3	-9	-5	-2	0	-2	4	-1
17	14	2	1	-3	-33	6	-3
23	30	1	0	8	31	25	6
4	3	2	-8	3	-3	-11	9
4	9	6	-5	17	57	-4	-2
-18	-20	-13	-6	-22	-50	-33	-35
7	15	14	10	-5	-5	-12	3
21	14	-3	0	-4	-10	-20	-2
-13	-30	-8	-14	-13	31	-17	-3
-52	-57	-12	-5	-3	-26	-30	-11
14	12	5	-2	-8	6	10	10
-3	-5	-3	-4	-6	-12	12	23
-13	-4	5	6	27	66	13	0
10	28	-1	3	0	0	22	8
17	45	-1	9	13	32	7	-2
-60	-21	9	1	-13	0	-20	-20
21	10	-1	-11	4	16	5	1
23	30	18	7	5	2	-7	-4
2	4	3	4	14	30	-4	-2
-24	-12	-7	0	-13	-79	-57	3
-10	-21	-12	-11	1	4	5	-2
33	3	-2	6	3	8	-4	-4
33	3	-2	6	3	8	-4	-4
13	-1	-6	-8	-5	-22	-30	-17
10	1	-3	-3	14	23	3	1
10	1	-3	-3	14	23	3	1
-27	-15	-1	-11	-1	-4	-5	-1
-4	1	-5	-2	-1	-5	6	1
10	20	0	2	-6	-19	7	7
4	-12	-7	-7	-3	1	3	0
2	-7	-6	-4	-5	-1	-3	-3
17	-14	-6	-1	-3	-1	11	5
7	0	1	-1	-5	-10	-4	3
-3	-5	-8	0	-4	-3	0	1
-9	-7	-3	-2	2	6	2	1
10	1	1	1	-4	-4	4	4
22	15	-3	-2	0	1	5	0
22	15	-3	-2	0	1	5	0
10	11	-1	1	-3	-6	1	-4
-30	-16	-9	-1	-5	2	-4	-6
-37	-21	1	0	-1	0	-6	-5
13	1	3	-1	1	1	-1	0
5	3	1	0	-3	-3	-3	0
17	8	3	0	-1	4	-3	0
8	-1	-1	2	-1	-5	-2	0
8	-1	-1	2	-1	-5	-2	0
8	4	-3	-3	-11	-6	3	0
2	4	5	1	3	6	-10	-2
5	0	-3	-2	-1	1	-5	-3
3	3	4	-1	1	3	2	5
3	3	4	-1	1	3	2	5
-2	0	-3	5	3	0	2	-1
-13	-19	-4	-3	-1	3	1	2
-1	-3	-6	0	-2	-6	-3	-1
-3	5	3	-3	-2	-2	-2	0
-4	-11	-2	-5	-2	3	1	-3
-4	-11	-2	-5	-2	3	1	-3
-2	2	7	0	-2	-3	-2	1
-1	-3	-6	7	0	-4	-2	-2
4	8	9	2	0	5	1	0
-8	-18	-9	-1	-1	-3	-1	-2
-2	3	-5	-16	-4	-4	-2	0
2	5	9	-6	-5	2	-2	0
0	-1	11	7	6	5	-9	0
-3	-3	-4	-6	-5	1	0	-3
-3	-2	1	4	-6	-12	-5	1
-3	3	-2	-3	5	15	-1	-2
8	-3	-5	-7	-7	-36	19	3
-2	-10	-7	-4	-2	-22	2	4
-2	1	5	3	4	13	-4	-2
13	7	5	1	2	8	5	3
14	9	-5	-1	-3	11	-3	-6
-2	3	-1	12	1	1	3	3
1	-3	0	-7	-7	-11	0	-1
-9	-4	-32	0	3	10	3	9
0	-3	-1	-10	-5	-7	-5	1
-6	-9	3	-5	-1	-6	0	-2
-12	-7	7	-3	0	-2	-13	-5
-12	-7	7	-3	0	-2	-13	-5
-9	-3	2	16	6	3	6	0
0	12	-9	-5	-5	-3	-4	-2
2	1	2	0	-3	-4	0	0
2	5	-11	-6	0	-1	-2	-5
-12	-16	-7	10	3	-2	-3	-5
0	-15	-18	-14	-6	-5	-1	-4
0	-15	-18	-14	-6	-5	-1	-4
-10	-18	-3	-8	-4	-4	-7	-2
-10	-18	-3	-8	-4	-4	-7	-2
-5	-3	5	15	3	2	0	-5
-5	-3	5	15	3	2	0	-5
-5	-3	5	15	3	2	0	-5
-5	-3	5	15	3	2	0	-5
-5	-3	5	15	3	2	0	-5
-5	-3	5	15	3	2	0	-5
-5	-3	5	15	3	2	0	-5
-5	-3	5	15	3	2	0	-5
-5	-3	5	15	3	2	0	-5
-5	-3	5	15	3	2	0	-5
-1	3	-7	-3	1	-1	-3	-8
-1	-2	0	-6	-3	-5	-1	3
2	-9	0	6	-1	-2	-5	0
0	2	1	1	1	2	-6	2
0	5	10	-1	-2	4	-6	-1
2	3	5	0	-2	1	6	-3
1	-2	-4	-4	-2	-1	-4	-5
1	0	-5	0	-1	-1	-3	-1
1	0	3	-1	-1	2	5	5
-2	-4	-6	3	-1	-3	0	-4
0	0	-6	-4	-3	2	-1	0
-2	13	20	0	2	7	2	2
2	-3	0	0	2	-4	3	4
-1	-5	-3	-4	0	-1	-5	-1
0	0	6	1	-1	1	3	2
0	0	6	1	-1	1	3	2
-3	-6	-13	-1	-9	-4	-4	-4
1	-1	1	-13	-5	-4	-2	0
0	0	-3	5	1	-6	-1	-2
0	-1	0	1	-1	-1	-1	0
-1	1	0	-1	-1	0	-2	0
-1	3	12	10	1	1	-2	-3
-2	-3	-5	-1	-1	-1	0	0
-3	-2	-10	-1	5	-1	-7	-4
-2	-8	6	-2	-3	2	6	2
2	-5	-16	-3	-2	-2	0	0
2	-5	-16	-3	-2	-2	0	0
-1	1	2	7	4	1	-5	-3
-1	1	2	7	4	1	-5	-3
-1	1	2	7	4	1	-5	-3
-2	-9	-7	-8	-5	-5	3	2
5	8	-2	-1	0	-1	1	-6
0	-4	19	12	3	3	1	6
5	3	-9	-6	-3	-3	-1	-2
1	-11	-3	0	-2	0	-1	-3
2	-3	-6	-8	-2	-3	-4	-3
-1	2	6	9	4	4	5	5
1	1	-3	7	-1	-4	-1	-3
1	1	-3	7	-1	-4	-1	-3
3	5	14	8	2	2	1	-2
-10	-9	-2	1	-3	-2	-7	-9
-10	-9	-2	1	-3	-2	-7	-9
3	6	-2	-4	-4	0	-2	2
1	-1	-4	-4	1	1	-1	-3
-3	-3	-2	-18	-9	-6	-5	-1
-3	-3	-2	-18	-9	-6	-5	-1
-3	-3	-2	-18	-9	-6	-5	-1
-3	-3	-2	-18	-9	-6	-5	-1
-2	1	5	-3	-2	6	8	1
0	-4	-7	-4	-2	-3	3	-1
1	9	5	3	3	2	5	4
-3	-10	-8	-7	-5	-1	-2	2
-2	-2	-15	-10	-5	-4	0	2
-5	-5	2	-5	0	3	-6	0
-3	-9	3	-5	-7	-3	-2	1
0	-4	-6	0	2	-2	2	-2
0	-2	-2	0	-1	0	-5	-3
-1	-1	-7	-6	-2	0	-1	-5
0	2	6	5	-1	-1	-9	-2
-4	4	0	9	3	2	2	2
-4	4	0	9	3	2	2	2
-4	-8	-12	-9	-2	-3	2	-1
2	14	-6	3	0	-5	-2	2
0	-5	-14	-5	-4	-3	0	4
-1	2	-11	-8	-2	-2	-4	0
[truncated: 2,886 more rows]
