# Supplementary material for: Flexible Virtual Reality System for Neurorehabilitation and Quality of Life Improvement
Source: Sensors (Basel). 2020 Oct 23;20(21):6045. doi: 10.3390/s20216045 (PMC7672612; doi:10.3390/s20216045)
Supplement: Supplementary file 1 [file sensors-20-06045-s001.zip › S4_EMG/User2/BallDirectingTest3.txt]

0	0	0	0	0	0	0	0
0	0	0	0	0	0	0	0
-1	1	1	-2	-2	-3	-2	0
-1	1	1	-2	-2	-3	-2	0
-2	0	0	-1	-3	0	-1	0
-2	0	0	-1	-3	0	-1	0
0	-1	0	-1	-3	-3	-2	-2
0	-1	0	-1	-3	-3	-2	-2
0	-1	0	-1	-3	-3	-2	-2
0	1	-1	1	0	-4	-2	1
0	1	-1	1	0	-4	-2	1
0	1	-1	1	0	-4	-2	1
0	1	-1	1	0	-4	-2	1
0	1	-1	1	0	-4	-2	1
0	1	-1	1	0	-4	-2	1
0	1	-1	1	0	-4	-2	1
-2	-2	-2	0	-2	-1	-3	-3
-2	-2	-2	0	-2	-1	-3	-3
-2	-2	-2	0	-2	-1	-3	-3
-2	-2	-2	0	-2	-1	-3	-3
-2	-2	-2	0	-2	-1	-3	-3
-1	-3	-2	-1	-2	0	-1	-1
-1	-3	-2	-1	-2	0	-1	-1
-1	0	0	-1	1	-1	-1	-1
-1	0	0	-1	1	-1	-1	-1
-1	0	0	-1	1	-1	-1	-1
0	0	0	0	-1	-2	-1	0
0	0	0	0	-1	-2	-1	0
-1	0	0	0	0	-3	-3	-3
-1	0	0	0	0	-3	-3	-3
-1	0	0	0	0	-3	-3	-3
-1	0	0	0	0	-3	-3	-3
-1	0	-1	-1	-1	2	-1	-1
-2	-1	0	0	-1	-1	-3	0
-2	-1	0	0	-1	-1	-3	0
1	-1	-2	-2	0	0	4	1
1	-1	-2	-2	0	0	4	1
1	-1	-2	-2	0	0	4	1
-2	0	2	1	-1	0	0	-1
-2	-2	-1	0	-1	-2	-4	-1
-2	-2	-1	0	-1	-2	-4	-1
-2	-2	-1	0	-1	-2	-4	-1
0	-1	-1	0	0	-2	-4	-3
0	-1	-1	0	0	-2	-4	-3
0	-1	0	-2	-3	-2	-2	-2
0	-1	-1	-1	0	0	-3	-2
-2	1	-1	0	1	-2	-1	-2
-1	0	-1	-1	-1	1	-1	-2
-1	1	1	1	-1	1	1	0
0	0	0	-1	-1	-1	3	-1
0	0	0	-1	-1	-1	3	-1
-2	0	0	-1	-1	1	-1	0
0	-1	0	1	-1	-2	-1	-1
0	-1	0	-1	-2	-2	-1	-1
0	-2	-1	-1	-2	-2	0	0
-1	2	3	-1	-2	-1	2	-1
-1	2	3	-1	-2	-1	2	-1
0	-2	0	-1	0	-2	1	1
0	-2	0	-1	0	-2	1	1
1	1	2	-1	-1	-2	-1	-2
1	0	-2	-1	-4	1	1	-1
1	0	-2	-1	-4	1	1	-1
-3	-2	0	0	-4	-2	0	-1
-2	-3	-1	0	0	-1	-3	-1
1	-4	0	-1	-3	-1	-1	-1
-1	0	0	-2	2	-1	-2	-1
-1	-1	-2	1	-1	0	1	0
-3	-5	0	-1	-4	1	-1	-1
0	0	-1	-2	-3	-2	-1	-1
-1	-2	-1	0	1	0	-3	-1
-1	-2	-1	0	1	0	-3	-1
0	6	1	-1	-3	-3	-2	0
0	-1	-2	0	0	1	-3	-1
0	2	-1	-1	-2	-1	5	3
0	-1	-1	-1	-3	-1	-3	-2
1	-4	0	-1	-2	0	1	-1
1	-4	0	-1	-2	0	1	-1
-1	2	0	-2	1	1	-1	-2
0	-2	0	-1	-3	0	0	0
-1	0	-1	-2	-2	-1	-4	0
0	2	0	1	-3	-2	2	-1
0	2	0	1	-3	-2	2	-1
1	6	-1	-1	-1	1	-1	-2
0	-8	0	1	-1	-1	1	-1
0	-8	0	1	-1	-1	1	-1
-3	-4	-1	0	0	3	0	-3
1	0	3	1	-1	0	-3	0
-4	5	-1	0	-1	0	0	-2
1	-1	-4	-3	-4	-3	3	3
-1	-3	0	0	1	0	-3	-2
-6	-19	5	1	-2	4	-6	0
0	-14	-1	-3	-2	0	-2	0
-6	-5	-8	-3	-2	-2	2	1
-6	-5	-8	-3	-2	-2	2	1
2	13	1	-1	0	0	2	0
2	13	1	-1	0	0	2	0
-2	-11	11	1	-1	0	-5	-4
7	3	1	2	0	-4	1	6
-7	-18	-1	2	0	-1	-2	0
-2	-9	-10	0	-4	0	-1	-3
-2	-9	-10	0	-4	0	-1	-3
-2	-9	-10	0	-4	0	-1	-3
-2	-9	-10	0	-4	0	-1	-3
-4	1	-7	-1	-1	-2	2	2
-4	1	-7	-1	-1	-2	2	2
-2	5	2	-1	0	-1	-1	1
-2	5	2	-1	0	-1	-1	1
0	-3	-6	-3	-3	-4	-1	-2
2	-5	-3	-3	-2	2	5	0
2	-5	-3	-3	-2	2	5	0
2	-5	-3	-3	-2	2	5	0
2	4	-1	-1	-3	-2	0	-3
-1	1	-3	-2	-3	0	1	-2
-1	1	-3	-2	-3	0	1	-2
-1	-5	-3	0	1	-3	1	-1
0	-1	-3	-3	1	-2	-2	1
0	-1	-3	-3	1	-2	-2	1
0	-1	-3	-3	1	-2	-2	1
-1	4	1	-2	-1	-6	-2	-2
-1	4	1	-2	-1	-6	-2	-2
-1	4	1	-2	-1	-6	-2	-2
-1	4	1	-2	-1	-6	-2	-2
-1	4	1	-2	-1	-6	-2	-2
-1	4	1	-2	-1	-6	-2	-2
-1	4	1	-2	-1	-6	-2	-2
-1	4	1	-2	-1	-6	-2	-2
-1	4	1	-2	-1	-6	-2	-2
-1	4	1	-2	-1	-6	-2	-2
-1	4	1	-2	-1	-6	-2	-2
-1	4	1	-2	-1	-6	-2	-2
-1	-1	0	0	-2	-1	-3	-4
-1	-1	0	0	-2	-1	-3	-4
-1	-1	0	0	-2	-1	-3	-4
1	-8	5	-1	-1	1	0	1
-1	3	1	-3	-1	-1	-3	-2
-1	3	1	-3	-1	-1	-3	-2
-1	3	1	-3	-1	-1	-3	-2
-3	-5	-2	-1	-1	0	-4	-1
-3	-5	-2	-1	-1	0	-4	-1
3	4	-3	0	4	0	-4	-3
3	4	-3	0	4	0	-4	-3
-1	-1	3	0	0	0	2	2
-1	-1	3	0	0	0	2	2
-1	-1	3	0	0	0	2	2
-1	-7	-1	0	0	1	1	4
0	-2	-2	-1	-4	0	2	1
0	10	1	-1	-4	-2	-3	-2
1	2	3	-1	-1	-2	1	-1
0	2	-2	-1	2	-2	2	1
-1	2	4	1	1	-1	0	-2
-1	2	4	1	1	-1	0	-2
-1	3	1	0	-1	-1	-1	-1
0	2	-2	0	-3	-3	-4	-2
0	2	-2	0	-3	-3	-4	-2
-1	4	7	1	1	-1	0	-5
1	2	-2	-1	-1	-3	1	-3
-2	0	-4	-1	-1	0	-1	3
-2	0	-4	-1	-1	0	-1	3
-2	-1	-1	-2	0	0	-1	3
-2	-1	-1	-2	0	0	-1	3
-2	-1	-1	-2	0	0	-1	3
-2	-1	-1	-2	0	0	-1	3
-2	-9	0	0	-1	1	-3	1
-2	-9	0	0	-1	1	-3	1
-2	-9	0	0	-1	1	-3	1
-2	-9	0	0	-1	1	-3	1
-2	-2	-1	0	-2	-4	-3	5
-2	-2	-1	0	-2	-4	-3	5
-2	-2	-1	0	-2	-4	-3	5
-1	1	0	-1	0	-3	-1	-4
-1	1	0	-1	0	-3	-1	-4
-1	1	0	-1	0	-3	-1	-4
-1	-2	-4	-2	-1	-1	2	0
0	-2	-1	-1	-3	-1	2	-1
0	-2	-1	-1	-3	-1	2	-1
0	-2	-1	-1	-3	-1	2	-1
-2	-5	-1	-2	0	1	-7	-4
-1	3	-2	-2	-1	0	5	1
-2	-2	-1	0	1	-2	-1	-2
-1	4	0	-1	-1	-1	1	3
2	1	-1	0	0	-1	-1	0
2	1	-1	0	0	-1	-1	0
0	-2	-1	-1	-2	-2	1	1
-1	-7	-3	-2	-1	1	-1	-2
-1	2	1	-2	0	-2	-4	-3
-1	2	1	-2	0	-2	-4	-3
1	4	3	0	3	0	-3	-1
3	10	2	-1	-2	-3	0	2
-1	2	-3	-2	-1	-2	-5	-4
2	1	-1	-1	-3	1	-2	1
-2	-6	-1	-2	0	-2	-2	-2
-1	-1	-2	2	-1	-2	-1	0
0	-4	0	0	-2	0	2	0
0	-4	0	0	-2	0	2	0
-2	-3	0	-1	-2	-2	-7	-2
0	-1	-2	0	-4	0	1	0
0	1	-2	-3	-1	-1	-2	-1
1	1	0	0	-3	-1	3	0
1	1	0	0	-3	-1	3	0
1	1	0	0	-3	-1	3	0
-1	0	-2	0	0	1	5	1
-2	0	1	-2	-4	-2	0	1
0	2	1	1	-1	-1	0	-2
0	2	1	1	-1	-1	0	-2
0	1	0	0	-1	1	0	0
-1	-1	-1	0	2	0	0	-2
2	4	-2	-2	-2	-1	2	0
-2	-5	-3	0	-3	-1	-3	-5
-2	-5	-3	0	-3	-1	-3	-5
-1	-3	5	1	-2	1	-1	3
0	10	0	-2	-6	0	0	0
2	13	-3	-1	1	-4	0	3
1	1	0	-1	2	-1	-2	1
1	1	0	-1	2	-1	-2	1
-1	4	-2	-2	-1	0	-1	-1
-1	4	-2	-2	-1	0	-1	-1
-1	4	-2	-2	-1	0	-1	-1
-2	-14	1	2	-1	-1	-3	-1
-1	2	-4	-3	-2	-3	-3	-3
-1	2	-4	-3	-2	-3	-3	-3
0	3	7	3	-1	-1	1	0
0	3	7	3	-1	-1	1	0
0	3	7	3	-1	-1	1	0
-1	-3	-3	-1	-1	-1	-2	-3
-1	-3	-3	-1	-1	-1	-2	-3
-2	-5	3	1	0	3	0	1
-1	2	0	-1	-2	0	1	1
-1	-2	-6	-2	-2	-3	-2	-5
-1	-2	-6	-2	-2	-3	-2	-5
-2	-1	-2	0	-1	-3	-1	-4
-1	-6	-1	-1	0	1	0	0
0	1	1	1	1	0	-2	-2
0	1	1	1	1	0	-2	-2
0	1	1	1	1	0	-2	-2
-1	-1	-3	-2	2	0	-1	-2
-1	-1	-3	-2	2	0	-1	-2
1	1	-2	0	-1	-3	-2	-1
0	1	1	0	-3	-2	-1	-2
-2	-6	-2	-1	-3	-1	0	0
0	-2	-2	0	0	1	3	3
0	-2	-2	0	0	1	3	3
0	2	5	0	1	-2	-2	-1
0	2	5	0	1	-2	-2	-1
-1	-1	-2	-2	-2	-2	0	2
-1	-5	-1	-1	0	-1	-2	-2
-1	-5	-1	-1	0	-1	-2	-2
-1	-2	0	-1	0	-2	0	1
-1	-2	0	-1	0	-2	0	1
-2	3	2	-1	-1	-2	-1	-1
-2	3	2	-1	-1	-2	-1	-1
0	-4	-2	1	-2	1	0	-1
-2	0	1	0	-2	-1	-1	-2
-2	0	1	0	-2	-1	-1	-2
-2	0	1	0	-2	-1	-1	-2
-2	0	1	0	-2	-1	-1	-2
-2	0	1	0	-2	-1	-1	-2
0	-2	-1	-1	-2	0	3	1
-2	2	0	0	1	0	1	0
-2	2	0	0	1	0	1	0
-2	2	0	0	1	0	1	0
-1	1	-1	-2	-1	-2	-4	-1
-1	1	-1	-2	-1	-2	-4	-1
-1	-3	-2	1	0	0	2	3
-2	-4	0	0	0	-1	-3	0
1	3	-2	-2	-2	0	2	2
0	0	-4	-1	-1	-1	2	2
-1	-6	-3	0	-2	1	1	0
2	1	0	-2	-1	-1	-2	0
2	1	0	-2	-1	-1	-2	0
-1	-4	-1	-1	-1	-1	-2	0
0	2	-1	-1	-3	-1	-1	-1
0	2	-1	-1	-3	-1	-1	-1
-1	1	0	-1	1	-2	-1	-3
-1	1	0	-1	1	-2	-1	-3
0	-4	0	0	-1	2	5	4
0	-4	0	0	-1	2	5	4
1	2	-1	-1	2	-2	0	-2
1	5	5	0	-2	-1	2	1
1	5	5	0	-2	-1	2	1
1	5	5	0	-2	-1	2	1
0	-3	-1	0	-1	-3	-5	-1
0	-3	-1	0	-1	-3	-5	-1
0	-3	-1	0	-1	-3	-5	-1
-2	1	-2	-1	-1	-1	-1	0
-2	1	-2	-1	-1	-1	-1	0
-1	-15	-1	1	-3	2	-4	-2
-1	-15	-1	1	-3	2	-4	-2
-1	-15	-1	1	-3	2	-4	-2
-1	-15	-1	1	-3	2	-4	-2
-1	-15	-1	1	-3	2	-4	-2
-1	-15	-1	1	-3	2	-4	-2
-1	-15	-1	1	-3	2	-4	-2
-1	-15	-1	1	-3	2	-4	-2
-1	2	-4	0	-1	0	2	-3
-1	2	-4	0	-1	0	2	-3
-1	2	-4	0	-1	0	2	-3
-1	2	-4	0	-1	0	2	-3
-1	2	-4	0	-1	0	2	-3
-1	2	-4	0	-1	0	2	-3
-1	2	-4	0	-1	0	2	-3
-2	2	-1	-2	-1	-1	0	3
-2	2	-1	-2	-1	-1	0	3
-2	2	-1	-2	-1	-1	0	3
-2	2	-1	-2	-1	-1	0	3
-2	2	-1	-2	-1	-1	0	3
-2	2	-1	-2	-1	-1	0	3
0	-2	-1	-1	-2	0	2	-1
0	-2	-1	-1	-2	0	2	-1
1	0	-2	-2	1	-1	2	1
1	0	-2	-2	1	-1	2	1
1	0	-2	-2	1	-1	2	1
1	0	-2	-2	1	-1	2	1
-2	-2	0	0	-3	-3	0	-1
-2	6	2	0	0	-4	-8	-1
-2	6	2	0	0	-4	-8	-1
-1	-7	-1	-2	-4	1	2	1
-1	-7	-1	-2	-4	1	2	1
2	1	0	1	-2	0	1	0
1	5	1	0	1	2	-1	-1
-2	4	3	-1	-2	-1	-1	-1
-1	3	-2	-1	0	-1	-1	2
-1	3	-2	-1	0	-1	-1	2
-1	2	2	1	-1	1	0	0
-1	2	2	1	-1	1	0	0
-1	2	2	1	-1	1	0	0
-3	-6	0	-2	0	-2	-4	-3
-3	-6	0	-2	0	-2	-4	-3
-1	-1	-1	-1	-3	-1	-2	-1
0	-5	-3	-2	1	1	4	4
0	-5	-3	-2	1	1	4	4
0	0	0	-1	-2	-3	-2	-1
0	0	0	-1	-2	-3	-2	-1
0	0	0	-1	-2	-3	-2	-1
-1	1	0	1	-2	-2	1	-2
-1	1	0	1	-2	-2	1	-2
-1	1	0	1	-2	-2	1	-2
2	3	0	-1	-3	-2	-4	-3
2	3	0	-1	-3	-2	-4	-3
-2	-4	-1	-2	1	-1	2	1
-1	-6	-1	1	2	-1	-1	-3
-1	-6	-1	1	2	-1	-1	-3
-2	-4	-2	0	0	-1	0	1
-2	-4	-2	0	0	-1	0	1
-2	-4	-2	0	0	-1	0	1
-2	-4	-2	0	0	-1	0	1
-2	-4	-2	0	0	-1	0	1
-2	-4	-2	0	0	-1	0	1
0	-1	0	-1	-1	-1	-3	-1
0	-1	0	-1	-1	-1	-3	-1
0	-1	0	-1	-1	-1	-3	-1
-1	-1	-1	0	-2	-2	-1	-1
-1	-1	-1	0	-2	-2	-1	-1
-1	-1	-1	0	-2	-2	-1	-1
-1	-1	-1	0	-2	-2	-1	-1
-1	-1	-1	0	-2	-2	-1	-1
-1	-1	-1	0	-2	-2	-1	-1
-1	-1	-1	0	-2	-2	-1	-1
-1	-1	-1	0	-2	-2	-1	-1
-1	-1	-1	0	-2	-2	-1	-1
-1	-1	-1	0	-2	-2	-1	-1
-1	-1	-1	0	-2	-2	-1	-1
-1	-1	-1	0	-2	-2	-1	-1
-1	-1	-1	0	-2	-2	-1	-1
-1	-1	-1	0	-2	-2	-1	-1
0	-2	1	1	-2	-2	-2	-1
0	-2	1	1	-2	-2	-2	-1
0	-2	1	1	-2	-2	-2	-1
0	-2	1	1	-2	-2	-2	-1
0	-2	1	1	-2	-2	-2	-1
0	-2	1	1	-2	-2	-2	-1
0	-2	1	1	-2	-2	-2	-1
0	-2	1	1	-2	-2	-2	-1
0	-2	1	1	-2	-2	-2	-1
0	-2	1	1	-2	-2	-2	-1
0	-2	1	1	-2	-2	-2	-1
0	-2	1	1	-2	-2	-2	-1
0	-2	1	1	-2	-2	-2	-1
1	6	1	0	0	-2	-1	0
1	6	1	0	0	-2	-1	0
1	6	1	0	0	-2	-1	0
1	6	1	0	0	-2	-1	0
1	6	1	0	0	-2	-1	0
0	4	1	-2	-5	-2	0	-2
-1	0	-1	0	-3	1	1	2
-1	0	-1	0	-3	1	1	2
-2	2	-1	1	0	0	1	-2
0	-1	1	-2	-3	0	-3	-1
0	-1	1	-2	-3	0	-3	-1
0	10	-1	0	1	-2	0	0
0	10	-1	0	1	-2	0	0
0	10	-1	0	1	-2	0	0
0	0	3	0	0	-1	-1	-2
0	0	3	0	0	-1	-1	-2
0	0	3	0	0	-1	-1	-2
1	-3	-2	-1	-4	-2	3	1
1	-3	-2	-1	-4	-2	3	1
1	-3	-2	-1	-4	-2	3	1
0	1	3	-2	-1	-2	-2	0
0	1	3	-2	-1	-2	-2	0
0	1	3	-2	-1	-2	-2	0
1	6	-1	0	-2	0	1	-1
0	4	-3	0	2	0	-2	-2
0	4	-3	0	2	0	-2	-2
-2	0	3	0	-4	0	-2	-3
-2	-2	1	-1	-3	-1	0	-1
-2	-2	1	-1	-3	-1	0	-1
0	2	-1	-1	-1	-1	0	-1
1	6	-3	-1	-2	0	-3	-1
1	6	-3	-1	-2	0	-3	-1
0	1	-3	-2	-1	-2	2	1
2	12	-1	-1	3	-1	2	1
2	12	-1	-1	3	-1	2	1
-3	-13	2	-2	2	0	-2	-1
0	2	-2	0	-3	-1	2	-2
0	2	-2	0	-3	-1	2	-2
0	2	-2	0	-3	-1	2	-2
0	2	-2	0	-3	-1	2	-2
1	9	0	0	-5	-2	-3	0
1	9	0	0	-5	-2	-3	0
-1	0	0	1	-1	-1	-2	1
1	7	0	-1	-1	-3	0	0
-3	1	5	0	0	0	4	-1
-2	-10	0	-1	-4	-2	-5	-1
-2	-10	0	-1	-4	-2	-5	-1
0	1	-4	-1	-2	-2	-1	0
-1	-1	1	-1	0	0	-1	-1
2	-1	-2	-2	-1	1	1	-1
2	-1	-2	-2	-1	1	1	-1
-3	2	0	0	-1	-3	1	2
-3	2	0	0	-1	-3	1	2
-1	-5	1	-1	3	0	0	0
-1	-5	1	-1	3	0	0	0
-1	-5	1	-1	3	0	0	0
-1	-5	1	-1	3	0	0	0
-1	-5	1	-1	3	0	0	0
1	-1	-3	-2	-3	-3	-3	-1
1	-1	-3	-2	-3	-3	-3	-1
-2	-1	-1	1	0	1	1	1
-2	-1	-1	1	0	1	1	1
-2	-1	-1	1	0	1	1	1
-1	0	-1	-2	-2	-1	1	2
-1	-6	0	-2	1	-1	-4	-1
-1	-6	0	-2	1	-1	-4	-1
-1	-6	0	-2	1	-1	-4	-1
-3	1	0	-2	2	-1	-1	3
1	-4	-2	0	0	1	1	0
0	-2	-4	1	-3	-2	-4	-3
0	-2	-4	1	-3	-2	-4	-3
-1	-4	0	1	-3	1	6	4
-1	-4	0	1	-3	1	6	4
-2	4	0	0	-3	0	1	-2
-2	4	0	0	-3	0	1	-2
0	-2	-1	-2	2	0	-4	1
1	5	1	-1	-3	-1	2	-2
-1	0	-1	-1	-3	-1	-1	-4
-2	2	1	1	-5	-2	-3	-3
-2	2	1	1	-5	-2	-3	-3
-1	-18	-2	-1	-2	-1	0	-2
-1	-18	-2	-1	-2	-1	0	-2
-2	2	0	0	-1	1	-1	0
-1	8	-2	-1	-3	-2	2	2
-1	-1	-1	-2	-2	-1	3	-2
-2	4	-2	-3	-2	-2	-8	-5
-2	4	-2	-3	-2	-2	-8	-5
-2	-9	-3	-3	-1	2	2	-1
1	4	-2	-1	0	0	0	-1
-1	7	-1	-3	-5	-3	-3	0
2	0	-1	0	0	0	-1	1
-1	-5	0	0	-1	-1	-2	0
-1	5	-1	-1	-1	-1	-4	-5
-1	5	-1	-1	-1	-1	-4	-5
0	-3	-1	0	-2	0	-1	-1
-1	-1	-1	-2	-1	0	-1	-1
0	4	-1	-1	-1	0	1	-1
0	-3	-2	0	-1	-1	2	-1
0	3	1	-1	-4	1	0	1
0	3	1	-1	-4	1	0	1
0	3	1	-1	-4	1	0	1
-2	-3	-3	0	-1	0	3	0
-2	-3	-3	0	-1	0	3	0
-1	-10	5	1	-2	-1	-2	-5
-1	-1	-1	1	-2	-2	-2	-2
-2	2	0	0	-2	-1	-4	-2
-2	2	0	0	-2	-1	-4	-2
2	-1	-2	0	2	-3	-2	0
-1	-2	-1	0	-1	-1	0	-3
0	0	-1	1	-2	-2	0	1
0	0	-1	1	-2	-2	0	1
0	-3	-6	-1	-2	1	3	2
1	8	3	1	-2	-3	-2	-3
1	0	0	0	-1	-2	1	-1
1	0	0	0	-1	-2	1	-1
2	-17	-7	-1	1	-2	1	0
2	-17	-7	-1	1	-2	1	0
-2	-6	0	0	-1	3	3	3
-2	-6	0	0	-1	3	3	3
0	-3	-4	-1	-4	-2	-2	-1
0	-3	-4	-1	-4	-2	-2	-1
-1	-2	0	-1	-1	0	1	3
-1	5	5	3	-2	3	0	1
0	9	4	-1	-5	0	-1	1
-2	-1	-3	-2	-1	0	4	1
-3	2	6	0	-2	2	2	0
-3	2	6	0	-2	2	2	0
0	2	-2	0	-1	-1	-3	-3
1	2	3	0	0	1	4	2
1	2	3	0	0	1	4	2
1	2	3	0	0	1	4	2
-1	-10	-5	-1	-2	-1	-1	-1
-1	-10	-5	-1	-2	-1	-1	-1
0	2	4	1	3	-1	-1	-3
-1	6	2	0	-2	-3	-2	-1
-3	-10	-3	-2	0	-2	-5	-4
-3	-10	-3	-2	0	-2	-5	-4
-3	-8	-2	-1	-3	1	-5	-6
2	5	0	-2	0	-2	-4	0
1	0	2	-2	-1	0	2	3
1	0	2	-2	-1	0	2	3
1	0	2	-2	-1	0	2	3
1	0	2	-2	-1	0	2	3
1	0	2	-2	-1	0	2	3
-1	-2	-4	-2	-3	-1	1	0
-1	-2	-4	-2	-3	-1	1	0
-1	-2	-4	-2	-3	-1	1	0
-2	-2	0	0	0	-1	0	-5
-2	-2	0	0	0	-1	0	-5
-2	-2	0	0	0	-1	0	-5
-2	-2	0	0	0	-1	0	-5
-2	-2	0	0	0	-1	0	-5
-2	-2	0	0	0	-1	0	-5
-2	-2	0	0	0	-1	0	-5
0	-4	-3	1	-1	0	0	1
0	-4	-3	1	-1	0	0	1
1	-7	-6	-1	1	0	1	1
1	-7	-6	-1	1	0	1	1
1	-8	-1	0	-2	-3	0	-1
1	13	1	-3	1	-2	0	1
-3	4	3	-2	-1	0	-1	-2
-1	-4	-2	-1	0	1	0	1
-3	1	6	0	-2	1	0	-2
-1	-2	4	0	6	-1	-2	0
-1	-2	4	0	6	-1	-2	0
1	-2	10	2	-1	2	1	1
-1	-12	2	0	-3	3	-1	0
-1	1	0	0	-3	0	0	0
0	2	-4	-2	-2	-1	3	2
1	5	1	-1	-2	1	-1	-1
0	-7	-3	1	-1	-2	-3	-2
1	-7	-1	1	-1	0	3	-1
-3	2	2	0	-1	0	-1	1
1	11	0	-1	1	-2	0	-1
1	11	0	-1	1	-2	0	-1
-2	-5	0	0	1	-2	-3	2
-2	-5	0	0	1	-2	-3	2
-3	-4	-1	-1	0	-2	-1	0
0	-11	2	-1	-2	-3	-4	-1
0	7	-1	0	0	-2	-1	-1
-3	7	-1	-2	0	0	-1	-3
-3	7	-1	-2	0	0	-1	-3
-3	7	-1	-2	0	0	-1	-3
1	-1	-3	0	-3	-4	-5	-3
1	-1	-3	0	-3	-4	-5	-3
-1	-1	-2	0	1	-2	0	-1
-1	-4	-1	-3	1	0	-1	0
2	3	-5	-1	0	-1	5	0
-5	-23	0	-2	-2	2	-3	-1
-3	-3	3	0	-3	0	-2	2
3	4	-4	-1	0	-1	0	-3
-2	-1	-2	-1	1	1	-1	0
-2	0	-4	-2	-5	-2	-6	-7
-2	0	-4	-2	-5	-2	-6	-7
-3	-5	-2	-3	0	-1	-3	-5
0	0	-4	-1	-14	-2	-2	-2
0	0	-4	-1	-14	-2	-2	-2
0	0	-2	0	4	-1	-3	-6
0	0	-2	0	4	-1	-3	-6
1	-2	-1	1	-1	-1	-1	0
1	-2	-1	1	-1	-1	-1	0
1	-2	-1	1	-1	-1	-1	0
-1	1	0	0	-2	0	2	3
-1	1	0	0	-2	0	2	3
-1	1	0	0	-2	0	2	3
-1	1	0	0	-2	0	2	3
-1	1	0	0	-2	0	2	3
-1	1	0	0	-2	0	2	3
-1	1	0	0	-2	0	2	3
-1	1	0	0	-2	0	2	3
1	0	-2	-2	1	-1	3	1
1	0	-2	-2	1	-1	3	1
0	-10	-4	1	-1	-2	0	-2
0	-10	-4	1	-1	-2	0	-2
0	-10	-4	1	-1	-2	0	-2
-2	-7	-1	0	-4	2	-1	-1
-2	-7	-1	0	-4	2	-1	-1
0	3	-5	-2	-2	-1	2	-2
0	3	-5	-2	-2	-1	2	-2
0	3	-5	-2	-2	-1	2	-2
0	-2	-3	-3	-2	-1	-3	-2
0	-2	-3	-3	-2	-1	-3	-2
0	-2	-3	-3	-2	-1	-3	-2
0	-2	-3	-3	-2	-1	-3	-2
0	-2	-3	-3	-2	-1	-3	-2
-3	-13	-4	-1	-2	-1	-1	-3
-3	-13	-4	-1	-2	-1	-1	-3
-3	-13	-4	-1	-2	-1	-1	-3
-2	2	0	-1	0	0	2	2
-2	2	0	-1	0	0	2	2
1	1	-1	0	-1	-2	-1	0
-1	3	3	0	0	-1	-3	-6
-1	3	3	0	0	-1	-3	-6
-1	3	3	0	0	-1	-3	-6
-1	3	3	0	0	-1	-3	-6
-1	1	0	0	-1	-1	-1	-1
-3	-17	-6	-1	-2	-1	-1	0
0	-15	-8	-2	-1	1	0	-1
0	-15	-8	-2	-1	1	0	-1
-1	3	2	1	1	0	0	0
-1	3	2	1	1	0	0	0
-1	3	2	1	1	0	0	0
-1	-10	-1	0	-2	0	-6	-1
-2	2	-7	-1	-3	-3	-9	-8
0	6	4	-1	2	0	-1	0
0	3	0	0	-3	0	-3	-2
0	3	0	0	-3	0	-3	-2
-2	-11	-1	0	-3	0	-2	0
1	3	2	-1	-2	-4	-5	-2
1	3	2	-1	-2	-4	-5	-2
-2	0	6	-1	0	2	-6	-5
-2	0	6	-1	0	2	-6	-5
-2	0	6	-1	0	2	-6	-5
0	0	-1	-1	1	-3	-1	-1
0	0	-1	-1	1	-3	-1	-1
-1	-2	3	1	-1	0	-3	-2
-1	-2	3	1	-1	0	-3	-2
-1	-18	-1	-1	-1	0	-1	1
-2	-6	-2	-1	-3	-1	-3	1
-2	-6	-2	-1	-3	-1	-3	1
-2	-3	1	1	2	2	-1	-2
0	3	-1	0	-2	-3	-2	-2
1	0	-1	-1	2	0	-1	0
0	5	1	0	-2	-3	5	-2
-3	-9	0	0	4	0	-4	-1
-3	-4	-1	-1	-2	0	-4	-3
-3	-4	-1	-1	-2	0	-4	-3
1	4	-2	1	0	-2	-3	1
-2	1	-2	-1	-2	-2	-9	-5
-1	-6	-5	-2	0	-3	-5	-3
-1	-6	-5	-2	0	-3	-5	-3
-1	-6	-5	-2	0	-3	-5	-3
0	2	-1	0	-1	-1	0	-2
-1	-1	0	-1	-1	-4	-8	-4
-1	-6	0	-1	-1	0	-2	1
-1	-6	0	-1	-1	0	-2	1
-1	-6	0	-1	-1	0	-2	1
0	7	2	2	0	3	3	-2
0	7	2	2	0	3	3	-2
1	-1	-1	-1	1	-2	-1	-1
1	-1	-1	-1	1	-2	-1	-1
1	-1	-1	-1	1	-2	-1	-1
0	0	-1	-1	1	0	-2	-3
0	0	-1	-1	1	0	-2	-3
0	6	2	0	-3	-2	-2	2
0	6	2	0	-3	-2	-2	2
0	6	2	0	-3	-2	-2	2
-1	-6	-4	-3	0	0	-1	-1
-1	-6	-4	-3	0	0	-1	-1
1	2	2	1	-2	-1	2	-2
1	2	2	1	-2	-1	2	-2
0	-1	-3	-3	-2	0	-2	-2
-1	-11	-7	2	0	0	-1	-4
-1	-11	-7	2	0	0	-1	-4
-1	-11	-7	2	0	0	-1	-4
-2	2	-4	-2	-1	-3	-3	-2
-1	-2	4	0	1	-2	-3	1
-1	-2	4	0	1	-2	-3	1
3	0	-3	-2	-4	-1	3	5
-3	-2	0	1	0	1	1	-2
-3	-1	0	-3	-3	-3	-4	-1
-3	-1	0	-3	-3	-3	-4	-1
-1	-8	-2	0	3	1	4	6
-1	-8	-2	0	3	1	4	6
-1	-8	-2	0	3	1	4	6
-1	-8	-2	0	3	1	4	6
-1	-8	-2	0	3	1	4	6
-1	-8	-2	0	3	1	4	6
-1	-8	-2	0	3	1	4	6
-1	-8	-2	0	3	1	4	6
1	-3	-3	-3	-1	1	2	3
1	-3	-3	-3	-1	1	2	3
1	-3	-3	-3	-1	1	2	3
1	-3	-3	-3	-1	1	2	3
1	-3	-3	-3	-1	1	2	3
1	-3	-3	-3	-1	1	2	3
1	-3	-3	-3	-1	1	2	3
-1	0	4	-2	1	1	2	6
-1	0	4	-2	1	1	2	6
-1	0	4	-2	1	1	2	6
1	2	2	2	1	-1	-1	-1
1	2	2	2	1	-1	-1	-1
1	2	2	2	1	-1	-1	-1
1	2	2	2	1	-1	-1	-1
1	2	2	2	1	-1	-1	-1
1	2	2	2	1	-1	-1	-1
1	2	2	2	1	-1	-1	-1
-1	3	2	-1	1	-1	-5	-4
-1	3	2	-1	1	-1	-5	-4
-1	-1	0	-1	-1	-1	-3	-2
-1	-1	0	-1	-1	-1	-3	-2
-1	-1	0	-1	-1	-1	-3	-2
0	3	1	0	-2	-2	-2	-3
0	3	1	0	-2	-2	-2	-3
0	3	1	0	-2	-2	-2	-3
0	3	1	0	-2	-2	-2	-3
-3	-1	-1	-1	0	0	-3	-3
-3	-1	-1	-1	0	0	-3	-3
-3	-1	-1	-1	0	0	-3	-3
-3	-1	-1	-1	0	0	-3	-3
-1	-10	-6	1	-1	0	5	1
0	2	-3	-2	-1	-2	-4	1
2	6	5	1	-2	-2	2	2
0	0	-5	0	0	-1	-6	0
0	0	-5	0	0	-1	-6	0
0	0	-5	0	0	-1	-6	0
0	0	-5	0	0	-1	-6	0
1	-2	0	1	0	-1	-3	-3
1	-2	0	1	0	-1	-3	-3
1	-2	0	1	0	-1	-3	-3
-1	-8	-3	-3	-2	0	5	2
-1	-8	-3	-3	-2	0	5	2
-1	-8	-3	-3	-2	0	5	2
-1	-8	-3	-3	-2	0	5	2
2	2	-2	0	-1	-2	4	4
2	2	-2	0	-1	-2	4	4
-1	-11	1	0	-2	0	-4	-1
-1	-11	1	0	-2	0	-4	-1
-1	-11	1	0	-2	0	-4	-1
-1	-11	1	0	-2	0	-4	-1
0	0	-7	-1	-1	-3	-3	-1
0	0	-7	-1	-1	-3	-3	-1
0	0	-7	-1	-1	-3	-3	-1
0	2	-6	1	-2	-1	-3	-5
-1	-15	-4	-1	0	-3	-8	-5
0	6	-4	-2	-2	-3	1	1
-1	4	3	-1	1	-2	0	1
-1	4	3	-1	1	-2	0	1
-1	-2	0	-1	-3	0	-7	-4
-1	-2	0	-1	-3	0	-7	-4
-1	-2	0	-1	-3	0	-7	-4
1	15	3	0	-1	-1	3	1
1	15	3	0	-1	-1	3	1
1	15	3	0	-1	-1	3	1
1	15	3	0	-1	-1	3	1
1	15	3	0	-1	-1	3	1
1	15	3	0	-1	-1	3	1
1	15	3	0	-1	-1	3	1
1	15	3	0	-1	-1	3	1
-1	-3	2	0	1	0	0	2
-1	-3	2	0	1	0	0	2
-1	-3	2	0	1	0	0	2
-2	-12	1	2	-1	0	0	1
-2	-12	1	2	-1	0	0	1
-2	-12	1	2	-1	0	0	1
-2	-12	1	2	-1	0	0	1
-2	-3	-1	0	-3	-2	-1	-1
-2	-3	-1	0	-3	-2	-1	-1
-2	-3	-1	0	-3	-2	-1	-1
-1	-3	-1	-1	-2	-1	1	-3
0	0	-4	-3	-2	0	0	0
0	0	-4	-3	-2	0	0	0
0	0	-4	-3	-2	0	0	0
-2	-6	-2	0	0	-1	-2	-3
-2	-6	-2	0	0	-1	-2	-3
-2	-6	-2	0	0	-1	-2	-3
0	4	0	-2	0	-1	1	1
0	4	0	-2	0	-1	1	1
0	4	0	-2	0	-1	1	1
0	-3	-4	0	0	-1	6	5
1	4	-1	0	0	1	1	1
1	4	-1	0	0	1	1	1
1	4	-1	0	0	1	1	1
-2	-3	0	1	1	-1	1	-1
-2	-3	0	1	1	-1	1	-1
-2	-3	0	1	1	-1	1	-1
0	5	-2	0	-2	1	3	-1
0	2	-2	-3	-1	1	2	2
0	2	-2	-3	-1	1	2	2
0	2	-2	-3	-1	1	2	2
-2	-1	-1	0	0	1	3	-1
-2	-1	-1	0	0	1	3	-1
-2	-1	-1	0	0	1	3	-1
-2	-1	-1	0	0	1	3	-1
0	1	0	1	-1	0	1	1
0	1	0	1	-1	0	1	1
0	1	0	1	-1	0	1	1
0	1	0	1	-1	0	1	1
0	2	2	1	-1	0	-2	0
0	2	2	1	-1	0	-2	0
0	2	2	1	-1	0	-2	0
-4	-2	-3	-1	1	0	-3	-7
-2	-9	-5	1	-1	-3	0	0
-2	-9	-5	1	-1	-3	0	0
0	0	-1	-2	0	1	6	3
-2	0	3	1	-2	1	2	-1
-2	0	3	1	-2	1	2	-1
-2	0	3	1	-2	1	2	-1
-1	-1	-3	-2	-1	-3	-9	-3
-3	3	2	0	-2	1	-1	0
-3	3	2	0	-2	1	-1	0
-3	3	2	0	-2	1	-1	0
-2	0	1	-1	-2	-2	-4	-1
-2	0	1	-1	-2	-2	-4	-1
-2	0	1	-1	-2	-2	-4	-1
-2	0	1	-1	-2	-2	-4	-1
-2	0	1	-1	-2	-2	-4	-1
-2	5	1	1	0	0	-1	0
-2	5	1	1	0	0	-1	0
0	-5	-1	0	-4	0	1	-1
-1	-8	2	0	-1	-1	-3	-1
1	5	-2	1	0	0	4	2
1	5	-2	1	0	0	4	2
0	3	2	-2	-1	2	-3	-3
0	3	2	-2	-1	2	-3	-3
0	3	2	-2	-1	2	-3	-3
0	3	2	-2	-1	2	-3	-3
2	3	1	-2	-3	0	1	0
2	3	1	-2	-3	0	1	0
-1	-3	-1	1	0	-1	-4	-1
2	4	-3	1	1	-3	3	0
2	4	-3	1	1	-3	3	0
0	1	3	1	1	0	0	2
0	1	3	1	1	0	0	2
0	1	3	1	1	0	0	2
0	1	3	1	1	0	0	2
-1	3	0	-2	-3	-3	0	-1
0	-3	-6	-1	1	0	3	-2
0	-3	-6	-1	1	0	3	-2
-5	-24	-4	1	-1	3	5	2
-3	2	-1	-1	-2	-2	-5	-3
-1	1	0	-2	-2	-2	-3	-2
-1	1	0	-2	-2	-2	-3	-2
-1	1	1	-1	-1	-1	1	0
0	-1	0	-1	-3	3	1	-1
0	-1	0	-1	-3	3	1	-1
-2	-1	-1	-3	-1	-3	-5	-4
-2	1	-1	-2	-2	0	1	-3
2	-1	-2	0	-1	2	11	7
2	5	1	0	-2	0	1	-2
1	1	2	1	0	0	1	-3
1	-1	-7	-1	-2	0	1	1
-2	-3	-2	-2	2	1	2	-1
-2	-13	5	0	0	1	-1	-2
-3	-13	-4	-1	-1	1	0	-2
-1	5	-1	0	-2	-2	0	-3
-1	5	-1	0	-2	-2	0	-3
-1	-2	3	0	-1	-2	-4	-5
0	3	-1	0	-2	-1	-3	2
0	8	-1	0	-1	-2	-1	-3
-2	-7	-3	-1	-2	1	0	2
0	6	4	-1	2	-3	-3	-2
0	6	4	-1	2	-3	-3	-2
0	6	4	-1	2	-3	-3	-2
0	0	-1	0	1	-3	-1	-1
0	0	-1	0	1	-3	-1	-1
0	0	-1	0	1	-3	-1	-1
-4	-1	2	-1	0	1	-3	-4
-1	-7	-2	0	-1	-1	1	-1
0	-2	-1	-1	-2	1	0	-1
-1	-1	-2	-2	1	-1	1	1
-1	-1	-2	-2	1	-1	1	1
0	-1	0	0	-1	-1	2	2
0	-1	0	0	-1	-1	2	2
0	-1	1	-3	-1	-1	-3	-3
0	-4	-4	-2	-1	-1	-5	-1
0	0	-4	-1	0	-2	-1	0
0	0	-4	-1	0	-2	-1	0
-3	-2	1	-1	-1	-2	-4	-4
-3	-2	1	-1	-1	-2	-4	-4
-3	-2	1	-1	-1	-2	-4	-4
-1	-2	-2	-1	1	-2	-3	-1
1	1	-4	-3	-1	-4	2	1
-1	-3	-2	1	-2	-1	3	1
-1	-3	-2	1	-2	-1	3	1
-1	-3	-2	1	-2	-1	3	1
0	1	1	-1	-1	0	-2	2
0	1	1	-1	-1	0	-2	2
-2	-6	1	-1	0	-1	-5	-5
-1	-2	-1	0	-1	0	0	0
-1	-2	-1	0	-1	0	0	0
-1	1	-7	-2	-3	1	-1	-1
-1	1	0	0	-1	3	0	2
-1	-3	2	-2	-1	-1	-5	-2
-1	3	1	-1	0	-3	-1	0
0	2	-2	-1	0	-1	3	1
-1	-13	1	0	0	2	-2	2
-2	-2	-2	1	0	-1	2	0
-2	0	1	0	-3	-1	1	-2
2	0	-4	-1	1	0	2	2
2	0	-4	-1	1	0	2	2
-3	-22	0	1	-2	3	-3	-2
0	-1	-5	-1	-1	-1	-1	-3
0	-1	-5	-1	-1	-1	-1	-3
-1	4	-1	-2	-1	-3	2	1
-1	4	-1	-2	-1	-3	2	1
-1	4	-1	-2	-1	-3	2	1
-1	4	-1	-2	-1	-3	2	1
-1	-5	-1	0	-1	-1	-1	-1
2	10	3	1	1	-1	0	0
2	10	3	1	1	-1	0	0
-1	4	0	0	-3	-2	-1	-2
-2	-3	-1	-1	0	1	-2	-2
0	-1	1	-1	-1	-1	-2	-3
0	-1	1	-1	-1	-1	-2	-3
0	-1	-2	0	-3	-1	3	3
0	-1	-2	0	-3	-1	3	3
0	-1	-2	0	-3	-1	3	3
0	-4	-1	-2	-1	-2	0	1
2	-1	-4	-2	-2	1	3	1
2	-1	-4	-2	-2	1	3	1
1	4	-1	0	-2	-1	1	0
0	-1	1	0	-1	1	2	1
1	-1	2	-1	-3	0	0	3
1	-1	2	-1	-3	0	0	3
0	2	-3	1	-1	-2	3	3
-1	1	1	0	-3	-1	-4	-3
-1	1	1	0	-3	-1	-4	-3
-2	0	-1	0	2	-1	-4	-6
-1	0	0	-1	0	-1	-3	-1
-2	-2	0	-1	0	-1	2	-1
-2	-2	0	-1	0	-1	2	-1
-2	-7	-3	-1	-1	-2	-1	-1
-2	-5	-4	1	0	-2	-1	0
-2	-5	-4	1	0	-2	-1	0
-1	-2	-1	-2	1	1	2	0
-1	-2	-2	-2	-1	-3	-4	-3
-1	-2	-2	-2	-1	-3	-4	-3
-1	-2	-2	-2	-1	-3	-4	-3
1	-3	-5	-1	-1	1	-1	2
0	5	1	-1	0	0	1	-1
0	5	1	-1	0	0	1	-1
-1	-8	-1	-1	-1	-1	-5	-1
0	3	2	1	-2	-2	-1	0
0	3	2	1	-2	-2	-1	0
0	3	2	1	-2	-2	-1	0
0	6	0	-2	0	0	1	-5
-1	1	-1	-1	-2	0	0	0
-1	1	-1	-1	-2	0	0	0
-1	1	-1	-1	-2	0	0	0
-1	1	-1	-1	-2	0	0	0
-2	-1	3	0	-2	0	1	-1
-2	-1	3	0	-2	0	1	-1
1	3	0	-4	1	0	5	2
0	3	-2	0	-2	-1	1	1
0	3	-2	0	-2	-1	1	1
0	3	-2	0	-2	-1	1	1
-2	2	-1	-2	0	-1	0	-1
1	1	-1	-1	-2	0	1	-2
1	1	-1	-1	-2	0	1	-2
1	1	-1	-1	-2	0	1	-2
1	1	-1	-1	-2	0	1	-2
-1	-4	-6	-1	-5	0	-4	-3
-1	-4	-6	-1	-5	0	-4	-3
-1	-4	-6	-1	-5	0	-4	-3
-2	-5	-2	0	1	0	-5	-5
-2	-5	-2	0	1	0	-5	-5
0	-2	2	0	1	-1	-2	-1
-2	-1	-1	-3	-4	-1	-3	-3
-2	-7	-3	0	-1	-1	0	-1
-2	-7	-3	0	-1	-1	0	-1
-2	-7	-3	0	-1	-1	0	-1
0	0	-3	-2	-2	-5	-2	0
0	0	0	-1	-1	0	-1	-1
0	0	0	-1	-1	0	-1	-1
0	0	0	-1	-1	0	-1	-1
-2	0	0	-1	0	1	2	-6
-2	0	0	-1	0	1	2	-6
-2	0	0	-1	0	1	2	-6
-2	0	0	-1	0	1	2	-6
-2	0	0	-1	0	1	2	-6
-2	0	0	-1	0	1	2	-6
-2	0	0	-1	0	1	2	-6
-2	0	0	-1	0	1	2	-6
-2	0	0	-1	0	1	2	-6
-2	0	0	-1	0	1	2	-6
-2	0	0	-1	0	1	2	-6
-2	0	0	-1	0	1	2	-6
-2	0	0	-1	0	1	2	-6
-2	0	0	-1	0	1	2	-6
-2	0	0	-1	0	1	2	-6
-2	0	0	-1	0	1	2	-6
-2	0	0	-1	0	1	2	-6
-2	0	0	-1	0	1	2	-6
-2	0	0	-1	0	1	2	-6
-2	0	0	-1	0	1	2	-6
-2	0	0	-1	0	1	2	-6
-2	0	0	-1	0	1	2	-6
-4	-1	-1	-2	-2	-1	-2	1
-4	-1	-1	-2	-2	-1	-2	1
-4	-1	-1	-2	-2	-1	-2	1
-4	-1	-1	-2	-2	-1	-2	1
-4	-1	-1	-2	-2	-1	-2	1
-4	-1	-1	-2	-2	-1	-2	1
-4	-1	-1	-2	-2	-1	-2	1
1	0	-1	1	1	0	-2	-1
1	0	-1	1	1	0	-2	-1
1	0	-1	1	1	0	-2	-1
1	0	-1	1	1	0	-2	-1
1	0	-1	1	1	0	-2	-1
1	0	-1	1	1	0	-2	-1
1	0	-1	1	1	0	-2	-1
1	0	-1	1	1	0	-2	-1
1	0	-1	1	1	0	-2	-1
1	0	-1	1	1	0	-2	-1
1	0	-1	1	1	0	-2	-1
1	0	-1	1	1	0	-2	-1
1	0	-1	1	1	0	-2	-1
1	0	-1	1	1	0	-2	-1
1	0	-1	1	1	0	-2	-1
1	0	-1	1	1	0	-2	-1
1	0	-1	1	1	0	-2	-1
1	0	-1	1	1	0	-2	-1
1	0	-1	1	1	0	-2	-1
1	0	-1	1	1	0	-2	-1
1	0	-1	1	1	0	-2	-1
1	0	-1	1	1	0	-2	-1
1	0	-1	1	1	0	-2	-1
1	0	-1	1	1	0	-2	-1
1	0	-1	1	1	0	-2	-1
1	0	-1	1	1	0	-2	-1
1	0	-1	1	1	0	-2	-1
1	0	-1	1	1	0	-2	-1
1	0	-1	1	1	0	-2	-1
1	0	-1	1	1	0	-2	-1
1	0	-1	1	1	0	-2	-1
1	3	-2	-2	-4	-1	3	0
1	3	-2	-2	-4	-1	3	0
1	3	-2	-2	-4	-1	3	0
1	3	-2	-2	-4	-1	3	0
0	0	0	-1	2	-3	-3	-2
0	0	0	-1	2	-3	-3	-2
0	0	0	-1	2	-3	-3	-2
0	0	0	-1	2	-3	-3	-2
2	9	3	2	-2	0	0	-1
2	9	3	2	-2	0	0	-1
2	9	3	2	-2	0	0	-1
2	9	3	2	-2	0	0	-1
2	9	3	2	-2	0	0	-1
2	9	3	2	-2	0	0	-1
2	9	3	2	-2	0	0	-1
2	9	3	2	-2	0	0	-1
2	9	3	2	-2	0	0	-1
2	9	3	2	-2	0	0	-1
2	9	3	2	-2	0	0	-1
2	9	3	2	-2	0	0	-1
2	9	3	2	-2	0	0	-1
2	9	3	2	-2	0	0	-1
2	9	3	2	-2	0	0	-1
-2	-1	-3	-2	0	-3	-4	-2
-2	-1	-3	-2	0	-3	-4	-2
-2	-1	-3	-2	0	-3	-4	-2
-2	-1	-3	-2	0	-3	-4	-2
-2	-1	-3	-2	0	-3	-4	-2
-2	-1	-3	-2	0	-3	-4	-2
-1	0	0	-2	-3	2	-5	0
-1	0	0	-2	-3	2	-5	0
-1	0	0	-2	-3	2	-5	0
-1	0	0	-2	-3	2	-5	0
-3	0	1	0	-2	-2	-6	-6
-3	0	1	0	-2	-2	-6	-6
-3	0	1	0	-2	-2	-6	-6
-3	0	1	0	-2	-2	-6	-6
-3	0	1	0	-2	-2	-6	-6
-3	0	1	0	-2	-2	-6	-6
-3	0	1	0	-2	-2	-6	-6
-3	0	1	0	-2	-2	-6	-6
-3	0	1	0	-2	-2	-6	-6
-3	0	1	0	-2	-2	-6	-6
-3	0	1	0	-2	-2	-6	-6
-3	0	1	0	-2	-2	-6	-6
-3	0	1	0	-2	-2	-6	-6
-3	0	1	0	-2	-2	-6	-6
-3	0	1	0	-2	-2	-6	-6
-3	0	1	0	-2	-2	-6	-6
-3	0	1	0	-2	-2	-6	-6
-3	0	1	0	-2	-2	-6	-6
-2	-2	0	-1	0	0	-3	0
-2	-2	0	-1	0	0	-3	0
-2	-2	0	-1	0	0	-3	0
-2	-2	0	-1	0	0	-3	0
-7	4	-1	-1	-2	2	6	-1
-7	4	-1	-1	-2	2	6	-1
-7	4	-1	-1	-2	2	6	-1
-24	-20	-2	1	-1	2	5	4
-24	-20	-2	1	-1	2	5	4
-24	-20	-2	1	-1	2	5	4
-24	-20	-2	1	-1	2	5	4
-24	-20	-2	1	-1	2	5	4
-24	-20	-2	1	-1	2	5	4
-24	-20	-2	1	-1	2	5	4
-8	0	-2	0	-1	-1	-6	-5
-2	-1	-2	0	-2	-2	-4	-4
-2	-1	-2	0	-2	-2	-4	-4
-2	-1	-2	0	-2	-2	-4	-4
-1	1	0	0	-2	-14	-10	-2
-1	1	0	0	-2	-14	-10	-2
-1	1	0	0	-2	-14	-10	-2
-1	1	0	0	-2	-14	-10	-2
-1	1	0	0	-2	-14	-10	-2
-7	-13	-1	0	-1	-5	-8	0
-7	-13	-1	0	-1	-5	-8	0
-7	-13	-1	0	-1	-5	-8	0
-10	-6	-4	-1	-1	2	8	2
-1	4	0	-1	-1	-1	-2	2
-1	4	0	-1	-1	-1	-2	2
-1	4	0	-1	-1	-1	-2	2
11	6	0	0	-2	-10	-3	0
11	6	0	0	-2	-10	-3	0
11	6	0	0	-2	-10	-3	0
11	6	0	0	-2	-10	-3	0
11	6	0	0	-2	-10	-3	0
11	6	0	0	-2	-10	-3	0
11	6	0	0	-2	-10	-3	0
4	2	0	-3	1	0	0	-2
4	2	0	-3	1	0	0	-2
4	2	0	-3	1	0	0	-2
0	-4	-2	-1	-2	-1	6	0
0	-4	-2	-1	-2	-1	6	0
-4	-4	-4	-1	0	-2	0	0
-4	-4	-4	-1	0	-2	0	0
-1	-5	-2	1	-1	0	-3	3
-1	-5	-2	1	-1	0	-3	3
-1	3	-3	-2	-3	-2	-3	-3
-1	4	0	-1	0	-4	0	-2
-1	4	0	-1	0	-4	0	-2
-1	4	0	-1	0	-4	0	-2
0	3	0	-2	1	1	-2	2
-1	-1	1	-2	-2	0	0	1
-1	-1	1	-2	-2	0	0	1
2	0	-2	-1	-2	-1	-3	-4
2	-7	-2	0	0	3	5	0
2	-7	-2	0	0	3	5	0
1	4	0	-1	-2	1	3	1
-1	3	2	0	0	-2	-6	-4
-1	1	-1	0	-2	0	-6	-4
-1	1	-1	0	-2	0	-6	-4
2	0	0	-1	-1	-3	-2	-1
2	0	0	-1	-1	-3	-2	-1
-8	-2	-3	0	-2	-1	-1	1
-8	-2	-3	0	-2	-1	-1	1
-5	-1	-2	-1	-4	-2	12	4
3	1	0	0	-2	-2	-2	-1
3	1	0	0	-2	-2	-2	-1
-3	-4	-2	0	-2	-3	1	-5
-3	-4	-2	0	-2	-3	1	-5
1	-1	0	-1	0	-1	0	0
-1	0	1	-1	0	0	-4	5
-2	-1	0	0	0	-1	-2	-1
3	0	-1	0	-3	-1	-2	1
3	0	-1	0	-3	-1	-2	1
-2	1	-2	0	1	-3	-8	-4
-2	1	-2	0	1	-3	-8	-4
1	-1	-1	-1	2	2	5	6
1	-2	1	-1	-1	-1	2	-1
-1	0	-1	-1	-2	-2	-3	-4
2	-1	0	1	0	0	-3	1
-1	0	-2	1	-2	3	4	-1
-1	0	-2	1	-2	3	4	-1
-1	0	-2	1	-2	3	4	-1
-1	3	-1	1	-2	-3	-5	-4
-1	3	-1	1	-2	-3	-5	-4
-1	3	-1	1	-2	-3	-5	-4
-1	3	-1	1	-2	-3	-5	-4
-1	-2	-3	0	0	0	1	1
-1	-2	-3	0	0	0	1	1
-1	-2	-3	0	0	0	1	1
-4	-7	1	-4	0	0	-2	-3
-4	-7	1	-4	0	0	-2	-3
-4	-7	1	-4	0	0	-2	-3
-4	-7	1	-4	0	0	-2	-3
-4	-7	1	-4	0	0	-2	-3
-4	-7	1	-4	0	0	-2	-3
-5	-14	-3	-3	1	2	0	-3
-5	-14	-3	-3	1	2	0	-3
-5	-14	-3	-3	1	2	0	-3
1	-11	-8	-1	-1	-2	-2	0
1	-11	-8	-1	-1	-2	-2	0
1	-11	-8	-1	-1	-2	-2	0
2	10	7	1	1	-3	-3	0
-1	-4	-1	0	-2	-1	0	0
-1	-4	-1	0	-2	-1	0	0
3	9	4	1	-1	-2	2	1
3	9	4	1	-1	-2	2	1
-4	-9	-2	-1	1	1	-1	-2
-4	-9	-2	-1	1	1	-1	-2
-4	-9	-2	-1	1	1	-1	-2
-4	-9	-2	-1	1	1	-1	-2
-4	-9	-2	-1	1	1	-1	-2
-4	-9	-2	-1	1	1	-1	-2
0	-2	2	0	-2	-2	4	2
0	-2	2	0	-2	-2	4	2
0	2	-3	0	2	-1	3	0
0	2	-3	0	2	-1	3	0
1	5	2	-1	-3	-1	-1	-1
1	5	2	-1	-3	-1	-1	-1
-2	-1	0	-1	-2	0	-3	-2
-2	-1	0	-1	-2	0	-3	-2
-2	-1	0	-1	-2	0	-3	-2
-3	4	1	-1	0	0	1	-2
-3	4	1	-1	0	0	1	-2
-3	-6	5	0	1	2	0	3
-3	-6	5	0	1	2	0	3
-3	-6	5	0	1	2	0	3
-2	-5	-2	0	-4	0	0	-1
-2	-5	-2	0	-4	0	0	-1
-2	0	0	1	-2	-2	1	0
-2	0	0	1	-2	-2	1	0
0	0	1	0	0	-2	3	-2
0	0	1	0	0	-2	3	-2
0	0	1	0	0	-2	3	-2
0	0	1	0	0	-2	3	-2
0	0	1	0	0	-2	3	-2
2	5	-1	0	2	1	3	-1
2	5	-1	0	2	1	3	-1
2	5	-1	0	2	1	3	-1
-2	2	-2	1	1	0	0	-4
-2	2	-2	1	1	0	0	-4
-2	-4	-4	0	-1	-1	-2	-3
2	0	-2	-1	0	-1	1	-1
2	0	-2	-1	0	-1	1	-1
-1	3	-2	1	-3	-1	-1	-1
-1	3	-2	1	-3	-1	-1	-1
-1	3	-2	1	-3	-1	-1	-1
0	1	0	0	-3	-3	-3	-1
0	1	0	0	-3	-3	-3	-1
0	1	0	0	-3	-3	-3	-1
0	1	0	0	-3	-3	-3	-1
0	1	0	0	-3	-3	-3	-1
0	1	0	0	-3	-3	-3	-1
0	1	0	0	-3	-3	-3	-1
0	1	0	0	-3	-3	-3	-1
0	3	-2	-1	-1	0	-2	0
0	3	-2	-1	-1	0	-2	0
0	3	-2	-1	-1	0	-2	0
-2	-8	2	0	-3	2	0	0
-2	-8	2	0	-3	2	0	0
0	7	3	-3	0	0	0	1
0	7	3	-3	0	0	0	1
0	7	3	-3	0	0	0	1
1	0	0	0	-2	-2	-1	2
1	0	0	0	-2	-2	-1	2
1	0	0	0	-2	-2	-1	2
0	-2	-5	-2	0	-1	-1	1
0	-2	-5	-2	0	-1	-1	1
0	-2	-5	-2	0	-1	-1	1
0	-2	-5	-2	0	-1	-1	1
0	-2	-5	-2	0	-1	-1	1
0	-2	-5	-2	0	-1	-1	1
0	1	1	0	-1	0	-2	1
0	1	1	0	-1	0	-2	1
0	1	1	0	-1	0	-2	1
-2	-4	0	0	-1	-1	0	-1
-2	-4	0	0	-1	-1	0	-1
-5	-10	-4	0	-3	-1	-3	-3
-5	-10	-4	0	-3	-1	-3	-3
-5	-10	-4	0	-3	-1	-3	-3
-5	-10	-4	0	-3	-1	-3	-3
-3	-5	-4	-1	-1	-1	-2	-1
-3	-5	-4	-1	-1	-1	-2	-1
-3	-5	-4	-1	-1	-1	-2	-1
0	0	0	0	-1	-1	-1	-2
-2	4	1	-1	-1	-1	-4	-3
-2	4	1	-1	-1	-1	-4	-3
-2	4	1	-1	-1	-1	-4	-3
2	3	-1	-1	-2	-2	1	2
0	9	0	-3	-1	-3	-3	-1
1	-5	-2	0	-1	-1	3	2
3	-1	0	0	-2	-2	0	-2
3	-1	0	0	-2	-2	0	-2
3	-1	0	0	-2	-2	0	-2
0	-3	-2	0	0	2	1	0
-1	1	0	-1	1	-1	1	2
-1	-9	-2	-1	-2	2	2	0
-2	3	-3	-2	0	-2	0	-1
-1	-3	-3	-1	0	-2	-3	-4
-1	-3	-3	-1	0	-2	-3	-4
1	-2	-1	-1	-2	-1	-1	0
-2	0	-2	1	-2	-1	-1	-2
-2	0	-2	1	-2	-1	-1	-2
-2	-1	-2	-1	1	-2	-1	-3
-2	4	2	-2	-3	0	0	0
-2	4	2	-2	-3	0	0	0
-2	4	2	-2	-3	0	0	0
0	12	3	-3	0	0	-2	-4
0	12	3	-3	0	0	-2	-4
-1	-1	-3	0	-1	-1	-1	1
-1	3	0	0	-2	-2	0	0
-1	3	0	0	-2	-2	0	0
-1	3	0	0	-2	-2	0	0
-2	-4	-1	0	-2	-1	-4	3
-2	-4	-1	0	-2	-1	-4	3
-2	-4	-1	0	-2	-1	-4	3
-1	0	-1	1	-2	0	1	0
-1	0	-1	1	-2	0	1	0
-1	0	-1	1	-2	0	1	0
-1	4	-3	0	0	-3	-1	-5
0	1	-2	0	-2	-2	-1	-1
0	1	-2	0	-2	-2	-1	-1
1	-7	1	0	0	2	5	3
1	-7	1	0	0	2	5	3
1	-7	1	0	0	2	5	3
1	12	0	1	-1	-1	-2	-2
3	-1	-1	0	-1	-1	1	3
-5	1	0	-1	-1	-1	-6	-1
0	1	-1	-1	-2	0	-2	0
0	1	-1	-1	-2	0	-2	0
0	1	-1	-1	-2	0	-2	0
-4	-8	-3	-1	-1	1	1	-2
-2	-2	0	-2	-1	1	0	-2
0	4	-2	-2	0	0	4	8
0	4	-2	-2	0	0	4	8
1	0	1	0	0	-1	-2	-3
1	3	2	-1	-3	-3	-3	-4
1	3	2	-1	-3	-3	-3	-4
1	3	2	-1	-3	-3	-3	-4
-1	1	-3	0	1	-2	-2	-1
-1	1	-3	0	1	-2	-2	-1
-1	1	-3	0	1	-2	-2	-1
1	-3	-3	-2	-1	-1	-1	-2
-2	-3	-1	-2	-1	-2	-1	-1
-2	-3	-1	-2	-1	-2	-1	-1
-2	-3	-1	-2	-1	-2	-1	-1
-1	-3	0	0	-3	-1	-2	-2
-1	-3	0	0	-3	-1	-2	-2
-1	-3	0	0	-3	-1	-2	-2
1	-1	-1	0	-1	0	1	1
1	-1	-1	0	-1	0	1	1
1	-1	-1	0	-1	0	1	1
0	-8	-2	-1	0	0	-3	-1
0	-8	-2	-1	0	0	-3	-1
0	-8	-2	-1	0	0	-3	-1
0	-8	-2	-1	0	0	-3	-1
1	-2	-2	0	1	0	1	1
1	-2	-2	0	1	0	1	1
1	-2	-2	0	1	0	1	1
-1	1	-2	-3	0	0	-3	-2
-1	1	-2	-3	0	0	-3	-2
-1	1	-2	-3	0	0	-3	-2
-1	1	-2	-3	0	0	-3	-2
-1	1	-2	-3	0	0	-3	-2
-3	-6	1	2	-2	-1	1	1
-1	-6	-2	-1	-1	-2	-3	2
-1	-6	-2	-1	-1	-2	-3	2
-1	-6	-2	-1	-1	-2	-3	2
-1	-6	-2	-1	-1	-2	-3	2
-1	-6	-2	-1	-1	-2	-3	2
-1	-6	-2	-1	-1	-2	-3	2
-1	-6	-2	-1	-1	-2	-3	2
-1	-6	-2	-1	-1	-2	-3	2
-1	-6	-2	-1	-1	-2	-3	2
-1	-6	-2	-1	-1	-2	-3	2
-1	-6	-2	-1	-1	-2	-3	2
2	0	-1	0	0	0	2	2
2	0	-1	0	0	0	2	2
2	0	-1	0	0	0	2	2
2	0	-1	0	0	0	2	2
2	0	-1	0	0	0	2	2
2	0	-1	0	0	0	2	2
2	0	-1	0	0	0	2	2
2	0	-1	0	0	0	2	2
2	0	-1	0	0	0	2	2
0	9	2	0	-5	-2	0	-2
0	9	2	0	-5	-2	0	-2
0	9	2	0	-5	-2	0	-2
-2	0	-1	-1	0	-2	-1	-1
-2	0	-1	-1	0	-2	-1	-1
-2	0	-1	-1	0	-2	-1	-1
-2	0	-1	-1	0	-2	-1	-1
-2	0	-1	-1	0	-2	-1	-1
-2	0	-1	-1	0	-2	-1	-1
-2	0	-1	-1	0	-2	-1	-1
-2	0	-1	-1	0	-2	-1	-1
-2	0	-1	-1	0	-2	-1	-1
-1	1	-3	-2	-2	-1	-4	-1
-1	1	-3	-2	-2	-1	-4	-1
-2	-2	2	0	1	-2	-5	-3
-2	-2	2	0	1	-2	-5	-3
-2	-2	2	0	1	-2	-5	-3
-2	-2	2	0	1	-2	-5	-3
-2	-2	2	0	1	-2	-5	-3
-2	-2	2	0	1	-2	-5	-3
-2	-2	2	0	1	-2	-5	-3
-2	-3	1	0	0	1	-1	0
-2	-3	1	0	0	1	-1	0
-1	-1	-2	0	-2	-2	-1	0
-1	-1	-2	0	-2	-2	-1	0
-1	-1	-2	0	-2	-2	-1	0
-2	-1	0	0	-2	1	0	0
-2	-1	0	0	-2	1	0	0
-1	-1	-2	-1	0	-1	-2	0
-1	0	1	0	-1	-1	0	-1
-1	0	1	0	-1	-1	0	-1
-3	-2	-1	-1	-1	-2	-1	-2
-3	-2	-1	-1	-1	-2	-1	-2
-3	-2	-1	-1	-1	-2	-1	-2
0	-4	-2	0	0	2	1	1
0	-4	-2	0	0	2	1	1
-2	-3	1	0	-1	-1	0	1
-2	-3	1	0	-1	-1	0	1
1	2	-1	-1	0	-3	-2	-1
-1	-10	0	0	-1	2	-1	-3
-2	1	0	0	-3	1	-4	-4
0	0	-1	-1	-1	-3	-1	0
-1	3	0	-3	-3	-2	-1	-2
0	4	-1	-1	-2	-1	-3	-1
0	4	-1	-1	-2	-1	-3	-1
0	4	-1	-1	-2	-1	-3	-1
0	4	-1	-1	-2	-1	-3	-1
-1	4	6	0	0	-1	0	2
-1	-6	-1	0	-1	0	0	1
0	5	-1	-2	-1	-2	-1	0
0	0	-2	-3	-1	1	-2	1
0	0	-2	-3	-1	1	-2	1
-1	-11	-5	-3	-1	3	-2	-2
0	0	-3	1	-2	-1	-2	-4
0	0	-3	1	-2	-1	-2	-4
-1	-5	-2	-2	-2	-1	-5	-3
-1	-5	-2	-2	-2	-1	-5	-3
-1	-5	-2	-2	-2	-1	-5	-3
-1	2	-1	0	-3	-3	-2	-2
-1	2	-1	0	-3	-3	-2	-2
-2	-5	0	0	-1	-1	-1	-2
-2	-5	0	0	-1	-1	-1	-2
-3	-2	-3	-1	0	0	1	-1
-3	-2	-3	-1	0	0	1	-1
-3	-2	-3	-1	0	0	1	-1
0	1	-3	0	-2	-3	-2	1
0	1	-3	0	-2	-3	-2	1
0	11	1	-1	-3	-3	-2	-1
0	6	0	-1	-3	1	-2	2
0	-2	-1	-1	1	-3	-3	-3
0	-2	-1	-1	1	-3	-3	-3
0	-2	-1	-1	1	-3	-3	-3
-1	-1	-3	-1	-2	-1	1	1
-1	-1	-3	-1	-2	-1	1	1
0	1	0	0	-4	-2	1	0
0	1	0	0	-4	-2	1	0
0	10	5	1	1	1	2	1
0	10	5	1	1	1	2	1
0	10	5	1	1	1	2	1
-1	-2	-3	-2	1	-2	-3	-2
-1	-2	-3	-2	1	-2	-3	-2
0	-1	-1	-2	-3	-1	3	-2
0	1	-1	-2	-4	-2	-5	-4
0	1	-1	-2	-4	-2	-5	-4
-2	3	7	0	1	0	-2	-3
-2	3	7	0	1	0	-2	-3
-2	-4	-1	-1	0	0	-2	-1
-2	-4	-1	-1	0	0	-2	-1
0	-4	-4	0	0	0	-1	0
0	-3	-1	-2	0	-2	-1	1
0	-3	-1	-2	0	-2	-1	1
-1	-5	-3	0	-1	0	3	2
-1	-5	-3	0	-1	0	3	2
-1	-5	-3	0	-1	0	3	2
-1	-5	-3	0	-1	0	3	2
-1	-5	-3	0	-1	0	3	2
-2	-5	-3	-2	-1	0	0	-1
-2	-5	-3	-2	-1	0	0	-1
-1	-3	-2	0	2	0	0	0
-1	-7	-1	-1	-2	-1	-2	0
-1	-7	-1	-1	-2	-1	-2	0
-1	-7	-1	-1	-2	-1	-2	0
-1	3	-3	1	1	-1	-1	-1
-1	3	-3	1	1	-1	-1	-1
-1	3	-3	1	1	-1	-1	-1
0	-1	-1	0	-2	-1	0	0
1	12	0	-2	-2	0	2	-1
-1	0	1	0	1	1	-1	-1
-1	-4	-2	-1	-2	-2	-1	-2
-1	-2	-1	1	-1	-2	-1	2
-1	0	-1	-3	3	1	1	-1
-1	0	-1	-3	3	1	1	-1
1	-4	-2	-1	-2	1	0	-1
1	-4	-2	-1	-2	1	0	-1
-1	-4	-2	-1	-3	-1	6	4
-1	-4	-2	-1	-3	-1	6	4
-1	-4	-2	-1	-3	-1	6	4
-1	13	4	-1	0	-2	2	1
-1	13	4	-1	0	-2	2	1
-1	13	4	-1	0	-2	2	1
-1	13	4	-1	0	-2	2	1
-4	-2	-1	-1	0	-2	-1	-2
1	2	4	1	-2	-3	0	-2
1	2	4	1	-2	-3	0	-2
-4	-3	-4	-1	0	0	-1	-2
-4	-3	-4	-1	0	0	-1	-2
0	0	0	-1	-2	-2	-5	-4
0	0	0	-1	-2	-2	-5	-4
0	0	0	-1	-2	-2	-5	-4
0	0	0	-1	-2	-2	-5	-4
0	0	0	-1	-2	-2	-5	-4
1	-1	-1	-1	-4	-2	0	-1
1	-1	-1	-1	-4	-2	0	-1
1	-1	-1	-1	-4	-2	0	-1
0	-1	-1	-2	-2	-1	0	-2
0	-1	-1	-2	-2	-1	0	-2
-2	-2	-1	0	0	-1	-2	1
-2	-2	-1	0	0	-1	-2	1
-1	1	-1	-1	-2	-2	-3	-3
-1	-7	0	1	-1	-2	2	2
-1	-7	0	1	-1	-2	2	2
-1	-7	0	1	-1	-2	2	2
-1	1	0	-1	2	1	-3	-1
-1	-6	-2	0	2	1	4	2
-1	1	1	-1	0	-1	-2	-2
-1	1	1	-1	0	-1	-2	-2
-1	1	1	-1	0	-1	-2	-2
0	1	-2	-2	0	0	4	0
0	1	-2	-2	0	0	4	0
-2	0	-1	0	0	-3	-3	-3
-1	4	2	-1	-2	-1	-1	-1
0	0	-3	0	-2	-2	0	-2
0	0	-3	0	-2	-2	0	-2
1	-1	-1	-1	-2	-1	-6	-2
0	-1	0	-2	-2	0	-2	-1
0	-1	0	-2	-2	0	-2	-1
-2	-1	0	0	-1	0	3	2
-2	-2	0	0	0	-1	-1	-2
-2	-2	0	0	0	-1	-1	-2
-2	-2	0	0	0	-1	-1	-2
-1	-1	0	-1	-3	0	0	0
-1	-1	0	-1	-3	0	0	0
-1	-1	0	-1	-3	0	0	0
-1	-3	-2	0	0	0	-2	1
-1	-3	-2	0	0	0	-2	1
-1	-3	-2	0	0	0	-2	1
0	-2	-3	-2	-1	-1	1	-1
0	-2	-3	-2	-1	-1	1	-1
-1	0	-1	-1	-1	-1	3	2
-2	-7	-5	-2	-3	-1	-3	-3
-2	-7	-5	-2	-3	-1	-3	-3
0	3	0	0	-1	-1	-3	-2
0	5	1	0	-2	-3	-1	-2
-1	-4	-2	-2	-1	1	-1	-1
-2	2	-1	-2	1	2	1	0
-2	2	-1	-2	1	2	1	0
-2	-2	-4	-1	-1	-3	-2	0
-2	-2	-4	-1	-1	-3	-2	0
-2	-2	-4	-1	-1	-3	-2	0
-2	-2	1	0	-1	0	1	-1
-2	-2	1	0	-1	0	1	-1
-1	-2	-2	0	0	-1	-1	-3
-1	-2	-2	0	0	-1	-1	-3
-1	-2	-2	0	0	-1	-1	-3
0	-7	2	1	3	-1	-1	-1
0	-7	2	1	3	-1	-1	-1
-3	-8	-2	0	-1	2	1	-1
-3	-8	-2	0	-1	2	1	-1
-3	-8	-2	0	-1	2	1	-1
0	-4	-2	0	-1	-1	-3	1
2	0	-3	-1	-1	-2	0	-1
2	0	-3	-1	-1	-2	0	-1
-2	0	0	-2	-2	-2	-3	-1
-2	0	0	-2	-2	-2	-3	-1
1	4	-2	-2	1	-3	-3	-1
1	4	-2	-2	1	-3	-3	-1
1	4	-2	-2	1	-3	-3	-1
1	4	-2	-2	1	-3	-3	-1
1	4	-2	-2	1	-3	-3	-1
1	4	-2	-2	1	-3	-3	-1
1	4	-2	-2	1	-3	-3	-1
1	4	-2	-2	1	-3	-3	-1
-1	-3	-1	-1	1	1	-1	0
-1	-3	-1	-1	1	1	-1	0
-1	-1	4	-1	0	-1	-1	-3
-1	-1	4	-1	0	-1	-1	-3
-1	-1	4	-1	0	-1	-1	-3
-1	-1	4	-1	0	-1	-1	-3
-1	-1	4	-1	0	-1	-1	-3
-1	-1	4	-1	0	-1	-1	-3
-1	-1	4	-1	0	-1	-1	-3
-1	-1	4	-1	0	-1	-1	-3
-1	-1	4	-1	0	-1	-1	-3
-1	-1	4	-1	0	-1	-1	-3
-1	-1	4	-1	0	-1	-1	-3
-1	-1	4	-1	0	-1	-1	-3
-1	-1	4	-1	0	-1	-1	-3
-1	-1	4	-1	0	-1	-1	-3
-1	-1	4	-1	0	-1	-1	-3
-1	-3	1	-1	0	-1	1	1
-1	-3	1	-1	0	-1	1	1
-1	-3	1	-1	0	-1	1	1
-1	-3	1	-1	0	-1	1	1
-1	-3	1	-1	0	-1	1	1
-1	-3	1	-1	0	-1	1	1
-1	-3	1	-1	0	-1	1	1
-1	-3	1	-1	0	-1	1	1
-1	-3	1	-1	0	-1	1	1
-1	-3	1	-1	0	-1	1	1
-2	-5	-3	-1	-1	0	2	1
-2	-5	-3	-1	-1	0	2	1
-2	-5	-3	-1	-1	0	2	1
-2	-5	-3	-1	-1	0	2	1
-2	-5	-3	-1	-1	0	2	1
-2	-5	-3	-1	-1	0	2	1
-2	-5	-3	-1	-1	0	2	1
-2	-5	-3	-1	-1	0	2	1
-2	-5	-3	-1	-1	0	2	1
-2	-5	-3	-1	-1	0	2	1
-2	-5	-3	-1	-1	0	2	1
-2	-5	-3	-1	-1	0	2	1
3	2	-2	0	1	-2	0	-2
3	2	-2	0	1	-2	0	-2
3	2	-2	0	1	-2	0	-2
3	2	-2	0	1	-2	0	-2
3	2	-2	0	1	-2	0	-2
0	1	0	-1	-1	0	-1	-2
0	1	0	-1	-1	0	-1	-2
0	1	0	-1	-1	0	-1	-2
-2	-2	2	-2	-2	-1	-4	-3
-2	-2	2	-2	-2	-1	-4	-3
-2	-2	2	-2	-2	-1	-4	-3
0	-1	-2	-3	-2	-2	2	0
0	-1	-2	-3	-2	-2	2	0
0	-1	-2	-3	-2	-2	2	0
0	-1	-2	-3	-2	-2	2	0
0	-1	-2	-3	-2	-2	2	0
-4	-3	-4	-2	-2	-1	-2	-1
-1	-1	-3	-2	-1	-1	-1	-2
-1	-1	-3	-2	-1	-1	-1	-2
-1	-1	-3	-2	-1	-1	-1	-2
-1	-1	-3	-2	-1	-1	-1	-2
-1	-1	-3	-2	-1	-1	-1	-2
-1	-1	-3	-2	-1	-1	-1	-2
-1	-1	-3	-2	-1	-1	-1	-2
-1	-1	-3	-2	-1	-1	-1	-2
1	2	-4	0	-1	-3	1	-1
1	2	-4	0	-1	-3	1	-1
1	2	-4	0	-1	-3	1	-1
1	2	-4	0	-1	-3	1	-1
0	5	-1	-1	-3	-2	1	-1
0	5	-1	-1	-3	-2	1	-1
0	-3	-2	-1	-1	-1	1	0
0	-3	-2	-1	-1	-1	1	0
0	-3	-2	-1	-1	-1	1	0
0	-3	-2	-1	-1	-1	1	0
0	-3	-2	-1	-1	-1	1	0
0	-3	-2	-1	-1	-1	1	0
0	-3	-2	-1	-1	-1	1	0
0	-3	-2	-1	-1	-1	1	0
0	-3	-2	-1	-1	-1	1	0
0	-3	-2	-1	-1	-1	1	0
0	-3	-2	-1	-1	-1	1	0
0	-3	-2	-1	-1	-1	1	0
0	-3	-2	-1	-1	-1	1	0
0	-3	-2	-1	-1	-1	1	0
0	-3	-2	-1	-1	-1	1	0
0	-3	-2	-1	-1	-1	1	0
0	-3	-2	-1	-1	-1	1	0
0	-3	-2	-1	-1	-1	1	0
-2	-5	1	1	0	3	0	0
1	3	-2	-1	-1	-1	1	1
1	3	-2	-1	-1	-1	1	1
1	3	-2	-1	-1	-1	1	1
-1	-2	-2	-1	-3	-1	-3	-2
-1	-2	-2	-1	-3	-1	-3	-2
-1	-2	-2	-1	-3	-1	-3	-2
-1	-2	-2	-1	-3	-1	-3	-2
-1	-2	-2	-1	-3	-1	-3	-2
-1	-2	-2	-1	-3	-1	-3	-2
-1	-1	0	-3	-1	0	-2	-2
2	3	-2	0	0	1	5	1
2	3	-2	0	0	1	5	1
2	3	-2	0	0	1	5	1
0	1	0	-1	-2	-2	-3	-3
0	1	0	-1	-2	-2	-3	-3
-1	2	2	-1	-3	-1	-3	0
0	-4	-2	-1	0	-2	0	4
-1	1	-1	0	1	0	0	-4
-1	-4	-2	0	-3	-2	2	-2
-3	0	1	-1	-3	1	-5	-3
-3	0	1	-1	-3	1	-5	-3
-3	0	1	-1	-3	1	-5	-3
0	-1	-1	-1	2	0	-2	-1
-1	-3	-4	-1	-2	-2	-2	-1
-1	-3	-4	-1	-2	-2	-2	-1
-2	-3	-1	0	-2	1	-2	-1
0	0	-2	-1	0	0	-1	-1
0	0	-2	-1	0	0	-1	-1
0	0	-2	-1	0	0	-1	-1
0	0	-2	-1	0	0	-1	-1
0	0	-2	-1	0	0	-1	-1
0	0	-2	-1	0	0	-1	-1
0	0	-2	-1	0	0	-1	-1
0	0	-2	-1	0	0	-1	-1
0	0	-2	-1	0	0	-1	-1
0	0	-2	-1	0	0	-1	-1
-1	-3	2	0	0	1	0	-1
-1	-1	-2	0	-1	2	0	-1
-1	-1	-2	0	-1	2	0	-1
-2	-1	0	-1	-3	-2	-7	-4
-2	-1	0	-1	-3	-2	-7	-4
-2	-1	0	-1	-3	-2	-7	-4
-2	-1	0	-1	-3	-2	-7	-4
0	-1	1	-1	-3	1	1	0
0	-1	1	-1	-3	1	1	0
0	-1	1	-1	-3	1	1	0
0	-1	1	-1	-3	1	1	0
0	-1	1	-1	-3	1	1	0
0	-1	1	-1	-3	1	1	0
0	-1	1	-1	-3	1	1	0
0	3	1	-1	-4	-1	2	0
0	3	1	-1	-4	-1	2	0
0	3	1	-1	-4	-1	2	0
0	1	1	-1	-4	-2	-4	-3
-1	-3	-2	-2	1	2	0	-1
-1	-3	-2	-2	1	2	0	-1
-1	-3	-2	-2	1	2	0	-1
0	2	-1	-1	0	-1	-3	-2
-2	-3	-1	-1	-1	0	0	-2
-2	-3	-1	-1	-1	0	0	-2
0	-1	-3	1	1	-1	-4	0
0	-2	-2	-2	-2	-3	1	0
1	-2	-3	-1	1	-2	-2	0
1	-2	-3	-1	1	-2	-2	0
-2	6	-1	1	0	-2	-3	-3
0	-2	-2	0	-2	-3	-5	-3
0	-2	-2	0	-2	-3	-5	-3
0	-2	-2	0	-2	-3	-5	-3
1	10	0	-1	-1	-2	-3	-3
-2	-1	0	-2	-1	0	-1	-1
-2	-1	0	-2	-1	0	-1	-1
0	-2	-1	0	-3	-1	0	1
-1	3	-1	0	0	-1	-1	-1
-1	3	-1	0	0	-1	-1	-1
0	-3	0	0	0	-2	-3	0
0	-3	0	0	0	-2	-3	0
-1	-2	-3	-1	0	0	0	0
-1	0	-2	-1	2	0	0	0
1	-5	-2	0	0	-1	1	-1
1	-5	-2	0	0	-1	1	-1
1	-5	-2	0	0	-1	1	-1
-1	-3	0	-1	-2	-2	0	0
-2	2	0	0	0	-2	-3	-2
-1	-1	-1	-2	1	2	-2	-1
-1	-2	-2	-1	-3	-2	-2	0
1	-1	-1	-1	-2	-3	-2	-1
1	-1	-1	-1	-2	-3	-2	-1
-2	0	1	1	0	1	2	0
-2	1	0	-2	-2	-1	2	-1
0	0	0	-1	-3	0	-4	-2
0	1	-2	0	-1	-1	-2	-1
0	-4	-1	-3	1	0	4	3
0	-4	-1	-3	1	0	4	3
-1	-2	0	-1	0	-3	-3	-3
-1	0	1	0	-1	-1	-1	-2
-2	-1	0	0	1	-1	2	-1
-2	-1	0	0	1	-1	2	-1
0	2	1	-1	-1	-3	-3	-3
1	-1	-1	-2	-1	-1	-3	-2
1	-1	-1	-2	-1	-1	-3	-2
0	1	-1	-1	-2	-1	0	-2
1	-1	-1	-3	-3	0	2	1
0	-1	0	-1	2	2	1	-1
-1	-1	0	-2	0	-2	0	0
-1	0	1	1	0	0	0	0
1	1	-1	0	-3	1	-1	0
1	1	-1	0	-3	1	-1	0
0	-2	-1	-1	-1	0	1	-1
-1	-3	-1	0	3	-1	-3	1
0	-2	-1	0	-3	-2	-2	0
-2	-2	0	0	1	0	0	1
-3	-2	-1	0	0	0	-1	-2
-3	-2	-1	0	0	0	-1	-2
-2	-3	-3	-2	-2	-2	-1	0
-2	-3	-3	-2	-2	-2	-1	0
-2	-5	-4	-1	-2	-1	6	1
-2	2	0	2	0	-2	-3	-4
-2	2	0	2	0	-2	-3	-4
-2	2	0	2	0	-2	-3	-4
-1	2	3	-1	-2	0	-2	-4
-1	-5	-3	-1	-2	-3	-3	-1
0	6	1	0	-3	-1	2	1
-1	-1	2	-2	1	0	-2	1
-1	-1	2	-2	1	0	-2	1
-1	-1	-2	0	-3	0	-1	0
0	-4	-5	-3	0	-1	-1	1
-3	-2	1	0	-1	0	-1	-3
0	7	-1	-2	-1	1	0	0
-4	-7	1	-1	2	1	-1	-2
1	3	-2	-1	-2	-2	0	1
1	3	-2	-1	-2	-2	0	1
-1	-3	-1	0	-1	-1	0	0
1	-1	1	-1	-3	-1	-3	-3
0	-2	-1	-1	-2	-1	-2	0
0	-2	-1	-1	-2	-1	-2	0
1	2	0	-1	0	-1	-2	-1
2	-1	-4	-2	-1	-1	-1	0
2	-1	-4	-2	-1	-1	-1	0
-1	2	-1	-1	-1	-4	-2	-2
-1	2	-1	-1	-1	-4	-2	-2
-1	2	-1	-1	-1	-4	-2	-2
-1	-1	-2	-1	-1	0	-2	-3
-1	0	0	0	0	2	1	0
-1	0	0	0	0	2	1	0
0	0	-1	-1	-2	0	-3	0
-1	-2	1	0	-1	1	1	1
0	4	1	0	1	-1	-1	0
-1	0	-3	-1	-1	-2	-1	-1
-1	0	-3	-1	-1	-2	-1	-1
-1	0	-3	-1	-1	-2	-1	-1
0	-1	-1	-4	-3	-2	-1	-1
-1	-4	-1	-2	-2	2	-1	0
-2	-4	0	0	0	-3	-3	-1
0	2	0	-1	-3	0	0	-1
1	1	-1	-1	-1	-2	-1	-2
1	1	-1	-1	-1	-2	-1	-2
-2	-2	-2	1	0	-1	1	0
1	1	0	-1	1	0	-2	-3
1	1	0	-1	1	0	-2	-3
1	1	0	-1	1	0	-2	-3
1	-3	-5	-2	-2	0	-2	-1
-3	5	2	0	-2	-1	2	0
0	5	2	0	-2	-1	0	-1
0	-5	-2	1	1	0	-2	0
0	-2	1	-1	-1	0	0	0
1	-1	-2	-1	0	0	-3	-1
1	-1	-2	-1	0	0	-3	-1
0	-3	-3	0	-2	-1	-2	-3
0	-3	-3	0	-2	-1	-2	-3
-2	-9	-5	-2	-3	0	-1	-1
-2	-9	-5	-2	-3	0	-1	-1
-2	2	-1	-1	-1	-1	0	0
-1	-4	1	-1	-2	-1	-1	0
1	0	0	0	-1	-2	1	-1
0	-1	-2	0	0	-1	0	-1
-1	-4	-2	-3	1	0	-1	-1
-2	1	1	2	-1	0	-2	-1
-2	1	1	2	-1	0	-2	-1
-1	1	-1	0	0	-2	0	0
-1	1	-1	0	0	-2	0	0
1	-2	-4	0	-2	-1	-3	-1
0	3	0	0	-1	-2	-1	0
0	3	0	0	-1	-2	-1	0
0	3	0	0	-1	-2	-1	0
1	1	-2	-1	0	0	4	1
-1	-4	-2	-2	-2	3	-2	0
-3	-1	0	0	-2	-1	-1	0
-3	-1	0	0	-2	-1	-1	0
-3	-1	0	0	-2	-1	-1	0
-3	-1	0	0	-2	-1	-1	0
-3	-1	0	0	-2	-1	-1	0
-3	-1	0	0	-2	-1	-1	0
-3	-1	0	0	-2	-1	-1	0
-3	-1	0	0	-2	-1	-1	0
0	0	-1	0	-1	-4	-2	-3
0	0	-1	0	-1	-4	-2	-3
-4	-7	0	1	-1	0	2	-1
-4	-7	0	1	-1	0	2	-1
-4	-7	0	1	-1	0	2	-1
-1	-2	-2	0	1	-2	1	-2
0	1	-1	-1	2	0	0	-2
0	1	-1	-1	2	0	0	-2
0	1	-1	-1	2	0	0	-2
0	1	-1	-1	2	0	0	-2
0	1	-1	-1	2	0	0	-2
0	1	-1	-1	2	0	0	-2
0	0	-1	0	-2	0	2	2
0	-3	-2	-2	-1	-1	-3	-1
0	-3	-2	-2	-1	-1	-3	-1
0	-3	-2	-2	-1	-1	-3	-1
-3	-5	-1	0	-3	1	0	1
-3	-5	-1	0	-3	1	0	1
1	3	-1	0	0	-2	-2	-1
-1	-6	-2	0	-2	0	-4	-4
-1	-6	-2	0	-2	0	-4	-4
-1	-6	-2	0	-2	0	-4	-4
-1	-6	-2	0	-2	0	-4	-4
-1	-1	1	1	0	0	-1	1
-1	-1	1	1	0	0	-1	1
-1	-1	1	1	0	0	-1	1
-1	-1	1	1	0	0	-1	1
-2	-2	-2	-2	-1	0	-2	-1
-2	-2	-2	-2	-1	0	-2	-1
-2	-2	-2	-2	-1	0	-2	-1
-2	-2	-2	0	-1	-1	0	0
-2	-2	-2	0	-1	-1	0	0
1	-2	-2	-1	-3	1	6	2
-2	-3	-2	0	-3	-1	-2	0
0	0	0	0	-3	-3	-2	-1
0	0	0	0	-3	-3	-2	-1
0	0	0	0	-3	-3	-2	-1
0	-1	-1	-2	0	0	0	0
-1	-8	-3	-1	-2	-1	-2	-1
-1	-8	-3	-1	-2	-1	-2	-1
-1	-8	-3	-1	-2	-1	-2	-1
-1	-8	-3	-1	-2	-1	-2	-1
-1	-8	-3	-1	-2	-1	-2	-1
-1	-2	0	1	0	-1	1	0
-1	-2	0	1	0	-1	1	0
-1	-2	0	1	0	-1	1	0
-1	-2	0	1	0	-1	1	0
-2	-3	-1	-1	1	0	1	0
-2	-3	-1	-1	1	0	1	0
-1	4	-2	-3	0	0	0	0
-1	4	-2	-3	0	0	0	0
-1	4	-2	-3	0	0	0	0
-1	4	-2	-3	0	0	0	0
-1	4	-2	-3	0	0	0	0
-1	4	-2	-3	0	0	0	0
-1	4	-2	-3	0	0	0	0
-1	4	-2	-3	0	0	0	0
-1	4	-2	-3	0	0	0	0
-1	4	-2	-3	0	0	0	0
-1	4	-2	-3	0	0	0	0
-1	4	-2	-3	0	0	0	0
0	1	0	-1	-4	-2	-2	-3
0	1	0	-1	-4	-2	-2	-3
0	1	0	-1	-4	-2	-2	-3
0	1	0	-1	-4	-2	-2	-3
0	1	0	-1	-4	-2	-2	-3
0	1	0	-1	-4	-2	-2	-3
0	-2	0	-1	1	-2	1	-2
0	-2	0	-1	1	-2	1	-2
0	-2	0	-1	1	-2	1	-2
-3	-7	-1	0	-2	-1	-1	-2
-3	-7	-1	0	-2	-1	-1	-2
-2	2	0	-2	0	-1	-3	-2
-2	2	0	-2	0	-1	-3	-2
0	-8	0	-1	-2	2	1	-1
0	-8	0	-1	-2	2	1	-1
0	-8	0	-1	-2	2	1	-1
0	-8	0	-1	-2	2	1	-1
0	-8	0	-1	-2	2	1	-1
-3	-2	-1	-1	0	-1	1	1
-3	-2	-1	-1	0	-1	1	1
-3	-2	-1	-1	0	-1	1	1
-3	-2	-1	-1	0	-1	1	1
-3	-2	-1	-1	0	-1	1	1
-3	-2	-1	-1	0	-1	1	1
-3	-2	-1	-1	0	-1	1	1
-1	-5	1	1	0	0	-4	0
-1	-5	1	1	0	0	-4	0
-1	2	-3	-2	-1	-2	-1	-1
-1	2	-3	-2	-1	-2	-1	-1
-3	-6	-3	-2	-3	3	-1	-3
-3	-6	-3	-2	-3	3	-1	-3
-3	-6	-3	-2	-3	3	-1	-3
0	6	0	0	-1	0	-1	-1
0	6	0	0	-1	0	-1	-1
1	-1	3	-2	-2	-1	2	0
1	-1	3	-2	-2	-1	2	0
1	-1	3	-2	-2	-1	2	0
-4	3	-1	-2	0	1	-1	-2
-4	3	-1	-2	0	1	-1	-2
-4	3	-1	-2	0	1	-1	-2
-4	3	-1	-2	0	1	-1	-2
0	0	0	-1	-1	1	-1	-3
0	0	0	-1	-1	1	-1	-3
0	0	0	-1	-1	1	-1	-3
-1	0	-2	-1	0	-1	0	1
-1	0	-2	-1	0	-1	0	1
0	2	-2	-3	-2	-1	-5	-4
0	2	-2	-3	-2	-1	-5	-4
-2	1	0	-1	1	2	3	3
-2	1	0	-1	1	2	3	3
0	-3	-1	1	-3	-2	-1	-1
-1	0	0	-2	1	-1	1	0
-1	0	0	-2	1	-1	1	0
-1	-1	-1	0	0	1	-2	-2
-1	-1	-1	0	0	1	-2	-2
-2	-7	0	0	2	1	1	-1
-2	-7	0	0	2	1	1	-1
0	-1	-2	-1	-3	-3	-1	-1
0	-1	-2	-1	-3	-3	-1	-1
0	-1	-2	-1	-3	-3	-1	-1
2	7	1	0	-2	-1	0	1
-2	-4	-5	-1	-1	0	1	1
-2	-3	2	0	0	0	-2	2
1	12	-2	-2	0	-3	0	-1
-1	-2	-3	0	-2	0	-1	-1
-1	-7	-2	0	-1	-1	-2	-1
0	-3	0	0	-1	0	0	-5
-1	0	-2	-3	0	0	0	1
-1	0	-2	-3	0	0	0	1
-1	-2	-2	-1	-2	-2	-3	-4
1	2	2	-1	0	-3	-3	0
-1	3	-1	0	-1	-3	-5	0
2	-4	-2	0	-1	-1	1	-1
2	-4	-2	0	-1	-1	1	-1
-1	-4	-2	-1	-1	-1	-3	-1
1	8	-2	-3	-2	-1	1	0
-3	0	3	0	0	-1	-1	0
-3	0	3	0	0	-1	-1	0
-2	-2	0	0	-2	0	-1	0
2	5	1	-1	-2	-2	-2	0
-3	-9	-3	2	-1	2	2	2
0	-4	-1	0	0	0	-2	-1
0	3	0	-1	-2	-2	0	0
-1	1	4	1	-2	-1	-1	-1
-1	1	4	1	-2	-1	-1	-1
[truncated: 5,456 more rows]
