# Supplementary material for: Flexible Virtual Reality System for Neurorehabilitation and Quality of Life Improvement
Source: Sensors (Basel). 2020 Oct 23;20(21):6045. doi: 10.3390/s20216045 (PMC7672612; doi:10.3390/s20216045)
Supplement: Supplementary file 1 [file sensors-20-06045-s001.zip › S4_EMG/User2/BallDirectingTrial.txt]

0	0	0	0	0	0	0	0
0	0	0	0	0	0	0	0
-3	1	-3	-1	5	-2	0	-2
1	-5	-4	-2	-4	7	2	-5
1	-5	-4	-2	-4	7	2	-5
1	-8	-1	-1	-4	0	-2	-2
0	-5	-1	-1	-4	-3	-2	-2
0	-5	-1	-1	-4	-3	-2	-2
0	-5	-1	-1	-4	-3	-2	-2
1	-5	-1	-1	3	11	-2	-1
1	4	1	-1	1	0	0	-2
1	4	1	-1	1	0	0	-2
1	0	-2	-2	0	-12	-6	1
1	0	-2	-2	0	-12	-6	1
1	0	-2	-2	0	-12	-6	1
1	0	-2	-2	0	-12	-6	1
-12	0	3	-2	-2	-11	-10	-3
-12	0	3	-2	-2	-11	-10	-3
14	7	-2	0	-6	7	0	1
1	-17	-3	0	-2	1	-2	-2
1	-17	-3	0	-2	1	-2	-2
5	1	-2	0	5	7	4	-4
-21	-6	3	-1	-1	1	-5	-7
-21	-6	3	-1	-1	1	-5	-7
2	-5	-2	0	-5	1	1	1
-2	3	-1	-1	-2	6	5	-4
-2	3	-1	-1	-2	6	5	-4
4	4	2	-1	-4	-5	4	3
-7	-1	-5	0	0	-9	-3	4
-7	-1	-5	0	0	-9	-3	4
-3	-4	3	0	-2	-1	-3	0
-3	8	0	-1	-3	-1	0	4
5	1	0	-1	-3	-2	0	-3
-12	-5	-1	0	-2	-3	-1	-1
1	2	-1	-1	1	-2	1	-2
1	2	-1	-1	1	-2	1	-2
1	2	-1	-1	1	-2	1	-2
-9	-2	-1	-1	-2	-4	-3	-3
-3	0	-1	0	4	6	2	0
10	3	0	-1	3	2	2	-1
11	2	-1	-1	-4	-10	-1	3
11	2	-1	-1	-4	-10	-1	3
0	-1	2	-2	-1	-4	-2	-3
1	2	-2	0	-6	0	-3	-2
1	2	-2	0	-6	0	-3	-2
-10	3	-1	0	-2	-4	1	0
-10	3	-1	0	-2	-4	1	0
-10	3	-1	0	-2	-4	1	0
14	-3	-2	0	-3	-2	-3	1
2	2	2	-2	-1	1	-2	0
1	-5	-2	0	-1	0	1	0
-5	-9	-1	0	1	7	0	-2
-8	1	0	-2	-1	-4	0	2
-3	1	1	0	-4	-2	3	2
-3	1	1	0	-4	-2	3	2
-24	-7	-9	-4	-7	-4	-6	-8
-14	-8	0	0	-2	0	1	0
-14	-8	0	0	-2	0	1	0
-14	-8	0	0	-2	0	1	0
11	3	-1	-1	0	6	-1	-5
13	3	3	0	-1	2	-3	0
13	3	3	0	-1	2	-3	0
-2	-2	-1	1	-2	-5	1	-2
-5	5	-3	-2	-3	-1	1	1
-5	5	-3	-2	-3	-1	1	1
2	0	1	-1	4	3	-5	-3
-2	-6	-1	-1	-4	7	6	0
-16	-2	-2	-1	-4	-1	-2	-8
-16	-2	-2	-1	-4	-1	-2	-8
8	5	2	-2	-4	-2	1	0
4	2	-1	-2	1	-13	-8	0
2	7	-2	-1	-3	-1	0	-1
2	7	-2	-1	-3	-1	0	-1
-10	-11	3	1	-1	9	4	0
-3	6	2	-1	-4	-9	-6	3
-3	6	2	-1	-4	-9	-6	3
2	-2	-1	0	-3	-1	-3	-2
0	5	0	0	2	3	1	1
-8	-13	-2	0	1	4	-2	-3
-13	-5	-2	0	-5	-3	-3	-3
-1	1	-2	-2	3	1	2	-1
-2	7	-6	-2	-3	-4	-6	-3
7	1	0	-1	0	-3	-1	2
7	1	0	-1	0	-3	-1	2
2	1	1	1	-2	1	-2	-1
1	-2	-1	-2	-2	-1	-2	4
4	5	1	0	-3	-3	-2	0
3	-1	-1	-1	0	1	-1	1
-1	-1	-1	0	-1	-4	0	1
-1	-1	-1	0	-1	-4	0	1
-3	-7	2	-1	-1	-1	-7	-1
0	1	-2	-1	-1	-3	-3	-2
0	1	-2	-1	-1	-3	-3	-2
-3	0	2	0	-2	7	0	-1
-1	-1	1	0	-4	-1	1	-5
1	0	1	0	-3	2	1	2
1	1	1	-1	-2	4	1	1
4	3	-2	0	-5	-2	-2	1
-4	-4	-3	0	1	-5	-6	-2
7	5	1	0	2	-2	0	1
-2	0	-3	-2	1	3	-1	-2
0	0	-2	-2	-3	-5	-1	0
1	-3	2	2	-2	1	-2	-1
-2	-2	-1	-1	-2	4	0	0
-3	-7	0	0	-2	3	-1	-5
-3	-7	0	0	-2	3	-1	-5
-2	-3	0	1	-5	-10	-6	-4
0	0	-2	-4	1	1	-2	-1
-1	-2	-3	0	-3	0	-1	1
0	-3	-1	-1	0	-2	0	0
3	-9	-2	1	-3	0	0	0
0	2	-3	0	1	1	1	-1
1	-1	-1	0	-1	1	1	-2
-1	1	1	1	-1	2	-2	-3
-1	-4	0	0	-2	0	0	-2
-4	0	1	-1	-4	1	-1	-1
-1	-4	-1	-1	0	-2	1	0
-1	-1	0	-2	-1	0	-1	1
-1	1	-1	-2	-3	-1	-2	0
-1	-3	0	0	0	-1	1	3
-1	-3	0	0	0	-1	1	3
-1	3	1	0	32	2	1	0
1	0	-3	-1	-17	3	2	1
1	0	-3	-1	-17	3	2	1
1	0	-3	-1	-17	3	2	1
1	0	-3	-1	-17	3	2	1
-2	0	0	-2	-3	-2	-3	-1
-2	-3	-2	0	0	0	0	-3
0	0	0	-1	-1	-3	-2	-1
0	0	0	-1	-1	-3	-2	-1
-1	-5	-1	0	-3	-1	0	-3
-1	-2	-1	0	1	3	-1	-3
-1	-2	-1	0	1	3	-1	-3
0	0	-2	-1	-2	0	2	0
0	0	-2	-1	-2	0	2	0
-1	2	0	-1	-3	-2	-2	0
0	-1	0	0	-2	-1	0	0
-3	-6	-1	-2	-2	3	2	-2
0	2	1	-1	-3	0	-1	-2
0	2	1	-1	-3	0	-1	-2
-1	0	0	-1	-1	1	-2	-1
-2	-2	-1	-1	0	-1	-4	-3
-2	-2	-1	-1	0	-1	-4	-3
-2	-2	-1	-1	0	-1	-4	-3
-2	-2	-1	-1	0	-1	-4	-3
-2	-2	-1	-1	0	-4	-1	-2
2	1	1	-1	1	-2	-1	-1
2	1	1	-1	1	-2	-1	-1
-2	-2	-1	-1	-3	0	-3	-6
-2	-2	-1	-1	-3	0	-3	-6
-1	-8	0	-1	1	-6	0	1
2	1	2	1	-4	3	-2	0
1	-1	0	0	0	4	4	-2
0	2	-3	-1	-2	-4	1	2
-1	0	0	0	-1	1	1	0
-1	0	-1	0	3	2	-1	-3
-1	0	-1	0	3	2	-1	-3
-1	0	-1	0	3	2	-1	-3
-2	-1	-1	-1	2	3	1	-3
-2	-1	-1	-1	2	3	1	-3
0	2	-2	-2	2	3	-4	-5
0	2	-2	-2	2	3	-4	-5
-3	-2	-1	-1	-2	-1	3	-1
1	-1	-1	-2	-1	2	-2	1
1	-1	-1	-2	-1	2	-2	1
-1	2	-1	-2	-2	0	3	1
2	0	-2	-1	-5	-7	-4	1
-1	0	1	0	0	-3	0	1
-7	-13	0	1	2	0	-2	-1
-7	-13	0	1	2	0	-2	-1
-3	-2	-1	-1	-2	-3	-1	-1
-2	1	1	-1	-2	1	-3	-2
1	-4	-4	-2	-7	-27	-11	0
1	3	0	0	-5	-1	0	0
1	3	0	0	-5	-1	0	0
1	3	0	0	-5	-1	0	0
4	10	-2	0	-4	4	-1	1
-1	-4	-2	-2	1	6	2	-1
1	1	0	-1	-4	0	0	-1
0	2	-1	-1	-1	-2	1	-2
0	2	-1	-1	-1	-2	1	-2
-1	-4	2	-1	-3	0	3	4
0	0	0	0	2	-2	-2	-2
0	0	0	0	2	-2	-2	-2
0	0	1	-2	-5	1	2	0
0	-1	-1	1	-1	2	2	-1
0	-1	-1	1	-1	2	2	-1
-3	4	1	-2	-1	-1	0	0
-3	4	1	-2	-1	-1	0	0
-3	4	1	-2	-1	-1	0	0
0	0	0	0	-1	-1	-5	-2
1	-4	-1	-2	-5	-3	0	-1
1	-4	-1	-2	-5	-3	0	-1
-4	-15	-2	-1	-1	-7	-2	1
-2	-2	1	0	-1	-6	-1	-2
0	5	1	-1	-4	3	-1	-3
0	0	-1	0	0	-1	5	1
0	0	-1	0	0	-1	5	1
-2	0	0	-2	1	1	-2	-1
-2	0	0	-2	1	1	-2	-1
-1	4	-2	1	2	1	2	0
0	0	0	0	0	0	0	0
0	0	0	0	0	0	0	0
0	-3	-1	-3	0	-1	0	-2
0	-3	-1	-3	0	-1	0	-2
0	4	0	-1	-2	-2	0	0
0	4	0	-1	-2	-2	0	0
0	4	0	-1	-2	-2	0	0
0	4	0	-1	-2	-2	0	0
-3	1	-2	-1	1	-3	-1	-1
0	-4	-2	-2	-4	-3	3	1
0	-4	-2	-2	-4	-3	3	1
-1	0	-2	-4	1	-1	0	-2
-1	-2	-1	-1	-3	-5	-1	0
-4	-4	3	-1	-1	-3	-1	-2
-4	-4	3	-1	-1	-3	-1	-2
-4	-4	3	-1	-1	-3	-1	-2
-2	0	-1	0	0	-4	-2	2
3	6	-3	-2	-3	4	1	-1
0	-4	-2	-1	-2	-1	-2	-1
-1	0	0	-2	-1	-1	-7	-4
0	-2	3	0	0	-1	1	4
-2	-1	3	0	-5	-4	-3	-6
-2	-1	3	0	-5	-4	-3	-6
3	2	-3	-1	-2	0	0	3
3	2	-3	-1	-2	0	0	3
-2	-5	-2	1	3	5	-1	-3
-2	-7	1	-1	-1	0	-3	-5
0	0	-3	1	-2	-1	-1	-1
-2	-8	0	0	-2	-5	-5	-3
0	-2	-1	-2	-3	-1	-2	1
1	1	-1	-2	0	0	3	1
0	3	-1	1	2	-1	1	-1
0	-1	-2	-2	-3	-1	2	-3
0	-1	-2	-2	-3	-1	2	-3
0	3	1	1	-3	-4	0	-1
-2	4	2	-1	-3	3	-1	-1
-1	-5	1	-2	2	3	-2	-3
0	-7	-4	-1	-1	-3	0	-3
0	-3	-5	-1	-4	-1	-2	1
-1	-4	-3	0	0	1	0	0
0	0	-2	-2	-5	0	1	1
2	4	1	-1	-3	1	-1	2
-2	-6	-1	-1	2	-4	-4	-5
0	1	5	0	-1	0	1	-2
0	3	-1	0	-1	-1	-3	-3
0	3	-1	0	-1	-1	-3	-3
-2	2	1	0	-3	-4	4	0
-1	5	-3	-2	2	-3	-2	1
1	7	4	-1	-2	0	-2	1
0	2	0	-1	-3	0	0	2
1	5	-1	-1	-3	-4	-2	-1
0	-2	-1	-1	-4	-1	-1	-1
-1	-6	0	2	0	-1	-6	-3
-3	-8	-4	0	-3	2	3	1
-3	-8	-4	0	-3	2	3	1
1	1	-3	0	-1	-3	0	-1
0	1	-3	-1	-4	-2	-2	1
2	4	1	-1	-2	0	1	1
2	4	1	-1	-2	0	1	1
-2	-5	0	0	-4	-1	-2	-2
-2	-5	0	0	-4	-1	-2	-2
-1	-3	-1	0	-3	1	0	-2
-1	3	2	-1	-4	-1	-1	-5
-1	3	2	-1	-4	-1	-1	-5
-1	3	2	-1	-4	-1	-1	-5
-1	3	2	-1	-4	-1	-1	-5
-1	3	2	-1	-4	-1	-1	-5
1	-3	-2	0	2	1	2	1
-1	-1	0	0	-3	0	-2	1
-1	-1	0	0	-3	0	-2	1
-2	-5	-1	-1	-2	-4	1	1
0	-4	-2	1	-4	-8	0	1
0	-4	-2	1	-4	-8	0	1
0	-4	-2	1	-4	-8	0	1
0	-4	-2	1	-4	-8	0	1
-1	-2	0	1	-2	-7	-1	-1
-4	-5	0	-2	-2	3	0	-4
-4	-5	0	-2	-2	3	0	-4
-2	-6	-5	-3	-4	1	1	0
-2	-6	-5	-3	-4	1	1	0
0	5	0	-2	1	3	1	1
-1	1	-2	-3	-1	0	-6	-3
-1	1	-2	-3	-1	0	-6	-3
1	1	-1	-1	-3	-4	1	0
1	-1	-1	-2	-1	-1	-2	-1
0	-1	-1	1	3	0	3	0
1	0	0	1	-1	-2	0	-1
-1	1	0	-1	-4	1	1	0
-2	0	-1	0	1	-2	3	1
1	-2	-1	-1	-1	-2	0	0
-3	-1	-2	-2	-1	3	1	-1
2	0	-2	-2	0	-2	3	4
0	2	-1	0	-1	0	0	0
0	-1	-1	-1	1	1	3	-4
1	0	-3	-2	-1	-2	0	1
1	0	-3	-2	-1	-2	0	1
1	0	-3	-2	-1	-2	0	1
-3	-1	1	-1	-9	0	-1	-1
-1	0	0	0	-4	-2	-2	-3
-1	0	0	0	-4	-2	-2	-3
0	-4	-1	0	-1	2	-1	1
0	7	1	-1	1	-2	1	-2
0	7	1	-1	1	-2	1	-2
1	15	-1	-3	-3	-2	1	1
1	15	-1	-3	-3	-2	1	1
-2	-8	-6	-2	-2	-1	1	-1
-2	-1	-2	1	1	-3	-1	0
-2	-1	-2	1	1	-3	-1	0
-2	-1	-2	1	1	-3	-1	0
-3	-2	1	2	-4	-2	2	1
-3	-2	1	2	-4	-2	2	1
-3	-2	1	2	-4	-2	2	1
-3	-2	1	2	-4	-2	2	1
2	9	-4	0	3	6	-2	-4
2	9	-4	0	3	6	-2	-4
7	17	-2	-2	1	2	-2	-1
-3	2	1	-2	-3	0	1	0
-3	2	1	-2	-3	0	1	0
-1	-6	-2	-2	-3	-5	-4	-2
1	3	1	-3	-5	-2	-3	0
1	3	1	-3	-5	-2	-3	0
1	3	1	-3	-5	-2	-3	0
2	-5	0	-2	2	0	-2	2
2	2	3	-2	1	3	2	0
2	2	3	-2	1	3	2	0
3	-2	-3	1	1	-5	0	-2
3	-2	-3	1	1	-5	0	-2
3	-2	-3	1	1	-5	0	-2
3	-2	-3	1	1	-5	0	-2
6	1	0	-1	2	-1	3	2
6	1	0	-1	2	-1	3	2
6	1	0	-1	2	-1	3	2
-10	2	-3	0	-2	0	4	3
-10	2	-3	0	-2	0	4	3
-10	2	-3	0	-2	0	4	3
1	1	4	-1	-1	-6	-1	-1
1	1	4	-1	-1	-6	-1	-1
-8	-5	-1	-1	0	12	1	1
-23	-6	-3	0	1	-3	2	-4
7	14	-1	0	2	2	-11	3
3	4	1	-1	-1	-3	12	1
-6	-3	-3	-4	-4	-3	-1	-2
-6	-3	-3	-4	-4	-3	-1	-2
0	-10	-1	-1	-3	-6	2	1
0	-10	-1	-1	-3	-6	2	1
-7	-12	-1	1	3	23	2	-1
1	-1	3	1	-2	-6	-3	0
-6	-3	-3	-2	-1	-8	-6	-3
-1	-9	-2	-2	-1	2	3	-1
3	10	0	-1	0	-2	1	1
0	3	0	1	-3	-1	-1	-1
-1	-3	-1	-2	-2	-3	-1	-1
-6	-11	-3	0	-4	-5	-2	-1
2	3	-2	1	-4	4	-5	-3
2	3	-2	1	-4	4	-5	-3
-6	-11	-3	-1	0	-5	2	-1
-2	2	-1	-1	-5	0	0	-3
1	13	1	-1	-2	4	0	-3
-1	-4	-1	1	4	-1	-6	0
-5	-5	-3	-3	-1	-3	-3	0
-1	-2	-4	0	-4	-5	-2	1
2	-2	-1	-1	-2	0	-3	1
2	-2	-1	-1	-2	0	-3	1
1	3	0	-1	-4	1	-3	-2
0	2	-1	0	-2	-10	1	-2
-3	-18	-5	1	4	2	4	1
2	7	-3	-1	1	6	6	-2
2	7	-3	-1	1	6	6	-2
0	1	-1	-3	1	3	5	-2
-2	-1	1	-1	-1	-1	-5	-7
1	-1	-1	2	-2	-1	-7	-6
4	3	-1	-1	1	-3	-1	0
1	-1	3	0	3	13	6	2
-1	1	-2	-2	0	-5	-1	4
-5	-5	-1	0	-2	7	0	-2
5	8	5	-2	-4	-2	-1	-4
5	8	5	-2	-4	-2	-1	-4
-1	0	-1	0	-3	-5	-3	-4
-1	0	-1	0	-3	-5	-3	-4
-4	-1	-1	-2	-3	-7	-10	-5
-4	-1	-1	-2	-3	-7	-10	-5
-2	1	2	1	-2	-2	0	4
-1	-2	-1	-1	-6	-4	-5	0
-1	-2	-1	-1	-6	-4	-5	0
-7	-6	-2	-1	0	3	0	-3
1	1	-5	-1	5	1	2	1
1	1	-5	-1	5	1	2	1
1	1	-5	-1	5	1	2	1
1	1	-5	-1	5	1	2	1
1	1	-5	-1	5	1	2	1
-5	0	0	0	3	1	-2	-2
-5	0	0	0	3	1	-2	-2
1	5	-2	-2	5	-3	-2	0
-1	1	1	-1	-9	-4	-5	0
-1	1	1	-1	-9	-4	-5	0
-1	1	1	-1	-9	-4	-5	0
-1	1	1	-1	-9	-4	-5	0
-1	1	1	-1	-9	-4	-5	0
-1	1	1	-1	-9	-4	-5	0
-2	5	3	1	-5	-4	1	0
-2	5	3	1	-5	-4	1	0
-1	-2	-3	0	-5	-2	-3	0
-1	-2	-3	0	-5	-2	-3	0
-1	-2	-3	0	-5	-2	-3	0
-1	-2	-3	0	-5	-2	-3	0
0	-4	0	-2	-2	-1	-4	-2
0	-4	0	-2	-2	-1	-4	-2
1	-1	0	-1	-3	2	5	-4
-3	0	-2	0	-1	-2	-6	-4
-3	0	-2	0	-1	-2	-6	-4
-3	0	-2	0	-1	-2	-6	-4
1	-5	-2	-1	1	3	1	3
-1	3	-3	0	-4	-4	-1	-3
-1	3	-3	0	-4	-4	-1	-3
-1	3	-3	0	-4	-4	-1	-3
2	1	1	-1	-1	2	0	0
2	1	1	-1	-1	2	0	0
2	1	1	-1	-1	2	0	0
2	1	1	-1	-1	2	0	0
2	1	1	-1	-1	2	0	0
-3	2	-3	-1	-1	-3	-1	-4
-2	-5	0	0	-2	-3	-5	-3
-1	-3	-1	0	-2	-1	-2	-5
-1	-3	-1	0	-2	-1	-2	-5
-1	-3	-1	0	-2	-1	-2	-5
1	2	1	0	-4	-1	0	-1
1	2	1	0	-4	-1	0	-1
-1	4	0	0	-2	-2	-3	-3
-1	4	0	0	-2	-2	-3	-3
-1	4	0	0	-2	-2	-3	-3
-1	4	0	0	-2	-2	-3	-3
-2	-3	1	-2	-1	0	0	1
-2	-3	1	-2	-1	0	0	1
-2	-3	1	-2	-1	0	0	1
-2	-3	1	-2	-1	0	0	1
-1	7	0	0	-2	0	7	2
-1	7	0	0	-2	0	7	2
-1	7	0	0	-2	0	7	2
0	-3	2	0	-4	-1	-2	-2
1	-1	-1	-2	0	-2	1	1
1	-1	-1	-2	0	-2	1	1
0	1	-3	-1	-1	-1	-2	-2
0	1	-3	-1	-1	-1	-2	-2
0	1	-3	-1	-1	-1	-2	-2
0	1	-3	-1	-1	-1	-2	-2
-1	-7	2	0	0	2	-5	-2
-1	-7	2	0	0	2	-5	-2
-1	-7	2	0	0	2	-5	-2
-3	-3	-6	-3	-4	0	1	1
-1	-3	0	0	-2	1	0	0
-1	-3	0	0	-2	1	0	0
1	14	0	-3	0	-1	-2	0
1	14	0	-3	0	-1	-2	0
1	14	0	-3	0	-1	-2	0
1	14	0	-3	0	-1	-2	0
-2	-7	0	0	-1	-3	-1	-3
-2	-7	0	0	-1	-3	-1	-3
-2	-7	0	0	-1	-3	-1	-3
-2	0	0	0	-2	1	3	0
-2	0	0	0	-2	1	3	0
-2	0	0	0	-2	1	3	0
-1	-2	-1	1	-3	-1	1	1
-1	-2	-1	1	-3	-1	1	1
-1	-2	-1	1	-3	-1	1	1
-1	-2	-1	1	-3	-1	1	1
-1	-4	-2	-1	-1	-1	1	-2
-1	-4	-2	-1	-1	-1	1	-2
-1	-4	-2	-1	-1	-1	1	-2
0	1	-2	0	-1	0	-2	-1
-2	-4	-1	-1	-3	-3	-2	-2
-2	-4	-1	-1	-3	-3	-2	-2
-2	-4	-1	-1	-3	-3	-2	-2
2	8	1	0	1	-1	1	0
0	1	2	-1	0	-2	1	-2
0	1	2	-1	0	-2	1	-2
0	1	2	-1	0	-2	1	-2
-1	-4	-2	-1	1	1	0	-1
-1	-2	-2	-2	-3	-2	0	-1
-1	-2	-2	-2	-3	-2	0	-1
-1	-2	-2	-2	-3	-2	0	-1
-1	-2	-2	-2	-3	-2	0	-1
0	8	0	0	1	-3	-2	-3
-1	-1	-2	0	-1	0	-3	-3
-1	-1	-2	0	-1	0	-3	-3
-1	-1	-2	0	-1	0	-3	-3
-1	-1	-2	0	-1	0	-3	-3
0	-2	-2	0	-1	-3	2	-3
-1	-9	-1	-1	-2	0	-1	-1
-1	-9	-1	-1	-2	0	-1	-1
-1	-9	-1	-1	-2	0	-1	-1
-1	-9	-1	-1	-2	0	-1	-1
-1	-9	-1	-1	-2	0	-1	-1
0	6	3	1	-2	-1	-2	-1
0	6	3	1	-2	-1	-2	-1
0	6	3	1	-2	-1	-2	-1
0	6	3	1	-2	-1	-2	-1
1	-1	-2	-2	-3	-1	-1	-1
0	-1	1	-1	-2	1	-1	-3
0	-1	1	-1	-2	1	-1	-3
0	-1	1	-1	-2	1	-1	-3
0	-1	1	-1	-2	1	-1	-3
0	-1	1	-1	-2	1	-1	-3
2	4	-2	-2	-1	0	-1	1
2	4	-2	-2	-1	0	-1	1
-3	-18	4	0	-2	0	-1	0
-3	-18	4	0	-2	0	-1	0
-3	-18	4	0	-2	0	-1	0
-2	0	-1	-2	1	0	-4	-1
-2	0	-1	-2	1	0	-4	-1
-2	0	-1	-2	1	0	-4	-1
-2	0	-1	-2	1	0	-4	-1
1	5	0	-1	-1	-1	-1	0
1	5	0	-1	-1	-1	-1	0
1	5	0	-1	-1	-1	-1	0
-2	1	-3	-1	1	0	4	0
-2	1	-3	-1	1	0	4	0
-2	1	-3	-1	1	0	4	0
-2	1	-3	-1	1	0	4	0
-2	1	-3	-1	1	0	4	0
-2	-3	0	-2	1	-2	-7	-3
-2	-3	0	-2	1	-2	-7	-3
-2	-3	0	-2	1	-2	-7	-3
-2	-3	0	-2	1	-2	-7	-3
1	1	3	-1	-1	1	-2	1
-1	-12	-1	0	1	0	4	2
-1	-12	-1	0	1	0	4	2
-1	-12	-1	0	1	0	4	2
-1	-12	-1	0	1	0	4	2
0	3	-2	0	-6	-3	0	-1
0	3	-2	0	-6	-3	0	-1
-1	0	0	-1	-3	-1	-3	-3
-1	0	0	-1	-3	-1	-3	-3
0	-2	0	0	-1	-1	-1	0
0	-4	0	-1	-2	0	2	1
-1	-2	0	0	2	2	5	2
-1	-2	0	0	2	2	5	2
-1	-2	0	0	2	2	5	2
0	-1	-1	0	-2	1	1	0
0	1	2	-1	-3	0	-2	-1
-2	-1	-1	-1	-3	0	-1	0
-2	-1	-1	-1	-3	0	-1	0
-2	-1	-1	-1	-3	0	-1	0
-3	-10	-1	0	-3	2	0	0
-1	0	-2	1	-4	-4	0	-2
2	3	0	1	-2	1	1	0
2	3	0	1	-2	1	1	0
-2	-4	-2	-1	-1	-1	-1	-1
0	3	-1	1	-1	0	0	0
0	0	-2	-2	-3	-1	-2	0
0	0	-2	-2	-3	-1	-2	0
0	0	-2	-2	-3	-1	-2	0
-1	-4	-1	-3	-4	-2	0	-2
0	2	0	-2	-3	-3	1	-1
0	2	0	-2	-3	-3	1	-1
-2	-2	-2	-1	-1	-1	-5	-2
-2	-2	-2	-1	-1	-1	-5	-2
-1	-1	-2	-1	-2	0	-2	-5
2	2	-1	-1	-2	-1	1	1
2	2	-1	-1	-2	-1	1	1
2	2	-1	-1	-2	-1	1	1
2	2	-1	-1	-2	-1	1	1
1	-2	-1	-1	0	0	0	-1
-2	-5	-2	0	-4	-1	-2	1
-2	-5	-2	0	-4	-1	-2	1
-2	-5	-2	0	-4	-1	-2	1
-1	0	-2	1	1	1	0	1
-1	0	-2	1	1	1	0	1
-1	0	-2	1	1	1	0	1
-2	-9	-3	0	-2	-2	0	1
0	3	-1	-1	-2	-1	0	-1
0	0	0	0	0	0	0	0
0	0	0	0	0	0	0	0
1	7	4	-1	-1	-3	-1	1
1	-1	-2	-1	0	6	-3	-2
1	-1	-2	-1	0	6	-3	-2
-9	-15	1	-1	-2	-2	-2	-8
2	-3	-3	-2	1	0	1	1
3	13	2	-2	-2	-3	-5	-2
11	12	-2	-2	-2	3	1	1
-6	0	4	2	-7	0	2	1
0	13	0	1	-3	0	-1	3
-13	-21	-1	-2	-1	-5	-1	-4
-4	-25	3	0	-6	2	0	0
-11	-6	-1	-3	1	7	-5	-4
0	1	-1	-1	-1	-3	1	-1
1	-5	2	-1	-1	5	2	2
9	7	0	0	-4	1	-4	-6
6	14	-2	-2	-2	3	-2	4
-4	-14	5	2	-2	-2	4	6
11	19	-3	-3	0	-2	1	2
-6	3	2	1	-3	0	-8	-6
4	8	-4	0	-2	-4	-2	-4
7	12	0	2	-2	0	1	-2
7	9	-1	-1	-1	1	-3	-4
3	3	1	-3	0	0	0	1
-4	-2	0	0	-1	-3	-2	-3
2	5	0	-3	-3	-5	0	-1
-1	-5	-3	0	-1	-1	1	3
-7	-18	4	-2	-4	-2	-3	-2
9	20	0	1	-2	-1	0	-1
0	0	0	-2	2	1	-2	-2
2	1	1	-1	-3	1	-2	1
1	-5	1	-1	0	-4	0	1
-7	-9	-3	1	-1	-3	1	-3
-9	3	3	1	0	-1	-5	-7
4	0	-5	-2	-1	1	-3	-4
-10	-9	-4	-1	-4	2	-3	0
8	12	0	1	2	2	0	0
-5	-8	-3	-2	-2	2	-1	1
4	1	1	0	-2	-1	1	2
-4	-5	2	0	-2	-3	-2	-1
2	0	1	-1	-2	-2	-2	0
13	24	0	1	-3	1	2	1
-9	6	2	-2	-1	1	1	-1
-1	1	-1	1	-1	-1	-1	-1
-4	-6	-4	-1	-2	-2	-1	-1
4	14	0	-3	-3	-1	0	1
3	2	2	-1	1	0	2	2
-3	-8	3	0	1	1	-3	-4
-4	-9	-4	-1	-3	0	0	1
-9	-5	4	-1	-1	2	-1	-2
-3	-9	1	1	-3	-1	1	3
-1	-4	-7	-3	-7	-5	-1	-3
3	-1	4	-1	-6	-2	0	0
-13	-21	-2	-1	-2	-4	-1	-2
-4	-2	-2	1	-2	3	-1	-1
2	18	5	0	-3	1	-3	-2
2	-6	1	-1	-3	3	-1	1
11	2	0	-1	-1	3	0	2
9	22	-2	0	-4	1	1	2
-8	1	-2	-2	-2	-4	2	2
0	13	1	-2	0	-2	0	-1
-7	-8	-4	-2	-6	3	-3	-1
4	25	2	1	5	9	-2	-4
-8	-11	-3	1	0	2	-2	0
4	-24	-4	0	1	4	-1	1
-7	-19	4	1	-2	-1	1	-4
6	14	-5	-1	-1	-3	2	-1
16	10	5	-2	-1	1	-2	0
-3	-36	-2	0	1	4	3	0
-26	-23	-5	0	-1	-4	-1	-4
3	-7	3	-2	-2	0	-4	-2
-1	13	4	-1	-1	-4	-6	-7
-2	-10	1	1	-1	-2	3	1
7	18	-3	-3	0	-1	1	7
11	-3	-6	-1	-3	2	0	-2
-11	-10	-1	0	-2	-2	-3	-3
6	15	-3	1	2	0	2	-2
1	5	-1	-1	1	1	0	0
13	49	2	-1	-3	2	-3	1
-16	-49	0	-1	2	-2	-1	2
10	-10	2	-1	-3	-3	0	1
3	1	1	-2	0	-2	1	5
8	-11	-3	0	-3	1	-7	-6
2	19	0	0	-2	6	-1	0
1	-13	-4	0	-2	0	5	5
-8	-15	-2	-2	-3	-4	-5	-2
3	5	0	0	-1	0	0	-7
2	14	4	0	-1	2	3	-4
0	-10	1	0	-3	2	-1	0
-4	10	1	0	1	-4	-1	4
8	15	10	0	-1	2	5	3
3	14	0	-2	-4	-2	-3	-5
-2	-20	-3	-2	-1	-2	-1	-3
-3	8	-2	-1	-3	1	-1	-2
7	3	3	1	0	2	3	4
10	0	-2	-2	-5	-4	4	0
-1	-7	-1	0	2	-2	-1	-2
-4	-1	-5	-2	-1	-2	-1	-1
-32	-21	-7	-1	-1	4	-2	-2
8	10	3	-1	-1	-1	-4	-1
22	42	0	-2	-3	-1	-5	-3
6	-5	2	0	0	5	-3	1
8	12	2	0	-1	3	-1	-1
-5	-11	0	1	-1	1	-1	1
-6	-21	1	-1	0	-2	-6	-10
4	-5	1	-2	0	1	2	9
-5	-18	-1	0	-4	-3	-5	-4
10	34	7	0	-2	2	-1	0
6	-26	-1	1	1	2	-1	2
5	4	1	0	0	-3	-1	-6
14	18	5	1	2	1	5	3
-13	-6	0	-1	-3	0	6	0
-10	-6	-4	-1	3	-1	3	1
6	11	1	0	1	0	1	-3
4	-14	-4	-1	1	1	2	6
4	5	2	0	-1	0	2	1
1	1	0	-2	-1	-3	-1	0
-5	-7	-2	-1	0	-4	-7	1
0	-17	-5	-1	-5	1	0	-4
-2	-1	-1	-2	-2	-3	1	-1
0	-2	0	0	2	4	-4	2
-8	-12	0	0	2	0	3	8
2	8	-2	-2	-1	3	-5	-2
-10	-12	-2	-1	-1	-4	0	1
-9	-7	1	1	-4	-1	1	-2
2	3	-1	-3	-1	-2	-1	0
5	9	1	-2	-2	-1	1	-2
10	18	1	-1	-2	4	0	0
1	-25	-4	1	1	4	3	0
6	12	-2	-1	-3	-3	1	5
-11	1	2	0	-3	-3	2	0
-16	-2	10	0	2	-1	-1	-7
-9	-3	-5	-1	-3	0	0	-2
-6	-47	4	1	-1	4	0	0
-8	-4	-1	-1	-1	5	0	-9
6	13	-3	-3	2	-3	-3	-5
10	15	-7	-1	2	-1	-2	-6
-3	-18	2	1	-3	3	2	5
3	5	1	-2	-3	4	-2	1
-1	4	6	-1	-4	-2	1	0
-8	-12	-7	-2	-1	-2	0	0
2	3	-1	0	-2	-6	-7	-3
-13	-18	-2	0	-2	0	1	1
-3	-9	-4	-2	-2	4	-2	-5
-2	2	0	-1	-2	0	-1	-1
14	5	-3	-2	-3	0	-3	2
-20	-14	0	1	3	-1	1	-8
9	4	-2	-1	2	-5	1	1
-7	-7	8	4	-2	3	1	-1
8	-7	-5	-1	0	1	1	-1
-12	-15	1	-2	-1	-1	-11	-6
6	-3	-3	-4	-3	1	2	6
12	16	-2	-2	-4	-7	0	3
-14	-10	-2	-11	-1	2	5	4
-2	5	-3	2	-1	-6	0	1
-1	-3	-3	4	-3	-2	-4	-4
11	15	-5	0	-2	1	1	-2
9	0	4	1	-3	-5	-3	-2
4	5	-2	1	-4	7	-1	1
-3	-9	1	-1	-1	-4	-1	-7
-4	12	3	-1	4	-2	0	0
-4	12	3	-1	4	-2	0	0
7	20	4	-1	1	0	-1	0
-3	-21	-3	0	1	1	1	3
-14	-27	1	0	-4	3	-6	-6
14	24	-3	-3	-8	-8	3	1
-1	3	-9	-2	0	-5	1	-2
3	10	2	-3	-2	-5	4	0
-5	-6	-12	-1	0	-7	3	7
-13	5	0	-2	-2	-2	1	3
18	18	-2	-2	-2	-3	2	0
5	2	8	2	-1	-3	6	8
-8	-14	8	-1	-1	7	-6	-6
-3	4	-1	0	-2	0	-5	-10
1	2	-6	-1	-4	-6	2	3
-19	-27	0	-1	-4	-2	4	0
-8	-5	3	-2	5	8	-13	-16
2	8	-3	1	0	3	-4	-9
-2	-1	0	-1	-1	-3	-1	-2
-4	-1	1	0	-2	-6	-4	0
-12	-2	-3	-1	0	-3	-2	-5
6	8	-2	-1	-5	-1	3	2
-2	-13	2	-1	1	2	1	1
-2	-13	2	-1	1	2	1	1
3	4	-3	-1	-2	-5	2	5
-7	-13	0	-1	0	-6	-6	1
10	-18	2	1	-3	6	-9	-4
-10	0	-3	0	-5	1	6	8
-1	-5	-7	-3	-4	-1	2	3
5	-6	0	0	1	-2	-1	0
-1	-14	-4	-2	-2	4	-3	-1
6	29	0	-1	-2	-5	6	2
1	32	-3	-1	-3	3	-2	-1
16	13	1	-1	-1	-9	-6	-6
-16	-24	-1	0	-2	-8	1	1
15	31	-1	1	-3	3	2	0
-1	-10	-1	-4	-17	-41	1	3
-1	-10	-1	-4	-17	-41	1	3
-21	-7	-3	0	-2	-4	-4	-6
8	1	4	0	3	10	-6	-1
8	1	4	0	3	10	-6	-1
-5	-2	-1	-3	1	-2	2	3
8	1	0	1	3	5	-1	0
8	1	0	1	3	5	-1	0
-12	-16	-3	0	17	84	-12	-3
0	23	5	1	6	10	22	10
0	23	5	1	6	10	22	10
5	10	4	-3	-17	-14	-8	0
2	-9	-3	-7	-16	-49	-8	-1
2	-9	-3	-7	-16	-49	-8	-1
2	-6	7	-4	-6	-21	13	8
10	-10	-2	-6	-17	-13	-21	-12
10	-10	-2	-6	-17	-13	-21	-12
10	-10	-2	-6	-17	-13	-21	-12
-15	26	0	1	-2	-3	-9	-9
14	9	0	-1	-6	-12	2	-2
14	9	0	-1	-6	-12	2	-2
-29	-19	-3	-1	-1	30	11	-3
-8	-3	-2	-1	-21	-69	-13	-9
-8	-3	-2	-1	-21	-69	-13	-9
-4	2	14	8	24	30	-1	-2
-17	-15	-5	-1	-7	4	40	-8
-1	10	-1	-1	-10	-31	-11	-5
2	-12	-7	-2	-4	-3	7	-6
-24	-20	-2	-4	11	39	8	-10
0	-9	7	-2	-1	-12	-25	-3
8	-10	0	-2	-1	49	-5	-7
-7	15	-3	-2	-4	1	-11	-4
16	12	2	2	8	22	12	7
-7	0	-1	1	0	-12	3	1
7	-8	4	-1	-1	-3	1	9
38	20	-2	0	1	-7	11	14
38	20	-2	0	1	-7	11	14
-5	-15	-3	-3	-3	-2	1	6
13	27	4	-1	-3	-4	-6	0
-16	-6	0	1	-1	-2	1	1
-11	-2	-1	-1	1	8	-2	-6
4	12	4	-1	-1	0	-2	-10
2	-1	1	0	-2	-1	5	-1
11	0	-8	-2	-3	-7	5	12
-7	6	3	-2	-1	-4	-7	-12
-4	-3	-4	-3	-2	3	-2	-2
-17	-9	12	3	2	2	-5	-3
-13	-17	-7	-1	-3	1	2	4
5	1	-3	-1	-6	-6	3	-6
8	2	1	1	-4	-2	-2	-5
-6	-11	-2	1	-3	-9	4	11
-11	-5	-3	-2	-3	2	3	6
8	6	-2	-1	0	4	-9	-4
-9	-11	-2	0	1	-1	-4	-3
-9	-11	-2	0	1	-1	-4	-3
-8	-13	1	-1	-4	-1	9	-3
-4	-9	1	0	-1	-6	-1	8
5	-7	1	0	-4	-3	-4	-4
-12	-2	-3	-1	-1	1	9	-2
-12	-2	-3	-1	-1	1	9	-2
5	11	2	-2	-4	-1	-5	-10
3	8	-1	-4	-1	-4	8	5
3	13	-3	-1	1	-7	0	-1
-35	-21	4	-2	0	-1	-6	-10
12	-22	7	2	2	5	0	-3
-1	3	2	-2	-4	-3	-6	-6
22	16	1	-2	-3	-3	-3	5
1	10	-4	-3	-5	3	-6	-1
-11	-14	-4	0	2	3	0	-4
-10	-1	1	-1	-1	6	-5	1
-2	8	-1	0	0	2	1	-1
31	30	11	1	1	2	-2	1
0	-23	-7	0	2	-7	4	2
-5	-8	-4	-1	-2	-1	-3	1
-5	-7	-1	-2	-3	-1	1	-3
2	3	-1	-1	4	-5	-3	-1
2	3	-1	-1	4	-5	-3	-1
-14	1	-1	0	-1	-1	1	2
-14	1	-1	0	-1	-1	1	2
-14	-6	-2	-1	2	0	2	-2
-5	-13	-2	-1	-1	-1	1	-6
3	-2	0	0	-2	-2	-6	2
1	1	2	0	-3	-1	0	1
-2	6	5	-1	0	-2	3	-7
-2	6	5	-1	0	-2	3	-7
-5	-23	1	-1	-3	-3	-8	-16
5	-2	-1	-3	-3	1	-2	-3
5	-2	-1	-3	-3	1	-2	-3
5	-2	-1	-3	-3	1	-2	-3
13	-2	0	-2	2	6	5	3
-4	-4	-2	0	1	-10	-1	-1
-7	11	9	2	1	7	-7	-12
22	4	-6	0	0	-2	14	2
-16	-5	10	3	-1	-10	-11	-6
-4	-16	-6	1	-3	-3	0	1
-3	-8	3	1	-2	-3	2	-2
-1	-1	-4	1	-6	-12	-6	2
-8	-6	-19	-10	-5	-12	-8	-1
7	-8	-3	9	3	-4	2	5
7	-8	-3	9	3	-4	2	5
0	2	0	-1	-1	-2	3	1
0	-1	-2	-1	-3	1	-4	0
12	17	3	5	0	7	-7	-9
-20	-1	6	-5	2	13	-7	-14
-20	-1	6	-5	2	13	-7	-14
-20	-1	6	-5	2	13	-7	-14
4	10	-5	-2	-1	-1	3	2
-4	12	15	-9	-8	-11	0	-10
12	9	1	-1	-3	-6	-2	3
12	9	1	-1	-3	-6	-2	3
12	9	1	-1	-3	-6	-2	3
12	9	1	-1	-3	-6	-2	3
12	6	12	-3	-1	1	13	12
12	6	12	-3	-1	1	13	12
11	11	4	9	0	1	-3	2
8	8	-7	-7	-4	-5	-5	0
8	19	18	10	5	11	12	5
-9	-11	-10	-10	-5	1	-3	5
-32	1	-2	-8	-5	-2	-21	-1
-32	1	-2	-8	-5	-2	-21	-1
2	-12	-6	-8	1	2	-4	2
2	-12	-6	-8	1	2	-4	2
10	16	11	8	2	5	1	-9
10	16	11	8	2	5	1	-9
10	16	11	8	2	5	1	-9
6	3	4	11	3	1	4	5
6	3	4	11	3	1	4	5
6	3	4	11	3	1	4	5
-5	3	5	-8	-1	-7	0	-4
-8	3	-1	1	-7	-2	-3	-6
-8	3	-1	1	-7	-2	-3	-6
-20	-16	-7	-1	2	2	1	-4
8	1	7	12	2	1	2	1
8	1	7	12	2	1	2	1
5	8	-2	-9	-4	-7	1	-5
11	14	-1	-5	-6	-2	-3	0
11	14	-1	-5	-6	-2	-3	0
-21	-24	-9	-1	-1	-3	5	5
-4	-6	0	0	-3	0	0	5
8	18	4	1	-2	1	-9	-5
8	18	4	1	-2	1	-9	-5
5	2	2	3	-3	0	1	2
-10	-13	-7	3	1	3	1	2
-10	-13	-7	3	1	3	1	2
2	3	3	0	-1	-3	1	-2
-1	0	-7	-8	-3	-2	-1	2
-1	0	-7	-8	-3	-2	-1	2
-1	0	-7	-8	-3	-2	-1	2
-2	8	19	11	2	5	-4	-1
1	3	5	-2	-4	-5	-4	-3
1	3	5	-2	-4	-5	-4	-3
2	3	-12	-7	0	-6	-2	-2
-10	-17	0	0	1	-3	-2	-5
-10	-17	0	0	1	-3	-2	-5
6	4	-3	-5	-3	4	1	1
1	5	9	6	1	0	4	3
-2	-13	-15	-8	-10	-4	-1	-1
-2	-13	-15	-8	-10	-4	-1	-1
-6	-3	-10	-6	-2	-4	-3	-4
4	1	-9	-7	-3	-3	1	4
5	5	2	-5	0	2	-1	0
2	3	2	-1	-3	-1	-2	-2
0	6	2	6	2	-1	-1	4
-5	-14	3	2	-1	0	3	0
6	-1	-2	-2	-4	2	2	-1
-3	-1	4	4	1	3	-1	0
-1	3	-4	-9	-4	-4	-4	-4
5	11	2	-1	3	-1	5	8
2	-14	1	-2	-7	0	-2	-6
3	-3	-4	1	-3	-1	3	3
1	-1	-12	-5	-2	-1	1	7
4	12	0	-15	-5	-6	-3	3
-1	-8	-7	-6	-5	0	3	1
0	-5	-7	-3	-6	-3	-4	-3
1	5	3	2	0	-3	0	-9
0	-1	-6	-12	-1	0	2	1
-8	-3	0	4	-2	-3	-5	-7
1	2	-5	-1	-7	-6	0	4
-5	1	4	9	0	2	-13	-18
-4	6	8	5	6	6	-3	-2
-3	-7	-8	-5	-3	-5	-2	-1
-3	6	1	0	-1	0	1	5
0	2	6	-12	-7	-3	0	-3
0	2	6	-12	-7	-3	0	-3
7	5	2	1	4	1	3	3
-2	0	9	14	-1	0	0	1
-2	0	9	14	-1	0	0	1
-1	3	9	5	-7	-1	1	-2
0	-1	-7	6	-2	-4	-1	2
0	-1	-7	6	-2	-4	-1	2
-2	-3	4	0	-3	1	2	1
5	9	2	-3	-1	-2	-1	-1
-5	-20	-7	6	4	1	-1	-3
0	8	1	-10	-5	-5	-4	-6
4	3	-1	4	2	1	4	4
-6	-3	9	0	-1	1	-1	-3
-6	-3	9	0	-1	1	-1	-3
-1	3	-1	2	-3	-5	2	0
-3	-7	-1	8	1	2	-2	-2
-3	-7	-1	8	1	2	-2	-2
3	5	5	2	-5	-1	-1	-3
0	20	9	-1	2	4	0	-1
2	-14	-5	3	1	-4	2	1
4	11	-10	-19	-5	1	0	-7
4	11	-10	-19	-5	1	0	-7
-9	-17	-5	-11	-6	-2	0	1
-11	-15	-10	-2	-6	0	-5	-2
-5	-19	-10	1	-3	-6	-1	-2
-23	-12	3	5	0	3	-3	-5
5	4	-12	-14	-10	-6	-1	-5
-11	-13	-6	-8	-4	1	1	1
-1	3	3	4	-2	-4	-2	0
29	40	-3	-6	-8	-4	3	-4
29	40	-3	-6	-8	-4	3	-4
-18	-25	-8	-3	-3	-1	-2	0
-18	-25	-8	-3	-3	-1	-2	0
-15	6	-8	-11	-3	-1	-4	4
8	-7	5	10	0	-6	5	9
-24	-18	-10	-4	-2	0	-2	3
0	-12	-3	-2	0	-1	1	-3
5	-3	0	3	1	-5	3	7
4	6	6	3	-1	0	3	0
-24	-29	-2	-5	3	8	0	2
18	4	9	5	1	2	-1	2
18	4	9	5	1	2	-1	2
0	23	3	-1	2	1	3	2
6	22	0	5	-3	0	-6	-8
6	22	0	5	-3	0	-6	-8
6	22	0	5	-3	0	-6	-8
-13	-28	-7	-2	1	-1	-7	3
-13	-28	-7	-2	1	-1	-7	3
-13	-28	-7	-2	1	-1	-7	3
-13	-28	-7	-2	1	-1	-7	3
-13	-28	-7	-2	1	-1	-7	3
-13	-28	-7	-2	1	-1	-7	3
-13	-28	-7	-2	1	-1	-7	3
-13	-28	-7	-2	1	-1	-7	3
-13	-28	-7	-2	1	-1	-7	3
-13	-28	-7	-2	1	-1	-7	3
-13	-28	-7	-2	1	-1	-7	3
-13	-28	-7	-2	1	-1	-7	3
-13	-28	-7	-2	1	-1	-7	3
-13	-28	-7	-2	1	-1	-7	3
-13	-28	-7	-2	1	-1	-7	3
-13	-28	-7	-2	1	-1	-7	3
-13	-28	-7	-2	1	-1	-7	3
-13	-28	-7	-2	1	-1	-7	3
-13	-28	-7	-2	1	-1	-7	3
-13	-28	-7	-2	1	-1	-7	3
-13	-28	-7	-2	1	-1	-7	3
-13	-28	-7	-2	1	-1	-7	3
-13	-28	-7	-2	1	-1	-7	3
-13	-28	-7	-2	1	-1	-7	3
-13	-28	-7	-2	1	-1	-7	3
-13	-28	-7	-2	1	-1	-7	3
-13	-28	-7	-2	1	-1	-7	3
-13	-28	-7	-2	1	-1	-7	3
-13	-28	-7	-2	1	-1	-7	3
-13	-28	-7	-2	1	-1	-7	3
-13	-28	-7	-2	1	-1	-7	3
-13	-28	-7	-2	1	-1	-7	3
9	8	2	-4	-2	-1	-1	-7
9	8	2	-4	-2	-1	-1	-7
9	8	2	-4	-2	-1	-1	-7
9	8	2	-4	-2	-1	-1	-7
9	8	2	-4	-2	-1	-1	-7
9	8	2	-4	-2	-1	-1	-7
9	8	2	-4	-2	-1	-1	-7
9	8	2	-4	-2	-1	-1	-7
9	8	2	-4	-2	-1	-1	-7
9	8	2	-4	-2	-1	-1	-7
3	2	-1	-8	1	6	-4	-4
3	2	-1	-8	1	6	-4	-4
3	2	-1	-8	1	6	-4	-4
3	2	-1	-8	1	6	-4	-4
3	2	-1	-8	1	6	-4	-4
3	2	-1	-8	1	6	-4	-4
3	2	-1	-8	1	6	-4	-4
3	2	-1	-8	1	6	-4	-4
3	2	-1	-8	1	6	-4	-4
3	2	-1	-8	1	6	-4	-4
3	2	-1	-8	1	6	-4	-4
3	2	-1	-8	1	6	-4	-4
3	2	-1	-8	1	6	-4	-4
3	2	-1	-8	1	6	-4	-4
3	2	-1	-8	1	6	-4	-4
2	-11	-4	7	3	-3	-1	1
4	-8	1	-2	-7	3	-1	-4
4	-8	1	-2	-7	3	-1	-4
4	-8	1	-2	-7	3	-1	-4
5	26	1	-6	-2	3	0	-1
-6	-5	-13	-8	6	-4	29	-1
-6	-5	-13	-8	6	-4	29	-1
1	13	2	1	1	3	-2	4
1	13	2	1	1	3	-2	4
0	2	4	1	0	-6	-7	-1
-2	-14	-2	0	-5	-5	8	3
0	6	0	-3	-1	7	9	1
6	7	4	-1	-4	-2	1	-4
6	7	4	-1	-4	-2	1	-4
7	11	1	-3	-7	-5	-3	2
2	18	1	4	-8	1	6	3
0	23	13	12	1	0	-6	-5
0	23	13	12	1	0	-6	-5
0	23	13	12	1	0	-6	-5
-2	-25	-10	-2	1	-5	-10	-4
-2	-25	-10	-2	1	-5	-10	-4
-2	-25	-10	-2	1	-5	-10	-4
-5	-9	-3	-4	-2	-2	-5	1
7	17	8	1	1	6	5	2
7	17	8	1	1	6	5	2
7	17	8	1	1	6	5	2
-1	8	1	0	0	6	7	1
-1	8	1	0	0	6	7	1
-10	-14	-4	-4	-6	-4	-17	-3
-13	-37	-4	-5	-7	-10	-14	-14
18	32	1	-1	-7	1	-1	-8
1	-1	-7	3	-7	-9	-15	-19
1	-1	-7	3	-7	-9	-15	-19
1	-1	-7	3	-7	-9	-15	-19
1	-1	-7	3	-7	-9	-15	-19
-11	-24	-7	-5	0	-3	2	-1
-11	-24	-7	-5	0	-3	2	-1
-11	-24	-7	-5	0	-3	2	-1
-5	-1	-1	1	-6	0	-2	-6
-5	-1	-1	1	-6	0	-2	-6
-5	-1	-1	1	-6	0	-2	-6
-8	0	-8	-5	-3	-1	-2	2
9	1	-1	4	-4	-5	0	7
9	1	-1	4	-4	-5	0	7
2	4	1	8	-3	-10	-2	-5
-14	-20	2	1	5	-7	-1	-4
-14	-20	2	1	5	-7	-1	-4
0	-11	-1	2	-5	-1	2	2
-13	-19	-6	-1	-1	3	-4	-2
-13	-19	-6	-1	-1	3	-4	-2
16	13	8	5	2	2	-2	5
-16	6	-1	-4	-1	1	-1	-2
-4	5	-1	-8	-4	-7	-6	0
0	2	-2	-1	-3	2	-5	-1
0	2	-2	-1	-3	2	-5	-1
1	14	15	3	0	-3	5	-6
1	14	15	3	0	-3	5	-6
7	-6	-1	1	3	4	8	6
7	-6	-1	1	3	4	8	6
-3	-8	-2	-4	-4	7	4	2
1	5	-13	-2	-3	-3	-4	-3
-8	0	6	0	-4	2	-4	-5
-8	0	6	0	-4	2	-4	-5
12	12	1	1	-3	-7	3	1
-3	-8	3	8	3	3	3	4
-5	-10	-16	-8	-2	-1	-4	-1
-9	-33	1	-3	0	9	3	12
-1	2	-5	5	-4	-30	-4	1
2	7	9	-1	1	4	12	3
-2	12	0	-9	-3	3	2	-4
0	6	2	3	2	14	9	0
11	17	10	7	9	12	6	4
11	17	10	7	9	12	6	4
0	1	2	4	-1	7	9	1
-71	-54	-10	2	19	9	12	-4
11	12	-4	-4	-2	0	-4	-1
11	12	-4	-4	-2	0	-4	-1
11	4	-4	1	-2	-6	-2	-1
6	8	1	-3	-2	-7	-12	0
6	8	1	-3	-2	-7	-12	0
6	8	1	-3	-2	-7	-12	0
-80	-29	-3	1	-2	10	-5	-8
-12	-18	-9	-8	-3	14	-1	-5
-12	-18	-9	-8	-3	14	-1	-5
-12	-18	-9	-8	-3	14	-1	-5
-14	-13	-4	-1	-9	-19	-23	-3
-14	-13	-4	-1	-9	-19	-23	-3
-14	-13	-4	-1	-9	-19	-23	-3
-10	-3	-5	-5	-2	9	-4	-4
9	-3	-6	2	-7	-18	-10	-1
9	-3	-6	2	-7	-18	-10	-1
-6	5	2	-1	3	13	6	-2
-4	-11	-5	-4	-10	-8	33	-3
-4	-11	-5	-4	-10	-8	33	-3
24	19	2	-2	4	7	-10	3
-4	-8	2	7	1	11	15	1
4	-5	-2	-4	-11	-6	-11	1
-7	1	9	-2	-6	-7	2	-1
2	36	6	-3	0	-4	-4	1
2	36	6	-3	0	-4	-4	1
13	31	-4	-5	-8	-16	-20	-3
-8	-24	-8	-7	-11	-9	-5	0
-4	-4	9	0	-4	0	0	1
-4	-4	9	0	-4	0	0	1
7	-7	1	-3	-2	2	3	6
15	30	3	-3	4	28	0	-1
6	-2	-3	-1	-4	-13	0	3
-4	11	-6	-8	-7	-3	12	-1
-6	-7	-5	-4	-8	8	12	2
-6	-7	-5	-4	-8	8	12	2
-3	-7	-10	-4	-8	-63	-10	-1
-3	-7	-10	-4	-8	-63	-10	-1
4	2	1	-2	-7	21	13	4
-4	-10	6	-1	-4	16	3	4
2	11	-5	-4	-4	-4	21	-6
-8	-16	1	-2	1	-15	0	-1
-8	-16	1	-2	1	-15	0	-1
-8	-16	1	-2	1	-15	0	-1
10	8	2	5	16	-11	-11	-3
-13	0	-2	0	-1	-5	-30	-3
-13	0	-2	0	-1	-5	-30	-3
9	6	-1	-3	1	5	4	4
-5	-8	3	5	0	11	1	-5
11	12	-1	-3	-3	-3	0	2
11	12	-1	-3	-3	-3	0	2
0	16	2	2	-4	16	-16	3
0	-3	-1	2	-4	-10	-5	-3
4	8	4	1	-1	3	5	-1
4	8	4	1	-1	3	5	-1
3	5	3	-1	-1	1	-14	3
-2	1	1	-3	4	-1	7	7
2	0	-3	-3	-2	-6	-4	-1
2	0	-3	-3	-2	-6	-4	-1
-1	2	0	-2	-2	-3	-3	-5
-1	2	0	-2	-2	-3	-3	-5
0	0	-2	-2	-2	2	1	-1
3	6	0	-2	-3	-1	3	-1
1	1	0	-2	3	1	-1	-1
-1	1	-2	-4	-2	1	0	-1
-2	-7	0	-6	-1	-1	-2	2
-6	1	10	-3	-4	0	2	-1
-4	-5	-9	-12	1	7	2	-1
2	3	10	6	3	-5	11	3
-1	-5	5	6	-6	14	-4	2
-1	-5	5	6	-6	14	-4	2
8	12	-2	-1	-3	-1	3	0
-12	6	4	6	-5	-16	-30	-22
18	26	-3	1	-17	3	17	6
-4	-7	11	2	7	-8	2	1
-4	-7	11	2	7	-8	2	1
-1	-8	-5	2	-2	1	-13	1
3	2	-7	0	4	7	6	-1
14	16	-6	-1	0	-12	-8	2
14	16	-6	-1	0	-12	-8	2
14	16	-6	-1	0	-12	-8	2
-11	-10	0	-11	1	6	-1	-2
-15	-18	-1	-5	6	13	-7	-4
-15	-18	-1	-5	6	13	-7	-4
-15	-18	-1	-5	6	13	-7	-4
6	-2	7	10	-1	2	2	2
-6	-25	7	4	3	-7	5	4
-6	-25	7	4	3	-7	5	4
-6	-25	7	4	3	-7	5	4
-1	-1	-1	0	2	1	4	2
-1	-1	-1	0	2	1	4	2
-1	-1	-1	0	2	1	4	2
9	14	3	1	3	16	2	0
-4	16	3	2	-3	9	28	5
-4	16	3	2	-3	9	28	5
-4	16	3	2	-3	9	28	5
3	-35	-14	0	-4	-8	-26	-7
3	-35	-14	0	-4	-8	-26	-7
3	-35	-14	0	-4	-8	-26	-7
3	-35	-14	0	-4	-8	-26	-7
20	30	7	-1	-2	-4	6	6
-10	13	2	-1	-2	1	7	-6
-10	13	2	-1	-2	1	7	-6
-10	13	2	-1	-2	1	7	-6
23	30	7	0	-2	-11	3	3
23	30	7	0	-2	-11	3	3
-18	-2	2	0	-7	-3	-4	-4
-14	-26	-31	-20	-10	-7	-2	-4
-14	-26	-31	-20	-10	-7	-2	-4
-14	-26	-31	-20	-10	-7	-2	-4
-14	-26	-31	-20	-10	-7	-2	-4
0	1	5	8	3	9	-2	-1
0	1	5	8	3	9	-2	-1
0	1	5	8	3	9	-2	-1
0	1	5	8	3	9	-2	-1
0	1	5	8	3	9	-2	-1
0	1	5	8	3	9	-2	-1
0	1	5	8	3	9	-2	-1
0	1	5	8	3	9	-2	-1
0	1	5	8	3	9	-2	-1
0	1	5	8	3	9	-2	-1
0	1	5	8	3	9	-2	-1
0	1	5	8	3	9	-2	-1
-11	-1	9	2	5	13	6	-2
-11	-1	9	2	5	13	6	-2
-11	-1	9	2	5	13	6	-2
-5	-7	6	-3	-3	2	13	4
-5	-7	6	-3	-3	2	13	4
-5	-7	6	-3	-3	2	13	4
-3	14	-4	-5	0	8	29	1
-7	-5	6	0	-1	-1	6	4
-7	-5	6	0	-1	-1	6	4
-7	-5	6	0	-1	-1	6	4
9	-3	0	-3	-4	8	2	-1
-1	1	-3	0	-2	-11	-5	-3
5	-10	-1	-4	-3	-8	-7	0
5	-10	-1	-4	-3	-8	-7	0
-21	-4	0	-4	-7	-26	-2	-4
-4	-7	0	-1	-8	-30	-7	-2
-4	-7	0	-1	-8	-30	-7	-2
-4	-7	0	-1	-8	-30	-7	-2
-2	-5	-3	0	-3	5	2	2
2	4	5	1	-3	3	-3	5
12	15	0	1	-1	-4	-1	-6
12	15	0	1	-1	-4	-1	-6
12	15	0	1	-1	-4	-1	-6
-3	-4	10	5	-1	-4	5	-2
-3	-2	5	-1	-4	-3	-5	-1
-3	-2	5	-1	-4	-3	-5	-1
-3	-2	5	-1	-4	-3	-5	-1
5	3	-2	0	-5	-2	3	-2
-12	-13	-3	-6	-3	-4	9	0
-12	-13	-3	-6	-3	-4	9	0
-12	-13	-3	-6	-3	-4	9	0
-4	-6	-1	0	0	-1	1	0
-4	-6	-1	0	0	-1	1	0
-4	-6	-1	0	0	-1	1	0
-4	-6	-1	0	0	-1	1	0
-5	-7	-3	-1	-4	-1	2	-1
-5	-7	-3	-1	-4	-1	2	-1
-5	-7	-3	-1	-4	-1	2	-1
-5	-7	-3	-1	-4	-1	2	-1
-5	-7	-3	-1	-4	-1	2	-1
-5	-7	-3	-1	-4	-1	2	-1
-1	12	-3	0	0	0	-6	-1
-5	-11	0	-1	1	1	-8	-11
-5	-11	0	-1	1	1	-8	-11
-5	-11	0	-1	1	1	-8	-11
-5	-11	0	-1	1	1	-8	-11
-5	-11	0	-1	1	1	-8	-11
-5	-11	0	-1	1	1	-8	-11
-5	-11	0	-1	1	1	-8	-11
-5	-11	0	-1	1	1	-8	-11
-5	-11	0	-1	1	1	-8	-11
-5	-11	0	-1	1	1	-8	-11
-5	-11	0	-1	1	1	-8	-11
-5	-11	0	-1	1	1	-8	-11
-5	-11	0	-1	1	1	-8	-11
-6	-6	-2	-1	1	-1	1	-1
-6	-6	-2	-1	1	-1	1	-1
-6	-6	-2	-1	1	-1	1	-1
8	7	2	1	3	1	16	2
0	4	8	-1	2	9	-4	0
0	4	8	-1	2	9	-4	0
-14	-22	-5	-6	-10	-22	-2	2
2	-3	7	6	8	4	9	3
-15	-16	-9	-8	-3	-2	-3	-1
-2	-6	5	3	-2	5	-7	-11
4	0	-3	-4	-1	-1	2	10
-1	-1	-1	-3	-2	8	16	0
-4	-11	-5	1	0	-4	4	-5
-9	-16	0	-1	-4	2	1	-8
-7	-2	2	-1	-1	-11	0	-4
3	5	-5	-2	-5	-12	-1	-1
15	19	1	-2	-3	-3	-5	1
15	19	1	-2	-3	-3	-5	1
-13	-10	-3	-4	-4	7	-10	-5
-13	-10	-3	-4	-4	7	-10	-5
-13	-10	-3	-4	-4	7	-10	-5
-7	-13	1	2	1	-1	5	9
-6	-9	5	4	-1	2	10	6
-6	-9	-14	-6	-4	-2	-6	1
1	9	1	-5	0	1	-7	-6
1	9	1	-5	0	1	-7	-6
1	0	-7	-2	-6	-9	-11	-6
1	0	-7	-2	-6	-9	-11	-6
5	-2	-5	-1	-2	-5	6	6
5	-2	-5	-1	-2	-5	6	6
5	-2	-5	-1	-2	-5	6	6
-9	-7	7	-5	-4	-2	-8	-8
-9	-7	7	-5	-4	-2	-8	-8
-9	-7	7	-5	-4	-2	-8	-8
-2	-8	-9	0	0	-4	-2	-6
-2	-4	0	-1	1	-3	-10	5
-2	-4	0	-1	1	-3	-10	5
5	13	-2	1	-1	-6	0	-3
-2	-8	-4	-2	-2	-10	4	3
-2	-8	-4	-2	-2	-10	4	3
-2	-8	-4	-2	-2	-10	4	3
6	0	0	-2	-1	1	0	-2
6	0	0	-2	-1	1	0	-2
6	0	0	-2	-1	1	0	-2
2	9	0	-2	-5	5	-4	-1
2	9	0	-2	-5	5	-4	-1
2	9	0	-2	-5	5	-4	-1
-2	-5	-10	-6	0	-3	-8	-16
-2	-5	-10	-6	0	-3	-8	-16
-2	-5	-10	-6	0	-3	-8	-16
-2	-5	-10	-6	0	-3	-8	-16
2	1	9	7	3	8	5	3
2	1	9	7	3	8	5	3
-1	1	-2	-6	-3	0	2	-2
-2	-4	10	-1	-2	-1	-2	-7
-2	-4	10	-1	-2	-1	-2	-7
-11	-18	1	0	2	4	-2	-3
-11	-18	1	0	2	4	-2	-3
-11	-18	1	0	2	4	-2	-3
-1	2	-2	-1	-2	-2	0	-2
-1	2	-2	-1	-2	-2	0	-2
-1	2	-2	-1	-2	-2	0	-2
-1	2	-2	-1	-2	-2	0	-2
8	12	0	-1	-6	1	-14	1
8	12	0	-1	-6	1	-14	1
8	12	0	-1	-6	1	-14	1
8	12	0	-1	-6	1	-14	1
8	12	0	-1	-6	1	-14	1
8	12	0	-1	-6	1	-14	1
8	12	0	-1	-6	1	-14	1
8	12	0	-1	-6	1	-14	1
8	12	0	-1	-6	1	-14	1
8	12	0	-1	-6	1	-14	1
8	12	0	-1	-6	1	-14	1
-12	-22	-3	-4	-7	-10	5	2
5	1	3	-1	-1	-1	2	5
5	1	3	-1	-1	-1	2	5
19	32	3	-4	-3	14	3	3
19	32	3	-4	-3	14	3	3
19	32	3	-4	-3	14	3	3
19	32	3	-4	-3	14	3	3
-2	-13	-3	-1	-2	-4	9	2
-2	-13	-3	-1	-2	-4	9	2
-2	-13	-3	-1	-2	-4	9	2
-2	-13	-3	-1	-2	-4	9	2
-2	-13	-3	-1	-2	-4	9	2
-7	-6	13	-2	-4	-2	-2	-2
-7	-6	13	-2	-4	-2	-2	-2
-7	-6	13	-2	-4	-2	-2	-2
-7	-6	13	-2	-4	-2	-2	-2
6	-6	-3	8	13	-6	-2	3
2	-3	-15	-8	-7	0	-5	1
0	-5	13	2	0	17	6	2
1	3	-16	-5	-5	-7	-4	1
-3	0	5	2	-2	1	3	0
1	7	5	1	4	5	-7	-3
-9	8	4	4	1	2	-7	1
-8	-7	-3	-6	0	0	1	-2
5	1	-7	-2	-4	-1	0	-1
27	14	0	1	0	10	5	7
5	-1	1	-2	-4	-7	-3	9
5	-1	1	-2	-4	-7	-3	9
5	-1	1	-2	-4	-7	-3	9
5	-1	1	-2	-4	-7	-3	9
12	16	3	-2	2	1	-4	1
1	-15	-1	1	-1	9	-2	-12
21	38	13	3	-4	5	10	11
-2	-13	-5	-2	-2	-7	0	6
-9	-9	1	1	1	2	4	-2
-15	-4	0	0	-6	-13	-1	3
-22	-15	4	-3	-4	3	4	5
-28	-29	-10	-2	-5	1	-4	-7
-4	-9	-2	-1	-6	-12	-8	-6
-8	-5	-2	-2	-1	-2	3	1
-3	6	-9	-4	-1	1	-5	-2
-5	-1	-6	1	3	0	0	-3
16	20	0	1	-6	-1	1	3
-18	-15	-2	-2	2	4	-3	-5
2	10	2	0	-2	1	-3	-3
5	-1	-2	-1	-9	5	-3	3
5	-11	-7	-2	-3	-5	-5	-2
-9	0	3	1	-3	-4	0	-5
-21	-12	-9	-7	-6	12	5	-1
1	8	1	0	-1	-1	7	4
6	3	1	3	1	-4	-2	-2
22	10	5	2	-2	-8	-3	0
17	5	4	2	1	7	-4	-3
-7	-4	0	-3	-6	-11	-1	2
-13	1	-3	0	0	-5	3	5
3	-2	-6	-4	-2	6	7	1
5	4	2	0	0	3	6	2
-5	-17	-5	-3	-2	-2	-5	-6
-1	9	-5	0	-1	-2	-7	-5
2	-2	-7	-3	-5	0	-7	-13
-13	-12	-3	-2	-2	-3	2	2
-5	4	0	2	5	6	0	-2
3	12	11	5	-2	-8	-2	-3
3	12	11	5	-2	-8	-2	-3
-22	-8	7	1	-1	-8	2	3
-1	4	-2	0	-2	2	0	0
-17	-11	0	0	-7	-5	8	-2
6	3	7	1	-1	6	13	-1
15	11	2	-5	-23	-31	-30	7
34	12	1	2	-1	-23	4	4
-4	-6	0	-3	-5	1	-14	1
-34	-21	-2	3	21	25	4	-2
-12	5	0	-5	-7	-11	1	1
-16	-21	-8	0	17	47	5	-1
-16	-21	-8	0	17	47	5	-1
25	19	6	5	-27	-44	9	-2
-2	4	5	0	7	11	13	4
-2	4	5	0	7	11	13	4
1	-6	0	-2	-2	-16	-18	-3
-28	-21	-9	1	2	6	7	-2
5	-1	-3	-1	8	24	8	6
-23	-11	-8	-2	10	14	10	-13
-8	9	16	17	10	26	-3	-5
1	2	-8	-13	5	22	3	0
-5	-9	-8	2	0	-7	4	9
-5	-9	-8	2	0	-7	4	9
13	21	-7	-10	-11	1	-7	-7
-11	-33	-22	-7	-11	-34	0	-6
-8	-17	-10	-2	-1	-22	-15	-9
26	12	-2	0	25	34	22	3
-7	-10	-2	-1	-9	-12	-8	-4
-7	-10	-2	-1	-9	-12	-8	-4
-19	4	4	1	3	5	21	-3
-27	-20	-3	-1	-8	-6	-19	-2
-13	-16	-9	0	-3	-2	-2	1
19	15	2	2	-5	5	-5	7
15	2	-13	-13	-11	5	-12	-6
-7	-21	-18	-7	1	23	-2	-1
-7	-8	-10	-7	-7	-12	1	-2
-24	0	-1	2	9	9	-1	-9
16	18	15	0	-6	4	-8	4
-5	0	5	2	-4	-12	2	-2
-4	-11	-5	-5	1	1	5	1
15	9	10	6	-8	-16	-9	-1
23	15	-1	-6	-8	-10	-10	-2
-9	-19	-4	-3	7	17	4	7
10	7	-2	0	3	-1	6	1
2	2	1	-2	-2	-2	14	1
14	13	9	-2	0	1	0	6
-11	-3	1	1	-3	2	23	-2
-4	-4	-2	1	0	8	11	2
-12	-7	-2	2	-1	3	10	0
3	5	3	11	4	2	6	1
1	-1	1	-3	-3	-8	-5	-2
-14	-12	-1	-5	-4	-2	-4	-4
7	4	1	-5	-4	-1	-7	0
7	4	1	-5	-4	-1	-7	0
4	-3	-5	-4	2	3	4	2
0	4	2	4	0	-1	-5	-3
0	4	2	4	0	-1	-5	-3
-1	19	-3	-4	-3	-2	-2	-3
-2	-11	-6	-4	-2	-1	-2	4
7	13	11	6	1	-1	-4	-5
-3	-9	6	-2	-3	-1	1	2
-1	10	5	3	0	0	-1	-4
-5	-6	-3	-1	-3	1	-3	-1
-4	-4	-1	-3	-2	0	-3	-4
-14	-17	-6	-1	-3	-3	-1	-1
5	4	-1	-1	-1	8	-6	1
-4	-4	0	2	1	-4	-2	-2
-8	-4	-5	0	-2	-2	-3	-2
5	1	-11	-6	-4	-5	3	0
-4	-1	-2	-3	-1	-2	3	-2
0	-1	4	-5	-2	7	2	2
1	-3	-8	0	-2	-6	-2	-2
4	5	5	-1	-2	3	-1	-1
14	5	5	4	1	4	1	0
-1	5	10	-4	-4	-1	-1	-1
0	-5	-17	-10	-4	0	-6	0
-3	-5	-8	-1	3	-4	-8	3
-3	8	25	16	-3	-4	-6	-1
-3	8	25	16	-3	-4	-6	-1
-3	8	25	16	-3	-4	-6	-1
0	-10	-12	-9	-4	-3	-10	0
0	-10	-12	-9	-4	-3	-10	0
0	-10	-12	-9	-4	-3	-10	0
0	-10	-12	-9	-4	-3	-10	0
3	3	8	5	-1	6	17	-2
3	3	8	5	-1	6	17	-2
3	3	8	5	-1	6	17	-2
3	3	8	5	-1	6	17	-2
3	3	8	5	-1	6	17	-2
3	0	-4	3	0	6	-3	2
3	0	-4	3	0	6	-3	2
-1	4	3	2	0	2	7	0
3	-1	-5	-10	-1	-3	-2	2
-12	-17	7	9	1	-7	0	-2
-4	-10	-4	-4	1	-7	-3	-4
8	11	-13	1	1	2	5	5
-9	-6	-10	-20	-5	3	4	-6
13	26	20	-8	1	0	13	11
3	27	3	-11	2	1	0	0
-1	-9	-25	1	1	-5	-5	-4
-1	-9	-25	1	1	-5	-5	-4
-1	-9	-25	1	1	-5	-5	-4
7	-8	-12	-2	-7	-5	-7	-7
-8	-4	-8	-3	-3	1	-14	-13
-8	-4	-8	-3	-3	1	-14	-13
-8	-4	-8	-3	-3	1	-14	-13
-8	-4	-8	-3	-3	1	-14	-13
-8	-4	-8	-3	-3	1	-14	-13
-8	-4	-8	-3	-3	1	-14	-13
10	16	13	14	1	-3	7	5
-8	-20	1	-1	-6	-9	-13	3
-8	-20	1	-1	-6	-9	-13	3
-8	-20	1	-1	-6	-9	-13	3
4	3	-12	1	-2	-8	3	3
4	3	-12	1	-2	-8	3	3
-3	-3	8	5	-1	-2	-3	1
-3	-3	8	5	-1	-2	-3	1
-3	-3	8	5	-1	-2	-3	1
-3	-3	8	5	-1	-2	-3	1
-5	7	7	0	-2	4	-3	-8
-5	7	7	0	-2	4	-3	-8
-5	7	7	0	-2	4	-3	-8
3	7	9	0	-1	-1	0	2
3	7	9	0	-1	-1	0	2
3	7	9	0	-1	-1	0	2
3	7	9	0	-1	-1	0	2
3	7	9	0	-1	-1	0	2
3	7	9	0	-1	-1	0	2
3	7	9	0	-1	-1	0	2
3	7	9	0	-1	-1	0	2
3	7	9	0	-1	-1	0	2
3	7	9	0	-1	-1	0	2
-3	-10	-11	4	-2	-3	-1	-1
-3	-10	-11	4	-2	-3	-1	-1
-3	-10	-11	4	-2	-3	-1	-1
-12	-5	-2	-2	1	-2	3	-3
-1	3	-4	1	-1	-1	-6	-4
2	10	1	0	0	1	1	-5
3	-7	-4	-3	-2	2	5	0
5	5	9	5	1	7	8	3
-6	-6	-1	1	-3	-1	-5	-6
-6	-6	-1	1	-3	-1	-5	-6
3	4	4	-4	1	4	-1	-3
1	-3	0	-2	-2	-3	3	-2
5	6	-2	1	-2	-2	-3	-1
-2	-6	-3	-1	-5	-3	-1	8
-7	5	-6	-3	3	-3	3	-3
-3	-3	-3	-2	-4	0	0	4
-5	-8	3	8	-4	3	-4	-2
8	8	3	1	2	-2	-5	-3
0	-1	-3	-1	-4	-5	-1	-8
0	-1	-3	-1	-4	-5	-1	-8
-6	-11	-2	-1	-1	-1	0	2
-10	-13	0	-1	-5	-5	-19	-7
-12	-24	-4	2	0	-1	5	3
-12	-24	-4	2	0	-1	5	3
4	10	2	0	-2	-9	-13	-2
-11	-6	0	-2	-5	-2	-1	0
-2	-3	-1	-3	-2	-5	-3	4
-4	-9	5	-1	-1	7	9	-1
6	5	-5	0	1	-2	9	-3
3	3	-1	-2	-1	-1	-2	3
-2	1	-6	-2	0	-5	8	0
-15	-22	0	-4	-5	-4	1	-5
1	4	-3	-2	-6	-4	-1	2
-16	-19	-5	0	-1	-2	-5	-6
13	32	8	1	-4	1	-2	2
-9	-12	-2	-1	-1	5	11	1
-3	-5	0	-2	-3	1	8	2
-7	-18	-1	1	-2	1	1	-4
-10	-4	-1	-1	-4	-1	-10	-13
2	-6	-7	1	7	3	10	2
23	32	2	1	-2	-4	2	-5
4	10	0	-1	-1	-3	-6	4
-5	-6	-2	0	-3	7	-5	0
-17	-9	-6	-2	-2	-8	-5	-3
16	13	0	3	-2	2	6	7
0	3	6	2	2	10	-3	-9
1	-6	-2	-1	3	-1	-1	-2
4	-5	-2	0	4	1	1	11
5	2	-2	-1	-4	-6	-2	-2
5	7	2	-1	-1	-8	0	-2
-12	-31	-4	0	-1	0	0	13
-11	-6	-3	0	-3	7	1	4
2	-5	-3	0	-6	-2	3	0
-8	7	-1	1	-3	-8	-9	-7
15	34	-3	0	-5	-5	-12	-1
-8	-20	-2	-1	-2	-1	-7	-5
-8	-20	-2	-1	-2	-1	-7	-5
-10	-8	-1	-1	2	1	-3	-8
-7	3	0	-4	-1	2	3	-2
-9	-9	-4	-2	-2	-5	-8	-5
-6	-7	-5	-3	-3	-3	7	11
3	8	1	4	-2	2	-1	5
1	-3	-3	-1	-1	-6	-9	2
2	-8	0	1	-1	1	9	5
7	29	2	-1	-3	5	-7	-1
-1	-1	-1	-1	-3	-3	-8	-1
-4	-17	0	1	-1	4	2	-2
-15	-3	-5	-4	-1	2	-9	-20
0	-5	-1	-1	1	-1	1	-1
1	1	-3	-2	-1	-3	-2	2
-11	-20	1	1	0	2	-1	1
3	0	1	0	-2	-2	-2	0
16	27	2	-2	-5	1	9	7
4	20	-1	-3	-5	-3	-5	-1
-7	-2	-2	-1	-2	-6	-3	1
-13	-25	-1	-2	0	-5	0	-12
12	19	1	2	0	2	4	8
-3	-3	-4	-1	-1	0	-3	0
-26	-30	-10	0	-2	5	-13	-14
4	6	2	-3	-5	-3	5	8
0	-2	0	0	-1	-2	6	1
6	9	10	2	1	-1	8	6
-9	-8	2	-3	-2	-2	-1	0
1	3	7	0	-2	3	-2	6
1	2	-2	0	-2	-1	-2	2
4	-10	-4	-1	-1	-6	13	5
4	-10	-4	-1	-1	-6	13	5
4	1	-4	-2	-1	-3	-3	-4
5	6	4	2	-2	2	6	7
-8	-17	0	3	-3	2	6	2
-8	-17	0	3	-3	2	6	2
2	-3	-3	-2	-5	-8	1	2
-1	2	-3	-2	-4	0	-1	-2
-6	2	1	-1	1	-1	-2	0
-4	-4	-2	-1	0	0	-2	-5
8	17	5	0	-1	0	-4	-1
9	12	3	1	2	3	-5	-1
-4	-8	1	-1	-4	-1	1	0
1	3	-7	1	-1	4	4	1
-3	5	6	0	-7	-2	-8	-9
-5	-20	-6	-2	-2	-7	-7	-6
0	-3	-8	-1	-4	-4	2	-5
-2	10	3	0	-1	-1	7	-2
-10	-4	-5	-1	0	-3	6	0
-6	-1	9	2	-1	4	5	4
2	3	4	-1	1	6	2	7
1	-1	-1	0	-2	-2	-2	2
1	0	4	-2	1	6	-5	3
5	3	9	3	-1	-6	11	7
-3	-11	-2	0	1	-5	-4	10
5	13	3	1	5	3	-1	2
-4	-7	-3	-4	-5	0	-1	-2
-4	-7	-3	-4	-5	0	-1	-2
-1	-4	-5	1	0	-5	-1	-1
-2	0	-5	-5	-4	-4	-9	-3
8	14	-4	0	-2	1	5	7
8	14	-4	0	-2	1	5	7
8	14	-4	0	-2	1	5	7
-1	11	3	-3	1	-1	-3	-1
-1	11	3	-3	1	-1	-3	-1
3	1	0	0	-7	-4	-5	-6
-5	-18	-7	-1	0	-6	1	-4
1	-1	5	-1	-5	-5	-18	-2
1	-1	5	-1	-5	-5	-18	-2
-8	-21	-5	0	-5	-1	-4	0
3	18	2	0	0	6	-1	2
3	18	2	0	0	6	-1	2
3	18	2	0	0	6	-1	2
-6	-8	-6	-1	3	-2	-6	0
-6	-8	-6	-1	3	-2	-6	0
-6	-8	-6	-1	3	-2	-6	0
6	8	2	-1	1	6	0	0
0	14	2	-2	-4	-1	2	3
0	14	2	-2	-4	-1	2	3
3	3	3	-1	2	3	4	1
-10	-13	-2	-3	-2	-1	3	3
-10	-13	-2	-3	-2	-1	3	3
-7	-20	-3	1	0	2	4	1
6	14	2	-2	-3	0	-5	-4
6	14	2	-2	-3	0	-5	-4
6	35	3	-1	-5	5	10	4
-7	-9	-1	-2	0	-9	-6	-7
-6	-25	0	-2	-2	-4	2	-4
-9	-12	-1	0	1	0	-3	-9
-9	-12	-1	0	1	0	-3	-9
-6	1	-2	0	1	2	2	-4
0	6	0	1	0	-5	-2	5
0	6	0	1	0	-5	-2	5
5	16	-2	0	5	2	-10	-5
7	5	-3	-2	-4	-1	-4	-3
9	6	1	0	-2	-2	7	2
2	2	1	-4	1	2	3	8
2	3	7	-3	-1	-2	3	1
0	2	-4	-1	2	8	6	-1
-6	-5	-1	1	-4	-7	-12	-6
3	0	-2	1	2	3	3	-2
-4	-6	-6	1	-2	-3	9	12
-1	1	-1	0	-4	-5	-9	-5
-8	0	-3	0	-1	2	5	1
2	4	0	0	-2	1	4	3
2	-3	-1	-3	0	0	6	1
2	23	1	1	1	8	-4	-4
-6	-15	-4	-2	-2	-4	1	-2
-3	-7	1	0	-4	1	-3	-1
-2	-5	2	-1	-4	-6	-2	1
4	13	-2	-1	-4	1	0	-1
-2	-14	-6	-1	-4	-3	-3	-2
-2	-14	-6	-1	-4	-3	-3	-2
-2	-14	-6	-1	-4	-3	-3	-2
9	1	-5	0	-3	-5	-3	-1
-4	-2	-1	-2	-8	-3	-1	-1
-1	-3	11	2	-3	-3	-4	-6
-6	-7	3	-1	-1	1	-11	-2
-1	3	3	-4	-2	-6	-5	0
-8	-20	-4	-2	0	-1	2	6
6	13	5	0	0	3	-4	-1
0	4	0	-2	-5	0	-8	-4
-3	12	-6	0	5	-1	-1	3
-3	12	-6	0	5	-1	-1	3
3	-2	0	4	5	2	9	-1
-3	-30	-7	0	0	-1	-2	-7
9	14	-5	-1	-5	-1	6	-3
-1	-15	-1	-2	-2	1	-4	-1
1	3	-4	2	-1	-3	2	-3
-1	2	-1	-1	-4	-4	-4	-5
-3	0	0	-4	-1	0	2	-2
-3	6	7	4	0	-1	2	0
-6	1	-6	-1	-6	-1	-1	2
-6	-35	13	5	0	5	9	-4
5	10	1	-2	-2	-3	-2	1
-10	-29	1	0	-4	1	-2	0
9	20	-3	-1	-5	-6	0	1
6	3	-3	-3	-1	4	4	6
0	1	0	-1	-1	0	2	0
1	15	4	0	-4	-4	1	9
4	8	-3	-2	-4	0	-9	-2
4	8	-3	-2	-4	0	-9	-2
6	3	-8	-2	-2	0	-5	0
1	10	0	0	-2	-3	-10	0
-4	-11	1	0	1	2	-4	-3
-4	-11	1	0	1	2	-4	-3
3	12	0	-3	-4	-6	1	-4
6	28	2	-2	-3	2	0	1
-9	-10	-1	-4	-3	0	-2	2
0	-7	2	3	0	5	7	-2
-1	1	-1	-3	-2	3	3	-5
3	9	-1	-3	-3	-4	-9	-5
3	3	-3	-5	-6	5	2	2
3	3	-3	-5	-6	5	2	2
0	-2	6	1	3	2	5	6
-1	-8	-3	-3	-1	-3	3	3
-4	0	0	0	-3	2	-3	-4
-4	0	0	0	-3	2	-3	-4
-4	0	0	0	-3	2	-3	-4
-3	-4	-3	-1	-1	-1	4	-1
-4	-19	0	3	-3	-6	4	-2
-4	-4	5	-1	-3	-5	2	2
-4	-4	5	-1	-3	-5	2	2
-4	-4	5	-1	-3	-5	2	2
11	8	-1	1	1	-1	7	1
-1	2	-3	0	0	-6	-5	-4
-3	8	-2	0	-1	0	-2	-3
4	4	-1	-2	2	0	4	5
-3	-5	1	-2	0	5	-2	-5
-2	-12	2	2	-2	1	-2	-1
-2	-4	5	3	-1	-1	-4	9
-3	-7	-1	3	3	1	3	1
-5	-28	5	-1	-6	-3	-1	-4
1	1	1	-2	-1	-2	-11	-8
0	9	12	3	0	5	2	1
6	13	-2	-3	-1	-2	-9	-2
3	2	-2	-3	-2	-1	5	3
-3	-5	-7	-3	-5	-7	-9	-3
-2	0	2	-2	-3	3	3	1
0	-5	-1	2	0	0	0	0
7	13	7	2	-4	-2	-1	-1
-8	-13	-6	-1	4	-6	-5	-3
-8	-13	-6	-1	4	-6	-5	-3
0	-2	-3	-4	1	-8	1	0
2	21	-1	1	-2	-4	4	-5
-8	-13	-5	0	2	-5	-5	-3
-4	-1	-2	-3	-3	1	0	-1
0	9	8	-2	-3	0	4	-1
-5	-15	-11	-6	-3	-8	0	-2
2	5	-4	0	2	3	1	1
-2	5	7	-1	-4	-1	-3	2
1	-4	1	-2	-3	1	-3	-4
-1	2	5	2	-1	1	-5	-2
1	-7	-3	0	-1	1	0	-3
-4	-6	5	0	-2	3	-7	-4
2	-9	-4	-2	-4	-2	-6	2
0	4	0	2	2	0	4	0
-1	-11	-4	-1	1	-1	3	6
-1	-11	-4	-1	1	-1	3	6
-1	-2	-2	-4	-6	-8	-4	-1
-5	-22	6	3	-1	-5	-2	-4
-3	10	5	1	-1	-3	-10	-4
4	-1	-4	-1	-1	-1	-1	0
4	-1	-4	-1	-1	-1	-1	0
-3	-10	-9	-5	-4	-3	3	-3
3	8	2	-2	-5	-2	-3	-2
3	-2	-1	-1	2	-1	2	4
1	8	-1	0	-1	4	-4	-2
7	9	5	1	1	0	6	3
-11	-29	-5	0	0	3	-4	-3
-11	-29	-5	0	0	3	-4	-3
1	-6	-6	1	2	-2	6	-1
-5	-1	1	-1	-3	-1	7	0
4	5	-4	-3	0	1	1	-5
1	0	-8	-2	-3	-3	-2	3
-2	7	-2	-5	-3	-3	-7	-3
-6	-10	-2	-1	1	1	2	-1
1	1	-1	-2	-4	-6	-7	6
-13	-21	-1	-1	-2	1	-9	-6
3	6	-5	-3	-2	-2	2	1
-17	-20	5	4	-2	-1	-4	-2
-17	-20	5	4	-2	-1	-4	-2
2	2	5	2	-4	3	1	-1
2	2	5	2	-4	3	1	-1
1	0	-5	-2	-2	-3	-1	1
4	6	-1	-2	-5	-2	-1	2
8	15	-1	-1	-3	-1	-7	-3
8	15	-1	-1	-3	-1	-7	-3
-4	5	1	1	-4	4	5	2
-4	5	1	1	-4	4	5	2
-1	-6	4	1	-3	0	-3	-3
-1	-5	0	0	0	0	-10	-6
3	7	2	-3	-3	-1	-4	1
0	-6	-5	-1	-7	-4	1	5
0	-10	-7	-2	4	-1	-7	-11
-7	-4	5	1	-3	3	0	1
-7	-4	5	1	-3	3	0	1
2	-4	-1	-2	-1	4	1	0
-1	2	7	1	-3	1	-2	-1
1	-11	-3	-2	0	-1	3	6
4	-2	1	-1	-2	-3	-1	-6
0	10	0	-1	-1	4	2	-1
-4	-9	-8	0	-1	-5	-4	-7
-5	-2	-2	0	-1	-5	1	-2
5	-1	-4	1	0	2	2	0
1	2	-4	-3	1	3	-3	-1
4	8	2	-1	0	3	-3	-3
-8	-5	1	0	-2	-4	-4	-9
4	21	0	-2	-4	-2	3	6
-2	-2	-1	-1	2	6	1	1
-5	4	6	1	-1	-4	-6	0
3	-1	-6	0	-3	-2	6	1
-5	-15	-3	-3	2	-3	-2	-5
-2	-4	2	0	-1	-7	-6	6
-2	-4	2	0	-1	-7	-6	6
0	2	0	-2	-2	-3	-1	-2
5	8	-3	-1	2	6	0	1
-1	-6	3	-1	-2	-7	-3	5
-4	-1	-7	-1	-1	-7	1	-2
1	0	-3	0	-2	-2	-2	0
0	-1	0	-2	-3	4	0	-4
-6	3	1	-2	0	-2	-10	-11
1	-10	-4	-2	-1	1	3	4
4	-3	-2	-1	-2	1	1	-3
4	-3	-2	-1	-2	1	1	-3
1	4	1	-1	0	-2	1	0
-4	12	6	-1	1	2	-2	-2
6	24	-4	-1	-1	2	-3	0
-8	-6	5	1	-2	-1	1	2
-1	-4	-3	-1	0	-3	3	0
4	3	0	1	-1	1	9	2
3	2	-4	0	0	-6	-1	-5
-3	0	-3	-2	-1	0	-4	-3
2	9	8	1	-1	-3	-16	-6
5	9	3	-2	-2	1	4	1
9	9	-1	2	1	-3	1	-2
-2	-4	-6	-4	-4	-3	-9	-1
-5	-11	-2	1	2	0	-1	-1
-11	-17	-4	-2	-2	-3	-2	-6
-11	-17	-4	-2	-2	-3	-2	-6
-3	3	0	-1	0	-1	-2	-4
2	8	7	-1	0	-1	-1	1
-15	-10	0	-1	-2	-5	-6	-1
7	0	-2	1	0	-1	-3	-1
5	11	-2	0	-1	-5	1	-4
1	-8	0	-1	-2	-1	1	1
-4	-1	0	-1	0	2	-1	1
3	5	-4	0	-2	3	-5	-2
3	10	-1	1	-4	0	0	6
-3	-9	1	1	0	-3	-1	1
-3	-9	1	1	0	-3	-1	1
2	7	-6	0	-2	-2	-4	1
2	7	-6	0	-2	-2	-4	1
1	6	2	3	3	3	3	-2
0	2	1	0	-3	1	3	6
-1	-6	-2	-1	-3	-3	-4	-5
8	15	1	1	0	2	11	3
-1	1	9	1	1	-3	-7	-2
7	15	0	-2	-5	0	0	-3
-2	0	3	-1	-3	1	0	0
-2	0	0	-3	-3	1	0	-3
-8	-19	-3	-1	0	-6	-9	-3
-5	-20	-5	-5	-2	-4	0	7
-2	0	4	11	1	2	2	-7
2	-3	1	-1	-1	-2	7	4
7	20	2	-8	-5	-1	0	4
-4	-11	-13	-3	1	-6	-12	-10
-4	-5	-4	1	-3	-4	-3	-2
4	-1	4	2	-3	-2	8	-2
-1	-10	-7	-1	0	3	-7	-1
-1	9	5	0	2	4	8	-1
-1	9	5	0	2	4	8	-1
-8	-12	3	1	-2	-5	2	0
-1	0	-1	-3	-4	-6	-1	-1
-1	0	-1	-3	-4	-6	-1	-1
0	-14	-5	0	5	4	4	0
6	7	-8	3	-2	-1	-2	0
-2	-5	5	-3	-5	-4	-10	-4
4	20	-10	-2	-3	-1	8	-1
-5	-6	-3	-1	-4	1	-3	-4
2	5	2	4	3	3	5	1
-2	2	0	-5	-4	-6	-4	-2
-2	11	-1	1	-1	-6	-3	-8
-2	11	-1	1	-1	-6	-3	-8
2	-1	-3	-3	-1	4	5	4
-2	-1	-7	-3	-2	-1	-2	-2
-2	9	1	-1	-2	-4	-6	-4
0	-1	3	5	-1	-1	1	-8
1	-5	-2	-1	-3	2	1	-3
2	-1	3	1	0	-4	2	3
2	-1	3	1	0	-4	2	3
2	-1	3	1	0	-4	2	3
0	-4	1	-1	-2	3	0	5
-2	-2	-1	2	-3	-2	6	-2
0	-5	-8	-2	-1	0	1	1
0	-5	-8	-2	-1	0	1	1
0	-5	-4	0	-4	-12	7	2
-3	-19	-4	-4	0	2	3	2
-3	-19	-4	-4	0	2	3	2
-3	-19	-4	-4	0	2	3	2
1	2	-4	-3	-4	-2	6	4
7	-10	-10	2	5	4	5	2
3	0	-3	-6	-4	-9	-7	-7
2	6	-2	0	-4	-2	4	1
6	20	3	-1	-2	2	1	-1
1	14	4	2	0	2	-1	0
3	6	5	-1	-3	-4	-5	5
3	2	2	0	-1	2	-1	2
3	2	2	0	-1	2	-1	2
-7	-21	-4	-1	-2	-2	-10	-4
-4	10	7	1	-1	0	3	3
-4	-6	3	0	-1	6	2	-4
2	-2	-3	-3	3	1	2	-3
2	-2	-3	-3	3	1	2	-3
-4	-12	-6	-1	-1	-6	-8	0
-6	7	7	0	-2	0	0	1
-1	-1	0	-2	0	-1	13	12
0	2	-7	0	-4	-1	-2	0
2	3	-1	-2	5	-4	4	1
2	1	-5	-3	-2	-2	1	0
6	12	-1	-1	2	2	-6	-7
3	6	-1	1	-1	-4	-1	-1
0	3	0	0	-3	-3	-9	-3
9	9	4	1	-3	-3	9	11
-3	-4	8	1	-1	2	-9	0
-3	-2	-3	-2	-3	-3	-4	-4
-4	-7	-6	-4	0	-2	-4	-4
-9	-21	-3	-2	-2	-3	-11	-6
-2	-2	-3	0	-1	-2	7	3
3	11	4	1	-2	5	3	-4
[truncated: 9,591 more rows]
