# Supplementary material for: Flexible Virtual Reality System for Neurorehabilitation and Quality of Life Improvement
Source: Sensors (Basel). 2020 Oct 23;20(21):6045. doi: 10.3390/s20216045 (PMC7672612; doi:10.3390/s20216045)
Supplement: Supplementary file 1 [file sensors-20-06045-s001.zip › S4_EMG/User2/Box1.txt]

0	0	0	0	0	0	0	0
2	7	3	3	-2	-3	1	1
1	-1	0	-2	-1	0	3	2
0	-1	-2	0	-4	-1	-2	0
0	-1	-2	0	-4	-1	-2	0
0	-1	-2	0	-4	-1	-2	0
-1	-4	-2	0	-4	-2	-2	-2
-1	-4	-2	0	-4	-2	-2	-2
-1	-4	-2	0	-4	-2	-2	-2
1	2	-2	0	3	-1	0	0
1	2	-2	0	3	-1	0	0
1	2	-2	0	3	-1	0	0
0	-3	-5	0	-3	1	-3	-2
1	2	-3	-1	-1	-3	-3	-1
0	2	-2	-3	0	0	-2	-3
0	2	-2	-3	0	0	-2	-3
0	2	-2	-3	0	0	-2	-3
0	1	0	-2	-4	-1	-8	-3
0	1	0	-2	-4	-1	-8	-3
0	1	0	-2	-4	-1	-8	-3
0	1	0	-2	-4	-1	-8	-3
0	0	-1	-2	-1	-2	-1	-2
0	2	-1	1	-5	0	-2	0
0	2	-1	1	-5	0	-2	0
0	0	0	-3	-6	-1	0	0
0	0	0	-3	-6	-1	0	0
0	0	0	-3	-6	-1	0	0
-1	1	1	-2	-6	1	-4	-1
-2	-6	-3	1	1	-1	1	1
-2	-6	-3	1	1	-1	1	1
0	-1	-1	1	3	-3	-4	-3
-1	2	-2	0	-7	-1	1	-1
-1	2	-2	0	-7	-1	1	-1
0	-4	-2	-1	-7	-2	0	-3
0	-4	-2	-1	-7	-2	0	-3
0	-4	-2	-1	-7	-2	0	-3
-2	-6	2	0	-1	0	0	0
-1	-2	-2	-1	-6	0	-3	-2
-1	-2	-2	-1	-6	0	-3	-2
-1	-2	-2	-1	-6	0	-3	-2
0	-2	-4	-1	-7	-1	-3	-1
0	-2	-4	-1	-7	-1	-3	-1
-2	-5	1	1	1	1	0	0
-2	-5	1	1	1	1	0	0
-2	1	1	1	0	0	-1	-1
0	-6	-7	-2	-8	-1	-2	0
-2	-3	0	-1	5	0	2	-1
-2	-3	0	-1	5	0	2	-1
-2	-3	0	-1	5	0	2	-1
-3	-3	3	-1	-4	-1	-3	-2
-2	0	5	1	-3	-2	0	1
1	-6	-3	-3	-3	-1	-4	-3
1	-6	-3	-3	-3	-1	-4	-3
1	-6	-3	-3	-3	-1	-4	-3
1	-6	-3	-3	-3	-1	-4	-3
1	-6	-3	-3	-3	-1	-4	-3
-2	-6	-4	-1	-6	-3	-2	-3
-1	-6	-3	-2	1	1	0	-2
-1	-6	-3	-2	1	1	0	-2
1	1	-1	-2	-3	-3	-4	-1
1	2	0	-1	-2	-1	2	0
-2	1	-2	-1	2	0	0	-2
-2	-2	-1	0	-3	-3	-1	-3
0	-3	0	-1	-3	0	0	-1
0	-3	0	-1	-3	0	0	-1
0	-3	0	-1	-3	0	0	-1
-1	-1	-1	0	-4	-1	-2	-1
1	-1	-2	-2	-1	-3	-2	0
1	-1	-2	-2	-1	-3	-2	0
1	6	0	0	-6	0	-1	-2
-2	0	2	1	-1	1	-3	0
1	4	0	-1	-6	-2	0	-2
-2	-4	-2	-2	-4	1	0	1
-2	-4	-2	-2	-4	1	0	1
-2	-4	-2	-2	-4	1	0	1
-2	-4	-2	-2	-4	1	0	1
1	0	-2	-1	-3	-1	4	1
1	0	-2	-1	-3	-1	4	1
-4	1	8	-1	-5	-2	-4	-2
-4	1	8	-1	-5	-2	-4	-2
-1	2	-3	-1	6	-1	-3	-1
-1	-3	-3	1	-7	-3	-2	-1
-1	-4	-4	0	-2	1	0	0
-1	3	2	-2	-6	-1	1	0
0	-7	-2	-1	0	-1	-1	-2
-3	-11	5	1	-6	3	3	2
-3	-11	5	1	-6	3	3	2
-3	-11	5	1	-6	3	3	2
0	3	1	0	-6	-1	1	-2
0	3	1	0	-6	-1	1	-2
-1	-1	-5	-2	-4	-2	-2	-1
0	-1	-2	0	-3	-3	-2	-2
-1	-3	1	-2	-5	0	1	0
-2	-1	0	-3	-1	0	-3	-3
1	-2	-4	-1	-7	-2	1	-1
-1	0	0	0	-1	0	1	0
-1	0	0	0	-1	0	1	0
-1	5	2	0	-3	-2	1	-1
-1	-8	-2	0	-2	2	0	-1
0	4	0	-2	1	-3	-1	0
0	4	0	-2	1	-3	-1	0
-1	1	-3	-1	-3	-1	1	-1
-1	1	-3	-1	-3	-1	1	-1
-1	-2	-2	0	0	-1	-3	-4
-1	7	-1	-2	-2	0	-1	-3
-1	7	-1	-2	-2	0	-1	-3
-1	7	-1	-2	-2	0	-1	-3
-1	7	-1	-2	-2	0	-1	-3
-2	5	3	1	-3	-1	0	0
-2	5	3	1	-3	-1	0	0
-1	-1	1	0	-3	-1	1	1
-1	-1	1	0	-3	-1	1	1
-1	-1	1	0	-3	-1	1	1
-1	-1	1	0	-3	-1	1	1
-1	-1	1	0	-3	-1	1	1
-1	-1	1	0	-3	-1	1	1
1	1	0	2	5	1	8	4
1	1	0	2	5	1	8	4
1	1	0	2	5	1	8	4
-1	1	-1	-1	-5	-1	-4	-3
0	-4	-2	-2	-1	-1	3	-1
-1	-2	-1	-2	-4	1	-1	-2
-2	-6	-6	-1	-5	-1	0	0
1	3	3	1	-3	-3	0	-1
1	1	-3	-2	-4	-3	-1	-1
0	-3	-1	0	-3	0	0	0
0	0	-6	-3	-1	-3	-2	-1
0	0	-6	-3	-1	-3	-2	-1
-1	-9	2	0	-2	1	4	0
-2	-3	-1	0	-2	-1	-2	-2
-1	0	0	-1	-2	-1	1	-1
-1	0	0	-1	-2	-1	1	-1
-1	0	0	-1	-2	-1	1	-1
0	0	-4	0	2	-2	-1	0
0	0	-4	0	2	-2	-1	0
0	0	-4	0	2	-2	-1	0
-1	2	0	0	5	-1	-3	-2
-1	2	0	0	5	-1	-3	-2
0	4	1	0	-4	0	0	0
-2	-5	-1	-1	2	-1	1	0
-2	-5	-1	-1	2	-1	1	0
0	4	-1	-2	-3	-3	1	0
0	4	-1	-2	-3	-3	1	0
1	2	-2	-1	-6	-2	-2	-1
-4	-1	-1	-1	2	-1	0	-1
-4	-1	-1	-1	2	-1	0	-1
-1	1	-1	-1	-1	-3	2	0
-1	1	-1	-1	-1	-3	2	0
-1	1	-1	-1	-1	-3	2	0
1	-3	-2	-2	-2	-2	-3	-1
1	-3	-2	-2	-2	-2	-3	-1
1	-3	-2	-2	-2	-2	-3	-1
1	-3	-2	-2	-2	-2	-3	-1
0	3	1	-2	-5	0	-3	-3
1	-3	4	0	2	-1	10	2
1	-3	4	0	2	-1	10	2
1	-3	4	0	2	-1	10	2
-1	4	-3	-1	-3	-2	-1	-1
-3	-5	-2	0	-4	-3	-2	-1
0	-4	-1	-1	-5	-1	-3	-2
0	-4	-1	-1	-5	-1	-3	-2
-1	0	-2	0	3	-1	1	3
-1	-4	-2	-1	-3	-1	-2	0
-1	6	-1	-1	-4	-4	-5	-3
-1	-1	-1	1	5	2	1	0
0	-4	-2	-2	-4	-1	-2	-3
-2	-4	0	0	4	1	0	1
-1	-7	3	-2	-2	0	0	-1
-1	-7	3	-2	-2	0	0	-1
-1	-7	3	-2	-2	0	0	-1
-1	2	0	-1	4	1	0	-1
-1	0	-1	-1	-2	-2	-3	-2
-1	0	-1	-1	-2	-2	-3	-2
-3	-8	0	-1	-5	1	2	0
-3	-8	0	-1	-5	1	2	0
-3	-8	0	-1	-5	1	2	0
-3	-8	0	-1	-5	1	2	0
-3	-8	0	-1	-5	1	2	0
-3	-8	0	-1	-5	1	2	0
-3	-8	0	-1	-5	1	2	0
1	3	-1	-1	1	-2	-5	-4
1	3	-1	-1	1	-2	-5	-4
-2	-11	0	1	4	0	-3	-2
0	0	2	0	-5	0	0	-1
0	0	2	0	-5	0	0	-1
0	1	1	0	-6	-2	-1	0
1	-5	-3	0	-3	0	1	1
-1	4	4	0	-6	-2	-1	-1
-1	4	4	0	-6	-2	-1	-1
-1	0	-1	-1	-3	0	1	-1
-1	-1	-1	-1	-7	-2	-3	-2
-1	-1	-1	-1	-7	-2	-3	-2
-1	-1	4	-1	4	-2	-6	-2
1	5	-1	-1	-3	-2	2	-2
1	5	-1	-1	-3	-2	2	-2
0	-2	0	1	-4	-1	-1	0
0	-2	0	1	-4	-1	-1	0
-2	2	1	-1	-1	-2	-3	-1
0	-3	-3	-1	-4	1	8	3
0	-3	-3	-1	-4	1	8	3
0	-3	-3	-1	-4	1	8	3
0	-3	-3	-1	-4	1	8	3
-1	4	-1	-1	2	-2	-3	-1
0	2	0	0	-3	0	2	-2
0	2	0	0	-3	0	2	-2
-4	-12	-1	0	0	1	-1	0
-4	-12	-1	0	0	1	-1	0
-4	-12	-1	0	0	1	-1	0
-4	-12	-1	0	0	1	-1	0
-4	-12	-1	0	0	1	-1	0
1	3	1	0	-2	0	-3	-1
-1	-3	-2	0	-1	1	6	4
-1	-3	-2	0	-1	1	6	4
-1	-3	-2	0	-1	1	6	4
-1	9	5	0	2	1	2	1
1	4	-2	0	-3	-4	-2	-2
1	4	-2	0	-3	-4	-2	-2
1	4	-2	0	-3	-4	-2	-2
1	4	-2	0	-3	-4	-2	-2
1	4	-2	0	-3	-4	-2	-2
0	4	-3	-1	-2	-2	0	3
-1	1	-1	-1	2	-1	-1	-1
-1	1	-1	-1	2	-1	-1	-1
-1	1	-1	-1	2	-1	-1	-1
-1	1	-1	-1	2	-1	-1	-1
-1	2	0	0	-3	0	-3	-1
-1	2	0	0	-3	0	-3	-1
0	0	0	-2	-2	1	-3	-3
0	0	0	-2	-2	1	-3	-3
0	0	0	-2	-2	1	-3	-3
0	2	0	-1	-2	-2	-3	-3
0	2	0	-1	-2	-2	-3	-3
0	2	0	-1	-2	-2	-3	-3
0	2	0	-1	-2	-2	-3	-3
0	2	0	-1	-2	-2	-3	-3
2	-1	0	2	-2	-2	-1	-1
2	-1	0	2	-2	-2	-1	-1
-1	-7	0	0	-4	-1	0	0
-3	3	-1	-1	-7	-2	1	-1
-3	3	-1	-1	-7	-2	1	-1
-3	3	-1	-1	-7	-2	1	-1
-3	3	-1	-1	-7	-2	1	-1
-2	-2	-1	0	-1	-1	-2	-2
-2	-2	-1	0	-1	-1	-2	-2
-2	-2	-1	0	-1	-1	-2	-2
-1	-4	-3	-2	2	-1	2	1
-1	-4	-3	-2	2	-1	2	1
-1	-4	-3	-2	2	-1	2	1
-1	-4	-3	-2	2	-1	2	1
0	-9	1	1	-4	0	2	0
0	-9	1	1	-4	0	2	0
0	-9	1	1	-4	0	2	0
-1	-2	-6	-2	-1	-2	-3	-1
-1	-2	-6	-2	-1	-2	-3	-1
-2	-15	-1	1	3	3	2	1
-2	-15	-1	1	3	3	2	1
-2	-15	-1	1	3	3	2	1
-2	-15	-1	1	3	3	2	1
-2	-15	-1	1	3	3	2	1
-2	-15	-1	1	3	3	2	1
-2	-15	-1	1	3	3	2	1
-2	-15	-1	1	3	3	2	1
-4	1	-3	-2	-7	-3	-1	-1
-4	1	-3	-2	-7	-3	-1	-1
-1	14	5	0	3	1	0	-2
-1	14	5	0	3	1	0	-2
-1	14	5	0	3	1	0	-2
-1	14	5	0	3	1	0	-2
-1	14	5	0	3	1	0	-2
-1	14	5	0	3	1	0	-2
-1	14	5	0	3	1	0	-2
-1	14	5	0	3	1	0	-2
-1	14	5	0	3	1	0	-2
7	3	0	-1	-3	-3	-1	0
7	3	0	-1	-3	-3	-1	0
7	3	0	-1	-3	-3	-1	0
-1	8	-5	-4	-5	-2	-3	-2
-1	8	-5	-4	-5	-2	-3	-2
-1	8	-5	-4	-5	-2	-3	-2
-1	8	-5	-4	-5	-2	-3	-2
-1	8	-5	-4	-5	-2	-3	-2
-1	8	-5	-4	-5	-2	-3	-2
-1	8	-5	-4	-5	-2	-3	-2
-2	1	0	2	-6	-2	2	1
-2	1	0	2	-6	-2	2	1
-2	1	0	2	-6	-2	2	1
0	10	8	-1	-3	0	2	0
0	10	8	-1	-3	0	2	0
0	10	8	-1	-3	0	2	0
0	10	8	-1	-3	0	2	0
0	10	8	-1	-3	0	2	0
2	-1	-3	1	-2	0	2	1
2	-1	-3	1	-2	0	2	1
1	11	2	0	3	0	-2	1
-1	-5	-5	0	-2	0	-1	-1
-2	-5	-6	-3	0	-1	-1	-2
-2	-5	-6	-3	0	-1	-1	-2
-2	-5	-6	-3	0	-1	-1	-2
-2	-10	1	2	2	-1	-3	-3
-2	-10	1	2	2	-1	-3	-3
-2	-10	1	2	2	-1	-3	-3
-1	2	7	2	-1	1	3	0
-1	2	7	2	-1	1	3	0
-1	-2	-2	0	-6	-2	1	0
-1	-2	-2	0	-6	-2	1	0
-1	-2	-2	0	-6	-2	1	0
-1	-2	-2	0	-6	-2	1	0
1	3	2	-3	4	-1	-1	0
1	3	2	-3	4	-1	-1	0
1	3	2	-3	4	-1	-1	0
2	6	2	1	-3	0	-1	-2
2	6	2	1	-3	0	-1	-2
-1	-4	-5	-1	-3	-2	-2	-2
-1	-4	-5	-1	-3	-2	-2	-2
-1	-4	-5	-1	-3	-2	-2	-2
0	0	-1	1	-2	-1	-3	-1
0	0	-1	1	-2	-1	-3	-1
0	0	-1	1	-2	-1	-3	-1
0	0	-1	1	-2	-1	-3	-1
0	0	-1	1	-2	-1	-3	-1
0	-6	0	3	-1	0	-4	-1
0	-6	0	3	-1	0	-4	-1
0	-6	0	3	-1	0	-4	-1
0	-6	0	3	-1	0	-4	-1
0	-6	0	3	-1	0	-4	-1
0	-6	0	3	-1	0	-4	-1
0	-7	-9	-1	-1	-2	2	-1
0	4	-1	-2	-1	-1	-2	-2
-1	12	0	-4	-5	-2	1	1
-2	1	-4	-1	0	-1	-4	-2
-1	3	0	2	6	3	-3	-1
-1	3	0	2	6	3	-3	-1
-1	-3	-6	-2	-2	-2	-3	-1
-3	0	7	1	-1	-1	2	0
0	0	1	-1	2	-1	-2	-2
-2	-8	0	-2	-12	-1	-2	0
0	9	2	0	3	-1	-4	0
0	0	2	2	-8	-2	0	-4
0	0	2	2	-8	-2	0	-4
-3	-6	-3	-2	-5	1	-2	-2
0	-10	4	0	1	0	2	1
0	-1	-2	-1	-2	0	-5	-3
0	-1	-2	-1	-2	0	-5	-3
0	2	-2	-2	-2	-1	0	0
0	2	-2	-2	-2	-1	0	0
1	3	6	-1	-5	-3	-2	-3
1	3	6	-1	-5	-3	-2	-3
-1	-4	-1	1	0	-2	-6	0
-1	-4	-1	1	0	-2	-6	0
-1	-13	2	1	-3	2	7	2
-1	-13	2	1	-3	2	7	2
-3	-10	-9	-2	2	1	-2	0
1	4	-1	1	1	-3	-2	-3
1	4	-1	1	1	-3	-2	-3
-3	2	7	-1	-2	0	3	2
0	5	-6	0	0	-1	-2	-2
-2	-2	-4	0	-5	-1	4	0
3	24	9	3	-8	-1	-1	-1
3	24	9	3	-8	-1	-1	-1
3	24	9	3	-8	-1	-1	-1
-1	3	7	0	-3	1	-3	0
-1	3	7	0	-3	1	-3	0
-5	-13	-6	-1	-2	-1	-7	-4
-5	-13	-6	-1	-2	-1	-7	-4
-4	-7	0	0	-3	3	-5	-2
-4	-7	0	0	-3	3	-5	-2
-1	17	8	3	3	-1	-3	-2
-4	-24	-16	-4	-6	0	-1	-2
0	10	4	1	-2	-2	1	-1
0	10	4	1	-2	-2	1	-1
0	10	4	1	-2	-2	1	-1
-1	-8	-6	-6	-2	0	0	2
-1	-8	-6	-6	-2	0	0	2
2	-2	-7	1	2	-2	2	2
-2	-14	7	-7	-3	-1	0	0
4	0	-19	3	5	-2	2	0
-3	5	10	-2	-8	2	1	1
-3	5	10	-2	-8	2	1	1
4	2	-4	8	-1	-3	-2	-2
4	2	-4	8	-1	-3	-2	-2
1	15	3	8	5	-2	0	2
0	1	-1	-6	-2	-1	1	-1
0	1	-1	-6	-2	-1	1	-1
-2	-15	-3	0	-4	6	7	4
-2	-15	-3	0	-4	6	7	4
0	-1	3	11	0	-1	-1	-1
0	-2	-17	-6	-9	-3	0	-1
-2	-3	3	-19	-1	1	-6	-4
-3	-3	-2	-4	-5	-1	0	-1
-3	-3	-2	-4	-5	-1	0	-1
-3	-3	-2	-4	-5	-1	0	-1
-2	14	32	32	1	-2	-2	-5
-4	-7	1	0	-6	1	-6	-3
-1	-4	-4	-13	-9	-3	-1	-2
-1	-4	-4	-13	-9	-3	-1	-2
-1	-4	-4	-13	-9	-3	-1	-2
-1	-1	-2	0	0	1	2	0
-1	-1	-2	0	0	1	2	0
-1	-1	-2	0	0	1	2	0
-2	-3	4	3	3	2	-1	-1
-2	-3	4	3	3	2	-1	-1
1	12	20	12	-1	1	-1	-1
1	12	20	12	-1	1	-1	-1
1	12	20	12	-1	1	-1	-1
1	12	20	12	-1	1	-1	-1
-1	-4	4	17	0	-1	4	0
-1	-4	4	17	0	-1	4	0
-1	-4	4	17	0	-1	4	0
-1	-4	4	17	0	-1	4	0
-1	-4	4	17	0	-1	4	0
-1	-4	4	17	0	-1	4	0
1	8	6	-5	-3	2	6	4
-3	-8	5	5	-1	0	-3	1
-3	-18	3	-2	-2	0	-9	-5
-3	-18	3	-2	-2	0	-9	-5
-3	-18	3	-2	-2	0	-9	-5
-3	-18	3	-2	-2	0	-9	-5
-3	-18	3	-2	-2	0	-9	-5
-3	-18	3	-2	-2	0	-9	-5
-3	-18	3	-2	-2	0	-9	-5
-3	-18	3	-2	-2	0	-9	-5
-3	-18	3	-2	-2	0	-9	-5
-3	-18	3	-2	-2	0	-9	-5
-3	-18	3	-2	-2	0	-9	-5
-3	-18	3	-2	-2	0	-9	-5
-3	-18	3	-2	-2	0	-9	-5
-3	-18	3	-2	-2	0	-9	-5
5	3	3	-5	-5	0	-5	-1
5	3	3	-5	-5	0	-5	-1
5	3	3	-5	-5	0	-5	-1
0	2	1	-3	5	2	3	2
1	-1	-3	-1	-2	-1	-2	-3
2	14	7	4	1	2	1	-1
-1	11	-5	-10	-2	-2	0	-1
0	-15	-12	-13	-8	-1	-9	-6
0	-15	-12	-13	-8	-1	-9	-6
0	-15	-12	-13	-8	-1	-9	-6
-3	-5	3	13	-4	-5	-8	-2
-1	-19	0	0	3	-1	4	1
-3	4	12	-4	-6	0	-5	-1
-1	0	-1	-2	-4	-4	-2	-1
-1	0	-1	-2	-4	-4	-2	-1
0	1	4	-1	-3	-1	-5	-1
1	-1	-7	-4	-5	-1	2	-2
1	-1	-7	-4	-5	-1	2	-2
-2	-2	-1	-1	-2	2	3	4
-2	-2	-1	-1	-2	2	3	4
-1	9	3	0	-7	-1	2	0
0	3	4	0	-2	1	0	1
-1	-6	-2	-1	-6	1	2	1
-1	-6	-2	-1	-6	1	2	1
-1	-6	-2	-1	-6	1	2	1
0	-1	-5	-1	1	-1	-3	0
0	-1	-5	-1	1	-1	-3	0
-1	-2	-2	-1	-3	-3	-1	0
2	-1	0	4	-5	-3	-5	-1
2	-1	0	4	-5	-3	-5	-1
-4	1	-1	-4	-2	0	0	-4
-4	1	-1	-4	-2	0	0	-4
2	-3	-6	-3	-5	-3	3	2
2	-3	-6	-3	-5	-3	3	2
2	-3	-6	-3	-5	-3	3	2
2	-3	-6	-3	-5	-3	3	2
2	-3	-6	-3	-5	-3	3	2
2	-3	-6	-3	-5	-3	3	2
2	-3	-6	-3	-5	-3	3	2
2	-3	-6	-3	-5	-3	3	2
-1	1	2	0	-5	0	2	1
-1	1	2	0	-5	0	2	1
-1	1	2	0	-5	0	2	1
0	1	2	3	-3	-1	-1	-2
0	1	2	3	-3	-1	-1	-2
1	0	3	-3	-2	-1	2	3
1	0	3	-3	-2	-1	2	3
2	-3	2	1	-1	8	0	-1
2	-3	2	1	-1	8	0	-1
1	-2	-6	-3	-7	-2	0	1
1	0	-4	-1	-1	1	-2	0
-2	0	-3	-1	-5	-6	-5	-5
0	6	4	1	-4	-3	-2	-1
0	6	4	1	-4	-3	-2	-1
-4	-6	2	-1	-1	-1	-4	-1
-4	-6	2	-1	-1	-1	-4	-1
-4	-6	2	-1	-1	-1	-4	-1
-4	-6	2	-1	-1	-1	-4	-1
-11	-12	1	-1	0	2	-1	-2
-11	-12	1	-1	0	2	-1	-2
-11	-12	1	-1	0	2	-1	-2
-11	-12	1	-1	0	2	-1	-2
-11	-12	1	-1	0	2	-1	-2
-6	3	-3	-2	-1	-2	-7	-4
-6	3	-3	-2	-1	-2	-7	-4
-6	3	-3	-2	-1	-2	-7	-4
4	2	0	-1	-3	0	3	2
1	-1	3	-1	-4	-1	-3	-2
1	-1	3	-1	-4	-1	-3	-2
1	-1	3	-1	-4	-1	-3	-2
-8	-2	-5	-4	6	-5	-27	-1
4	0	-5	0	1	-3	-8	-3
4	0	-5	0	1	-3	-8	-3
4	0	-5	0	1	-3	-8	-3
4	0	-5	0	1	-3	-8	-3
4	0	-5	0	1	-3	-8	-3
4	0	-5	0	1	-3	-8	-3
4	0	-5	0	1	-3	-8	-3
6	-3	-2	1	-3	3	10	3
6	-3	-2	1	-3	3	10	3
6	-3	-2	1	-3	3	10	3
-7	-6	6	3	1	7	7	-2
-7	-6	6	3	1	7	7	-2
-7	-6	6	3	1	7	7	-2
-7	-6	6	3	1	7	7	-2
-7	-6	6	3	1	7	7	-2
-7	-6	6	3	1	7	7	-2
2	-2	-1	0	-3	-5	1	0
2	-2	-1	0	-3	-5	1	0
2	-2	-1	0	-3	-5	1	0
2	-2	-1	0	-3	-5	1	0
2	-2	-1	0	-3	-5	1	0
2	-2	-1	0	-3	-5	1	0
2	-2	-1	0	-3	-5	1	0
2	-2	-1	0	-3	-5	1	0
2	-2	-1	0	-3	-5	1	0
2	-2	-1	0	-3	-5	1	0
2	-2	-1	0	-3	-5	1	0
2	-2	-1	0	-3	-5	1	0
2	-2	-1	0	-3	-5	1	0
2	-2	-1	0	-3	-5	1	0
2	-2	-1	0	-3	-5	1	0
2	-2	-1	0	-3	-5	1	0
2	-2	-1	0	-3	-5	1	0
2	-2	-1	0	-3	-5	1	0
2	-2	-1	0	-3	-5	1	0
2	-2	-1	0	-3	-5	1	0
2	-2	-1	0	-3	-5	1	0
2	-2	-1	0	-3	-5	1	0
2	-2	-1	0	-3	-5	1	0
2	-2	-1	0	-3	-5	1	0
2	-2	-1	0	-3	-5	1	0
2	-2	-1	0	-3	-5	1	0
2	-2	-1	0	-3	-5	1	0
2	-2	-1	0	-3	-5	1	0
2	-2	-1	0	-3	-5	1	0
2	-2	-1	0	-3	-5	1	0
2	-2	-1	0	-3	-5	1	0
2	-2	-1	0	-3	-5	1	0
2	-2	-1	0	-3	-5	1	0
2	-2	-1	0	-3	-5	1	0
2	-2	-1	0	-3	-5	1	0
4	-10	-6	-8	2	-3	-2	-3
4	-10	-6	-8	2	-3	-2	-3
-13	-33	-9	-5	-5	-4	-10	1
-18	-15	-4	-5	-5	-2	-2	0
5	7	1	-2	-4	3	1	-4
-3	10	1	1	3	1	5	6
3	6	3	0	1	0	6	6
-2	4	0	1	-1	-1	-3	-6
-4	-8	-3	-2	4	9	8	0
-4	-8	-3	-2	4	9	8	0
8	15	-1	-2	-3	-5	1	1
-3	-4	-1	1	1	2	4	3
1	-13	-5	-1	-4	-2	-15	-5
-8	-12	-3	0	3	7	4	-1
1	-3	4	1	2	-1	-3	0
1	-3	4	1	2	-1	-3	0
2	3	1	0	8	28	16	1
4	9	2	0	1	-9	-13	-3
0	-4	1	-1	-6	-5	4	4
-4	3	-6	-1	-1	-6	0	-1
-1	6	4	0	-4	-1	3	2
1	-12	-1	-3	-6	-8	-7	-1
5	4	0	-3	-8	-20	-2	-1
5	4	0	-3	-8	-20	-2	-1
1	-1	2	-3	1	15	6	2
1	-1	2	-3	1	15	6	2
2	15	0	2	0	4	6	-2
-4	4	-3	-1	-2	-6	-12	-7
-4	-8	2	1	-1	2	-6	0
8	24	-5	-3	-3	-2	0	-3
8	24	-5	-3	-3	-2	0	-3
8	24	-5	-3	-3	-2	0	-3
8	24	-5	-3	-3	-2	0	-3
-4	-15	-8	-1	6	-4	0	0
-15	-13	3	1	-2	-2	-11	-2
-3	6	6	-2	10	6	1	1
-6	-7	-4	0	-6	1	4	1
1	12	3	5	12	3	4	4
1	12	3	5	12	3	4	4
2	1	2	-5	-6	1	0	0
-3	-14	-2	-3	1	1	1	1
-3	-14	-2	-3	1	1	1	1
-2	-2	1	0	-5	-3	-5	-2
5	-8	-5	-3	-1	1	-3	-1
-1	2	-2	-4	-4	-7	-4	-2
3	13	7	6	-6	0	8	-1
2	5	1	2	2	2	-2	-1
2	5	1	2	2	2	-2	-1
-1	6	3	3	2	2	-1	1
8	11	6	6	5	6	2	0
-5	-3	-1	-3	-5	0	-2	-1
1	17	-3	-4	-2	-5	-6	-3
-1	-11	-1	-1	-10	-3	-2	-2
-2	-2	0	6	3	0	0	2
-3	-4	-8	-10	-7	-10	-16	-2
-5	-26	-7	-2	-8	2	1	-1
-4	-6	-2	-2	-3	0	-1	-2
-4	-6	-2	-2	-3	0	-1	-2
-4	-11	-1	0	-3	-3	-3	1
0	6	1	0	10	1	4	3
0	6	1	0	10	1	4	3
3	10	-1	-1	2	-2	-4	-3
2	-10	-2	-2	-7	-1	-1	1
-2	-5	-1	-4	-10	-3	-4	-4
-1	-11	-3	1	0	-1	-1	-6
-3	0	-2	0	1	1	9	4
-3	0	-2	0	1	1	9	4
-3	-2	-2	-1	1	-8	-9	-5
-3	-2	-2	-1	1	-8	-9	-5
-5	-5	-3	-2	-2	0	-7	-7
-5	-5	-3	-2	-2	0	-7	-7
0	-2	0	-1	-1	0	-2	-3
-4	-3	0	0	-5	3	-1	0
-2	-2	-5	-6	-5	-1	5	-1
1	2	-1	11	-2	-12	-12	5
1	-4	-7	-3	-11	-7	-4	-2
2	-2	7	10	8	17	11	2
4	11	26	2	-14	-24	1	12
4	11	26	2	-14	-24	1	12
-3	-6	-12	-12	0	-6	-11	-8
-3	-6	-12	-12	0	-6	-11	-8
-6	-8	-7	-3	-12	-30	-9	-4
-6	-8	-7	-3	-12	-30	-9	-4
-6	-8	-7	-3	-12	-30	-9	-4
-1	-3	-1	-6	-4	5	1	-1
-1	-3	-1	-6	-4	5	1	-1
-2	-6	-15	-8	1	7	9	-2
-2	-6	-15	-8	1	7	9	-2
0	8	12	5	6	-8	0	-3
0	8	12	5	6	-8	0	-3
-5	-3	1	-4	-10	-20	-5	-3
-5	-3	1	-4	-10	-20	-5	-3
-5	-3	1	-4	-10	-20	-5	-3
-1	1	2	6	-3	-8	-3	-2
-1	1	2	6	-3	-8	-3	-2
1	1	-2	-8	3	9	-1	0
1	1	-2	-8	3	9	-1	0
1	1	-2	-8	3	9	-1	0
-8	-12	-5	-4	-1	-2	0	0
0	1	-1	-4	-7	2	-5	-5
-4	-1	3	0	-5	14	1	2
-4	-1	3	0	-5	14	1	2
0	-3	-7	-8	-4	-6	-2	0
3	-1	-2	-5	-9	2	-4	-3
7	11	6	5	0	11	-1	0
7	11	6	5	0	11	-1	0
-2	-18	-14	7	5	40	7	0
-2	-18	-14	7	5	40	7	0
1	-20	3	-6	-3	13	2	0
-2	-4	0	-3	-7	-3	2	1
1	3	1	0	-6	-11	-2	0
1	3	1	0	-6	-11	-2	0
0	2	-4	-6	-4	1	-3	0
4	12	23	5	5	3	4	2
0	-8	-32	-5	-5	-2	0	-1
2	15	12	3	1	-1	-1	0
2	15	12	3	1	-1	-1	0
0	1	-5	-2	-1	-2	-1	-3
-4	-6	-4	0	3	-1	-2	0
-4	-6	-4	0	3	-1	-2	0
-3	-4	0	0	-5	-2	-2	0
3	0	4	1	7	1	1	0
3	0	4	1	7	1	1	0
-2	-4	-4	-4	4	0	-1	-2
-2	-4	-4	-4	4	0	-1	-2
2	2	3	5	-1	-1	2	0
-8	-3	-6	-3	2	-1	-2	-1
-8	-3	-6	-3	2	-1	-2	-1
4	2	-16	-5	-6	-4	-1	0
4	2	-16	-5	-6	-4	-1	0
-1	-2	5	3	-6	-4	-2	-1
4	7	1	1	-2	0	1	0
4	7	1	1	-2	0	1	0
-3	-7	3	1	-5	-2	-1	-2
-3	-7	3	1	-5	-2	-1	-2
-1	-11	-7	-2	-3	-1	-1	0
2	1	-1	0	-5	-1	0	0
2	1	-1	0	-5	-1	0	0
-3	0	9	2	1	-1	0	-1
-3	0	9	2	1	-1	0	-1
0	12	3	-1	0	0	0	0
0	12	3	-1	0	0	0	0
0	12	3	-1	0	0	0	0
1	-3	-2	-2	3	-1	0	-1
1	-3	-2	-2	3	-1	0	-1
1	-3	-2	-2	3	-1	0	-1
1	-3	-2	-2	3	-1	0	-1
1	-3	-2	-2	3	-1	0	-1
1	-3	-2	-2	3	-1	0	-1
1	-3	-2	-2	3	-1	0	-1
3	33	3	-4	-8	-2	0	0
3	33	3	-4	-8	-2	0	0
3	33	3	-4	-8	-2	0	0
3	33	3	-4	-8	-2	0	0
3	33	3	-4	-8	-2	0	0
3	33	3	-4	-8	-2	0	0
3	33	3	-4	-8	-2	0	0
3	33	3	-4	-8	-2	0	0
1	0	3	0	-3	-1	-3	-1
1	0	3	0	-3	-1	-3	-1
-1	10	2	2	1	7	5	0
-1	10	2	2	1	7	5	0
-1	10	2	2	1	7	5	0
-1	10	2	2	1	7	5	0
-1	10	2	2	1	7	5	0
3	-5	0	1	-1	6	5	1
3	-5	0	1	-1	6	5	1
-3	2	5	0	-5	-1	-4	0
-3	2	5	0	-5	-1	-4	0
-3	2	5	0	-5	-1	-4	0
6	22	5	-2	-1	-1	0	0
6	22	5	-2	-1	-1	0	0
0	2	-1	-1	-5	-1	-10	1
0	2	-1	-1	-5	-1	-10	1
0	2	-1	-1	-5	-1	-10	1
-6	-11	-2	0	-2	-2	-4	-2
-6	-11	-2	0	-2	-2	-4	-2
-6	-11	-2	0	-2	-2	-4	-2
-4	-12	-4	-1	-2	-2	-1	-1
-4	-12	-4	-1	-2	-2	-1	-1
-3	-4	-2	0	-2	-6	0	-2
-3	-4	-2	0	-2	-6	0	-2
-5	-5	1	-2	1	-1	-5	-1
-5	-5	1	-2	1	-1	-5	-1
-5	-5	1	-2	1	-1	-5	-1
-3	-1	0	-1	1	-1	-1	2
-3	-1	0	-1	1	-1	-1	2
-7	-20	-3	0	-1	0	-6	-1
-7	-20	-3	0	-1	0	-6	-1
-7	-20	-3	0	-1	0	-6	-1
-1	-10	-4	-2	2	1	-1	-4
-1	-10	-4	-2	2	1	-1	-4
-1	-10	-4	-2	2	1	-1	-4
-1	-10	-4	-2	2	1	-1	-4
-1	-10	-4	-2	2	1	-1	-4
3	16	1	0	-6	5	2	0
3	16	1	0	-6	5	2	0
0	-5	-5	1	4	-1	1	2
-2	-9	-1	-1	-5	4	0	1
-2	-6	1	2	-2	4	3	1
-2	-6	1	2	-2	4	3	1
0	-12	5	2	0	-4	1	1
0	6	1	-2	-3	-4	-2	-2
2	-2	-4	1	-3	1	1	1
-2	8	-1	-1	3	4	1	-2
-2	8	-1	-1	3	4	1	-2
-1	4	4	-2	-4	1	1	0
-1	4	4	-2	-4	1	1	0
-2	-8	-4	-2	3	2	1	0
-3	1	1	0	3	-1	1	0
-3	1	1	0	3	-1	1	0
-3	-14	-3	-1	-6	6	1	-3
-3	-10	-2	0	2	0	-1	0
-3	-10	-2	0	2	0	-1	0
-3	-10	-2	0	2	0	-1	0
-3	2	-3	-1	3	-2	-4	-1
1	12	2	-5	-7	-7	-5	-2
0	-3	-2	-2	1	0	0	-1
0	-3	-2	-2	1	0	0	-1
-3	-1	-1	-1	-4	2	1	0
-3	-1	-1	-1	-4	2	1	0
-1	-6	2	-1	-3	2	0	0
-1	-6	2	-1	-3	2	0	0
3	-5	-13	-3	3	1	-4	0
3	-5	-13	-3	3	1	-4	0
3	-5	-13	-3	3	1	-4	0
3	-5	-13	-3	3	1	-4	0
3	-5	-13	-3	3	1	-4	0
3	-5	-13	-3	3	1	-4	0
3	-5	-13	-3	3	1	-4	0
3	-5	-13	-3	3	1	-4	0
3	-5	-13	-3	3	1	-4	0
3	-5	-13	-3	3	1	-4	0
3	-5	-13	-3	3	1	-4	0
3	-5	-13	-3	3	1	-4	0
3	-5	-13	-3	3	1	-4	0
3	-5	-13	-3	3	1	-4	0
3	-5	-13	-3	3	1	-4	0
3	-5	-13	-3	3	1	-4	0
3	-5	-13	-3	3	1	-4	0
-3	-2	-2	-1	-3	3	-5	-2
-3	-2	-2	-1	-3	3	-5	-2
-3	-2	-2	-1	-3	3	-5	-2
6	1	-7	-2	-2	1	3	1
6	1	-7	-2	-2	1	3	1
6	1	-7	-2	-2	1	3	1
6	1	-7	-2	-2	1	3	1
6	1	-7	-2	-2	1	3	1
6	1	-7	-2	-2	1	3	1
6	1	-7	-2	-2	1	3	1
-13	-9	-5	-1	1	5	-1	-10
-13	-9	-5	-1	1	5	-1	-10
-13	-9	-5	-1	1	5	-1	-10
-13	-9	-5	-1	1	5	-1	-10
-13	-9	-5	-1	1	5	-1	-10
-13	-9	-5	-1	1	5	-1	-10
-13	-9	-5	-1	1	5	-1	-10
-13	-9	-5	-1	1	5	-1	-10
-13	-9	-5	-1	1	5	-1	-10
-13	-9	-5	-1	1	5	-1	-10
-1	0	5	2	-3	-1	0	0
-1	0	5	2	-3	-1	0	0
2	-1	-4	0	-5	-2	2	1
-3	-11	-5	0	-4	-4	-4	-2
-3	-11	-5	0	-4	-4	-4	-2
2	7	-4	0	5	0	-3	-1
2	7	-4	0	5	0	-3	-1
2	7	-4	0	5	0	-3	-1
0	-4	-4	-4	2	1	1	1
0	-4	-4	-4	2	1	1	1
0	-4	-4	-4	2	1	1	1
0	-4	-4	-4	2	1	1	1
0	-4	-4	-4	2	1	1	1
-1	-1	-1	-1	-3	-7	-13	-5
-1	12	4	0	-2	-2	0	-1
-1	3	-1	0	-5	-2	3	0
-1	3	-1	0	-5	-2	3	0
1	4	3	2	-1	-10	1	6
1	-4	-9	-1	-6	-2	-3	-4
-1	-6	1	-1	1	5	-2	-3
-3	-7	-1	-2	-2	-1	-5	-2
-3	-7	-1	-2	-2	-1	-5	-2
1	2	0	0	-4	-4	-3	-1
1	2	0	0	-4	-4	-3	-1
2	3	3	0	0	-2	3	1
-1	0	-2	-2	-4	-9	-6	-2
-1	0	-2	-2	-4	-9	-6	-2
-1	0	-2	-2	-4	-9	-6	-2
-1	0	-2	-2	-4	-9	-6	-2
0	4	0	2	0	0	1	2
-1	-1	-1	0	5	4	1	1
-1	-4	1	-3	-5	0	-2	-1
-1	2	5	-1	3	2	1	0
0	-5	-4	-3	-3	2	-2	-2
-2	4	6	-2	-1	-1	-3	-1
0	4	1	1	4	0	1	-1
0	-13	-3	-1	-6	-2	-1	-2
1	8	1	-1	1	2	3	1
1	0	1	1	-2	-7	0	-2
1	0	1	1	-2	-7	0	-2
1	0	1	1	-2	-7	0	-2
1	0	1	1	-2	-7	0	-2
1	0	1	1	-2	-7	0	-2
1	0	1	1	-2	-7	0	-2
-1	-5	-6	-2	-1	0	3	0
-3	1	0	-2	1	2	-5	-1
-4	-5	1	-1	0	-1	-1	1
1	-12	-10	2	-1	1	0	0
0	11	1	-2	-6	3	-1	0
0	11	1	-2	-6	3	-1	0
-1	-4	-5	-4	-3	2	1	0
-1	3	2	0	1	4	0	0
-1	-3	2	2	-4	-4	0	1
-1	-3	2	2	-4	-4	0	1
-1	7	2	-2	0	0	0	-1
2	5	-2	-1	-8	-3	0	-2
-1	-1	2	0	0	-2	-3	-3
-1	-1	2	0	0	-2	-3	-3
0	0	-5	-3	-1	-2	0	-1
0	0	-5	-3	-1	-2	0	-1
0	5	5	3	-2	4	1	-1
0	-5	0	-1	-1	-1	1	-2
0	-11	-2	-1	-1	-1	-2	0
0	1	-1	0	-1	1	-2	0
-1	5	-2	-3	-2	1	-2	0
1	0	-3	-2	-2	-2	1	1
1	0	-3	-2	-2	-2	1	1
1	-5	-5	0	-2	-2	2	-2
-2	-7	-3	0	-10	2	0	-2
-3	-2	2	-1	-2	1	-4	-5
1	9	0	-1	-2	-2	2	1
1	9	0	-1	-2	-2	2	1
0	-6	3	1	1	3	0	-1
0	-6	3	1	1	3	0	-1
0	-6	3	1	1	3	0	-1
-1	1	-1	-2	-2	-2	-2	-1
1	5	5	0	-3	-5	-1	-1
-1	1	2	-1	0	3	-2	-2
-2	-6	-4	1	-1	-1	2	1
1	1	1	-2	-4	-3	-2	1
0	5	-3	-1	-2	0	-1	-2
0	-5	-1	-3	-4	-2	1	1
-1	10	3	1	-3	0	-3	-6
-3	-3	-1	-1	-4	1	-2	-1
-3	-3	-1	-1	-4	1	-2	-1
-1	-3	0	-1	1	2	2	-1
-1	-3	0	-1	1	2	2	-1
3	8	2	1	-3	-2	-3	-1
0	9	-2	-2	-1	0	1	-1
-1	-10	-2	-1	-3	-2	-5	-1
-2	-3	-2	-2	-5	1	-2	1
1	1	-3	0	1	-3	-1	0
-2	-4	-1	0	-3	-3	0	-1
-2	-4	-1	0	-3	-3	0	-1
-2	-4	-1	0	-3	-3	0	-1
-2	-3	-2	-1	1	0	-2	0
-1	9	1	0	1	1	3	1
1	-3	-2	-2	-2	2	0	0
0	-1	4	1	-2	-1	-2	-2
0	-1	-5	0	-3	-3	-2	-1
0	-3	-5	-1	-2	-2	-2	-2
0	-3	-5	-1	-2	-2	-2	-2
-2	-5	-5	-1	-1	-2	-1	0
1	5	2	-3	-4	1	-1	1
-2	-1	-3	-1	-3	-3	-2	-3
-2	-1	-3	-1	-3	-3	-2	-3
-1	-4	-4	-2	1	-1	1	-1
-1	-4	-4	-2	1	-1	1	-1
-2	-4	-2	-1	-5	-2	2	0
-2	-4	-2	-1	-5	-2	2	0
-3	11	7	2	-4	0	-2	-1
-3	11	7	2	-4	0	-2	-1
0	-4	0	-3	-4	1	-3	-2
-4	-2	0	-1	1	-3	5	-1
2	3	-4	-2	-2	0	-4	0
0	-2	-1	0	3	0	0	0
1	5	0	0	-5	-5	1	0
1	5	0	0	-5	-5	1	0
1	3	-1	0	1	2	-3	1
-5	-9	0	1	-1	2	-1	-2
-1	-15	3	1	-2	1	1	-1
-1	-2	-4	-2	-1	-1	0	-1
-1	-2	-4	-2	-1	-1	0	-1
1	-7	-2	-2	2	-1	0	-1
-3	6	4	-1	-7	-2	1	-2
-1	-1	0	-2	-5	-1	-4	-3
1	-6	-6	-1	2	0	-1	1
0	12	3	-2	-5	-2	-1	-1
0	3	-1	-1	-6	-5	-2	-1
3	11	2	0	2	-1	2	1
-2	-11	-3	0	-3	0	-1	0
-2	-11	-3	0	-3	0	-1	0
1	13	-3	-1	-5	-2	-3	-2
1	13	-3	-1	-5	-2	-3	-2
-1	-3	-1	-1	2	-1	0	0
-1	-3	-1	-1	2	-1	0	0
-3	-5	-1	1	-3	-2	-8	-2
-3	-3	2	0	-6	-1	0	0
-3	-3	2	0	-6	-1	0	0
1	-5	-7	-1	-3	-4	-1	-3
1	-5	-7	-1	-3	-4	-1	-3
-1	0	0	-1	-4	0	2	0
-1	0	0	-1	-4	0	2	0
1	-3	-2	-2	-3	0	1	-1
-2	-3	-3	0	0	-1	-2	1
2	-1	-7	-3	-1	0	3	-1
-1	-2	4	2	-4	1	2	0
-3	-4	0	0	-3	1	0	-1
-1	12	5	-1	-2	-1	-1	1
-1	12	5	-1	-2	-1	-1	1
-2	-6	2	0	-1	-1	1	-1
-1	4	1	0	-5	2	-1	1
-1	4	1	0	-5	2	-1	1
0	2	1	-1	-4	-2	-2	0
0	2	1	-1	-4	-2	-2	0
0	2	1	-1	-4	-2	-2	0
0	-8	-7	0	0	1	0	0
1	-2	-1	-1	-2	-4	-1	-2
1	-2	-1	-1	-2	-4	-1	-2
1	-2	-1	-1	-2	-4	-1	-2
-1	-4	-2	0	-2	-1	-2	0
-1	-4	-2	0	-2	-1	-2	0
0	0	-1	-1	-6	-2	-1	1
0	0	-1	-1	-6	-2	-1	1
2	6	3	-1	-3	0	-1	0
-2	-1	-1	1	3	3	0	-2
1	-11	-1	-1	-5	0	0	-1
-1	7	0	-1	-1	1	-2	-2
-3	-6	0	1	-2	0	2	1
1	0	0	1	-1	2	1	2
2	15	-4	-2	-7	-2	-1	1
2	15	-4	-2	-7	-2	-1	1
-2	-5	-3	-1	-2	-1	0	-1
-2	-5	-3	-1	-2	-1	0	-1
-1	3	1	1	2	-1	0	-2
-1	2	4	-2	-3	-2	-2	0
-1	2	4	-2	-3	-2	-2	0
-1	-2	0	-1	0	-1	0	-2
1	3	-1	-1	-5	0	-1	0
-2	-20	-6	-2	-2	-1	-1	0
-2	-20	-6	-2	-2	-1	-1	0
0	5	3	-1	-5	1	0	-1
0	5	3	-1	-5	1	0	-1
1	1	1	0	-2	-1	2	-2
-2	0	4	-1	-6	0	-1	0
2	5	3	0	0	0	-1	-1
2	5	3	0	0	0	-1	-1
0	2	-1	-2	-2	-2	-2	0
0	2	-1	-2	-2	-2	-2	0
-2	9	4	-2	-4	-3	-3	-2
-3	4	5	-1	-1	0	0	0
0	-11	-1	-1	-2	3	1	0
0	-11	-1	-1	-2	3	1	0
1	-1	-4	-1	-4	-1	0	1
1	-1	-4	-1	-4	-1	0	1
1	-1	-4	-1	-4	-1	0	1
0	-2	3	0	1	-2	0	-1
0	-2	3	0	1	-2	0	-1
1	6	-3	0	-5	-4	0	-1
-2	-2	-4	-2	3	-1	-2	-2
2	0	-1	-1	-2	1	-1	-1
-1	0	-2	3	5	-4	-1	0
-1	-3	-1	-2	-2	-2	1	0
1	-5	-5	-1	4	1	1	-1
-1	0	-2	-1	-3	-2	-1	-1
-1	0	-2	-1	-3	-2	-1	-1
0	0	-1	-2	1	-1	-1	-2
0	0	-1	-2	1	-1	-1	-2
3	1	1	-1	-6	-2	0	0
-2	6	-2	-4	-6	0	1	1
-2	6	-2	-4	-6	0	1	1
-2	-1	-2	-1	1	0	0	-2
-2	-1	-2	-1	1	0	0	-2
-2	-1	-2	-1	1	0	0	-2
-1	2	1	-2	-3	-1	-1	-1
-1	2	1	-2	-3	-1	-1	-1
0	-1	-1	0	-2	0	3	0
-1	-1	-3	3	1	-1	-1	-2
-1	3	-2	0	-5	0	-1	0
-1	-1	4	0	-4	-4	-2	-2
1	2	3	-2	-6	-1	0	-1
1	2	3	-2	-6	-1	0	-1
-1	-9	-3	-4	-3	-3	-3	0
-1	-9	-3	-4	-3	-3	-3	0
1	2	0	-2	-3	0	1	-1
1	2	0	-2	-3	0	1	-1
-2	-1	-2	-2	-4	1	-1	-1
-2	-1	-2	-2	-4	1	-1	-1
0	2	1	0	0	-5	0	-1
-2	-6	1	-1	-5	2	-4	0
-1	-4	-2	0	-2	-1	-1	1
0	0	-2	0	-4	-3	-2	-1
-3	-1	1	-3	-4	0	-1	-1
2	-1	1	1	2	2	1	-1
2	-1	1	1	2	2	1	-1
-2	-4	-6	-2	-3	4	0	-2
1	4	0	0	3	-1	-2	-1
0	1	2	1	-4	0	2	0
0	1	2	1	-4	0	2	0
-4	0	-2	-2	0	3	-1	-2
-2	-2	-1	-1	-4	-1	-1	-2
-2	-2	-1	-1	-4	-1	-1	-2
0	2	3	-1	2	1	1	1
-2	1	-4	-1	-4	-8	-2	1
1	-2	-1	1	4	1	0	2
1	-2	-1	1	4	1	0	2
-1	-6	-7	8	0	-1	1	2
0	0	0	0	7	4	1	-2
0	-1	2	-4	-4	-5	-4	-1
-1	-2	-3	-2	-1	-1	0	0
-1	-2	-3	-2	-1	-1	0	0
-1	-2	-3	-2	-1	-1	0	0
-1	-1	1	-2	-2	3	0	-2
-2	-3	-2	-1	4	0	-1	-3
1	-4	-5	0	-2	-4	-2	-1
0	5	-1	0	-1	1	0	0
-2	-2	1	-4	-6	0	-2	-2
0	0	2	0	-1	5	1	1
0	1	1	1	-1	0	-1	-1
0	0	-5	-2	-5	-4	-1	-2
-2	-2	2	-2	-1	0	0	-2
-2	-2	2	-2	-1	0	0	-2
-2	-3	-4	-6	-1	-7	-4	-2
-2	-3	-4	-6	-1	-7	-4	-2
-1	-3	-1	1	-3	4	0	-2
2	-1	-1	0	1	0	2	0
-1	2	7	1	-3	0	1	0
-2	0	0	-3	-5	-1	-3	-2
0	1	0	-1	-2	1	-2	0
-2	-5	-2	0	-2	-4	0	0
-1	4	1	-2	1	-1	-1	-2
-1	4	1	-2	1	-1	-1	-2
-3	-1	-4	0	-3	-1	1	-1
-3	-1	-4	0	-3	-1	1	-1
-2	-2	2	1	0	1	-1	-1
-1	-3	-1	0	0	2	-1	0
2	-2	-4	-1	1	-1	-2	-1
-2	0	4	-1	-3	-2	-2	-2
-2	0	4	-1	-3	-2	-2	-2
-2	-2	-5	-2	-2	-4	9	-1
-2	-3	-6	-8	-8	-8	-11	-4
0	-2	-4	-3	-2	-1	2	1
1	4	2	3	8	3	8	3
1	4	2	3	8	3	8	3
1	4	2	3	8	3	8	3
1	4	2	3	8	3	8	3
1	4	2	3	8	3	8	3
1	4	2	3	8	3	8	3
4	3	2	-4	7	-5	1	0
4	3	2	-4	7	-5	1	0
4	3	2	-4	7	-5	1	0
5	2	-7	-6	1	-1	-5	0
2	3	-4	-5	2	0	-4	-1
7	5	7	10	-1	-5	-3	3
-4	-4	4	2	2	2	6	1
-15	-5	-4	-7	0	0	-9	-2
-23	-10	1	0	-5	0	-5	-2
-1	-4	-3	-4	1	-1	-4	0
7	12	1	10	1	0	-2	1
1	4	4	0	0	1	-1	-1
-2	-5	-7	-6	1	-1	-2	-1
7	13	7	7	-2	0	-2	-2
-7	-1	0	-6	-2	0	-3	-2
-1	-8	-6	-10	-2	-3	-2	-2
4	1	7	2	1	4	3	-1
0	-3	4	4	-1	2	-1	-1
-1	-6	-1	0	-1	-4	-4	-1
-1	-6	-4	-6	-2	-2	-7	-2
-1	-6	-4	-6	-2	-2	-7	-2
0	-2	-9	-1	-4	-4	1	-2
-3	-7	-9	-5	-4	-1	1	0
-3	-7	-9	-5	-4	-1	1	0
2	3	3	-2	-5	-4	-1	1
-2	-3	4	7	-1	1	2	0
-2	-3	4	7	-1	1	2	0
2	1	-8	-1	0	-1	-2	-2
-13	-15	3	1	0	2	-1	0
-1	4	-4	-5	1	1	-1	0
-4	-6	4	7	-2	-1	-2	-1
-4	-6	4	7	-2	-1	-2	-1
0	0	-4	-3	-1	-2	0	0
-2	3	9	2	-1	-2	0	0
-1	-3	-4	-3	-2	-1	-4	-1
2	1	-2	11	1	-1	-1	0
-2	-3	-6	-5	-3	-2	0	-1
-2	1	4	1	-4	0	1	1
-4	1	11	8	-2	0	-4	-1
-4	1	11	8	-2	0	-4	-1
-1	0	-2	-5	-3	0	4	-1
0	-2	1	11	1	0	3	1
1	0	0	-3	-2	1	1	0
2	2	0	-6	-5	-2	-7	0
2	2	0	-6	-5	-2	-7	0
-2	-2	-6	-7	-4	3	0	-1
-2	-2	-6	-7	-4	3	0	-1
3	-1	-4	2	1	5	5	0
0	3	1	10	-8	1	0	-2
0	3	1	10	-8	1	0	-2
4	1	4	-5	3	-3	3	0
4	1	4	-5	3	-3	3	0
4	1	4	-5	3	-3	3	0
0	2	6	6	-11	-6	-4	0
0	2	6	6	-11	-6	-4	0
4	-2	-7	3	-11	-3	1	-2
-7	-3	-4	-7	-1	0	-2	0
2	3	2	-1	-5	-1	-4	-2
2	3	2	-1	-5	-1	-4	-2
2	3	2	-1	-5	-1	-4	-2
-2	-3	-7	-3	1	-1	-2	0
-2	-3	-7	-3	1	-1	-2	0
-2	-3	-7	-3	1	-1	-2	0
1	8	-6	-5	-6	1	-3	-2
1	8	-6	-5	-6	1	-3	-2
1	8	-6	-5	-6	1	-3	-2
1	8	-6	-5	-6	1	-3	-2
1	8	-6	-5	-6	1	-3	-2
10	15	5	-2	2	1	-2	0
10	15	5	-2	2	1	-2	0
4	12	-7	-2	-5	-5	-1	0
4	12	-7	-2	-5	-5	-1	0
12	24	-1	-9	0	5	-10	-4
-5	-8	-3	4	-4	-13	1	-1
-5	-8	-3	4	-4	-13	1	-1
-8	-8	2	6	-4	-1	6	-1
-8	-8	2	6	-4	-1	6	-1
-8	-8	2	6	-4	-1	6	-1
2	5	12	3	0	2	6	2
2	5	12	3	0	2	6	2
-1	-8	-3	-6	-10	-7	2	-1
0	2	-2	6	0	6	14	0
9	10	10	16	1	-32	-40	0
3	-5	-2	-5	-8	7	-25	-3
3	-5	-2	-5	-8	7	-25	-3
3	-5	-2	-5	-8	7	-25	-3
-7	-2	-6	-2	-6	2	-4	-2
6	10	-5	2	2	4	1	0
-3	-3	-3	-5	-3	1	11	1
-3	-3	-3	-5	-3	1	11	1
-5	-2	-2	-4	1	5	21	2
15	4	10	7	3	3	1	0
5	-1	0	1	-5	-4	-2	-1
-11	-18	-3	-4	-8	-2	-2	-1
-11	-18	-3	-4	-8	-2	-2	-1
-1	1	-1	3	0	6	5	1
-1	1	-1	3	0	6	5	1
2	-1	1	-1	-2	4	11	0
2	-1	1	-1	-2	4	11	0
2	-1	1	-1	-2	4	11	0
-8	-15	3	-8	-7	9	38	1
-8	-15	3	-8	-7	9	38	1
3	3	8	9	-1	9	4	0
3	3	8	9	-1	9	4	0
3	3	8	9	-1	9	4	0
3	3	8	9	-1	9	4	0
3	3	8	9	-1	9	4	0
3	3	8	9	-1	9	4	0
3	3	8	9	-1	9	4	0
3	3	8	9	-1	9	4	0
3	3	8	9	-1	9	4	0
3	3	8	9	-1	9	4	0
3	3	8	9	-1	9	4	0
3	3	8	9	-1	9	4	0
3	3	8	9	-1	9	4	0
3	3	8	9	-1	9	4	0
3	3	8	9	-1	9	4	0
3	3	8	9	-1	9	4	0
3	3	8	9	-1	9	4	0
2	-7	0	12	0	3	28	2
2	-7	0	12	0	3	28	2
2	-7	0	12	0	3	28	2
-2	5	-4	-6	-2	-2	7	-2
-2	5	-4	-6	-2	-2	7	-2
-2	5	-4	-6	-2	-2	7	-2
-2	5	-4	-6	-2	-2	7	-2
-2	5	-4	-6	-2	-2	7	-2
-2	5	-4	-6	-2	-2	7	-2
-2	5	-4	-6	-2	-2	7	-2
-2	5	-4	-6	-2	-2	7	-2
-2	5	-4	-6	-2	-2	7	-2
-2	5	-4	-6	-2	-2	7	-2
-2	5	-4	-6	-2	-2	7	-2
-2	5	-4	-6	-2	-2	7	-2
-2	5	-4	-6	-2	-2	7	-2
-2	5	-4	-6	-2	-2	7	-2
-2	5	-4	-6	-2	-2	7	-2
-2	5	-4	-6	-2	-2	7	-2
-2	5	-4	-6	-2	-2	7	-2
-2	5	-4	-6	-2	-2	7	-2
-2	5	-4	-6	-2	-2	7	-2
-2	5	-4	-6	-2	-2	7	-2
-2	5	-4	-6	-2	-2	7	-2
-2	5	-4	-6	-2	-2	7	-2
-2	5	-4	-6	-2	-2	7	-2
-2	5	-4	-6	-2	-2	7	-2
-2	5	-4	-6	-2	-2	7	-2
-2	5	-4	-6	-2	-2	7	-2
-2	5	-4	-6	-2	-2	7	-2
-2	5	-4	-6	-2	-2	7	-2
-2	5	-4	-6	-2	-2	7	-2
-2	5	-4	-6	-2	-2	7	-2
-2	5	-4	-6	-2	-2	7	-2
-2	5	-4	-6	-2	-2	7	-2
-2	5	-4	-6	-2	-2	7	-2
-2	5	-4	-6	-2	-2	7	-2
-2	5	-4	-6	-2	-2	7	-2
-2	5	-4	-6	-2	-2	7	-2
-2	5	-4	-6	-2	-2	7	-2
-2	5	-4	-6	-2	-2	7	-2
-2	5	-4	-6	-2	-2	7	-2
-2	5	-4	-6	-2	-2	7	-2
-8	-7	-5	-5	-6	-5	6	0
-8	-7	-5	-5	-6	-5	6	0
-8	-7	-5	-5	-6	-5	6	0
-8	-7	-5	-5	-6	-5	6	0
-8	-7	-5	-5	-6	-5	6	0
0	-3	-1	-1	2	27	6	1
0	-3	-1	-1	2	27	6	1
0	-3	-1	-1	2	27	6	1
0	2	-3	-1	0	2	-9	-5
0	2	-3	-1	0	2	-9	-5
11	18	4	2	6	52	9	1
-3	1	5	-5	-5	2	-8	-2
-3	1	5	-5	-5	2	-8	-2
-4	-7	2	-11	-4	-1	0	2
-4	-7	2	-11	-4	-1	0	2
-4	-7	2	-11	-4	-1	0	2
1	3	-5	4	-5	-1	1	-3
1	3	-5	4	-5	-1	1	-3
2	2	8	4	-3	5	8	1
2	2	8	4	-3	5	8	1
2	2	8	4	-3	5	8	1
2	2	8	4	-3	5	8	1
2	2	8	4	-3	5	8	1
-3	-6	7	0	2	10	3	2
-2	5	0	4	-2	-3	-6	-1
-3	-3	-3	-5	0	-2	1	-2
1	-1	-6	2	-6	-6	-1	0
1	-1	-6	2	-6	-6	-1	0
-2	-12	-10	-6	-5	-10	8	3
-2	-12	-10	-6	-5	-10	8	3
-2	-12	-10	-6	-5	-10	8	3
-2	-8	0	-3	-7	-2	-3	2
-2	-8	0	-3	-7	-2	-3	2
-2	-8	0	-3	-7	-2	-3	2
2	-1	5	7	-5	0	-5	-1
-1	-2	-5	-2	-2	0	4	3
0	3	-6	-7	0	-7	-1	1
0	3	-6	-7	0	-7	-1	1
0	3	-6	-7	0	-7	-1	1
0	3	-6	-7	0	-7	-1	1
0	3	-6	-7	0	-7	-1	1
0	3	-6	-7	0	-7	-1	1
0	3	-6	-7	0	-7	-1	1
1	1	-3	-6	3	1	-3	-5
1	1	-3	-6	3	1	-3	-5
1	1	-3	-6	3	1	-3	-5
-3	1	4	6	-2	-6	-9	2
-3	1	4	6	-2	-6	-9	2
-3	1	4	6	-2	-6	-9	2
-3	0	6	2	-3	3	0	0
0	-2	12	14	5	2	2	-1
-2	-3	2	2	-4	-8	-4	-1
-2	-3	2	2	-4	-8	-4	-1
4	5	8	13	-3	-2	-2	3
-2	1	-11	-22	-10	3	5	0
0	2	5	5	2	1	1	1
2	4	3	-1	8	7	2	0
2	4	3	-1	8	7	2	0
1	1	8	14	-4	0	9	-1
1	1	8	14	-4	0	9	-1
0	-12	-9	4	-8	-2	-3	-1
0	-12	-9	4	-8	-2	-3	-1
0	-12	-9	4	-8	-2	-3	-1
-1	-7	-7	-8	-1	0	1	-3
-1	-7	-7	-8	-1	0	1	-3
-1	2	2	-6	-8	-3	-7	-4
0	2	3	2	2	3	-2	1
0	2	3	2	2	3	-2	1
-1	-5	-4	0	-2	-2	0	-1
-1	-5	-4	0	-2	-2	0	-1
3	1	10	9	-3	1	-1	-1
3	1	10	9	-3	1	-1	-1
3	1	10	9	-3	1	-1	-1
3	1	10	9	-3	1	-1	-1
-2	-5	0	-8	-7	-5	0	-1
-2	-5	0	-8	-7	-5	0	-1
-2	-5	0	-8	-7	-5	0	-1
-2	-5	0	-8	-7	-5	0	-1
1	5	-3	5	-4	-1	2	2
1	5	-3	5	-4	-1	2	2
0	-11	-11	-12	-2	2	-2	-1
1	-5	-11	-3	2	2	0	-1
1	-5	-11	-3	2	2	0	-1
2	2	1	2	-2	2	1	2
2	2	1	2	-2	2	1	2
-2	3	1	0	-2	1	5	1
1	-5	-7	0	-2	-2	-4	-2
1	-5	-7	0	-2	-2	-4	-2
-2	-8	-10	-7	-5	1	-9	-3
-2	-8	-10	-7	-5	1	-9	-3
-2	-8	-10	-7	-5	1	-9	-3
1	13	19	3	7	6	9	4
-3	-4	-3	3	-1	-6	-4	-3
-2	-2	-5	1	-2	6	3	-2
-2	-2	-5	1	-2	6	3	-2
-3	-4	-4	-2	1	0	-1	-1
-3	-4	-4	-2	1	0	-1	-1
-3	-4	-4	-2	1	0	-1	-1
-3	-4	-4	-2	1	0	-1	-1
-3	-4	-4	-2	1	0	-1	-1
-1	-18	7	9	0	12	5	1
-4	-5	-8	-4	-6	-3	-4	3
-4	-5	-8	-4	-6	-3	-4	3
-2	-4	-5	-9	-7	-2	-4	-2
-2	-4	-5	-9	-7	-2	-4	-2
-1	-8	-3	-19	-1	-1	-1	-2
-1	-8	-3	-19	-1	-1	-1	-2
-1	-8	-3	-19	-1	-1	-1	-2
-2	11	1	-2	1	2	0	-3
-2	11	1	-2	1	2	0	-3
0	1	-4	-1	0	-1	-2	-1
0	1	-4	-1	0	-1	-2	-1
0	1	-4	-1	0	-1	-2	-1
0	-8	-2	-3	-4	-2	2	-1
0	-8	-2	-3	-4	-2	2	-1
1	10	12	3	-3	-5	-3	-1
1	10	12	3	-3	-5	-3	-1
0	-6	-6	-15	-10	-17	2	1
0	11	7	10	0	2	0	-1
0	11	7	10	0	2	0	-1
0	11	7	10	0	2	0	-1
-3	-6	-14	-2	0	7	-1	-3
-3	-6	-14	-2	0	7	-1	-3
0	-4	-1	13	0	2	-1	0
0	-4	-1	13	0	2	-1	0
1	-2	3	0	-3	0	-2	-1
1	-2	3	0	-3	0	-2	-1
1	-2	3	0	-3	0	-2	-1
1	9	11	3	4	-1	2	0
1	0	5	2	3	-2	-1	-2
-3	1	0	8	-3	-1	2	-1
0	2	7	1	-6	5	-2	1
0	2	7	1	-6	5	-2	1
0	2	7	1	-6	5	-2	1
0	2	7	1	-6	5	-2	1
2	2	-3	4	-4	-2	1	1
-1	3	9	2	3	-2	-5	-3
-1	3	9	2	3	-2	-5	-3
-1	3	9	2	3	-2	-5	-3
-2	-2	-6	-4	-4	-2	-3	-2
1	2	-2	-2	3	1	1	0
1	2	-2	-2	3	1	1	0
0	-7	-12	-4	-4	-4	-2	-1
1	0	0	-3	-2	1	4	2
1	0	0	-3	-2	1	4	2
-2	-7	-8	-8	-9	-4	2	0
-2	-7	-8	-8	-9	-4	2	0
-2	-7	-8	-8	-9	-4	2	0
0	-5	-11	0	1	2	2	1
0	-5	-11	0	1	2	2	1
-4	3	-1	3	1	4	1	0
-2	3	13	1	-6	-1	-2	-1
-2	3	13	1	-6	-1	-2	-1
-2	-3	-4	0	-3	-10	-3	-4
-2	-3	-4	0	-3	-10	-3	-4
-1	-4	-10	-7	-4	-8	1	-3
-1	-4	-10	-7	-4	-8	1	-3
-1	-4	-10	-7	-4	-8	1	-3
-3	-3	-4	6	-5	2	-3	-3
-3	-3	-4	6	-5	2	-3	-3
-2	-4	-5	-2	-6	3	-1	-1
-2	-4	-5	-2	-6	3	-1	-1
-2	-4	-5	-2	-6	3	-1	-1
0	2	1	0	-3	3	3	1
0	2	1	0	-3	3	3	1
-3	5	0	-6	-3	-1	0	0
-2	-4	4	0	-3	-3	-2	-1
1	6	11	3	3	1	-6	0
1	2	6	-2	-3	-3	-3	-5
1	2	6	-2	-3	-3	-3	-5
-2	-4	-2	4	3	4	8	4
-2	-3	-4	-4	-3	0	4	1
-2	-3	-4	-4	-3	0	4	1
-2	-3	-4	-4	-3	0	4	1
-2	-3	-4	-4	-3	0	4	1
-2	-2	0	2	0	5	3	-1
-2	-2	0	2	0	5	3	-1
-2	-2	0	2	0	5	3	-1
1	-2	1	-1	-1	-5	3	2
1	-2	1	-1	-1	-5	3	2
-3	-6	-12	-9	0	-2	-3	-3
-3	-6	-12	-9	0	-2	-3	-3
-3	-6	-12	-9	0	-2	-3	-3
-3	-6	-12	-9	0	-2	-3	-3
-3	-6	-12	-9	0	-2	-3	-3
-3	-6	-12	-9	0	-2	-3	-3
-3	-6	-12	-9	0	-2	-3	-3
-3	-6	-12	-9	0	-2	-3	-3
1	1	-3	3	-5	-7	-3	0
1	1	-3	3	-5	-7	-3	0
-3	2	15	12	-4	0	-6	-5
0	-4	-2	-2	5	4	-12	-4
0	-4	-2	-2	5	4	-12	-4
-1	-9	-11	1	3	-4	-8	-2
-1	-9	-11	1	3	-4	-8	-2
-1	-9	-11	1	3	-4	-8	-2
-1	-9	-11	1	3	-4	-8	-2
-1	-9	-11	1	3	-4	-8	-2
0	1	0	3	1	-1	-8	-2
0	1	0	3	1	-1	-8	-2
1	2	-6	-2	-5	-1	0	-1
1	2	-6	-2	-5	-1	0	-1
-2	-5	-17	-10	-4	0	7	2
-2	-5	-17	-10	-4	0	7	2
-2	-5	-17	-10	-4	0	7	2
-1	-6	-4	-7	-1	-5	-3	0
-1	-6	-4	-7	-1	-5	-3	0
-1	-6	-4	-7	-1	-5	-3	0
-1	-6	-4	-7	-1	-5	-3	0
-1	3	4	1	-5	2	3	-1
-2	4	-4	-7	-7	-3	-3	-1
-2	4	-4	-7	-7	-3	-3	-1
-2	4	-4	-7	-7	-3	-3	-1
-2	4	-4	-7	-7	-3	-3	-1
-2	4	-4	-7	-7	-3	-3	-1
0	-6	2	-2	-10	1	0	-1
0	-6	2	-2	-10	1	0	-1
1	-2	8	-3	-8	-3	0	0
1	-2	8	-3	-8	-3	0	0
-1	-3	-2	-5	-1	-5	-3	1
-1	-3	-2	-5	-1	-5	-3	1
0	-3	-6	9	0	-2	-1	-1
0	-3	-6	9	0	-2	-1	-1
0	-3	-6	9	0	-2	-1	-1
0	-3	-6	9	0	-2	-1	-1
0	-3	-6	9	0	-2	-1	-1
0	-3	-6	9	0	-2	-1	-1
0	4	0	-4	-7	1	-1	-5
0	4	0	-4	-7	1	-1	-5
0	4	0	-4	-7	1	-1	-5
0	4	0	-4	-7	1	-1	-5
0	4	0	-4	-7	1	-1	-5
0	4	0	-4	-7	1	-1	-5
0	4	0	-4	-7	1	-1	-5
0	4	0	-4	-7	1	-1	-5
0	4	0	-4	-7	1	-1	-5
0	4	0	-4	-7	1	-1	-5
0	4	0	-4	-7	1	-1	-5
0	4	0	-4	-7	1	-1	-5
0	4	0	-4	-7	1	-1	-5
0	1	-5	-7	1	1	-3	-4
-2	-5	-6	0	1	0	-3	-1
-1	0	-1	-4	-2	0	0	-1
-1	0	-1	-4	-2	0	0	-1
-1	0	-1	-4	-2	0	0	-1
-1	0	-1	-4	-2	0	0	-1
-1	0	-1	-4	-2	0	0	-1
-1	0	-1	-4	-2	0	0	-1
-1	0	-1	-4	-2	0	0	-1
-1	0	-1	-4	-2	0	0	-1
-1	0	-1	-4	-2	0	0	-1
-1	0	-1	-4	-2	0	0	-1
-1	0	-1	-4	-2	0	0	-1
-1	0	-1	-4	-2	0	0	-1
-1	0	-1	-4	-2	0	0	-1
-1	0	-1	-4	-2	0	0	-1
-1	0	-1	-4	-2	0	0	-1
-1	0	-1	-4	-2	0	0	-1
-1	0	-1	-4	-2	0	0	-1
-1	0	-1	-4	-2	0	0	-1
-1	0	-1	-4	-2	0	0	-1
-1	0	-1	-4	-2	0	0	-1
-1	0	-1	-4	-2	0	0	-1
-1	0	-1	-4	-2	0	0	-1
-1	0	-1	-4	-2	0	0	-1
-1	0	-1	-4	-2	0	0	-1
-1	0	-1	-4	-2	0	0	-1
-1	0	-1	-4	-2	0	0	-1
-1	0	-1	-4	-2	0	0	-1
-1	0	-1	-4	-2	0	0	-1
-1	0	-1	-4	-2	0	0	-1
-1	0	-1	-4	-2	0	0	-1
-1	0	-1	-4	-2	0	0	-1
-1	0	-1	-4	-2	0	0	-1
-1	0	-1	-4	-2	0	0	-1
-1	0	-1	-4	-2	0	0	-1
-1	0	-1	-4	-2	0	0	-1
-1	0	-1	-4	-2	0	0	-1
-1	0	-1	-4	-2	0	0	-1
-1	0	-1	-4	-2	0	0	-1
-1	0	-1	-4	-2	0	0	-1
-1	0	-1	-4	-2	0	0	-1
-1	0	-1	-4	-2	0	0	-1
-1	0	-1	-4	-2	0	0	-1
-1	0	-1	-4	-2	0	0	-1
-1	3	0	1	-3	-3	-3	-2
-1	3	0	1	-3	-3	-3	-2
-2	10	-2	1	0	-1	1	-1
-2	10	-2	1	0	-1	1	-1
-2	10	-2	1	0	-1	1	-1
-2	10	-2	1	0	-1	1	-1
-2	10	-2	1	0	-1	1	-1
-2	10	-2	1	0	-1	1	-1
-2	10	-2	1	0	-1	1	-1
-2	10	-2	1	0	-1	1	-1
-2	10	-2	1	0	-1	1	-1
-2	10	-2	1	0	-1	1	-1
-2	10	-2	1	0	-1	1	-1
-2	10	-2	1	0	-1	1	-1
-2	10	-2	1	0	-1	1	-1
-2	10	-2	1	0	-1	1	-1
-2	10	-2	1	0	-1	1	-1
-2	10	-2	1	0	-1	1	-1
-2	10	-2	1	0	-1	1	-1
-2	10	-2	1	0	-1	1	-1
-2	10	-2	1	0	-1	1	-1
-2	10	-2	1	0	-1	1	-1
-2	10	-2	1	0	-1	1	-1
-2	10	-2	1	0	-1	1	-1
-2	10	-2	1	0	-1	1	-1
-2	10	-2	1	0	-1	1	-1
-2	10	-2	1	0	-1	1	-1
-2	10	-2	1	0	-1	1	-1
-2	10	-2	1	0	-1	1	-1
-2	10	-2	1	0	-1	1	-1
-2	10	-2	1	0	-1	1	-1
-2	10	-2	1	0	-1	1	-1
-2	10	-2	1	0	-1	1	-1
-2	10	-2	1	0	-1	1	-1
-2	10	-2	1	0	-1	1	-1
-2	10	-2	1	0	-1	1	-1
-2	10	-2	1	0	-1	1	-1
-2	10	-2	1	0	-1	1	-1
-2	10	-2	1	0	-1	1	-1
-2	10	-2	1	0	-1	1	-1
-2	10	-2	1	0	-1	1	-1
-2	10	-2	1	0	-1	1	-1
-2	10	-2	1	0	-1	1	-1
-2	10	-2	1	0	-1	1	-1
-2	10	-2	1	0	-1	1	-1
-2	10	-2	1	0	-1	1	-1
-2	10	-2	1	0	-1	1	-1
0	-4	-2	-3	3	1	2	0
-2	2	-1	-6	2	1	1	1
-2	2	-1	-6	2	1	1	1
-2	2	-1	-6	2	1	1	1
-2	2	-1	-6	2	1	1	1
0	-7	-4	-4	4	3	2	1
0	-7	-4	-4	4	3	2	1
0	-7	-4	-4	4	3	2	1
0	5	3	12	5	2	3	1
0	5	3	12	5	2	3	1
0	5	3	12	5	2	3	1
0	5	3	12	5	2	3	1
0	5	3	12	5	2	3	1
0	5	3	12	5	2	3	1
0	5	3	12	5	2	3	1
1	6	15	10	1	-1	4	1
1	6	15	10	1	-1	4	1
1	6	15	10	1	-1	4	1
-2	-5	3	8	-5	1	-4	-5
-2	-5	3	8	-5	1	-4	-5
-2	1	4	5	-6	-3	-3	-3
-2	1	4	5	-6	-3	-3	-3
-2	1	4	5	-6	-3	-3	-3
-2	1	4	5	-6	-3	-3	-3
-2	1	4	5	-6	-3	-3	-3
-2	1	4	5	-6	-3	-3	-3
-2	1	4	5	-6	-3	-3	-3
-2	1	4	5	-6	-3	-3	-3
-2	1	4	5	-6	-3	-3	-3
1	4	-1	-10	0	-2	-2	-3
1	4	-1	-10	0	-2	-2	-3
1	4	-1	-10	0	-2	-2	-3
0	-1	1	8	-1	7	3	1
0	-1	1	8	-1	7	3	1
0	-1	1	8	-1	7	3	1
0	-1	1	8	-1	7	3	1
0	-1	1	8	-1	7	3	1
0	-1	1	8	-1	7	3	1
-2	-11	-14	-16	-8	-1	-2	-1
-2	-11	-14	-16	-8	-1	-2	-1
0	-2	3	-2	-3	-1	-3	-1
-2	-12	-10	-2	-9	-4	0	0
-2	-12	-10	-2	-9	-4	0	0
2	3	1	-1	1	0	1	-1
2	3	1	-1	1	0	1	-1
2	3	1	-1	1	0	1	-1
2	3	1	-1	1	0	1	-1
2	3	1	-1	1	0	1	-1
2	3	1	-1	1	0	1	-1
2	3	1	-1	1	0	1	-1
-4	-6	-16	-10	-3	-4	-1	-2
-4	-6	-16	-10	-3	-4	-1	-2
-4	-6	-16	-10	-3	-4	-1	-2
-1	-5	-10	-3	-6	3	-1	0
-1	-5	-10	-3	-6	3	-1	0
-1	2	-3	2	-2	6	0	0
-1	2	-3	2	-2	6	0	0
-1	5	13	16	8	-2	-2	0
-1	5	13	16	8	-2	-2	0
0	4	-3	4	6	-8	-1	-2
-2	-2	1	0	-5	-3	-2	-4
-2	-2	1	0	-5	-3	-2	-4
-2	-2	1	0	-5	-3	-2	-4
0	-1	5	14	-1	-4	5	1
0	-1	5	14	-1	-4	5	1
-2	1	-13	-12	-3	4	-2	-1
-1	4	5	-1	1	7	4	0
-1	4	5	-1	1	7	4	0
-1	-1	3	-2	1	-1	-3	0
-1	-1	3	-2	1	-1	-3	0
0	-7	-7	-8	-1	3	-2	-2
0	-2	3	0	-3	1	1	0
0	-2	3	0	-3	1	1	0
2	4	5	-5	-4	-4	-2	-2
2	4	5	-5	-4	-4	-2	-2
1	-1	-1	4	-2	5	8	0
-1	0	-12	0	3	1	-1	-2
-2	-4	-17	-1	-7	-6	-1	1
-2	-5	-2	-5	-6	-2	-1	0
-2	-5	-2	-5	-6	-2	-1	0
-2	-5	-2	-5	-6	-2	-1	0
-2	-5	-2	-5	-6	-2	-1	0
-2	-5	-2	-5	-6	-2	-1	0
-2	-5	-2	-5	-6	-2	-1	0
-2	-5	-2	-5	-6	-2	-1	0
-2	-5	-2	-5	-6	-2	-1	0
-2	-5	-2	-5	-6	-2	-1	0
-2	-5	-2	-5	-6	-2	-1	0
-2	-5	-2	-5	-6	-2	-1	0
-2	-5	-2	-5	-6	-2	-1	0
-2	-5	-2	-5	-6	-2	-1	0
-2	-5	-2	-5	-6	-2	-1	0
-2	-5	-2	-5	-6	-2	-1	0
-2	-5	-2	-5	-6	-2	-1	0
-2	-5	-2	-5	-6	-2	-1	0
-2	-5	-2	-5	-6	-2	-1	0
-2	-5	-2	-5	-6	-2	-1	0
-2	-5	-2	-5	-6	-2	-1	0
-2	-5	-2	-5	-6	-2	-1	0
-2	-5	-2	-5	-6	-2	-1	0
-2	-5	-2	-5	-6	-2	-1	0
-2	-5	-2	-5	-6	-2	-1	0
-2	-5	-2	-5	-6	-2	-1	0
-2	-5	-2	-5	-6	-2	-1	0
-2	-5	-2	-5	-6	-2	-1	0
-2	-5	-2	-5	-6	-2	-1	0
-2	-5	-2	-5	-6	-2	-1	0
-2	-9	-5	2	-1	-2	-2	0
-2	-9	-5	2	-1	-2	-2	0
-2	-9	-5	2	-1	-2	-2	0
-1	0	-1	-7	-3	-10	-2	-2
-1	0	-1	-7	-3	-10	-2	-2
1	-1	-3	5	1	4	1	0
1	-1	-3	5	1	4	1	0
1	-1	-3	5	1	4	1	0
0	6	-6	1	3	2	0	-1
-2	1	-1	-5	1	2	2	-1
-1	-2	5	8	-3	-2	2	0
1	1	1	-3	-4	0	-4	-2
1	1	1	-3	-4	0	-4	-2
3	6	7	17	1	5	2	0
-3	9	-1	-8	-3	-4	-1	-1
2	-3	0	-1	-4	-3	1	0
-1	-4	-9	-8	-7	-1	-1	-2
-1	-4	-9	-8	-7	-1	-1	-2
-4	0	-1	-4	4	-2	-6	-2
-4	0	-1	-4	4	-2	-6	-2
0	4	0	-4	-1	-1	-1	0
0	4	0	-4	-1	-1	-1	0
-1	-5	-6	-3	-1	-1	0	0
-1	-6	-14	-4	4	3	0	0
-1	-6	-14	-4	4	3	0	0
2	15	18	5	-1	7	9	3
-2	-1	8	6	-2	-3	-2	0
-2	-6	-2	-2	0	2	-2	-2
-1	2	13	7	1	3	4	2
0	-5	-4	-1	0	-1	-1	-2
-1	-7	-18	-14	-7	-3	-6	-3
2	6	8	5	-2	4	4	1
-1	-10	2	0	0	-4	-4	-1
-2	-5	-6	-6	-6	-12	-8	-1
-2	1	0	4	3	1	0	-2
-2	1	0	4	3	1	0	-2
-1	7	0	-10	-5	-4	-3	-1
-1	7	0	-10	-5	-4	-3	-1
0	-6	-1	-2	2	3	7	1
0	-5	-13	-14	-4	-2	-4	-1
0	-7	-6	-8	-2	-2	-1	0
0	2	-1	0	-4	-5	-2	0
-1	-8	5	1	-3	0	2	1
-1	-8	5	1	-3	0	2	1
2	4	-3	11	-4	0	5	-1
-1	-3	-11	-11	-4	-2	-4	-1
-1	-3	-11	-11	-4	-2	-4	-1
1	2	0	2	2	0	6	0
1	2	0	2	2	0	6	0
2	4	8	0	2	0	0	1
0	-4	10	16	2	-3	1	-3
-3	-4	4	7	3	2	1	-2
-3	-4	-10	-8	-6	-7	-4	-1
0	-2	2	-2	0	-1	-4	-1
0	-4	-12	-3	-3	-1	-1	-1
-1	-1	7	12	1	-6	-1	-1
-1	-1	7	12	1	-6	-1	-1
0	-2	-4	-6	-2	0	0	0
0	6	8	2	-1	0	-2	-1
-2	-3	-8	-11	-6	-10	0	0
0	-2	-1	-2	-4	-5	-2	1
1	-8	-18	1	-4	1	-2	-3
-3	1	2	-4	-3	1	0	0
-1	-4	-7	1	1	-8	-1	-1
-1	-4	-7	1	1	-8	-1	-1
1	-5	-5	-4	-3	0	2	2
-2	-4	1	3	1	4	-1	-1
-1	-4	7	9	-6	1	-3	-1
0	4	11	1	-2	5	3	0
-2	-1	-6	-12	1	2	1	-1
0	3	-4	3	-2	-1	-1	-1
0	3	-4	3	-2	-1	-1	-1
0	4	1	-14	-5	-2	1	-1
0	4	1	-14	-5	-2	1	-1
-2	-5	-4	-1	-2	-4	-3	-2
-2	-5	-4	-1	-2	-4	-3	-2
-1	0	5	7	1	0	6	1
0	2	0	2	-1	-1	-1	-1
-1	2	1	4	-3	3	1	0
-2	-4	-2	2	-1	-2	-1	-1
-2	1	3	2	1	1	0	-2
0	0	3	7	-1	2	2	1
-1	-3	-7	-6	-1	-7	-4	-2
0	-2	-6	1	-7	-1	-1	2
-1	-6	-3	0	-3	-3	-3	-1
2	-5	-5	4	7	-2	0	0
2	-5	-5	4	7	-2	0	0
-3	5	4	-3	-4	1	-1	-1
0	-1	-2	-1	-4	-2	0	0
0	-1	-2	-1	-4	-2	0	0
-1	0	5	6	5	1	0	0
-1	0	5	6	5	1	0	0
-1	1	2	-2	-4	0	-3	-1
0	-2	-7	-4	-1	-1	4	2
-2	0	2	-1	-4	1	0	-1
0	2	-10	-7	-2	-2	-2	-2
0	-2	2	-1	3	1	-1	0
0	1	-6	1	-5	0	1	-1
0	-1	-4	-1	-5	-3	-1	-1
-1	-7	-4	-9	-3	-3	-3	-2
-2	-3	-4	-1	-4	2	3	-1
-4	0	2	6	2	3	-2	-2
-4	0	2	6	2	3	-2	-2
0	-3	-3	-5	-4	-2	3	-1
0	-3	-3	-5	-4	-2	3	-1
2	2	-4	-2	-6	-3	-1	-1
2	2	-4	-2	-6	-3	-1	-1
-1	-4	3	0	-2	2	-3	-2
1	4	6	1	-4	3	1	1
2	10	-4	7	-1	-12	-7	0
-2	-1	-3	-4	-6	-4	-1	-1
-2	-1	-3	-4	-6	-4	-1	-1
-1	-7	-1	2	-1	-1	2	-3
-1	-7	-1	2	-1	-1	2	-3
0	1	0	-2	-1	0	1	0
0	1	0	-2	-1	0	1	0
-2	5	-2	-3	-5	-8	-8	-2
1	1	12	3	2	8	4	0
1	1	12	3	2	8	4	0
0	-2	2	-7	-4	-2	0	1
0	-2	2	-7	-4	-2	0	1
0	-2	2	-7	-4	-2	0	1
0	-3	0	-4	-1	4	4	0
1	-5	-1	6	0	-4	-5	0
-3	-5	-10	7	-5	-13	-3	-1
-1	-1	-2	-3	-3	0	-1	-3
0	3	9	-2	1	4	2	-2
0	3	9	-2	1	4	2	-2
-1	-2	1	-1	1	-5	0	-1
-1	-2	1	-1	1	-5	0	-1
1	1	-6	2	0	1	3	0
1	1	-6	2	0	1	3	0
-2	-3	2	-1	-8	1	2	-1
1	2	9	-1	2	2	1	0
1	2	9	-1	2	2	1	0
1	2	9	-1	2	2	1	0
0	-4	5	-2	-3	0	3	0
0	-4	5	-2	-3	0	3	0
0	-4	5	-2	-3	0	3	0
-3	-14	-16	-12	-3	3	1	-1
-1	-5	-6	14	6	-2	-2	-1
0	5	8	-2	-4	-1	0	-1
0	5	8	-2	-4	-1	0	-1
0	5	3	-1	-1	-1	1	1
-1	0	-1	-4	-4	0	-4	-3
-1	0	3	-2	-3	6	1	-1
-1	0	3	-2	-3	6	1	-1
-2	-5	-2	-6	-7	-9	-5	-3
0	1	-9	-3	-1	2	1	-1
-4	-4	1	-1	-7	1	-2	-1
-4	-4	1	-1	-7	1	-2	-1
-1	0	2	-1	-3	-4	0	-2
-1	0	2	-1	-3	-4	0	-2
-1	0	2	-1	-3	-4	0	-2
-1	-2	0	1	1	-10	-3	-2
-1	-2	0	1	1	-10	-3	-2
-1	-2	-2	-4	-8	-3	-1	-2
-1	-6	-17	-3	-2	-5	-2	-2
-1	-4	-10	2	5	-1	-2	0
2	1	2	2	-6	-2	6	-1
2	1	2	2	-6	-2	6	-1
0	1	9	6	1	3	-1	0
-2	-4	-5	2	-2	3	-4	0
-2	-5	-1	6	1	0	-2	-3
-1	5	15	-4	-4	7	-1	-2
-1	5	15	-4	-4	7	-1	-2
-1	5	15	-4	-4	7	-1	-2
-3	-5	-9	-8	-4	-4	-2	-2
-3	-5	-9	-8	-4	-4	-2	-2
0	-3	-3	-3	1	0	-1	0
0	-3	-3	-3	1	0	-1	0
0	-3	-3	-3	1	0	-1	0
0	-1	3	12	6	4	2	0
0	-1	3	12	6	4	2	0
-2	3	0	-1	-5	0	-2	-1
1	0	-1	-8	1	-3	2	1
1	0	-1	-8	1	-3	2	1
1	0	-1	-8	1	-3	2	1
1	0	-1	-8	1	-3	2	1
0	-2	-27	-25	-11	-6	-2	0
0	-2	-27	-25	-11	-6	-2	0
0	-2	-27	-25	-11	-6	-2	0
0	3	3	1	-2	4	2	1
0	3	3	1	-2	4	2	1
0	3	3	1	-2	4	2	1
0	3	3	1	-2	4	2	1
0	3	3	1	-2	4	2	1
0	-2	-5	-4	7	-4	-4	-1
0	-2	-5	-4	7	-4	-4	-1
-2	-2	-7	2	5	4	0	0
-2	-2	-7	2	5	4	0	0
1	3	11	15	-2	-2	1	-2
0	6	1	0	1	3	0	-1
0	6	1	0	1	3	0	-1
0	6	1	0	1	3	0	-1
0	6	1	0	1	3	0	-1
0	6	1	0	1	3	0	-1
0	6	1	0	1	3	0	-1
0	6	1	0	1	3	0	-1
1	5	2	6	-1	-5	2	2
1	5	2	6	-1	-5	2	2
1	5	2	6	-1	-5	2	2
1	5	2	6	-1	-5	2	2
1	5	2	6	-1	-5	2	2
1	5	2	6	-1	-5	2	2
1	5	2	6	-1	-5	2	2
1	5	2	6	-1	-5	2	2
1	5	2	6	-1	-5	2	2
1	5	2	6	-1	-5	2	2
-3	-5	-6	-2	2	-5	2	0
-3	-5	-6	-2	2	-5	2	0
-3	-4	0	1	-4	-4	-4	-2
-3	-4	0	1	-4	-4	-4	-2
-3	-4	0	1	-4	-4	-4	-2
0	0	4	-3	-5	0	1	0
0	0	4	-3	-5	0	1	0
2	-1	-1	5	2	3	0	0
0	-1	-2	-10	3	-2	-2	-1
0	-1	-2	-10	3	-2	-2	-1
0	-1	-2	-10	3	-2	-2	-1
0	-1	-2	-10	3	-2	-2	-1
0	-1	-2	-10	3	-2	-2	-1
0	-1	-2	-10	3	-2	-2	-1
0	-1	-2	-10	3	-2	-2	-1
-4	-3	1	-11	-6	-3	-2	-1
-4	-3	1	-11	-6	-3	-2	-1
-4	-3	1	-11	-6	-3	-2	-1
-4	-3	1	-11	-6	-3	-2	-1
1	6	8	8	-1	11	2	1
1	6	8	8	-1	11	2	1
1	6	8	8	-1	11	2	1
0	-2	-1	-8	2	5	2	2
-1	4	17	5	-3	-4	3	-2
-1	4	17	5	-3	-4	3	-2
0	-3	4	8	1	0	0	1
-1	1	2	-6	-3	-12	-6	-1
-1	-2	-7	-7	-5	3	2	-1
-1	-2	-7	-7	-5	3	2	-1
-1	3	6	9	0	10	1	0
-1	3	6	9	0	10	1	0
0	-2	-13	-10	-1	-1	-2	-1
0	-2	-13	-10	-1	-1	-2	-1
-1	-4	-8	-9	-6	-3	2	0
-1	4	4	4	1	-1	-3	-2
-1	-2	-2	0	-5	3	1	-2
0	-1	-3	4	0	-3	1	1
0	0	-4	-2	2	-4	0	-2
0	-2	3	7	4	7	-1	-1
-1	-3	-4	-1	-3	-2	1	0
-1	0	14	9	-1	1	-3	0
3	5	5	5	-3	-2	4	0
-3	-3	-11	-5	-4	-15	-5	-2
-3	-3	-11	-5	-4	-15	-5	-2
0	-1	1	0	0	3	1	-1
-1	1	1	0	-3	5	1	1
-1	1	1	0	-3	5	1	1
-1	1	1	0	-3	5	1	1
2	8	2	1	8	2	0	1
2	8	2	1	8	2	0	1
-2	-1	-7	1	-4	-16	-4	2
-2	-1	-7	1	-4	-16	-4	2
0	4	4	-6	-4	5	-1	0
1	5	17	4	0	2	1	2
1	5	17	4	0	2	1	2
1	5	17	4	0	2	1	2
1	5	17	4	0	2	1	2
1	5	17	4	0	2	1	2
0	-5	-2	-4	-5	1	5	0
0	-5	-2	-4	-5	1	5	0
0	-5	-2	-4	-5	1	5	0
0	-5	-2	-4	-5	1	5	0
0	-5	-2	-4	-5	1	5	0
0	-5	-2	-4	-5	1	5	0
0	-5	-2	-4	-5	1	5	0
0	-5	-2	-4	-5	1	5	0
0	-5	-2	-4	-5	1	5	0
0	-5	-2	-4	-5	1	5	0
0	-5	-2	-4	-5	1	5	0
0	-5	-2	-4	-5	1	5	0
0	-5	-2	-4	-5	1	5	0
0	-5	-2	-4	-5	1	5	0
0	-5	-2	-4	-5	1	5	0
0	-5	-2	-4	-5	1	5	0
0	-5	-2	-4	-5	1	5	0
0	-5	-2	-4	-5	1	5	0
0	-5	-2	-4	-5	1	5	0
0	-5	-2	-4	-5	1	5	0
0	-5	-2	-4	-5	1	5	0
-1	-7	-10	-3	2	0	-1	-2
1	6	1	2	-3	1	1	-1
-2	0	-9	-11	2	-3	0	-1
-2	0	-9	-11	2	-3	0	-1
-3	-4	-2	-7	-9	-8	-4	-1
-1	-4	1	0	0	2	2	0
-2	1	2	-5	-8	-2	-3	-2
-2	1	2	-5	-8	-2	-3	-2
-2	1	2	-5	-8	-2	-3	-2
0	5	12	11	7	5	-3	-1
0	5	12	11	7	5	-3	-1
2	1	-3	3	1	-6	-1	0
2	1	-3	3	1	-6	-1	0
2	1	-3	3	1	-6	-1	0
[truncated: 16,465 more rows]
