# Supplementary material for: Flexible Virtual Reality System for Neurorehabilitation and Quality of Life Improvement
Source: Sensors (Basel). 2020 Oct 23;20(21):6045. doi: 10.3390/s20216045 (PMC7672612; doi:10.3390/s20216045)
Supplement: Supplementary file 1 [file sensors-20-06045-s001.zip › S4_EMG/User2/Box2.txt]

0	0	0	0	0	0	0	0
0	0	0	0	0	0	0	0
0	16	3	-2	-8	-1	-1	-2
-1	1	-2	-3	-4	-1	-3	-2
0	4	2	-1	3	2	4	1
1	0	-5	-1	3	-1	1	-1
-3	-4	-3	-1	-7	-1	-4	-1
-3	-10	7	2	3	1	-5	0
0	0	2	0	-3	0	-2	-1
0	6	0	1	-2	-1	-2	-3
0	6	3	-1	-2	2	1	1
-2	-3	-4	1	-6	-3	2	-1
1	-4	-1	0	-5	1	-1	-1
1	-4	-1	0	-5	1	-1	-1
-2	-2	3	-3	-6	0	-3	-3
-2	-10	-1	-1	2	0	0	-2
0	10	1	-4	-2	-1	6	2
-2	-2	-1	-4	-1	-3	-2	2
-2	-12	-2	-2	2	-2	-1	0
-2	-12	-2	-2	2	-2	-1	0
1	9	-3	-2	2	-2	1	1
2	10	6	0	-3	-2	-1	-1
-2	-7	-2	-1	-8	-2	-3	-1
-2	-7	-2	-1	-8	-2	-3	-1
-2	-7	-2	-1	-8	-2	-3	-1
1	-2	-3	1	-3	-2	0	0
1	10	-2	0	-6	-3	-1	-1
1	10	-2	0	-6	-3	-1	-1
1	10	-2	0	-6	-3	-1	-1
-1	-5	0	1	-7	0	6	-1
-1	1	1	-1	2	-1	-1	-2
-4	-2	1	-2	-1	1	1	0
-2	-2	3	-4	-6	0	-4	-3
-2	-2	3	-4	-6	0	-4	-3
-2	-2	3	-4	-6	0	-4	-3
0	4	-1	-2	-11	-3	-2	-1
0	4	-1	-2	-11	-3	-2	-1
0	4	-1	-2	-11	-3	-2	-1
0	4	-1	-2	-11	-3	-2	-1
1	3	-1	-2	0	-3	-5	-3
1	3	-1	-2	0	-3	-5	-3
1	3	-1	-2	0	-3	-5	-3
1	3	-1	-2	0	-3	-5	-3
1	3	-1	-2	0	-3	-5	-3
1	3	-1	-2	0	-3	-5	-3
1	3	-1	-2	0	-3	-5	-3
1	3	-1	-2	0	-3	-5	-3
1	3	-1	-2	0	-3	-5	-3
1	3	-1	-2	0	-3	-5	-3
-2	-6	3	0	-7	-1	-4	0
1	-8	-6	-1	-6	0	-2	-2
1	0	3	-1	-4	-2	0	1
-2	-7	-3	-2	-4	-3	1	0
1	0	5	-2	2	0	-5	-2
1	-7	-8	-6	-6	-2	-2	-1
-2	-15	-9	-6	-6	-2	-6	-3
-1	0	2	-2	2	0	2	-1
-1	6	3	0	-4	0	-6	0
-4	-10	5	0	-5	0	-2	-2
-4	-10	5	0	-5	0	-2	-2
-4	-10	5	0	-5	0	-2	-2
-4	-10	5	0	-5	0	-2	-2
1	9	6	0	2	3	0	1
-2	-19	-12	-3	-8	-1	-3	-1
-1	7	-12	-11	-11	0	1	0
-1	6	-2	0	-4	1	0	0
-2	-10	-4	0	-4	1	-1	0
0	-7	-4	-5	-10	-2	1	-2
-2	1	4	-5	-8	0	-1	-1
-1	-2	-13	6	-2	-2	1	-1
1	2	-1	1	-1	-2	-7	-3
1	2	-1	1	-1	-2	-7	-3
0	-7	-1	-4	-5	-1	5	3
0	-7	-1	-4	-5	-1	5	3
1	8	-1	3	2	4	0	2
0	6	6	0	-7	1	1	-1
-5	-14	-7	-6	-4	-2	-6	-1
-2	0	8	1	-1	1	2	3
-3	-2	0	-2	-2	0	-6	-4
1	-11	-1	0	-5	-5	1	0
1	-11	-1	0	-5	-5	1	0
-2	-2	11	-2	-1	1	-5	-2
2	10	7	2	3	0	-1	0
0	-3	-10	-3	-9	-5	-14	-6
1	-2	-7	-3	-5	-2	-2	-1
1	-2	-7	-3	-5	-2	-2	-1
-3	2	-8	-8	-6	-3	-2	-3
0	-15	-7	-5	0	-2	-4	-3
-1	4	-18	-7	-2	-2	-1	-2
0	-9	-13	3	1	0	4	1
-3	0	0	-6	-8	-2	-1	-3
1	2	-1	2	2	-3	-2	-3
1	-2	-10	-3	2	2	2	-2
-3	9	8	3	-2	3	1	-1
-3	9	8	3	-2	3	1	-1
-1	4	3	2	-4	1	6	-1
-1	4	3	2	-4	1	6	-1
-1	-2	-3	3	-5	-7	-8	-7
1	3	4	4	5	0	-1	-2
1	3	4	4	5	0	-1	-2
1	3	4	4	5	0	-1	-2
1	3	4	4	5	0	-1	-2
1	3	4	4	5	0	-1	-2
1	3	4	4	5	0	-1	-2
1	3	4	4	5	0	-1	-2
1	3	4	4	5	0	-1	-2
1	3	4	4	5	0	-1	-2
1	3	4	4	5	0	-1	-2
1	3	4	4	5	0	-1	-2
1	3	4	4	5	0	-1	-2
1	3	4	4	5	0	-1	-2
1	3	4	4	5	0	-1	-2
1	3	4	4	5	0	-1	-2
1	3	4	4	5	0	-1	-2
0	8	7	0	-2	-2	2	1
0	8	7	0	-2	-2	2	1
0	8	7	0	-2	-2	2	1
0	8	7	0	-2	-2	2	1
-2	0	-6	-6	-1	-4	-6	-3
0	11	17	7	-3	2	1	0
0	11	17	7	-3	2	1	0
0	11	17	7	-3	2	1	0
-2	2	-2	-4	-3	0	-1	0
-2	2	-2	-4	-3	0	-1	0
-2	2	-2	-4	-3	0	-1	0
-2	2	-2	-4	-3	0	-1	0
-2	2	-2	-4	-3	0	-1	0
-1	-10	4	3	-2	-1	-1	1
-1	-10	4	3	-2	-1	-1	1
-3	2	3	1	-8	2	5	-1
-3	2	3	1	-8	2	5	-1
-4	-9	-3	-13	-5	0	1	-3
-4	-9	-3	-13	-5	0	1	-3
-3	-8	-12	-11	-3	-1	-2	-2
-3	-8	-12	-11	-3	-1	-2	-2
0	3	-2	3	5	-2	0	2
0	3	-2	3	5	-2	0	2
-1	-4	-4	2	-1	2	1	-1
3	9	-19	10	-2	-2	-2	0
3	9	-19	10	-2	-2	-2	0
3	9	-19	10	-2	-2	-2	0
1	4	-1	-7	-3	0	2	-2
1	-6	8	3	0	4	0	2
1	-6	8	3	0	4	0	2
1	-6	8	3	0	4	0	2
-1	11	13	4	-5	-1	-1	-1
-1	11	13	4	-5	-1	-1	-1
-1	11	13	4	-5	-1	-1	-1
-1	11	13	4	-5	-1	-1	-1
2	1	3	-2	-2	0	3	-2
-2	1	-8	-9	-7	3	-2	-3
-2	1	-8	-9	-7	3	-2	-3
-1	-6	-6	-7	0	3	2	1
1	10	6	16	9	-4	-3	-1
-1	-2	1	-3	-6	1	5	1
-1	-2	1	-3	-6	1	5	1
-1	-2	1	-3	-6	1	5	1
-1	-2	1	-3	-6	1	5	1
-1	-2	1	-3	-6	1	5	1
-1	-2	1	-3	-6	1	5	1
-1	-2	1	-3	-6	1	5	1
-1	-2	1	-3	-6	1	5	1
-2	-2	-7	-1	1	6	-1	1
-2	-2	-7	-1	1	6	-1	1
-2	-2	-7	-1	1	6	-1	1
-2	-2	-7	-1	1	6	-1	1
-1	4	7	-4	2	1	-2	-2
-1	4	7	-4	2	1	-2	-2
-1	4	7	-4	2	1	-2	-2
2	7	3	3	1	1	4	0
-4	-5	2	-3	-2	-6	-1	0
-4	-5	2	-3	-2	-6	-1	0
-4	-5	2	-3	-2	-6	-1	0
-2	7	-6	-5	-3	1	-3	-1
-1	-4	-7	0	6	6	3	1
1	-9	5	-9	2	0	3	-1
1	-9	5	-9	2	0	3	-1
0	5	-4	-9	-4	2	0	-2
-2	8	-1	-4	3	1	-3	-2
0	6	4	-1	-2	1	1	-1
0	6	4	-1	-2	1	1	-1
0	6	4	-1	-2	1	1	-1
-1	5	18	8	5	-1	-3	-1
-1	5	18	8	5	-1	-3	-1
-1	5	18	8	5	-1	-3	-1
-1	5	18	8	5	-1	-3	-1
0	1	0	0	-4	0	-2	-2
0	1	0	0	-4	0	-2	-2
0	1	0	0	-4	0	-2	-2
-1	7	0	-4	1	-2	-1	-3
-1	-10	3	-2	-5	1	2	2
-1	-10	3	-2	-5	1	2	2
-1	-10	3	-2	-5	1	2	2
-1	-10	3	-2	-5	1	2	2
-1	-5	-9	-3	1	2	-1	-1
-1	-5	-9	-3	1	2	-1	-1
-1	7	2	-4	2	-1	-2	-1
-1	7	2	-4	2	-1	-2	-1
-4	-5	-1	-6	-6	-1	-3	-1
-4	-5	-1	-6	-6	-1	-3	-1
-2	-15	-18	-16	-8	-2	-3	-1
-2	-15	-18	-16	-8	-2	-3	-1
-2	-15	-18	-16	-8	-2	-3	-1
-2	-15	-18	-16	-8	-2	-3	-1
-2	-15	-18	-16	-8	-2	-3	-1
-2	-15	-18	-16	-8	-2	-3	-1
-2	-15	-18	-16	-8	-2	-3	-1
-2	-15	-18	-16	-8	-2	-3	-1
-2	-15	-18	-16	-8	-2	-3	-1
-2	-15	-18	-16	-8	-2	-3	-1
-2	-15	-18	-16	-8	-2	-3	-1
-2	-15	-18	-16	-8	-2	-3	-1
1	8	4	0	-5	0	0	-1
1	8	4	0	-5	0	0	-1
1	8	4	0	-5	0	0	-1
1	8	4	0	-5	0	0	-1
1	8	4	0	-5	0	0	-1
1	8	4	0	-5	0	0	-1
1	8	4	0	-5	0	0	-1
1	8	4	0	-5	0	0	-1
1	8	4	0	-5	0	0	-1
1	8	4	0	-5	0	0	-1
1	8	4	0	-5	0	0	-1
1	8	4	0	-5	0	0	-1
1	8	4	0	-5	0	0	-1
1	8	4	0	-5	0	0	-1
1	8	4	0	-5	0	0	-1
1	8	4	0	-5	0	0	-1
1	8	4	0	-5	0	0	-1
1	8	4	0	-5	0	0	-1
1	8	4	0	-5	0	0	-1
1	8	4	0	-5	0	0	-1
1	8	4	0	-5	0	0	-1
1	8	4	0	-5	0	0	-1
1	8	4	0	-5	0	0	-1
1	8	4	0	-5	0	0	-1
1	8	4	0	-5	0	0	-1
1	8	4	0	-5	0	0	-1
1	8	4	0	-5	0	0	-1
1	8	4	0	-5	0	0	-1
1	8	4	0	-5	0	0	-1
1	8	4	0	-5	0	0	-1
1	8	4	0	-5	0	0	-1
1	8	4	0	-5	0	0	-1
1	8	4	0	-5	0	0	-1
1	8	4	0	-5	0	0	-1
1	8	4	0	-5	0	0	-1
1	8	4	0	-5	0	0	-1
1	8	4	0	-5	0	0	-1
1	8	4	0	-5	0	0	-1
1	8	4	0	-5	0	0	-1
1	8	4	0	-5	0	0	-1
1	8	4	0	-5	0	0	-1
1	8	4	0	-5	0	0	-1
1	8	4	0	-5	0	0	-1
1	8	4	0	-5	0	0	-1
1	8	4	0	-5	0	0	-1
-2	-3	-4	-2	4	0	0	-1
-2	-3	-4	-2	4	0	0	-1
-2	-3	-4	-2	4	0	0	-1
-2	-3	-4	-2	4	0	0	-1
-2	-3	-4	-2	4	0	0	-1
1	-3	1	-4	5	1	3	0
0	4	5	3	-2	1	3	-1
0	4	5	3	-2	1	3	-1
0	4	5	3	-2	1	3	-1
0	4	5	3	-2	1	3	-1
-1	-1	-4	1	-8	-1	-4	-3
1	4	4	-7	-2	-1	-1	-2
2	-2	-13	-3	-8	-4	-2	-4
-1	1	5	4	0	0	0	0
-1	1	5	4	0	0	0	0
-6	-4	0	5	-2	-3	-1	0
8	1	0	-2	5	2	4	3
-12	-8	3	2	-4	1	0	0
-12	-8	3	2	-4	1	0	0
16	0	-3	-4	-5	-2	3	-1
-22	0	-1	0	-7	-3	0	-2
-22	0	-1	0	-7	-3	0	-2
11	-5	1	0	1	-1	-2	4
-3	-1	3	-2	-11	-2	-5	-3
4	-2	4	1	-3	1	-2	2
4	-2	4	1	-3	1	-2	2
-2	0	4	1	0	0	-4	-4
-2	0	4	1	0	0	-4	-4
7	2	-3	-2	3	0	3	2
7	2	-3	-2	3	0	3	2
-9	-7	-10	-4	4	-1	-1	-5
-9	-7	-10	-4	4	-1	-1	-5
-9	-7	-10	-4	4	-1	-1	-5
-2	0	-1	4	-2	1	1	0
-2	4	12	4	-7	5	3	3
-2	4	12	4	-7	5	3	3
-2	4	12	4	-7	5	3	3
-7	-4	-2	0	-4	3	-3	1
0	-6	-8	5	1	-12	-7	3
0	-6	-8	5	1	-12	-7	3
0	-6	-8	5	1	-12	-7	3
-3	2	-3	8	-4	0	-6	-2
-3	2	-3	8	-4	0	-6	-2
-3	2	-3	8	-4	0	-6	-2
-3	2	-3	8	-4	0	-6	-2
-3	2	-3	8	-4	0	-6	-2
-3	2	-3	8	-4	0	-6	-2
-3	2	-3	8	-4	0	-6	-2
-3	2	-3	8	-4	0	-6	-2
-3	2	-3	8	-4	0	-6	-2
5	-4	-3	4	1	2	3	2
-2	1	-3	-8	1	2	-2	-3
-4	-5	2	-13	5	3	-1	0
-4	-5	2	-13	5	3	-1	0
0	4	12	-4	-1	2	-3	-1
0	4	12	-4	-1	2	-3	-1
-2	1	-1	-7	-4	1	-3	-3
-2	1	-1	-7	-4	1	-3	-3
-2	-3	3	-3	-2	0	0	0
2	20	14	-2	1	4	1	-1
2	20	14	-2	1	4	1	-1
2	20	14	-2	1	4	1	-1
2	20	14	-2	1	4	1	-1
2	20	14	-2	1	4	1	-1
2	20	14	-2	1	4	1	-1
-4	1	14	-8	-2	-2	-1	0
-4	1	14	-8	-2	-2	-1	0
-4	1	14	-8	-2	-2	-1	0
1	4	2	-4	-2	4	-3	-2
4	3	-8	-2	2	-4	1	0
4	3	-8	-2	2	-4	1	0
-1	-1	10	16	3	-1	-3	-5
-1	-1	10	16	3	-1	-3	-5
-1	-1	10	16	3	-1	-3	-5
-1	-10	-2	-4	-4	1	1	-2
-1	-10	-2	-4	-4	1	1	-2
-1	-10	-2	-4	-4	1	1	-2
1	12	13	20	3	2	3	2
1	12	13	20	3	2	3	2
1	12	13	20	3	2	3	2
2	3	13	3	4	-2	-3	-1
-3	2	-4	-1	-9	-1	-5	-4
2	6	11	23	-2	-2	3	2
0	5	-12	-9	-5	-7	-3	0
-1	-3	-18	-12	-8	3	1	1
-1	-3	-18	-12	-8	3	1	1
-1	-3	-18	-12	-8	3	1	1
0	-1	-6	-8	-4	1	0	0
0	-1	-6	-8	-4	1	0	0
0	-1	-6	-8	-4	1	0	0
0	-1	-6	-8	-4	1	0	0
0	-6	-17	-7	-2	0	2	1
0	-6	-17	-7	-2	0	2	1
-1	-7	-3	-6	-6	-1	-3	-1
-3	-10	-5	-3	-6	-5	-1	-5
-3	-10	-5	-3	-6	-5	-1	-5
-3	-10	-5	-3	-6	-5	-1	-5
3	23	33	1	5	4	-1	1
0	-9	-9	-2	-9	-3	9	3
0	-8	1	8	-1	-4	0	1
0	-8	1	8	-1	-4	0	1
0	-8	1	8	-1	-4	0	1
0	5	2	-1	2	-2	0	-1
0	5	2	-1	2	-2	0	-1
-1	-1	-8	-4	-1	-1	-2	0
0	5	8	12	5	2	-4	-1
0	-10	6	2	-4	0	9	2
-2	-16	1	-4	3	-3	-2	-2
-2	-16	1	-4	3	-3	-2	-2
-2	-16	1	-4	3	-3	-2	-2
-2	-16	1	-4	3	-3	-2	-2
-1	-2	-7	-5	-7	0	-6	-3
-1	-2	-7	-5	-7	0	-6	-3
0	0	-12	-7	-4	2	0	-2
2	1	5	-5	-5	1	-2	0
2	1	5	-5	-5	1	-2	0
2	1	5	-5	-5	1	-2	0
2	1	5	-5	-5	1	-2	0
1	1	-13	-11	-3	-1	0	0
1	1	-13	-11	-3	-1	0	0
1	1	-13	-11	-3	-1	0	0
0	17	8	8	0	-1	-2	-1
-1	-2	0	-5	6	5	0	0
-1	-2	0	-5	6	5	0	0
-1	-2	0	-5	6	5	0	0
-1	-2	-4	6	-1	-1	0	-1
0	0	-17	-5	-4	-3	1	2
0	0	-17	-5	-4	-3	1	2
0	0	-17	-5	-4	-3	1	2
-4	-7	-17	-25	-5	-1	-5	-3
-2	-18	-16	-10	3	-5	-3	-2
-2	-18	-16	-10	3	-5	-3	-2
-2	-18	-16	-10	3	-5	-3	-2
-2	0	9	2	-2	-4	-3	1
-2	-10	-1	-3	5	-3	0	-2
-2	-10	-1	-3	5	-3	0	-2
-2	-10	-1	-3	5	-3	0	-2
-2	-10	-1	-3	5	-3	0	-2
-2	-10	-1	-3	5	-3	0	-2
-2	-10	-1	-3	5	-3	0	-2
0	7	5	-1	-2	0	-2	-2
-3	0	2	0	7	0	-1	-2
0	0	-1	3	-1	-1	0	-1
1	0	-5	1	-6	-2	-5	-3
1	0	-5	1	-6	-2	-5	-3
2	1	8	12	-1	2	1	-2
-3	-9	-13	-11	-3	-2	1	1
-3	-9	-13	-11	-3	-2	1	1
0	-5	-10	-15	-4	-2	-2	0
0	-5	-10	-15	-4	-2	-2	0
-4	-5	5	-2	-4	3	0	2
2	8	0	-13	7	1	2	3
-3	-5	-2	0	-2	-1	-2	-1
-3	-5	-2	0	-2	-1	-2	-1
-2	0	25	17	-3	0	-2	-4
1	0	-4	4	4	-2	-6	-1
1	0	-4	4	4	-2	-6	-1
1	0	-4	4	4	-2	-6	-1
4	-3	-4	1	6	-1	2	0
4	-3	-4	1	6	-1	2	0
-21	-11	-3	-2	-6	2	0	-1
-21	-11	-3	-2	-6	2	0	-1
4	-5	2	0	-4	0	0	4
28	7	-5	-5	1	-3	-2	3
4	4	-3	0	-2	1	4	2
4	4	-3	0	-2	1	4	2
4	4	-3	0	-2	1	4	2
-11	-3	0	0	-1	1	2	-1
4	0	1	-3	-2	2	2	0
4	0	1	-3	-2	2	2	0
-5	6	1	1	-3	-4	-3	-2
0	-5	-3	-2	0	3	2	-1
0	-5	-3	-2	0	3	2	-1
-35	7	4	1	1	-1	1	-6
-2	-17	0	1	0	-2	-2	-2
-5	3	-1	-1	-3	-11	-4	-1
-5	3	-1	-1	-3	-11	-4	-1
-5	3	-1	-1	-3	-11	-4	-1
-5	3	-1	-1	-3	-11	-4	-1
-4	0	-2	-1	-3	0	2	-4
3	-12	-4	-1	-3	-10	-8	-2
3	-12	-4	-1	-3	-10	-8	-2
3	-12	-4	-1	-3	-10	-8	-2
-5	-13	-5	5	-6	8	6	0
-5	-13	-5	5	-6	8	6	0
-5	-13	-5	5	-6	8	6	0
-5	-13	-5	5	-6	8	6	0
13	-1	-2	7	-8	-7	-2	-3
-19	-19	-4	6	0	5	2	-8
-19	-19	-4	6	0	5	2	-8
-19	-19	-4	6	0	5	2	-8
11	10	-3	-7	-3	-5	1	2
11	10	-3	-7	-3	-5	1	2
11	10	-3	-7	-3	-5	1	2
11	10	-3	-7	-3	-5	1	2
5	16	0	-8	-9	0	-6	-2
5	16	0	-8	-9	0	-6	-2
5	16	0	-8	-9	0	-6	-2
5	16	0	-8	-9	0	-6	-2
5	16	0	-8	-9	0	-6	-2
5	16	0	-8	-9	0	-6	-2
5	16	0	-8	-9	0	-6	-2
5	16	0	-8	-9	0	-6	-2
5	16	0	-8	-9	0	-6	-2
5	16	0	-8	-9	0	-6	-2
5	16	0	-8	-9	0	-6	-2
-10	-13	-3	-7	-1	1	3	-2
-10	-13	-3	-7	-1	1	3	-2
-10	-13	-3	-7	-1	1	3	-2
-10	-13	-3	-7	-1	1	3	-2
-10	-13	-3	-7	-1	1	3	-2
-3	-4	-3	-9	10	1	-1	-1
-3	-4	-3	-9	10	1	-1	-1
-3	-4	-3	-9	10	1	-1	-1
-3	-4	-3	-9	10	1	-1	-1
-2	4	4	-3	-2	1	-1	-4
-2	4	0	-1	1	-2	-3	-2
-11	-19	-6	-1	1	-1	0	-4
-2	4	0	3	-6	1	-1	-3
-5	4	16	12	-5	2	1	0
1	2	16	5	0	2	1	-1
1	2	16	5	0	2	1	-1
1	-2	0	1	-4	-1	0	3
1	-2	0	1	-4	-1	0	3
-2	-9	5	1	8	5	-1	-1
-2	-1	1	-17	-3	1	0	-1
-2	-1	1	-17	-3	1	0	-1
-2	-1	1	-17	-3	1	0	-1
-2	-1	1	-17	-3	1	0	-1
1	2	-13	-20	-4	0	-1	-2
-2	5	11	1	-4	2	3	-1
-2	5	11	1	-4	2	3	-1
-2	5	11	1	-4	2	3	-1
1	11	9	0	-1	-1	-1	-2
2	26	7	7	-4	3	2	1
2	26	7	7	-4	3	2	1
2	26	7	7	-4	3	2	1
2	26	7	7	-4	3	2	1
2	26	7	7	-4	3	2	1
2	26	7	7	-4	3	2	1
2	26	7	7	-4	3	2	1
2	26	7	7	-4	3	2	1
2	26	7	7	-4	3	2	1
2	26	7	7	-4	3	2	1
2	26	7	7	-4	3	2	1
2	26	7	7	-4	3	2	1
2	26	7	7	-4	3	2	1
2	26	7	7	-4	3	2	1
2	26	7	7	-4	3	2	1
2	26	7	7	-4	3	2	1
2	26	7	7	-4	3	2	1
2	26	7	7	-4	3	2	1
2	26	7	7	-4	3	2	1
2	26	7	7	-4	3	2	1
2	26	7	7	-4	3	2	1
2	26	7	7	-4	3	2	1
2	26	7	7	-4	3	2	1
2	26	7	7	-4	3	2	1
2	26	7	7	-4	3	2	1
2	26	7	7	-4	3	2	1
2	26	7	7	-4	3	2	1
2	26	7	7	-4	3	2	1
2	26	7	7	-4	3	2	1
2	26	7	7	-4	3	2	1
2	26	7	7	-4	3	2	1
2	26	7	7	-4	3	2	1
2	26	7	7	-4	3	2	1
2	26	7	7	-4	3	2	1
2	26	7	7	-4	3	2	1
2	26	7	7	-4	3	2	1
2	26	7	7	-4	3	2	1
2	26	7	7	-4	3	2	1
2	26	7	7	-4	3	2	1
2	26	7	7	-4	3	2	1
-1	0	-21	-4	-4	-6	-6	-2
-1	0	-21	-4	-4	-6	-6	-2
-1	0	-21	-4	-4	-6	-6	-2
-1	0	-21	-4	-4	-6	-6	-2
-1	0	-21	-4	-4	-6	-6	-2
-1	0	-21	-4	-4	-6	-6	-2
-1	0	-21	-4	-4	-6	-6	-2
-1	0	-21	-4	-4	-6	-6	-2
-1	0	-21	-4	-4	-6	-6	-2
-1	0	-21	-4	-4	-6	-6	-2
-1	0	-21	-4	-4	-6	-6	-2
-1	0	-21	-4	-4	-6	-6	-2
1	3	14	0	-1	-1	1	0
1	3	14	0	-1	-1	1	0
0	1	4	-1	-2	-3	1	-1
-2	-3	-30	-32	-8	-3	2	0
-2	-3	-30	-32	-8	-3	2	0
-2	-3	-30	-32	-8	-3	2	0
-4	-9	3	4	-7	-1	-1	-1
2	-2	-7	0	-4	-2	-1	-2
2	-2	-7	0	-4	-2	-1	-2
1	4	14	15	3	-1	1	1
-2	-2	9	0	-5	0	2	-3
-2	-2	9	0	-5	0	2	-3
-2	-2	9	0	-5	0	2	-3
-8	-5	9	6	1	-3	-1	0
-12	-6	-10	-6	-7	-1	-5	-5
-9	5	4	0	-1	1	1	0
-9	5	4	0	-1	1	1	0
17	-3	-3	-5	-3	1	1	1
-10	-3	-4	-1	-4	-1	-1	-6
12	2	1	-2	-6	-1	-2	-1
-8	-1	2	-9	12	-2	-3	-4
-8	-1	2	-9	12	-2	-3	-4
-5	3	8	1	0	-1	2	-1
5	-2	1	-2	-5	1	-3	1
2	-2	-8	-3	-5	2	4	-3
2	-2	-8	-3	-5	2	4	-3
2	-2	-8	-3	-5	2	4	-3
2	-2	-8	-3	-5	2	4	-3
2	-2	-8	-3	-5	2	4	-3
-35	-9	-6	-2	-8	-1	-3	-6
-35	-9	-6	-2	-8	-1	-3	-6
-11	-4	-4	-3	-6	1	-2	1
-11	-4	-4	-3	-6	1	-2	1
-7	4	-2	-1	-1	-1	-3	-2
-7	4	-2	-1	-1	-1	-3	-2
-2	-18	-3	-5	-4	-2	0	4
-2	-18	-3	-5	-4	-2	0	4
-2	-18	-3	-5	-4	-2	0	4
3	7	8	4	6	1	2	-1
-1	-16	-9	0	-3	-9	-5	-1
-1	-16	-9	0	-3	-9	-5	-1
-1	-16	-9	0	-3	-9	-5	-1
-1	-16	-9	0	-3	-9	-5	-1
-1	-16	-9	0	-3	-9	-5	-1
-1	-16	-9	0	-3	-9	-5	-1
-1	-16	-9	0	-3	-9	-5	-1
-5	7	-1	7	-7	0	-3	-1
-5	7	-1	7	-7	0	-3	-1
5	2	-10	14	-2	-5	-2	2
-18	-11	-7	-4	3	-3	4	1
-18	-11	-7	-4	3	-3	4	1
-18	-11	-7	-4	3	-3	4	1
-18	-11	-7	-4	3	-3	4	1
2	7	12	-8	-6	0	0	1
2	7	12	-8	-6	0	0	1
8	-7	-15	-11	-4	1	-1	-4
-7	-8	-2	0	-6	-1	-2	-3
3	-2	3	-9	1	-1	1	-1
3	-2	3	-9	1	-1	1	-1
-4	-4	7	-3	6	-1	2	-1
-3	-1	-10	-1	0	3	-3	-4
-1	-1	-1	-5	0	-3	-3	-2
-1	-1	-1	-5	0	-3	-3	-2
-1	-8	-8	-11	1	-3	2	1
-1	-8	-8	-11	1	-3	2	1
-7	-5	-7	-5	-5	0	-1	0
-7	-5	-7	-5	-5	0	-1	0
-7	-5	-7	-5	-5	0	-1	0
-7	-5	-7	-5	-5	0	-1	0
-7	-5	-7	-5	-5	0	-1	0
-7	-5	-7	-5	-5	0	-1	0
-7	-5	-7	-5	-5	0	-1	0
-7	-5	-7	-5	-5	0	-1	0
-7	-5	-7	-5	-5	0	-1	0
-2	20	22	1	-2	-1	-2	-2
-6	-6	-6	-4	-7	-1	-7	-5
-6	-6	-6	-4	-7	-1	-7	-5
-6	-6	-6	-4	-7	-1	-7	-5
-6	-6	-6	-4	-7	-1	-7	-5
-6	-6	-6	-4	-7	-1	-7	-5
-6	-6	-6	-4	-7	-1	-7	-5
1	8	10	1	3	4	0	0
1	8	10	1	3	4	0	0
0	1	-1	3	-4	-2	-9	-1
-3	1	1	0	6	2	-1	0
2	2	3	3	-3	-1	5	1
-2	-5	3	-2	-5	0	2	-1
0	3	9	14	1	3	-2	-1
0	3	9	14	1	3	-2	-1
0	3	9	14	1	3	-2	-1
0	-5	-6	-1	-1	-4	-3	0
0	2	-3	-6	-9	-2	-1	-3
0	2	-3	-6	-9	-2	-1	-3
0	2	-3	-6	-9	-2	-1	-3
2	-3	-15	0	6	1	1	1
2	-3	-15	0	6	1	1	1
2	-3	-15	0	6	1	1	1
0	-1	-6	-1	-5	-6	-3	-1
1	4	1	-1	-10	3	3	0
1	4	1	-1	-10	3	3	0
0	1	4	-4	-6	2	1	-2
2	-7	-14	-2	-3	-6	0	1
0	7	12	6	-4	-2	0	-3
0	7	12	6	-4	-2	0	-3
0	7	12	6	-4	-2	0	-3
0	2	0	-2	-6	2	-3	0
2	15	-7	2	0	-4	4	0
2	15	-7	2	0	-4	4	0
0	-5	-7	4	-3	-3	1	0
-1	-2	-3	-3	-7	-1	-1	-1
-2	0	0	-1	0	-2	2	1
-2	0	0	-1	0	-2	2	1
-1	1	3	-1	1	0	1	0
-1	1	3	-1	1	0	1	0
1	-3	-9	-3	-6	-5	-3	-2
-1	-9	-2	-5	-2	-1	2	1
0	1	3	-1	0	1	4	1
-4	-2	-2	-11	-5	2	-2	-2
-1	3	-5	1	2	-2	-5	-3
-1	3	-5	1	2	-2	-5	-3
-4	-3	3	1	-7	-3	0	-2
1	-1	-1	3	2	1	1	-1
1	-1	-1	3	2	1	1	-1
-1	-2	5	0	0	3	4	2
-1	-2	5	0	0	3	4	2
1	9	-2	-2	-4	-4	-4	0
1	0	-5	-3	-3	-4	0	1
-3	-5	1	-2	2	1	-1	-3
-3	-5	1	-2	2	1	-1	-3
1	-1	0	-2	-1	0	-1	-2
-2	-5	5	3	2	5	1	-1
-3	-9	-2	-2	-4	-2	-3	-1
-3	-9	-2	-2	-4	-2	-3	-1
-3	-9	-2	-2	-4	-2	-3	-1
-1	-3	2	3	-3	3	3	0
-1	-3	2	3	-3	3	3	0
-1	-3	2	3	-3	3	3	0
-1	-3	2	3	-3	3	3	0
-4	-2	5	-5	-4	-2	-3	0
-4	-2	5	-5	-4	-2	-3	0
-4	-2	5	-5	-4	-2	-3	0
-4	-2	5	-5	-4	-2	-3	0
1	8	4	-1	-3	-4	2	2
0	-4	-8	-4	-1	0	-5	-3
-2	-10	0	-1	-8	-1	3	0
-1	-8	-16	-4	-1	-9	-4	-1
2	3	5	9	0	2	5	3
2	3	5	9	0	2	5	3
-4	-5	-9	-9	-5	0	-1	0
-4	-5	-9	-9	-5	0	-1	0
-5	-9	2	-9	2	2	-9	-2
-5	-9	2	-9	2	2	-9	-2
3	3	-3	-2	-5	-3	0	-1
3	3	-3	-2	-5	-3	0	-1
-4	-8	-3	-6	-7	3	-2	-4
-4	-8	-3	-6	-7	3	-2	-4
-4	-8	-3	-6	-7	3	-2	-4
-1	-1	-1	13	2	-6	-5	-1
0	2	1	3	-3	10	4	0
2	0	1	-8	-3	-8	-4	-1
2	0	1	-8	-3	-8	-4	-1
-3	-2	4	0	7	-8	-1	0
3	6	5	-4	-4	-7	-4	-2
1	0	2	3	-1	1	2	-1
1	0	2	3	-1	1	2	-1
1	0	2	3	-1	1	2	-1
1	-7	1	1	-6	-15	-3	4
1	-7	1	1	-6	-15	-3	4
1	-7	1	1	-6	-15	-3	4
-5	2	6	2	6	4	-5	-4
-5	2	6	2	6	4	-5	-4
-5	16	-4	0	2	4	1	-1
-5	16	-4	0	2	4	1	-1
-1	2	-4	1	-2	9	4	0
5	0	2	1	0	7	5	1
5	0	2	1	0	7	5	1
5	0	2	1	0	7	5	1
5	0	2	1	0	7	5	1
5	0	2	1	0	7	5	1
5	0	2	1	0	7	5	1
0	10	1	-2	-4	1	-5	-5
3	-20	-4	-2	-1	-2	-2	0
3	-20	-4	-2	-1	-2	-2	0
5	0	-6	-1	1	4	7	6
-7	-14	-5	-1	-5	-5	-1	1
4	0	2	1	-3	0	2	-2
4	0	2	1	-3	0	2	-2
4	0	2	1	-3	0	2	-2
-5	-15	-5	-3	6	0	-3	0
-1	6	-3	-2	-3	-2	-2	-1
0	7	2	-1	-3	2	0	-1
0	7	2	-1	-3	2	0	-1
-1	-2	-4	-1	-2	3	2	-2
-2	-5	-13	-6	-3	2	0	0
-2	-5	-13	-6	-3	2	0	0
-2	-5	-13	-6	-3	2	0	0
3	10	2	-1	0	-2	2	1
0	12	11	-4	-1	0	2	1
1	-2	0	-3	0	0	1	1
1	-2	0	-3	0	0	1	1
-3	-11	-5	-7	-4	-4	-4	-4
-2	-13	-3	-9	0	-4	-3	0
-2	-13	-3	-9	0	-4	-3	0
-2	-13	-3	-9	0	-4	-3	0
-3	-5	-7	-11	-6	3	-1	-1
-2	1	7	-2	0	0	-4	0
-2	1	7	-2	0	0	-4	0
-2	1	7	-2	0	0	-4	0
-2	1	7	-2	0	0	-4	0
-2	1	7	-2	0	0	-4	0
-2	1	7	-2	0	0	-4	0
-2	1	7	-2	0	0	-4	0
-2	1	7	-2	0	0	-4	0
-2	1	7	-2	0	0	-4	0
-2	1	7	-2	0	0	-4	0
-2	1	7	-2	0	0	-4	0
-2	1	7	-2	0	0	-4	0
-1	-1	0	9	-3	-8	2	3
-1	-1	0	9	-3	-8	2	3
-1	-1	0	9	-3	-8	2	3
0	5	7	3	0	0	-1	1
0	5	7	3	0	0	-1	1
-1	5	-1	-7	-3	1	-4	-2
-1	2	-5	-2	3	1	-3	-2
-1	2	-5	-2	3	1	-3	-2
-2	-9	-9	0	-1	0	1	-4
-2	-6	-16	-11	1	-1	-6	-2
-2	-6	-16	-11	1	-1	-6	-2
-2	-6	-16	-11	1	-1	-6	-2
-2	-6	-16	-11	1	-1	-6	-2
1	0	-1	-5	-9	0	-3	-3
1	0	-1	-5	-9	0	-3	-3
1	4	12	5	-2	0	2	1
1	-1	-7	5	-3	-2	-2	-1
-4	-5	-3	-9	-5	-10	-6	0
-4	-5	-3	-9	-5	-10	-6	0
1	2	5	-5	-6	0	2	-1
-1	-5	2	5	5	2	1	-1
-1	-5	2	5	5	2	1	-1
-1	-5	2	5	5	2	1	-1
0	-11	-18	-6	1	-3	-3	0
0	2	-7	-7	-11	1	-2	-1
0	2	-7	-7	-11	1	-2	-1
0	2	-7	-7	-11	1	-2	-1
2	3	11	-4	3	0	2	1
2	3	11	-4	3	0	2	1
2	3	11	-4	3	0	2	1
-1	1	-7	-6	-4	1	-2	-3
-1	2	10	4	-1	1	3	-1
-2	1	-4	-3	-7	0	-2	-2
-2	1	-4	-3	-7	0	-2	-2
1	-2	3	2	-4	-1	-1	1
-1	-6	-22	-18	-10	1	2	1
0	3	-1	2	4	2	0	0
0	3	-1	2	4	2	0	0
-2	-2	11	5	-5	-1	-2	-2
0	0	7	6	-5	-1	-1	0
-1	-5	-7	1	-8	-3	-3	-1
-1	-5	-7	1	-8	-3	-3	-1
-1	1	2	9	0	1	0	-2
1	5	14	11	3	-1	-1	0
1	5	14	11	3	-1	-1	0
1	5	14	11	3	-1	-1	0
1	5	14	11	3	-1	-1	0
-2	2	7	-3	-5	2	5	1
-2	2	7	-3	-5	2	5	1
-2	2	7	-3	-5	2	5	1
-2	2	7	-3	-5	2	5	1
-4	-8	0	1	-3	-2	-1	-3
0	-3	-3	-9	-7	2	-1	-1
0	-3	-3	-9	-7	2	-1	-1
0	-3	-3	-9	-7	2	-1	-1
3	11	4	3	1	0	1	1
-2	-5	-4	-1	-5	3	-6	-1
-2	-5	-4	-1	-5	3	-6	-1
-2	-5	-4	-1	-5	3	-6	-1
-2	-5	-4	-1	-5	3	-6	-1
-1	-6	-6	-7	0	0	-2	-1
-1	-6	-6	-7	0	0	-2	-1
-1	-6	-6	-7	0	0	-2	-1
-1	-6	-6	-7	0	0	-2	-1
-1	-4	-1	6	-3	2	0	-2
-3	-8	0	-2	-7	-4	-4	-2
-3	-8	0	-2	-7	-4	-4	-2
-3	-8	0	-2	-7	-4	-4	-2
1	8	3	0	0	0	-2	0
1	0	-3	-10	-9	15	4	0
-1	-3	-3	-4	-4	-10	-5	-3
0	-1	0	-3	-5	-4	0	0
0	-1	0	-3	-5	-4	0	0
0	7	22	13	4	-3	-1	0
0	7	22	13	4	-3	-1	0
-4	3	-5	1	2	-1	1	2
-4	3	-5	1	2	-1	1	2
-4	3	-5	1	2	-1	1	2
0	-1	-3	3	1	1	3	0
-1	-13	-9	-6	-7	-2	-2	-1
-1	-13	-9	-6	-7	-2	-2	-1
1	0	1	8	2	-3	-7	-1
1	-1	-11	1	-8	-5	-3	-4
-1	-1	-7	-7	-5	1	0	-1
1	-25	-32	-5	0	-2	2	-1
-2	7	1	14	0	-1	1	0
-2	7	1	14	0	-1	1	0
-1	-10	-21	-9	-4	0	-1	0
-3	-7	10	3	-4	1	0	0
-3	-3	-2	-6	-3	1	-2	-2
5	17	10	1	1	-1	1	0
5	17	10	1	1	-1	1	0
5	17	10	1	1	-1	1	0
-2	-4	-6	-6	-6	-2	-1	-2
1	-7	-23	-4	-1	2	1	0
-17	-3	-1	-1	-4	0	-1	-3
-17	-3	-1	-1	-4	0	-1	-3
-17	-3	-1	-1	-4	0	-1	-3
-17	-3	-1	-1	-4	0	-1	-3
-17	-3	-1	-1	-4	0	-1	-3
4	-11	6	1	-6	1	0	-1
4	-11	6	1	-6	1	0	-1
4	-11	6	1	-6	1	0	-1
17	-3	-3	1	6	-2	-2	1
-4	4	0	1	3	-15	-2	1
-5	2	0	1	-3	15	11	-1
14	3	1	-1	4	17	-4	-1
14	3	1	-1	4	17	-4	-1
14	3	1	-1	4	17	-4	-1
14	3	1	-1	4	17	-4	-1
14	3	1	-1	4	17	-4	-1
14	3	1	-1	4	17	-4	-1
14	3	1	-1	4	17	-4	-1
14	3	1	-1	4	17	-4	-1
14	3	1	-1	4	17	-4	-1
14	3	1	-1	4	17	-4	-1
1	4	-1	-7	-12	-26	7	1
1	4	-1	-7	-12	-26	7	1
6	11	4	1	-7	-32	-12	0
6	8	-8	0	-3	-11	4	-2
6	8	-8	0	-3	-11	4	-2
6	8	-8	0	-3	-11	4	-2
-4	-13	1	5	-6	-5	-1	1
-2	-9	-2	-1	0	6	2	0
-2	-9	-2	-1	0	6	2	0
-1	-9	-4	-8	-5	-2	2	0
-1	-9	-4	-8	-5	-2	2	0
-2	-5	-8	-16	-1	2	-1	-1
-2	-5	-8	-16	-1	2	-1	-1
-2	-5	-8	-16	-1	2	-1	-1
-2	-5	-8	-16	-1	2	-1	-1
-2	-5	-8	-16	-1	2	-1	-1
-2	-5	-8	-16	-1	2	-1	-1
-2	-5	-8	-16	-1	2	-1	-1
1	4	12	-6	2	-6	0	-1
1	6	-7	-2	-4	-4	2	0
1	6	-7	-2	-4	-4	2	0
1	6	-7	-2	-4	-4	2	0
1	6	-7	-2	-4	-4	2	0
1	6	-7	-2	-4	-4	2	0
1	6	-7	-2	-4	-4	2	0
0	3	-13	6	-2	-2	1	0
0	3	-13	6	-2	-2	1	0
0	3	-13	6	-2	-2	1	0
2	0	-3	3	-2	4	-1	0
1	4	-3	2	-4	1	1	2
-2	2	-4	0	1	9	-2	1
-2	2	-4	0	1	9	-2	1
-2	2	-4	0	1	9	-2	1
-1	1	-8	0	-4	9	6	2
-3	-10	-12	4	-1	2	4	0
-3	-10	-12	4	-1	2	4	0
0	3	7	6	-1	-1	2	0
-2	-7	-6	-1	2	8	-3	-2
-2	-7	-6	-1	2	8	-3	-2
-2	-7	-6	-1	2	8	-3	-2
-1	-2	-4	-5	-3	-16	-5	-3
-2	2	6	0	3	12	2	0
-2	2	6	0	3	12	2	0
-2	2	6	0	3	12	2	0
-2	2	6	0	3	12	2	0
-2	2	6	0	3	12	2	0
-3	-2	-2	-4	-6	-6	-4	-1
-2	-3	-2	-8	-1	5	3	1
-2	-3	-2	-8	-1	5	3	1
-2	-3	-2	-8	-1	5	3	1
-3	-2	5	-2	0	21	3	-2
-3	-2	5	-2	0	21	3	-2
-3	-2	5	-2	0	21	3	-2
-1	3	7	-1	-2	1	-3	-1
-1	-2	-6	-4	2	-7	-4	-2
2	2	0	3	-5	-6	-3	-4
2	2	0	3	-5	-6	-3	-4
-3	-4	-2	-2	1	4	-4	-2
-1	2	-1	0	-1	-3	-1	1
-2	-8	-6	-8	-6	-5	-6	-1
-2	-8	-6	-8	-6	-5	-6	-1
0	9	5	0	6	-2	1	-1
0	9	5	0	6	-2	1	-1
-3	-6	-6	-5	-6	-4	-3	-1
-3	-6	-6	-5	-6	-4	-3	-1
-1	4	12	0	-2	-7	-5	-1
-1	4	12	0	-2	-7	-5	-1
0	1	7	1	-1	1	1	0
0	1	7	1	-1	1	1	0
0	1	7	1	-1	1	1	0
-3	-16	-8	-6	-7	-1	1	-1
0	-4	-3	-4	-1	3	3	2
0	-4	-3	-4	-1	3	3	2
-1	4	3	2	-3	13	8	-1
-2	-3	-18	-22	-4	-7	-7	-3
-2	-3	-18	-22	-4	-7	-7	-3
0	1	5	4	-2	1	5	2
-4	-5	4	-2	-3	-1	-4	1
1	8	-8	-1	2	-4	-3	-1
1	8	-8	-1	2	-4	-3	-1
-1	1	-4	-6	0	-2	2	-1
-1	1	-4	-6	0	-2	2	-1
-1	1	-4	-6	0	-2	2	-1
-1	1	-4	-6	0	-2	2	-1
-3	-7	0	-1	4	0	-10	-3
1	3	-2	6	-3	-3	0	0
-2	-9	-10	-2	0	-3	1	-1
-2	-9	-10	-2	0	-3	1	-1
-1	-3	-13	-8	2	4	1	-4
-1	-3	-13	-8	2	4	1	-4
-1	-3	-13	-8	2	4	1	-4
-1	-3	-13	-8	2	4	1	-4
0	3	-1	3	0	-2	-9	0
0	3	-1	3	0	-2	-9	0
0	1	0	1	0	3	2	-1
0	1	0	1	0	3	2	-1
-1	1	-1	-3	-8	1	-2	-1
-1	1	-1	-3	-8	1	-2	-1
-3	-9	-6	5	1	-2	1	-2
0	-2	-2	2	-2	-3	0	2
0	-2	-2	2	-2	-3	0	2
-1	-3	-7	-1	-2	0	0	-1
-1	2	-6	-3	-6	-1	-1	0
-1	2	-6	-3	-6	-1	-1	0
-1	2	-6	-3	-6	-1	-1	0
-1	2	4	-2	1	1	-1	1
1	0	0	-2	-6	0	0	-1
1	0	0	-2	-6	0	0	-1
1	0	0	-2	-6	0	0	-1
0	-4	-4	3	-2	2	0	-2
0	-4	-4	3	-2	2	0	-2
0	2	3	2	-1	3	2	-1
1	5	12	5	0	-3	1	-1
-2	-7	-16	-5	-7	-4	-2	-1
1	5	3	4	0	-3	0	1
2	9	11	11	1	0	3	1
2	9	11	11	1	0	3	1
-1	-2	-5	-4	-5	-2	-2	-2
-1	-2	-5	-4	-5	-2	-2	-2
-1	-2	-5	-4	-5	-2	-2	-2
-2	-9	5	15	7	0	-2	-4
-1	2	-2	-1	3	2	-1	0
7	-3	-3	-3	-9	-1	3	1
7	-3	-3	-3	-9	-1	3	1
-6	-13	-5	-4	-13	-6	2	-3
-10	-4	5	-3	-5	-1	1	1
-10	-4	5	-3	-5	-1	1	1
-10	-4	5	-3	-5	-1	1	1
1	-4	-6	0	0	-3	-2	-1
1	-4	-6	0	0	-3	-2	-1
1	-4	-6	0	0	-3	-2	-1
1	-4	-6	0	0	-3	-2	-1
0	-3	-14	-4	4	3	0	0
-1	5	-10	5	-10	-25	-2	3
-1	5	-10	5	-10	-25	-2	3
1	-4	4	-7	-4	10	3	0
1	-4	4	-7	-4	10	3	0
-1	-3	-5	4	4	0	1	0
11	5	4	-2	-6	-4	1	2
5	-6	3	-2	-4	-5	-8	-3
-26	4	4	3	-7	-1	-2	-5
-26	4	4	3	-7	-1	-2	-5
31	5	1	1	-2	8	2	5
31	5	1	1	-2	8	2	5
31	5	1	1	-2	8	2	5
31	5	1	1	-2	8	2	5
31	5	1	1	-2	8	2	5
31	5	1	1	-2	8	2	5
-50	-13	-1	-1	-14	-45	-12	-7
-50	-13	-1	-1	-14	-45	-12	-7
-50	-13	-1	-1	-14	-45	-12	-7
-3	11	1	2	-4	9	5	0
5	-26	0	5	-5	9	3	4
5	-26	0	5	-5	9	3	4
5	-26	0	5	-5	9	3	4
5	-26	0	5	-5	9	3	4
-3	-4	2	13	-7	-9	-4	-8
-3	-4	2	13	-7	-9	-4	-8
-3	-4	2	13	-7	-9	-4	-8
3	10	-1	9	-1	1	2	-1
-9	-12	0	-12	3	1	-1	-1
-9	-12	0	-12	3	1	-1	-1
-9	-12	0	-12	3	1	-1	-1
1	5	6	-14	3	3	3	-1
5	-8	-1	-11	-4	-6	-1	1
2	7	-5	-8	4	2	0	-3
2	7	-5	-8	4	2	0	-3
-7	-6	-8	-7	1	-2	3	-2
-1	4	2	-6	3	-4	-3	2
0	5	-2	-3	2	3	-3	-1
0	5	-2	-3	2	3	-3	-1
0	5	-2	-3	2	3	-3	-1
1	-5	-6	-4	-2	-6	-4	-1
1	-5	-6	-4	-2	-6	-4	-1
1	-5	-6	-4	-2	-6	-4	-1
1	-5	-6	-4	-2	-6	-4	-1
1	-5	-6	-4	-2	-6	-4	-1
1	-5	-6	-4	-2	-6	-4	-1
1	-5	-6	-4	-2	-6	-4	-1
-5	0	-7	-3	-4	0	-1	-4
-5	0	-7	-3	-4	0	-1	-4
-1	13	11	4	-2	-10	-4	0
-1	13	11	4	-2	-10	-4	0
0	3	7	6	3	1	5	1
-1	3	-3	-1	-10	-4	-6	-1
-1	-6	-12	6	1	-4	0	0
-1	-6	-12	6	1	-4	0	0
0	2	6	11	5	-5	-1	0
0	2	6	11	5	-5	-1	0
0	2	6	11	5	-5	-1	0
0	2	6	11	5	-5	-1	0
-2	-8	-7	7	-6	1	1	0
0	-10	-5	-4	3	0	1	-1
-1	-8	-7	-2	-4	-1	-2	0
-1	-8	-7	-2	-4	-1	-2	0
-2	4	-7	1	-1	2	-1	0
0	4	19	9	1	0	2	1
0	4	19	9	1	0	2	1
0	4	19	9	1	0	2	1
-1	-9	3	0	-7	0	-2	-1
-2	-7	2	3	-1	-1	-4	-2
-2	-7	2	3	-1	-1	-4	-2
-2	-7	2	3	-1	-1	-4	-2
-4	-8	-11	-5	3	-2	-1	1
-1	-4	-11	-2	5	-16	-3	0
-1	3	5	-10	-8	1	-1	-1
-1	3	5	-10	-8	1	-1	-1
-3	-9	2	-2	-7	4	1	0
1	6	3	7	1	2	1	0
0	-3	-5	2	0	1	-1	-3
0	-3	-5	2	0	1	-1	-3
0	-1	6	1	-4	3	0	3
0	-1	6	1	-4	3	0	3
-3	-1	-8	1	-3	2	-2	-3
-3	-1	-8	1	-3	2	-2	-3
1	2	-5	-5	-5	-2	-1	-2
0	2	1	0	-3	-5	-7	-1
0	2	1	0	-3	-5	-7	-1
0	2	1	0	-3	-5	-7	-1
0	2	1	0	-3	-5	-7	-1
1	0	2	-4	-6	-14	-11	2
-2	1	10	7	-2	-2	0	-1
0	3	9	3	0	12	5	-2
0	-7	-6	1	2	12	8	0
-1	-4	-7	-5	-5	14	5	0
-1	-4	-7	-5	-5	14	5	0
-1	-4	-7	-5	-5	14	5	0
-4	-5	-2	-6	-2	-11	-9	0
-2	-1	1	2	-1	-10	-10	1
0	3	10	4	-4	-10	-8	-2
0	4	2	2	-3	-2	1	1
0	4	2	2	-3	-2	1	1
0	4	2	2	-3	-2	1	1
0	-7	-3	-4	0	0	-3	-1
-3	-1	1	1	-3	4	-1	0
-4	-9	-13	-4	-1	3	-2	-3
1	5	3	-6	-4	-2	-2	-2
-3	-5	-7	-8	-5	-1	-1	-1
-1	-5	-10	-3	2	0	0	-2
0	0	16	22	0	1	2	0
-1	2	-6	-4	1	-4	-3	-4
-1	2	-6	-4	1	-4	-3	-4
1	7	-2	0	-2	-5	1	-1
-2	-2	9	-8	-5	-1	-2	0
1	15	18	13	7	2	1	1
-4	0	5	0	-5	5	-2	-2
-4	0	5	0	-5	5	-2	-2
2	4	1	2	6	-3	3	1
-2	-6	-5	-12	-8	1	0	-1
-2	1	-6	-3	1	-1	-3	-3
-2	1	-6	-3	1	-1	-3	-3
-1	4	2	3	-5	-2	0	1
-1	-6	-5	-4	-7	-1	-4	-2
-1	-6	-5	-4	-7	-1	-4	-2
-1	-6	-5	-4	-7	-1	-4	-2
-1	-6	-5	-4	-7	-1	-4	-2
1	4	-6	-6	-5	-2	-2	-2
1	4	-6	-6	-5	-2	-2	-2
1	4	-6	-6	-5	-2	-2	-2
-1	-3	-17	0	-3	-6	-6	-1
-3	-4	0	-17	1	2	1	-1
-2	-5	4	-1	-5	2	-2	-2
-2	-5	4	-1	-5	2	-2	-2
-2	5	8	3	-3	-1	-5	-4
-2	-9	-12	-4	-7	-3	1	0
-2	-1	1	-6	4	-1	1	3
-2	-1	1	-6	4	-1	1	3
-2	-1	1	-6	4	-1	1	3
1	-10	-5	-3	-5	0	0	-1
0	15	21	9	-4	2	5	1
0	15	21	9	-4	2	5	1
7	-10	-4	-5	-2	1	-1	2
-5	-1	-4	0	-6	-2	-1	-1
-5	-1	-4	0	-6	-2	-1	-1
-5	-1	-4	0	-6	-2	-1	-1
-5	-1	-4	0	-6	-2	-1	-1
-21	-22	0	-3	0	-2	2	-1
8	13	-1	1	-2	8	4	-2
8	13	-1	1	-2	8	4	-2
8	13	-1	1	-2	8	4	-2
17	-6	-3	0	0	3	9	1
22	14	-1	3	0	1	5	3
22	14	-1	3	0	1	5	3
-2	6	2	0	-6	-9	-13	0
16	12	4	-1	-6	-3	2	3
-6	-2	0	0	-9	5	1	0
-13	-10	4	0	-2	-1	10	-1
-13	-10	4	0	-2	-1	10	-1
-13	-10	4	0	-2	-1	10	-1
21	1	0	0	-1	0	-5	-5
-15	1	-3	-3	0	3	4	1
-5	-2	1	-2	-10	1	1	0
32	-1	1	-3	1	0	-5	4
-32	-5	-3	-3	-1	3	-2	-3
-32	-5	-3	-3	-1	3	-2	-3
-32	-5	-3	-3	-1	3	-2	-3
-32	-5	-3	-3	-1	3	-2	-3
44	-9	-10	-2	-3	-6	-5	6
-3	-3	3	10	1	2	-4	-6
-3	-3	3	10	1	2	-4	-6
-3	-3	3	10	1	2	-4	-6
8	13	4	12	-8	1	-1	3
8	13	4	12	-8	1	-1	3
8	13	4	12	-8	1	-1	3
8	13	4	12	-8	1	-1	3
-11	-12	-2	-2	-4	-2	-2	-1
-11	-9	1	-6	-6	4	1	-3
-11	-9	1	-6	-6	4	1	-3
-11	-9	1	-6	-6	4	1	-3
-11	-9	1	-6	-6	4	1	-3
-9	-15	-8	-17	-1	-2	-1	-1
-9	-15	-8	-17	-1	-2	-1	-1
-9	-15	-8	-17	-1	-2	-1	-1
-4	-4	-11	-13	-1	-4	-2	2
-4	-4	-11	-13	-1	-4	-2	2
-4	-4	-11	-13	-1	-4	-2	2
-4	-4	-11	-13	-1	-4	-2	2
-4	-4	-11	-13	-1	-4	-2	2
-4	-4	-11	-13	-1	-4	-2	2
-4	-4	-11	-13	-1	-4	-2	2
-4	-4	-11	-13	-1	-4	-2	2
-4	-4	-11	-13	-1	-4	-2	2
-7	0	3	-7	-5	0	0	-1
2	2	-16	-1	-1	-5	1	2
1	14	-2	3	-3	5	2	-1
1	14	-2	3	-3	5	2	-1
-3	-9	-3	-2	5	1	0	-1
-3	-9	-3	-2	5	1	0	-1
-3	-8	7	-10	-5	2	0	1
3	-4	-3	8	5	-3	0	0
3	-4	-3	8	5	-3	0	0
3	-4	-3	8	5	-3	0	0
-2	-15	-6	1	-6	0	-1	0
-3	20	1	3	-3	-3	-5	-4
-2	-4	-7	12	9	-5	0	0
4	-24	-23	3	-4	-2	2	1
-8	-30	37	2	-7	-1	-4	1
-2	5	-5	-6	3	-5	-2	-1
-2	5	-5	-6	3	-5	-2	-1
-2	5	-5	-6	3	-5	-2	-1
-2	5	-5	-6	3	-5	-2	-1
1	13	9	0	-5	-17	-5	-1
1	13	9	0	-5	-17	-5	-1
1	13	9	0	-5	-17	-5	-1
1	13	9	0	-5	-17	-5	-1
-1	-1	-7	-1	2	3	-1	-3
-5	-2	0	-5	-5	-5	-1	-3
-5	-2	0	-5	-5	-5	-1	-3
0	-10	0	3	-1	11	10	1
1	-13	-6	1	2	15	4	-2
-2	1	-2	-1	-8	11	3	3
-2	1	-2	-1	-8	11	3	3
2	0	-7	-2	-2	3	3	0
-3	4	-2	-4	-3	1	2	-2
-3	4	-2	-4	-3	1	2	-2
-3	4	-2	-4	-3	1	2	-2
-1	0	-2	-5	-4	-8	-7	2
-1	-1	0	0	-3	-7	-1	-1
-1	6	-3	-2	-5	1	-6	-5
-1	6	-3	-2	-5	1	-6	-5
0	-4	-12	-2	-3	-8	-7	-2
0	-4	-12	-2	-3	-8	-7	-2
1	0	4	-3	-6	2	1	0
1	0	4	-3	-6	2	1	0
0	-5	-7	-2	-1	0	2	0
0	0	2	1	-1	-3	1	0
-1	2	2	3	-2	10	2	-2
-1	2	2	3	-2	10	2	-2
-1	5	6	2	-2	-4	-4	-5
1	-8	-4	-2	0	-2	5	1
1	-8	-4	-2	0	-2	5	1
1	-8	-4	-2	0	-2	5	1
-2	2	0	-2	-4	-4	2	0
-1	-2	-3	0	-1	-3	-2	1
1	-3	-2	0	-1	1	1	2
-3	0	8	2	-2	0	2	0
-1	0	-5	-3	-5	-3	-3	-3
0	4	1	-1	2	10	2	2
-1	-10	-7	-2	-4	-1	0	-2
-1	-10	-7	-2	-4	-1	0	-2
-1	0	0	1	-2	0	0	-5
-1	0	0	1	-2	0	0	-5
-1	10	-2	-1	1	-5	-7	1
-1	10	-2	-1	1	-5	-7	1
1	0	-1	-2	-5	-2	2	0
1	0	-1	-2	-5	-2	2	0
1	-1	-1	-13	-6	-5	0	-2
1	-1	-1	-13	-6	-5	0	-2
1	1	1	2	-1	-1	3	1
0	-7	-5	7	-4	-2	4	1
0	1	7	-3	-5	-6	-3	-1
-1	-4	-10	-6	-4	-2	-2	-2
-1	2	-1	-2	-6	2	5	2
2	4	3	0	2	-3	0	0
2	4	3	0	2	-3	0	0
-2	-5	-4	-1	-1	-3	-7	1
-4	-8	1	-6	-5	-2	-2	-3
3	9	9	12	4	2	1	-1
-3	-3	-4	-5	0	1	2	2
-3	-3	-4	-5	0	1	2	2
0	2	8	-1	-2	5	1	0
0	2	8	-1	-2	5	1	0
0	2	8	-1	-2	5	1	0
-3	-8	-3	-1	-2	1	0	-1
-3	-8	-3	-1	-2	1	0	-1
-3	-8	-3	-1	-2	1	0	-1
-2	4	2	-2	5	-1	0	-3
-2	4	2	-2	5	-1	0	-3
2	0	-1	-5	-7	-3	3	1
-3	-12	-1	0	-3	-2	-2	-2
-3	-7	1	-4	-1	-5	-8	-2
1	8	7	7	2	-1	3	2
1	4	8	3	-6	0	1	2
-1	-4	-7	-2	-1	0	5	1
0	3	0	-2	-12	2	3	0
-4	-3	0	-6	2	-1	-8	-3
-4	-3	0	-6	2	-1	-8	-3
1	2	-2	-7	-2	-5	-6	-4
2	-4	-10	8	-2	-3	0	0
2	-4	-10	8	-2	-3	0	0
2	-4	-10	8	-2	-3	0	0
1	2	3	-8	1	1	-1	-3
3	-6	-14	0	-4	1	8	2
0	3	1	0	0	4	3	3
0	3	1	0	0	4	3	3
-5	-1	5	1	-8	4	-6	-5
-1	-2	-12	-4	7	-12	-1	0
0	-5	-16	4	-5	2	-1	1
-4	-10	11	3	4	-3	0	-1
-4	-10	11	3	4	-3	0	-1
-1	-2	-23	7	-6	-4	-4	-3
-1	-2	-23	7	-6	-4	-4	-3
1	-2	-3	-1	-4	8	3	0
-4	-1	2	8	10	-1	5	7
-4	-1	2	8	10	-1	5	7
-4	-1	2	8	10	-1	5	7
4	4	8	6	6	8	2	3
1	-4	0	4	-8	-5	0	2
1	-4	0	4	-8	-5	0	2
-5	-6	1	-2	2	3	-2	-2
-5	-6	1	-2	2	3	-2	-2
-5	-6	1	-2	2	3	-2	-2
-5	-6	1	-2	2	3	-2	-2
-1	-17	-14	-5	-8	-6	3	-2
1	-1	0	-9	1	1	-1	-3
1	-1	0	-9	1	1	-1	-3
1	-1	0	-9	1	1	-1	-3
1	-1	0	-9	1	1	-1	-3
1	-1	0	-9	1	1	-1	-3
1	-1	0	-9	1	1	-1	-3
1	-1	0	-9	1	1	-1	-3
1	-1	0	-9	1	1	-1	-3
1	-1	0	-9	1	1	-1	-3
1	-1	0	-9	1	1	-1	-3
1	-1	0	-9	1	1	-1	-3
1	-1	0	-9	1	1	-1	-3
1	-1	0	-9	1	1	-1	-3
1	-1	0	-9	1	1	-1	-3
1	-1	0	-9	1	1	-1	-3
1	-1	0	-9	1	1	-1	-3
1	-1	0	-9	1	1	-1	-3
1	-1	0	-9	1	1	-1	-3
1	-1	0	-9	1	1	-1	-3
1	-1	0	-9	1	1	-1	-3
1	-1	0	-9	1	1	-1	-3
1	-1	0	-9	1	1	-1	-3
1	-1	0	-9	1	1	-1	-3
1	-1	0	-9	1	1	-1	-3
1	-1	0	-9	1	1	-1	-3
1	-1	0	-9	1	1	-1	-3
5	3	-9	-10	-4	-2	-1	1
5	3	-9	-10	-4	-2	-1	1
5	3	-9	-10	-4	-2	-1	1
5	3	-9	-10	-4	-2	-1	1
1	2	-1	9	1	2	1	-1
1	2	-1	9	1	2	1	-1
0	8	4	-5	-2	2	2	0
0	8	4	-5	-2	2	2	0
0	8	4	-5	-2	2	2	0
0	8	4	-5	-2	2	2	0
1	10	1	0	0	1	1	0
-2	-7	0	-4	-8	0	2	-5
-2	-7	0	-4	-8	0	2	-5
-2	-7	0	-4	-8	0	2	-5
5	9	10	16	3	4	-3	1
-3	-6	5	7	-1	-1	-1	-4
0	-1	-15	-5	-7	-2	-1	-1
0	0	1	0	1	1	-4	-1
0	0	1	0	1	1	-4	-1
0	0	1	0	1	1	-4	-1
0	3	8	15	1	0	4	2
-2	-16	1	7	-4	0	-2	-1
-2	-16	1	7	-4	0	-2	-1
-2	-16	1	7	-4	0	-2	-1
-2	-16	1	7	-4	0	-2	-1
1	5	-11	-2	0	-1	0	-2
1	5	-11	-2	0	-1	0	-2
1	5	-11	-2	0	-1	0	-2
-2	1	1	1	-2	3	0	-2
0	9	18	5	-3	-3	1	0
-1	1	5	-3	0	2	-1	2
0	3	-9	2	-1	-7	-5	-4
0	8	-1	-3	-9	6	5	0
1	-2	-13	-5	-2	-3	-3	0
1	-2	-13	-5	-2	-3	-3	0
-2	-6	0	1	1	-2	-3	-1
2	9	14	7	-2	-2	-1	-2
-3	-7	-8	-6	-2	-4	-4	-1
-3	-7	-8	-6	-2	-4	-4	-1
-3	-8	-14	0	-1	-4	-2	-3
-6	-13	-8	-9	-7	-3	-3	-3
1	3	4	-2	0	-2	2	0
1	3	4	-2	0	-2	2	0
0	-2	1	2	-1	5	2	0
0	-2	1	2	-1	5	2	0
-1	-4	-2	1	-3	1	-1	-1
-1	-4	-2	1	-3	1	-1	-1
-3	-4	-10	-7	-9	-4	-1	-1
-1	-6	10	3	-6	0	5	3
2	17	13	5	2	3	2	0
2	17	13	5	2	3	2	0
2	17	13	5	2	3	2	0
2	17	13	5	2	3	2	0
0	3	0	-3	-6	3	0	0
0	3	0	-3	-6	3	0	0
0	3	0	-3	-6	3	0	0
3	-5	1	-2	-4	-4	8	2
-1	3	10	-6	-10	-1	-2	-3
-1	3	10	-6	-10	-1	-2	-3
-1	3	10	-6	-10	-1	-2	-3
-1	3	10	-6	-10	-1	-2	-3
0	-1	0	-2	-5	-2	-4	-2
0	-10	-15	-20	-4	-2	3	4
0	-10	-15	-20	-4	-2	3	4
2	4	-4	3	-5	-6	-4	-2
1	-10	-13	-2	-2	-4	0	0
-1	-7	-2	5	-3	2	-1	-1
-1	-7	-2	5	-3	2	-1	-1
-3	0	3	-2	-2	-1	-1	-1
-1	1	-1	-4	-1	-1	-1	-2
-1	1	-1	-4	-1	-1	-1	-2
-1	1	-1	-4	-1	-1	-1	-2
-4	1	-4	-7	3	1	-2	-3
0	-7	-22	-1	-9	-4	-1	-1
0	-7	-22	-1	-9	-4	-1	-1
0	-7	-22	-1	-9	-4	-1	-1
0	-7	-22	-1	-9	-4	-1	-1
-2	0	5	10	-1	-2	-4	-2
-1	-3	-1	1	-4	-2	-3	-3
-1	-3	-1	1	-4	-2	-3	-3
-1	-3	-1	1	-4	-2	-3	-3
0	2	14	-11	-4	-3	4	3
0	6	16	-3	5	6	6	0
0	4	15	6	3	-1	2	0
-1	-5	-23	3	-6	-11	-5	-2
2	0	-5	0	0	1	2	1
-1	0	4	-1	-2	2	-5	-4
-7	-5	0	-1	-2	2	4	-2
-1	2	-3	1	-6	-1	-2	0
-26	-25	-2	-2	2	5	4	-1
1	6	7	5	4	0	1	0
1	6	7	5	4	0	1	0
1	6	7	5	4	0	1	0
-16	-19	-3	-1	-1	1	2	1
31	28	-3	-4	-8	10	0	-1
-1	4	-8	0	0	-6	-15	-6
-1	-19	0	-3	-1	-19	-5	-2
-1	-19	0	-3	-1	-19	-5	-2
-1	-19	0	-3	-1	-19	-5	-2
-1	-19	0	-3	-1	-19	-5	-2
10	19	2	0	-3	8	3	-4
6	9	0	-3	1	-5	-6	2
-2	-4	0	0	6	9	2	4
15	3	0	1	-1	-4	3	-1
-42	-24	-4	-3	-5	6	1	-12
-42	-24	-4	-3	-5	6	1	-12
-42	-24	-4	-3	-5	6	1	-12
-42	-24	-4	-3	-5	6	1	-12
-42	-24	-4	-3	-5	6	1	-12
-42	-24	-4	-3	-5	6	1	-12
-1	11	-4	3	2	3	5	0
0	-9	-9	1	5	6	0	2
0	-9	-9	1	5	6	0	2
0	-9	-9	1	5	6	0	2
10	13	2	20	3	1	6	0
10	13	2	20	3	1	6	0
10	13	2	20	3	1	6	0
10	13	2	20	3	1	6	0
2	-2	1	-2	-4	7	5	0
2	-2	1	-2	-4	7	5	0
2	-2	1	-2	-4	7	5	0
-1	6	2	-6	1	2	1	4
-5	-14	-1	-10	7	2	-2	-2
9	-5	-4	-15	1	-3	1	0
9	-5	-4	-15	1	-3	1	0
9	-5	-4	-15	1	-3	1	0
-4	1	4	-11	-6	-4	-4	-2
-4	1	4	-11	-6	-4	-4	-2
-4	1	4	-11	-6	-4	-4	-2
-4	1	4	-11	-6	-4	-4	-2
-4	1	4	-11	-6	-4	-4	-2
-4	1	4	-11	-6	-4	-4	-2
-4	1	4	-11	-6	-4	-4	-2
-4	1	4	-11	-6	-4	-4	-2
0	7	14	-7	-2	2	-3	-3
0	7	14	-7	-2	2	-3	-3
1	-6	4	-13	-8	0	-3	-1
6	9	-10	-5	-2	-2	4	2
1	-8	-28	-4	-7	-2	0	0
1	-8	-28	-4	-7	-2	0	0
1	-8	-28	-4	-7	-2	0	0
-2	2	7	3	0	7	1	-1
-3	-8	-1	1	2	-4	-4	0
-3	-8	-1	1	2	-4	-4	0
-3	-8	-1	1	2	-4	-4	0
4	4	17	12	0	4	5	0
-4	-10	4	4	0	-3	-6	-4
3	-2	-14	10	1	0	3	3
-1	1	1	2	9	8	5	1
-1	1	1	2	9	8	5	1
2	5	-7	1	10	-4	3	0
-1	0	0	-2	-4	1	-4	-1
2	11	17	-2	-6	4	-3	-1
2	11	17	-2	-6	4	-3	-1
1	0	0	4	0	-6	-1	2
1	0	0	4	0	-6	-1	2
1	0	0	4	0	-6	-1	2
1	0	0	4	0	-6	-1	2
-2	-1	0	0	0	-6	-1	0
-2	-1	0	0	0	-6	-1	0
-2	-1	0	0	0	-6	-1	0
-2	-1	0	0	0	-6	-1	0
-1	-2	-6	-2	-1	1	0	1
-1	-2	-6	-2	-1	1	0	1
-1	-2	-6	-2	-1	1	0	1
-2	-5	-1	-4	-5	1	1	2
0	-3	-2	-3	-4	3	3	1
-1	0	2	-2	-1	-4	-4	0
0	-1	-2	2	-1	-2	-7	-2
-1	1	8	0	1	0	-1	0
4	9	13	20	3	0	4	1
4	9	13	20	3	0	4	1
-3	-9	-11	-10	-4	1	-2	-2
0	2	4	1	6	4	3	0
0	2	4	1	6	4	3	0
0	-3	-17	4	0	-6	-2	0
-1	-1	5	0	0	-1	0	0
-1	0	-4	-4	-4	0	0	-1
-1	0	-4	-4	-4	0	0	-1
-4	-6	-3	-20	-14	-2	-5	-2
0	8	7	8	3	1	2	-1
0	-3	-6	3	-6	3	10	2
0	-3	-6	3	-6	3	10	2
1	4	7	2	-2	-1	-5	0
-2	5	10	6	-2	-1	-4	-4
-2	5	10	6	-2	-1	-4	-4
-3	-3	2	-5	-3	-1	-3	-1
0	0	-8	2	-7	-3	-1	-1
0	-6	-3	2	-3	-1	0	0
0	-6	-3	2	-3	-1	0	0
-1	0	-3	0	-5	0	-1	-1
1	-1	-1	-2	1	1	2	-2
0	-2	-1	-2	-9	-3	2	-1
0	-13	-3	1	-3	2	1	-1
-1	-6	1	0	0	1	4	0
-1	-6	1	0	0	1	4	0
-1	-6	1	0	0	1	4	0
-1	8	-1	0	-1	-1	-1	-1
-1	8	-1	0	-1	-1	-1	-1
-1	8	-1	0	-1	-1	-1	-1
-1	2	0	-3	2	0	-2	-1
0	-3	-4	-1	-10	0	-3	0
-2	0	-2	-7	1	0	-2	0
-2	0	-2	-7	1	0	-2	0
-2	0	-2	-7	1	0	-2	0
0	-1	4	-3	-2	2	1	-1
0	-5	4	-2	-1	0	-3	-1
0	-5	4	-2	-1	0	-3	-1
-2	2	6	-8	-9	-2	2	0
-4	-2	3	-4	-6	-5	-7	-2
-4	-2	3	-4	-6	-5	-7	-2
-4	-2	3	-4	-6	-5	-7	-2
1	3	6	-8	-6	-2	2	1
0	0	1	-7	-7	0	-2	-1
0	0	1	-7	-7	0	-2	-1
0	0	1	-7	-7	0	-2	-1
0	0	1	-7	-7	0	-2	-1
1	3	-2	1	-2	-4	-5	-1
1	3	-2	1	-2	-4	-5	-1
1	3	-2	1	-2	-4	-5	-1
1	3	-2	1	-2	-4	-5	-1
1	3	-2	1	-2	-4	-5	-1
-3	-8	-13	2	-2	-2	-1	-2
-3	-8	-13	2	-2	-2	-1	-2
-3	-8	-13	2	-2	-2	-1	-2
-3	-8	-13	2	-2	-2	-1	-2
1	6	1	-12	-7	-4	3	-1
1	6	1	-12	-7	-4	3	-1
-1	2	-2	1	8	13	9	3
-1	2	-2	1	8	13	9	3
0	2	5	0	-4	-6	0	2
-3	2	2	1	-3	-1	-4	-3
1	2	4	17	9	-1	-4	-3
-2	-1	-2	-1	-6	-4	-1	-3
-2	-1	-2	-1	-6	-4	-1	-3
-2	-1	-2	-1	-6	-4	-1	-3
-1	-5	-11	-13	-4	-1	-3	-1
1	5	-11	2	6	-2	4	0
-2	-1	0	-2	-9	-6	-5	-2
-1	2	4	-1	-3	-3	0	-1
0	-3	-2	-1	-1	-8	-2	-1
-1	-5	1	-1	-3	4	1	-3
2	-2	0	-2	-4	5	2	2
2	-2	0	-2	-4	5	2	2
-2	-2	-3	2	-8	-21	-8	-2
-3	-5	-2	1	-3	4	3	-1
-2	-4	3	2	-7	-2	3	2
-2	-4	3	2	-7	-2	3	2
-14	6	1	1	0	3	-3	-8
-14	-13	-5	6	1	4	1	10
-14	-13	-5	6	1	4	1	10
-8	4	5	2	-4	0	8	1
8	0	0	2	0	-1	1	-3
5	3	-3	2	-3	-2	-4	-5
5	3	-3	2	-3	-2	-4	-5
-7	-5	-2	-1	-4	-22	-4	-3
-7	-5	-2	-1	-4	-22	-4	-3
-3	11	-5	-1	5	6	3	-2
-3	11	-5	-1	5	6	3	-2
3	-8	-1	-3	0	7	-2	-3
-1	7	-4	-7	-4	3	0	-1
-7	-5	1	-8	-4	1	5	-1
-7	-5	1	-8	-4	1	5	-1
3	2	-2	-15	-8	-18	-3	0
-3	5	-3	-9	2	10	3	-2
-2	-12	-7	-4	-8	-1	1	-1
-1	-2	0	-2	-4	1	-4	-3
-1	-2	3	-6	-1	0	4	2
-3	1	5	-2	-6	-1	2	0
0	-2	-10	-7	-5	-12	-5	0
0	-2	-10	-7	-5	-12	-5	0
1	2	6	-1	2	0	0	0
1	2	6	-1	2	0	0	0
-4	-2	-2	-10	-8	-1	-3	-1
-4	-2	-2	-10	-8	-1	-3	-1
-4	-2	-2	-10	-8	-1	-3	-1
0	2	13	1	-1	-3	0	2
0	2	13	1	-1	-3	0	2
0	2	13	1	-1	-3	0	2
0	2	13	1	-1	-3	0	2
-1	4	4	-2	-4	1	0	-2
-1	4	4	-2	-4	1	0	-2
-1	4	4	-2	-4	1	0	-2
-1	4	4	-2	-4	1	0	-2
-1	4	4	-2	-4	1	0	-2
-1	4	4	-2	-4	1	0	-2
-2	-15	-24	1	-2	0	-3	-3
-2	-15	-24	1	-2	0	-3	-3
-2	-15	-24	1	-2	0	-3	-3
0	7	6	-1	-5	-8	-1	1
-3	-2	-6	-6	-3	-10	-2	-3
-1	3	7	2	-4	1	-3	0
-1	-5	4	2	4	4	1	1
-2	-5	-6	-7	0	0	-3	-1
0	10	20	8	-1	-1	0	0
0	10	20	8	-1	-1	0	0
0	2	-5	3	-3	7	9	4
-1	2	3	2	-8	-2	-4	-1
-1	2	3	2	-8	-2	-4	-1
-1	2	3	2	-8	-2	-4	-1
2	3	9	22	-2	0	0	-1
-1	-9	-7	-3	-1	3	-1	0
-1	-9	-7	-3	-1	3	-1	0
-2	-2	1	-3	4	-3	-3	0
-1	1	-4	-1	3	-6	3	2
-1	1	-4	-1	3	-6	3	2
-1	1	-4	-1	3	-6	3	2
1	6	18	7	-1	8	3	0
-2	1	-2	8	-3	4	-2	-2
-2	1	-2	8	-3	4	-2	-2
-2	1	-2	8	-3	4	-2	-2
-2	1	-2	8	-3	4	-2	-2
2	-3	-4	-1	-2	-1	1	0
-2	-4	-6	1	2	-6	1	-1
-2	-4	-6	1	2	-6	1	-1
-3	-6	7	8	0	3	-3	-1
1	-3	-10	-3	-6	1	2	0
-2	-10	-8	-4	-9	-5	2	-1
-2	-10	-8	-4	-9	-5	2	-1
-2	13	15	2	-1	3	2	-1
-2	-6	-9	-5	-4	-4	-6	0
-2	-6	-9	-5	-4	-4	-6	0
-2	-6	-9	-5	-4	-4	-6	0
0	4	0	-2	5	1	-3	-2
0	-3	-1	0	4	-1	0	0
0	-3	-1	0	4	-1	0	0
0	10	9	5	1	-9	-2	0
-1	9	3	-3	-6	4	0	0
-1	9	3	-3	-6	4	0	0
0	-2	9	6	-1	1	-2	-2
-1	-1	-10	-6	-5	5	8	3
1	-3	2	10	5	1	-1	-1
-2	-6	-7	-6	-9	-2	-1	-1
-2	-6	-7	-6	-9	-2	-1	-1
-1	-4	-2	-4	1	-1	0	-1
-1	-4	-1	-4	-10	0	-1	-2
-1	-4	-1	-4	-10	0	-1	-2
-1	-4	-1	-4	-10	0	-1	-2
1	9	10	14	1	1	0	0
-2	-7	-7	-3	-4	1	-3	-3
-2	-7	-12	-4	-8	-3	-5	0
-2	-7	-12	-4	-8	-3	-5	0
-1	0	6	2	-2	3	-2	-1
0	1	-1	-2	-3	0	1	-1
0	1	-1	-2	-3	0	1	-1
0	1	-1	-2	-3	0	1	-1
0	-6	-3	-16	-8	-3	-5	-3
-1	-4	-1	-5	-7	-1	2	-2
-1	-4	-1	-5	-7	-1	2	-2
-1	-4	-1	-5	-7	-1	2	-2
-1	-4	-1	-5	-7	-1	2	-2
1	1	-5	12	-7	-2	1	0
1	1	-5	12	-7	-2	1	0
1	3	4	-3	-1	-1	0	2
1	3	4	-3	-1	-1	0	2
-1	-1	13	-11	-10	2	-1	-1
-2	2	-4	-3	-7	-1	-1	-1
-2	2	-4	-3	-7	-1	-1	-1
-2	2	-4	-3	-7	-1	-1	-1
-2	2	-4	-3	-7	-1	-1	-1
-1	-2	-3	0	-3	-5	-5	1
-1	8	-4	-7	1	-9	-3	-4
-1	8	-4	-7	1	-9	-3	-4
-1	8	-4	-7	1	-9	-3	-4
-1	8	-4	-7	1	-9	-3	-4
-4	1	-4	-2	-3	-9	-18	-3
-4	1	-4	-2	-3	-9	-18	-3
-1	-1	1	2	-4	-1	0	-2
-1	-1	1	2	-4	-1	0	-2
2	-2	-7	-3	-3	-4	1	0
2	-2	-7	-3	-3	-4	1	0
-1	-4	0	-10	0	-5	2	1
4	0	-5	2	-1	3	1	2
3	-6	-1	-5	-3	14	2	0
4	4	1	1	7	-1	1	1
5	9	3	-4	-1	-1	-3	-1
-14	-1	0	1	8	-3	-1	-1
-4	7	-1	-3	-6	-1	3	0
15	3	4	1	0	0	2	5
15	3	4	1	0	0	2	5
-2	-6	-4	-3	0	1	-1	-2
-2	-6	-4	-3	0	1	-1	-2
15	4	-3	-2	1	-2	0	4
-3	27	6	5	-5	1	0	0
-3	27	6	5	-5	1	0	0
-3	27	6	5	-5	1	0	0
-3	27	6	5	-5	1	0	0
-3	27	6	5	-5	1	0	0
-3	27	6	5	-5	1	0	0
-16	-12	7	1	5	4	-3	1
-16	-12	7	1	5	4	-3	1
-16	-12	7	1	5	4	-3	1
-16	-12	7	1	5	4	-3	1
-16	-12	7	1	5	4	-3	1
-16	-12	7	1	5	4	-3	1
-16	-12	7	1	5	4	-3	1
-5	2	-1	-1	-4	-8	-4	-2
4	5	-1	0	-4	-11	-8	-3
4	5	-1	0	-4	-11	-8	-3
4	5	-1	0	-4	-11	-8	-3
4	5	-1	0	-4	-11	-8	-3
4	5	-1	0	-4	-11	-8	-3
-4	5	-2	6	-3	3	-8	2
-4	-2	-6	14	-2	-2	1	0
-3	-6	-7	12	7	1	-1	-1
6	14	-4	5	-2	1	0	0
-5	-11	3	-2	-6	5	2	1
-5	-11	3	-2	-6	5	2	1
-5	-11	3	-2	-6	5	2	1
9	-9	0	-9	1	8	4	2
-10	-8	-3	-14	-7	-2	-1	-1
-10	-8	-3	-14	-7	-2	-1	-1
-1	-1	-3	-14	-1	2	3	0
-5	4	3	-16	-4	-9	-2	-1
1	12	3	-6	5	-2	-2	0
1	12	3	-6	5	-2	-2	0
1	12	3	-6	5	-2	-2	0
-3	-10	-8	-13	-8	-2	0	-2
-3	-10	-8	-13	-8	-2	0	-2
-3	-10	-8	-13	-8	-2	0	-2
-3	-10	-8	-13	-8	-2	0	-2
-3	-10	-8	-13	-8	-2	0	-2
-2	4	5	-7	-1	-6	-4	-3
4	5	9	3	-1	9	4	1
0	8	-13	-11	-3	4	-4	-5
-3	-4	7	4	1	0	-3	-1
-3	-4	7	4	1	0	-3	-1
2	1	2	-4	-4	-2	0	0
2	1	2	-4	-4	-2	0	0
2	1	2	-4	-4	-2	0	0
2	1	2	-4	-4	-2	0	0
2	1	2	-4	-4	-2	0	0
2	1	2	-4	-4	-2	0	0
2	1	2	-4	-4	-2	0	0
2	1	2	-4	-4	-2	0	0
2	1	2	-4	-4	-2	0	0
-2	7	-3	-6	-1	8	2	-1
-2	7	-3	-6	-1	8	2	-1
-2	7	-3	-6	-1	8	2	-1
-1	-1	3	2	2	-14	-7	-2
-2	4	8	9	-5	-4	-7	1
-2	4	8	9	-5	-4	-7	1
3	-4	-12	1	-7	1	2	1
0	-5	-27	-4	-3	-5	3	2
1	8	-3	7	-4	8	2	1
1	8	-3	7	-4	8	2	1
1	4	-6	-2	-2	-4	1	-2
1	4	-6	-2	-2	-4	1	-2
1	4	-6	-2	-2	-4	1	-2
1	4	-6	-2	-2	-4	1	-2
-1	11	13	9	7	1	5	-2
0	2	-2	-4	-5	-1	0	1
2	-1	13	-1	-4	-1	-4	-1
2	-1	13	-1	-4	-1	-4	-1
-3	-2	-5	-5	-7	-8	-10	-3
-1	6	0	2	-2	-4	-3	-1
-1	6	0	2	-2	-4	-3	-1
1	0	-2	-1	-1	8	5	0
0	-4	-3	6	8	6	4	3
0	-4	-3	6	8	6	4	3
-2	0	1	-5	-6	-4	-2	-2
-2	0	1	-5	-6	-4	-2	-2
0	0	4	1	2	1	1	-1
0	0	4	1	2	1	1	-1
-1	-1	-3	0	-2	-6	0	-1
0	1	3	2	-9	-4	-5	-1
0	1	3	2	-9	-4	-5	-1
0	1	3	2	-9	-4	-5	-1
-1	-1	-2	3	-1	-3	1	4
0	-3	4	0	6	-1	-3	1
0	-3	4	0	6	-1	-3	1
0	-3	4	0	6	-1	-3	1
0	5	3	3	-2	3	1	-2
-3	-2	-7	-6	-6	2	-3	-3
-2	-3	5	1	0	4	1	0
-2	-3	5	1	0	4	1	0
-2	-9	-5	-17	-9	-3	-2	-2
2	5	2	5	2	6	-2	-3
2	5	2	5	2	6	-2	-3
2	5	2	5	2	6	-2	-3
2	5	2	5	2	6	-2	-3
-1	7	16	15	-2	-1	3	1
-1	7	16	15	-2	-1	3	1
-1	7	16	15	-2	-1	3	1
-2	-4	-8	-8	-9	-4	-5	-6
-3	-12	6	7	7	-2	-3	-1
-3	-12	6	7	7	-2	-3	-1
-3	-12	6	7	7	-2	-3	-1
-3	-12	6	7	7	-2	-3	-1
-2	5	4	-3	-5	-1	-2	-5
-2	5	4	-3	-5	-1	-2	-5
-2	5	4	-3	-5	-1	-2	-5
-2	5	4	-3	-5	-1	-2	-5
-3	-3	0	-3	-7	-16	-6	2
-3	-3	0	-3	-7	-16	-6	2
-3	-3	0	-3	-7	-16	-6	2
-3	-3	0	-3	-7	-16	-6	2
-1	3	-1	-4	-6	4	0	-1
-1	-4	-21	-8	0	0	1	0
0	-2	1	-1	1	2	3	2
1	3	2	-9	-1	1	1	0
-2	1	14	8	3	6	-2	-1
-1	5	3	-10	3	7	4	-1
-1	5	3	-10	3	7	4	-1
-1	-4	2	6	5	1	0	-2
0	2	-2	-3	-4	2	-1	-2
-2	2	3	15	3	1	-2	-4
-2	2	3	15	3	1	-2	-4
-1	-4	-5	-3	-5	-2	1	1
1	1	-9	-3	-1	0	1	0
1	1	-9	-3	-1	0	1	0
-1	-3	1	0	-9	2	-3	0
8	-4	-2	-6	-7	0	-2	-2
8	-4	-2	-6	-7	0	-2	-2
-1	6	19	18	-1	3	2	1
-1	6	19	18	-1	3	2	1
-1	-12	-18	-7	-9	-2	-2	-1
15	13	18	37	3	-2	4	3
15	13	18	37	3	-2	4	3
10	-5	-12	-8	-6	0	0	1
9	-1	-6	-15	-1	-2	-4	-2
9	-1	-6	-15	-1	-2	-4	-2
9	-1	-6	-15	-1	-2	-4	-2
9	-1	-6	-15	-1	-2	-4	-2
1	2	-3	1	-5	0	1	0
1	2	-3	1	-5	0	1	0
1	2	-3	1	-5	0	1	0
1	2	-3	1	-5	0	1	0
-6	9	11	5	0	1	0	-3
-6	9	11	5	0	1	0	-3
28	4	1	-3	7	3	1	7
28	4	1	-3	7	3	1	7
28	4	1	-3	7	3	1	7
3	2	-2	-1	3	-11	-12	-5
3	2	-2	-1	3	-11	-12	-5
3	2	-2	-1	3	-11	-12	-5
3	2	-2	-1	3	-11	-12	-5
-3	-7	-2	-2	1	0	5	5
-3	-7	-2	-2	1	0	5	5
-3	-7	-2	-2	1	0	5	5
-3	-7	-2	-2	1	0	5	5
9	-6	-1	2	-3	-23	-4	-1
8	2	0	4	0	0	-1	1
-1	3	-7	3	2	-24	-1	1
-16	-14	-1	7	-10	-16	-2	-3
-2	0	-1	8	-3	0	-1	-3
0	-3	6	13	-1	-10	-4	0
0	-3	6	13	-1	-10	-4	0
0	-3	6	13	-1	-10	-4	0
5	13	11	-7	3	3	1	-2
0	5	-6	-14	-5	-3	-2	-3
-8	-5	5	-8	-2	-3	0	0
-8	-5	5	-8	-2	-3	0	0
-2	-1	-4	-10	2	3	2	-3
-5	0	-3	-19	-9	-6	-3	1
-3	2	8	-3	-4	-5	-1	-3
-3	2	8	-3	-4	-5	-1	-3
1	4	14	-12	-4	4	4	1
2	-10	-14	-16	-1	-2	1	-1
2	-10	-14	-16	-1	-2	1	-1
-1	-10	0	-9	-4	-1	-4	0
-1	-10	0	-9	-4	-1	-4	0
0	-6	-1	-8	-5	-2	0	0
0	-6	-1	-8	-5	-2	0	0
0	-6	-1	-8	-5	-2	0	0
0	-6	-1	-8	-5	-2	0	0
0	-6	-1	-8	-5	-2	0	0
0	-6	-1	-8	-5	-2	0	0
0	-6	-1	-8	-5	-2	0	0
0	-6	-1	-8	-5	-2	0	0
0	-6	-1	-8	-5	-2	0	0
0	-6	-1	-8	-5	-2	0	0
0	-6	-1	-8	-5	-2	0	0
0	-6	-1	-8	-5	-2	0	0
-1	-7	-5	8	-2	-2	-5	-4
-1	-7	-5	8	-2	-2	-5	-4
2	7	12	1	-9	-2	0	-1
-3	-1	6	7	-2	-3	-2	0
1	-1	9	8	-4	7	0	-2
-1	-2	4	1	2	3	1	1
-3	-4	-8	-10	-7	-6	-3	-1
-3	-4	-8	-10	-7	-6	-3	-1
-1	2	5	-1	-9	-3	-1	-1
1	1	-5	4	-3	0	-2	-1
0	7	8	4	0	-4	-1	-1
0	7	8	4	0	-4	-1	-1
2	2	-1	2	-4	1	2	0
2	2	-1	2	-4	1	2	0
2	2	-1	2	-4	1	2	0
0	-1	-2	2	-1	-3	-3	-1
-2	-3	-4	-1	3	-3	-1	0
1	3	3	-1	-6	-3	4	2
-2	-6	-7	-8	-5	1	-3	-2
-2	-6	-7	-8	-5	1	-3	-2
3	2	5	3	-6	-4	-1	0
0	0	-2	-4	-3	-7	-4	-1
0	0	-2	-4	-3	-7	-4	-1
-1	-2	-5	10	7	6	0	-1
-1	-2	-5	10	7	6	0	-1
-3	2	3	2	3	-4	2	-2
-3	2	3	2	3	-4	2	-2
-1	4	7	6	2	7	2	-1
4	0	-2	0	-4	-1	-1	-1
0	3	4	1	-6	-18	-1	0
0	3	4	1	-6	-18	-1	0
-3	-7	-11	-4	-8	-13	-3	-2
0	-2	4	3	-1	-3	2	-1
-1	0	0	-1	-6	2	-1	0
-1	0	0	-1	-6	2	-1	0
1	2	-60	2	4	-2	-1	0
-1	1	-9	2	-5	2	1	0
-3	-3	22	-1	-2	1	2	2
-3	-3	22	-1	-2	1	2	2
0	-2	25	-1	-5	10	2	0
-1	3	20	-10	-1	0	-4	-3
-1	2	29	5	5	7	4	2
0	-2	10	-3	-2	1	-1	-1
-2	0	11	2	-1	2	-2	-3
-2	0	4	-6	-6	-1	-6	-1
-2	-5	3	0	2	7	6	2
-1	-2	-11	0	-4	0	1	-1
-2	-5	7	2	6	3	0	0
1	6	12	0	-3	6	4	1
0	1	4	2	-2	2	-1	-1
0	1	4	2	-2	2	-1	-1
0	0	-5	-7	-3	1	1	0
1	6	3	0	-2	1	4	0
-1	-5	-3	-5	4	2	2	-1
-1	2	4	1	-3	0	1	-1
-1	-1	0	0	-6	-3	3	2
1	-1	-11	2	6	-7	-1	1
-1	0	1	-1	-3	-1	-4	-1
-1	-4	-13	-4	0	-6	-2	1
1	-1	-5	6	-1	0	-2	0
0	-1	4	0	-5	4	0	1
-2	-7	-9	-6	-1	-5	-2	0
-1	4	5	0	-6	-11	-3	-2
-1	4	5	0	-6	-11	-3	-2
-1	4	5	0	-6	-11	-3	-2
-1	-2	2	0	-4	-1	-1	0
2	-4	-8	1	5	3	2	1
2	-4	-8	1	5	3	2	1
2	-4	-8	1	5	3	2	1
2	-4	-8	1	5	3	2	1
2	3	-1	2	2	1	0	1
2	3	-1	2	2	1	0	1
1	-2	-3	3	2	-4	-1	-3
1	-2	-3	3	2	-4	-1	-3
-4	-4	-5	-3	-5	3	2	0
-2	4	11	4	-5	-2	-1	-2
-2	4	11	4	-5	-2	-1	-2
-2	4	11	4	-5	-2	-1	-2
-2	4	11	4	-5	-2	-1	-2
-2	4	11	4	-5	-2	-1	-2
[truncated: 4,261 more rows]
