# Supplementary material for: Flexible Virtual Reality System for Neurorehabilitation and Quality of Life Improvement
Source: Sensors (Basel). 2020 Oct 23;20(21):6045. doi: 10.3390/s20216045 (PMC7672612; doi:10.3390/s20216045)
Supplement: Supplementary file 1 [file sensors-20-06045-s001.zip › S4_EMG/User2/Box3.txt]

0	0	0	0	0	0	0	0
0	0	0	0	0	0	0	0
0	0	0	0	0	0	0	0
0	0	0	0	0	0	0	0
0	0	0	0	0	0	0	0
0	0	0	0	0	0	0	0
0	0	0	0	0	0	0	0
0	0	0	0	0	0	0	0
0	0	0	0	0	0	0	0
0	0	0	0	0	0	0	0
0	0	0	0	0	0	0	0
0	0	0	0	0	0	0	0
0	0	0	0	0	0	0	0
0	0	0	0	0	0	0	0
0	0	0	0	0	0	0	0
0	0	0	0	0	0	0	0
0	0	0	0	0	0	0	0
0	0	0	0	0	0	0	0
0	0	0	0	0	0	0	0
0	0	0	0	0	0	0	0
0	0	0	0	0	0	0	0
0	0	0	0	0	0	0	0
0	0	0	0	0	0	0	0
0	0	0	0	0	0	0	0
0	0	0	0	0	0	0	0
0	0	0	0	0	0	0	0
0	0	0	0	0	0	0	0
0	0	0	0	0	0	0	0
0	0	0	0	0	0	0	0
0	0	0	0	0	0	0	0
0	0	0	0	0	0	0	0
0	0	0	0	0	0	0	0
0	0	0	0	0	0	0	0
-1	-1	0	0	-13	-3	-1	-1
-1	4	2	1	1	-1	0	-2
-1	4	2	1	1	-1	0	-2
-2	-5	0	0	-1	-1	-2	0
-1	-2	0	-1	3	-2	1	0
-1	-2	0	-1	3	-2	1	0
-1	-2	0	-1	3	-2	1	0
-1	1	-2	0	-8	-1	-2	-1
-1	-4	1	-2	-6	1	-3	-3
-1	-4	1	-2	-6	1	-3	-3
-1	-4	1	-2	-6	1	-3	-3
-1	3	0	-1	-5	-2	-1	-2
-1	10	5	-1	-9	0	1	-1
-1	10	5	-1	-9	0	1	-1
0	3	4	1	3	-1	0	1
0	3	4	1	3	-1	0	1
0	3	4	1	3	-1	0	1
-1	-2	1	-1	-6	1	-4	0
-1	-2	1	-1	-6	1	-4	0
-1	-4	-3	0	6	0	0	-1
-1	-3	-2	-1	-7	-2	0	-1
0	3	3	-1	-6	0	3	0
0	3	3	-1	-6	0	3	0
1	-6	-4	-3	-2	-2	-2	-1
-2	-16	-2	-1	-7	3	-1	0
-2	-16	-2	-1	-7	3	-1	0
-1	0	0	-1	-2	-2	0	0
0	-4	-5	-2	-3	1	0	-1
0	-4	-5	-2	-3	1	0	-1
-1	2	4	2	2	-1	0	0
-1	2	4	2	2	-1	0	0
-1	2	4	2	2	-1	0	0
2	5	5	0	-3	0	-1	0
0	-1	-4	-1	-1	-1	-1	0
0	-1	-4	-1	-1	-1	-1	0
1	-7	5	1	-4	-3	-1	0
2	-1	-2	2	-3	-2	-2	0
0	7	1	0	-2	-2	-1	-2
0	7	1	0	-2	-2	-1	-2
-1	4	-2	-1	-2	-2	-1	-1
-1	1	2	0	-3	0	-1	0
-1	1	2	0	-3	0	-1	0
0	0	-4	-1	-3	-3	-1	0
1	-4	-5	-2	-2	0	-2	-2
-1	-1	0	-1	-4	1	-1	0
1	-5	-1	0	-2	0	2	0
-3	-10	-3	0	-9	0	-1	1
-1	1	1	-1	-2	-3	-2	-2
-2	-3	-2	-1	-1	2	2	0
-1	-5	-1	-2	-5	-1	-1	-1
1	1	-2	-2	-3	-1	-2	-1
-1	7	0	0	-6	-1	1	-1
-1	-3	-3	-2	-3	-1	-1	-1
-1	-14	-3	0	-2	-1	1	0
0	-2	-1	0	-2	0	-1	-1
1	5	-3	-4	-2	-3	0	-1
0	-3	-4	-2	-1	-2	-4	-3
-1	-5	-3	-1	-5	0	-1	-1
-1	0	-2	-1	-4	0	0	-1
-1	0	-2	-1	-4	0	0	-1
-1	5	-2	-1	-4	-1	-2	-1
0	2	2	1	-1	-1	-3	0
0	3	0	-2	-4	0	1	-2
-1	2	-1	0	-4	-2	3	1
1	2	2	0	2	-1	-1	-1
1	2	2	0	2	-1	-1	-1
1	2	2	0	2	-1	-1	-1
1	2	2	0	2	-1	-1	-1
1	2	2	0	2	-1	-1	-1
0	8	1	-3	-3	-1	-2	-2
0	8	1	-3	-3	-1	-2	-2
0	5	-1	-1	0	-1	0	-1
-3	-2	4	0	4	1	-1	-2
1	1	2	0	-7	0	1	0
1	1	2	0	-7	0	1	0
0	4	3	1	-1	-1	-2	0
0	-5	-3	-1	-6	-3	0	-1
-3	-17	-5	-2	-8	1	0	-1
-3	-17	-5	-2	-8	1	0	-1
-3	-17	-5	-2	-8	1	0	-1
0	6	2	1	-1	-1	-1	0
0	13	1	-3	1	-1	-1	-2
2	3	1	0	-4	0	1	-1
2	3	1	0	-4	0	1	-1
1	0	-1	-1	-4	-1	1	-1
-1	1	-1	0	-3	0	-1	-1
-1	1	-1	0	-3	0	-1	-1
0	7	2	-1	-3	-1	-2	-1
0	7	2	-1	0	-1	-1	-1
-1	4	0	1	-2	-2	-2	-2
0	12	6	2	0	-2	0	-2
1	-5	-7	0	0	0	-1	0
2	4	1	0	-2	-1	-2	0
-2	-1	1	-1	4	-2	-2	0
-2	-5	3	1	-2	0	2	1
-1	-6	-4	-2	-5	1	-2	-1
-2	-7	-1	-1	-2	2	0	1
-2	-7	-1	-1	-2	2	0	1
1	5	-1	-2	4	-1	-5	-2
1	5	-1	-2	4	-1	-5	-2
0	0	-1	-1	-3	-1	0	0
-1	-1	-2	1	0	-1	0	1
1	12	5	0	-5	-3	0	-3
0	0	-1	-2	-2	-2	-4	-1
-1	1	3	1	-7	-2	0	-1
0	-3	0	1	-9	0	0	-2
1	4	-2	-1	-4	-1	1	2
-2	-6	-3	-2	-11	-1	-1	1
-1	4	-3	-2	-3	0	-1	1
0	-8	0	1	0	-1	-1	-1
0	-4	1	-1	-4	0	-1	-2
-2	-2	-3	0	-7	-1	-1	-1
-2	-2	-3	0	-7	-1	-1	-1
0	5	0	-1	-7	-2	2	0
1	10	5	0	2	-1	-1	0
1	10	5	0	2	-1	-1	0
1	10	5	0	2	-1	-1	0
0	-4	-1	0	-5	0	-1	0
-2	0	0	1	5	0	-3	-3
-2	-6	2	-2	-5	1	-3	-1
-1	1	-2	0	3	-1	0	-1
0	-5	-5	-2	-5	2	-1	-1
1	1	2	0	-6	-1	0	2
-1	1	-6	-3	-5	0	2	-1
-1	1	-6	-3	-5	0	2	-1
-1	-6	-3	-1	0	-1	-1	-1
-1	-6	-3	-1	0	-1	-1	-1
-2	-5	-1	0	-3	-1	1	-1
-2	-5	-1	0	-3	-1	1	-1
1	-6	1	0	-6	1	0	-2
-1	5	4	-3	-4	0	1	0
1	14	3	1	2	1	2	2
1	6	4	1	-2	0	2	0
-1	-6	1	-1	-4	-1	-2	-2
-3	-9	-3	-3	-3	-3	-1	-1
-3	-9	-3	-3	-3	-3	-1	-1
-2	-6	-7	-2	-2	-1	-4	-3
-2	-6	-7	-2	-2	-1	-4	-3
-1	-1	6	3	0	2	2	2
-1	-1	6	3	0	2	2	2
-1	-1	6	3	0	2	2	2
-1	-1	6	3	0	2	2	2
-2	10	3	8	3	0	2	-1
2	0	-2	4	-4	1	1	0
2	0	-2	4	-4	1	1	0
2	0	-2	4	-4	1	1	0
-3	-10	-9	5	-3	-5	0	0
1	3	3	2	6	-1	-1	-1
-2	-9	0	-5	-8	-3	-4	-2
-2	-9	0	-5	-8	-3	-4	-2
-2	-9	0	-5	-8	-3	-4	-2
-2	-9	0	-5	-8	-3	-4	-2
-2	-8	-6	-12	-9	-2	-1	-1
-2	-8	-6	-12	-9	-2	-1	-1
-2	-8	-6	-12	-9	-2	-1	-1
-1	6	-10	0	1	3	0	-1
-1	6	-10	0	1	3	0	-1
-1	6	-10	0	1	3	0	-1
-1	6	-10	0	1	3	0	-1
-1	0	-5	-10	-2	-4	-4	-2
-1	0	-5	-10	-2	-4	-4	-2
0	8	0	-2	-5	0	-3	-2
0	8	0	-2	-5	0	-3	-2
0	8	0	-2	-5	0	-3	-2
-1	7	3	-3	-7	-2	3	-3
1	7	-4	7	1	0	1	-3
1	7	-4	7	1	0	1	-3
1	7	-4	7	1	0	1	-3
3	6	-10	-5	2	9	7	3
2	7	-2	0	2	-3	-2	1
2	7	-2	0	2	-3	-2	1
2	7	-2	0	2	-3	-2	1
0	5	4	19	0	-4	0	0
0	5	4	19	0	-4	0	0
0	5	4	19	0	-4	0	0
0	5	4	19	0	-4	0	0
-2	3	-2	-7	-8	-6	-3	1
-4	-3	-1	-6	0	-2	-2	-2
-4	-3	-1	-6	0	-2	-2	-2
-4	-3	-1	-6	0	-2	-2	-2
-4	-3	-1	-6	0	-2	-2	-2
1	-1	3	6	-8	-4	-2	-1
-10	-20	0	2	1	-1	-2	-3
-10	-20	0	2	1	-1	-2	-3
-6	10	-5	-2	0	3	-4	-4
-6	10	-5	-2	0	3	-4	-4
-11	-12	-5	0	-3	-3	-2	-1
2	10	6	2	7	-3	1	-1
-13	-1	-3	-2	-1	-9	-15	-2
-20	-10	-1	0	-5	-3	-3	-3
15	4	-3	-1	-4	-9	1	9
15	4	-3	-1	-4	-9	1	9
15	4	-3	-1	-4	-9	1	9
15	4	-3	-1	-4	-9	1	9
15	4	-3	-1	-4	-9	1	9
15	4	-3	-1	-4	-9	1	9
15	4	-3	-1	-4	-9	1	9
15	4	-3	-1	-4	-9	1	9
15	4	-3	-1	-4	-9	1	9
8	-2	-5	0	-6	-4	10	7
8	-2	-5	0	-6	-4	10	7
8	-2	-5	0	-6	-4	10	7
8	-2	-5	0	-6	-4	10	7
-15	10	-9	9	1	0	-2	2
-15	10	-9	9	1	0	-2	2
5	-1	-6	-3	-8	-5	1	0
5	-1	-6	-3	-8	-5	1	0
1	10	25	13	0	4	-1	2
-2	1	7	2	-3	3	-1	-1
2	-10	-19	-14	-7	-1	3	2
-1	7	8	-8	0	2	3	0
-1	7	8	-8	0	2	3	0
-1	-4	4	1	4	3	-3	-1
-1	7	-8	-11	-2	-1	-6	-4
1	-10	-10	2	8	-1	0	-2
1	-10	-10	2	8	-1	0	-2
1	-10	-10	2	8	-1	0	-2
1	6	-2	4	-1	-1	-6	0
-8	-14	-2	-13	-6	-1	-6	-3
3	6	-12	-2	2	0	0	-1
-3	-8	-6	-9	1	0	2	0
2	5	-4	8	-4	-4	-5	0
2	5	-4	8	-4	-4	-5	0
2	5	-4	8	-4	-4	-5	0
2	5	-4	8	-4	-4	-5	0
1	-8	14	3	2	0	-2	-1
3	2	-11	10	0	-4	2	0
3	2	-11	10	0	-4	2	0
-1	-23	-10	-14	-6	0	3	0
-2	2	13	2	-2	3	2	-1
0	-5	-6	-1	-1	-6	-2	-2
0	-5	-6	-1	-1	-6	-2	-2
-3	-20	-18	-4	-6	-2	-4	-1
-3	12	1	1	0	1	1	-1
-3	12	1	1	0	1	1	-1
-1	1	-9	-4	1	-7	1	2
-1	1	-9	-4	1	-7	1	2
-3	-2	2	-7	-4	-2	-3	-5
-3	-2	2	-7	-4	-2	-3	-5
1	2	7	2	-4	1	4	1
1	2	7	2	-4	1	4	1
1	2	7	2	-4	1	4	1
0	-3	1	4	-2	-2	2	0
0	-3	1	4	-2	-2	2	0
0	-3	1	4	-2	-2	2	0
-3	-3	-4	-3	-5	0	-1	-2
-3	-3	-4	-3	-5	0	-1	-2
2	12	5	-2	-1	3	-2	0
0	-3	-8	-8	-4	-3	-4	-1
1	-5	-8	2	1	-1	-1	-1
-3	-8	-7	0	-2	-3	-3	-1
0	3	-4	-2	-1	-1	-2	-3
0	3	-4	-2	-1	-1	-2	-3
0	3	-4	-2	-1	-1	-2	-3
-2	-2	6	1	0	4	4	0
-1	2	1	-6	-5	-5	-8	-1
0	-6	-1	8	1	-2	0	0
-1	5	6	1	-2	-6	-1	-1
-1	5	6	1	-2	-6	-1	-1
0	2	9	-4	4	1	-1	-1
1	-1	6	13	3	1	0	1
1	-1	6	13	3	1	0	1
-2	-5	-15	-10	-7	-7	1	0
-2	-5	-15	-10	-7	-7	1	0
0	1	-1	2	5	-2	-5	-2
0	1	-1	2	5	-2	-5	-2
0	2	-3	-6	-6	-1	2	-1
-2	-3	-7	-1	2	-1	1	0
-1	1	0	-3	-3	3	2	-1
0	-1	-3	-2	-5	4	0	-1
-1	-2	-3	-4	2	3	4	0
-1	0	0	0	-6	3	3	0
-1	0	0	0	-6	3	3	0
-1	-1	-4	-1	0	2	3	1
1	2	0	2	-6	0	0	1
-2	-8	-3	0	0	-4	-4	-3
-2	-8	-3	0	0	-4	-4	-3
-2	-8	-3	0	0	-4	-4	-3
0	4	9	0	0	-1	-2	-1
0	-2	1	-10	-2	4	2	1
0	-2	1	-10	-2	4	2	1
0	-2	1	-10	-2	4	2	1
-1	-4	-6	-4	-8	-2	1	-1
-1	1	1	-2	-4	-4	-6	0
-1	1	4	2	-6	-5	-1	-1
-1	-6	-17	7	-3	-6	-3	0
-1	-6	-17	7	-3	-6	-3	0
-3	-7	-10	-9	-8	-3	-2	0
0	0	2	3	-3	-4	1	-1
3	3	-3	3	1	-3	0	-2
3	3	-3	3	1	-3	0	-2
-4	-6	-6	-8	-2	3	-1	-1
-4	-6	-6	-8	-2	3	-1	-1
1	3	-1	1	-1	-3	4	0
1	3	-1	1	-1	-3	4	0
-1	-2	-1	0	-2	-3	-4	-2
-1	-6	-20	-4	-6	-7	0	-2
-1	0	-2	1	2	1	3	0
-3	-4	-5	-6	-7	-2	-3	-1
-3	-4	-5	-6	-7	-2	-3	-1
-3	-4	-5	-6	-7	-2	-3	-1
1	4	16	4	0	4	0	2
-1	-6	-21	-11	-2	0	-4	-2
0	6	13	5	-4	-6	-3	-2
1	6	12	0	2	2	3	3
1	6	12	0	2	2	3	3
1	-4	-12	-3	-6	-3	-3	-1
-1	0	5	2	-3	3	1	1
-4	-4	0	0	-5	-9	-7	-2
-1	-2	-2	-1	-2	-1	6	2
-1	-2	-2	-1	-2	-1	6	2
-1	-2	-2	1	-3	3	3	1
0	1	2	-3	-2	3	-4	0
0	-3	-3	-3	-5	-3	-1	-2
2	2	-7	-2	-4	2	0	-1
-2	-6	-3	3	1	3	1	0
-2	-6	-3	3	1	3	1	0
-2	-6	-3	3	1	3	1	0
-2	-6	-3	3	1	3	1	0
-2	-6	-3	3	1	3	1	0
0	0	-7	-2	-7	-7	-5	-2
-1	-1	0	-1	-5	-11	-11	-6
-3	-2	5	0	-8	-2	-3	0
-1	-7	-9	-11	-7	3	0	-3
-1	-7	-9	-11	-7	3	0	-3
-1	-7	-9	-11	-7	3	0	-3
-1	1	6	-1	1	23	-9	-3
5	8	7	4	-3	-9	6	-1
1	-2	4	3	4	-4	-4	1
1	-2	4	3	4	-4	-4	1
2	3	-1	1	1	20	-3	-8
0	5	-8	4	-4	4	10	2
0	5	-8	4	-4	4	10	2
0	5	-8	4	-4	4	10	2
0	5	-8	4	-4	4	10	2
0	5	-8	4	-4	4	10	2
-5	7	8	2	1	11	-11	-4
4	-1	2	2	-6	9	9	4
-2	-30	10	4	1	-15	-10	2
-2	-30	10	4	1	-15	-10	2
-2	-30	10	4	1	-15	-10	2
-12	-13	-7	2	-2	0	-4	-3
-1	7	1	-1	-3	-12	-4	3
1	-7	1	1	-1	-14	-1	-1
1	-7	1	1	-1	-14	-1	-1
1	-7	1	1	-1	-14	-1	-1
1	-7	1	1	-1	-14	-1	-1
1	-7	1	1	-1	-14	-1	-1
0	4	2	-4	-3	0	1	-2
0	4	2	-4	-3	0	1	-2
0	4	2	-4	-3	0	1	-2
-6	-2	-2	-4	-2	-3	-1	4
2	9	-3	-3	-3	3	-5	-4
2	9	-3	-3	-3	3	-5	-4
-3	-2	3	-3	2	-1	4	-1
-3	-2	3	-3	2	-1	4	-1
0	-4	1	-2	3	-3	1	3
0	5	-2	-2	-5	-9	0	1
0	5	-2	-2	-5	-9	0	1
0	5	-2	-2	-5	-9	0	1
0	5	-2	-2	-5	-9	0	1
0	5	-2	-2	-5	-9	0	1
0	5	-2	-2	-5	-9	0	1
0	5	-2	-2	-5	-9	0	1
0	5	-2	-2	-5	-9	0	1
-1	-7	-6	-6	3	-8	-1	0
-1	-7	-6	-6	3	-8	-1	0
0	-8	-20	-2	-5	-5	-12	-2
1	2	10	-1	1	7	2	-2
1	2	10	-1	1	7	2	-2
1	2	10	-1	1	7	2	-2
1	2	10	-1	1	7	2	-2
1	3	-4	-3	-1	0	1	1
1	3	-4	-3	-1	0	1	1
1	3	-4	-3	-1	0	1	1
-2	-8	-6	2	-3	-4	-2	-3
-4	-6	4	-5	-2	7	-3	-2
1	3	-1	0	-6	1	0	-1
1	6	9	4	-4	-1	0	-1
-1	0	16	7	0	-5	-2	-2
-1	0	16	7	0	-5	-2	-2
2	7	-1	-5	-3	6	1	0
-3	-5	6	7	8	2	-2	-2
-3	-5	-7	1	-2	0	-1	-1
-3	-5	-7	1	-2	0	-1	-1
-2	-6	-6	-3	-4	-2	1	0
2	0	0	3	-5	0	3	1
2	0	0	3	-5	0	3	1
2	0	0	3	-5	0	3	1
-2	-2	-1	-2	-3	-1	-1	-1
0	0	-3	-5	-1	-1	-1	-1
0	0	-3	-5	-1	-1	-1	-1
3	-1	-2	-2	-5	2	0	1
1	1	0	1	-3	-1	-3	-2
1	1	0	1	-3	-1	-3	-2
1	1	0	1	-3	-1	-3	-2
0	0	0	-2	0	-1	1	-2
-1	-3	-3	-3	-4	-2	-1	0
-1	-3	-3	-3	-4	-2	-1	0
-1	-3	-3	-3	-4	-2	-1	0
3	2	2	5	1	1	3	0
-1	-1	1	0	5	0	-5	-1
-1	-1	1	0	5	0	-5	-1
1	-1	-1	0	-4	-3	10	4
-1	-2	0	-1	-6	-3	-4	0
-1	-2	0	-1	-6	-3	-4	0
1	3	9	9	1	0	3	0
-3	-8	-13	-15	-6	-4	1	0
-3	-8	-13	-15	-6	-4	1	0
-1	5	10	4	-3	0	-3	0
-1	-8	-5	-2	-5	-3	-3	1
-1	-8	-5	-2	-5	-3	-3	1
-1	1	8	0	-1	-7	-8	0
0	0	4	-1	-5	-3	6	0
0	0	4	-1	-5	-3	6	0
0	-4	2	2	-1	1	2	1
-4	-14	-10	-4	1	3	-4	-4
0	1	-10	-1	-3	-2	3	0
-2	-9	-4	-3	-6	0	-2	-2
0	-2	-13	-9	-1	-3	-4	-2
0	-2	-13	-9	-1	-3	-4	-2
1	-1	-2	-7	3	2	1	-1
1	2	4	-1	-1	2	0	-1
-1	-2	3	-6	-6	1	4	2
0	1	3	3	4	1	3	0
-2	-11	-15	-12	-5	-4	0	0
-4	3	4	4	2	6	-2	-1
-1	3	5	7	4	0	1	-1
-1	3	5	7	4	0	1	-1
-1	3	5	7	4	0	1	-1
1	6	-4	0	0	4	-3	-1
-1	-7	-12	-3	-4	-1	-3	0
-1	-7	-12	-3	-4	-1	-3	0
-1	14	-5	-1	2	-2	2	0
-1	2	5	0	-5	7	4	1
-3	-3	3	-4	5	-4	0	-1
-3	-3	3	-4	5	-4	0	-1
-3	-3	3	-4	5	-4	0	-1
1	6	-8	13	0	-1	-2	0
-4	-14	13	-5	-9	-1	-1	-2
-4	-14	13	-5	-9	-1	-1	-2
-4	-14	13	-5	-9	-1	-1	-2
2	35	9	5	-5	-8	-5	-1
-1	-4	-2	-7	3	0	0	-1
-1	-5	2	-1	-8	-2	-2	-2
-1	-5	2	-1	-8	-2	-2	-2
-1	-5	2	-1	-8	-2	-2	-2
-3	-24	-8	-12	-8	-2	-2	0
-3	-24	-8	-12	-8	-2	-2	0
-3	-24	-8	-12	-8	-2	-2	0
-3	-24	-8	-12	-8	-2	-2	0
-3	-24	-8	-12	-8	-2	-2	0
-3	-24	-8	-12	-8	-2	-2	0
-3	-24	-8	-12	-8	-2	-2	0
-3	-24	-8	-12	-8	-2	-2	0
-3	-24	-8	-12	-8	-2	-2	0
-3	-24	-8	-12	-8	-2	-2	0
-3	-24	-8	-12	-8	-2	-2	0
-3	-24	-8	-12	-8	-2	-2	0
1	5	7	-8	-3	-3	0	0
-5	-3	3	7	-6	-3	-1	-1
-5	-3	3	7	-6	-3	-1	-1
11	12	0	-2	2	-2	2	4
4	8	3	-2	-4	-1	1	1
4	8	3	-2	-4	-1	1	1
4	8	3	-2	-4	-1	1	1
20	32	0	0	-4	0	1	2
2	6	10	1	3	-2	1	0
-1	-31	-21	-5	-5	-2	-2	-3
2	-20	0	3	-2	-9	-11	-7
-1	6	-4	-4	2	-2	-1	1
-2	10	1	-1	0	12	21	5
3	-25	2	0	1	3	1	2
3	-25	2	0	1	3	1	2
-18	12	11	4	2	7	-14	-8
-18	12	11	4	2	7	-14	-8
2	-8	-1	1	3	26	8	0
7	-9	-3	2	-1	-2	-3	0
13	1	-6	0	1	1	-1	-3
13	1	-6	0	1	1	-1	-3
13	1	-6	0	1	1	-1	-3
3	-4	5	8	-7	-20	-2	0
3	-4	5	8	-7	-20	-2	0
3	-4	5	8	-7	-20	-2	0
3	-4	5	8	-7	-20	-2	0
-15	12	9	12	-4	-6	-2	0
2	-4	-2	5	-2	-8	1	0
-8	-12	-9	2	2	0	3	-1
-8	-12	-9	2	2	0	3	-1
-8	-12	-9	2	2	0	3	-1
-5	-9	-8	-2	1	-3	1	-2
-15	-13	-6	-20	-6	-5	-3	-1
-15	-13	-6	-20	-6	-5	-3	-1
-15	-13	-6	-20	-6	-5	-3	-1
10	13	4	-14	7	-1	0	-1
10	13	4	-14	7	-1	0	-1
2	-3	-5	-6	-3	1	-1	-1
-3	-3	16	-3	1	4	1	2
-3	-3	16	-3	1	4	1	2
-3	-3	16	-3	1	4	1	2
-3	-3	16	-3	1	4	1	2
-3	-3	16	-3	1	4	1	2
0	-3	3	-11	-3	-4	0	-1
0	-3	3	-11	-3	-4	0	-1
-2	-8	-15	-6	-3	-1	0	1
1	-2	-1	1	-2	0	-1	0
1	-7	-12	-6	-5	-2	-2	-1
4	5	5	17	-5	-2	1	0
4	5	5	17	-5	-2	1	0
-3	-10	-7	-8	-8	-4	-1	-2
-1	1	-15	-4	3	-5	-1	0
-1	1	-15	-4	3	-5	-1	0
-1	1	-15	-4	3	-5	-1	0
-2	3	13	6	-3	4	1	-1
-1	-5	0	-5	-8	-5	-6	-4
-1	-5	0	-5	-8	-5	-6	-4
-1	-5	0	-5	-8	-5	-6	-4
2	5	4	11	3	-1	1	0
2	5	4	11	3	-1	1	0
2	5	4	11	3	-1	1	0
-1	6	21	-4	-1	-3	0	1
0	-7	-3	1	-4	0	-5	-1
0	3	1	4	9	4	2	0
-1	-4	-6	-7	-7	-4	-3	-1
1	2	3	2	4	3	4	1
0	-5	-11	1	-6	-3	-7	-3
-1	-2	-8	2	3	4	4	0
-1	-2	-8	2	3	4	4	0
-1	-2	-8	2	3	4	4	0
-1	0	-2	-1	0	2	1	-2
-2	-1	-7	-4	-1	2	4	0
-2	-1	-7	-4	-1	2	4	0
-2	-1	-7	-4	-1	2	4	0
-2	-1	-7	-4	-1	2	4	0
-2	-1	-7	-4	-1	2	4	0
0	-1	-2	-2	4	1	-3	-1
-1	-1	1	1	-2	0	1	1
-1	-1	1	1	-2	0	1	1
1	13	20	5	-8	-1	1	-2
-1	-1	4	-1	-8	-3	-1	-1
-1	-1	4	-1	-8	-3	-1	-1
-1	-1	4	-1	-8	-3	-1	-1
1	1	-6	-3	-5	-9	7	3
1	1	-6	-3	-5	-9	7	3
0	-8	-4	0	-1	-1	1	-1
0	-8	-4	0	-1	-1	1	-1
0	-8	-4	0	-1	-1	1	-1
1	7	-4	-1	-2	-1	-3	0
-1	-4	-6	-3	-7	-4	-1	-1
-1	-4	-6	-3	-7	-4	-1	-1
-1	-4	-6	-3	-7	-4	-1	-1
-1	-4	-6	-3	-7	-4	-1	-1
-2	-2	-2	0	-3	-6	5	1
-2	-2	-2	0	-3	-6	5	1
-2	-2	-2	0	-3	-6	5	1
-2	-2	-2	0	-3	-6	5	1
1	-7	-4	-4	-4	1	-5	-2
1	-7	-4	-4	-4	1	-5	-2
1	-7	-4	-4	-4	1	-5	-2
0	-4	-2	1	-6	-1	-1	-1
-1	0	-5	-7	-5	3	1	1
-1	6	9	12	7	1	2	1
-1	6	9	12	7	1	2	1
-1	-2	-8	-5	-6	1	-6	-2
0	5	8	5	-4	1	2	-1
0	5	13	0	9	1	1	-1
0	5	13	0	9	1	1	-1
-3	-2	-1	-1	-3	2	-3	-1
-3	-2	0	-5	-6	1	-2	0
-3	-2	0	-5	-6	1	-2	0
-3	-2	0	-5	-6	1	-2	0
-3	-2	0	-5	-6	1	-2	0
-3	-2	0	-5	-6	1	-2	0
-1	-4	-8	-5	0	-2	-2	-1
-1	-4	-8	-5	0	-2	-2	-1
-1	-4	-8	-5	0	-2	-2	-1
1	3	3	-1	-3	1	-1	0
-1	3	14	7	-5	0	-1	-3
-1	3	14	7	-5	0	-1	-3
-1	3	14	7	-5	0	-1	-3
-1	3	14	7	-5	0	-1	-3
-1	-4	-17	-8	-5	2	-2	-1
0	4	0	12	2	1	-2	-2
0	4	0	12	2	1	-2	-2
0	3	10	0	-4	2	2	-1
1	1	6	2	3	2	4	1
1	1	6	2	3	2	4	1
1	1	6	2	3	2	4	1
1	1	6	2	3	2	4	1
1	1	6	2	3	2	4	1
-3	-3	0	1	2	1	-3	0
-3	-3	0	1	2	1	-3	0
-3	-3	0	1	2	1	-3	0
-3	-3	0	1	2	1	-3	0
0	7	-8	0	-5	-3	0	1
0	7	-8	0	-5	-3	0	1
0	-3	-2	-3	-7	0	-2	0
0	-3	-2	-3	-7	0	-2	0
0	-3	-2	-3	-7	0	-2	0
-1	-7	-4	-3	-2	-2	0	0
-1	-11	-13	-2	-8	-2	-3	-3
1	6	20	9	5	1	2	1
1	6	20	9	5	1	2	1
1	6	20	9	5	1	2	1
1	6	20	9	5	1	2	1
-2	-2	-3	-7	-5	1	1	0
-2	-2	-3	-7	-5	1	1	0
-2	-2	-3	-7	-5	1	1	0
1	8	5	-1	5	-1	-4	-1
-1	1	-3	-5	-3	-5	-2	-3
-1	2	-2	4	3	2	-1	-3
0	7	-13	-3	-10	-3	-5	-1
0	7	-13	-3	-10	-3	-5	-1
0	7	-13	-3	-10	-3	-5	-1
0	3	7	-2	3	0	3	1
0	3	7	-2	3	0	3	1
-1	-4	-3	-3	-3	-2	-2	0
-1	-4	-3	-3	-3	-2	-2	0
-1	-4	-3	-3	-3	-2	-2	0
-1	-4	-3	-3	-3	-2	-2	0
-3	1	-4	-11	-4	2	-1	-1
-3	1	-4	-11	-4	2	-1	-1
-1	-7	-6	-4	-6	-1	-1	-1
-1	-7	-6	-4	-6	-1	-1	-1
0	4	12	0	-2	-1	-1	1
0	4	12	0	-2	-1	-1	1
0	4	12	0	-2	-1	-1	1
1	4	6	0	-6	-3	-1	-3
1	1	-4	-10	-4	-3	-2	0
-1	-4	0	-9	-6	0	-2	0
0	-5	-10	1	-1	0	1	-2
1	6	14	10	6	2	1	2
1	6	14	10	6	2	1	2
-2	8	21	-5	-7	1	-2	-2
-5	-8	-13	-11	-1	-3	-2	-3
1	0	-5	-3	-6	-2	0	-2
1	0	-5	-3	-6	-2	0	-2
-1	-6	-3	6	-2	1	1	0
12	5	-1	-2	-3	1	-1	4
1	0	3	3	-1	-2	2	-2
1	0	3	3	-1	-2	2	-2
1	0	3	3	-1	-2	2	-2
1	0	3	3	-1	-2	2	-2
1	0	3	3	-1	-2	2	-2
1	0	3	3	-1	-2	2	-2
8	2	-2	-1	0	-1	12	11
4	-3	1	1	-9	-13	-25	-6
4	-3	1	1	-9	-13	-25	-6
4	-3	1	1	-9	-13	-25	-6
-26	-10	-6	0	4	7	0	-2
-26	-10	-6	0	4	7	0	-2
-26	-10	-6	0	4	7	0	-2
-26	-10	-6	0	4	7	0	-2
-26	-10	-6	0	4	7	0	-2
-26	-10	-6	0	4	7	0	-2
7	7	2	-1	0	2	8	4
-1	-8	7	3	-1	-9	-13	-3
-1	-8	7	3	-1	-9	-13	-3
-1	-8	7	3	-1	-9	-13	-3
-1	-8	7	3	-1	-9	-13	-3
-1	-8	7	3	-1	-9	-13	-3
-1	-8	7	3	-1	-9	-13	-3
5	17	-5	-6	-3	-1	4	0
5	17	-5	-6	-3	-1	4	0
5	17	-5	-6	-3	-1	4	0
5	17	-5	-6	-3	-1	4	0
3	-2	-11	7	1	5	0	0
-5	-3	-5	9	-2	-5	-1	2
14	11	2	11	-3	10	16	8
-6	9	15	-15	-3	-4	4	1
-3	-10	-6	-21	-6	-5	-1	-1
1	-2	2	-10	3	-2	-1	-1
3	5	-10	-17	-7	-1	2	-2
3	5	-10	-17	-7	-1	2	-2
3	5	-10	-17	-7	-1	2	-2
1	2	2	-5	-8	-2	-1	0
1	2	2	-5	-8	-2	-1	0
1	2	2	-5	-8	-2	-1	0
5	14	16	1	-4	-2	-1	-2
5	14	16	1	-4	-2	-1	-2
-2	-1	-15	-8	-6	-3	-4	-1
-2	-1	-15	-8	-6	-3	-4	-1
-5	0	14	-2	-4	-2	-5	-1
-5	0	14	-2	-4	-2	-5	-1
-5	0	14	-2	-4	-2	-5	-1
-5	0	14	-2	-4	-2	-5	-1
-5	0	14	-2	-4	-2	-5	-1
-5	0	14	-2	-4	-2	-5	-1
-5	0	14	-2	-4	-2	-5	-1
-3	-4	-4	13	5	6	3	-2
-3	-4	-4	13	5	6	3	-2
-3	-4	-4	13	5	6	3	-2
-3	-4	-4	13	5	6	3	-2
-1	-4	3	2	0	-3	-1	-1
-1	-4	3	2	0	-3	-1	-1
-1	-4	3	2	0	-3	-1	-1
1	1	-4	1	-2	3	5	1
0	6	9	4	-6	3	-1	-3
0	6	9	4	-6	3	-1	-3
-3	-5	-6	-2	1	-3	-4	2
-3	-10	-4	-16	-8	-5	-1	-1
-2	-4	-5	1	9	2	4	2
-2	-4	-5	1	9	2	4	2
-2	-4	-5	1	9	2	4	2
3	4	-6	-2	1	-1	3	1
-1	1	11	2	-5	2	3	-3
-1	1	11	2	-5	2	3	-3
1	-5	-4	-3	-6	-2	-3	-4
1	-5	-4	-3	-6	-2	-3	-4
1	5	1	-1	-4	-2	2	0
1	5	1	-1	-4	-2	2	0
0	1	-9	8	5	-1	2	-2
1	4	10	11	-1	2	8	3
-1	-1	0	-8	-6	-4	-2	-1
-1	-1	0	-8	-6	-4	-2	-1
-1	-1	0	-8	-6	-4	-2	-1
-1	5	8	3	6	4	-1	1
-1	5	8	3	6	4	-1	1
0	-5	-7	-1	-1	-3	-1	0
0	-5	-7	-1	-1	-3	-1	0
-6	-11	8	-2	-4	3	-2	-2
-6	-11	8	-2	-4	3	-2	-2
-1	-5	-5	-5	-1	-5	-10	-3
0	9	12	1	-3	-3	-1	-1
3	8	12	7	-1	2	4	-1
-3	-7	-7	-7	-6	-1	1	-1
-1	3	7	-2	-4	2	7	0
-1	5	9	-6	1	-1	-5	-2
-1	5	9	-6	1	-1	-5	-2
-1	5	9	-6	1	-1	-5	-2
1	5	11	3	4	-2	4	0
0	-4	6	0	-9	-8	-2	0
2	-5	-9	-2	1	2	-2	-1
2	-5	-9	-2	1	2	-2	-1
-2	-3	-9	0	-2	-15	-16	-5
-2	-3	-9	0	-2	-15	-16	-5
0	3	10	3	-1	6	2	1
0	4	3	11	4	-5	-4	-2
-1	-3	-11	1	-1	-11	3	-1
-1	-3	-11	1	-1	-11	3	-1
-2	2	0	1	2	3	-5	2
2	0	0	1	6	-2	5	-1
-1	0	0	-3	-6	2	3	1
-1	1	-1	-4	-1	0	-4	-3
-3	-4	-3	-1	0	3	3	-1
0	1	-3	-5	3	-5	-2	0
0	1	-3	-5	3	-5	-2	0
1	-1	0	-3	-1	-14	0	1
1	-1	0	-3	-1	-14	0	1
-1	-3	-2	0	-4	-9	-1	-2
-3	-2	1	-2	-4	0	-4	-2
3	-1	0	-6	-2	12	3	1
3	-1	0	-6	-2	12	3	1
3	-1	0	-6	-2	12	3	1
0	-3	0	1	-2	-2	-2	-2
3	10	13	-4	-7	-7	2	1
-3	-1	4	0	-2	9	0	-3
-2	-6	-9	2	-2	3	7	2
-3	-4	0	2	-8	-12	-4	-4
1	-2	0	-2	1	1	-3	-2
0	-2	1	5	-1	13	7	0
0	3	-1	-1	-8	-25	-3	2
5	-3	-1	0	6	12	-6	2
2	0	0	0	-2	-9	-2	-2
-6	-12	-1	4	4	11	5	-1
-6	-12	-1	4	4	11	5	-1
-6	-12	-1	4	4	11	5	-1
-6	-12	-1	4	4	11	5	-1
-6	6	-3	-2	-3	-24	1	2
-6	6	-3	-2	-3	-24	1	2
6	-10	-2	2	-4	11	1	0
6	-10	-2	2	-4	11	1	0
6	-10	-2	2	-4	11	1	0
6	-10	-2	2	-4	11	1	0
6	-10	-2	2	-4	11	1	0
3	1	-3	-1	0	-7	3	-1
8	10	-11	3	-1	7	8	1
8	10	-11	3	-1	7	8	1
8	10	-11	3	-1	7	8	1
8	10	-11	3	-1	7	8	1
8	10	-11	3	-1	7	8	1
8	10	-11	3	-1	7	8	1
8	10	-11	3	-1	7	8	1
8	10	-11	3	-1	7	8	1
8	10	-11	3	-1	7	8	1
8	10	-11	3	-1	7	8	1
19	16	-4	1	-9	-4	1	6
-1	1	-4	-7	-4	-5	3	0
-1	1	-4	-7	-4	-5	3	0
-1	1	-4	-7	-4	-5	3	0
-1	1	-4	-7	-4	-5	3	0
-1	1	-4	-7	-4	-5	3	0
-1	1	-4	-7	-4	-5	3	0
-1	1	-4	-7	-4	-5	3	0
-1	1	-4	-7	-4	-5	3	0
-1	1	-4	-7	-4	-5	3	0
-1	6	-1	-5	2	-2	-3	0
-3	-7	-4	-1	5	6	5	1
1	-2	-4	-7	-8	1	4	0
1	-2	-4	-7	-8	1	4	0
-1	0	-1	0	-11	0	-5	-1
0	2	5	5	4	-12	-3	1
2	-1	3	7	-3	5	2	-1
-2	5	2	1	-2	4	-4	-3
-2	5	2	1	-2	4	-4	-3
0	1	13	10	2	3	-1	-1
0	1	13	10	2	3	-1	-1
0	1	13	10	2	3	-1	-1
0	2	8	6	0	2	-1	-1
-3	-2	-5	2	2	-1	2	0
-2	-3	-6	-3	-1	-1	0	-2
1	-5	-2	4	-7	-6	-3	-1
-2	-9	1	-1	0	2	-2	-2
-2	-9	1	-1	0	2	-2	-2
-2	-9	1	-1	0	2	-2	-2
-2	-9	1	-1	0	2	-2	-2
0	2	-3	3	4	-4	-1	1
0	2	-3	3	4	-4	-1	1
0	2	-3	3	4	-4	-1	1
0	2	-3	3	4	-4	-1	1
0	2	-3	3	4	-4	-1	1
0	2	-3	3	4	-4	-1	1
-1	0	-2	-1	-3	-1	-3	-3
-1	-1	-2	0	0	1	1	0
1	-2	-2	-2	-4	-2	7	1
1	-2	-2	-2	-4	-2	7	1
0	2	3	0	-5	0	2	1
1	1	0	2	-3	-1	1	1
1	1	0	2	-3	-1	1	1
1	1	0	2	-3	-1	1	1
-2	-1	-3	-1	-7	1	2	0
-2	-1	-3	-1	-7	1	2	0
-2	-1	-3	-1	-7	1	2	0
-2	0	-1	-3	-5	1	0	-2
-2	0	-1	-3	-5	1	0	-2
-2	0	-1	-3	-5	1	0	-2
-2	0	-1	-3	-5	1	0	-2
-2	0	-1	-3	-5	1	0	-2
-2	-9	-10	-13	-5	1	-2	-1
-2	-9	-10	-13	-5	1	-2	-1
-2	-9	-10	-13	-5	1	-2	-1
-2	-9	-10	-13	-5	1	-2	-1
-3	-5	-2	-11	-3	0	-2	-2
1	2	-1	1	0	-1	2	-1
1	2	-1	1	0	-1	2	-1
1	-2	-3	-1	-3	-3	-1	-1
-1	-2	-3	3	-6	-1	0	0
-1	-2	-3	3	-6	-1	0	0
-1	-2	-3	3	-6	-1	0	0
-1	-2	-3	3	-6	-1	0	0
-1	0	0	-1	-3	-1	-1	1
2	3	-5	-2	0	-1	0	-1
2	3	-5	-2	0	-1	0	-1
2	3	-5	-2	0	-1	0	-1
-1	-4	-1	1	-2	1	2	0
2	7	1	1	1	1	1	0
-1	1	-1	-2	-2	-1	-2	-1
-3	-1	0	-1	1	0	1	-1
-3	-1	0	-1	1	0	1	-1
-3	-1	0	-1	1	0	1	-1
1	-4	-4	1	-6	0	1	-1
1	-4	-4	1	-6	0	1	-1
-4	-2	2	-4	-5	-1	-3	-1
2	18	22	4	3	0	3	2
-4	-11	-1	-4	-6	-3	-2	0
-4	-5	-4	-2	1	-1	-5	-4
-2	-3	-12	-2	-2	-2	0	1
0	2	-1	-2	-4	-6	-8	-1
-2	-8	2	-4	3	0	-2	-2
0	5	0	1	-4	1	3	0
-4	-3	2	-2	-5	-7	-5	-2
-4	-3	2	-2	-5	-7	-5	-2
-4	-3	2	-2	-5	-7	-5	-2
-4	-3	2	-2	-5	-7	-5	-2
2	6	-3	3	1	1	4	2
2	6	-3	3	1	1	4	2
2	6	-3	3	1	1	4	2
-1	-14	-5	1	-4	-2	0	-3
-1	-14	-5	1	-4	-2	0	-3
-4	-6	0	2	-1	1	-3	1
-4	-6	0	2	-1	1	-3	1
0	-8	-1	2	-2	0	1	2
-1	1	-3	-2	2	3	-5	-4
3	5	1	-1	-6	-4	-1	1
3	5	1	-1	-6	-4	-1	1
3	5	1	-1	-6	-4	-1	1
-4	-3	5	0	-3	-4	-1	-1
2	8	-5	0	4	-2	0	0
-1	-4	4	2	-2	7	3	-1
-2	-14	-16	-10	-7	-4	-2	-3
-2	-14	-16	-10	-7	-4	-2	-3
-3	-5	-5	-2	-7	-5	2	-1
2	9	-1	-5	-5	-6	1	2
-2	-10	-2	-1	-8	-8	-6	-6
3	-5	1	0	-3	-11	3	2
-6	1	-4	-10	-1	5	1	-2
-2	1	-5	-5	-1	11	-5	-3
6	16	6	4	0	-1	5	2
6	16	6	4	0	-1	5	2
2	-2	-13	-11	-7	0	-6	1
2	-2	-13	-11	-7	0	-6	1
2	-2	-13	-11	-7	0	-6	1
-8	0	0	0	0	-9	0	4
-2	1	-1	-2	-5	6	-4	-2
-2	1	-1	-2	-5	6	-4	-2
-2	1	-1	-2	-5	6	-4	-2
3	-5	3	0	-4	-6	-3	-2
-3	-4	-4	2	-5	-7	7	3
7	3	-4	1	-1	7	4	-3
7	3	-4	1	-1	7	4	-3
5	18	9	2	-3	-6	-8	-5
5	18	9	2	-3	-6	-8	-5
-14	-22	-11	-2	-5	3	2	5
-14	-22	-11	-2	-5	3	2	5
-14	-22	-11	-2	-5	3	2	5
-14	-22	-11	-2	-5	3	2	5
-14	-22	-11	-2	-5	3	2	5
-14	-22	-11	-2	-5	3	2	5
-14	-22	-11	-2	-5	3	2	5
3	9	12	-2	0	-8	1	5
3	9	12	-2	0	-8	1	5
3	9	12	-2	0	-8	1	5
-6	-6	0	-5	0	-14	1	-2
-2	-8	0	-5	-8	-1	3	-1
-2	-8	0	-5	-8	-1	3	-1
-2	-8	0	-5	-8	-1	3	-1
3	10	-2	1	-4	-2	5	1
3	10	-2	1	-4	-2	5	1
3	10	-2	1	-4	-2	5	1
-3	-19	-1	-2	-8	-14	-6	-1
-3	-19	-1	-2	-8	-14	-6	-1
1	-6	-3	3	8	16	0	0
1	12	17	-5	-8	-9	-3	0
7	0	-15	-5	1	10	7	3
-3	3	2	-4	9	-4	-9	-4
-3	-7	10	6	0	0	-1	0
-3	-7	10	6	0	0	-1	0
-4	6	5	1	0	7	1	-2
-4	6	5	1	0	7	1	-2
-4	6	5	1	0	7	1	-2
-2	10	3	4	-8	6	-6	-2
3	-2	2	2	-5	-1	3	2
3	-2	2	2	-5	-1	3	2
0	-3	-9	0	-5	-4	-3	0
-2	6	-7	2	2	-3	-3	-1
-4	3	11	1	7	8	2	0
-3	-11	-3	-4	-6	-6	0	0
-3	-11	-3	-4	-6	-6	0	0
-3	-7	-9	-4	-1	-3	-2	-1
-1	6	4	0	11	0	-1	-1
-1	-6	-4	-2	-6	-2	-3	-1
3	-3	5	-2	4	5	3	0
3	-3	5	-2	4	5	3	0
3	-3	5	-2	4	5	3	0
3	-3	5	-2	4	5	3	0
3	-3	5	-2	4	5	3	0
3	-3	5	-2	4	5	3	0
3	-3	5	-2	4	5	3	0
3	-3	5	-2	4	5	3	0
3	-3	5	-2	4	5	3	0
3	-3	5	-2	4	5	3	0
-1	-9	-15	-2	-4	-4	-4	-3
-1	-1	1	-7	-5	0	1	-2
-1	-1	1	-7	-5	0	1	-2
-1	-1	1	-7	-5	0	1	-2
0	3	1	-4	2	0	0	-1
-2	-2	-5	-9	-7	-3	2	-2
-2	-2	-5	-9	-7	-3	2	-2
0	1	3	-1	5	2	-4	-1
2	5	-6	1	-4	1	5	2
-4	-2	-1	-2	6	0	1	-2
-2	-8	-4	-7	-8	-1	1	0
1	1	-2	0	-1	-2	-4	0
-4	-1	5	-1	0	-1	-2	-1
1	2	3	8	-4	-5	-2	-2
0	0	0	-1	1	1	-1	1
0	0	0	-1	1	1	-1	1
0	2	-2	4	0	-1	4	2
0	2	-2	4	0	-1	4	2
4	8	15	6	-1	-2	0	0
0	1	11	10	-5	-1	-1	-2
0	1	11	10	-5	-1	-1	-2
0	1	11	10	-5	-1	-1	-2
-1	1	-9	-7	-5	-1	-3	2
-4	-13	4	-2	-8	4	0	-2
-4	-13	4	-2	-8	4	0	-2
-4	-13	4	-2	-8	4	0	-2
-4	-3	2	1	-6	-3	5	1
-4	-3	2	1	-6	-3	5	1
-4	-3	2	1	-6	-3	5	1
-4	-3	2	1	-6	-3	5	1
0	7	9	5	3	2	-1	-1
-3	2	7	2	6	0	-4	-3
2	-2	-5	6	2	3	-1	1
-2	2	4	12	5	-1	3	1
-1	-3	12	6	-7	-6	1	1
-1	-3	12	6	-7	-6	1	1
1	-1	-7	1	-1	-10	-5	-2
-1	-2	6	-9	-9	1	2	0
-1	-15	-13	-7	1	3	3	-1
0	3	12	16	11	8	0	1
0	-21	-16	-7	-6	-2	4	-1
-3	-4	-13	-19	-6	8	-1	1
0	6	-3	1	-1	6	0	0
-2	4	32	26	6	0	-3	-1
-2	4	32	26	6	0	-3	-1
2	-4	3	21	0	6	4	2
2	-4	3	21	0	6	4	2
-3	-6	-19	-29	-7	-5	-2	-3
2	13	17	25	4	11	9	1
-3	-3	-11	-24	-5	6	3	0
-3	-3	-11	-24	-5	6	3	0
-3	12	12	5	6	5	0	-6
-22	-3	-10	-9	-3	0	2	-4
-11	-2	-7	-24	-4	2	4	3
-12	-4	-23	-26	-3	0	1	-2
-10	-5	-17	-4	-3	-4	-4	-5
-10	-5	-17	-4	-3	-4	-4	-5
9	2	12	17	2	-1	-7	2
0	-9	-12	-15	-10	-20	-16	-3
0	-9	-12	-15	-10	-20	-16	-3
2	9	-6	-6	-4	-1	1	-5
-10	-13	6	3	-6	-6	-2	-3
-13	-6	-11	0	-1	-18	-3	-7
-13	-6	-11	0	-1	-18	-3	-7
-13	-6	-11	0	-1	-18	-3	-7
-13	-6	-11	0	-1	-18	-3	-7
-6	3	-21	14	-4	-4	-30	-5
-6	3	-21	14	-4	-4	-30	-5
-21	-29	-13	19	0	-9	-7	-3
-21	-29	-13	19	0	-9	-7	-3
-21	-29	-13	19	0	-9	-7	-3
-21	-29	-13	19	0	-9	-7	-3
-21	-29	-13	19	0	-9	-7	-3
-6	-12	17	5	-4	4	8	0
-1	19	45	15	7	9	-2	5
15	10	-7	-6	-1	10	10	-6
58	8	11	3	3	-10	7	15
-43	1	-4	-1	-10	8	-11	5
-10	4	-3	-7	-1	6	-1	2
-44	-15	-8	-8	-5	6	18	-11
13	-8	-6	-4	-2	6	3	-2
13	-8	-6	-4	-2	6	3	-2
13	-8	-6	-4	-2	6	3	-2
32	-23	-3	1	4	8	0	5
23	1	-5	-1	7	15	0	0
23	1	-5	-1	7	15	0	0
-10	-14	0	8	3	2	1	-1
-10	-14	0	8	3	2	1	-1
-10	-14	0	8	3	2	1	-1
16	3	-1	7	-3	3	-3	-1
16	3	-1	7	-3	3	-3	-1
-19	-21	-16	18	5	-4	-3	-1
-19	-21	-16	18	5	-4	-3	-1
-19	-21	-16	18	5	-4	-3	-1
-19	-21	-16	18	5	-4	-3	-1
17	-9	-16	-9	-4	-7	6	-3
8	3	8	-4	-2	-1	0	6
-2	-12	-3	-8	-3	-19	-7	-1
-10	-11	-5	-13	-4	-2	-3	1
-4	-2	0	-8	-7	3	-4	-3
-4	-2	0	-8	-7	3	-4	-3
2	7	9	-5	-5	3	9	1
-2	7	6	-2	-1	2	4	1
2	-4	1	-2	-4	-1	-3	1
2	-4	1	-2	-4	-1	-3	1
2	-4	1	-2	-4	-1	-3	1
4	18	0	15	8	-1	2	0
4	18	0	15	8	-1	2	0
4	18	0	15	8	-1	2	0
4	18	0	15	8	-1	2	0
0	8	6	-2	-3	1	-3	0
3	14	-21	-4	-4	-3	-3	-1
-7	-26	14	6	3	4	2	1
-7	-26	14	6	3	4	2	1
1	-14	-7	3	1	-2	1	0
-5	-7	6	-2	-5	0	-13	-2
-5	-7	6	-2	-5	0	-13	-2
3	-3	-4	-6	-7	1	3	1
-2	1	-19	-7	3	-5	-2	0
-2	1	-19	-7	3	-5	-2	0
-3	-3	10	7	-2	-1	3	2
0	-1	-15	-9	8	4	6	1
-3	3	2	-2	2	-3	-1	-1
-3	3	2	-2	2	-3	-1	-1
-4	-3	8	0	2	-6	-16	-5
-4	-15	-4	-1	-8	-5	-5	-1
-4	-15	-4	-1	-8	-5	-5	-1
-4	-15	-4	-1	-8	-5	-5	-1
-7	-24	-1	4	1	-2	-1	0
-7	-24	-1	4	1	-2	-1	0
-7	-24	-1	4	1	-2	-1	0
-6	-10	-2	-2	-5	1	-1	-3
-6	-10	-2	-2	-5	1	-1	-3
-6	-10	-2	-2	-5	1	-1	-3
-6	-10	-2	-2	-5	1	-1	-3
-6	-10	-2	-2	-5	1	-1	-3
-6	-10	-2	-2	-5	1	-1	-3
9	13	-1	0	-4	3	6	3
-2	-2	1	-2	-11	-2	2	-1
-2	-2	1	-2	-11	-2	2	-1
-2	-2	1	-2	-11	-2	2	-1
-1	-4	-1	-2	-6	-10	1	-2
-2	-1	0	-2	-1	3	7	1
1	-2	0	0	-5	1	3	1
-1	0	-2	-2	-4	-4	0	-2
-1	0	-2	-2	-4	-4	0	-2
-3	2	2	8	6	3	-2	-3
-3	2	2	8	6	3	-2	-3
-3	2	2	8	6	3	-2	-3
-3	2	2	8	6	3	-2	-3
-3	2	2	8	6	3	-2	-3
0	2	1	-1	5	-6	-4	-1
0	2	1	-1	5	-6	-4	-1
3	-1	-1	2	-9	1	5	1
1	1	0	0	4	-3	-1	0
-5	5	6	0	-1	8	-5	-1
-5	5	6	0	-1	8	-5	-1
-5	-6	-3	-1	-11	-7	-8	-4
-2	4	4	-2	-5	-1	-6	-2
6	2	3	2	-3	4	6	0
-1	-3	-2	0	-7	5	-1	-1
-1	-3	-2	0	-7	5	-1	-1
-1	-4	0	-2	-9	-1	2	-2
3	-7	2	2	-2	9	2	2
2	1	-4	2	-7	-5	-9	-3
-4	-8	-1	2	-2	-6	-5	-3
-4	-8	-1	2	-2	-6	-5	-3
-6	4	5	3	-3	0	-1	-1
-2	-2	0	2	-12	-11	-14	-3
0	5	5	-3	-3	-12	-5	-2
0	5	5	-3	-3	-12	-5	-2
5	7	1	2	-5	-4	-4	-1
5	7	1	2	-5	-4	-4	-1
-4	-11	1	-2	4	8	8	1
-1	-3	0	0	1	-6	-2	-1
-2	9	-2	1	1	0	11	2
3	-4	-7	-3	-6	-8	-2	1
1	4	-4	-1	-4	3	11	4
-1	-10	4	-1	-6	-5	0	-2
-2	0	6	-2	-3	2	-1	-1
0	19	10	-2	4	1	1	-2
-5	5	4	-5	-2	0	-2	-4
-3	-4	-1	-7	2	-3	-10	-2
-3	-4	-1	-7	2	-3	-10	-2
6	1	-9	-6	-5	8	1	2
4	9	-1	-3	-3	-6	-4	-2
-4	-12	-1	-5	-1	1	3	1
-5	2	1	-4	-5	-8	0	-2
-5	2	1	-4	-5	-8	0	-2
8	7	-10	-5	-7	-8	1	1
-1	3	5	-4	-4	-3	-2	-1
-2	-1	1	2	1	1	-2	-5
-4	-17	-12	-1	-4	-13	4	2
2	4	5	-1	-6	-10	-3	4
-2	3	11	3	-6	-51	-3	-1
-2	3	11	3	-6	-51	-3	-1
-4	-1	11	17	7	10	-4	-4
-4	-1	11	17	7	10	-4	-4
3	5	21	23	-19	8	-2	3
3	5	21	23	-19	8	-2	3
1	-14	-29	-13	-10	9	10	-4
3	7	12	5	-4	-69	-14	-2
12	12	-15	7	19	56	16	3
4	12	9	1	17	64	8	-5
6	-6	-6	33	34	109	26	7
-9	-11	-10	-19	-45	-116	-34	-8
3	-1	-4	-5	4	-102	0	-4
-11	-8	1	-26	-16	6	-11	-8
0	-8	-12	9	4	17	4	0
-17	3	11	10	8	16	-7	2
-17	3	11	10	8	16	-7	2
-17	3	11	10	8	16	-7	2
-6	-5	-11	-2	8	36	15	4
-5	4	8	-4	3	-36	-22	-14
-5	4	8	-4	3	-36	-22	-14
-5	4	8	-4	3	-36	-22	-14
-6	-49	-3	2	-10	-37	9	5
-6	-49	-3	2	-10	-37	9	5
4	10	29	1	1	24	12	-1
4	10	29	1	1	24	12	-1
5	-24	-12	2	9	10	4	15
5	-24	-12	2	9	10	4	15
13	-4	-2	-1	1	-18	-6	3
13	-4	-2	-1	1	-18	-6	3
-14	-5	-6	0	6	9	-3	-4
-14	-5	-6	0	6	9	-3	-4
9	1	-11	-5	11	-5	24	5
9	1	-11	-5	11	-5	24	5
0	8	0	-12	-18	-13	-10	0
0	8	0	-12	-18	-13	-10	0
-6	6	12	-3	-21	1	-1	-2
-3	8	-5	-6	-2	1	1	-1
-3	8	-5	-6	-2	1	1	-1
-3	8	-5	-6	-2	1	1	-1
6	7	3	2	-6	14	2	-4
3	-9	-23	-9	-4	-12	1	2
-1	5	0	9	18	22	8	2
-1	5	0	9	18	22	8	2
3	9	6	3	3	17	5	-3
-5	-12	-2	0	3	-3	-6	-4
5	3	3	3	-10	-9	-3	3
-1	6	-8	0	-4	-7	-12	-3
1	-2	-11	-5	-4	-4	-2	-3
1	-2	-11	-5	-4	-4	-2	-3
1	-2	-11	-5	-4	-4	-2	-3
1	-2	-11	-5	-4	-4	-2	-3
5	-1	-2	3	1	2	5	2
0	4	1	-2	-2	-9	-3	2
-6	-9	-6	-13	-2	-1	-7	-3
-3	-2	-3	2	-5	3	4	3
0	1	2	2	-5	-9	-8	-2
0	1	2	2	-5	-9	-8	-2
-1	-1	-2	0	-2	-3	-18	-3
-1	-1	-2	0	-2	-3	-18	-3
2	2	-1	0	2	3	0	4
2	2	-1	0	2	3	0	4
2	5	3	4	3	2	-5	2
-5	-6	6	-1	-2	3	3	-6
-2	8	5	5	0	-1	6	-6
-2	8	5	5	0	-1	6	-6
0	-3	-2	2	-4	-2	8	0
-4	3	14	4	-3	6	0	2
-4	3	14	4	-3	6	0	2
-4	3	14	4	-3	6	0	2
-1	-5	-4	0	2	-2	-1	1
-1	-5	-4	0	2	-2	-1	1
-1	-5	-4	0	2	-2	-1	1
-4	-16	-2	-1	-4	9	9	3
-4	-16	-2	-1	-4	9	9	3
-4	-16	-2	-1	-4	9	9	3
-4	-16	-2	-1	-4	9	9	3
-4	-16	-2	-1	-4	9	9	3
1	-3	-6	1	4	2	-4	-4
-4	-2	1	-4	-3	2	-2	1
-8	1	-2	-5	3	-6	3	-3
2	1	1	2	-1	2	-3	-1
2	1	1	2	-1	2	-3	-1
3	1	-3	-3	-2	-1	5	1
1	0	-1	-2	-4	-2	-6	-5
-1	-2	-2	0	3	-2	-3	-1
-1	-2	-2	0	3	-2	-3	-1
0	5	0	-2	-3	0	-2	-2
1	6	-1	0	6	-7	-9	-2
-4	0	-5	1	-4	1	-3	-2
2	1	-18	4	2	-4	-3	-6
-1	6	11	11	1	0	9	1
-7	-9	-6	1	-4	-2	-3	-2
-7	-9	-6	1	-4	-2	-3	-2
-4	-5	-10	-9	-4	-4	-20	-6
-1	-4	-7	1	-6	-1	5	3
-1	4	4	6	2	-2	-3	-1
-1	4	4	6	2	-2	-3	-1
-1	4	4	6	2	-2	-3	-1
-2	-13	6	-4	-2	0	-3	-1
2	9	-11	-9	3	1	2	1
2	9	-11	-9	3	1	2	1
2	9	-11	-9	3	1	2	1
2	9	-11	-9	3	1	2	1
1	8	4	-5	-7	1	-1	-2
1	8	4	-5	-7	1	-1	-2
1	8	4	-5	-7	1	-1	-2
1	8	4	-5	-7	1	-1	-2
-1	-13	-1	0	-3	0	6	6
-1	-13	-1	0	-3	0	6	6
-1	-13	-1	0	-3	0	6	6
-1	-13	-1	0	-3	0	6	6
-2	-10	2	-1	-6	0	-1	-1
-2	-10	2	-1	-6	0	-1	-1
-2	-10	2	-1	-6	0	-1	-1
-2	-10	2	-1	-6	0	-1	-1
4	-5	-4	-1	6	1	2	3
1	8	7	2	0	-2	-3	-4
1	8	7	2	0	-2	-3	-4
1	8	7	2	0	-2	-3	-4
-4	-9	-5	-1	-6	1	-2	-4
-4	-9	-5	-1	-6	1	-2	-4
3	6	4	1	5	-3	-16	-3
3	3	2	-2	5	4	7	3
-4	-7	-1	4	-8	4	8	1
-3	-1	0	0	-2	2	5	1
-3	-1	0	0	-2	2	5	1
-7	-7	0	7	4	5	0	1
-7	-7	0	7	4	5	0	1
4	-5	-3	-1	-20	0	7	5
-2	-5	-4	2	-11	0	1	-3
-10	-19	8	3	8	15	-1	-4
-2	4	2	-1	-8	-7	-1	-1
-5	-11	-11	4	3	-2	-1	-2
-5	9	8	3	3	1	6	1
-4	-4	-1	2	-8	-4	-5	-3
7	2	-3	2	3	2	2	2
7	2	-3	2	3	2	2	2
0	-13	-2	-3	-1	2	1	-2
6	10	1	-14	-4	-7	-2	0
6	10	1	-14	-4	-7	-2	0
-6	9	8	0	-4	-10	-1	-3
-6	9	8	0	-4	-10	-1	-3
-6	9	8	0	-4	-10	-1	-3
17	13	-17	39	26	-7	12	8
-4	14	64	109	-9	16	0	-1
12	27	13	-39	-13	5	3	-3
12	27	13	-39	-13	5	3	-3
-2	-15	-13	13	-10	-19	-3	5
0	-10	9	-19	-15	-1	-6	-3
13	2	-7	8	4	-11	2	-5
13	2	-7	8	4	-11	2	-5
13	2	-7	8	4	-11	2	-5
-4	3	23	-6	-7	3	0	2
-4	3	23	-6	-7	3	0	2
-4	3	23	-6	-7	3	0	2
-4	3	23	-6	-7	3	0	2
-9	-8	-21	-23	3	-14	-3	0
7	16	10	15	5	-4	-10	-6
-2	20	-20	7	-6	3	0	4
-2	20	-20	7	-6	3	0	4
13	-17	-2	-2	-4	3	-3	2
13	-17	-2	-2	-4	3	-3	2
-3	-28	-18	0	-6	2	-7	-3
4	-11	-11	-6	1	-4	-1	0
4	-11	-11	-6	1	-4	-1	0
4	-11	-11	-6	1	-4	-1	0
-2	29	-1	-5	1	-10	4	1
-2	29	-1	-5	1	-10	4	1
-10	2	6	-4	10	30	11	-3
-10	2	6	-4	10	30	11	-3
-14	12	6	-8	-7	8	4	2
-14	12	6	-8	-7	8	4	2
-29	-36	-6	-7	-6	-2	0	-6
-29	-36	-6	-7	-6	-2	0	-6
-1	0	-2	-3	-6	-18	-3	-3
-17	-4	-8	-3	-2	-7	-9	-8
5	12	9	-2	-6	4	4	4
5	12	9	-2	-6	4	4	4
0	-3	1	7	-6	-2	11	2
0	-3	1	7	-6	-2	11	2
-4	1	-5	-4	-2	1	-3	-2
-4	1	-5	-4	-2	1	-3	-2
1	-9	-16	0	-10	-5	-8	-2
-4	8	15	8	13	8	-1	2
-5	-7	1	10	-6	-9	-8	-3
3	4	2	9	-8	-2	5	3
-5	-9	0	-5	2	-6	-5	-1
-5	-9	0	-5	2	-6	-5	-1
0	2	4	6	-2	-4	-8	1
0	2	4	6	-2	-4	-8	1
0	2	4	6	-2	-4	-8	1
2	3	0	9	-1	5	4	0
1	-4	-5	8	-2	-2	-1	0
1	-4	-5	8	-2	-2	-1	0
1	-10	1	-4	-6	2	4	0
1	-10	1	-4	-6	2	4	0
1	-4	-2	-3	-6	3	2	2
1	-4	-2	-3	-6	3	2	2
1	-4	-2	-3	-6	3	2	2
-4	-5	-7	-1	2	-2	-1	-3
-4	-5	-7	-1	2	-2	-1	-3
-1	-14	3	-2	-2	1	1	0
-1	-14	3	-2	-2	1	1	0
-3	-13	-4	-2	-4	-2	2	3
-3	-13	-4	-2	-4	-2	2	3
-3	-13	-4	-2	-4	-2	2	3
-3	-13	-4	-2	-4	-2	2	3
-1	0	-3	-4	-9	-2	3	-1
-1	0	-3	-4	-9	-2	3	-1
-1	0	-3	-4	-9	-2	3	-1
-1	0	-3	-4	-9	-2	3	-1
-1	0	-3	-4	-9	-2	3	-1
-1	0	-3	-4	-9	-2	3	-1
-1	0	-3	-4	-9	-2	3	-1
0	2	2	2	-5	-2	-2	0
2	-2	14	0	-1	7	8	3
2	-2	14	0	-1	7	8	3
-1	1	-14	0	-6	-9	-5	-1
2	0	3	2	-1	-1	1	-1
2	0	3	2	-1	-1	1	-1
2	0	3	2	-1	-1	1	-1
2	0	3	2	-1	-1	1	-1
0	-3	-18	1	-2	3	-1	-1
0	-3	-18	1	-2	3	-1	-1
1	-1	4	4	3	3	7	5
1	-1	4	4	3	3	7	5
-1	4	-2	0	-2	1	0	1
-1	4	-2	0	-2	1	0	1
-3	-1	-2	0	-7	-1	-1	-2
-3	-1	-2	0	-7	-1	-1	-2
-3	-1	-2	0	-7	-1	-1	-2
-3	-1	-2	0	-7	-1	-1	-2
-1	-3	-6	-2	-4	-2	-2	-3
-1	-3	-6	-2	-4	-2	-2	-3
-1	-3	-6	-2	-4	-2	-2	-3
-1	-3	-6	-2	-4	-2	-2	-3
-1	-7	-2	0	-4	-3	-2	1
-1	-7	-2	0	-4	-3	-2	1
-1	-7	-2	0	-4	-3	-2	1
-1	-7	-2	0	-4	-3	-2	1
-1	-1	6	-1	-5	-2	-3	-2
-1	-1	6	-1	-5	-2	-3	-2
-1	-1	6	-1	-5	-2	-3	-2
-1	-1	6	-1	-5	-2	-3	-2
1	10	-5	-1	-6	-2	1	0
-1	-1	-1	0	-6	-1	1	-1
-2	4	-1	0	-1	-1	-2	0
2	9	16	6	-3	1	1	0
2	9	16	6	-3	1	1	0
2	9	16	6	-3	1	1	0
-12	-13	-1	-6	3	-8	-3	-4
-12	-13	-1	-6	3	-8	-3	-4
6	10	-20	-7	-5	-10	1	1
6	10	-20	-7	-5	-10	1	1
6	10	-20	-7	-5	-10	1	1
1	1	29	45	0	5	0	-1
2	6	-3	-4	4	3	2	1
2	6	-3	-4	4	3	2	1
2	6	-3	-4	4	3	2	1
5	6	-5	7	3	4	6	3
1	-2	-15	-7	-9	2	-3	-1
1	-2	-15	-7	-9	2	-3	-1
1	-2	-15	-7	-9	2	-3	-1
1	-2	-15	-7	-9	2	-3	-1
1	-2	-15	-7	-9	2	-3	-1
-2	6	2	-5	1	8	4	3
1	-2	4	1	-2	-1	0	3
0	0	3	4	-3	-5	5	-1
-3	-5	-5	-3	-6	14	-3	-2
-3	-5	-5	-3	-6	14	-3	-2
-3	-5	-5	-3	-6	14	-3	-2
-2	-3	-4	1	-9	4	2	0
-3	-6	-13	0	3	-4	-8	-2
-3	-6	-13	0	3	-4	-8	-2
-3	-6	-13	0	3	-4	-8	-2
-1	-6	13	12	2	-26	-5	1
8	11	8	-2	-14	-32	-15	2
8	11	8	-2	-14	-32	-15	2
8	11	8	-2	-14	-32	-15	2
8	11	8	-2	-14	-32	-15	2
0	1	1	-2	-8	-23	-6	-1
-1	2	16	16	19	99	10	0
-1	2	16	16	19	99	10	0
-6	-8	-10	-10	-4	-10	-9	1
4	-2	-12	-15	-9	-10	-3	-2
-7	-8	-9	1	-2	0	4	1
1	-2	2	-2	1	26	3	0
-8	-13	-16	-8	-2	11	5	2
-6	1	8	0	-9	-20	5	1
-6	1	8	0	-9	-20	5	1
-6	1	8	0	-9	-20	5	1
-6	1	8	0	-9	-20	5	1
-8	-27	-6	-2	-6	-3	-9	-7
5	-3	5	2	-2	-30	-8	-3
6	15	15	9	-6	-18	-5	-2
7	15	-5	17	-5	-5	6	-5
-4	12	-5	1	9	39	8	-4
-5	-1	1	5	8	6	1	4
-10	-13	-16	0	-4	-14	2	-1
-10	-13	-16	0	-4	-14	2	-1
-10	-13	-16	0	-4	-14	2	-1
-10	-13	-16	0	-4	-14	2	-1
-10	-13	-16	0	-4	-14	2	-1
-7	-14	-12	4	-5	6	4	-1
-7	-14	-12	4	-5	6	4	-1
-2	12	-1	5	-6	2	2	1
-2	1	-8	-4	-2	17	3	0
-2	1	-8	-4	-2	17	3	0
-2	1	-8	-4	-2	17	3	0
-2	1	-8	-4	-2	17	3	0
-2	1	-8	-4	-2	17	3	0
-2	1	-8	-4	-2	17	3	0
4	-13	-2	-15	6	4	4	8
0	7	-3	1	-2	-2	-2	-1
0	7	-3	1	-2	-2	-2	-1
1	-16	-20	-7	-6	2	3	0
-6	-9	-5	-2	-5	-3	-4	-2
3	10	7	-1	-9	-5	-1	1
3	10	7	-1	-9	-5	-1	1
3	10	7	-1	-9	-5	-1	1
0	-12	-3	-4	1	1	-1	0
0	-12	-3	-4	1	1	-1	0
0	-12	-3	-4	1	1	-1	0
0	-12	-3	-4	1	1	-1	0
0	-12	-3	-4	1	1	-1	0
0	-12	-3	-4	1	1	-1	0
0	-12	-3	-4	1	1	-1	0
0	-12	-3	-4	1	1	-1	0
0	-12	-3	-4	1	1	-1	0
0	-12	-3	-4	1	1	-1	0
-3	-5	-8	-5	2	3	-3	1
-3	-5	-8	-5	2	3	-3	1
-3	-5	-8	-5	2	3	-3	1
-3	-5	-8	-5	2	3	-3	1
5	3	-9	-2	8	-3	1	0
5	3	-9	-2	8	-3	1	0
5	3	-9	-2	8	-3	1	0
5	3	-9	-2	8	-3	1	0
-2	2	-4	-2	-3	1	-8	-5
1	-19	16	9	-3	4	-3	-2
1	-19	16	9	-3	4	-3	-2
1	-19	16	9	-3	4	-3	-2
1	-19	16	9	-3	4	-3	-2
7	-4	5	-1	0	23	6	-6
17	-15	0	-4	-18	-67	-4	2
17	-15	0	-4	-18	-67	-4	2
17	-15	0	-4	-18	-67	-4	2
17	-15	0	-4	-18	-67	-4	2
20	-5	-15	-5	-3	12	18	2
20	-5	-15	-5	-3	12	18	2
20	-5	-15	-5	-3	12	18	2
20	-5	-15	-5	-3	12	18	2
-6	-3	-9	1	11	2	-25	-9
-25	18	-1	5	-6	0	0	-5
-4	-47	6	13	-3	-2	-4	-1
7	-6	9	-4	-4	25	6	1
7	-6	9	-4	-4	25	6	1
2	-16	9	-2	2	-7	1	1
2	-16	9	-2	2	-7	1	1
2	-16	9	-2	2	-7	1	1
4	-2	-6	-6	-5	7	7	-2
4	-2	-6	-6	-5	7	7	-2
-4	5	-9	-7	0	-7	-11	-2
1	5	-7	-8	-8	2	5	3
-2	-3	-7	-8	-5	-4	-1	-3
0	-1	-5	-1	-1	2	2	-1
4	4	7	0	1	3	-5	-1
3	-4	7	10	-1	-4	-7	-2
3	-4	7	10	-1	-4	-7	-2
3	14	5	-5	-7	0	-2	1
3	14	5	-5	-7	0	-2	1
3	14	5	-5	-7	0	-2	1
3	14	5	-5	-7	0	-2	1
-6	6	10	0	-4	4	4	1
3	3	-11	-10	0	-7	-4	-1
1	16	5	18	1	-5	-2	-5
1	16	5	18	1	-5	-2	-5
11	22	16	8	1	-12	-7	-2
-3	3	-7	-9	-13	-3	3	0
-3	-19	-14	2	5	6	1	2
-6	-30	-10	-5	-5	5	3	-2
2	4	3	3	2	-6	-7	-2
2	4	3	3	2	-6	-7	-2
-4	-3	-4	-6	-3	5	2	0
1	4	9	4	6	3	-4	2
2	3	4	-1	-2	-3	-2	1
-2	-4	2	2	0	3	1	-1
0	9	-2	-2	4	-5	-5	-2
4	22	16	6	-1	-1	-3	-4
-3	-10	-4	-8	-7	-6	-11	-1
-3	-1	-3	-4	-1	1	-1	-1
-3	-1	-3	-4	-1	1	-1	-1
3	-2	-11	-13	-1	-4	3	1
0	-1	-6	-6	-4	-4	6	3
0	-1	-6	-6	-4	-4	6	3
0	-1	-6	-6	-4	-4	6	3
0	-1	-6	-6	-4	-4	6	3
-2	5	5	-7	-2	3	-1	-1
-2	5	5	-7	-2	3	-1	-1
-2	5	5	-7	-2	3	-1	-1
-1	8	1	1	6	-3	-3	1
1	4	-7	-8	-5	-3	-5	-4
-2	-9	0	-5	-4	-3	2	-1
-2	-9	0	-5	-4	-3	2	-1
-1	-6	3	2	-10	-2	-1	-1
-1	-4	-9	-3	-3	1	4	0
-1	-4	-9	-3	-3	1	4	0
-1	-4	-9	-3	-3	1	4	0
0	-2	-4	-5	0	1	-1	0
0	-2	-4	-5	0	1	-1	0
0	-2	-4	-5	0	1	-1	0
0	-2	-4	-5	0	1	-1	0
0	-2	-4	-5	0	1	-1	0
0	-2	-4	-5	0	1	-1	0
0	-2	-4	-5	0	1	-1	0
0	-2	-4	-5	0	1	-1	0
0	-2	-4	-5	0	1	-1	0
0	-2	-4	-5	0	1	-1	0
0	-2	-4	-5	0	1	-1	0
0	9	0	-4	-7	-1	0	-2
0	9	0	-4	-7	-1	0	-2
0	9	0	-4	-7	-1	0	-2
0	-2	4	5	0	-1	5	1
0	3	2	0	-2	-2	2	1
0	-7	-24	-4	7	0	0	0
0	-7	-24	-4	7	0	0	0
0	-7	-24	-4	7	0	0	0
-3	-4	-14	-29	-13	-2	-4	-3
-3	6	-6	-14	-9	-5	-3	-3
0	10	21	26	2	4	-4	-2
0	10	21	26	2	4	-4	-2
-4	-12	-3	2	-10	-3	-2	-2
0	-15	-86	-59	-11	-10	-6	-2
0	19	29	19	30	3	8	4
-5	-12	-15	-19	-19	-20	-10	-3
3	20	-13	-41	-16	-16	-13	0
0	-18	-56	-3	-4	10	-3	-4
1	6	15	2	-10	0	-4	-4
-9	-9	-16	-21	-14	-25	-11	-3
-9	-9	-16	-21	-14	-25	-11	-3
-2	-8	21	23	5	3	1	-3
-2	-8	21	23	5	3	1	-3
-25	-3	-6	-11	-15	-5	-3	0
-4	1	4	9	3	7	-6	-5
2	-9	8	7	-5	2	10	5
2	-9	8	7	-5	2	10	5
2	-9	8	7	-5	2	10	5
2	-9	8	7	-5	2	10	5
-21	2	6	3	-2	6	-4	-8
-21	2	6	3	-2	6	-4	-8
-21	2	6	3	-2	6	-4	-8
-21	2	6	3	-2	6	-4	-8
-21	2	6	3	-2	6	-4	-8
-21	2	6	3	-2	6	-4	-8
-21	2	6	3	-2	6	-4	-8
-21	2	6	3	-2	6	-4	-8
2	-5	4	3	-3	-1	-2	-2
-4	-1	1	0	1	2	0	-3
-4	-1	1	0	1	2	0	-3
-4	-1	1	0	1	2	0	-3
-62	-11	-5	0	3	4	-7	-14
35	-9	2	-2	3	1	18	9
35	-9	2	-2	3	1	18	9
35	-9	2	-2	3	1	18	9
35	-9	2	-2	3	1	18	9
-22	4	1	0	-3	-5	-10	-1
-22	4	1	0	-3	-5	-10	-1
-22	4	1	0	-3	-5	-10	-1
-22	4	1	0	-3	-5	-10	-1
0	-17	-19	-4	-15	-3	-5	-5
1	-50	7	2	3	1	-2	6
1	-50	7	2	3	1	-2	6
1	-50	7	2	3	1	-2	6
0	-29	15	-4	0	-29	-7	-2
2	10	9	-16	0	-3	-5	-1
2	10	9	-16	0	-3	-5	-1
2	10	9	-16	0	-3	-5	-1
3	-1	7	-11	-1	-7	2	-4
3	-1	7	-11	-1	-7	2	-4
3	-1	7	-11	-1	-7	2	-4
-18	-17	-26	-24	-7	-2	1	-7
5	4	3	-17	-9	-13	-3	-2
21	6	23	18	6	-11	-3	-3
3	-15	1	-11	-8	-2	9	2
3	-15	1	-11	-8	-2	9	2
3	-15	1	-11	-8	-2	9	2
-17	9	1	-3	-2	-14	-2	-1
1	-20	-13	-1	4	1	-5	4
-14	-13	2	2	-5	1	1	2
21	11	-4	-3	4	0	3	9
21	11	-4	-3	4	0	3	9
-2	-5	8	4	2	5	-4	-4
-2	-5	8	4	2	5	-4	-4
-2	-5	8	4	2	5	-4	-4
-2	-5	8	4	2	5	-4	-4
-4	11	-5	2	3	-1	-15	0
-4	11	-5	2	3	-1	-15	0
-4	11	-5	2	3	-1	-15	0
6	13	-1	4	0	17	8	0
15	8	6	10	1	0	-2	-1
15	8	6	10	1	0	-2	-1
15	8	6	10	1	0	-2	-1
15	8	6	10	1	0	-2	-1
15	8	6	10	1	0	-2	-1
15	8	6	10	1	0	-2	-1
15	8	6	10	1	0	-2	-1
15	8	6	10	1	0	-2	-1
15	8	6	10	1	0	-2	-1
3	3	-2	-1	-7	5	3	-1
3	3	-2	-1	-7	5	3	-1
3	3	-2	-1	-7	5	3	-1
3	3	-2	-1	-7	5	3	-1
3	3	-2	-1	-7	5	3	-1
0	-7	-8	1	3	2	0	0
5	-2	5	3	-6	-11	-5	-1
-7	3	2	-3	-3	1	0	-3
16	1	2	-1	3	4	-3	2
16	1	2	-1	3	4	-3	2
14	13	2	3	-8	-12	-1	0
14	13	2	3	-8	-12	-1	0
14	13	2	3	-8	-12	-1	0
14	13	2	3	-8	-12	-1	0
14	13	2	3	-8	-12	-1	0
14	13	2	3	-8	-12	-1	0
14	13	2	3	-8	-12	-1	0
-11	-16	-1	-17	-4	-2	-19	-1
-5	-33	-13	8	-1	-14	-4	1
6	2	-2	25	7	13	6	-2
6	2	-2	25	7	13	6	-2
6	2	-2	25	7	13	6	-2
-2	-10	-12	2	0	1	6	8
13	9	10	-8	-5	0	7	4
13	9	10	-8	-5	0	7	4
13	9	10	-8	-5	0	7	4
13	9	10	-8	-5	0	7	4
-9	-16	-6	-8	12	7	0	2
3	-1	3	-8	-5	2	-9	0
2	16	7	2	7	-2	-2	-3
2	16	7	2	7	-2	-2	-3
-7	-18	-8	-12	-3	2	-3	-1
-7	-18	-8	-12	-3	2	-3	-1
-11	-20	-8	4	-6	3	0	-6
-24	-26	1	9	-2	7	5	-1
-24	-26	1	9	-2	7	5	-1
1	-5	5	6	-10	-9	1	3
1	-5	5	6	-10	-9	1	3
6	9	15	3	-5	-7	-9	0
6	9	15	3	-5	-7	-9	0
5	-11	11	3	-5	0	3	1
5	-11	11	3	-5	0	3	1
9	9	-9	4	4	-1	2	2
3	-6	-20	-5	-6	-3	3	0
1	27	13	9	2	2	7	2
1	27	13	9	2	2	7	2
4	3	-12	2	-5	4	5	1
0	3	6	11	-2	-5	-1	-2
-1	12	10	-6	-5	-2	1	0
-2	-11	-1	-5	-8	0	-1	-3
-2	-11	-1	-5	-8	0	-1	-3
-2	-1	6	-2	-5	2	2	1
0	0	9	13	-1	0	-1	-3
0	2	1	2	0	-2	7	3
-8	-12	-6	-7	-4	-2	-3	-1
-1	-11	-4	0	-6	1	-3	-1
-1	-1	10	15	-3	-3	-3	-7
-1	-1	10	15	-3	-3	-3	-7
-2	0	-6	-10	-4	1	-2	-3
-2	0	-6	-10	-4	1	-2	-3
-1	-9	1	-7	-8	-3	4	1
-1	-9	1	-7	-8	-3	4	1
-3	-7	-6	-1	-3	-1	-4	-2
-8	-8	-14	-7	-5	-6	-2	-2
-5	-2	1	9	5	1	1	1
5	2	-8	-3	-5	0	1	-2
4	4	3	-2	-3	4	2	1
-1	7	-3	0	0	-5	-4	1
-4	-4	-4	-4	-3	-2	-3	-2
-8	1	1	1	3	1	-3	-1
-1	1	-6	-3	-5	-1	-2	-1
15	-2	-3	-4	-3	-2	-4	1
11	6	6	-1	-1	5	4	-2
-3	-4	-3	-3	-5	-2	0	-2
-2	-2	2	6	-2	-3	-2	0
-2	9	7	1	3	3	-1	0
-6	-9	-4	-1	-6	-5	-13	-7
-6	-9	-4	-1	-6	-5	-13	-7
3	4	-9	-5	-5	0	1	-2
-4	-5	13	0	-4	-4	-1	-1
-3	-12	9	3	7	3	4	3
-2	4	1	-3	-2	-7	3	3
-5	-15	-29	-15	-8	-5	0	-1
-1	-1	-9	-10	-6	1	-6	-3
-1	-1	-9	-10	-6	1	-6	-3
1	8	7	4	3	-3	1	1
1	8	7	4	3	-3	1	1
-2	1	6	5	-2	-1	1	-2
-2	1	6	5	-2	-1	1	-2
9	10	0	0	-4	-1	-1	2
2	0	-7	-4	-4	0	-3	0
4	0	7	4	6	1	0	1
4	0	7	4	6	1	0	1
-9	-10	-15	-8	-3	0	-1	-3
-4	-15	9	1	-4	0	-3	-1
-6	6	-13	-10	-4	-3	-4	-2
-2	19	2	-5	0	-3	1	-2
-1	4	-1	4	-2	1	1	0
-5	-14	10	0	-2	-2	-1	-1
1	-10	-9	-7	-3	0	-3	-2
0	-1	-6	-10	-6	1	0	1
-1	12	-11	-6	-2	-5	-1	-1
-1	12	-11	-6	-2	-5	-1	-1
-9	2	5	6	2	1	-3	-4
-9	2	5	6	2	1	-3	-4
1	-3	2	3	-4	3	2	1
1	-5	7	2	-3	-5	-4	0
3	14	7	9	2	-2	-2	0
4	2	-2	-6	-2	1	0	1
-19	-2	5	6	2	2	0	-1
-4	5	17	7	1	1	2	-1
-4	5	17	7	1	1	2	-1
2	-4	-8	-10	-3	-2	0	5
2	-4	-8	-10	-3	-2	0	5
-5	-9	-8	0	-1	-7	-1	-2
-5	-9	-8	0	-1	-7	-1	-2
-18	-8	-2	3	-3	15	3	-1
-12	-2	9	5	2	-6	-1	-2
18	13	-9	-5	-4	-10	-1	-1
18	13	-9	-5	-4	-10	-1	-1
18	13	-9	-5	-4	-10	-1	-1
3	-12	-1	3	-1	6	1	-1
3	-12	-1	3	-1	6	1	-1
13	-6	-27	-8	1	-6	-1	1
13	-6	-27	-8	1	-6	-1	1
-6	13	25	-2	-4	-8	-16	-4
-6	13	25	-2	-4	-8	-16	-4
-18	-11	-3	-6	-7	1	-3	-8
1	2	-14	-6	0	6	1	-1
1	2	-14	-6	0	6	1	-1
1	2	-14	-6	0	6	1	-1
29	-3	-10	2	-6	-3	-7	0
-6	-5	-1	1	1	6	8	-7
0	13	4	-1	-4	-11	5	-1
-24	-23	-8	3	-5	-3	2	1
10	-7	3	1	-3	8	0	4
-4	1	-2	-1	4	-2	-5	1
-4	1	-2	-1	4	-2	-5	1
-19	-11	-7	-1	2	20	-8	-11
-10	0	-13	-3	-1	-12	3	7
36	8	5	-2	-3	3	1	0
36	8	5	-2	-3	3	1	0
20	-3	-5	-3	3	-5	1	10
20	-3	-5	-3	3	-5	1	10
20	-3	-5	-3	3	-5	1	10
20	-3	-5	-3	3	-5	1	10
-3	7	-4	-3	-1	21	11	-2
2	-20	-4	10	2	7	4	4
2	-20	-4	10	2	7	4	4
2	-20	-4	10	2	7	4	4
-7	2	2	2	-5	1	2	-1
-9	-5	3	8	1	-8	-9	1
26	3	-10	6	-2	4	3	8
26	3	-10	6	-2	4	3	8
26	3	-10	6	-2	4	3	8
-15	-13	-1	-2	-2	-3	3	0
-7	1	-2	-6	-6	-5	1	-4
-15	-4	-1	-9	-8	-8	0	-7
-15	-4	-1	-9	-8	-8	0	-7
-15	-4	-1	-9	-8	-8	0	-7
1	-8	-3	-13	-7	4	9	-1
1	5	-1	-7	-3	1	-3	0
1	5	-1	-7	-3	1	-3	0
1	5	-1	-7	-3	1	-3	0
-8	-1	0	2	-4	3	0	2
-2	-2	-5	-7	-5	-2	-6	-2
-11	-7	1	4	0	3	1	0
-11	-7	1	4	0	3	1	0
-11	-7	1	4	0	3	1	0
-11	-7	1	4	0	3	1	0
-11	-7	1	4	0	3	1	0
-11	-7	1	4	0	3	1	0
-11	-7	1	4	0	3	1	0
-11	-7	1	4	0	3	1	0
-11	-7	1	4	0	3	1	0
-11	-7	1	4	0	3	1	0
-11	-7	1	4	0	3	1	0
-7	-5	6	-10	-10	-6	-1	-3
7	11	7	-10	5	7	-1	-1
7	11	7	-10	5	7	-1	-1
7	11	7	-10	5	7	-1	-1
5	6	-1	5	6	13	3	-1
-2	-5	14	-4	-8	2	1	0
2	2	-17	-1	4	-4	1	-1
-11	-8	10	8	-4	1	2	1
-1	-4	-12	-20	1	-3	-1	-2
-1	-4	-12	-20	1	-3	-1	-2
-1	-4	-12	-20	1	-3	-1	-2
-1	-4	-12	-20	1	-3	-1	-2
-1	13	-8	-6	-5	-3	-4	-2
-1	13	-8	-6	-5	-3	-4	-2
-1	-5	-4	-3	-1	-4	-1	0
-1	-2	-5	-4	0	0	-2	-2
-1	-2	-5	-4	0	0	-2	-2
-1	-5	-9	-3	-6	-1	0	-1
-3	-11	-8	-8	-4	-2	-3	-1
-3	-11	-8	-8	-4	-2	-3	-1
0	0	-18	-2	-4	-10	-4	2
0	0	-18	-2	-4	-10	-4	2
0	0	-18	-2	-4	-10	-4	2
-2	-2	-8	-6	-4	-3	-1	0
-2	-2	-8	-6	-4	-3	-1	0
-2	-2	-8	-6	-4	-3	-1	0
-2	-2	-8	-6	-4	-3	-1	0
-2	-6	-12	-11	-2	0	0	-3
-2	-6	-12	-11	-2	0	0	-3
0	-9	-10	-4	0	-1	0	0
0	-9	-10	-4	0	-1	0	0
4	-3	-5	-1	-5	-1	7	1
1	6	6	4	-5	2	0	1
1	6	6	4	-5	2	0	1
-2	-8	-8	-4	-1	-1	-3	-1
-2	-8	-8	-4	-1	-1	-3	-1
-1	-2	1	5	1	0	0	0
-1	-2	1	5	1	0	0	0
-1	-2	1	5	1	0	0	0
-1	-3	-6	-3	-4	0	-1	-1
-1	-3	-6	-3	-4	0	-1	-1
0	-4	2	1	-2	-2	-3	-2
-3	-2	-1	-8	-2	-2	1	0
-3	-2	-1	-8	-2	-2	1	0
0	-3	-1	-6	-4	-1	0	-2
1	2	12	14	0	3	3	1
1	2	12	14	0	3	3	1
0	-5	-9	-8	-3	-5	-1	0
0	-5	-9	-8	-3	-5	-1	0
-1	-3	-15	-3	-6	2	-2	-3
-3	-17	-15	-10	-1	0	-2	-2
1	1	-7	3	0	4	0	0
-2	-8	-16	-9	-6	-3	-3	-1
-1	-3	4	0	1	1	1	-1
0	4	6	-2	-4	-2	-2	-2
-1	2	4	2	-4	-2	1	1
-1	2	4	2	-4	-2	1	1
-1	2	4	2	-4	-2	1	1
1	13	6	0	-5	0	-2	0
-1	-1	3	0	-1	-1	0	-2
-4	-16	2	-1	-6	2	-1	0
-4	-3	3	-2	6	-1	-3	-1
3	8	-8	10	0	-4	0	-1
-1	15	10	5	-4	1	1	-2
-2	-5	-7	-8	-3	-1	-2	-2
1	-4	-17	0	-2	-1	0	-1
2	-4	7	-1	-5	-4	0	0
1	-3	-23	-13	-4	-2	-3	0
0	5	8	11	-1	2	1	1
-4	-9	-11	-4	-1	-4	-3	-2
1	-3	-10	-2	-4	-3	-1	1
-2	-3	-8	-16	-5	3	-3	-2
-2	-3	-8	-16	-5	3	-3	-2
-3	9	12	11	-1	-1	-2	0
-4	-5	7	-1	0	0	-4	-4
-4	-5	7	-1	0	0	-4	-4
2	5	2	16	4	1	2	1
2	5	2	16	4	1	2	1
-1	-3	-2	-5	-5	2	-2	-1
3	-1	-10	4	-3	-8	-2	-1
1	-1	6	-3	-4	-4	0	0
-6	-11	-5	-8	-6	0	-2	-1
1	5	3	2	3	3	3	0
-1	-2	8	-5	-4	-2	-2	-1
0	-2	-1	-5	-2	0	0	0
1	-3	-7	-4	1	1	4	1
1	-3	-7	-4	1	1	4	1
-2	-6	-10	1	-4	-5	0	-1
0	5	1	-11	-3	-7	-3	-1
0	2	-2	-4	-4	1	0	0
0	2	-2	-4	-4	1	0	0
-2	0	4	-2	-4	0	-2	-2
-1	-4	-7	2	1	0	1	-2
2	1	-2	6	0	3	3	2
1	-2	3	-1	-8	-7	-3	1
1	-2	3	-1	-8	-7	-3	1
0	5	8	0	-4	1	-2	0
0	5	8	0	-4	1	-2	0
-2	-7	-6	3	1	-13	-1	0
0	1	2	-1	0	20	0	-3
0	1	2	-1	0	20	0	-3
-1	-7	-5	-6	-1	8	0	1
1	-4	-9	5	3	-12	6	0
-7	-4	0	0	1	4	4	-3
-7	-4	0	0	1	4	4	-3
-4	-1	-1	-1	2	17	-3	3
3	-1	-1	1	9	60	14	0
3	-1	-1	1	9	60	14	0
3	-1	-1	1	9	60	14	0
3	-1	-1	1	9	60	14	0
7	17	8	2	-1	-19	0	-2
7	17	8	2	-1	-19	0	-2
7	17	8	2	-1	-19	0	-2
7	17	8	2	-1	-19	0	-2
7	17	8	2	-1	-19	0	-2
8	10	0	7	21	23	12	4
1	-5	-7	-3	-6	-19	-1	-1
16	1	-8	-1	-16	-15	-7	0
16	1	-8	-1	-16	-15	-7	0
7	-9	-3	9	3	14	2	-3
-14	0	-5	10	2	4	3	3
-24	2	8	11	-6	8	3	-4
14	4	1	9	0	6	-17	-13
-6	8	-3	3	-4	16	-2	-1
0	-7	0	0	-5	-7	2	3
0	-7	0	0	-5	-7	2	3
[truncated: 10,296 more rows]
