# Supplementary material for: Flexible Virtual Reality System for Neurorehabilitation and Quality of Life Improvement
Source: Sensors (Basel). 2020 Oct 23;20(21):6045. doi: 10.3390/s20216045 (PMC7672612; doi:10.3390/s20216045)
Supplement: Supplementary file 1 [file sensors-20-06045-s001.zip › S4_EMG/User2/Boxtraining.txt]

0	0	0	0	0	0	0	0
0	0	0	0	0	0	0	0
-4	-4	-3	5	-1	-2	-3	-6
-1	-5	-7	-1	-1	1	3	7
-1	-5	-7	-1	-1	1	3	7
2	-8	-9	1	-3	1	1	6
-3	3	6	0	1	-2	1	6
4	5	-1	1	-3	4	5	7
2	-2	-4	-5	-5	-3	-2	-5
2	-2	-4	-5	-5	-3	-2	-5
2	3	7	0	-1	2	0	-2
2	3	7	0	-1	2	0	-2
1	0	0	1	1	2	2	11
-4	1	0	-2	-3	0	-5	-11
-1	1	1	3	0	0	1	4
-8	-3	-11	-10	-9	-7	-7	-22
4	-5	-3	4	2	4	3	5
-4	-2	-6	-8	-6	-6	-4	-4
4	6	6	3	1	4	8	15
-6	0	-8	-10	-6	-7	-14	-28
1	0	1	1	-2	0	2	3
1	7	8	5	2	4	6	8
2	4	3	2	-1	0	-1	2
2	4	3	2	-1	0	-1	2
-3	-5	-9	-7	-4	-3	-3	-11
-2	-3	-5	-4	-6	-2	-1	4
-4	-5	1	1	-1	-1	-1	-2
-4	-2	-1	0	2	-4	-4	-4
-3	-5	-4	-8	-4	-5	-6	-16
2	2	3	3	3	5	3	3
2	5	2	-3	-6	-2	4	16
2	5	2	-3	-6	-2	4	16
-5	-4	3	2	1	-1	-9	-30
-2	1	-1	-8	-6	-1	-4	-8
-2	1	-1	-8	-6	-1	-4	-8
6	0	1	2	-2	4	5	18
-1	3	10	4	-1	-3	-8	-25
0	-4	-7	-1	-1	1	3	11
-3	-9	-4	-4	-2	-2	-2	0
-4	0	1	-1	-4	-4	-1	-7
2	-1	-2	-4	-2	1	6	17
-2	1	9	6	3	3	-2	-13
-1	-6	-8	-4	-6	-1	-3	-10
2	-4	-12	0	-1	2	5	5
-3	-2	5	4	1	0	-7	-16
7	6	0	3	0	3	9	22
-4	0	-4	-7	-4	-2	-6	-14
2	-2	-5	-4	-5	0	-1	-3
0	-3	2	8	1	1	5	17
5	6	11	7	4	5	13	27
-6	-9	-12	-6	-9	-11	-16	-42
0	6	4	-1	-6	0	-3	-3
-4	-3	-3	-6	-5	-1	3	7
-2	-16	-20	-2	7	1	2	4
0	11	11	4	6	1	6	8
2	3	-3	-3	-9	-4	-1	16
-4	-5	-3	-3	-3	1	-1	1
0	-8	-11	-6	-8	-1	-1	-6
0	-8	-11	-6	-8	-1	-1	-6
0	-6	-8	-5	-4	0	4	7
-7	-5	-12	-2	-7	-2	3	8
-4	3	2	4	2	3	6	15
-5	-1	-2	-3	-2	-7	-9	-2
7	0	-2	3	1	5	6	10
-1	-5	-12	-13	-11	-6	-6	-12
6	9	5	-1	-4	0	4	6
4	2	11	4	3	4	2	0
5	11	10	12	4	3	5	11
0	-9	-19	-5	0	0	0	-1
-4	-7	-4	-4	-1	-2	-4	-8
0	4	5	2	-1	-1	-1	3
1	7	13	9	4	2	-7	-21
-1	-1	-2	-8	-3	3	6	18
-7	-8	-10	-8	-2	-6	-8	-28
-7	-10	-9	-11	-2	-3	-13	-19
-2	-1	16	13	2	0	-5	-19
-2	-1	5	2	-3	-3	-2	-9
-2	15	9	7	6	2	-2	-3
-8	-12	-22	-21	-14	-11	-10	-15
2	10	22	14	6	6	10	13
-10	-5	-12	-16	-10	-10	-17	-40
4	-2	0	14	12	12	10	12
-1	-1	5	-4	-5	-10	-3	3
-1	-1	5	-4	-5	-10	-3	3
-3	0	12	1	-1	-3	-5	-14
-9	-10	-24	-17	-8	-3	-7	-3
-4	-2	1	5	-4	-5	-4	-10
2	-1	-12	-7	0	1	0	2
-3	-8	-14	-14	-3	-3	-2	4
0	-5	-12	-5	-3	-1	0	2
0	-5	-12	-5	-3	-1	0	2
-2	1	-1	-3	-2	-2	1	2
1	4	5	1	4	1	1	1
1	0	6	4	0	0	0	1
-1	-3	-2	1	-4	-6	-3	1
0	0	5	7	3	0	-2	-5
-1	12	9	0	0	-3	0	3
0	-1	-11	-5	-2	1	-1	-3
-1	-2	-4	-1	6	6	0	3
-1	-2	-4	-1	6	6	0	3
-2	-2	-2	-7	-8	-4	0	-3
-2	-2	-2	-7	-8	-4	0	-3
3	9	18	8	-2	-4	0	-4
3	9	18	8	-2	-4	0	-4
-1	-2	-3	-3	-1	5	2	2
3	-3	3	7	5	2	0	0
-1	-2	-7	-3	-1	2	1	2
2	4	11	1	-6	-6	1	-1
-2	-7	-8	0	-3	-2	-2	-4
-1	-2	5	4	0	2	-1	-2
-3	-1	-15	-16	-5	-1	-3	3
0	2	6	12	0	6	1	-5
-3	0	0	-3	-3	-4	-1	-2
0	-2	-4	-5	-2	-1	-1	5
0	0	2	1	-3	5	0	-3
-4	-4	-1	-4	-5	-4	-4	0
0	-1	-1	-4	-4	-1	-1	0
0	-1	-1	-4	-4	-1	-1	0
-3	-3	2	2	0	-4	0	4
3	1	3	4	1	1	1	-1
2	5	19	20	9	9	2	-4
2	5	19	20	9	9	2	-4
-2	-6	-11	-9	-12	-2	-1	2
2	3	0	1	6	8	1	0
1	1	5	1	-4	-1	0	1
1	1	5	1	-4	-1	0	1
1	0	0	4	-3	1	0	0
-4	-9	-16	-15	-8	-11	-5	-2
2	4	7	3	-2	2	2	-2
-6	-6	-17	-19	-11	-9	-5	1
-6	-6	-17	-19	-11	-9	-5	1
-2	-2	-5	-3	-7	-3	-3	-3
-2	-2	-5	-3	-7	-3	-3	-3
1	1	1	2	1	2	0	-3
-4	-10	-11	-4	0	2	-2	-1
1	4	3	-4	-1	-4	-1	3
1	-3	-2	-1	0	2	0	1
1	2	6	5	0	-3	1	-2
-3	-1	-3	-2	1	3	-2	1
-3	-1	-3	-2	1	3	-2	1
-4	-9	-8	-6	-6	-4	-2	2
2	5	8	13	5	4	3	-2
0	0	-6	-3	-11	-4	0	-4
0	0	-6	-3	-11	-4	0	-4
0	0	-6	-3	-11	-4	0	-4
1	9	12	7	3	4	-3	-5
1	5	4	3	6	1	-1	1
-6	6	-13	-12	-5	-4	-14	-26
-6	6	-13	-12	-5	-4	-14	-26
1	-4	0	1	-5	-1	4	5
0	9	-12	-10	-3	-4	-4	1
0	1	4	6	1	0	0	1
-4	-8	8	4	0	0	-1	-7
-1	-8	-4	-5	-4	-2	2	6
-1	0	-3	3	3	4	-1	-8
-2	-6	-3	-4	-8	-1	0	6
-5	-5	-1	-3	1	-3	-3	-2
3	0	2	-1	0	-1	2	1
0	-5	-5	-2	4	6	-1	1
0	-5	-5	-2	4	6	-1	1
-2	0	-3	-3	-6	-4	-4	-2
-8	-15	-4	-5	-1	-6	0	1
-4	-1	0	1	-1	-1	1	-1
-4	-13	7	2	0	0	-2	2
5	5	0	0	1	3	2	1
0	2	5	4	5	3	-1	-2
-1	3	-9	-5	-5	-1	1	0
-6	-9	-5	-4	-5	-2	2	-4
2	9	0	3	3	3	-13	-11
-14	-26	-5	-4	-3	-3	-2	-3
-14	-26	-5	-4	-3	-3	-2	-3
7	17	18	16	9	11	0	1
6	3	-1	-2	3	7	8	2
1	4	-3	-7	-6	-5	-3	2
8	9	-3	-3	-6	-3	7	4
1	-2	9	6	3	-1	3	-3
6	5	2	2	-7	-2	2	2
2	23	-2	-4	-6	3	0	-4
-1	-3	-4	-3	-2	-5	-4	2
-3	0	-10	-6	-3	4	-4	-3
3	21	10	6	4	5	1	-3
-3	0	15	12	2	-2	6	2
-4	-26	-23	-17	-12	2	14	9
-6	0	4	-1	-5	-4	-4	1
-6	0	4	-1	-5	-4	-4	1
-2	-9	-4	2	0	-6	-12	-9
-7	-7	-6	-5	-1	-6	-9	-7
9	25	2	5	4	5	0	1
2	-7	-3	-8	6	4	6	10
-2	-7	-4	0	-5	-3	0	-2
6	11	20	15	5	4	2	-6
-1	-10	-10	-10	-5	-6	4	12
-1	-10	-10	-10	-5	-6	4	12
3	11	-1	-6	1	-4	-3	0
3	11	-1	-6	1	-4	-3	0
3	2	2	1	0	0	1	5
0	6	6	-2	-2	-3	-10	-26
0	6	6	-2	-2	-3	-10	-26
-1	-2	6	1	-2	-1	5	16
-1	0	-11	-8	-9	-2	-3	-5
1	10	8	11	5	6	0	-2
-12	-3	-18	-3	0	-3	-5	-8
-12	-3	-18	-3	0	-3	-5	-8
1	-3	17	13	6	2	3	8
-1	-11	-7	-3	-3	1	-1	-7
-1	3	-5	1	-5	-4	-4	-7
-1	3	-3	-5	-4	-4	1	2
0	3	-1	2	-7	-7	-3	2
5	11	11	13	13	11	4	3
1	6	-14	-9	-4	-3	-2	0
1	6	-14	-9	-4	-3	-2	0
-2	-14	-6	-17	-5	1	2	7
-10	3	-6	0	1	1	-5	-9
-10	3	-6	0	1	1	-5	-9
8	4	11	10	5	5	5	4
8	4	11	10	5	5	5	4
4	-2	8	4	1	2	0	-2
4	-2	8	4	1	2	0	-2
-1	-5	13	5	11	8	2	-1
0	2	-6	-5	1	9	3	-7
1	1	6	1	-3	-5	-1	8
3	3	0	-7	-9	-5	0	0
-2	-4	8	6	0	6	-1	-5
-3	-4	-1	-2	-4	1	-1	-2
-3	-4	-1	-2	-4	1	-1	-2
-1	-1	-3	0	-3	-2	0	1
-1	-1	-3	0	-3	-2	0	1
-1	-7	-25	-15	-8	-1	2	-2
2	1	8	5	-5	-7	-7	-7
2	-4	-2	-2	-1	5	3	0
2	5	12	7	3	4	2	7
1	1	1	8	10	5	-1	-2
-5	-3	1	2	-9	-10	-16	-32
0	2	-10	-11	-7	-3	1	3
-3	-2	10	5	4	-1	3	9
-4	-5	-9	-8	-7	-2	2	9
-1	-2	11	9	-1	-2	-4	3
-2	-5	-4	0	3	-2	-3	-13
-4	-6	-17	-10	-10	-5	-1	8
2	-18	-1	0	-2	-3	0	-4
2	-18	-1	0	-2	-3	0	-4
-5	7	-12	-10	-4	-1	-3	-4
-5	7	-12	-10	-4	-1	-3	-4
-4	-5	4	4	5	0	2	-2
-3	-5	-6	-7	-5	-1	-2	-3
2	9	2	-7	-14	-5	0	0
-1	3	12	9	5	2	-2	-7
-1	3	0	-4	-3	0	-1	4
5	-1	-1	-1	-4	1	7	26
5	-1	-1	-1	-4	1	7	26
1	1	-5	-4	0	1	1	4
1	1	-5	-4	0	1	1	4
3	7	14	17	11	5	6	4
3	7	14	17	11	5	6	4
1	-2	-13	-9	-3	-1	4	9
-1	-11	-15	-8	-8	-2	-1	7
1	5	17	9	-2	2	0	-8
0	-9	-13	-7	-7	-7	1	3
0	-9	-13	-7	-7	-7	1	3
-1	-3	8	4	4	-2	-1	5
-2	6	11	5	-3	-6	1	-3
-2	6	11	5	-3	-6	1	-3
1	2	-4	-2	6	2	0	1
1	-6	-6	-1	3	3	0	1
4	6	1	1	-4	-2	5	9
-6	6	4	1	-3	-7	-12	-13
-3	-8	-8	-1	2	6	3	0
-3	-8	-8	-1	2	6	3	0
-1	-6	-9	-5	-3	-3	-3	-8
-1	-6	-9	-5	-3	-3	-3	-8
3	11	7	1	-6	-3	3	4
-2	-5	-9	-10	-8	-4	-2	-4
1	-2	-11	-4	-9	-5	-1	-1
-5	2	8	3	7	5	0	0
0	-4	-2	-7	-5	-3	-2	-5
4	5	9	10	9	5	1	-1
-3	-2	-7	-8	-13	-4	0	2
-6	-7	-4	8	-1	-4	-5	-7
-6	-7	-4	8	-1	-4	-5	-7
6	5	0	3	0	5	4	8
-2	2	15	5	-2	0	4	9
-10	-8	-14	-9	-3	-6	-9	-20
-10	-8	-14	-9	-3	-6	-9	-20
-1	-4	-7	-2	-3	3	-2	2
0	5	11	3	-1	-2	-4	-3
0	5	11	3	-1	-2	-4	-3
3	10	15	16	7	7	0	-3
0	-8	-11	-8	-9	-4	-1	6
2	1	0	6	1	5	6	5
0	-5	-13	-7	-4	-1	0	-3
0	0	-3	-9	0	-4	-1	9
-3	-5	-18	-12	-6	1	1	3
1	9	14	7	5	6	3	-2
-1	-3	-2	-2	-5	-2	0	5
-1	-3	-2	-2	-5	-2	0	5
-3	-10	-9	-5	-6	-3	-1	0
3	3	10	7	17	14	4	-3
-3	-10	-10	-3	-2	-3	-5	-15
-3	-10	-10	-3	-2	-3	-5	-15
3	9	7	6	4	1	5	12
3	9	7	6	4	1	5	12
-7	-7	1	1	-2	-9	-13	-44
-7	-7	1	1	-2	-9	-13	-44
2	15	8	7	3	2	-3	-7
-3	-2	-6	-7	-8	-6	-2	8
-3	-2	-6	-7	-8	-6	-2	8
-2	5	-3	-9	-8	-5	1	9
5	16	39	23	14	7	-2	0
-1	0	2	0	-3	-2	-4	-9
-1	0	2	0	-3	-2	-4	-9
5	1	4	8	1	4	2	2
-1	10	7	5	5	0	-3	-13
-1	10	7	5	5	0	-3	-13
1	6	11	5	-4	-1	5	6
1	6	11	5	-4	-1	5	6
0	-8	1	-2	-2	1	0	2
-7	-9	-23	-21	-10	-7	-7	-5
-1	14	10	4	2	-2	-7	-3
1	15	24	16	7	5	2	1
-2	-18	-23	-11	-10	-6	-6	-1
-1	-4	-11	-5	-5	-5	2	8
-1	-4	-11	-5	-5	-5	2	8
0	-5	13	8	10	6	4	4
-1	-7	-10	-13	0	0	2	2
-2	-2	5	0	-5	-4	0	0
-2	-2	5	0	-5	-4	0	0
-5	-4	0	-1	-2	-1	-2	0
-5	-2	-6	-10	-10	-7	-7	-13
7	18	19	20	16	10	2	-5
2	-1	-9	-11	-5	-3	2	8
0	-10	-12	-4	-2	-1	5	14
-3	1	3	-2	-1	-5	-12	-20
6	10	6	-1	1	2	3	10
-6	-7	-16	-9	-5	-5	-2	-2
5	-2	-7	-4	0	2	1	3
3	-5	-1	2	0	3	-3	-7
3	-5	-1	2	0	3	-3	-7
-7	-11	2	-3	-1	5	-1	-8
-2	-13	-21	-10	-2	-2	3	4
1	4	5	1	-2	-3	-2	0
3	-4	6	4	-1	-3	-1	-2
3	-4	6	4	-1	-3	-1	-2
-6	2	3	-4	-2	0	3	7
-3	-2	1	-1	-2	-2	-3	-11
-1	1	-4	0	-1	-1	2	2
-1	1	-4	0	-1	-1	2	2
-1	1	-4	0	-1	-1	2	2
6	-1	-8	-7	-3	-3	-2	-1
1	-2	-8	-7	-7	-5	-4	-9
10	4	9	4	0	0	5	7
1	-3	-4	0	1	4	4	6
-8	-2	0	-1	0	-3	0	2
-8	-2	0	-1	0	-3	0	2
4	3	2	4	-2	-2	-5	-7
-4	-8	-5	-7	0	1	4	10
0	-4	13	6	1	2	-5	-10
-4	5	5	-1	0	-5	-5	-9
0	-9	-14	-5	-2	-1	0	1
-7	-11	-7	-2	-6	-4	-6	-8
-1	2	-7	0	-1	-3	-1	-8
-3	-2	-2	0	3	0	6	13
12	5	-3	2	0	3	1	-6
-25	-10	-1	-2	-3	-5	0	17
-25	-10	-1	-2	-3	-5	0	17
-25	-10	-1	-2	-3	-5	0	17
-25	-10	-1	-2	-3	-5	0	17
-25	-10	-1	-2	-3	-5	0	17
17	14	10	-2	-2	1	7	23
-25	-1	14	0	-2	-3	4	20
13	5	-7	0	2	2	2	-3
13	5	-7	0	2	2	2	-3
13	5	-7	0	2	2	2	-3
-11	-6	-11	1	-5	2	-8	-6
-11	-6	-11	1	-5	2	-8	-6
-19	-19	-18	-5	-3	-5	-18	-50
9	9	5	1	3	3	9	21
1	1	-2	-2	-5	-1	-1	7
1	1	-2	-2	-5	-1	-1	7
16	6	-6	1	-3	2	4	19
-19	-3	-1	-3	-2	-4	-11	-3
-11	-2	6	0	-1	-3	0	-9
-11	-2	6	0	-1	-3	0	-9
-9	-3	0	2	-1	-2	0	16
19	-1	-2	0	-1	3	6	7
19	-1	-2	0	-1	3	6	7
-5	0	0	5	-4	-3	-4	-14
5	6	4	-1	-3	0	3	-3
5	6	4	-1	-3	0	3	-3
5	6	4	-1	-3	0	3	-3
-1	-7	-2	-4	3	-5	-8	-16
-1	-7	-2	-4	3	-5	-8	-16
8	-14	-14	-3	0	3	1	2
8	-14	-14	-3	0	3	1	2
8	-14	-14	-3	0	3	1	2
-7	3	8	1	-2	0	1	12
-7	3	8	1	-2	0	1	12
-6	-7	-5	-3	-6	-4	-1	0
-6	-7	-5	-3	-6	-4	-1	0
-6	-7	-5	-3	-6	-4	-1	0
-6	-7	-5	-3	-6	-4	-1	0
-6	-7	-5	-3	-6	-4	-1	0
-9	2	2	-1	-5	2	1	10
8	-4	-4	2	-2	1	2	12
8	-4	-4	2	-2	1	2	12
8	-4	-4	2	-2	1	2	12
-15	-20	-5	-4	-7	-4	-4	13
-21	2	6	2	6	1	-3	-18
-4	-29	-6	-4	-8	-4	-5	-4
-4	-29	-6	-4	-8	-4	-5	-4
-4	-29	-6	-4	-8	-4	-5	-4
-9	-12	-13	-7	-7	-2	-3	-13
-8	-8	-6	-1	-3	-3	-1	-16
1	-4	-4	1	-3	-1	0	5
5	5	-1	-4	-1	0	1	-2
6	0	-5	-2	-4	-3	-10	-9
6	0	-5	-2	-4	-3	-10	-9
7	-3	-6	-1	-1	-2	4	18
7	-3	-6	-1	-1	-2	4	18
13	-1	-1	3	3	4	5	16
-5	-17	-8	-5	-2	-4	-7	-25
-3	7	1	3	2	3	-2	-16
-3	7	1	3	2	3	-2	-16
-10	-1	5	0	-4	-5	-3	-7
-15	-6	-6	-2	-2	0	-3	-9
-7	-4	2	1	-1	-3	-11	-36
-36	1	5	-6	-7	-6	-5	-12
13	1	3	3	2	6	4	30
11	3	0	-4	-2	-2	6	43
-5	-8	2	-3	-5	-5	-4	-16
13	6	0	-2	1	2	3	4
2	12	1	1	-5	-2	2	1
2	12	1	1	-5	-2	2	1
15	10	0	-2	-3	2	14	29
15	10	0	-2	-3	2	14	29
15	10	0	-2	-3	2	14	29
15	10	0	-2	-3	2	14	29
15	10	0	-2	-3	2	14	29
-2	2	-5	0	-1	-3	-13	-28
-9	-12	-6	-2	-5	-2	-1	15
9	6	0	0	-2	3	1	-14
-22	-4	-1	0	-1	-4	-5	14
0	4	6	-2	-3	-2	-3	15
21	-5	-8	-3	1	1	9	11
-14	6	3	0	-3	-1	-5	4
2	0	1	1	-1	5	0	-17
2	0	1	1	-1	5	0	-17
7	-3	-4	0	2	1	2	-9
-10	-2	-1	-3	-6	-9	-13	-3
-10	-2	-1	-3	-6	-9	-13	-3
-13	-3	-3	0	-3	-1	1	12
-9	0	5	-1	-4	1	1	17
-3	0	4	-4	-4	-4	-3	0
-6	2	1	2	-5	-5	-1	-3
-8	-6	0	-6	-8	-7	1	2
-7	3	-8	0	-2	1	-5	-13
-16	-2	-1	0	0	-1	4	-9
1	-3	2	3	2	3	-3	-14
40	10	-5	3	1	5	5	-31
-29	-12	-6	-3	-4	-6	-1	-4
8	0	2	3	-2	0	2	2
8	0	2	3	-2	0	2	2
-4	-3	-1	-1	-4	-5	-3	3
-4	-3	-1	-1	-4	-5	-3	3
-40	-4	5	-4	-5	-6	-9	-18
-40	-4	5	-4	-5	-6	-9	-18
8	0	-4	1	3	1	3	11
-1	3	0	1	2	3	7	18
13	-1	-3	-5	-2	-2	-6	-4
7	3	2	7	1	2	0	2
9	3	-4	0	-2	1	7	7
-3	-19	-5	-3	-3	-3	-3	2
0	1	-6	-7	-5	-6	3	12
22	11	6	13	11	12	1	-27
-4	-1	3	-4	-5	-5	-8	7
-8	-2	-7	-1	-4	-1	-4	-2
-8	-2	-7	-1	-4	-1	-4	-2
2	-3	-4	-7	-8	-6	-4	13
2	-3	-4	-7	-8	-6	-4	13
-3	1	8	9	2	-5	-5	-16
-7	-6	-10	-5	-3	0	-8	-9
-3	-4	2	5	-1	0	-3	-7
6	3	-4	5	5	5	2	9
-21	2	17	-2	-1	-1	-7	1
-2	5	9	-1	-4	-8	2	0
17	-5	-8	0	-2	-2	7	19
17	-5	-8	0	-2	-2	7	19
12	5	-18	0	0	1	-7	-19
12	5	-18	0	0	1	-7	-19
-4	3	17	-7	-8	-5	2	4
-4	3	17	-7	-8	-5	2	4
7	-2	11	9	5	8	1	-3
-1	1	-2	-1	0	5	1	0
22	22	9	-2	-6	0	4	8
-7	-19	-34	-2	-4	-6	-8	-14
-8	-4	1	7	3	-1	-1	-19
-8	-4	1	7	3	-1	-1	-19
-4	-7	-5	0	0	-5	-1	10
-4	-7	-5	0	0	-5	-1	10
-7	-6	4	-10	-5	-4	-9	-5
-10	-5	-9	-7	-4	0	0	21
-10	-5	-9	-7	-4	0	0	21
11	17	18	13	4	8	6	-5
-4	-21	-18	-4	-1	-3	-4	3
12	36	12	8	0	7	4	2
-6	-22	-7	-7	-7	-4	-4	-13
6	11	8	2	-2	3	5	11
6	11	8	2	-2	3	5	11
-15	-24	-9	-3	-5	-8	1	4
-10	-5	-14	-18	-14	-11	-8	1
15	10	7	9	6	1	-9	-7
-6	2	5	0	2	1	2	6
-5	-4	-7	-9	-10	-8	-3	7
3	5	2	3	5	5	1	-4
13	0	-6	-12	-7	-4	-4	-23
13	0	-6	-12	-7	-4	-4	-23
-2	6	7	1	-3	2	3	11
-2	6	7	1	-3	2	3	11
4	-11	10	7	3	5	3	-38
4	-11	10	7	3	5	3	-38
17	-9	-19	1	-1	2	-3	-41
-4	-15	-15	-7	-5	-11	-8	7
-16	11	25	13	-1	4	-5	-11
-20	-13	-1	-13	-11	-10	-9	14
-34	-13	5	1	0	-9	-2	31
19	14	1	4	3	2	5	30
-4	0	-1	-9	-4	-4	-5	-6
20	18	2	-6	-4	3	4	11
-17	17	19	2	-5	-2	-5	-7
-16	-6	-8	-4	0	0	-4	-6
-16	-6	-8	-4	0	0	-4	-6
-22	-12	-4	-5	-6	-3	0	6
1	-12	-14	-3	4	6	-3	-11
8	-6	4	6	-1	-1	2	5
-18	-16	-5	0	0	1	3	2
-10	-9	-16	-10	-2	-5	-7	0
9	9	7	11	4	6	8	16
13	-5	-7	2	5	1	1	-2
11	16	13	-3	-4	0	8	5
11	16	13	-3	-4	0	8	5
17	10	0	3	5	4	3	-13
-7	-4	-6	-3	0	-4	-9	-22
-1	6	-4	-8	-5	2	-1	8
4	13	4	6	0	3	1	2
4	13	4	6	0	3	1	2
4	13	4	6	0	3	1	2
2	-14	-8	-4	-5	-1	6	6
2	-14	-8	-4	-5	-1	6	6
-16	-4	0	-3	-5	-2	-6	-26
-16	-4	0	-3	-5	-2	-6	-26
-7	-5	2	3	-1	-2	-4	-1
4	-8	-10	1	5	2	-2	-3
4	-8	-10	1	5	2	-2	-3
-6	-11	4	3	-4	-6	-8	-23
-6	-11	4	3	-4	-6	-8	-23
-6	-11	4	3	-4	-6	-8	-23
-4	-2	6	4	-1	2	-1	-7
3	7	17	6	0	6	1	2
3	7	17	6	0	6	1	2
3	7	17	6	0	6	1	2
3	7	17	6	0	6	1	2
3	7	17	6	0	6	1	2
-6	-7	2	6	3	-5	-10	-23
-4	4	-7	-2	-4	-4	-1	-1
-4	4	-7	-2	-4	-4	-1	-1
-4	4	-7	-2	-4	-4	-1	-1
-8	-6	-3	5	2	5	4	18
13	11	5	1	3	1	-1	11
13	11	5	1	3	1	-1	11
13	11	5	1	3	1	-1	11
13	11	5	1	3	1	-1	11
-7	-14	4	3	3	2	-3	-15
9	11	0	0	6	4	-3	-10
9	11	0	0	6	4	-3	-10
9	11	0	0	6	4	-3	-10
9	11	0	0	6	4	-3	-10
0	1	6	0	5	-1	1	8
23	3	-1	6	0	2	7	14
6	-3	5	15	10	13	0	1
-3	1	-15	-9	-8	-4	1	-6
-3	1	-15	-9	-8	-4	1	-6
-1	-10	-15	2	3	5	2	2
1	0	2	-1	-1	-4	-3	-12
1	0	2	-1	-1	-4	-3	-12
1	0	2	-1	-1	-4	-3	-12
1	0	2	-1	-1	-4	-3	-12
1	0	2	-1	-1	-4	-3	-12
-10	-14	-6	-3	0	-2	0	-5
-26	-16	-7	-6	-8	-7	-7	15
40	-9	-15	6	10	15	5	-51
-43	-22	14	-4	-11	-18	-6	68
-2	16	1	-1	-4	-7	-1	20
-2	16	1	-1	-4	-7	-1	20
23	-11	-22	-7	-11	-10	-1	1
19	2	7	25	20	22	10	3
19	2	7	25	20	22	10	3
19	2	7	25	20	22	10	3
3	16	-2	-8	-12	-10	-5	0
-20	-1	8	-3	-8	-2	1	6
26	27	4	5	6	4	8	0
26	27	4	5	6	4	8	0
26	27	4	5	6	4	8	0
-7	11	-1	-5	-3	-11	-11	-10
-23	-21	-17	-10	-8	-10	-9	-16
-6	-11	-1	-1	-2	-4	-3	-3
-4	-6	2	7	4	3	3	4
-6	-9	-3	-2	0	1	4	6
-3	-13	-6	-7	0	-4	-1	-5
11	15	6	2	1	2	3	4
-15	1	-1	-4	-4	-2	0	14
-15	1	-1	-4	-4	-2	0	14
0	-4	-6	-11	-5	-7	-2	14
0	-4	-6	-11	-5	-7	-2	14
4	16	10	7	9	12	8	15
5	-9	-6	-11	-13	-11	-5	-3
5	-9	-6	-11	-13	-11	-5	-3
-5	-17	-4	-5	-3	-8	-5	9
-5	-17	-4	-5	-3	-8	-5	9
6	-5	-8	6	1	2	-1	-5
6	5	-2	1	1	1	0	-10
-4	12	2	-4	-10	0	2	1
-4	12	2	-4	-10	0	2	1
-4	12	2	-4	-10	0	2	1
13	11	0	-1	6	5	2	-1
-2	3	-7	-9	4	-2	-4	-8
18	31	4	5	0	10	8	-3
-8	-10	-1	-9	-8	-8	-7	3
-8	-10	-1	-9	-8	-8	-7	3
-17	-23	-11	-1	-5	-3	5	14
-5	-4	-3	-5	3	-4	-4	-24
18	16	11	8	2	2	0	-9
-12	6	7	3	-1	-2	-6	-25
-12	6	7	3	-1	-2	-6	-25
-34	-55	-9	1	-1	0	-1	-9
8	23	-2	-3	0	1	-3	13
33	18	2	1	-4	0	11	17
33	18	2	1	-4	0	11	17
33	18	2	1	-4	0	11	17
-13	-5	4	-1	-6	-3	4	15
-11	2	4	-1	-1	-5	-5	-8
-11	2	4	-1	-1	-5	-5	-8
-6	12	7	0	-2	-2	-6	-7
-15	-25	-19	-3	-4	-3	-5	-3
-2	-6	4	-1	-6	-4	-2	-2
-2	-4	-8	-6	3	5	4	7
-2	-4	-8	-6	3	5	4	7
-2	-4	-8	-6	3	5	4	7
0	11	3	6	7	6	5	7
-4	-2	0	-7	-7	-4	2	6
-4	-2	0	-7	-7	-4	2	6
-5	3	2	0	1	-6	0	1
4	-6	3	5	-1	6	0	-16
-3	-1	-5	-5	-4	-5	-2	4
-3	-1	-5	-5	-4	-5	-2	4
-3	-1	-5	-5	-4	-5	-2	4
-3	-1	7	1	5	9	2	3
-3	-1	7	1	5	9	2	3
-3	0	9	11	3	2	-2	-4
-3	0	9	11	3	2	-2	-4
5	0	-9	-6	-13	-3	-2	3
0	10	8	4	-3	-7	-2	0
-2	-3	-4	-1	-3	-4	-1	0
-1	1	-1	-6	-3	-3	0	2
3	-1	-7	-4	-5	-3	-3	-7
-1	2	6	6	0	6	3	1
-1	2	6	6	0	6	3	1
2	-1	1	-1	-3	-3	0	6
2	-1	1	-1	-3	-3	0	6
-4	-5	1	0	0	2	-5	-5
-4	-5	1	0	0	2	-5	-5
-1	0	6	8	0	0	1	-8
-1	0	6	8	0	0	1	-8
-4	-3	-11	-12	-10	-7	-1	5
1	-1	3	1	-2	-1	0	-7
-2	-2	-5	-6	-6	0	0	-4
3	10	18	18	7	3	0	2
0	-5	-10	-9	-2	-1	-4	-4
-1	-9	-14	-1	-1	-1	1	-4
-1	-9	-14	-1	-1	-1	1	-4
-3	-9	-6	-2	-1	-2	3	11
-1	-3	-7	-7	1	-1	-3	-4
2	-1	-3	-6	-6	-2	2	0
1	1	1	-2	-2	3	0	0
-6	8	8	2	-4	-1	-8	-27
3	-3	-1	1	-2	3	4	6
3	-3	-1	1	-2	3	4	6
-1	-3	0	-2	-2	0	-5	1
-2	-2	-3	-8	-6	-6	-3	2
-2	-2	-3	-8	-6	-6	-3	2
1	-5	-3	-5	1	4	6	5
1	-5	-3	-5	1	4	6	5
0	0	2	2	0	0	0	-4
-4	0	-14	-18	-6	-5	3	12
1	1	-8	2	-4	3	1	0
1	1	-8	2	-4	3	1	0
0	-8	4	1	7	5	5	7
0	-8	4	1	7	5	5	7
1	18	14	6	-1	-1	-4	-9
0	-5	-3	-4	-5	-9	-2	6
0	4	7	2	-1	2	2	2
0	4	7	2	-1	2	2	2
-3	4	1	3	5	4	2	2
2	-1	2	2	-2	-1	-2	-1
0	5	8	10	8	4	2	-2
-2	0	1	-5	-6	0	1	0
-1	-1	-7	-6	-4	-6	-7	-5
0	-2	3	-3	0	-1	0	-5
-4	-4	-6	-1	-6	-2	-4	2
-1	3	6	5	0	2	0	4
0	-1	-7	-8	-6	-4	-1	-5
0	-1	-7	-8	-6	-4	-1	-5
-1	-5	-9	-10	-6	-4	0	3
-1	-5	-9	-10	-6	-4	0	3
-4	-9	1	-3	3	1	-6	-16
5	4	3	0	-2	1	4	13
-2	-8	-8	-5	-5	-3	-4	-11
-1	-2	-6	-5	-4	-1	0	-3
1	4	-1	4	4	1	4	7
3	7	1	2	-6	-6	4	11
1	-6	-1	3	0	0	-1	-3
-3	1	4	2	-6	-7	-8	-13
-3	1	4	2	-6	-7	-8	-13
2	7	15	13	6	4	3	8
2	7	15	13	6	4	3	8
-1	-6	-12	-12	-6	-4	-2	3
-1	-6	-12	-12	-6	-4	-2	3
1	-3	6	3	0	7	1	0
1	-3	6	3	0	7	1	0
1	-3	2	7	-1	2	1	-2
-2	-1	2	-2	-2	4	2	3
-1	-4	-17	-18	-7	-7	0	5
-1	-4	-17	-18	-7	-7	0	5
-2	3	4	4	0	-1	-1	6
-2	6	13	15	8	9	0	-15
-2	6	13	15	8	9	0	-15
-2	6	13	15	8	9	0	-15
-2	6	13	15	8	9	0	-15
-1	2	5	-4	-7	-7	-5	-13
-3	6	0	-5	-4	-6	-4	0
-3	6	0	-5	-4	-6	-4	0
-3	-12	-16	7	0	4	4	7
-3	-12	-16	7	0	4	4	7
3	4	16	4	2	3	0	-4
0	0	-3	3	3	5	5	5
-2	-4	-12	-8	-7	-2	-3	0
-1	5	6	5	-4	-2	-1	-6
-1	5	6	5	-4	-2	-1	-6
-1	5	6	5	-4	-2	-1	-6
-3	2	1	6	-1	-4	-4	-1
-3	2	1	6	-1	-4	-4	-1
-3	2	1	6	-1	-4	-4	-1
-3	2	1	6	-1	-4	-4	-1
-1	1	3	3	-2	-4	-1	-2
1	-3	-10	-7	-6	1	-1	-2
1	-3	-10	-7	-6	1	-1	-2
1	-3	-10	-7	-6	1	-1	-2
1	0	-1	-5	-3	1	-2	2
-1	2	0	1	2	7	8	1
-1	2	0	1	2	7	8	1
-2	-9	-15	-12	-6	-9	-5	-6
2	4	4	-5	-3	-4	-1	11
-3	-2	-1	6	-4	-1	-4	-15
-2	-1	-7	-10	-7	-3	-3	-2
-2	-1	-7	-10	-7	-3	-3	-2
-4	-1	-2	4	-1	1	0	-2
-2	0	-8	-5	1	-1	0	-3
0	3	7	9	3	1	1	3
-4	-4	-8	-6	-6	-2	-8	-15
-4	-4	-8	-6	-6	-2	-8	-15
4	2	1	-2	1	3	2	7
3	0	1	-7	-5	-4	-4	3
-2	0	4	0	-3	-2	-5	-20
-2	2	11	-1	3	4	3	7
-2	2	11	-1	3	4	3	7
0	-3	7	7	2	-1	-1	-3
0	-3	7	7	2	-1	-1	-3
-2	-4	-10	1	-7	-6	-3	4
-2	-4	-10	1	-7	-6	-3	4
1	7	13	12	7	9	2	-1
-1	-3	-7	-10	-5	-6	-4	2
0	-2	-2	4	5	8	1	0
-2	0	0	0	3	-1	0	-1
-2	0	0	0	3	-1	0	-1
-4	-9	-16	-13	-8	-4	1	5
2	6	12	10	3	1	0	-2
2	6	12	10	3	1	0	-2
2	6	12	10	3	1	0	-2
-4	-6	-17	-14	-10	-8	-3	-3
2	14	11	8	5	3	5	13
1	-2	-2	-8	-9	-3	0	4
3	6	6	12	11	6	7	16
-5	-13	-10	-9	-6	-1	-3	-24
-2	-4	-3	-3	0	-2	-3	-10
-1	-2	-7	-11	-7	-1	1	11
-1	-13	-18	-9	-6	-3	-1	-1
6	13	22	17	15	18	13	15
3	2	0	6	1	-2	0	2
3	2	0	6	1	-2	0	2
-1	3	4	-3	-10	-4	-1	1
-1	1	3	2	-3	0	-1	-1
0	-5	-5	-7	-9	-6	0	10
0	-5	-5	-7	-9	-6	0	10
0	-5	-5	-7	-9	-6	0	10
-3	-8	-11	-17	-9	-5	-2	0
-4	-2	-10	-9	-13	-10	-3	5
0	-2	1	4	2	0	0	-5
0	-2	1	4	2	0	0	-5
0	-2	1	4	2	0	0	-5
-1	-3	-1	10	3	5	3	4
0	0	4	-2	-1	0	-2	3
0	-8	-15	-12	-9	-5	1	11
-1	-4	-1	18	11	7	2	-6
-1	-4	-1	18	11	7	2	-6
-1	3	3	-1	-3	-4	-2	-5
1	6	0	-3	-4	4	5	5
-6	-6	-10	-7	-7	-5	-5	-10
3	0	2	-3	1	2	-2	-7
3	0	2	-3	1	2	-2	-7
2	4	2	-6	-4	-2	8	20
-2	5	-3	0	1	2	-1	-5
-7	5	7	-3	-7	-1	-7	-19
-7	5	7	-3	-7	-1	-7	-19
-1	-4	-12	-6	-3	-3	-1	5
-2	0	-1	-8	-9	-6	-3	-4
-2	0	-1	-8	-9	-6	-3	-4
-2	-6	-1	1	-2	-1	-7	-12
-2	-6	-1	1	-2	-1	-7	-12
0	-4	2	1	-3	-5	0	5
0	-1	0	-7	-4	-5	1	7
-3	-5	-5	4	-2	-4	-7	-10
-3	-5	-5	4	-2	-4	-7	-10
3	3	5	2	5	0	3	8
3	4	7	7	5	5	-1	2
0	-8	-14	-4	0	0	5	17
-3	-1	-2	-5	-5	-4	-3	-8
-3	-1	-2	-5	-5	-4	-3	-8
-3	-1	-2	-5	-5	-4	-3	-8
-1	0	4	-4	0	-5	0	-1
1	-2	4	0	5	2	1	2
1	-2	4	0	5	2	1	2
1	7	11	-2	-1	-5	1	4
1	7	11	-2	-1	-5	1	4
1	7	11	-2	-1	-5	1	4
-3	-3	-3	-6	-1	-2	1	7
-3	-3	-3	-6	-1	-2	1	7
0	-1	4	6	-3	-2	-8	-16
0	-1	4	6	-3	-2	-8	-16
0	-1	4	6	-3	-2	-8	-16
0	-1	4	6	-3	-2	-8	-16
-4	-10	-12	3	2	3	-5	-14
-4	-10	-12	3	2	3	-5	-14
-4	-10	-12	3	2	3	-5	-14
-4	-10	-12	3	2	3	-5	-14
3	3	5	1	-2	4	7	18
3	3	5	1	-2	4	7	18
-4	2	7	5	0	-2	-6	-17
-2	-1	-2	-3	-4	-2	2	10
-2	-1	-2	-3	-4	-2	2	10
0	2	-4	-2	2	3	9	17
0	2	-4	-2	2	3	9	17
0	2	-4	-2	2	3	9	17
0	2	-4	-2	2	3	9	17
0	2	-4	-2	2	3	9	17
2	0	7	8	0	0	2	6
-4	0	-4	-10	-3	-5	-1	-1
-4	0	-4	-10	-3	-5	-1	-1
-4	0	-4	-10	-3	-5	-1	-1
-4	0	-4	-10	-3	-5	-1	-1
-1	10	9	7	1	-1	-2	-1
-1	10	9	7	1	-1	-2	-1
-1	10	9	7	1	-1	-2	-1
-1	10	9	7	1	-1	-2	-1
-1	10	9	7	1	-1	-2	-1
-1	-5	-6	-3	-3	-3	-1	4
-1	-5	-6	-3	-3	-3	-1	4
-1	-5	-6	-3	-3	-3	-1	4
-4	-5	-12	-2	-5	1	1	-6
1	-7	-13	-12	-8	-3	0	8
2	1	-2	-7	-5	-5	7	13
2	1	-2	-7	-5	-5	7	13
1	5	8	4	-5	-2	0	-6
-2	-2	-11	-7	4	6	3	3
-6	-2	0	0	-5	-5	-8	-18
-4	-6	-5	0	0	0	-5	-9
-4	-6	-5	0	0	0	-5	-9
-6	-1	4	0	-4	-4	-10	-27
4	0	-7	-4	-5	2	6	10
4	0	-7	-4	-5	2	6	10
1	1	-6	-7	-5	-3	-1	0
1	1	-6	-7	-5	-3	-1	0
0	-6	-5	-6	-2	0	1	-6
0	-6	-5	-6	-2	0	1	-6
-1	0	-2	3	3	7	0	-3
-1	0	-2	3	3	7	0	-3
-1	0	-2	3	3	7	0	-3
-1	-12	-6	0	2	5	1	9
-1	-12	-6	0	2	5	1	9
-1	-12	-6	0	2	5	1	9
-1	-12	-6	0	2	5	1	9
-1	-12	-6	0	2	5	1	9
-1	-12	-6	0	2	5	1	9
-1	-12	-6	0	2	5	1	9
1	-9	-15	-10	-10	-3	0	3
1	-9	-15	-10	-10	-3	0	3
1	-2	0	2	-5	-2	3	4
1	-2	0	2	-5	-2	3	4
-4	-3	-1	-4	-3	0	-4	-6
-4	-3	-1	-4	-3	0	-4	-6
1	4	1	2	-5	0	2	0
-3	-10	-18	-13	-11	-7	-6	-7
-3	-10	-18	-13	-11	-7	-6	-7
2	4	17	6	-4	2	0	-4
-1	4	-3	0	-7	-4	1	4
-2	1	7	10	7	2	-1	-1
-2	1	7	10	7	2	-1	-1
-3	-3	1	-4	-6	-9	-2	-2
-3	-10	-18	-11	0	0	2	2
-3	-10	-18	-11	0	0	2	2
-3	-10	-18	-11	0	0	2	2
2	1	8	7	-2	-1	-3	-1
2	1	8	7	-2	-1	-3	-1
2	1	8	7	-2	-1	-3	-1
2	1	8	7	-2	-1	-3	-1
0	10	11	7	2	-2	0	4
0	10	11	7	2	-2	0	4
0	0	-8	-7	-1	-3	1	1
0	0	-8	-7	-1	-3	1	1
0	0	-8	-7	-1	-3	1	1
1	-2	6	7	7	3	-2	-4
1	-2	6	7	7	3	-2	-4
-1	-3	-4	-6	-4	0	1	7
-1	-3	-4	-6	-4	0	1	7
2	1	-1	-9	-8	-6	8	17
-1	-4	-7	-4	-5	0	5	11
-1	-4	-7	-4	-5	0	5	11
-1	-4	-7	-4	-5	0	5	11
2	12	17	13	7	7	1	-2
0	-2	-1	-5	0	-4	-4	-8
-2	-3	-12	-3	-8	-1	-2	0
2	6	11	7	6	8	4	4
-3	-2	1	2	-1	-3	-2	-5
-3	-2	1	2	-1	-3	-2	-5
1	-1	2	-2	-2	-1	-2	-5
1	-1	2	-2	-2	-1	-2	-5
-2	-3	2	6	3	1	-3	-12
-2	-3	2	6	3	1	-3	-12
-2	-3	2	6	3	1	-3	-12
-3	-11	-10	-4	0	-5	-6	-8
2	5	4	5	4	3	1	0
3	-1	-2	-6	-2	5	6	9
-4	-4	-5	-6	-6	-8	-7	1
-4	-4	-5	-6	-6	-8	-7	1
-4	-4	-5	-6	-6	-8	-7	1
-1	-3	-1	-2	0	-6	-3	-3
-1	-3	-1	-2	0	-6	-3	-3
-1	-3	-1	-2	0	-6	-3	-3
-1	-3	-1	-2	0	-6	-3	-3
-1	-3	-1	-2	0	-6	-3	-3
-2	4	-1	-3	1	3	1	-5
-2	4	-1	-3	1	3	1	-5
-2	4	-1	-3	1	3	1	-5
-2	4	-1	-3	1	3	1	-5
-2	4	-1	-3	1	3	1	-5
-2	4	-1	-3	1	3	1	-5
-2	4	-1	-3	1	3	1	-5
-2	4	-1	-3	1	3	1	-5
-2	4	-1	-3	1	3	1	-5
-2	4	-1	-3	1	3	1	-5
-2	4	-1	-3	1	3	1	-5
-2	4	-1	-3	1	3	1	-5
-2	4	-1	-3	1	3	1	-5
-1	-3	1	3	0	-2	-1	-9
-1	-3	1	3	0	-2	-1	-9
-1	-3	1	3	0	-2	-1	-9
-1	-3	1	3	0	-2	-1	-9
-1	-3	1	3	0	-2	-1	-9
-1	-3	1	3	0	-2	-1	-9
-1	-3	1	3	0	-2	-1	-9
-1	-3	1	3	0	-2	-1	-9
-1	-3	1	3	0	-2	-1	-9
-1	-3	1	3	0	-2	-1	-9
-1	-3	1	3	0	-2	-1	-9
-1	-3	1	3	0	-2	-1	-9
-1	-3	1	3	0	-2	-1	-9
-1	-3	1	3	0	-2	-1	-9
-1	-3	1	3	0	-2	-1	-9
-1	-3	1	3	0	-2	-1	-9
-1	-3	1	3	0	-2	-1	-9
-1	-3	1	3	0	-2	-1	-9
-1	-3	1	3	0	-2	-1	-9
-1	-3	1	3	0	-2	-1	-9
-1	-3	1	3	0	-2	-1	-9
2	6	3	-5	0	-4	1	5
-2	0	-4	-8	-8	-4	0	5
-2	0	-4	-8	-8	-4	0	5
-2	0	-4	-8	-8	-4	0	5
-2	0	-4	-8	-8	-4	0	5
-2	0	-4	-8	-8	-4	0	5
-2	0	-4	-8	-8	-4	0	5
-2	0	-4	-8	-8	-4	0	5
-2	0	-4	-8	-8	-4	0	5
-2	0	-4	-8	-8	-4	0	5
-1	-6	-6	-2	1	-6	-7	0
-1	-6	-6	-2	1	-6	-7	0
-1	-6	-6	-2	1	-6	-7	0
-1	-6	-6	-2	1	-6	-7	0
-1	-6	-6	-2	1	-6	-7	0
-1	-6	-6	-2	1	-6	-7	0
1	1	0	0	4	0	3	3
1	1	0	0	4	0	3	3
1	1	0	0	4	0	3	3
1	1	0	0	4	0	3	3
1	1	0	0	4	0	3	3
-2	-11	-15	-9	-8	-6	-4	-1
-2	-11	-15	-9	-8	-6	-4	-1
-2	-11	-15	-9	-8	-6	-4	-1
-2	-11	-15	-9	-8	-6	-4	-1
3	11	22	20	4	3	-2	3
3	-1	7	9	2	4	6	1
3	-1	7	9	2	4	6	1
3	-1	7	9	2	4	6	1
3	-1	7	9	2	4	6	1
3	-1	7	9	2	4	6	1
-3	-4	-10	-10	-9	-7	-6	-6
-3	-4	-10	-10	-9	-7	-6	-6
-3	-4	-10	-10	-9	-7	-6	-6
-3	-4	-10	-10	-9	-7	-6	-6
-3	-4	-10	-10	-9	-7	-6	-6
-2	9	12	9	6	5	0	-11
-2	9	12	9	6	5	0	-11
-2	9	12	9	6	5	0	-11
-2	9	12	9	6	5	0	-11
-2	9	12	9	6	5	0	-11
-2	9	12	9	6	5	0	-11
-2	9	12	9	6	5	0	-11
-2	9	12	9	6	5	0	-11
2	-3	-3	-5	-2	-1	2	3
2	-3	-3	-5	-2	-1	2	3
-1	3	-1	-8	-5	-3	-1	-7
-1	3	-1	-8	-5	-3	-1	-7
-3	2	-7	-10	-4	0	1	0
-1	0	10	7	0	-1	-1	6
4	1	-3	0	1	0	4	2
2	5	15	13	4	6	6	12
2	5	15	13	4	6	6	12
2	5	15	13	4	6	6	12
0	1	-5	-7	-3	-5	-7	-12
-1	4	15	8	1	2	2	-3
-1	-1	0	3	-1	0	-1	-4
-1	-1	0	3	-1	0	-1	-4
-1	3	4	4	-6	-2	-3	-1
4	5	7	3	-1	1	3	10
-2	-2	-2	2	-1	-1	-1	0
-2	-2	-2	2	-1	-1	-1	0
-2	-2	-2	2	-1	-1	-1	0
-3	-5	1	-2	4	1	-3	-3
0	9	4	0	-5	-1	2	6
0	9	4	0	-5	-1	2	6
1	2	12	7	2	1	0	-3
1	2	12	7	2	1	0	-3
2	-6	-3	-3	-6	-2	1	12
1	-5	-3	-9	-1	0	-3	-9
-4	-14	-21	-14	-11	-6	-3	-3
-4	-14	-21	-14	-11	-6	-3	-3
-4	-14	-21	-14	-11	-6	-3	-3
-1	-1	2	6	-1	-2	0	-2
-2	8	5	-2	-2	-8	-7	-18
-2	8	5	-2	-2	-8	-7	-18
-2	8	5	-2	-2	-8	-7	-18
-2	8	5	-2	-2	-8	-7	-18
-2	8	5	-2	-2	-8	-7	-18
2	2	11	4	2	-5	1	8
-3	-10	-13	-12	-7	-5	0	3
-3	-10	-13	-12	-7	-5	0	3
-3	-10	-13	-12	-7	-5	0	3
-3	-10	-13	-12	-7	-5	0	3
-3	-10	-13	-12	-7	-5	0	3
1	-2	-14	-8	-5	2	-2	-5
1	-2	-14	-8	-5	2	-2	-5
1	-2	-14	-8	-5	2	-2	-5
1	-2	-14	-8	-5	2	-2	-5
1	-2	-14	-8	-5	2	-2	-5
0	0	-11	-14	-8	-2	0	3
0	0	-11	-14	-8	-2	0	3
0	0	-11	-14	-8	-2	0	3
0	0	-11	-14	-8	-2	0	3
0	0	-11	-14	-8	-2	0	3
0	0	-11	-14	-8	-2	0	3
0	0	-11	-14	-8	-2	0	3
0	0	-11	-14	-8	-2	0	3
0	0	-11	-14	-8	-2	0	3
0	0	-11	-14	-8	-2	0	3
-1	-12	-19	-12	-10	0	2	2
-1	-12	-19	-12	-10	0	2	2
-1	-12	-19	-12	-10	0	2	2
-1	-12	-19	-12	-10	0	2	2
-1	-12	-19	-12	-10	0	2	2
2	3	10	10	-6	0	1	-6
2	3	10	10	-6	0	1	-6
2	3	10	10	-6	0	1	-6
2	3	10	10	-6	0	1	-6
2	3	10	10	-6	0	1	-6
2	3	10	10	-6	0	1	-6
2	3	10	10	-6	0	1	-6
2	3	10	10	-6	0	1	-6
-5	-9	-16	-11	0	-10	-5	5
-5	-9	-16	-11	0	-10	-5	5
2	4	8	6	-7	-2	1	-3
2	4	8	6	-7	-2	1	-3
2	4	8	6	-7	-2	1	-3
2	4	8	6	-7	-2	1	-3
2	4	8	6	-7	-2	1	-3
2	4	8	6	-7	-2	1	-3
2	4	8	6	-7	-2	1	-3
2	4	8	6	-7	-2	1	-3
2	4	8	6	-7	-2	1	-3
3	-1	-3	-5	4	0	5	7
-3	-5	0	0	2	0	0	0
-3	-5	0	0	2	0	0	0
-3	-5	0	0	2	0	0	0
-3	-5	0	0	2	0	0	0
-3	-5	0	0	2	0	0	0
-2	0	8	2	5	-1	-2	-4
1	15	29	23	18	12	0	-9
-8	-13	-18	-10	-7	-10	-10	-17
-1	-3	-4	-4	-1	-6	2	5
-1	-3	-4	-4	-1	-6	2	5
-1	-3	-4	-4	-1	-6	2	5
-1	-3	-4	-4	-1	-6	2	5
-1	-3	-4	-4	-1	-6	2	5
-1	-3	-4	-4	-1	-6	2	5
-1	-3	-4	-4	-1	-6	2	5
-1	-3	-4	-4	-1	-6	2	5
-1	-3	-4	-4	-1	-6	2	5
0	4	27	19	12	5	-1	-3
0	4	27	19	12	5	-1	-3
0	4	27	19	12	5	-1	-3
0	4	27	19	12	5	-1	-3
0	4	27	19	12	5	-1	-3
3	10	7	2	2	-2	4	7
9	3	4	2	3	2	4	6
-6	0	1	-1	-4	-3	1	-3
-6	0	1	-1	-4	-3	1	-3
-6	0	1	-1	-4	-3	1	-3
-5	5	-7	-2	-3	0	0	-6
-5	5	-7	-2	-3	0	0	-6
-5	5	-7	-2	-3	0	0	-6
6	-1	0	3	0	-2	-2	0
-3	-15	-5	4	5	4	4	-4
-3	-15	-5	4	5	4	4	-4
5	8	7	1	0	2	0	2
5	8	7	1	0	2	0	2
1	-4	6	8	4	3	1	-1
1	-4	6	8	4	3	1	-1
1	2	0	1	-2	-5	-3	-3
1	2	0	1	-2	-5	-3	-3
1	2	0	1	-2	-5	-3	-3
3	4	-1	-3	4	6	10	14
-3	-4	-11	-10	-1	-4	-10	-10
3	5	12	6	8	11	14	11
3	5	12	6	8	11	14	11
-3	-3	1	0	-8	-20	-21	-19
1	6	13	7	8	-2	1	8
6	-6	-18	-9	-8	8	21	81
-10	-1	8	1	-1	-7	-22	-48
-10	-1	8	1	-1	-7	-22	-48
-1	-2	-5	4	-3	-12	-11	-11
-21	2	20	15	-5	-18	-36	-93
2	-6	-18	-15	-13	-1	8	29
2	-6	-18	-15	-13	-1	8	29
2	-6	-18	-15	-13	-1	8	29
2	-6	-18	-15	-13	-1	8	29
-3	-8	4	-3	0	7	4	-6
-7	1	0	-4	-11	-5	-2	-11
-7	1	0	-4	-11	-5	-2	-11
-7	1	0	-4	-11	-5	-2	-11
-7	1	0	-4	-11	-5	-2	-11
6	1	3	7	11	8	8	14
2	10	8	8	3	3	4	9
2	13	12	0	-2	-1	4	20
2	13	12	0	-2	-1	4	20
2	13	12	0	-2	-1	4	20
2	13	12	0	-2	-1	4	20
-2	1	2	2	-2	-6	-10	-24
0	1	0	1	3	-1	0	4
0	1	0	1	3	-1	0	4
0	1	0	1	3	-1	0	4
0	1	0	1	3	-1	0	4
9	-1	-6	3	-1	6	10	29
9	-1	-6	3	-1	6	10	29
1	-5	-1	2	-4	4	3	5
-3	5	5	-3	-4	-3	-12	-47
-3	5	5	-3	-4	-3	-12	-47
9	3	-9	-2	-3	0	2	15
9	3	-9	-2	-3	0	2	15
-7	-1	-3	-4	-9	-5	-1	1
1	2	2	-1	-6	-5	4	7
1	2	2	-1	-6	-5	4	7
1	2	2	-1	-6	-5	4	7
6	3	-10	-12	-7	-5	5	15
6	3	-10	-12	-7	-5	5	15
6	3	-10	-12	-7	-5	5	15
6	3	-10	-12	-7	-5	5	15
-23	-10	-9	-7	-5	-4	-2	-10
5	-2	-3	-4	0	-1	-3	-1
5	-2	-3	-4	0	-1	-3	-1
-11	-5	-2	0	-1	3	7	12
2	6	8	5	1	-4	-5	-12
-10	-9	-1	8	-1	1	-9	-31
-10	-9	-1	8	-1	1	-9	-31
0	6	7	17	1	5	-3	-15
0	6	7	17	1	5	-3	-15
-2	-4	-8	20	1	4	9	25
4	8	-2	16	-1	-2	13	31
-3	1	-3	20	-1	4	-3	9
-3	1	-3	20	-1	4	-3	9
-3	1	-3	20	-1	4	-3	9
-14	-9	-7	2	-5	-3	-3	8
-14	-9	-7	2	-5	-3	-3	8
1	-11	-15	-11	-7	1	8	17
1	-11	-15	-11	-7	1	8	17
1	-11	-15	-11	-7	1	8	17
1	-11	-15	-11	-7	1	8	17
0	0	0	-28	-2	6	7	-4
0	0	0	-28	-2	6	7	-4
-5	0	0	-30	-2	3	-7	-12
5	0	-1	-26	2	0	-3	-7
-2	0	5	-15	-6	-3	-1	-2
1	-1	-5	-14	-4	-4	-3	-2
-5	8	14	-2	-1	-5	-6	-15
-5	8	14	-2	-1	-5	-6	-15
6	22	36	-11	-8	-6	1	10
-4	-8	-22	-18	-3	-4	-6	-14
8	13	26	19	11	10	0	-1
8	13	26	19	11	10	0	-1
-2	1	16	26	7	6	-4	-15
1	-13	-20	5	-5	1	-4	-7
1	-13	-20	5	-5	1	-4	-7
1	-13	-20	5	-5	1	-4	-7
6	-5	-10	0	-1	-2	-2	-2
3	9	9	6	-3	3	2	5
-4	-4	-16	-1	-6	-4	-10	-21
-4	-4	-16	-1	-6	-4	-10	-21
-4	-4	-16	-1	-6	-4	-10	-21
-4	-4	-16	-1	-6	-4	-10	-21
-9	-3	-2	-5	-3	-7	-3	2
-4	-4	-10	-8	-6	-5	-1	9
-7	-5	2	7	4	5	-2	-24
-7	-5	2	7	4	5	-2	-24
-7	-5	2	7	4	5	-2	-24
-7	-5	2	7	4	5	-2	-24
-7	-5	2	7	4	5	-2	-24
-7	-5	2	7	4	5	-2	-24
-7	-5	2	7	4	5	-2	-24
1	1	-4	3	1	2	3	4
1	-1	3	7	-4	1	0	-8
1	-1	3	7	-4	1	0	-8
5	-3	-4	0	-2	6	5	15
-3	-10	-17	-9	-9	-3	-1	1
-3	-10	-17	-9	-9	-3	-1	1
-2	0	10	2	0	1	-4	-11
-2	0	10	2	0	1	-4	-11
1	2	1	-5	1	0	2	12
1	-1	2	7	2	7	2	0
2	8	1	2	-4	3	2	3
-2	-4	-8	-4	-6	2	-1	0
-2	-4	0	-4	-4	-10	-6	-2
-2	-4	0	-4	-4	-10	-6	-2
-3	-4	-3	-5	-2	-1	-1	-7
-2	-10	-2	1	-6	-1	-2	-6
-2	-10	-2	1	-6	-1	-2	-6
-1	3	10	5	-3	-8	-5	-7
2	11	9	4	6	5	5	11
0	-1	-4	-4	-5	-3	0	-5
-2	-9	-18	-11	-7	-6	-4	0
-5	1	9	9	3	2	1	-5
1	0	6	3	3	3	-6	-5
1	0	6	3	3	3	-6	-5
0	4	-6	-2	-1	0	-4	-21
-1	2	2	2	-1	-6	-4	-2
-1	-16	-35	-24	-10	-2	4	15
3	8	29	15	2	1	1	5
0	0	-5	-1	-1	-2	-3	-10
5	5	4	1	1	3	4	10
-11	-18	-29	-10	-7	-6	-9	-18
6	4	9	9	5	4	7	21
6	4	9	9	5	4	7	21
-3	-12	-12	-5	-4	-6	-2	6
-3	-12	-12	-5	-4	-6	-2	6
3	2	-5	-5	-7	0	3	16
0	9	17	10	3	0	0	-4
-2	3	3	-3	-3	-1	1	1
2	13	18	-8	0	1	2	-1
2	13	18	-8	0	1	2	-1
-3	0	1	13	8	4	-2	-11
2	-9	-4	-5	-5	-3	-1	-2
-6	-6	9	5	0	-1	-2	-8
-4	-19	-34	-18	-13	-11	-3	3
-2	0	14	15	8	-3	-2	5
-7	-7	-17	-10	-7	-9	-11	-30
-1	4	4	1	0	2	3	3
1	-3	-5	-5	-6	0	1	2
3	6	7	8	4	5	6	9
-2	11	9	0	-1	-2	-4	-9
1	-8	-22	-8	-5	1	5	14
1	-8	-22	-8	-5	1	5	14
7	8	2	0	1	7	5	10
7	8	2	0	1	7	5	10
7	8	2	0	1	7	5	10
1	1	1	3	-3	0	-3	-7
-3	-3	-3	-3	-2	-3	1	-2
3	-1	0	-3	1	-4	5	16
3	-1	0	-3	1	-4	5	16
-13	-10	-9	4	0	2	-6	-21
-1	-7	-14	-13	-4	-3	7	20
3	-4	-1	1	-2	-1	-5	-12
3	-4	-1	1	-2	-1	-5	-12
3	-4	-1	1	-2	-1	-5	-12
3	0	-3	-4	1	3	3	11
0	7	6	-3	-3	-2	-11	-25
0	7	6	-3	-3	-2	-11	-25
1	-9	-18	-2	-12	-5	-5	-24
-7	0	-8	1	-8	2	2	12
-7	0	-8	1	-8	2	2	12
-3	-2	-4	-4	-7	-4	-2	7
1	1	4	-5	-9	-3	2	20
2	5	5	0	-6	0	-6	-14
2	5	5	0	-6	0	-6	-14
2	5	5	0	-6	0	-6	-14
2	5	5	0	-6	0	-6	-14
2	5	5	0	-6	0	-6	-14
2	5	5	0	-6	0	-6	-14
0	-2	0	-2	-3	-2	-1	1
0	-2	0	-2	-3	-2	-1	1
0	-2	0	-2	-3	-2	-1	1
-2	-14	-8	6	2	3	3	2
-1	-1	4	11	-2	-3	3	5
-6	-1	1	14	-7	-11	-15	-62
-6	-1	1	14	-7	-11	-15	-62
4	6	5	18	1	2	8	32
4	6	5	18	1	2	8	32
6	8	10	3	0	1	1	11
-1	5	4	-6	-5	-1	2	12
-1	5	4	-6	-5	-1	2	12
9	5	8	-16	-5	0	0	-5
-9	-19	-18	-17	0	2	-1	-14
-10	-7	-3	-20	1	-2	-4	-6
-10	-7	-3	-20	1	-2	-4	-6
5	5	4	-19	-2	-2	3	3
-3	-2	-3	-18	0	-1	9	16
1	2	-4	-12	-4	0	4	12
1	2	-4	-12	-4	0	4	12
2	-4	-6	-7	0	-1	5	20
0	-5	-10	-5	-1	-1	-3	5
0	-5	-10	-5	-1	-1	-3	5
3	1	-3	-6	-3	-3	0	18
-3	-4	3	12	8	7	2	1
-3	-4	3	12	8	7	2	1
-3	-4	3	12	8	7	2	1
-1	-3	-7	1	-1	-1	-4	-13
3	11	6	4	-5	-4	-9	-7
3	11	6	4	-5	-4	-9	-7
3	11	6	4	-5	-4	-9	-7
3	11	6	4	-5	-4	-9	-7
3	11	6	4	-5	-4	-9	-7
-9	-10	-22	-13	-12	-10	-15	-24
2	7	8	5	3	-2	-1	6
2	7	8	5	3	-2	-1	6
2	7	8	5	3	-2	-1	6
2	7	8	5	3	-2	-1	6
-3	-5	7	4	2	1	-2	-1
-4	-11	-5	3	0	1	-2	-19
-2	7	15	-1	0	0	-9	-18
-1	-7	-12	-2	-5	-6	-5	-10
-2	-1	8	10	-1	-2	2	9
-7	-5	-7	3	3	2	-4	-27
-2	-15	-18	-12	-13	-11	-5	2
2	12	11	15	12	7	2	-7
2	12	11	15	12	7	2	-7
1	10	16	4	-2	2	-1	-9
-3	-12	-15	-7	-1	-10	-6	9
-2	-4	-9	-1	-5	1	5	2
-2	-4	-9	-1	-5	1	5	2
0	8	20	14	9	-2	3	11
-8	-1	5	2	-3	-2	-7	-26
-3	-8	-16	-5	-5	-1	-5	-7
3	-8	1	0	1	7	0	7
-7	4	3	2	2	-3	-5	-25
-1	-9	4	0	2	1	-1	-3
6	9	8	8	6	2	5	16
-7	-2	-8	6	2	2	0	-32
-3	-6	-8	-13	-11	-6	-10	-7
4	-6	-11	-13	-9	-3	-1	18
3	6	14	15	12	11	12	23
-10	-11	-14	-9	-9	-1	-6	-13
1	19	37	18	6	6	2	-1
9	0	0	-10	-13	-11	2	34
-4	-2	-23	-19	-15	-8	-4	-2
4	7	20	22	4	8	3	-5
4	7	20	22	4	8	3	-5
-14	-11	-13	-17	-4	-3	-13	-39
0	6	7	10	2	-1	-1	3
2	16	11	0	2	0	1	11
-7	-7	-21	-17	-7	-4	-1	-9
10	5	11	10	10	8	9	20
-3	7	0	-3	-3	-1	2	3
-1	-11	-12	-4	-6	-4	-1	3
7	-3	-3	2	9	0	2	3
2	0	-2	-8	-5	-3	1	10
-6	-17	-24	-2	-6	-9	-3	-8
-6	-17	-24	-2	-6	-9	-3	-8
-3	-3	-8	-4	-3	-1	-3	-11
-11	-4	1	0	-4	-5	-9	-23
-11	-4	1	0	-4	-5	-9	-23
7	6	8	0	-4	1	11	38
7	6	8	0	-4	1	11	38
3	4	8	-3	-5	-2	1	4
-1	-12	-11	-8	-4	-3	-7	-16
-1	-12	-11	-8	-4	-3	-7	-16
-1	-12	-11	-8	-4	-3	-7	-16
-1	-12	-11	-8	-4	-3	-7	-16
-1	-12	-11	-8	-4	-3	-7	-16
-1	-12	-11	-8	-4	-3	-7	-16
-1	-12	-11	-8	-4	-3	-7	-16
5	16	26	11	1	2	2	0
5	16	26	11	1	2	2	0
5	16	26	11	1	2	2	0
1	-3	-7	-7	-3	-2	4	14
9	-8	-4	-5	-5	1	0	-2
0	-15	-22	0	3	3	-2	-11
4	16	2	2	-7	-4	-1	0
4	16	2	2	-7	-4	-1	0
2	1	0	-1	-1	0	0	-8
2	1	0	-1	-1	0	0	-8
2	1	0	-1	-1	0	0	-8
9	5	2	0	-2	6	11	28
-11	1	0	0	0	-5	-9	-24
2	7	2	6	-1	-2	3	12
2	7	2	6	-1	-2	3	12
2	7	2	6	-1	-2	3	12
2	7	2	6	-1	-2	3	12
2	7	2	6	-1	-2	3	12
2	5	-1	13	0	2	2	3
0	1	-3	14	-3	1	2	4
0	1	-3	14	-3	1	2	4
0	1	-3	14	-3	1	2	4
0	1	-3	14	-3	1	2	4
0	1	-3	14	-3	1	2	4
1	2	-7	9	-6	-3	6	17
1	2	-7	9	-6	-3	6	17
1	2	-7	9	-6	-3	6	17
0	-8	-4	-1	-3	0	-5	-8
0	-8	-4	-1	-3	0	-5	-8
0	-8	-4	-1	-3	0	-5	-8
1	-7	-2	-4	-2	-3	0	1
-2	-5	-4	-15	-2	1	6	13
-2	-5	-4	-15	-2	1	6	13
-2	-5	-4	-15	-2	1	6	13
-2	-5	-4	-15	-2	1	6	13
2	3	2	-1	5	8	6	15
2	3	2	-1	5	8	6	15
1	-1	-3	-2	-2	-1	4	17
-1	-1	-1	-3	-7	-3	-1	1
-5	-3	5	1	5	1	-3	-11
-5	-3	5	1	5	1	-3	-11
-5	-3	5	1	5	1	-3	-11
1	5	11	9	2	1	0	-13
-1	-4	-14	-9	-6	-4	1	-4
-1	-4	-14	-9	-6	-4	1	-4
-1	-4	-14	-9	-6	-4	1	-4
-1	-4	-14	-9	-6	-4	1	-4
-1	-4	-14	-9	-6	-4	1	-4
2	3	2	-4	-7	-2	-1	0
-7	-23	-20	-1	-5	-3	-6	-15
2	-3	-11	-1	-4	1	3	23
2	5	5	0	-2	-1	-2	5
-3	-11	-14	-8	-5	-2	0	-7
-3	-11	-14	-8	-5	-2	0	-7
-3	-11	-14	-8	-5	-2	0	-7
-3	-11	-14	-8	-5	-2	0	-7
4	12	8	2	3	3	5	10
-1	-7	-10	-4	-2	-1	-5	-13
-3	-7	-6	5	-2	2	0	-12
-3	-7	-6	5	-2	2	0	-12
-3	-7	-6	5	-2	2	0	-12
-3	-7	-6	5	-2	2	0	-12
-1	2	-9	-3	0	2	-1	-2
4	4	1	5	-4	0	-1	2
0	0	-6	-8	-4	-2	3	15
1	5	17	14	6	4	-6	-15
0	-4	-6	-9	-4	-3	0	3
3	2	6	5	-1	0	4	8
-1	5	-4	-3	-9	-7	-2	1
-2	-2	-4	-1	0	-3	-4	-9
-1	-2	-3	2	3	5	0	-3
-2	1	7	10	7	7	0	-9
-2	1	7	10	7	7	0	-9
0	-7	-8	-4	-2	3	1	3
-3	3	9	-2	-5	-2	-2	-2
1	0	2	2	-1	-4	-7	-7
0	2	-2	-5	-5	-3	-2	7
1	22	25	10	9	3	-4	-11
-2	-7	-16	-13	-10	-4	-3	2
-2	-7	-16	-13	-10	-4	-3	2
-1	2	-4	-6	-4	-5	-3	-8
-1	-10	-11	0	-2	1	5	6
2	-7	-8	-1	-2	-5	1	9
2	-7	-8	-1	-2	-5	1	9
-6	1	-8	-7	-4	-1	-1	-8
-6	1	-8	-7	-4	-1	-1	-8
1	-3	-5	-6	-7	-1	0	4
-2	-4	1	7	3	1	0	-2
-2	-7	-6	-6	-6	-10	-1	6
1	-1	-16	-6	-7	-2	-5	-13
-2	-4	3	6	8	7	-2	-13
-2	-4	3	6	8	7	-2	-13
-3	-5	3	0	-1	-4	-3	-5
1	2	-10	-2	-2	3	0	4
1	2	-10	-2	-2	3	0	4
0	2	6	3	2	-2	-4	-8
-3	-1	1	9	1	1	-3	-18
-3	-1	1	9	1	1	-3	-18
5	3	4	1	-4	2	2	5
5	3	4	1	-4	2	2	5
-2	-6	-11	-12	-4	0	0	8
-2	-6	-11	-12	-4	0	0	8
0	8	18	11	4	3	0	-11
-3	0	-9	-11	-7	-5	-1	-2
0	0	11	9	0	-3	1	10
0	2	5	8	1	0	0	1
-4	-11	-23	-14	-10	-8	-3	7
-4	-13	-18	-7	-6	-2	2	6
-4	-13	-18	-7	-6	-2	2	6
4	11	15	3	-2	0	4	4
4	11	15	3	-2	0	4	4
1	5	5	-1	0	-4	-3	0
1	5	5	-1	0	-4	-3	0
-1	-1	-5	-5	-3	-5	-2	8
-1	-1	-5	-5	-3	-5	-2	8
-1	-17	-17	-1	-3	-2	-10	-31
-2	-11	-5	-4	-5	-1	0	8
-2	-11	-5	-4	-5	-1	0	8
-2	-11	-5	-4	-5	-1	0	8
-11	-4	-6	-5	-5	-3	-7	-18
-5	-5	-13	-6	-1	-9	-4	-1
-1	-1	-5	-1	1	7	6	8
-2	-1	0	5	4	4	4	-1
-2	-1	0	5	4	4	4	-1
1	-2	-13	-2	1	1	-1	2
1	-2	-13	-2	1	1	-1	2
1	-2	-13	-2	1	1	-1	2
4	9	12	5	-3	1	9	17
4	9	12	5	-3	1	9	17
4	9	12	5	-3	1	9	17
2	4	4	7	5	7	8	9
-1	0	-1	-1	-8	-2	-7	-8
2	6	16	18	4	4	-6	-13
3	1	-1	4	-1	2	5	22
3	1	-1	4	-1	2	5	22
0	-1	1	6	-1	3	2	3
0	2	-1	9	-3	2	3	9
0	2	-1	9	-3	2	3	9
10	3	6	3	-1	-3	2	12
10	3	6	3	-1	-3	2	12
7	5	5	-3	-2	-1	3	18
7	5	5	-3	-2	-1	3	18
7	5	5	-3	-2	-1	3	18
3	-6	-4	-12	0	1	3	0
-3	-12	-12	-13	-2	-2	-6	-17
-6	-3	2	-12	3	0	1	-4
-6	-3	2	-12	3	0	1	-4
-8	-9	-5	-7	-7	-2	-9	-31
5	-1	-9	-6	-6	1	3	8
5	-1	-9	-6	-6	1	3	8
5	-1	-9	-6	-6	1	3	8
-7	5	13	-4	-3	-5	-8	-13
6	-16	-20	-3	4	0	1	11
-2	7	7	-1	-4	1	2	2
-2	7	7	-1	-4	1	2	2
10	13	20	-1	2	0	6	12
-1	-7	-10	0	-3	-4	-7	-15
2	-11	-18	-2	-4	2	3	16
2	4	9	1	2	-2	0	3
-6	2	5	2	-2	-1	-10	-33
-5	-16	-26	0	1	4	2	-5
-2	-3	-5	2	-2	1	8	30
-7	-10	-12	-8	-4	-7	-11	-18
-7	-10	-12	-8	-4	-7	-11	-18
5	11	15	-2	-4	-2	4	18
-5	6	2	0	0	-4	-2	-14
-5	6	2	0	0	-4	-2	-14
-5	6	2	0	0	-4	-2	-14
0	-9	-8	-4	-6	-2	0	0
-6	-6	-9	-3	1	-5	-8	-20
-6	-6	-9	-3	1	-5	-8	-20
-6	-6	-9	-3	1	-5	-8	-20
-6	-6	-9	-3	1	-5	-8	-20
-6	-6	-9	-3	1	-5	-8	-20
-6	-6	-9	-3	1	-5	-8	-20
-6	-6	-9	-3	1	-5	-8	-20
1	0	1	9	2	5	7	8
1	0	1	9	2	5	7	8
1	0	1	9	2	5	7	8
1	0	1	9	2	5	7	8
1	4	6	1	0	-1	-3	-2
1	4	6	1	0	-1	-3	-2
-6	-5	-6	-10	-12	-10	-9	-16
2	2	5	5	-1	5	5	2
2	2	5	5	-1	5	5	2
2	2	5	5	-1	5	5	2
-2	-2	1	4	1	-1	-5	-7
-3	3	5	-1	-2	0	-4	-7
-1	7	9	4	-3	0	-1	-5
-1	-4	-5	-1	-1	-3	-5	-11
-1	0	1	1	2	0	0	4
-1	-3	-5	1	-1	-2	-2	-10
-2	3	10	6	-1	0	0	-2
-2	3	10	6	-1	0	0	-2
-4	-9	-13	-5	-1	-6	-14	-36
-4	-9	-13	-5	-1	-6	-14	-36
4	8	18	10	3	1	7	17
1	-4	-8	-2	0	3	5	11
-4	3	6	-4	-2	-5	-4	-7
-4	3	6	-4	-2	-5	-4	-7
0	0	3	2	5	5	5	11
3	1	5	1	0	3	7	10
-2	-3	-1	-1	-2	-4	-5	-10
4	3	-6	0	-2	1	6	19
-2	-3	-3	4	-1	2	-1	-11
1	4	-2	-7	-3	-3	0	2
-5	2	11	-1	-3	-3	-3	-3
2	-3	-6	0	-1	3	1	-1
-1	3	14	3	4	-2	-1	-2
-1	2	1	1	-1	2	3	5
-2	0	-4	-3	-4	-2	0	-1
-4	-4	-11	-4	-3	-2	-3	-6
-2	-1	0	2	-3	-3	-3	-8
4	4	14	3	5	2	2	12
-4	-4	-6	1	0	1	-3	-7
1	2	0	-3	-3	-3	2	6
-2	-4	-2	0	5	-1	1	2
-4	-4	-9	-5	-6	-3	-5	-13
3	-1	2	1	-2	1	1	8
-3	-5	-1	0	0	-2	0	2
-3	-5	-1	0	0	-2	0	2
-4	0	-4	-4	-4	-2	-5	-7
-1	5	5	0	1	-2	1	2
-5	-3	-8	-5	-2	-3	-7	-10
0	1	4	3	3	4	-1	-9
1	2	0	0	-2	-2	3	5
-5	-11	-16	-8	-4	-4	-4	-4
6	9	13	8	4	4	4	2
-3	-1	-4	-5	-6	-3	2	6
4	5	8	7	7	5	6	6
-2	-4	-11	-3	0	4	0	6
-1	-3	-2	-3	-2	1	1	1
4	2	3	1	2	2	0	5
4	2	3	1	2	2	0	5
-3	-13	-16	-3	-5	0	-1	-6
-3	-13	-16	-3	-5	0	-1	-6
-2	6	7	8	4	1	3	2
0	2	1	-6	-2	-5	-3	-4
1	-9	-9	-4	-4	3	12	27
-2	-1	-6	-6	-8	-4	-6	-11
-2	-1	-6	-6	-8	-4	-6	-11
2	4	5	5	2	2	3	5
2	4	5	5	2	2	3	5
3	1	4	-2	1	7	6	12
-7	-5	-1	-3	-6	-1	-11	-29
-7	-5	-1	-3	-6	-1	-11	-29
4	3	8	1	1	2	5	19
1	5	-2	1	-1	1	5	10
-1	-3	-9	-2	-2	-2	1	9
2	0	4	-1	1	-2	-3	-5
1	-1	-5	0	0	-1	-2	-4
1	-1	-5	0	0	-1	-2	-4
-2	-4	2	1	3	3	6	9
-2	2	1	3	3	7	1	-16
-10	-8	-3	2	2	0	-6	-13
-10	-8	-3	2	2	0	-6	-13
-8	-12	-12	-5	-7	-5	-5	-16
4	1	0	2	-4	-1	-2	4
1	4	4	2	-3	0	5	3
-3	-1	-1	4	0	2	-6	-31
-3	-1	-1	4	0	2	-6	-31
-3	-1	-1	4	0	2	-6	-31
-3	-1	-1	4	0	2	-6	-31
-2	-5	-7	3	1	3	1	7
3	5	4	3	-4	-1	0	14
-2	-1	1	-2	-1	-6	-5	-7
-2	-1	1	-2	-1	-6	-5	-7
4	4	0	0	-3	-1	-1	-6
0	1	0	1	-6	-5	-12	-26
0	1	0	1	-6	-5	-12	-26
0	1	0	1	-6	-5	-12	-26
-9	-5	4	-3	-2	-3	0	1
-15	-10	2	-3	-1	0	-1	-11
-15	-10	2	-3	-1	0	-1	-11
-15	-10	2	-3	-1	0	-1	-11
-15	-10	2	-3	-1	0	-1	-11
-8	-7	-2	-6	-1	-2	-4	-22
-7	1	2	-7	-2	-2	-4	-12
-7	1	2	-7	-2	-2	-4	-12
-7	1	2	-7	-2	-2	-4	-12
0	-6	-7	-4	1	4	4	17
2	2	-2	-6	0	-4	-4	-3
-2	-4	2	-3	-1	2	4	0
-2	-4	2	-3	-1	2	4	0
-2	-4	2	-3	-1	2	4	0
-2	-4	2	-3	-1	2	4	0
-2	-4	2	-3	-1	2	4	0
2	6	9	-3	0	-1	3	6
-1	5	9	-1	0	-2	1	1
-5	-2	-4	0	-4	-1	-8	-27
5	6	10	-3	-7	2	10	29
-3	-11	-11	1	1	-3	-7	-15
-3	-11	-11	1	1	-3	-7	-15
-3	-11	-11	1	1	-3	-7	-15
-1	-8	-13	-6	-6	-6	-3	-6
-1	-8	-13	-6	-6	-6	-3	-6
-1	6	10	6	1	-2	-2	0
-1	2	6	-3	1	0	3	3
-1	2	6	-3	1	0	3	3
4	7	7	3	-1	1	4	7
-4	-3	-2	-7	-4	-6	-5	-15
-4	-3	-2	-7	-4	-6	-5	-15
-4	-3	-2	-7	-4	-6	-5	-15
-4	-3	-2	-7	-4	-6	-5	-15
-4	-3	-2	-7	-4	-6	-5	-15
5	5	15	11	6	3	4	10
-1	-6	-9	-3	-6	-1	-1	-1
-1	-6	-9	-3	-6	-1	-1	-1
-1	-6	-9	-3	-6	-1	-1	-1
-1	-6	-9	-3	-6	-1	-1	-1
-1	2	10	3	-1	-2	-3	-2
-4	-6	-9	-7	-4	2	-2	-5
1	2	0	1	3	1	-3	0
-3	-4	-7	-2	-5	-2	-2	-3
3	2	2	0	-4	3	0	0
0	0	-4	0	8	2	2	3
-1	-7	-5	-1	-4	-2	-3	-6
1	1	4	2	-7	-5	1	1
1	1	4	2	-7	-5	1	1
-2	-1	-1	-2	-3	1	0	-1
0	-4	-4	2	6	3	0	0
0	-4	-4	2	6	3	0	0
3	4	2	1	-3	-1	3	4
-5	2	-3	1	-2	-4	-5	-8
3	3	8	8	5	5	3	4
1	-3	-4	-3	-3	-1	-1	-1
-7	-6	-3	-6	0	-1	-1	-5
4	8	7	8	4	3	2	8
4	8	7	8	4	3	2	8
-3	-1	-7	-5	-1	-1	-3	-4
4	6	3	2	-2	3	2	4
1	8	11	6	-3	-4	1	2
1	8	11	6	-3	-4	1	2
0	-6	0	-1	-2	-4	-3	-3
0	-6	0	-1	-2	-4	-3	-3
-4	-5	-8	-6	-5	-2	-4	-8
-1	-1	6	3	0	-1	-1	-2
-1	0	-1	1	-1	3	4	6
-6	-11	-15	-10	-9	-4	-1	-6
3	5	4	1	0	4	3	4
4	-3	-5	-1	0	-1	-6	-6
1	4	4	-1	-1	-4	-2	1
3	-2	1	-1	0	-2	0	7
5	12	9	2	-3	-1	0	-2
1	2	2	-3	-3	-1	0	1
1	2	2	-3	-3	-1	0	1
1	-2	-11	-8	-9	-5	-3	-4
-5	-6	5	6	1	-4	-4	2
0	2	-3	2	3	2	3	0
4	10	6	6	2	3	-1	0
-4	-12	-3	-1	-1	2	-1	-6
-4	-12	-3	-1	-1	2	-1	-6
2	1	-3	-4	0	0	1	6
2	6	2	7	2	-1	-1	-1
0	-1	-7	-2	-1	2	1	3
-2	-3	-6	2	2	0	-2	-6
2	3	5	6	-4	0	0	17
2	3	5	6	-4	0	0	17
-3	2	1	-3	-3	-3	3	10
-3	2	1	-3	-3	-3	3	10
-2	-4	-12	-14	-12	-6	0	-3
-2	-4	-12	-14	-12	-6	0	-3
-3	-1	2	4	1	4	-5	-10
1	-7	-7	-7	-6	0	2	13
-2	4	7	5	6	4	1	-10
1	4	14	9	1	5	3	5
-3	-7	-18	-17	-7	-7	-6	-11
-2	0	-4	-6	-9	-3	-2	-10
-2	0	-4	-6	-9	-3	-2	-10
0	0	8	12	4	0	1	3
0	0	8	12	4	0	1	3
-1	4	2	-5	-3	-1	1	5
-1	4	2	-5	-3	-1	1	5
-1	-8	-13	-9	-6	-2	-1	6
-1	-8	-13	-9	-6	-2	-1	6
1	2	0	4	0	0	-3	-6
-3	-8	-13	-7	-3	-5	0	5
-3	-8	-13	-7	-3	-5	0	5
1	-1	-6	-7	-5	3	1	9
1	-1	-6	-7	-5	3	1	9
1	-1	-6	-7	-5	3	1	9
1	-1	-6	-7	-5	3	1	9
0	-2	3	5	1	-2	-2	1
4	5	2	4	3	4	2	3
4	5	2	4	3	4	2	3
4	5	2	4	3	4	2	3
-1	-5	-10	-4	0	-2	2	8
-1	-5	-10	-4	0	-2	2	8
0	-4	-3	-1	0	2	2	7
7	7	15	7	8	1	2	13
7	7	15	7	8	1	2	13
-8	-6	-8	-15	-4	-5	-5	-13
-4	-4	-9	-3	-7	-2	-3	-11
-2	1	-4	-4	0	-4	-1	6
1	1	-3	3	4	9	2	14
3	7	1	-1	-5	-6	-3	-21
-7	-2	11	7	12	-2	-12	-34
3	0	1	-1	0	5	5	1
3	0	1	-1	0	5	5	1
-12	-16	-10	1	-1	-2	-7	-16
-2	4	-1	1	-5	0	-1	-8
3	4	0	6	-2	-1	0	-2
-1	6	4	7	-2	1	5	10
-1	6	4	7	-2	1	5	10
-1	6	4	7	-2	1	5	10
-1	6	4	7	-2	1	5	10
-1	6	4	7	-2	1	5	10
-1	6	4	7	-2	1	5	10
-8	1	0	7	-5	-1	-4	-11
-8	1	0	7	-5	-1	-4	-11
-8	1	0	7	-5	-1	-4	-11
4	3	-6	4	0	0	1	-3
7	-7	-5	-7	2	0	4	8
3	-2	2	-9	-3	-1	1	5
1	-7	-5	-11	-3	-2	-2	6
-7	0	1	-12	-2	-1	0	-1
-4	-12	-12	-13	-2	3	-7	-22
-4	-12	-12	-13	-2	3	-7	-22
0	-2	-3	-13	-3	1	-1	-3
-1	3	2	-9	-6	-3	-6	-15
0	-10	-11	-8	-2	1	-1	7
-3	-13	-13	-2	-1	-3	1	0
3	11	16	-5	-2	-1	3	6
-1	3	2	-3	-2	-4	-4	-8
-1	3	2	-3	-2	-4	-4	-8
-1	3	2	-3	-2	-4	-4	-8
-7	-16	-28	-6	-5	-3	-5	-5
-3	-6	-12	2	-1	1	1	4
-3	-6	-12	2	-1	1	1	4
-2	4	6	4	-1	0	-5	-25
-2	4	6	4	-1	0	-5	-25
-4	-1	-1	-1	-2	-7	-6	2
-4	-1	-1	-1	-2	-7	-6	2
1	-1	-5	0	-4	0	4	14
4	-1	-9	-3	-4	-3	2	17
6	-2	-4	2	-3	1	-2	1
6	-2	-4	2	-3	1	-2	1
7	3	-4	-6	-1	-1	6	23
-2	-12	-12	-6	0	4	4	9
-2	-12	-12	-6	0	4	4	9
1	2	8	2	3	-1	3	8
1	2	8	2	3	-1	3	8
-4	3	1	-5	-6	-6	-5	-11
-4	3	1	-5	-6	-6	-5	-11
-4	3	1	-5	-6	-6	-5	-11
-1	13	22	-1	-6	-3	-8	-26
-5	6	10	9	2	-12	-12	-13
-5	6	10	9	2	-12	-12	-13
-5	6	10	9	2	-12	-12	-13
-5	6	10	9	2	-12	-12	-13
-1	-5	-7	-6	-5	-2	1	3
1	5	8	4	2	6	5	8
-6	-4	-8	-9	-8	-6	-9	-19
-6	-4	-8	-9	-8	-6	-9	-19
2	-2	-2	0	1	0	0	3
2	-2	-2	0	1	0	0	3
1	2	0	5	1	6	4	4
-4	-3	-8	-4	1	-1	-3	-8
1	-4	-3	0	-3	-3	1	1
2	4	11	7	11	8	7	12
-2	-2	-4	-5	-1	-6	-6	-17
3	5	10	8	6	6	1	0
-2	-4	-1	-5	0	-2	-5	-8
-3	0	-3	1	0	1	-2	-6
0	-7	-6	1	-3	-1	1	1
-10	-6	-1	0	0	-5	-10	-33
4	5	3	-1	-3	-1	3	16
4	5	3	-1	-3	-1	3	16
0	1	3	4	2	5	5	9
0	1	3	4	2	5	5	9
0	-6	-7	-5	-3	-2	0	11
0	3	6	-9	-3	-3	1	6
2	-3	-8	-3	-2	0	2	6
-1	1	11	0	-2	-1	1	4
-1	4	5	5	1	-1	-5	-13
1	3	-2	0	0	1	4	5
-1	-8	-5	-3	-2	-3	-1	-1
-1	-1	-4	-2	-2	0	-2	3
1	-2	2	-1	-7	-1	-7	-9
0	-11	-11	-2	-4	0	1	17
-7	-11	-7	-2	-3	-2	-4	-9
1	2	9	3	1	0	-2	0
1	5	7	0	-3	0	4	9
-1	4	13	1	-4	-2	-2	-1
-1	4	13	1	-4	-2	-2	-1
1	0	-9	-2	0	2	3	8
0	1	7	3	0	0	-2	-7
-3	-6	-10	-5	-5	-5	0	4
5	14	14	6	3	2	5	15
-3	2	-3	-6	-8	-3	-1	-9
-6	-6	-8	-9	-7	-4	-5	-16
-1	-2	-10	-14	-8	-6	0	7
2	3	11	11	6	4	1	1
-2	1	-2	-6	-3	-1	0	3
-2	1	-2	-6	-3	-1	0	3
-2	1	-2	-6	-3	-1	0	3
0	6	10	8	7	6	-3	-25
1	-3	4	4	3	0	3	11
1	-3	4	4	3	0	3	11
-3	-6	-7	-10	-6	-2	1	9
-3	-6	-7	-10	-6	-2	1	9
-11	0	9	9	-2	-1	-11	-39
-3	-11	-12	-8	-6	-6	-6	-8
6	6	15	3	0	-1	6	19
1	-9	-1	1	-3	1	3	4
-1	3	4	-3	-3	-4	0	7
3	9	15	9	4	4	1	2
3	9	15	9	4	4	1	2
0	-4	-14	-8	-3	-4	2	16
0	-4	-14	-8	-3	-4	2	16
0	-6	-13	-5	-4	-2	1	3
0	-6	-13	-5	-4	-2	1	3
0	-6	-11	-4	-3	1	2	3
-2	-4	-21	-2	-2	0	-4	-6
-2	-4	-21	-2	-2	0	-4	-6
-3	-17	-21	0	-3	1	0	1
-6	-25	-18	-2	1	-2	-3	-4
2	14	16	-3	-1	-2	4	20
2	14	16	-3	-1	-2	4	20
-4	-10	-9	-2	-3	-2	-1	-7
-4	-10	-9	-2	-3	-2	-1	-7
-7	-12	-11	5	4	-2	-3	1
-7	-12	-11	5	4	-2	-3	1
2	3	5	-4	-3	0	-3	-7
2	3	5	-4	-3	0	-3	-7
-2	1	0	0	-1	5	2	3
-2	1	0	0	-1	5	2	3
7	7	4	4	3	1	12	20
2	4	-7	-5	-7	1	4	15
2	11	8	-3	-2	5	-1	5
2	11	8	-3	-2	5	-1	5
2	11	8	-3	-2	5	-1	5
-4	2	2	0	-2	1	-9	-5
-4	2	2	0	-2	1	-9	-5
-5	13	14	10	-1	1	-1	-9
1	1	1	7	-1	1	-3	-14
1	1	1	7	-1	1	-3	-14
-1	-5	-2	6	-1	-2	-2	-3
-1	-5	-2	6	-1	-2	-2	-3
8	7	-2	10	-2	-1	-5	-6
8	7	-2	10	-2	-1	-5	-6
8	7	-2	10	-2	-1	-5	-6
-2	-1	-3	9	2	-1	2	-7
4	1	6	-4	2	1	-4	-41
4	1	6	-4	2	1	-4	-41
4	1	6	-4	2	1	-4	-41
-1	4	7	-7	-3	2	7	20
0	-15	-11	-12	-8	2	2	10
-2	11	13	-11	-5	-4	-8	-5
-5	-14	-13	-9	-3	3	4	12
-5	-14	-13	-9	-3	3	4	12
2	14	10	-8	0	1	4	10
2	14	10	-8	0	1	4	10
0	2	5	-6	1	-1	2	6
0	2	5	-6	1	-1	2	6
-2	-4	-3	-3	-3	-3	-10	-21
-1	3	0	1	0	-1	0	4
-8	-6	-8	0	-2	-2	-3	-10
-8	-6	-8	0	-2	-2	-3	-10
0	-42	-54	-3	-2	2	10	24
-10	-4	-2	0	-3	-2	-6	-32
0	11	18	-1	-2	-2	-4	-5
0	8	9	1	0	-1	6	31
-2	16	17	0	-3	-5	-3	-4
-2	16	17	0	-3	-5	-3	-4
-2	16	17	0	-3	-5	-3	-4
-7	-23	-29	-8	-1	0	4	8
6	24	38	15	6	4	2	-9
-5	0	-3	-10	-8	-11	-18	-41
-3	-7	0	3	-5	2	1	-5
-6	2	8	-4	-2	-2	-12	-23
-2	-10	-17	3	1	-2	3	14
2	8	3	-3	-4	0	4	3
2	3	-1	-2	-2	1	6	13
-2	0	2	-8	1	3	-4	-5
-1	2	-5	0	0	7	6	5
-1	2	-5	0	0	7	6	5
[truncated: 2,540 more rows]
