# Supplementary material for: Flexible Virtual Reality System for Neurorehabilitation and Quality of Life Improvement
Source: Sensors (Basel). 2020 Oct 23;20(21):6045. doi: 10.3390/s20216045 (PMC7672612; doi:10.3390/s20216045)
Supplement: Supplementary file 1 [file sensors-20-06045-s001.zip › S4_EMG/User2/ExtensiePumn.txt]

-2	-1	-2	0	0	1	-7	-5
1	-3	-1	-1	-1	-1	-4	3
0	10	1	0	-1	-1	0	1
0	10	1	0	-1	-1	0	1
4	-22	-1	1	1	1	-1	3
-2	2	-3	-2	0	1	-2	0
1	-1	-2	-2	-1	-1	0	0
0	14	-1	-2	0	0	0	1
-3	-13	-2	1	-1	-1	-1	-3
-3	-13	-2	1	-1	-1	-1	-3
-4	-7	0	-1	1	0	2	-1
8	48	-4	-2	-1	-2	-1	2
3	-4	-5	0	-1	0	-2	4
-3	-14	1	-1	-2	0	0	-3
2	17	0	0	0	0	1	1
-3	2	-2	0	-1	-2	-3	-11
-1	-21	0	-2	0	-1	0	-14
1	2	3	-2	0	1	2	2
3	27	-2	-2	-1	-1	1	3
-5	-5	2	-3	-1	-3	-4	-4
-4	-6	-2	0	-1	0	-2	-2
-1	-22	-5	-1	0	0	2	0
4	13	-1	0	-1	0	-1	2
-1	-17	0	-2	0	0	1	2
-6	-16	-1	1	0	1	0	-5
2	-1	-1	1	-2	0	1	0
-3	7	-5	-1	0	-1	0	0
-1	-7	0	-1	-1	-1	-3	0
1	10	1	1	-1	-2	-2	1
2	3	-1	-2	0	-1	-1	0
4	9	-3	-2	-1	-2	-3	4
-8	-24	-1	-2	1	0	-1	-5
-2	13	-3	-1	0	-1	0	1
-1	-2	-1	-2	0	-1	0	-3
1	-2	-6	-1	0	-1	0	-3
-3	-5	-4	-2	0	-1	0	-4
-4	-11	-1	0	-1	-2	-3	-6
-2	-8	-2	-2	-2	-3	-3	-6
-7	-20	1	-3	-1	0	1	-6
-8	6	-3	-2	-1	0	-1	-5
1	-9	-1	0	-1	-1	-3	-6
1	4	-2	1	-3	-2	3	13
9	8	-2	2	1	3	7	8
4	-4	-3	-1	-1	10	4	12
-3	-11	1	0	0	-3	1	-7
25	0	0	1	-1	-3	-5	-13
7	-1	-1	2	0	-1	-1	-8
-11	6	-3	0	-2	3	3	-13
20	-3	-4	1	-2	-5	3	8
-3	-6	-1	-1	-1	0	-3	-10
1	-18	-2	1	0	-3	-4	0
1	11	3	-2	2	3	-2	-20
-6	-6	1	-2	-2	1	0	1
-6	-21	-8	-1	-1	-3	-4	-10
29	2	2	1	0	2	1	13
1	16	2	1	1	3	4	-4
-12	6	3	-1	-1	-1	-4	-21
-20	-5	4	-5	-2	4	2	-20
-1	-32	-3	0	-1	-1	-2	14
-4	-12	-1	0	-1	0	-2	-5
-10	0	-3	-1	-1	0	3	4
-9	-6	3	-3	0	1	3	12
-1	-7	-3	0	-1	-1	-3	4
-12	-5	6	-3	1	1	4	8
-9	-6	-3	2	0	-3	1	6
8	-7	0	-1	0	-1	-1	1
-30	-5	2	-3	1	1	-2	-5
-23	-16	-6	2	-3	-3	-6	0
17	9	-7	0	-3	-6	2	25
7	27	1	-5	1	3	1	2
-1	9	9	-2	0	3	2	-12
4	3	0	-1	-1	0	-8	-12
-8	19	6	-1	0	-2	-6	4
11	-3	-2	1	-1	-2	-3	24
20	15	0	1	-1	0	5	-12
22	-35	-1	1	0	0	1	-4
-14	-3	0	-1	-2	-1	-4	-32
1	9	1	-1	0	-1	2	2
-8	4	-5	2	-1	0	5	12
-15	-39	3	0	0	-1	-2	-21
4	-12	-1	0	0	0	3	7
-11	-11	0	0	-1	-1	-5	-16
3	0	3	-5	0	-3	-3	7
-6	-22	-5	1	-1	-1	-1	-1
-10	-2	-1	-1	-1	1	5	9
10	4	-8	0	-1	-2	-4	-8
-12	-11	4	0	-1	-3	-6	-27
5	-1	0	0	-2	0	1	-4
13	3	0	1	0	1	6	-2
7	3	-1	-1	0	-1	-1	9
14	-4	4	-1	0	0	-3	-3
2	-6	-2	1	0	1	-2	-9
-2	-12	-4	-1	-2	-2	1	-1
1	5	-1	-2	-1	0	3	5
-11	7	3	-1	-2	-2	-6	-6
2	9	-1	1	-3	-1	0	10
-7	-17	2	-2	-1	-1	3	-3
-13	6	1	-1	-1	0	3	8
3	-2	2	0	1	1	3	8
-10	-30	-4	-2	-1	0	-2	-12
7	1	0	-2	0	-1	0	-8
9	0	-2	0	-1	-3	0	15
-9	14	-2	0	0	-3	-3	1
-3	10	3	1	-1	-2	-4	-8
0	11	0	-1	-1	1	-2	-14
0	2	0	-1	-1	-1	0	-5
1	-5	-3	1	-1	-1	-2	8
9	7	0	0	-3	-2	-8	-2
0	-1	1	1	0	0	1	-11
3	5	-5	0	-3	-2	-2	10
-8	18	2	-1	2	1	3	0
-3	-7	0	0	0	1	2	6
5	1	-4	-2	0	0	-2	0
-7	-20	-2	1	-2	-2	0	-5
-1	11	0	-1	-1	0	-1	-1
8	9	-4	-1	-1	-1	-4	8
-1	-11	-1	1	-2	-3	-5	-1
7	-4	0	0	-1	2	-1	4
-8	-13	-5	-1	0	-1	-5	-1
8	-10	2	1	-1	-2	-4	-5
-3	20	-2	0	-1	-2	-2	-9
-2	1	-2	-4	0	-1	-2	-2
-17	-7	-1	0	-2	0	-3	-6
-7	-6	-4	-1	-2	-1	1	5
0	-5	2	-1	-1	-1	1	-7
-6	6	-1	-1	-1	-1	3	-1
0	10	-1	-2	1	-1	0	-3
-4	0	-1	-1	-1	-1	-3	-3
-3	-13	-1	2	-2	-3	-3	2
-3	-12	-2	-1	-1	1	0	-9
10	5	3	-1	-1	-1	-5	-6
3	16	2	0	-2	1	3	-9
1	-12	-6	0	-1	-2	-4	-2
-5	11	0	0	-1	-3	-4	-29
-6	-7	2	1	-1	-1	1	-4
-1	10	-1	-4	0	-1	3	5
5	6	1	1	0	-2	-2	-10
-2	3	-1	-2	-1	-1	1	-6
7	-21	-5	-1	-1	2	-2	-5
-1	6	-5	0	-2	2	5	12
-3	-11	0	-1	0	0	1	1
-9	-8	0	0	0	-1	-3	-18
-9	18	-2	-1	-1	-3	-4	-17
-21	-32	0	-1	-1	2	2	4
1	-2	-1	-1	-1	-2	0	1
1	9	2	-2	-1	0	0	6
3	10	3	-1	0	-1	-1	-8
19	7	-1	0	-1	0	0	13
9	0	-2	-1	0	1	5	13
1	-6	-4	-1	-1	-1	2	0
-2	-1	-6	-2	-1	-2	-1	9
11	3	-3	0	-2	-3	-6	0
5	10	-1	-2	-2	0	-3	-10
2	7	-7	-1	0	0	-2	6
-2	14	4	-2	0	2	3	13
-10	-17	3	-1	0	0	-1	-4
6	-35	-1	-1	-2	-1	-2	4
2	-6	-1	0	-1	0	2	7
-10	13	1	-1	1	-1	-3	-5
-3	-27	-1	-1	0	0	-1	-1
0	-8	1	-1	-1	-1	-3	-7
-13	-13	0	-2	-1	0	3	-6
-1	8	-1	-2	-1	1	4	11
3	27	0	-2	-1	-1	-2	-1
-8	-3	2	0	-1	-2	-7	5
4	5	0	-2	-1	1	4	4
-1	-14	1	1	0	-2	-3	-1
2	11	-2	0	-1	1	4	-1
5	10	-3	-4	0	1	3	6
-5	8	0	-1	0	-2	-3	-6
13	-8	0	0	-2	-1	-3	1
2	9	-1	1	0	-3	-6	3
2	0	-1	-3	0	-2	-3	-3
-1	-15	0	0	-1	-2	-2	-4
4	26	-2	-3	0	-1	5	-6
0	10	0	-1	0	2	0	4
-5	13	-3	-1	-1	-2	-5	-15
1	-23	-1	1	-1	1	-4	-1
3	9	0	-2	0	0	-3	-2
10	28	0	-3	-2	-2	1	3
-5	2	2	-1	0	1	1	1
-11	-28	8	3	0	-1	-1	-4
8	16	-1	-2	-1	0	-1	9
12	-12	-2	-2	1	-1	-10	-2
-21	5	5	0	0	0	5	-10
2	-1	-6	1	-2	-3	-3	0
-6	3	-6	1	0	-1	3	-14
-12	-10	-2	-4	0	-1	-4	29
-3	-33	-8	-2	-2	-2	0	13
1	6	-6	-4	-3	1	1	-6
-17	0	2	0	-1	-1	2	-1
-2	-21	-7	-1	0	-2	1	-1
-1	9	-2	-2	-1	0	4	-10
7	7	-3	-2	-2	-1	4	-4
-8	-2	-4	0	0	-1	-4	-4
-9	0	4	2	0	-1	-8	6
-8	-2	5	0	0	-2	-3	-13
0	2	4	4	1	2	4	-1
4	-1	1	2	-1	0	-1	-4
20	-2	4	-1	0	0	-6	7
-7	0	-6	-2	0	2	4	13
0	7	-3	-3	-1	-1	-2	10
0	12	-2	-1	0	-2	-4	-2
0	2	-3	-1	-1	-1	0	-1
0	-12	-4	0	-1	-1	2	-5
1	13	0	-1	0	0	2	5
1	12	6	0	-1	0	3	-2
-3	6	-3	-2	0	-3	-1	1
3	5	2	-1	-2	0	0	2
4	1	-11	-1	0	-2	-1	-3
-15	8	2	1	1	0	-4	-3
-7	1	-1	-3	-1	-1	1	7
-1	9	0	0	0	1	4	10
0	-4	-5	0	-1	-3	-1	-6
-11	0	3	0	0	-2	-3	2
9	9	1	-1	-1	-1	-4	-16
4	-2	-1	-1	0	0	-3	1
-1	-1	-5	-2	-1	1	-1	1
-7	9	-5	-1	-2	-1	-1	-10
-5	-4	-3	-3	0	-2	1	-3
-9	-39	6	-4	-3	0	-1	-1
-2	-1	0	-2	-1	-2	2	7
5	1	-4	-3	-2	-3	-1	0
-9	11	4	-2	0	1	-2	3
0	3	-1	3	0	-3	-7	14
10	-7	-4	-3	0	1	-1	9
13	8	4	-3	-1	-1	5	3
9	5	-11	-1	-1	-4	-7	-13
1	7	-4	-4	-1	0	2	3
4	2	-6	0	-1	-2	0	11
-3	6	-3	-1	-1	2	5	14
8	12	-1	-2	0	1	2	-5
-6	-1	-1	0	-2	-1	-1	-6
-5	19	3	-3	-2	1	0	3
2	2	3	-1	1	-1	-1	-4
-6	20	-6	-4	-2	1	2	-3
2	1	-1	-1	-1	-2	-1	-4
12	9	7	6	1	-2	-1	-6
-10	4	1	-1	-1	0	-1	-17
4	-7	2	1	1	-1	0	12
-5	25	0	-3	-2	-1	-16	-13
13	16	-2	-1	0	-3	-8	-4
-12	-17	0	0	0	0	1	-11
-5	12	5	-5	1	3	6	5
-3	5	-7	0	1	-1	-1	0
-10	-12	1	1	-1	1	3	-3
3	-9	1	1	-1	0	-6	-17
-17	-27	-5	0	-1	-1	-5	-8
7	5	1	-1	1	0	-1	2
-5	11	1	0	1	2	0	-19
8	22	-2	0	-2	0	6	3
13	-14	0	1	0	0	5	11
-6	-16	-1	-2	-1	-2	2	4
7	8	1	-2	0	0	-4	8
4	3	-1	-1	0	0	4	-2
-5	-6	0	-4	-2	-3	0	4
-5	-9	0	0	0	0	-5	2
0	6	-3	-1	-2	-1	-1	5
4	-2	-1	0	0	0	-2	5
3	-19	-1	2	-1	1	-3	-30
-9	-27	-7	0	1	-2	-2	-8
-5	0	-4	0	-1	-2	-1	-4
6	0	-2	0	-1	0	-3	3
-1	12	-9	-1	-2	-2	-1	-1
1	9	6	0	0	-1	-3	-9
10	-19	1	0	0	0	0	12
-9	1	1	-1	-1	0	1	-2
2	-1	0	-1	0	2	4	2
11	10	-1	-1	-2	1	-1	0
2	-20	-1	-1	0	-4	-3	-5
-2	3	-2	-1	0	1	2	-4
-5	-4	1	-1	2	1	2	-2
-5	-19	4	0	-2	-1	-2	2
-4	12	1	-2	0	0	2	0
0	7	-1	-1	-1	0	-1	-2
-9	-13	0	-1	-2	-2	-3	-17
3	-3	-5	-1	0	-3	-5	-18
6	8	0	0	-1	1	3	0
2	24	3	-1	0	0	-1	-13
9	23	0	-3	0	0	2	0
4	-2	2	-4	0	1	-1	8
-1	-8	0	0	-2	-2	-3	0
-12	-3	0	-1	-1	-2	-3	-12
8	-20	1	-1	-2	-1	0	7
-1	23	-2	-1	1	0	2	5
2	-24	-1	0	0	-3	0	4
-9	-10	-3	-1	-1	-1	3	1
9	-10	4	-2	-1	-2	1	-9
1	-13	0	-1	-1	-2	-2	-5
12	14	1	-1	0	0	-2	4
2	14	0	-1	0	-1	-2	-1
8	6	-3	-2	0	0	-1	5
2	-7	-3	0	0	0	5	8
6	1	2	-3	-1	-1	-4	-9
5	-9	-3	-1	-1	0	1	3
-5	-8	-2	-2	-1	-2	-5	-2
-7	-8	1	0	0	-1	0	-6
11	-4	-1	2	-3	-2	-8	2
-11	-16	0	1	0	0	-4	-12
2	4	1	-2	0	1	1	-4
4	-10	-2	0	-1	-1	1	8
7	3	-6	-1	-1	-2	-4	-2
-6	-38	1	-1	-1	0	0	-1
5	18	-1	0	0	0	1	-4
3	12	-3	-2	0	-1	-2	9
0	8	-2	-1	-2	-2	-4	-3
-10	-16	2	0	-2	-1	-4	-1
-21	10	-1	0	0	0	-3	-5
-5	-8	2	0	0	0	2	-1
1	3	-8	-2	1	0	0	4
-9	-3	0	2	0	-2	-4	-11
-1	-11	0	-1	-1	-1	-2	14
-1	23	-1	-2	-1	-1	-1	1
4	15	4	0	-1	-1	-4	0
-6	-8	2	0	-1	1	0	2
10	-15	-3	-1	-2	1	1	-9
6	-1	-5	0	1	0	0	2
-2	-13	3	0	-2	-2	-1	3
1	6	1	-2	1	0	0	8
5	-2	0	1	-2	-1	2	-4
-1	3	1	-2	1	1	0	-8
11	11	2	-1	-1	-1	-3	5
2	-6	-1	-1	-1	-1	2	5
9	7	-1	-1	-1	1	2	-2
19	8	0	1	-1	-2	0	20
-5	-1	-2	-3	0	-1	-1	-5
-2	9	-2	0	-1	0	-1	-5
3	2	-1	1	-2	-1	-5	-5
5	-9	-1	-2	-1	0	-3	0
-3	-4	-2	1	-1	-2	-3	-6
-5	-4	-3	1	-1	-2	-5	-9
-8	-35	-3	-2	0	-1	-3	8
3	10	-4	0	-2	-1	-1	-5
-4	0	2	-1	-1	-1	-2	-5
6	9	0	0	-1	1	2	-4
-7	-12	-2	-1	-2	1	-1	-2
9	7	-2	-1	0	-2	-3	8
0	-14	-2	-1	0	1	-2	0
-10	-7	-1	-2	-1	0	1	0
-9	-9	-1	-1	-1	-2	-2	-10
-4	6	-2	-1	-1	-4	-7	-5
0	3	-3	-2	-2	0	2	-3
9	10	-6	0	-2	-2	-4	5
-4	8	0	-2	0	1	0	2
9	8	2	-2	0	0	3	12
2	-8	1	-1	-4	-1	1	6
3	-9	0	-1	0	2	4	-9
-7	-6	-4	0	-1	-2	-1	5
-4	-21	-4	1	-2	-2	-3	1
2	15	-2	-1	-1	-1	-2	0
-11	-16	2	1	-1	-1	-1	2
6	13	-1	-2	-1	0	0	1
0	-7	2	-1	-1	0	-4	-2
-1	3	-1	-1	-2	0	-1	-10
11	-3	-2	0	-2	-1	1	5
-9	-11	-4	1	0	0	-4	-15
-3	10	3	-4	-1	-1	-1	-5
-2	-5	-3	1	-1	-2	-4	1
2	5	1	-2	0	-1	1	2
-11	-15	0	-2	-1	0	-2	-6
2	-4	3	-1	-2	-2	-3	7
-5	11	-1	-3	-1	-1	-3	-9
-6	-7	-1	1	-1	0	-1	6
5	-8	-3	-2	0	1	1	13
2	12	0	0	0	-2	0	5
-4	-6	-1	0	1	0	-1	-6
4	-9	-2	-1	-1	-1	1	-1
-1	14	0	-1	-1	-1	1	-2
7	1	2	-1	0	1	-1	6
-1	6	-4	-1	0	-1	0	1
-14	-11	0	2	-2	-1	-1	-5
-3	-1	-2	-2	0	-2	-1	4
12	28	-1	-2	-1	0	2	6
13	6	2	-1	-1	0	-2	-3
8	5	-1	1	0	1	-2	-21
7	1	-3	0	-2	-3	1	0
-7	-7	0	-2	0	0	0	3
8	-4	1	-2	-1	1	3	9
1	1	-5	-2	-2	-3	-6	-4
0	-18	-3	0	0	1	-2	-4
-6	20	-2	-1	-1	-3	-5	-14
0	-19	0	0	0	0	3	11
-2	4	-3	-3	0	0	0	0
-2	13	1	-3	-1	0	3	-1
-8	5	0	-2	-1	-1	0	1
-4	-2	1	-1	0	-2	-1	-2
-28	-4	1	0	-2	0	-4	-5
-1	14	-4	-2	-1	1	4	3
1	-8	-2	0	-2	-1	0	4
-13	2	-1	-1	-1	-1	-3	-15
-1	-9	2	-1	0	1	1	1
-12	1	-1	-1	-1	-1	1	-1
18	9	-2	0	-1	-3	0	7
0	-2	-4	0	0	2	-7	3
-6	1	1	0	-1	-3	-5	-15
2	3	1	0	-1	0	-1	-4
-13	-10	2	1	-1	1	-2	-10
-2	4	1	-1	0	1	-1	2
9	10	-4	0	-1	-3	-1	0
5	5	-2	1	-1	0	3	0
-6	-36	-5	-2	0	0	-3	1
-4	-6	2	0	1	0	-1	1
-4	-1	-1	0	-1	0	-1	3
6	4	2	1	1	-1	-1	12
12	2	-28	-1	-3	-4	-1	1
1	-5	-16	4	-3	-2	-3	3
-4	-5	1	0	0	0	-3	-2
-13	-4	2	0	-1	-2	-2	-7
3	-2	3	2	-2	-1	-4	0
-6	-30	3	-3	-3	1	1	6
-2	2	-3	-1	0	1	3	4
-5	-7	-19	10	-1	-2	0	4
-14	-38	-19	-5	-1	-1	1	-3
6	22	2	1	-1	-1	0	2
0	-8	-2	-3	-1	-1	-2	4
9	13	-2	-1	-1	1	3	6
-11	-1	-2	-2	0	-2	-1	1
0	11	-1	-2	-2	2	4	0
-10	6	0	-2	-1	-1	2	-2
-3	3	3	0	-1	2	3	5
-16	-41	-5	-1	-2	-3	-3	1
-6	-7	-5	-1	-2	-2	-3	-2
13	11	1	-1	-1	-1	-3	-5
-5	15	2	-1	-1	-1	0	4
-6	-5	-2	1	-2	-2	-3	-6
-2	-13	-2	-2	0	0	-1	-6
-11	-22	1	-2	0	0	4	12
9	1	0	0	-1	1	1	5
0	-5	0	-1	-1	1	1	-12
3	6	-4	0	0	-1	1	1
-8	-14	-2	0	-1	-2	-8	-7
4	7	0	-2	0	0	0	-4
-3	-18	0	1	-1	-1	-4	-24
3	13	-2	2	-1	-2	1	5
-4	-14	4	-1	-1	1	1	5
-2	10	-7	-1	-2	0	-1	0
-10	-9	4	0	-1	1	-1	8
4	-9	1	-1	0	0	1	4
0	7	-3	-2	-1	0	0	-8
-6	-3	0	1	0	0	-7	4
-7	-4	-1	-2	0	-1	-1	4
11	12	-2	-1	1	-1	-1	-4
4	0	2	-2	0	0	4	13
-1	7	-1	0	-2	-1	-6	5
-33	-22	-1	0	0	0	1	-7
9	-12	0	-3	-1	2	2	10
3	0	0	0	-1	-2	2	2
-3	-11	2	1	0	0	-1	-7
3	1	-2	0	-1	-2	-1	2
0	13	-3	1	-2	0	-3	-14
-4	-13	1	-1	-2	-2	-6	-1
-5	-1	-5	-1	-2	0	-2	-9
5	-37	-4	1	-2	-2	-1	-2
0	5	0	-2	1	-1	-3	1
-6	-10	-1	-2	-1	-1	3	4
4	7	-3	-2	-1	-1	-1	1
-18	0	-2	1	-2	1	-3	-23
-1	4	0	-1	-1	0	-3	-14
6	44	0	-1	0	1	3	15
-2	4	1	-1	0	-3	-5	2
-9	-10	-3	-2	-1	-2	-6	-12
-16	11	-1	0	1	1	1	10
-17	-15	-5	0	-1	-1	0	-10
-7	-13	-2	0	0	-1	-3	-29
-2	-5	-1	-2	0	0	1	0
-12	-13	1	-1	-2	-1	1	-8
-19	-8	-1	-2	-1	-1	-3	-6
14	1	-1	-1	-2	-1	1	9
3	-15	2	-3	-1	-1	3	1
-5	14	1	0	-2	-1	-2	0
0	6	-2	-2	0	0	-3	3
-7	-8	3	-1	0	-2	-6	-6
11	36	6	0	0	0	5	14
-11	-2	-1	0	-1	-1	-1	-6
-3	2	-4	2	0	0	1	-1
-4	7	-1	0	0	-1	-3	-1
1	1	0	0	0	-1	0	5
-3	-16	-3	0	0	-2	2	0
2	6	-3	-1	-1	0	1	5
14	18	3	-1	-2	-1	-2	7
9	8	-4	0	0	-1	4	6
5	16	6	-2	-2	-1	-1	3
-5	-7	0	0	-1	-2	-5	-3
-1	-1	3	-1	0	-1	-2	-7
3	8	-4	-3	-1	-1	0	0
2	5	3	-1	0	-1	0	4
6	4	-3	-3	0	1	1	3
-5	-33	4	0	-2	0	0	-8
3	11	-3	-1	1	-2	-5	-4
-19	-2	1	-1	0	-1	1	0
-6	-5	-4	-1	-1	0	-1	1
4	5	3	-3	0	-3	-2	2
-6	-5	0	-1	0	-1	0	7
2	6	2	0	1	-3	-4	-16
6	-37	-1	2	0	-1	-1	-6
5	-15	-5	-1	-2	-1	-2	-6
-1	3	-2	-1	-2	-1	-4	-11
6	2	-2	-1	-2	-2	-3	3
7	21	-1	-1	0	-1	2	1
3	19	-2	0	-1	-1	0	0
-11	-1	0	1	-1	1	0	0
-11	-31	1	-2	-1	-2	4	-7
-2	1	4	-1	-1	0	3	4
-1	12	-2	-1	-2	-1	-4	-2
-5	-17	-2	0	-2	0	0	-2
-3	-27	-3	-1	-1	-1	0	-3
0	5	-4	-4	-1	0	0	4
8	-8	-2	-1	-2	0	-2	-8
-6	6	-2	-2	0	1	-1	-6
0	-1	1	-1	-1	-2	-1	-2
-6	19	1	2	1	0	-1	-9
6	3	-3	-2	-1	0	-3	6
3	8	-2	-1	-1	-1	-1	2
-3	-5	-1	1	0	1	-1	0
-1	-10	-2	0	0	-1	2	8
-5	-5	3	1	0	0	0	4
4	4	-1	-3	0	1	1	-3
1	-6	5	-3	1	2	1	6
-7	-6	0	-1	-2	-2	-1	-14
-3	-26	0	0	-1	0	-5	-4
2	16	-1	-2	0	-1	-1	-3
-3	0	1	-3	0	-1	-2	11
-1	-10	0	-1	-2	1	-2	3
-3	4	-4	-1	0	-2	2	-5
-10	-8	-5	-3	-1	-2	-2	8
9	31	0	-2	-2	0	-2	2
1	4	0	-1	-1	1	2	2
-11	-16	3	0	-1	-1	0	-12
9	13	-2	1	0	-1	2	-7
2	-2	1	1	1	-1	-3	1
9	-2	-2	-1	0	-1	-2	4
-5	-6	-1	0	-1	-1	-2	-21
5	0	-3	-1	-3	0	0	-4
1	1	-4	0	0	0	1	7
-17	6	-1	-2	0	-2	0	-8
-1	1	2	0	-1	1	0	1
4	-19	-3	0	0	-1	-1	5
5	9	0	0	-1	-1	-5	-1
3	26	-1	0	-1	-1	-1	8
7	4	1	-1	-1	0	1	12
18	10	-3	-2	-1	-3	-3	-2
3	-4	0	-1	-2	-1	3	-2
-15	-11	-6	1	-1	-2	-3	8
18	19	4	-2	0	2	1	-1
-5	-13	-1	-3	0	-1	1	-3
9	7	-2	2	-1	-2	-4	-14
0	3	2	0	-1	0	1	-3
-27	-10	-2	0	-2	-2	-5	-19
1	-3	-5	0	0	-2	-4	-14
0	2	-4	-2	-1	-3	-2	11
4	0	2	0	0	-1	0	-3
-3	-11	0	0	-1	-1	-3	-7
1	0	-4	1	-2	-1	-2	-5
1	13	-4	-1	0	-2	-6	5
0	-2	1	-3	-1	0	5	8
0	9	0	-1	0	-1	3	9
-4	9	0	-1	-1	-2	-6	-22
0	2	-1	-2	-1	-1	0	-6
-3	-13	-2	-2	-3	0	-2	1
3	2	-2	0	0	0	1	-4
-6	20	1	0	-1	-3	-9	-20
0	-8	1	-1	1	2	-1	-7
-11	-5	-4	0	-2	-1	3	-13
-6	0	3	-2	0	-2	-8	-7
-3	-15	-4	-2	-1	-3	-1	-3
4	9	-3	0	-1	1	2	-1
1	17	-2	-1	-2	-1	-3	-12
3	17	-2	-1	-1	0	-1	-10
-8	-2	-1	0	0	-2	-1	0
-2	15	-2	-4	-1	-1	1	3
6	4	2	1	-1	0	5	-20
0	13	-3	-2	1	-2	-2	1
0	-2	-4	-1	1	0	2	-8
-14	18	-9	-1	-1	-2	-5	-16
15	-86	-21	-1	-4	-5	-6	3
-51	33	13	1	2	6	5	2
9	-13	1	-2	1	2	3	-20
-57	-18	10	0	1	0	-1	-8
26	39	-12	0	-1	-1	4	39
-49	23	2	-5	-1	2	9	28
-5	-18	11	-2	0	-1	-5	-16
-6	38	0	5	-3	-5	-4	3
-6	-70	10	3	0	0	-3	2
-12	31	-2	2	-1	0	-3	-15
35	-10	-8	1	-1	1	-2	11
34	-60	-4	2	-1	-3	-4	-3
33	14	-8	0	-2	-4	-3	34
36	-42	-16	1	-2	-3	0	-12
13	59	5	-1	1	2	2	2
-24	-79	13	-2	0	1	0	-1
3	-50	6	-3	-1	-3	-1	5
-33	-20	2	-2	-1	0	-2	-17
-46	5	-7	1	0	-1	0	2
-25	-21	-5	0	0	1	-2	-20
-29	1	0	-1	-2	-3	-2	-1
16	25	-6	0	-3	-1	0	17
-8	-1	-2	-2	0	-5	-19	-45
17	9	2	1	-1	2	-6	11
1	4	7	-1	-4	-6	-6	15
7	-13	-3	1	-1	1	7	16
-6	-28	-1	-1	-1	-9	3	7
19	29	7	-5	0	0	-4	18
-2	12	-3	1	1	2	11	-22
6	10	-7	2	-1	2	1	17
16	3	4	-1	0	-8	-14	-11
-11	-18	2	0	-1	-1	-9	-4
-17	-12	-2	-3	0	3	14	13
-11	12	-3	-1	-1	4	8	13
-6	14	-3	-1	0	3	6	15
13	11	1	-1	0	-1	8	10
-8	5	-3	0	-1	0	-6	-3
5	-7	1	0	1	2	9	9
1	-14	1	0	0	-2	-9	-6
-22	5	-2	2	-2	-4	-10	-17
-12	-7	-8	3	-2	-3	-4	11
0	-17	0	-1	-2	0	1	-5
1	3	1	-2	-1	-3	-9	-7
-9	4	1	1	0	0	5	-5
11	8	-3	-3	1	-1	0	1
2	12	-2	-2	-2	-5	-7	-11
9	-4	2	-1	0	0	3	21
0	5	-4	1	-1	0	1	4
3	0	-3	-1	-2	-3	-4	-9
-5	-4	2	-1	0	3	2	17
6	16	-1	-2	-1	-1	-1	10
-3	7	1	1	-1	-1	-2	-16
-5	-13	-3	0	-1	-4	-11	-4
-2	-1	-6	0	-1	-2	0	-15
13	-4	-3	-1	-2	-2	1	17
7	18	1	0	0	0	-5	-7
0	-4	-4	0	0	-2	-3	1
-4	8	0	-2	0	0	0	-6
3	2	1	-1	1	2	3	7
3	2	-1	-1	-1	0	2	10
-5	8	0	-2	0	0	2	5
1	12	-6	-1	0	1	4	-3
19	4	-5	-1	-2	-1	-2	3
0	-26	-1	-1	-1	0	-3	-4
8	-13	3	0	1	1	1	-1
-9	6	-1	-3	0	0	1	-4
0	-26	3	1	-2	-1	-7	2
-1	1	0	-2	0	1	1	2
-5	1	-2	1	-2	3	2	1
10	19	0	-1	-1	-5	-2	3
4	13	-1	-2	0	-5	3	5
-18	-3	4	2	-1	-2	1	-7
0	6	-1	1	0	-1	1	3
-6	-17	-2	-2	0	-3	0	-9
-4	-22	-1	0	-2	-3	0	-4
11	-3	-2	-1	-1	-2	1	2
2	-2	0	-1	0	-1	-3	-3
-15	-4	-1	-2	0	1	5	-1
-9	5	-1	-1	-1	0	0	-2
2	2	-1	1	-2	0	2	1
-8	1	-2	-1	-1	0	-2	6
-4	-14	-2	0	0	0	-6	0
0	10	-2	-1	1	-1	-2	7
-15	-56	-5	0	-1	-2	-5	-14
-5	-11	-1	-1	-2	-1	1	-4
0	-12	-3	-1	-2	-1	4	5
-10	15	1	-2	0	0	3	2
-5	-21	-4	0	-1	-3	-7	5
2	6	-3	1	-1	0	2	4
5	9	-1	0	-1	-1	2	-10
-3	11	-2	-1	-1	0	2	7
5	-3	0	-1	-1	-2	-7	-10
-9	1	-2	-1	-1	-1	0	-1
1	-6	-2	-1	0	0	2	3
1	-2	-1	0	0	-1	-1	-16
18	-3	0	1	-2	-3	-1	0
-19	-14	-8	0	-2	-5	-7	-12
-11	-19	1	1	-1	-2	-9	-1
3	3	-1	-1	0	1	-2	8
-3	-8	3	-5	-1	1	3	-17
7	14	5	-3	0	0	2	-5
-9	14	0	-2	0	-2	-5	0
-5	-17	-9	-2	-1	-2	0	-13
-11	-19	-7	-2	-2	-2	-2	-20
4	-6	-14	-1	-1	-1	-5	-12
0	17	2	2	-1	0	-1	15
12	27	3	-1	1	2	0	24
8	-3	2	-1	0	0	3	0
13	-21	-6	1	0	0	3	20
-16	7	2	0	-2	-4	-3	26
1	2	-3	-2	-1	1	0	-3
-17	-9	-2	-3	1	-1	-3	-12
24	-12	1	1	0	2	2	8
-3	-5	0	-1	-2	-1	1	-6
1	21	16	0	1	3	12	8
0	1	-4	-1	-1	-2	-4	-12
-17	2	2	1	0	3	2	-3
5	3	11	3	-1	0	4	10
-23	-8	-3	-2	1	0	4	0
33	12	7	-1	-1	1	-4	1
7	12	-6	-1	-1	0	-1	-4
19	-16	-6	-2	-1	-1	-1	4
2	4	10	-3	0	-1	-4	-6
5	3	0	-2	0	-1	2	6
5	4	-1	0	-1	-1	5	7
1	9	-2	0	-2	-1	-7	-6
29	6	-3	0	-3	-3	0	9
-3	-4	-4	-5	-1	8	3	-7
-8	-1	9	5	-3	-6	-1	-4
-1	1	2	-3	0	1	1	1
10	18	-4	-5	0	-2	4	2
-15	2	4	0	5	5	0	-7
-7	-14	4	7	-1	0	1	-6
3	14	-5	0	4	-1	-2	-3
-21	-8	-2	1	-1	-11	1	-1
-15	-14	-4	-1	-1	-3	-8	0
5	4	-6	-3	1	-4	-5	-3
8	-57	-4	-3	-1	5	-1	9
-14	11	-10	0	-1	-1	-6	-5
14	3	0	-1	-1	-1	-4	-6
-4	-22	7	3	-2	5	3	1
3	1	-7	1	0	-22	-18	0
-7	22	-3	0	1	8	11	4
31	-4	-2	-3	-2	1	1	3
-3	4	-1	2	-2	-8	6	7
9	0	5	-2	2	30	17	3
-5	-12	-2	-4	-1	-31	-18	-7
10	-4	-7	1	-4	10	-7	-1
-28	16	1	-2	-2	-2	5	13
14	6	2	0	-1	2	-20	-16
14	-19	-10	0	2	7	-4	-8
4	-13	0	-1	-1	-7	-4	6
26	11	-9	1	0	1	-27	-19
3	5	-9	0	-3	-6	-10	-6
-4	-4	-3	-1	-2	-8	-31	-13
7	12	5	-1	1	6	16	5
0	-1	-3	2	1	-3	-7	-5
-15	-10	3	-1	1	1	-3	7
-4	-1	0	0	0	0	2	6
-5	-8	-7	-1	1	4	-11	-1
-6	-23	-2	0	-2	-5	-7	-9
-2	10	-1	-2	-1	2	2	-4
-18	-12	-3	1	-1	1	-3	9
-18	0	0	-1	1	-3	-13	-14
3	-16	-1	1	0	-1	10	-9
12	-2	0	0	0	2	6	6
-1	-3	1	-2	-2	1	21	13
7	20	1	1	0	1	-2	6
17	-19	-1	-3	-1	-1	-3	8
11	-11	-1	1	-1	0	-10	-10
-7	-1	0	2	-1	-5	-10	-14
-4	-15	2	1	1	0	4	16
8	-17	0	-1	0	-3	5	6
-7	6	-6	-1	-2	0	3	-3
-1	16	-1	-2	0	-1	-1	3
3	-22	0	-1	1	3	2	1
-6	27	2	-1	-1	-1	-6	0
-7	-23	1	-1	-1	1	26	13
5	19	-2	0	0	-2	-4	-10
2	-2	0	1	0	1	-4	10
-13	-5	-1	-2	-1	0	10	-8
-1	9	0	0	-2	-4	-2	4
19	14	3	-1	0	-1	1	10
9	-28	0	0	-1	-1	-2	-1
-11	6	-1	1	-2	-1	-9	-5
24	6	1	-2	-1	0	5	5
-19	-11	2	-4	0	0	13	-11
13	-12	-5	-1	-1	2	-3	1
-2	22	1	0	-1	-3	-2	-6
10	8	-1	2	0	0	-6	-6
-9	5	-3	-1	0	-2	-2	5
-7	7	0	-2	-2	-1	-7	-28
8	8	0	2	-1	0	11	11
8	14	-4	-1	-2	3	9	5
8	14	-4	-1	-2	3	9	5
-22	-8	0	-1	-1	-3	-6	-6
4	4	4	-2	0	0	9	-4
4	-11	0	-1	-1	-1	8	2
-10	-5	-3	-1	-1	-2	-14	-9
-1	8	-2	-1	0	1	-2	1
-4	-16	0	-1	-2	-4	1	-5
0	-5	0	-1	-1	-3	-4	-13
-7	7	-1	-3	-1	-3	0	-16
-2	2	-6	2	-1	-2	-7	-12
11	28	-2	-1	0	2	6	1
-14	-31	0	-2	-2	1	0	5
16	15	-3	2	-2	-1	3	2
12	18	-2	0	0	1	0	4
-6	2	-4	-1	-2	-4	-30	-7
12	8	-1	-4	0	3	24	17
-14	-25	-3	0	-3	-6	-10	-15
7	12	0	-1	-1	-1	5	12
4	-13	-1	0	0	0	8	8
5	-6	-2	-2	-2	-2	1	-9
12	-26	-3	-1	0	-1	-6	4
-2	-9	0	-2	-1	2	5	-6
1	-1	-2	-1	-3	-19	-1	-1
1	16	-2	-2	1	4	-4	-9
16	15	1	0	0	3	3	0
0	-12	-1	0	-1	1	12	12
-3	-15	-1	-3	-2	0	11	12
-7	-6	2	0	0	0	-13	5
2	9	2	-1	1	-3	-7	11
-9	-3	1	0	0	1	9	3
4	-5	-3	-1	-1	2	-1	-3
-15	-36	0	-3	-1	0	-11	-6
-7	3	1	0	-1	-2	1	-2
-6	-17	-2	2	-1	-1	4	8
-1	6	-3	-1	0	0	12	6
13	3	0	0	-2	1	6	-1
-4	9	-2	1	0	-2	2	2
15	17	3	0	-1	1	3	3
-1	-4	-6	-1	0	-2	1	-1
0	-20	-3	-3	-1	-5	-4	-1
16	11	-3	2	-1	0	2	-4
2	-5	0	0	-1	-1	-2	-1
-18	-41	1	2	1	-4	-8	0
-7	1	-4	1	0	1	-2	-3
4	-1	0	-1	0	3	8	9
-3	-2	1	0	0	1	1	-7
2	13	-5	0	-1	-1	4	-4
-1	5	0	1	0	2	1	5
-11	-4	-4	-1	-1	-1	1	-7
9	-2	-2	-1	-1	3	5	10
-14	-45	10	2	-1	1	3	-19
16	-7	-1	1	-2	-1	-2	3
15	2	0	0	-1	2	10	17
13	22	1	-1	-1	-1	8	34
-14	31	2	-2	-1	-4	-13	-15
17	19	-1	-2	-2	-4	-3	5
11	11	6	0	0	1	4	5
1	6	1	1	0	-4	2	9
-6	10	1	0	0	-2	10	10
-2	7	-1	-1	-1	-3	3	-11
-7	-12	-1	-1	-1	-3	-6	2
-6	2	3	-1	-1	-3	-4	-2
-20	-3	-1	0	-1	-5	-25	-28
-8	-3	-1	1	0	2	8	0
9	2	-1	-1	0	1	-7	-1
3	4	0	0	-1	-3	-11	-10
4	4	-3	-1	-2	0	1	3
-4	-14	4	-2	-1	0	1	-3
-19	-20	-3	-1	-2	-6	-9	-4
-1	-2	2	1	-1	1	13	22
3	4	-2	-1	0	1	2	0
3	4	-2	-1	0	1	2	0
-5	-9	1	-1	0	1	0	1
0	17	0	1	0	-2	2	10
13	18	-2	2	-1	2	1	8
13	18	-2	2	-1	2	1	8
11	6	-5	-3	-1	-3	-1	-4
10	11	1	-1	0	-3	-9	-5
15	0	-2	-2	-2	-1	3	7
11	1	-3	0	-2	-1	9	-3
-3	5	-4	-1	0	0	5	2
-4	-6	-2	-1	0	1	0	5
-39	-14	-4	0	-1	-2	-15	-10
5	0	0	-1	-1	2	2	-1
-3	-6	4	0	-2	4	10	4
5	10	-1	0	1	-1	6	-2
14	10	-1	0	-2	-1	-3	3
4	12	0	-1	1	1	-2	-5
-8	-3	0	-3	-1	-3	6	9
5	11	0	-1	0	4	19	11
-2	2	-2	-1	-2	0	-6	-6
6	2	0	-1	-1	-2	1	-8
-4	6	-1	0	-2	-3	1	5
-24	0	-3	-2	-3	0	3	-5
2	0	-2	-2	3	-2	-7	0
-1	2	-2	0	0	-1	1	5
-17	-12	-4	-2	-1	-3	-22	-23
-13	-17	-3	-1	-1	0	2	5
3	17	-4	0	0	-2	-27	-20
-1	-6	-5	0	-1	1	11	4
21	-9	-1	0	-1	5	6	11
7	8	1	-1	-1	-3	8	3
-22	-18	0	-1	-1	0	-1	-10
5	5	3	-1	-2	0	12	16
-33	-20	-1	-2	-1	-4	-17	-3
14	13	1	-2	-1	1	-1	-3
-5	-16	-2	-1	0	-2	8	-11
1	7	3	0	0	-2	-5	1
-7	-23	-2	-2	1	2	3	4
14	18	0	-2	-1	-1	8	5
-2	10	3	0	0	0	14	2
-8	-11	-1	-3	0	-2	-2	-3
-6	0	0	0	-1	-8	-28	-19
9	3	1	-4	0	1	7	8
5	-15	0	-1	0	0	10	4
8	13	1	-1	0	1	-4	-6
5	18	-2	-1	0	2	3	-3
12	-16	2	0	0	0	-3	-3
-12	10	-5	-3	-1	-3	-5	-9
10	4	3	-1	0	1	2	7
0	1	2	-2	-1	-3	-5	7
3	17	8	0	0	0	-4	-9
9	3	0	-1	-3	-4	-4	-1
-11	-9	-5	0	0	-3	-8	7
-5	-25	-3	-1	-1	-2	-5	-6
1	13	-2	0	0	3	8	4
-20	2	-1	-1	-1	-3	-13	-13
1	-8	-1	-3	0	3	21	12
-1	-2	-2	-2	0	-2	1	-3
4	11	-1	-1	0	-3	-9	-9
15	14	-2	-1	-1	1	5	9
4	11	0	-1	-1	-1	-6	3
10	0	-6	0	0	-4	-13	-12
13	-11	-3	-1	1	1	6	8
-5	-25	0	-1	0	1	-3	1
-6	20	1	-2	0	1	2	10
-7	3	1	0	-1	0	8	-1
-33	-16	-3	-2	0	0	-5	-4
5	-3	-2	-2	-1	-3	-3	13
0	-12	3	-1	0	3	14	6
-4	1	-2	-2	0	2	2	4
1	-9	-4	-2	-4	-9	-15	-17
-2	-25	-3	0	-1	3	-1	7
6	2	3	1	1	2	-4	-8
6	0	0	1	-1	2	4	8
-1	-6	-5	-3	-1	-2	-8	-1
-2	-23	0	-1	-1	2	7	11
1	-11	-2	-1	0	-4	-7	-13
3	4	1	1	-2	-3	-9	-13
11	11	2	0	2	6	18	22
5	-6	-1	1	0	0	6	8
4	5	3	-1	0	0	0	3
-3	-7	-4	-3	0	-4	-3	-12
-8	-12	-4	-1	-1	-1	-5	-21
-5	-15	-1	-1	-2	-4	-13	0
8	5	-2	0	0	2	4	6
-12	-9	-3	-2	0	-1	7	7
-7	8	0	2	2	1	6	-10
-19	-30	1	-1	-1	2	12	-3
6	8	3	-2	0	-3	0	12
10	2	2	-2	-1	-2	4	-1
-16	-25	0	-1	-1	0	0	-6
-1	-12	0	0	0	0	-1	-5
3	-4	4	1	1	2	1	-6
5	12	-1	-2	0	-1	1	3
3	-2	-1	-1	-1	-1	-4	-2
4	3	-1	-1	-1	-3	-3	-15
-48	-21	-2	0	-2	-4	-17	-9
2	2	-2	1	-3	-2	-2	2
13	22	1	0	0	-1	5	4
20	-13	-1	-1	0	1	1	15
23	16	0	-2	0	3	17	3
-13	-13	0	0	0	1	-3	-6
-3	-5	1	-1	-1	-2	2	-2
12	20	2	-1	0	4	4	8
3	38	1	0	1	2	8	11
1	-15	-5	-1	-2	-5	-10	-3
-1	-26	0	0	-2	2	14	1
-4	7	-2	-3	0	-2	-8	-6
4	0	2	-2	-1	0	-1	-3
-3	10	-4	0	-1	-4	-4	1
3	1	-2	-1	-2	2	2	-4
-2	2	-2	0	-1	-4	-3	-3
-8	17	-2	-1	0	-3	-3	-4
-13	-33	0	0	-2	0	-3	1
5	-2	0	-1	-2	1	8	-8
1	-2	1	-2	-1	1	3	3
0	12	-2	0	0	-3	-2	-7
-4	12	-1	0	-2	-4	-11	-7
11	16	1	-2	-1	1	-4	4
1	12	1	-1	-1	1	6	8
3	-23	2	0	1	-1	-2	-3
-13	-3	2	-1	0	1	5	-6
-16	-10	-4	-1	-1	-1	-1	-5
-13	1	-1	-2	0	0	7	2
-4	0	0	-1	0	-1	-4	-3
-8	-11	-1	-1	1	0	0	-1
8	14	1	-1	-1	-1	-5	-3
5	5	1	0	-1	-3	-11	-9
10	5	2	-1	-1	0	-4	10
-7	-5	1	-3	-1	0	2	3
-2	-30	1	0	-1	0	2	-8
1	6	-2	-1	-2	-2	-10	4
-5	-3	3	-4	-1	0	-10	-4
-6	-3	-1	-2	0	-1	-3	3
19	6	-2	2	-2	1	3	17
-4	4	1	-1	2	2	11	7
8	3	-3	1	1	0	2	4
5	-3	-2	1	-1	-1	-6	-15
1	7	0	-1	-1	0	2	0
-2	-7	-1	-1	-2	-1	1	2
-1	-8	0	0	0	1	8	1
0	1	0	0	-1	-2	0	1
-16	-5	-1	-1	-1	-2	-2	-1
5	3	-1	-2	-1	-1	-2	7
-7	14	-1	-1	1	-2	-7	2
-1	6	-2	0	-2	-1	-5	-1
-7	-10	-1	0	1	-2	-4	-9
-4	-1	0	-2	0	-1	-2	-4
6	-10	0	0	0	2	-5	-5
2	-3	-2	1	-1	0	-2	4
3	-9	-2	0	-1	-2	-4	1
-1	14	-3	-1	0	-1	-4	-7
-7	-2	-1	-1	0	-2	-14	-10
-2	32	1	0	1	1	-6	2
-33	-5	-1	0	-1	-2	-8	-8
6	4	-1	-2	0	-4	1	3
0	-20	-4	-2	-1	-5	2	9
-30	7	-4	0	-2	-2	-8	-11
9	7	-5	-1	-2	-4	-1	-13
1	16	3	7	1	-2	-9	-7
-2	-14	-1	-2	1	0	-1	-3
0	-1	12	6	-1	0	-13	-6
-6	-24	-12	17	-1	0	6	4
-2	2	0	1	1	-1	0	-1
-1	-1	-1	2	-2	-3	-14	-6
13	8	0	2	1	1	5	10
-1	-12	1	-3	0	-1	0	-4
21	2	-12	6	-1	2	4	18
2	-22	-6	-3	-4	-4	-3	-2
-5	5	-9	-5	-2	-1	-1	-2
-2	3	3	-6	-1	-2	-7	-4
-6	-48	10	1	-2	1	-1	-5
-9	14	16	9	1	1	-4	-4
-15	18	3	-15	-1	0	-1	-1
11	14	-2	-1	-2	-4	-6	-4
-14	-16	-15	-2	0	-3	8	-3
-8	44	18	5	-5	-12	10	5
12	-22	-8	2	2	-1	-6	-6
-3	-6	-38	10	4	5	2	1
-4	13	10	-7	-2	2	-2	-2
-17	16	24	3	3	-2	-2	1
13	-3	-11	-3	-3	0	1	2
6	10	13	2	2	0	-1	-4
13	16	11	-2	-6	-9	-4	2
11	7	10	2	10	-3	-2	-3
-8	12	-6	1	15	10	-1	-2
-19	-9	10	-3	2	3	-5	0
-23	-18	-5	-2	-6	-2	4	4
-1	10	-3	-3	-2	3	4	4
18	-5	-10	2	-5	-4	-3	-1
7	-3	7	2	0	-3	-2	0
8	2	0	-1	-2	-13	3	-1
17	27	2	0	1	6	0	3
-4	-9	0	0	-2	-3	-3	1
-8	-1	7	1	2	0	-2	-4
2	5	3	-2	0	12	-2	-4
-43	-6	-3	-1	-1	-10	-4	-4
-18	-7	-6	-2	-3	2	4	2
-11	-12	-5	1	1	-7	-2	-7
-2	15	2	-1	-1	-3	-5	2
-10	-4	0	-2	0	-4	1	0
2	7	-1	2	2	3	3	3
-27	-24	-8	-2	3	9	-5	-4
9	8	4	2	3	12	2	-1
-10	11	7	-1	4	8	0	2
-6	-6	-3	-1	-3	-13	-3	1
-16	-7	0	2	12	-11	-15	-3
6	2	7	3	17	5	3	4
6	-5	-5	0	-4	-3	0	-1
0	11	1	-1	-6	-10	10	3
-42	-25	-3	-4	3	2	-2	-16
-22	-41	-5	0	13	28	2	3
7	25	10	-5	-91	-75	10	8
40	33	4	-1	-36	-81	-1	38
10	24	7	1	-26	-23	8	15
16	-11	5	-7	3	-9	-4	1
51	8	-6	-8	-22	-10	-20	-2
-12	-6	1	4	11	18	-1	-5
-9	-29	1	-3	-5	-10	3	3
44	12	-4	2	5	3	-10	1
5	-17	-8	-3	-11	3	4	1
61	23	-4	-1	8	7	6	18
10	7	0	0	24	37	-10	2
-30	-20	-9	1	16	24	-5	-9
6	17	20	-7	-47	-63	2	6
-7	1	0	6	28	13	-6	1
-12	-3	-1	12	70	80	-2	-8
-6	1	1	2	-14	-28	-8	-10
6	-1	-3	-2	0	-9	-5	-1
-32	-3	14	-5	0	5	8	-9
19	21	8	1	-7	12	8	14
2	-13	-6	1	1	3	-2	-5
-48	-14	-4	-4	-12	-16	-13	-3
-3	-4	-1	0	2	-8	-7	-2
-21	2	-2	1	0	2	6	-7
7	5	-6	-2	-12	5	-5	-1
-9	3	3	-1	-9	2	-2	11
23	6	5	7	27	75	22	3
2	3	-5	-1	-9	-47	-20	-16
5	0	0	2	14	42	23	-6
-4	-2	2	1	-4	-11	-4	-1
-11	-16	-13	-1	-13	-1	4	-3
-8	-6	-3	-4	-11	4	-1	-4
-10	-8	0	0	5	0	-4	-7
3	4	4	0	15	7	6	2
16	-4	-5	-1	-16	9	13	3
-3	4	4	0	-5	-4	-1	-4
12	2	5	-2	-5	-24	-9	-5
-21	-9	-3	-3	-1	-2	-4	-4
-26	-5	-4	0	-7	-55	-13	-4
-1	4	-1	1	3	5	3	0
-28	8	-2	0	-2	-4	-6	-1
-12	0	-2	-4	0	-19	-6	-5
12	8	0	0	0	0	1	-5
1	-5	-3	-1	1	5	-1	1
19	26	-2	-1	0	3	0	4
-16	-13	-1	0	3	10	10	2
9	15	3	0	1	3	1	3
0	-9	0	0	2	-4	-6	-1
-10	-1	-1	-1	-1	-12	-1	1
1	1	3	-1	0	2	-9	-6
1	1	3	-1	0	2	-9	-6
12	-4	0	1	-1	-1	3	1
3	2	2	-1	-2	-9	3	2
-13	-7	-1	-1	0	1	5	-3
17	3	0	0	-3	-3	-2	1
10	3	-3	0	1	-5	0	5
10	2	-2	1	1	-2	-3	-1
35	-1	-5	0	-2	-3	-5	-3
33	18	-3	-1	2	3	1	6
-4	-4	1	0	1	1	1	0
-16	-5	2	1	-2	3	-3	-4
9	1	-4	-1	0	14	6	3
44	21	5	3	5	5	-13	7
-39	-20	1	-2	-6	-3	13	-3
-18	-7	-3	-2	9	15	-13	-7
-15	-6	-2	1	-9	-15	3	-5
-9	-1	-2	-1	0	-4	5	-1
-21	-14	2	-2	-1	-14	-7	-8
-8	2	-2	-3	28	51	-30	-1
9	1	-3	-2	-11	-16	11	12
-2	0	1	0	-3	-2	9	-2
13	3	2	0	-3	-5	4	4
12	3	-2	1	-13	0	-5	-6
17	-7	-3	1	2	-20	-7	-9
11	3	1	-1	10	9	4	1
-15	1	-3	2	-2	9	8	3
6	-12	-2	0	12	-5	-8	-10
17	4	-1	-3	-8	-4	2	0
13	4	1	2	0	-4	1	-4
-9	-2	2	1	6	37	-4	-4
3	6	5	3	9	7	1	2
-2	0	1	0	0	-5	-2	2
-12	-1	2	0	15	13	-1	4
24	3	1	1	8	4	8	1
-35	-9	-3	-1	-8	-7	-5	-11
12	6	-1	1	17	30	5	4
4	-2	1	-4	-19	-41	-2	-3
-19	-5	-1	-2	2	-4	-3	-3
17	0	-3	1	-5	-10	-1	5
-6	15	-1	1	2	0	-1	0
-12	1	2	-1	2	13	2	-2
11	-1	-1	-2	-14	-8	-5	1
-17	17	2	0	2	-1	-1	0
-2	0	0	0	-1	-1	-4	3
-2	7	-1	-3	0	-6	-14	-7
-2	-6	-2	-3	-4	-2	-2	3
-5	-1	-5	-2	-7	-2	-4	0
7	4	-2	1	0	-1	5	5
-10	-2	1	-1	-1	0	-2	-3
-7	5	6	-1	-1	-8	7	0
0	-15	-19	-3	-1	0	-1	-1
2	15	9	2	1	7	-1	-3
2	2	15	1	0	-4	0	-1
-3	-21	4	2	-1	1	3	-2
-2	0	-16	-3	0	1	-5	13
-12	2	-4	-2	2	7	-3	4
2	19	6	-1	1	-1	-7	-6
12	5	-14	2	-2	-6	-15	-12
4	-4	4	-1	0	1	-9	2
-3	-17	-5	-5	-2	-2	-3	-12
-27	-23	-16	-3	-1	0	3	8
7	-7	-14	-5	-1	-2	-1	-3
3	-19	-10	-1	-2	-7	-8	-14
8	-6	-21	-12	-4	6	4	2
-17	-10	-5	-4	-1	-1	-6	-8
-24	-10	7	2	-5	-28	10	8
19	6	-4	3	0	6	-16	14
-57	-16	-9	2	-5	-15	8	5
3	-3	3	-2	2	1	1	13
12	8	4	-2	1	10	1	6
-2	1	5	-1	1	-1	0	-8
0	6	4	-1	-2	4	10	-2
-31	-8	-4	0	1	-4	-8	-13
-6	-46	-2	0	-1	-2	5	11
6	-21	-3	-3	-2	-5	-14	2
-52	-24	0	-3	-1	-3	-11	-7
6	31	6	-3	0	-1	2	0
25	26	-1	-3	0	-7	-22	-18
19	17	0	-1	1	6	5	6
-36	-28	-1	-3	-1	-1	-3	-6
-8	-6	-3	-1	1	4	17	6
44	10	2	1	1	5	11	-7
-5	-1	-1	-1	0	-3	-12	2
-5	1	2	1	-1	3	5	14
-26	-40	1	-1	-1	-4	-10	-18
-13	4	-1	-4	0	0	4	-3
15	18	-2	0	0	2	5	1
10	33	3	2	-1	0	-7	-2
-14	-28	0	-1	0	-2	3	3
-5	16	-6	1	-1	-2	1	7
6	11	1	-2	0	-1	-3	-8
6	-7	-4	-1	-2	-4	-12	-9
-4	-32	1	1	-2	-2	0	-3
4	2	-1	-2	-1	-1	12	9
15	-17	2	1	0	-1	-5	0
-18	8	1	0	-1	-3	-10	-4
-13	-31	-1	3	-3	-6	-18	-20
11	1	-2	-3	-2	-4	1	1
0	15	6	-1	0	-1	-4	5
-6	-4	-1	0	1	-1	-4	-2
-8	-25	-7	-1	-1	-1	-6	-5
3	-7	-4	-1	-2	-1	4	2
-26	-38	3	-2	-2	-5	-11	-25
-10	-34	0	-3	-1	-3	-4	-10
-16	-17	3	-1	0	2	1	-3
1	20	0	-4	-1	-5	-13	-18
-1	1	-2	1	0	1	12	2
11	13	-1	0	1	1	12	11
-1	18	0	-1	-1	-1	-3	1
-1	18	0	-1	-1	-1	-3	1
2	6	1	-1	-1	-2	-3	-6
8	8	-1	1	-1	0	4	3
3	-12	-3	0	0	-3	-20	-3
-6	-6	-5	-1	-1	-1	-7	-24
-27	-39	0	-2	-1	2	11	-3
16	-21	-3	1	-1	1	-2	7
-5	6	1	-2	0	0	2	16
-15	-23	-3	2	-1	2	6	-8
-2	-9	0	-2	-1	-2	-5	-6
-14	-13	0	-2	-1	-1	-14	-4
-1	-31	-5	-1	0	-1	4	-4
-10	3	-3	1	-1	1	4	-15
11	8	2	0	-2	0	1	1
-6	5	-1	0	0	1	6	9
1	2	-8	0	-1	-3	-15	-7
13	39	32	-6	-1	9	8	21
5	-2	0	-1	0	2	5	5
-9	4	9	-1	1	2	2	-6
7	0	0	0	0	-1	-1	1
-23	7	-2	0	-1	0	0	-7
20	9	-4	1	-2	-2	2	2
-13	2	0	-2	-1	1	-2	0
13	10	-15	-5	1	0	1	8
24	20	12	-3	0	2	-2	-5
-4	16	5	-2	-2	-6	-3	0
-4	12	10	0	0	12	-2	-8
17	2	-14	0	-2	18	20	10
-21	-12	2	-1	-5	-24	-27	-15
-25	-12	7	-1	0	-4	-7	-13
-16	-21	-13	1	0	-3	1	-5
17	-3	7	-3	-4	-31	-18	22
15	-2	-12	1	-2	-8	-3	-12
-4	-8	-3	3	1	18	15	-8
-4	8	1	0	-1	-21	-8	7
0	15	1	-2	-3	11	4	-3
-11	2	1	-2	-1	-7	0	-2
-6	-14	-3	-2	-8	-32	-25	-9
-13	1	1	-1	0	12	7	7
10	-10	-8	0	2	2	1	2
-1	-6	2	0	0	4	8	13
7	2	-1	1	1	4	10	5
9	-3	-2	0	1	-6	-13	-2
-5	-5	0	0	1	0	0	-1
-7	2	-7	-3	-3	1	18	11
13	-2	4	1	1	0	-1	14
-9	-27	8	3	0	5	16	-1
-4	-2	4	1	-2	1	0	-6
10	17	-1	-2	0	1	0	5
-19	5	8	-4	-1	-2	0	-7
-1	15	-2	-4	-2	-4	-19	-16
-6	-14	-25	0	-2	-2	-12	-6
9	-7	-10	1	0	0	14	6
-20	-5	5	0	0	-1	5	10
6	5	-7	-1	-2	-1	-23	-4
-2	26	3	-4	0	-4	-5	0
7	-5	1	0	0	3	3	13
4	-15	-3	-1	-3	-2	-9	3
2	8	1	1	0	4	9	-7
-7	-4	0	-2	0	0	1	-2
2	-12	-4	-1	-3	0	5	-4
-21	-16	1	-2	-2	-7	-14	-19
-21	-16	1	-2	-2	-7	-14	-19
-11	12	0	-1	0	3	2	1
16	14	3	-1	-1	-1	-2	0
-18	-11	-6	1	-1	0	2	4
9	13	2	-1	-1	0	-2	5
11	16	-2	-1	-1	-5	-15	-4
-20	-14	-3	-1	-2	-2	-7	-5
-16	-3	-3	-1	0	-1	0	-6
6	-10	1	-1	-1	1	11	15
8	6	6	0	0	1	2	3
3	7	-3	-2	0	-1	0	-2
2	-1	-1	-1	0	5	7	4
1	-15	-5	2	0	1	5	8
-20	-39	-1	0	-3	-6	-6	-26
-5	-11	-5	-1	-1	-1	-2	-1
3	5	0	-3	0	-4	3	9
5	15	1	-1	-1	0	12	10
-8	8	-3	-2	0	-2	-12	-6
2	-4	5	0	0	0	-5	1
-5	11	-4	-1	-2	-2	-3	-5
21	10	7	-1	0	0	-6	-5
-8	-12	-8	0	-2	-5	5	-29
-1	21	-4	0	0	-1	-9	4
-1	1	0	1	-1	1	-12	-5
-8	-31	5	-1	-1	-2	-6	-19
-14	17	2	0	-2	-3	-8	-2
5	2	-1	-2	0	-2	1	10
1	-16	-2	-3	0	-1	7	2
-1	3	2	2	-1	-4	-17	2
-16	-13	-5	0	-2	-2	6	-8
-5	14	2	0	0	-3	-4	-8
-2	5	-1	0	-1	-1	-3	-9
3	-2	-3	-2	-2	-1	3	-5
0	-10	-1	1	0	-1	6	0
-3	3	-2	-1	-1	-1	-6	-7
-5	10	1	0	1	1	8	-4
4	-5	-3	-2	-1	-1	-2	1
5	-1	-2	0	-2	-3	11	3
4	3	-4	-1	0	-3	-12	4
0	-12	1	-1	-2	1	-3	0
-2	-33	2	-3	0	0	1	7
1	17	3	0	-1	-3	3	4
4	1	-3	0	0	-1	-8	-2
11	20	-4	-1	-2	-2	-4	-3
-2	-11	1	-1	-2	-3	2	-1
-6	12	-2	-3	1	-2	-3	-4
2	7	-2	0	0	-2	-11	4
-9	-4	0	0	0	1	1	-17
10	16	0	-2	-1	3	6	7
4	-5	-1	-1	1	2	5	-2
4	8	-1	-2	0	1	5	9
-6	19	-3	-1	-1	-3	-6	-5
2	15	1	-1	-1	-1	1	0
5	17	-2	0	1	-3	0	-10
4	-6	-3	1	-3	-2	-1	-8
-4	-1	1	-1	0	-2	-3	3
1	-32	-2	1	-2	0	6	1
0	21	0	-2	0	1	7	7
8	35	0	2	-1	1	6	7
-5	0	-3	-1	-1	4	5	-4
-3	-46	1	-1	-2	0	6	3
-3	-46	1	-1	-2	0	6	3
-2	1	-2	0	0	0	-3	2
5	-15	2	0	-2	-1	5	0
3	5	-4	0	-1	-2	-6	-8
-3	6	1	-3	-2	1	6	6
8	1	-1	0	-1	-1	-3	9
-6	-18	3	-2	0	-3	-16	-11
-3	-1	0	0	0	-1	6	-12
-5	2	-2	0	0	0	0	4
3	23	-1	-1	0	-3	-8	-3
-6	0	-3	-1	-1	-3	-5	-26
-5	-12	-3	-1	-1	-1	2	3
-3	13	-2	-1	-1	1	10	3
4	-4	2	0	0	-1	5	10
-2	0	-2	-2	-1	-3	-9	0
4	-3	-2	-1	0	0	4	11
-2	-13	0	0	-1	-2	-5	-10
-3	-4	-2	-1	-2	0	3	-4
-15	-12	-2	-2	0	-2	5	-9
4	-7	1	-2	0	-1	1	2
-4	-18	2	-2	-1	1	2	2
-9	-2	-1	-1	-1	-1	-6	-4
8	5	-3	0	-1	-1	4	21
0	4	-4	-1	0	-4	-1	-9
-1	-8	0	1	-1	0	-1	-15
0	-15	-1	-1	-1	-2	0	6
2	-9	0	-1	1	1	7	18
-13	-26	1	-3	-2	-1	-4	-8
6	7	-2	-2	-1	1	5	5
-9	-22	1	1	-2	-2	-8	-1
27	76	-5	1	0	0	6	10
1	9	10	1	1	0	2	5
-7	82	-4	-1	1	-2	-11	-3
-18	-64	-15	4	-5	-6	-21	-47
-31	46	11	-1	3	3	14	37
-87	-18	-3	-1	-3	-3	-11	-18
-73	3	-5	4	0	-5	-8	-46
-2	-82	-15	2	-3	-5	-11	-21
-24	13	10	-4	3	6	10	21
37	-105	16	2	1	-2	-5	18
-73	-22	11	-5	1	6	18	6
110	103	22	-2	1	6	12	33
54	87	-18	-2	-4	-8	0	7
9	56	3	0	-2	-2	-3	-1
12	-23	-11	-1	-1	-3	-12	7
-11	-42	-15	1	-4	-3	-10	-8
7	-21	-13	-1	-1	-2	-8	-16
49	20	-11	0	0	0	8	16
-13	-1	-3	-4	-1	-1	-12	-15
-41	4	4	0	-2	-2	-1	-29
28	92	9	-3	1	1	5	10
8	-1	-6	-2	0	1	12	11
2	42	-5	0	-1	-2	-4	-28
-15	1	-14	3	-2	-3	-3	-6
-27	-11	-3	0	0	-1	0	8
-7	-26	-4	-1	-3	-7	-7	4
35	25	2	-2	1	3	0	9
27	32	11	1	0	1	11	5
-9	-11	-5	-2	0	-3	-4	-3
-14	-57	3	-1	-1	0	3	-20
-10	-2	-4	-1	0	1	-6	11
-4	-13	-4	-1	-2	-3	-11	-2
-8	19	4	0	1	-1	1	-2
-11	-11	3	-2	-2	0	6	7
-14	-21	3	-1	1	1	-5	-5
3	14	3	1	0	-1	-11	-11
11	-5	-2	0	-2	-4	-2	-1
-15	-32	1	-2	0	-2	-6	-22
8	9	-3	-1	-1	-1	-1	-21
6	-5	-5	1	-1	2	15	-1
13	30	-2	-1	0	0	-8	11
4	23	0	0	0	-4	-4	1
-17	-26	-4	0	-3	-6	-19	-38
-3	-1	-1	-2	0	-1	-5	-18
7	-11	-1	-3	-2	-3	-2	4
1	9	1	0	-1	2	-2	5
2	5	-3	-1	-2	1	8	13
-5	2	0	-2	-1	-1	4	-1
-5	-15	-1	-1	0	-2	1	-5
-8	-10	1	0	1	-2	-6	-15
1	-5	-4	-3	-2	-9	-14	-2
-7	-9	-1	0	0	0	-3	0
-1	-2	3	1	-1	1	-7	-6
1	6	3	-1	0	0	-9	-9
15	-6	-4	-1	-1	-2	-2	1
10	-11	-3	2	-1	-2	3	4
3	8	3	-3	-1	4	10	8
-24	-20	-8	1	0	0	2	-44
-10	-32	-6	-1	1	-13	-45	-51
-17	-1	1	-2	-2	3	11	-12
10	5	2	0	1	2	4	31
5	-1	-7	-2	-2	-8	12	-14
9	0	2	1	2	4	-4	19
-1	10	-1	2	0	4	-2	-4
-14	-18	-1	0	-1	1	-4	-12
5	3	3	-2	-1	-1	-8	3
-3	36	10	-3	-1	1	-10	-6
-2	-14	1	-2	-1	-1	7	6
4	-14	-6	0	0	-1	-1	6
-16	-14	-2	-2	-2	-2	-2	4
-6	-14	-4	-2	-4	-6	-2	-4
2	11	12	2	1	-1	-7	3
2	-15	-7	-3	-2	3	19	11
2	20	18	4	0	-2	-5	-2
1	-8	-8	-4	-2	0	4	6
2	-10	0	7	2	1	3	3
-9	-17	-7	1	-3	0	1	0
-2	4	0	1	0	-1	-2	-1
4	-7	-5	1	-1	-3	-4	-10
-4	-2	7	-3	-1	-1	9	0
-1	3	2	-1	-1	1	-1	-5
0	-11	-5	-1	0	3	4	0
-1	4	7	3	1	1	-5	-5
-2	-12	-9	-2	0	-3	-4	2
-1	-3	2	0	-2	1	3	1
-2	-4	-2	-1	0	-4	-2	-1
-3	5	-3	-1	-2	0	3	-2
-2	-9	-3	-2	0	-1	0	-1
1	0	-3	-1	-1	-2	-4	-2
-2	-6	-1	-1	0	1	5	3
0	2	-2	-2	0	2	4	1
1	9	0	0	-1	-2	0	-1
1	-6	3	1	-1	0	3	0
0	6	1	0	-1	0	-4	-1
1	-2	-2	-1	0	0	1	3
1	6	0	-1	-2	-3	-3	-1
-3	-2	-2	2	0	-1	-2	-7
-1	0	-1	-1	0	-2	-3	3
2	-12	-4	1	-2	-1	5	2
-1	-2	-1	-1	-1	-1	-3	-3
4	35	6	-1	1	-3	-2	-4
4	35	6	-1	1	-3	-2	-4
-2	-6	-2	-1	-1	0	-4	1
-1	-6	0	-1	0	0	-5	-2
10	0	-1	-1	-1	-1	2	3
-4	2	0	-1	0	-3	-3	-6
-5	2	-4	0	-2	-2	-2	-7
1	11	-3	0	-2	-2	-7	-1
3	21	-2	1	-2	0	4	-2
3	21	-2	1	-2	0	4	-2
-6	-20	2	-2	1	2	12	5
-1	-6	3	0	-1	3	3	5
-1	-4	2	0	0	-1	1	-6
2	-2	0	-1	-1	1	7	2
0	-1	-1	0	-1	-4	-4	-10
-2	-9	-1	1	-1	0	0	-1
0	0	0	1	0	1	8	2
-2	-1	-2	-1	-2	0	1	0
0	-1	-1	-1	0	-2	-2	4
-5	-23	1	0	0	-2	-6	-7
2	3	-2	-1	-2	0	-1	1
-5	-10	-1	-2	-1	-1	2	-6
-1	-1	-2	-1	0	1	1	0
-4	1	-1	-1	0	-1	3	3
1	-1	-1	-1	-1	-1	-2	-1
-3	-15	-1	1	1	0	1	-1
-1	-5	8	-2	0	-1	0	2
-5	2	5	2	2	0	3	0
4	12	10	3	-1	4	2	4
4	-2	-2	4	1	0	0	1
1	3	-3	4	-1	1	-2	-2
-3	-6	-8	-4	0	1	-1	-2
-1	-20	-18	-2	0	2	5	-1
-4	-1	6	-1	1	0	-3	-1
2	1	2	0	0	1	0	1
1	1	0	-1	0	-1	-2	4
-4	-2	0	0	-2	-1	-10	-1
0	-4	-2	0	-2	-2	-4	9
3	-2	0	-2	-1	-2	0	3
2	0	-1	-2	1	-1	1	2
0	-4	6	-2	-2	0	3	-1
-3	1	7	5	1	-1	0	-5
-10	6	4	3	-2	0	1	-9
-6	-11	3	-9	-2	-1	-1	-7
1	13	0	-3	-2	-1	2	10
-7	5	3	0	0	1	-3	-1
1	4	18	1	2	3	1	-2
-2	-15	3	0	0	2	2	4
-1	3	0	1	-1	0	0	0
-1	-2	2	-1	0	-4	-1	-4
2	-4	-2	-2	0	-3	3	1
-1	-17	2	0	1	1	4	-3
3	3	-1	-1	-1	-3	-2	3
-1	6	-2	-3	0	1	-2	0
-5	-14	-1	0	0	-1	5	-1
-1	0	0	0	-2	0	-7	-4
-5	-7	0	1	0	1	-1	-1
1	3	0	-2	0	1	-3	5
-1	-10	0	0	-1	0	-4	-3
0	2	-1	-2	-2	-1	8	3
0	1	-2	-1	0	-1	6	3
-2	-2	0	0	0	-1	-13	-4
4	2	0	-2	0	1	5	0
-1	-4	-2	1	-2	-2	0	-3
1	2	-2	-1	-1	1	-2	0
-16	-32	-2	-1	0	-3	-4	-10
2	-2	-1	0	-2	-1	2	0
1	1	6	-1	0	-2	-2	0
-1	-5	-4	-1	-1	-3	-3	-3
0	-1	0	0	-1	1	4	-1
1	-1	-2	-1	-1	1	-1	-2
-1	2	0	-1	-1	-2	-4	-1
-1	2	0	-1	-1	-2	-4	-1
-1	-5	0	-2	-1	-1	2	-2
-1	-8	-4	0	-1	-1	-6	-1
1	9	1	0	0	-3	-2	-1
4	2	-2	-1	-1	-1	-7	1
-2	-2	-1	0	0	0	3	-1
-4	-2	-1	0	-3	-3	2	-5
1	3	-1	-1	-1	0	-6	-2
2	7	1	-2	1	-1	-3	1
1	3	0	-1	0	-1	-5	-3
-2	-8	0	-1	-1	-1	-8	-5
-1	6	1	0	-1	-2	-3	-3
0	-2	0	-2	0	0	-1	2
0	1	-1	-2	-1	-2	0	-1
0	-5	0	0	-3	-1	-6	-2
-2	-5	-3	-1	-1	-2	0	0
-1	2	0	-1	-1	-1	-1	2
0	-1	1	0	0	0	2	0
-1	-6	-1	-1	-1	2	-2	-6
1	-1	0	0	-2	-2	-5	-1
-1	-3	-1	0	-1	0	9	1
2	-3	0	0	-1	-2	-4	-1
-1	-4	-1	-1	-2	-3	-4	-2
-3	-5	-1	-1	-1	-3	0	-1
-2	-1	-2	0	0	2	-6	0
-1	-1	-1	-2	0	-3	-1	-6
-1	-1	-1	-2	0	-3	-1	-6
-1	-1	-1	-1	-2	0	-4	-1
1	-1	-2	-2	1	0	-1	1
0	0	-1	0	-1	-1	6	-1
6	-1	0	0	-1	-1	4	-2
7	2	-2	-1	-1	0	0	-5
1	-6	5	-2	-1	2	6	2
-2	-3	-4	-2	0	-1	-7	10
-4	11	-2	0	-2	-2	-8	-14
-7	-4	0	-3	-2	-4	-3	-3
-7	-4	0	-3	-2	-4	-3	-3
-2	-18	-3	-1	-2	1	1	-1
3	8	-3	-1	-1	-3	-4	-12
-1	16	1	-3	-1	-2	-10	-3
1	9	0	-3	-2	-1	7	2
0	-4	-2	0	0	-5	-3	-3
11	0	0	0	-1	-2	-9	-3
-9	2	-2	0	-2	4	11	-1
-24	-15	-1	1	-1	-1	4	-2
3	-11	-2	1	-1	-1	-6	4
-13	-8	-4	1	-2	-2	1	-5
9	8	-1	-1	0	-1	-10	-1
-4	-9	-2	-1	0	0	3	-3
-2	0	-1	0	-2	-3	-4	-2
-4	-6	-1	0	0	-1	-3	0
0	8	-2	-2	0	0	-4	-3
1	2	-4	-2	-2	-3	-4	6
-4	-22	3	1	-2	2	7	2
0	5	-2	-2	0	1	5	1
-7	-20	-2	-1	0	-1	-1	-12
-1	-3	-1	1	0	2	6	5
0	-1	-1	-1	-1	-3	-18	-10
-5	2	-3	-2	0	-2	-1	1
-2	2	0	-2	0	-3	7	-2
-1	-2	-2	0	-1	0	1	-2
0	-3	-1	0	0	1	7	5
-1	-2	1	1	-1	1	2	-16
-3	-4	-2	-2	-1	1	-1	-16
-2	-2	0	-2	-1	-1	5	0
0	0	-2	0	0	0	-2	3
-1	-1	-2	0	-1	0	2	-4
-1	-1	-2	0	-1	0	2	-4
-2	1	-1	-1	-1	1	-2	-2
-2	-1	0	-2	-1	1	-2	-1
1	1	0	-1	-1	0	1	-2
-1	-2	1	-1	1	0	-1	-2
-1	-1	-2	-1	0	0	3	0
-3	-2	-4	0	-1	-3	4	0
-1	1	-1	-1	0	-3	-1	-2
-2	-3	-1	0	1	-1	-2	0
1	1	1	-1	0	2	-2	0
-2	-1	-1	-1	1	0	4	-1
-2	-5	0	0	0	1	2	-1
0	0	1	-1	0	-1	7	0
-2	-6	1	-2	-2	-2	-6	-5
-4	-14	-3	-1	-1	-1	-4	0
2	1	0	-1	0	-1	-3	2
2	2	1	0	0	1	-3	-2
2	-1	0	-1	0	0	1	1
-1	2	0	-1	-1	1	3	2
-1	-3	-2	0	-1	-1	0	-3
0	0	-1	-1	-1	-1	0	-2
1	-4	2	0	0	2	-5	-2
-2	-1	-1	-2	-1	-3	0	-3
-2	-3	-2	0	-2	-6	-8	-6
2	-4	1	0	0	1	7	6
2	4	-2	-2	-1	1	-2	1
-2	-9	1	0	-2	1	-1	0
0	-4	-1	-1	1	0	4	-2
2	4	0	-1	-1	0	2	0
-2	-1	-1	1	0	2	-2	-8
1	3	-2	-1	0	0	2	4
-2	-1	-2	-2	-1	-3	-13	-3
3	4	-2	0	-1	-2	0	5
0	-1	0	-2	-1	0	1	-1
-1	-1	-1	0	0	-1	0	1
4	-1	-1	-3	0	1	16	4
-4	-1	-1	-1	0	-1	-2	0
-4	-3	-1	0	-3	2	5	2
-4	0	0	-2	-2	-3	7	1
-2	-1	-1	-1	-2	-4	-5	-3
3	-2	-2	0	-2	0	1	2
-1	-2	-4	-2	-2	-3	-8	-4
-3	0	2	0	0	0	2	2
2	-2	-1	0	-2	-2	-1	-6
-1	-2	0	-1	-1	-1	5	-1
1	-1	-2	0	-1	-3	-12	-2
0	1	0	-1	-1	-1	2	2
0	0	-1	0	-1	-3	2	2
0	-2	0	-1	0	-2	1	-4
2	-1	1	-1	-1	0	19	9
2	1	2	-1	-1	1	7	4
1	1	-1	-1	0	0	-4	2
-3	-2	-1	0	-2	-2	-2	-2
-2	1	-2	-2	-2	-6	-23	-4
-3	-1	-2	0	1	-4	-10	-6
2	-1	2	-1	0	1	6	9
7	3	-2	-1	-1	0	3	4
1	2	1	-2	0	3	7	5
21	6	-3	1	-1	-7	-15	-4
-30	1	2	-1	-2	3	6	2
-15	-16	-9	-1	-4	2	-4	-4
89	48	-2	1	-2	-11	-5	2
27	16	-1	1	-1	-1	0	-8
-6	1	2	-1	1	0	9	-4
-6	-1	0	-2	0	-2	2	6
18	-6	-5	0	-1	-3	0	-2
-3	-2	-1	-3	-1	0	-4	1
8	-5	-2	0	1	5	1	-3
8	2	-4	-2	1	0	2	1
-20	2	2	3	-1	0	7	0
3	-3	-5	0	0	0	-7	-4
2	0	-3	-2	-1	-3	-4	-1
-3	12	1	0	1	2	7	13
-11	-1	2	-1	-1	0	1	-1
-16	9	-1	-2	-2	-5	-17	-7
7	-1	-3	-2	-1	1	-3	1
-11	-10	-4	0	0	-2	-5	1
-1	16	1	-2	-1	0	-14	-6
-2	10	-1	-2	-3	-2	-1	-2
16	9	-3	0	-2	-1	8	4
-13	-13	-4	-1	-1	0	-5	-5
-3	-3	0	-1	-1	-1	-3	-2
7	-12	-3	-1	0	-1	1	2
-1	-4	0	0	0	-2	0	0
-8	5	2	0	-2	1	-1	0
-1	8	-3	-1	-2	-1	3	-5
2	-10	1	1	-1	1	4	1
-1	-5	-1	-1	-1	0	2	3
-2	-1	-3	-2	-1	-3	3	3
-1	-8	-3	-1	-1	1	1	4
-6	0	-1	0	-1	-1	-4	-13
5	-2	0	-1	-1	-1	3	4
-3	-3	-2	1	-1	1	1	1
2	4	0	-2	0	-1	0	0
-3	-4	0	-2	0	-2	4	4
-3	4	-2	-1	-1	-2	-13	-8
-7	-10	2	-1	0	-1	4	-2
2	1	0	-1	-1	3	6	7
2	-8	2	1	1	6	-1	-1
-3	9	-4	-2	-3	1	-4	-5
0	-5	-1	0	-1	-4	-3	-4
-3	-5	-1	-1	-1	0	-2	3
-4	5	-1	-1	-2	-4	-2	-3
-9	-11	-1	0	-2	0	-6	-9
-9	-11	-1	0	-2	0	-6	-9
-1	7	-1	-1	0	-1	4	3
1	2	0	1	-1	-2	-1	0
-7	-4	1	-3	0	-5	-2	-3
4	8	0	-1	-2	-5	-1	1
9	1	-4	0	0	-3	1	-1
-2	0	-1	-1	-1	1	-4	-2
0	-1	-1	-1	-1	-6	-4	-5
-1	-3	0	-1	-1	-3	-2	-1
2	-4	-1	-2	0	-4	-3	-3
2	4	-2	0	-2	-3	0	-5
1	-8	1	0	0	-4	-2	0
0	-3	-2	-2	0	1	-3	0
0	1	-1	0	-1	-3	-10	-3
-5	-3	1	-1	-2	-1	1	-4
-5	-31	0	1	-3	-3	-1	-2
1	0	-1	-1	0	-1	-2	-1
-4	-6	-1	-1	-1	-7	3	2
9	6	0	1	0	2	6	5
-4	-1	-1	-1	-1	0	3	-2
-4	-4	-2	-1	-1	2	6	4
5	14	-1	-1	0	4	0	0
-1	-2	-3	-2	-1	-10	-11	-5
-2	1	-1	0	-1	2	4	3
0	2	0	-2	-1	-1	-1	1
-5	-8	-1	-1	0	3	-1	-1
-1	4	-2	0	1	3	0	-2
-5	-5	2	-1	0	6	-1	0
1	1	-2	0	-2	-6	0	1
1	-4	1	0	0	0	-13	-5
-1	-3	1	-2	-1	0	0	4
-3	-9	0	-1	-1	2	-1	-2
2	-2	0	-1	0	2	-2	-5
-7	-5	-1	1	-1	-4	0	-6
-5	-3	1	0	-1	3	0	0
-6	-9	-2	-2	-2	-2	-3	-10
-1	-4	-1	-1	0	-2	0	1
-1	1	-3	-1	0	2	6	3
-1	3	0	0	-1	2	0	-3
-2	2	0	-1	0	0	-1	1
2	0	-2	-1	-2	-3	-8	-5
-4	1	0	-1	-1	-3	3	3
-3	-5	-1	-1	-1	-2	0	-1
-2	7	-1	1	0	-2	-1	-4
-3	-6	2	-1	0	-2	0	0
-2	-1	-1	-1	-1	-2	-1	0
-2	-12	0	-1	-2	-6	-11	0
-1	1	0	0	-2	0	-3	-1
0	1	-1	-1	-2	-3	-3	-1
-1	8	0	0	0	-2	3	0
-3	-3	-1	-1	-1	-2	-2	-2
0	-9	-1	-1	-1	-2	1	1
6	6	-1	-1	-1	0	3	0
-6	-3	-1	-1	-1	-1	-2	1
-3	-5	0	0	0	-1	-1	-1
-4	1	0	-2	0	3	1	1
-8	-2	0	-1	-3	1	0	-1
-3	5	1	-1	1	4	-2	-1
1	9	-1	0	0	1	1	-1
0	5	0	-1	-2	-1	1	4
1	0	0	1	0	1	0	0
-2	-4	0	1	-1	2	0	-2
-1	-1	0	-1	0	1	-1	0
-2	-2	-2	-1	-2	4	1	-2
1	-1	0	-1	0	-1	-2	-2
-3	-3	-1	0	-2	-4	0	0
0	-2	-2	-1	0	-6	-2	0
-2	6	-3	-2	-1	4	-1	-1
-8	-22	-3	-1	-1	2	3	1
-1	-5	-2	0	-1	-1	1	0
0	6	2	-1	0	0	0	0
1	4	0	0	-1	-3	-1	1
-2	-2	0	-1	0	-2	-1	-2
-2	-4	-1	0	-1	0	-1	0
-2	-3	0	-2	-2	0	-1	-1
0	0	0	0	0	2	1	0
-2	-6	-2	-1	-2	1	-1	0
0	-1	-2	0	-1	-2	-2	-1
0	1	-1	-3	0	3	1	0
0	4	0	0	0	1	0	0
-2	-15	-2	-1	-1	-12	-7	-4
-2	0	0	0	0	0	2	-1
-1	4	-3	-1	-2	2	2	1
-2	5	-1	-1	-2	-6	-2	-1
-5	-17	0	-1	0	2	2	0
-8	-8	-3	0	-2	-1	-1	-2
23	8	-6	0	-3	-3	-3	-1
-2	2	0	-2	0	0	0	0
-5	-2	3	0	1	0	2	0
0	2	0	1	0	-6	-2	0
-10	7	2	-3	-2	0	0	0
0	-8	-3	-1	-1	1	-1	-2
-4	7	0	-1	0	-3	0	-1
3	4	0	-1	0	1	-1	-1
0	0	0	-1	-1	-2	-1	-1
-2	6	1	-1	-2	4	-1	0
-1	0	0	0	0	2	-2	-1
-1	0	0	0	0	2	-2	-1
-4	-4	-1	2	0	0	0	0
-4	-4	-1	2	0	0	0	0
3	-2	0	2	-1	3	0	1
-2	6	1	-2	-1	1	0	0
6	-5	-3	0	-2	-1	-2	-3
5	-6	-1	-1	0	3	-1	-2
18	5	-2	-1	-4	-16	-6	-1
-5	-2	0	-2	-1	-12	-1	-2
2	11	0	-1	0	1	2	0
11	2	-3	-1	-1	2	0	0
-3	-7	-1	0	-2	0	0	0
2	1	0	-1	0	-2	-2	0
3	2	-1	0	-1	0	-1	-1
1	-5	-2	-2	0	4	-1	1
3	6	2	-1	-1	-2	1	-1
-7	-2	-1	0	-1	-3	-2	-1
3	3	0	-1	0	0	-2	2
4	0	-1	0	-1	0	0	1
1	10	0	0	-2	3	4	-1
8	3	-2	0	5	9	0	2
0	2	0	0	1	2	-3	-1
-4	-3	-1	-2	-1	0	-2	-1
-2	-3	-1	0	-2	3	2	-1
-1	-5	0	0	-1	2	0	2
-7	0	-2	-2	1	0	-1	0
0	-7	-2	-2	-1	0	-1	-2
0	-7	-2	-2	-1	0	0	1
-4	4	-1	-2	0	0	3	0
11	3	1	0	0	-1	-2	0
-4	0	1	-2	-1	-1	0	0
2	0	-4	-1	-2	-7	-2	-1
1	-2	0	0	-1	6	0	-2
-4	-3	0	-2	0	1	-2	1
-8	-1	1	-1	-1	-1	-1	-3
3	-1	0	-2	0	-2	0	1
3	-2	0	-1	-1	-2	1	0
-1	-9	-2	0	1	3	0	1
3	1	0	-2	-1	-1	1	-1
-6	-4	0	0	-1	1	-2	0
-1	2	-1	-2	-1	-2	1	-2
5	1	-3	-1	-1	0	-1	0
0	2	-1	0	0	-1	-2	-1
0	0	0	0	-1	-1	1	-3
1	-6	-1	-1	-3	-3	0	-1
2	5	-1	0	-2	2	0	0
13	2	-2	1	-1	-1	-3	-2
-1	-6	1	0	-1	2	0	-2
-1	-1	1	-1	-3	-4	-4	-3
-1	-1	1	-1	-3	-4	-4	-3
1	10	0	0	0	1	-1	2
-8	-1	0	-2	-2	0	1	0
0	-3	-1	-1	-1	0	-2	-2
2	-3	-1	0	0	-7	2	2
0	4	0	-1	0	-1	1	-1
3	-2	-1	-1	-1	0	-1	-1
-5	-3	0	-1	-1	-1	-2	-3
-4	-5	-1	-1	0	0	-1	0
-2	0	0	-1	-1	1	1	-1
0	-4	-1	-2	-1	-4	-2	-1
-5	0	-1	0	0	1	-2	-1
1	4	1	-3	0	2	0	1
2	3	1	-1	1	0	1	-1
0	3	1	-1	-3	-2	-1	-2
-10	-6	-2	1	-2	1	-1	-1
-4	-6	0	0	-1	0	0	2
-3	-4	-1	0	-1	-6	-1	-3
-4	-2	-1	0	-1	-1	-1	-1
2	1	-1	-1	0	-3	-2	-1
0	4	0	0	2	3	1	1
-5	-3	1	-2	-1	-1	-2	-1
6	-3	-2	-2	-1	-2	1	-1
0	-4	-2	0	-1	-1	-1	1
-4	-2	1	0	-1	-1	3	-1
-1	6	1	1	-2	-7	0	-1
-5	1	-1	0	-1	1	1	-1
2	4	1	0	-1	-1	1	-2
-2	-1	-1	-2	0	-1	-1	0
-1	-14	1	1	0	-1	-1	1
-2	-6	-1	-1	-2	0	-1	0
-2	-2	-1	-1	0	-1	-5	-2
-1	-5	-1	-1	1	0	0	-1
-1	-1	-1	-1	-1	-1	-3	-1
0	1	-1	0	0	0	0	0
0	1	0	-1	0	-2	-1	-2
-2	-3	-1	-1	0	0	1	0
1	5	0	-2	0	-1	-1	0
0	0	-1	-1	-1	0	-2	-2
0	-4	-1	-1	-1	2	0	-1
1	-2	0	-1	-1	0	2	0
0	-1	-2	-2	-1	-3	-3	-2
0	-1	-2	0	0	-1	-1	-1
2	-1	0	-1	-1	-2	-1	-2
-2	-4	-1	-1	0	0	-3	-2
-2	-3	-1	0	0	0	1	-2
1	4	-2	-2	0	-2	-2	-3
-2	-3	1	0	0	0	-1	-1
-1	1	-1	0	0	-1	1	0
-1	3	-1	-2	-1	1	-1	0
1	3	-1	0	-2	-1	-1	0
-3	-2	1	-2	-1	0	1	-2
-2	-5	-1	0	-1	-2	-3	-2
1	1	0	-1	-1	0	-1	-1
-1	2	-1	-1	-1	-1	0	-1
1	1	0	-1	0	-1	-1	0
0	-2	0	-1	-1	-1	1	0
-2	-3	-2	0	0	0	-1	1
1	0	-1	-1	-2	-1	-3	0
0	-4	1	0	0	0	0	-2
-2	-2	-1	-2	-1	0	0	2
-1	1	1	-2	0	-2	-1	2
2	0	0	0	-1	2	3	4
-2	-3	-2	1	0	-1	-1	-1
1	0	1	-1	-1	0	0	-3
-1	3	-2	-1	0	-1	0	1
-1	-1	-1	1	2	2	-4	-1
4	-7	-2	-1	-1	1	1	2
8	2	1	-3	0	-1	3	3
1	1	1	-1	-4	-3	2	-2
0	0	0	-1	-3	-13	-4	-3
-22	-6	-3	-1	0	-11	-12	-14
-9	-2	-3	-2	-4	4	-3	6
0	-9	0	0	-4	-15	4	8
28	7	4	0	-6	17	28	32
24	10	-5	1	17	47	-25	4
-37	-4	-8	1	18	21	-19	-74
-3	-7	1	-2	-14	-17	14	22
3	-3	-5	0	-8	11	-4	-1
4	0	2	-2	-3	-9	7	2
-13	-3	-2	-2	-6	-9	-1	-1
-23	-20	-5	3	-2	-3	0	-8
13	2	2	-1	-9	-26	2	16
-6	-2	-2	1	2	9	3	-8
-6	-2	-2	1	2	9	3	-8
-7	0	-1	-2	-1	11	1	3
3	5	5	-3	8	11	5	-4
20	8	1	0	-1	-23	19	26
-1	3	1	1	5	19	32	9
5	5	3	0	2	21	4	11
1	4	5	2	5	-15	-8	-3
13	-1	-5	-4	-10	-19	-20	-10
1	10	-1	1	1	-5	-16	-10
21	7	-3	0	-1	10	6	2
1	1	1	0	0	-3	5	8
1	1	1	0	0	-3	5	8
-4	-6	-3	1	-1	-1	-7	0
1	-6	-3	-3	-1	2	3	8
-9	-6	-2	-3	-1	1	1	-9
-3	-3	1	-1	0	-2	-2	0
-14	-3	-3	0	6	25	-15	-21
-6	-2	-1	0	0	6	-1	-15
5	4	-2	0	-3	-11	7	9
-3	-2	0	0	-2	-6	1	-6
0	-3	0	1	0	1	-35	-37
3	2	0	-1	-1	-1	0	4
9	-7	-2	-1	1	9	9	6
-4	-1	1	-1	-1	-5	2	9
-6	0	-1	-1	1	15	13	3
2	1	1	-1	0	11	23	6
1	-22	1	1	0	2	2	4
-15	-25	8	2	-1	-7	-9	-3
0	-8	-5	-1	1	-2	0	2
2	1	-4	0	-1	0	1	2
-8	-1	-1	0	-1	-2	-2	-4
2	2	1	-1	1	0	2	0
-2	0	0	-1	-1	-1	-1	0
-3	0	0	-1	2	2	-1	0
1	5	0	-1	-3	-10	2	0
2	0	-1	-1	-1	3	3	0
-3	-1	-2	1	2	-4	-5	-1
0	0	0	-2	-1	-1	0	-2
0	-2	-1	-1	0	4	0	-1
-3	-3	-3	0	0	-1	0	-1
1	-1	1	-1	0	-1	0	1
-1	-2	-1	-1	-2	1	-1	-1
-3	-2	-1	-1	-1	-2	0	-4
-1	0	0	-1	-1	0	-2	1
-1	-1	-1	0	0	-1	-1	-1
1	3	-1	-2	0	1	-2	-2
0	2	1	-1	-2	0	0	-1
-1	-1	-1	-2	-3	-4	-2	-1
0	-2	-1	-2	-2	0	2	-1
-1	0	-3	-1	-1	-1	-2	0
1	-1	-1	-1	0	0	-2	-1
0	-1	-1	1	0	0	4	0
-1	1	1	1	-2	-1	-2	0
-3	-1	-1	-1	-1	-1	2	-1
-1	-2	-2	-2	-2	-1	-3	-1
-1	-1	2	-2	0	-3	-2	-1
-1	-10	-1	0	0	-3	-9	-4
0	-2	0	1	-2	1	0	1
-1	3	-2	-1	1	1	0	-1
0	7	0	-1	-1	0	0	1
0	0	-1	-1	-2	0	2	-1
0	-3	1	-1	-2	-1	-2	-1
-2	-1	2	0	0	3	-1	-2
-6	2	1	-2	1	-3	-7	-7
-2	3	0	-1	1	-1	-3	-4
[truncated: 6,224 more rows]
