# Supplementary material for: Flexible Virtual Reality System for Neurorehabilitation and Quality of Life Improvement
Source: Sensors (Basel). 2020 Oct 23;20(21):6045. doi: 10.3390/s20216045 (PMC7672612; doi:10.3390/s20216045)
Supplement: Supplementary file 1 [file sensors-20-06045-s001.zip › S4_EMG/User2/FlexieExtensieAntebrat1.txt]

0	0	0	0	0	0	0	0
0	0	0	0	0	0	0	0
0	0	0	0	0	0	0	0
0	0	0	0	0	0	0	0
0	0	0	0	0	0	0	0
0	0	0	0	0	0	0	0
0	0	0	0	0	0	0	0
0	0	0	0	0	0	0	0
0	0	0	0	0	0	0	0
0	0	0	0	0	0	0	0
0	0	0	0	0	0	0	0
0	0	0	0	0	0	0	0
0	0	0	0	0	0	0	0
0	0	0	0	0	0	0	0
0	0	0	0	0	0	0	0
0	0	0	0	0	0	0	0
0	0	0	0	0	0	0	0
0	0	0	0	0	0	0	0
0	0	0	0	0	0	0	0
0	0	0	0	0	0	0	0
0	0	0	0	0	0	0	0
0	0	0	0	0	0	0	0
0	0	0	0	0	0	0	0
0	0	0	0	0	0	0	0
0	0	0	0	0	0	0	0
0	0	0	0	0	0	0	0
0	0	0	0	0	0	0	0
0	0	0	0	0	0	0	0
0	0	0	0	0	0	0	0
0	0	0	0	0	0	0	0
0	0	0	0	0	0	0	0
0	0	0	0	0	0	0	0
0	0	0	0	0	0	0	0
0	1	0	-1	-1	-1	0	2
0	1	0	-1	-1	-1	0	2
0	1	0	-1	-1	-1	0	2
0	1	0	-1	-1	-1	0	2
0	1	0	-1	-1	-1	0	2
0	1	0	-1	-1	-1	0	2
0	1	0	-1	-1	-1	0	2
0	1	0	-1	-1	-1	0	2
0	1	0	-1	-1	-1	0	2
0	1	0	-1	-1	-1	0	2
0	1	0	-1	-1	-1	0	2
0	1	0	-1	-1	-1	0	2
0	1	0	-1	-1	-1	0	2
0	1	0	-1	-1	-1	0	2
0	1	0	-1	-1	-1	0	2
0	1	0	-1	-1	-1	0	2
0	1	0	-1	-1	-1	0	2
-3	-2	-3	2	0	-2	-2	-5
-3	-2	-3	2	0	-2	-2	-5
0	1	0	-1	-1	0	0	-1
0	1	0	-1	-1	0	0	-1
0	1	0	-1	-1	0	0	-1
0	1	0	-1	-1	0	0	-1
0	1	0	-1	-1	0	0	-1
0	2	-2	-1	0	-2	-7	-1
-3	-3	-1	-1	-2	-4	-2	-4
-3	-3	-1	-1	-2	-4	-2	-4
-3	-3	-1	-1	-2	-4	-2	-4
-3	-3	-1	-1	-2	-4	-2	-4
-1	-2	1	0	0	-2	-1	1
1	0	-1	-2	-1	0	3	2
-1	-2	-1	-1	-1	-2	-1	-2
-1	-3	0	-1	0	0	0	-1
-2	-1	1	-1	-2	-1	-2	-1
-1	0	-3	-1	1	-1	-4	-3
-1	0	-1	0	-1	0	4	-1
-1	-1	0	-1	-1	-1	1	3
0	-1	-2	1	0	-2	-9	-2
1	-1	1	-1	-1	2	4	2
0	-2	-1	-2	0	-2	0	1
-1	0	-1	-1	0	-1	-2	-1
-1	2	1	-1	1	-1	0	-2
-4	-8	0	-1	-1	-2	-6	-10
-1	1	-3	-1	-2	-1	0	0
0	1	-1	-1	-1	-1	-2	4
-1	5	0	-1	0	-1	-1	1
-1	-1	-3	0	-1	0	4	0
-2	-3	0	-1	-1	-1	-2	-3
-1	0	0	-1	0	-1	-1	-2
0	-4	-2	1	-1	-2	-5	0
-1	-2	0	-2	0	1	4	2
1	0	0	0	0	0	-2	-1
-2	8	1	0	2	-1	2	-2
0	-6	0	-1	-1	-1	0	0
-2	-3	-2	-2	0	-1	-2	-4
0	0	-1	-1	-2	-1	-2	1
0	0	0	0	1	1	-1	-1
1	-1	-1	-1	-1	0	5	2
1	-1	-1	-1	-1	0	5	2
-2	-8	-3	-1	0	-2	-2	-2
-2	-8	-3	-1	0	-2	-2	-2
-2	-8	-3	-1	0	-2	-2	-2
-2	-8	-3	-1	0	-2	-2	-2
-2	-8	-3	-1	0	-2	-2	-2
1	3	-1	-3	-1	-1	0	-1
1	3	-1	-3	-1	-1	0	-1
0	2	1	0	-1	2	3	2
1	1	-1	-2	1	0	1	1
-1	1	-1	0	-1	2	6	1
-1	-3	-1	0	0	-2	-1	1
-1	-3	-1	0	0	-3	-5	-7
-1	-3	-1	0	0	-3	-5	-7
-1	-3	-1	0	0	-3	-5	-7
-1	-3	-1	0	0	-3	-5	-7
-1	-3	-1	0	0	-3	-5	-7
-1	-3	-1	0	0	-3	-5	-7
-1	-3	-1	0	0	-3	-5	-7
-1	-3	-1	0	0	-3	-5	-7
-1	-3	-1	0	0	-3	-5	-7
-1	-3	-1	0	0	-3	-5	-7
-1	-2	0	0	-3	-2	0	-4
-1	-2	0	0	-3	-2	0	-4
1	2	2	-1	-1	-1	2	2
1	2	2	-1	-1	-1	2	2
2	-1	-1	-1	-2	-1	2	0
2	-1	-1	-1	-2	-1	2	0
-2	0	0	-2	-1	-2	-1	-4
-2	0	0	-2	-1	-2	-1	-4
-2	0	0	-2	-1	-2	-1	-4
-2	0	0	-2	-1	-2	-1	-4
0	0	-2	0	-1	-3	-2	0
0	0	-2	0	-1	-3	-2	0
1	0	-1	0	0	0	-2	-1
1	0	-1	0	0	0	-2	-1
0	0	-1	-1	-1	0	0	-1
2	0	0	-2	0	-1	0	1
-1	-1	0	-1	1	0	-2	-2
0	-2	0	-1	-1	0	1	-1
0	-2	0	-1	-1	0	1	-1
-1	0	1	-1	0	0	-1	-1
-1	0	1	-1	0	0	-1	-1
-1	-2	0	-1	-1	0	-4	-1
-1	1	-1	1	0	1	-1	-1
-1	1	-1	1	0	1	-1	-1
0	0	-2	-1	-2	-2	0	1
0	0	-2	-1	-2	-2	0	1
0	0	-2	-1	-2	-2	0	1
0	-2	-1	0	0	1	-3	-2
0	-2	-1	0	0	1	-3	-2
0	-2	-1	0	0	1	-3	-2
0	-2	-1	0	0	1	-3	-2
0	-2	-1	0	0	1	-3	-2
-1	-3	-1	-1	-1	0	1	-1
-1	-3	-1	-1	-1	0	1	-1
0	-1	0	0	1	0	-2	0
-1	1	1	-1	-1	-3	-2	1
0	0	0	-2	-1	-2	-2	-3
0	0	0	-2	-1	-2	-2	-3
0	0	0	-2	-1	-2	-2	-3
0	-2	-1	0	0	-1	0	-1
-1	-1	-1	-1	-1	-2	3	1
-1	-1	-1	-1	-1	-2	3	1
-2	0	-2	-1	-1	-1	0	-3
0	-1	2	-2	-1	0	0	-1
0	-1	2	-2	-1	0	0	-1
-2	1	-1	0	0	0	-1	-1
-1	-3	-1	0	-1	-2	-5	-8
0	-1	0	0	1	0	0	0
1	1	-2	0	0	-1	-2	-1
-1	-1	0	1	0	0	0	-3
-1	-1	0	1	0	0	0	-3
-1	-1	0	1	0	0	0	-3
-1	-1	0	1	0	0	0	-3
-1	-1	0	1	0	0	0	-3
-1	-1	0	1	0	0	0	-3
-2	-1	-2	-1	-2	-2	-1	-1
-2	-1	-2	-1	-2	-2	-1	-1
0	0	-2	-2	0	0	-4	-3
0	0	-2	-2	0	0	-4	-3
-2	0	0	1	-2	-1	-1	-1
-2	0	0	1	-2	-1	-1	-1
0	-1	-1	-1	1	0	2	0
0	0	-1	-2	-1	0	0	-1
0	-1	-2	-1	0	-2	-3	-1
0	-1	-2	-1	0	-2	-3	-1
-1	-2	0	0	0	0	-2	-1
-1	-2	0	0	0	0	-2	-1
0	0	1	0	0	0	0	1
0	-2	-1	-2	0	-1	2	0
0	-2	-1	-2	0	-1	2	0
-2	-2	-1	-1	1	-1	-2	0
-2	-2	-1	-1	1	-1	-2	0
0	-1	-2	0	-1	-2	0	-1
0	-1	-2	0	-1	-2	0	-1
0	-1	-1	1	0	0	3	2
0	-1	-1	1	0	0	3	2
1	0	-1	-2	-1	0	-1	1
1	0	-1	-2	-1	0	-1	1
-1	1	-1	-2	-1	1	-1	-5
0	0	-1	-1	0	-1	-6	0
0	-1	-1	0	-1	-2	-2	-1
0	-1	-1	0	-1	-2	-2	-1
-1	-2	0	-1	-1	0	2	2
-1	-2	0	-1	-1	0	2	2
0	0	-1	-1	-2	-3	3	-1
-1	1	-1	0	-1	2	-1	0
-2	-3	-2	-1	1	-2	-4	-3
0	-1	0	-1	0	1	1	1
-4	-3	-3	-1	0	-2	-5	-6
-1	-1	-1	0	-2	-1	-2	-2
-1	-1	0	-1	-2	-2	1	-2
34	0	-1	0	-1	0	1	-2
34	0	-1	0	-1	0	1	-2
9	-3	-2	0	-1	-1	-2	-2
-4	0	1	-1	-1	0	1	2
-4	0	1	-1	-1	0	1	2
-3	-1	-1	-1	0	-1	1	-1
-1	-2	-1	-1	-1	-4	-5	-4
-5	-2	0	0	-1	-1	1	-1
-2	-2	-2	-1	-2	2	3	1
-1	0	1	-1	-1	-1	-1	1
-1	0	1	-1	-1	-1	-1	1
-1	-2	-1	-1	-1	0	-1	-2
-2	-2	-1	-2	-2	1	-1	-1
0	0	-2	0	0	1	0	-1
0	0	-2	0	0	1	0	-1
0	0	-2	0	0	1	0	-1
0	0	1	-2	0	1	-1	-1
-2	1	-1	-2	-2	-1	-3	-2
-1	-2	1	-1	-2	-1	-3	-1
0	-4	-1	-1	-2	-3	-2	2
-2	-1	0	0	0	0	-2	-1
1	0	0	1	-3	0	2	-1
0	-2	-1	-3	1	-1	1	2
-1	-1	0	-1	-1	0	3	3
-1	-1	-1	-1	-1	-2	-8	-1
0	-2	-2	0	1	0	4	1
0	1	0	-1	0	1	3	2
0	-2	-2	-1	-2	1	-2	-1
-1	-1	-1	-1	-2	-1	1	-1
-1	-1	-1	-1	-2	-1	1	-1
-2	0	1	0	-1	0	0	0
-2	0	1	0	-1	0	0	0
1	-2	1	-1	-1	-1	-1	-2
1	-2	1	-1	-1	-1	-1	-2
-1	-1	-3	0	-1	-1	0	0
-1	-1	-3	0	-1	-1	0	0
0	0	-2	-1	-1	2	5	-1
-2	0	-1	0	0	-1	-4	-1
-2	0	0	-3	-2	-2	-7	-6
-1	1	-1	0	0	-1	1	-1
1	0	0	0	0	1	2	2
1	-2	1	0	-2	1	1	-2
0	-2	-1	-1	-1	1	1	1
0	-2	-1	-1	-1	1	1	1
-1	-1	0	-2	0	1	1	0
-1	-1	0	-2	0	1	1	0
1	-2	-2	0	-1	0	0	-1
1	-2	-2	0	-1	0	0	-1
-1	-1	0	-1	-1	0	0	1
-1	-1	0	-1	-1	0	0	1
-3	0	0	0	0	-3	-13	-7
-3	0	0	0	0	-3	-13	-7
0	-1	-1	1	-1	1	2	1
-2	-2	-3	1	-2	-3	-3	-2
-2	-2	-3	1	-2	-3	-3	-2
1	0	-2	-1	-2	-2	-2	0
-2	-2	-1	-1	-2	-2	-4	-6
0	-2	-1	0	-1	-1	0	-1
-1	0	-1	-2	0	1	2	0
-1	0	-1	-2	0	1	2	0
0	0	1	0	-1	-2	-4	-5
-1	-1	-2	0	-1	-1	1	-2
-1	0	-1	0	-1	0	1	0
0	0	-1	1	0	1	0	0
0	0	-1	1	0	1	0	0
0	0	-1	0	-1	0	1	-1
0	0	-1	-1	0	-1	0	-1
0	0	-1	-1	0	-1	0	-1
-2	-1	0	-1	0	0	0	-3
-2	-1	0	-1	0	0	0	-3
0	0	-1	-1	0	1	0	-1
0	0	-1	-1	0	1	0	-1
-1	-2	0	0	-2	-1	1	0
-1	-1	-1	0	-1	0	0	1
-1	-1	-1	0	-1	0	0	1
-1	-2	-3	0	-2	0	1	-1
-1	-1	-2	0	-2	-2	-3	-3
0	0	2	-1	0	-1	0	-1
-2	-2	1	0	0	-1	-2	-2
0	-1	0	0	-1	1	2	-1
0	-1	0	0	-1	1	2	-1
-1	-1	-1	-1	0	-2	-5	-5
0	1	0	-1	0	-1	-2	-1
-4	-2	0	-1	-1	2	-1	-2
-4	-2	0	-1	-1	2	-1	-2
-4	-2	0	-1	-1	2	-1	-2
1	-1	-1	-1	1	2	1	1
-2	-1	-1	0	-1	-1	1	-1
-2	-1	-1	0	-1	-1	1	-1
-1	-1	2	1	-2	-1	1	-1
0	1	-1	-3	0	-1	-2	0
0	-1	-1	0	0	-2	-1	-1
0	-1	-1	0	0	-2	-1	-1
0	-2	1	-1	-1	-1	-3	-1
-1	1	-1	-1	-2	-1	0	0
-1	1	-1	-1	-2	-1	0	0
-1	1	-1	-1	-2	-1	0	0
0	0	0	0	-1	1	1	1
0	0	0	0	-1	1	1	1
0	0	0	0	-1	1	1	1
-1	-3	0	0	-1	-1	0	-1
0	-1	-2	0	-1	-2	-4	-2
0	-1	-2	0	-1	-2	-4	-2
-1	0	-1	1	-1	-2	-4	-3
-1	0	-1	1	-1	-2	-4	-3
0	-1	-1	-2	0	-2	-2	-1
0	-1	-1	-2	0	-2	-2	-1
-1	-2	-2	0	-1	-1	0	1
0	-1	-1	1	-1	-1	-3	-1
0	0	-1	-1	-1	0	-1	-3
-1	-1	0	-1	-2	-1	-2	-3
-2	-1	-1	0	-1	1	0	0
-1	-1	-2	0	-2	-1	1	2
-2	1	0	0	-1	0	-1	0
0	-1	1	0	0	-2	2	-2
-1	-3	-1	-1	-2	-1	1	1
-1	-3	-1	-1	-2	-1	1	1
-1	0	-1	1	-1	0	2	-1
1	1	-2	-1	-1	0	0	0
-1	0	-1	-1	-3	-1	-5	-3
-1	0	-1	-1	-3	-1	-5	-3
-1	-1	-2	-2	-1	-3	1	0
-1	-1	-2	-2	-1	-3	1	0
0	0	-1	-1	-1	1	1	2
0	0	-1	-1	-1	1	1	2
-2	0	-2	-2	-2	-1	-1	-1
-1	-1	0	0	-1	1	2	0
-1	-1	0	0	-1	1	2	0
-2	-1	-1	-2	-2	-1	-2	-4
0	0	0	-1	0	-1	-3	-2
-1	-1	-2	1	-2	-2	3	1
0	2	0	0	-1	-1	0	0
0	-1	0	1	0	2	-1	-2
0	1	2	-2	0	1	-1	0
0	1	2	-2	0	1	-1	0
-2	0	-1	-1	0	0	-1	1
-1	-1	0	-1	-1	1	4	2
-2	-2	-1	0	-2	0	0	-2
-2	-2	-2	-1	-1	-1	2	-2
-2	-2	-2	-1	-1	-1	2	-2
-1	-2	-2	0	0	-1	1	2
0	0	-1	-2	-3	-1	-2	-1
-1	1	-1	-2	-1	-1	-2	-2
-1	1	-1	-2	-1	-1	-2	-2
0	-2	-1	-2	-1	-2	1	-2
-3	-3	-1	0	-1	0	1	-2
-1	0	-1	0	-1	-1	3	-1
-1	0	-1	0	-1	-1	3	-1
-1	0	0	-1	1	-1	-6	-4
-1	-2	1	-1	-1	-2	2	0
-1	-2	1	-1	-1	-2	2	0
0	-1	-2	0	-2	-1	4	3
1	0	-2	-1	0	-2	1	1
1	0	-2	-1	0	-2	1	1
1	0	-2	-1	0	-2	1	1
0	0	0	-1	-1	-1	0	-1
-1	0	0	-2	-1	0	2	0
-1	0	0	-2	-1	0	2	0
0	0	-1	-2	-1	-2	-3	-5
-1	-2	-2	1	-2	-2	-1	-1
-1	-2	-1	-1	-1	1	0	1
-1	-2	-1	-1	-1	1	0	1
-1	-2	-1	-1	-1	1	0	1
-1	2	0	-1	-1	2	0	-1
-1	2	0	-1	-1	2	0	-1
0	0	0	-1	0	-1	2	4
0	-3	0	-1	-1	-1	-1	1
0	-3	0	-1	-1	-1	-1	1
-1	1	0	0	-1	-2	-2	0
-1	1	0	0	-1	-2	-2	0
-1	1	0	0	-1	-2	-2	0
0	-1	-1	-2	-1	-2	-3	0
-2	0	-1	1	0	0	-1	0
-2	0	-1	1	0	0	-1	0
-1	0	0	-1	-2	0	0	0
-1	0	0	-1	-2	0	0	0
-1	0	0	-1	-2	0	0	0
-1	0	0	-1	-2	0	0	0
-1	0	0	-1	-2	0	0	0
-1	0	0	-1	-2	0	0	0
0	-2	-2	2	0	-1	1	1
0	-2	-2	2	0	-1	1	1
0	-2	-2	2	0	-1	1	1
0	-2	-2	2	0	-1	1	1
-2	-2	-3	1	-2	-1	-1	-1
-2	-2	-3	1	-2	-1	-1	-1
-2	-2	-3	1	-2	-1	-1	-1
-2	-2	-3	1	-2	-1	-1	-1
-2	-2	-3	1	-2	-1	-1	-1
0	0	-2	0	1	0	-1	-1
0	0	-2	0	1	0	-1	-1
-1	-2	-3	0	-1	0	-1	1
-1	-2	-3	0	-1	0	-1	1
-1	-2	-3	0	-1	0	-1	1
-1	-2	-3	0	-1	0	-1	1
-3	0	-2	-1	0	-3	-4	0
-3	0	-2	-1	0	-3	-4	0
0	-2	-1	-1	-1	0	1	0
0	-2	-1	-1	-1	0	1	0
-1	0	-1	0	-2	-1	1	-2
-1	0	-1	0	-2	-1	1	-2
-2	-3	0	-2	1	-1	2	1
-2	-3	0	-2	1	-1	2	1
-1	-2	0	-1	-2	0	-2	-2
-1	-2	0	-1	-2	0	-2	-2
-1	-2	0	-1	-2	0	-2	-2
-1	-2	0	-1	-2	0	-2	-2
-1	-2	0	-1	-2	0	-2	-2
-1	-2	0	-1	-2	0	-2	-2
0	-2	0	0	-1	1	-2	1
0	-2	0	0	-1	1	-2	1
0	0	0	0	0	0	-4	0
-1	-1	-1	-2	-1	1	-2	0
-1	-1	-1	-2	-1	1	-2	0
0	-1	0	-2	-2	-1	0	-1
1	-2	-1	0	-1	-2	1	0
0	-2	-2	-1	-2	0	1	0
0	-2	-2	-1	-2	0	1	0
0	-2	-2	-1	-2	0	1	0
1	-1	-2	1	-2	0	-1	1
1	-1	-2	1	-2	0	-1	1
1	-1	-2	1	-2	0	-1	1
-3	-1	0	0	-1	-3	2	0
-3	-1	0	0	-1	-3	2	0
-3	-1	0	0	-1	-3	2	0
0	-1	0	-2	0	3	0	-3
1	1	-1	-1	0	-1	-4	-2
0	1	0	0	2	-1	1	3
0	1	0	0	2	-1	1	3
-1	0	-2	-2	-1	0	3	-1
-2	-1	0	0	0	0	0	-1
-2	-1	0	0	0	0	0	-1
0	-1	-2	-1	-1	1	-2	-1
0	-1	0	-2	-1	1	-1	0
-1	-1	-2	-2	0	-3	-1	0
0	0	-1	-1	-1	-1	-2	-1
0	1	0	1	1	-1	0	-3
-2	-3	-1	-1	0	0	2	-1
-2	-1	0	-1	-1	-1	2	3
-2	-1	-1	-1	0	0	-5	-2
-2	-1	-1	-1	0	0	-5	-2
-2	-1	-1	-1	0	0	-5	-2
-2	-1	-1	-1	0	0	-5	-2
0	0	-2	0	-2	-2	0	0
0	0	-2	0	-2	-2	0	0
0	0	-2	0	-2	-2	0	0
-1	1	0	-2	0	-1	-1	-2
-1	1	0	-2	0	-1	-1	-2
-1	1	0	-2	0	-1	-1	-2
-1	1	0	-2	0	-1	-1	-2
0	0	0	-1	-1	0	0	-2
0	0	-2	0	-1	-2	3	0
0	1	0	-1	-2	-1	0	-1
0	1	0	-1	-2	-1	0	-1
0	-1	-2	-1	-1	1	1	1
0	-1	-2	-1	-1	1	1	1
-1	0	-1	0	-1	0	-2	1
1	-1	-1	-1	-1	-1	0	-3
0	-1	-2	-2	-1	2	5	3
0	1	1	-2	-1	1	-1	-3
0	1	1	-2	-1	1	-1	-3
0	-2	0	-2	-2	-1	0	-1
0	-2	0	-2	-2	-1	0	-1
0	-2	0	-2	-2	-1	0	-1
0	-2	0	-2	-2	-1	0	-1
0	-2	0	-2	-2	-1	0	-1
0	-2	0	-2	-2	-1	0	-1
-1	0	0	-1	0	0	0	0
-1	0	0	-1	0	0	0	0
-2	-1	-2	-1	-1	-1	3	-2
-2	-1	-2	-1	-1	-1	3	-2
-2	-1	-2	-1	-1	-1	3	-2
-2	-1	-2	-1	-1	-1	3	-2
-2	-1	-2	-1	-1	-1	3	-2
-1	-1	0	0	-2	-3	-2	-2
-1	-1	0	0	-2	-3	-2	-2
-2	-1	-2	-2	-1	-2	-1	-1
-2	-1	-2	-2	-1	-2	-1	-1
-2	-1	0	-1	0	-1	0	-1
-2	-1	0	-1	0	-1	0	-1
-2	-1	0	-1	0	-1	0	-1
-2	-1	0	-1	0	-1	0	-1
0	0	0	-1	-1	-1	0	-1
-2	-2	0	-1	0	0	-2	0
-2	-1	0	-1	-2	0	-1	-1
-1	0	0	-1	-2	-1	-2	-6
-1	-2	-2	0	-2	0	1	0
-1	-2	-2	0	-2	0	1	0
1	0	-1	-1	0	-2	-2	0
-3	-1	0	-2	0	-1	-1	-1
-2	-1	0	-2	-1	-1	-2	0
0	1	-2	0	-2	0	-4	0
0	-2	-1	-2	-1	0	-2	-2
-2	-2	1	2	0	-1	-3	-3
1	0	-1	-1	-1	0	-2	-1
-2	-1	-1	-1	-1	-2	0	0
0	0	-1	1	0	0	-5	-1
0	-2	-2	1	-1	0	-4	-2
0	-2	-2	1	-1	0	-4	-2
-1	-2	0	-1	-1	-2	2	-1
0	0	-2	-3	-1	0	0	0
-2	0	-1	0	-3	1	-2	-2
-2	0	-1	0	-3	1	-2	-2
-2	-2	-1	0	0	-2	1	1
1	-1	1	-1	-1	-1	1	0
1	0	-4	1	-1	0	-2	-1
0	-2	-2	-1	-1	-1	-4	-5
-1	-1	-2	-2	-1	1	0	0
-1	0	2	0	-1	-2	-5	-2
-1	0	2	0	-1	-2	-5	-2
-1	0	2	-2	-3	0	0	-1
3	1	1	0	-1	-1	-4	0
1	-4	0	0	0	-1	0	3
-2	-3	1	0	-1	-1	-3	-1
0	-1	-1	-2	-1	0	1	2
0	-1	-1	-2	-1	0	1	2
-3	-2	-2	-2	-1	-1	-3	-2
2	0	0	0	1	0	-2	2
2	0	0	0	1	0	-2	2
-2	1	-1	0	-1	-1	-4	-3
-2	1	-1	0	-1	-1	-4	-3
-2	-2	-2	-2	-1	-1	1	-2
-2	-2	-2	-2	-1	-1	1	-2
2	7	-1	-2	0	-1	-2	1
-4	-6	0	-1	0	-2	-2	-3
-4	-6	0	-1	0	-2	-2	-3
-1	2	-2	-2	-2	-1	1	0
0	-5	-1	1	-1	-1	-2	0
0	-5	-1	1	-1	-1	-2	0
-2	-1	-1	0	0	-2	-2	-6
-1	-2	0	0	0	-2	3	4
0	2	-1	0	0	-1	-2	2
-1	0	0	-1	0	-1	-2	-1
1	7	-2	-1	0	1	-2	-3
1	5	0	-1	-2	-2	-4	-4
3	3	-2	-1	-1	0	1	0
-3	-3	0	0	0	-2	-9	-5
-1	-2	0	0	-1	-2	-1	2
-1	0	1	0	0	-2	-3	0
-1	-1	1	-1	0	1	3	0
-1	0	-2	-1	-1	-1	2	0
-1	0	-1	-1	0	-2	-5	-2
-1	0	-1	-1	0	-2	-5	-2
1	0	-1	1	0	0	0	2
0	-1	-1	0	1	-2	-1	1
0	-1	-1	0	1	-2	-1	1
0	-1	-1	0	1	-2	-1	1
0	-2	-1	1	0	0	-1	3
0	-2	-1	1	0	0	-1	3
-2	-2	-1	-1	-1	0	0	-1
-2	-2	-1	-1	-1	0	0	-1
-1	-1	-1	-2	0	0	-2	0
-1	-1	0	-1	-1	-3	-1	1
0	0	0	1	-1	-1	-2	1
0	-2	0	-1	0	-1	2	-1
0	0	1	-3	0	0	0	0
0	-2	-2	-1	-1	1	-2	0
-1	0	1	-1	0	-1	-1	-1
1	-1	0	-1	-1	-2	0	-1
-1	-2	-1	-2	-1	2	2	0
-1	2	0	-1	0	-2	0	0
-1	1	1	-3	-2	0	0	0
0	0	1	-2	0	0	-2	-3
-3	0	-1	-1	-1	-2	2	-2
0	0	1	-1	-1	-1	-2	0
1	-1	-1	-2	1	-1	2	1
-1	-3	-1	-1	-1	0	-1	0
1	0	0	-1	-1	1	-1	-2
0	0	0	-1	1	-1	3	1
-1	-2	0	1	0	0	-1	-1
-1	0	-1	-2	-1	1	-2	0
0	0	-1	1	-1	-1	0	0
-1	0	-1	-1	0	-1	-1	1
-1	-1	-2	0	-2	-2	-2	-2
-1	-1	-2	0	-2	-2	-2	-2
0	-1	1	0	0	0	1	-2
1	1	-1	0	-1	-1	0	-1
2	-2	0	-1	-1	-2	-1	0
2	-2	0	-1	-1	-2	-1	0
-1	-2	0	0	0	-1	-1	-4
-3	0	-2	-1	-1	0	0	-2
-3	0	-2	-1	-1	0	0	-2
-2	-2	-1	0	0	0	-4	-1
-1	-1	-2	0	-2	-2	0	-1
0	0	-2	-1	0	0	-1	-3
0	0	-2	-1	0	0	-1	-3
-1	-1	-2	-1	-1	0	-1	0
-1	-1	-2	-1	0	-3	0	-2
0	-1	-1	0	-2	-2	-3	0
0	-1	1	-1	0	-1	0	0
0	0	-1	-2	-1	1	0	-1
0	-1	-4	-1	-1	-2	2	-2
0	1	0	1	-1	1	4	0
0	1	0	1	-1	1	4	0
-2	-3	-1	0	0	-1	0	-1
-1	1	0	-1	-2	3	0	2
-1	1	0	-1	-2	3	0	2
1	-2	-1	0	0	2	1	-1
-1	-1	-1	-1	-1	1	0	1
1	0	0	0	-1	-2	-1	1
-1	-1	-1	0	-1	1	1	0
-2	0	-1	-1	-2	-2	-2	-2
0	0	-2	1	0	-1	-2	0
0	-1	-1	-1	-1	0	0	0
-1	0	0	-1	1	0	1	0
-1	1	-1	-2	-1	-1	0	2
-1	1	-1	-2	-1	-1	0	2
-1	-1	-1	0	-1	-1	2	0
-2	0	-1	0	0	0	1	0
0	-2	-1	-2	-3	-1	-1	1
0	0	1	-1	-1	1	3	0
-2	0	-2	0	-1	-2	-2	-3
-1	0	0	0	-2	1	-1	3
-1	-2	-2	0	0	-4	0	0
0	0	-2	-1	-3	-2	0	-1
0	0	-2	-1	-3	-2	0	-1
-1	-1	-1	-1	-1	-3	-1	0
-1	-1	-1	-1	-1	-3	-1	0
0	1	1	0	1	0	0	0
3	0	0	0	-1	-2	-2	2
-1	-2	-3	-1	0	-1	-1	-1
-1	0	1	-1	1	-2	1	-2
-1	0	1	-1	1	-2	1	-2
0	-1	-2	-1	-1	-2	3	-4
5	1	3	-3	0	-4	17	30
5	1	3	-3	0	-4	17	30
15	6	-1	4	-1	15	38	33
-3	-1	1	-3	0	-4	-16	-20
-7	-1	-1	-2	-1	-3	-6	13
5	0	3	-2	-1	0	-2	10
-1	0	0	-1	0	1	4	1
-2	-1	-3	0	-1	1	-4	1
-1	-1	1	0	0	4	0	2
-3	0	0	-1	0	-1	-7	-4
-3	0	0	-1	0	-1	-7	-4
0	-1	0	-2	0	1	-2	0
0	-1	0	-2	0	1	-2	0
0	-1	-3	0	-2	-7	-5	-11
-6	-2	-1	-1	0	-1	-4	-6
-1	0	-1	-2	1	3	1	-9
-1	0	-1	-2	1	3	1	-9
0	0	0	0	1	3	3	3
0	0	0	0	1	3	3	3
-3	0	-1	-1	-1	-3	1	-3
-3	0	-1	-1	-1	-3	1	-3
0	-1	-1	-1	0	-1	-9	0
0	-1	-1	-1	0	-1	-9	0
0	0	-1	-1	-1	-6	-4	0
-3	-3	-2	0	-1	-4	-1	-5
-3	-3	-2	0	-1	-4	-1	-5
1	2	-1	1	-3	0	3	15
1	0	-2	1	-1	-2	6	7
1	2	1	-3	-1	0	5	7
-1	0	-1	0	0	1	-1	0
-3	-2	0	-1	0	2	-4	-2
0	1	-1	-1	-1	-4	-7	-3
0	1	0	0	-1	-3	0	1
-1	-1	-2	-2	-1	-5	-20	-3
-1	-2	-2	0	-2	0	-1	-7
-1	-1	-1	-2	-1	-3	3	6
-1	-1	-1	-2	-1	-3	3	6
-1	-1	-1	-2	-1	-3	3	6
-1	0	-1	0	-1	-1	0	-10
0	0	0	-1	0	2	6	10
-3	-2	0	-1	0	1	0	-2
-1	-1	0	-2	1	2	2	1
2	1	-2	-2	-1	1	0	4
0	0	-1	0	-1	-3	-8	-5
-2	-1	-1	-1	-2	0	-6	-4
-1	0	0	-1	-1	2	-2	-4
-1	0	0	-1	-1	2	-2	-4
-1	0	0	-1	-1	2	-2	-4
-2	-2	-1	-1	-1	1	3	-1
-1	-1	0	-3	0	-1	2	2
-1	-1	0	-3	0	-1	2	2
0	-2	-3	1	1	-1	1	-5
-1	0	-1	-1	-1	1	3	3
-1	0	-1	-1	-1	1	3	3
-2	0	0	-1	-1	-2	4	2
-1	0	-2	-1	-1	0	0	-1
-1	0	-2	-1	-1	0	0	-1
-1	0	-1	0	1	5	4	2
-1	0	-1	0	1	5	4	2
0	0	1	-2	-2	-1	4	8
1	-3	-2	0	0	0	-3	3
0	-1	-1	-1	0	-1	-1	-1
0	0	1	-1	0	0	3	4
-4	-2	-2	0	-2	-5	-7	-16
-1	0	-1	0	1	-1	-1	-3
1	-1	-2	-1	0	1	3	5
1	-1	-2	-1	0	1	3	5
0	1	-1	0	-1	0	-6	3
0	1	-1	0	-1	0	-6	3
-1	0	-1	1	-1	1	-2	2
-1	0	-1	1	-1	1	-2	2
0	0	-1	1	-1	-2	4	4
0	0	-1	1	-1	-2	4	4
1	-1	-2	-1	-2	0	0	1
1	-1	-2	-1	-2	0	0	1
0	-3	0	1	0	1	-2	-7
0	-1	-1	-1	-1	0	1	1
-2	-1	0	0	0	-3	-15	-9
2	1	0	-1	-1	1	9	8
1	1	1	-1	0	1	10	16
-4	-2	-3	-3	-2	-7	-10	-27
-4	-2	-3	-3	-2	-7	-10	-27
-1	-2	-2	0	-1	-3	-6	-10
2	-1	0	1	-2	3	6	10
2	-1	0	1	-2	3	6	10
2	-1	0	1	-2	3	6	10
-1	-1	0	-1	2	1	3	-1
-1	-1	0	-1	2	1	3	-1
-1	1	0	-2	1	-1	-2	1
-1	1	0	-2	1	-1	-2	1
-1	0	-1	1	0	-2	-8	-4
-1	0	-1	1	0	-2	-8	-4
1	-1	-2	-2	-1	0	0	4
1	-1	-2	-2	-1	0	0	4
0	-1	-2	-1	-1	-3	1	2
0	-1	-2	-1	-1	-3	1	2
-1	2	-1	-1	0	-3	-10	-7
-1	-3	0	0	-1	0	-1	-4
0	0	-1	0	0	2	0	1
1	0	0	-2	0	1	4	2
-1	0	-1	0	-2	-1	-4	-7
-1	0	0	-1	-1	-1	2	-4
0	0	-1	0	0	1	5	-2
-1	-1	0	-1	-3	0	-1	0
-1	-1	-2	-1	0	-1	0	0
-2	-2	0	-1	0	-3	1	-6
-1	-2	-1	2	-2	-2	5	9
-1	-1	0	-2	-1	-1	0	-2
-1	-1	-1	0	-1	2	-4	5
-1	0	-2	-1	1	-2	-8	-9
-2	-1	-2	0	0	0	-2	-3
0	1	0	-2	0	2	3	0
1	-1	-1	-1	-1	1	4	5
1	0	-2	-1	-1	0	3	4
-1	-3	-2	0	-2	0	-1	0
1	0	0	-1	0	0	4	-1
-1	-2	-1	-2	-1	0	-3	0
-1	-1	1	0	0	-2	-2	-3
-1	0	-1	-1	0	-1	4	1
-1	1	1	1	-1	2	2	2
0	-2	0	0	-2	0	0	2
1	0	0	0	-2	0	1	3
0	0	-1	-1	0	-1	-3	3
0	0	-1	-1	0	-1	-3	3
-3	-2	-1	-2	-1	-4	0	-3
0	0	-1	-1	0	-1	0	2
0	0	-1	-1	0	-1	0	2
-2	1	0	-1	-2	2	2	3
-2	-3	-1	-2	-1	0	-5	-6
0	-2	0	0	-1	-1	2	1
0	0	-1	-1	0	-2	-3	-4
-1	-2	0	0	0	1	-2	0
-1	-2	-1	-1	0	1	4	7
-1	-2	-1	-1	0	1	4	7
-3	-3	-3	-1	-1	-3	-3	3
0	0	0	-1	-1	1	-1	0
-1	-1	-1	0	-1	0	-3	-1
-2	-2	0	0	1	2	-1	1
-2	-1	-2	0	-1	-2	-1	-7
-2	0	-1	-1	-1	-1	-4	1
-2	0	-1	-1	-1	-1	-4	1
1	-2	0	-1	-1	0	0	0
-1	-1	-1	0	-1	-3	-3	-2
-1	-1	0	-2	-1	0	1	1
-1	-1	0	0	-1	0	-7	-5
-1	0	0	0	0	0	5	1
0	-1	-1	-2	-2	2	6	7
2	0	0	1	-1	-1	1	0
0	-1	-2	-1	0	0	0	0
-2	-1	0	-2	0	0	-1	1
-2	-1	0	-2	0	0	-1	1
-3	-1	0	-1	0	-1	-1	1
-3	-1	0	-1	0	-1	-1	1
-1	0	-2	-2	-2	0	4	1
-1	1	-2	0	-1	-1	0	1
-1	-1	1	-1	0	1	-4	2
1	0	0	-1	0	-6	0	-3
1	1	-2	0	1	-2	-4	-1
1	1	-2	0	1	-2	-4	-1
0	-1	-1	0	-3	-1	-6	-4
0	-1	-1	0	-3	-1	-6	-4
-1	1	-1	-2	-1	0	0	-4
-1	1	-1	-2	-1	0	0	-4
1	-1	-1	-1	-1	1	1	3
-1	0	-1	-1	-2	1	4	-3
-2	0	0	-1	-1	-1	-3	-3
-1	0	0	-2	0	0	-1	1
-1	0	0	-2	-1	-1	-3	1
-2	0	1	0	-1	-1	-7	-2
0	-2	0	-1	0	1	6	1
-2	-1	-1	-2	-2	-2	0	-2
1	1	0	-1	-1	-2	2	0
-1	1	-1	0	0	-2	2	-3
0	-1	-1	0	-1	0	0	1
2	1	-1	-1	0	-3	2	2
-1	-1	-2	-2	-2	-2	-2	2
-1	-1	-2	-2	-2	-2	-2	2
-1	-2	0	-1	-1	-1	0	0
-1	-2	0	-1	-1	-1	0	0
-1	-2	-1	0	0	-2	-2	1
-1	-2	-1	0	0	-2	-2	1
-2	-2	-1	-1	-1	0	0	2
1	-1	-1	-1	-2	-1	-5	0
1	-1	-1	-1	-2	-1	-5	0
0	-1	-1	-2	0	0	-4	-4
-2	0	0	-1	-1	0	-3	0
-1	-2	0	0	-1	0	1	-1
-1	-2	0	0	-1	0	1	-1
1	0	1	-1	1	-1	-1	1
1	0	1	-1	1	-1	-1	1
0	-1	0	0	-2	-1	0	0
-1	-3	0	0	1	0	-2	-1
0	-2	-2	0	-1	-2	-1	3
-1	0	-1	-1	-1	0	0	1
-1	0	-1	-1	-1	0	0	1
1	-1	-2	-2	0	1	3	2
-1	-1	-2	0	-2	-1	-2	-3
-1	-1	-2	0	-2	-1	-2	-3
0	1	0	-1	-2	-2	0	-2
-1	-2	-2	-1	-1	-2	2	0
-1	-1	-1	-1	-1	-3	0	-1
-1	1	-1	-1	1	0	1	0
0	-1	-1	-3	1	0	1	2
1	-1	0	-1	-2	-1	-4	0
1	-1	0	-1	-2	-1	-4	0
0	-1	-2	-2	-2	0	0	0
-1	-2	-1	1	0	0	2	-4
-1	1	-1	-1	-1	0	-2	-3
-3	-1	-1	-1	0	-2	-3	-1
-1	-1	-2	-1	0	-1	-2	-1
-2	-2	-1	0	-1	0	5	2
2	-1	1	-2	0	1	3	3
-3	-2	-2	1	-2	0	1	1
1	-1	0	-1	-2	-1	-3	-1
1	-1	0	-1	-2	-1	-3	-1
1	0	0	-2	0	-2	-1	-2
1	0	0	-2	0	-2	-1	-2
0	-1	-3	-1	-1	-2	2	-1
-1	1	1	-1	-1	-1	-4	0
-1	1	1	-1	-1	-1	-4	0
-1	-1	-3	-2	-1	-1	0	0
0	-1	0	0	1	1	-3	-1
0	-1	0	0	1	1	-3	-1
-1	-1	-1	0	0	0	0	0
-1	2	0	0	-1	-1	-1	2
-1	2	0	0	-1	-1	-1	2
1	-1	0	-1	0	-1	-1	0
1	0	0	0	0	-1	-2	0
-3	-3	0	-2	-1	-1	-3	-6
-3	-3	0	-2	-1	-1	-3	-6
-2	-2	-2	0	-1	-2	-4	-2
-4	-2	-1	1	0	-2	1	-4
-4	-2	-1	1	0	-2	1	-4
-1	-3	-1	0	-2	-2	0	0
-1	-3	-1	0	-2	-2	0	0
-1	-1	-2	0	0	-3	-6	-3
-1	-1	-2	0	0	-3	-6	-3
-1	-2	-1	-1	-1	0	3	4
-1	-2	-1	-1	-1	0	3	4
-1	-2	-1	-1	-1	0	3	4
0	-2	-2	-1	0	-1	2	1
0	-2	-2	0	0	1	2	0
0	-2	0	-1	-1	-1	-1	1
0	0	0	-1	-3	-1	0	-1
0	-1	-3	0	-1	0	1	-1
1	0	-1	-1	-1	1	0	3
1	-3	0	-1	0	-1	-2	-1
-3	0	-1	0	0	-1	-1	-2
-1	-1	1	-2	-1	-1	-1	-1
-1	-1	1	-1	-2	-1	-3	-2
-2	-1	-2	-2	-2	-2	0	1
0	0	-1	0	-2	-1	2	0
0	1	0	-2	-2	0	0	-1
0	1	0	-2	-2	0	0	-1
1	0	-1	0	1	-1	-4	0
1	-1	0	-2	1	-1	-2	1
-1	0	-2	-1	-2	1	5	1
-1	0	-2	-1	-2	1	5	1
-1	0	-2	-1	-2	-2	-1	-1
-2	-2	-3	-1	0	-1	4	0
-1	-2	-1	-1	-1	-2	-1	0
-1	-1	0	-1	-1	1	2	3
-1	-1	-2	-1	0	1	0	-1
-1	-2	-1	0	-1	0	1	0
-1	-2	-1	0	-1	0	1	0
-1	0	-1	0	-1	-2	-4	0
0	0	0	0	-2	0	0	0
-1	0	-1	-2	-1	1	2	-2
1	-1	0	-1	0	-1	3	0
-1	-3	0	-1	0	0	2	-1
0	-1	0	-1	-2	1	-7	-2
0	-1	0	-1	-2	1	-7	-2
-2	-1	1	0	0	-1	-1	-2
-1	-1	0	0	-1	0	4	2
-2	0	-1	-3	0	0	-1	0
-1	-2	-2	1	-1	-1	1	0
-2	-2	0	0	-1	0	0	-1
-1	1	-1	-1	0	0	-2	-2
-1	1	-1	-1	0	0	-2	-2
0	-2	-2	1	-1	-1	0	1
-2	0	-1	-2	-1	-1	-2	2
0	-1	0	0	-1	0	0	0
-2	-1	0	0	0	-1	0	1
0	-1	-1	0	0	-4	-3	-4
-1	-2	-3	-2	-1	-1	-1	-1
-1	-2	-3	-2	-1	-1	-1	-1
-1	0	0	-1	-1	-2	-1	0
-1	0	0	-1	-1	-2	-1	0
-3	-1	0	-2	-2	-2	-3	-2
-3	-1	0	-2	-2	-2	-3	-2
-1	-2	-1	-1	1	0	-1	-2
-1	-2	-1	-1	1	0	-1	-2
-1	-2	-1	-1	1	0	-1	-2
0	-1	-3	-1	0	0	0	0
0	-1	-3	-1	0	0	0	0
-2	0	0	0	0	0	1	-1
-2	0	0	0	0	0	1	-1
0	-2	-3	0	0	1	1	-2
0	-2	-3	0	0	1	1	-2
0	-2	-3	0	0	1	1	-2
0	-2	-3	0	0	1	1	-2
-1	-2	-2	0	0	-1	0	1
-1	-2	-2	0	0	-1	0	1
-2	-1	0	0	-1	-1	0	-4
-2	-1	0	0	-1	-1	0	-4
-3	-1	-2	-2	-1	-1	0	1
-3	-1	-2	-2	-1	-1	0	1
1	1	1	0	0	-1	-3	-2
1	1	1	0	0	-1	-3	-2
0	-2	-1	-2	-1	-4	0	2
-2	-1	-2	-2	1	0	-2	-2
0	2	-1	-2	-2	0	2	1
0	2	-1	-2	-2	0	2	1
-1	0	0	-1	0	-3	-3	-1
-1	0	0	-1	0	-3	-3	-1
1	0	-1	0	1	2	4	1
-1	-1	0	0	0	-1	0	3
-1	-1	0	0	0	-1	0	3
0	1	1	-2	-1	1	-1	1
0	1	1	-2	-1	1	-1	1
0	1	1	-2	-1	1	-1	1
-1	0	-1	0	-1	0	0	-2
-1	-1	0	0	-1	-1	0	1
-1	-1	0	0	-1	-1	0	1
-1	-2	0	0	0	-2	-3	-4
0	-2	-1	2	-1	-2	1	-1
1	0	-1	1	0	-1	-1	0
1	0	-1	1	0	-1	-1	0
1	-2	-2	1	-2	0	1	0
1	-2	-2	1	-2	0	1	0
1	-2	-2	1	-2	0	1	0
1	-2	-2	1	-2	0	1	0
-2	-1	0	-2	1	2	1	-1
-1	0	-3	-1	-1	-2	-2	-5
-1	0	-3	-1	-1	-2	-2	-5
-3	-1	0	-1	0	1	-4	1
-1	-1	-2	0	-1	-4	-1	0
0	0	0	0	1	1	-1	-3
0	0	0	0	1	1	-1	-3
-3	-1	-1	-1	0	-1	-4	-1
0	-2	-2	-1	-1	-1	0	2
0	-2	-2	-1	-1	-1	0	2
-1	-10	-1	0	-2	-1	1	-3
0	10	2	-1	0	-1	-3	-1
1	4	-1	0	0	1	4	-1
1	4	-1	0	0	1	4	-1
1	4	-1	0	0	1	4	-1
2	1	3	-2	-1	-2	-2	1
2	1	3	-2	-1	-2	-2	1
2	1	3	-2	-1	-2	-2	1
-4	-3	-3	-1	-1	-1	1	0
-4	-3	-3	-1	-1	-1	1	0
0	-1	-2	1	-1	-3	-1	-5
0	-1	-2	1	-1	-3	-1	-5
-1	6	-1	-1	-1	1	1	2
-1	6	-1	-1	-1	1	1	2
-3	-7	-4	-2	0	1	-1	-2
-3	-7	-4	-2	0	1	-1	-2
0	3	1	0	-2	-1	-4	2
1	20	6	0	-2	2	1	0
-1	-9	-2	-2	0	-1	-2	-4
-2	-15	1	-2	-1	-2	-2	-3
1	-3	-2	-2	0	3	-1	-2
-3	-12	-2	1	-2	-2	-2	0
4	22	8	-2	-1	3	-1	2
-4	-9	-3	-2	1	1	-3	-3
4	0	0	0	0	-1	4	4
-4	-1	-9	-4	-2	-3	-5	-7
-5	-9	2	0	-3	0	-2	-3
1	-27	-3	1	-2	1	4	3
-2	-13	4	-2	-1	-7	-2	-1
3	6	-14	-4	-1	-2	2	2
-6	-14	2	-1	0	1	-2	-6
0	-2	5	-2	1	1	-10	-7
-1	-16	19	1	1	0	5	-2
2	-6	-6	-1	0	2	2	2
-4	-4	-4	-2	-1	-2	-1	0
-5	21	-8	-2	-2	-1	1	-2
-7	-13	-24	-1	-2	-4	-1	0
-2	-17	8	-3	0	3	2	-4
3	13	16	2	1	0	-4	-2
2	-18	-29	-4	-4	-1	3	1
5	4	-16	-5	-2	-2	-2	-1
-3	0	9	5	-3	-4	-3	0
-3	0	9	5	-3	-4	-3	0
-3	0	9	5	-3	-4	-3	0
-6	7	-4	3	0	1	1	-2
9	27	60	3	1	3	-11	-7
-5	-41	-19	2	5	-4	-1	-17
15	49	84	6	5	4	-5	-12
-2	6	-64	-21	-9	-6	-8	-88
-17	-43	-10	3	-4	-2	-2	107
-11	-25	-9	-18	1	0	2	76
-5	-74	-44	-1	0	6	4	-44
13	97	-38	20	4	8	9	96
-33	-71	-77	-27	-9	-16	-11	-128
-1	-3	42	-3	0	3	-9	-55
5	3	-3	-2	0	-1	-2	-31
-9	-18	-107	-24	-5	-2	-5	3
-3	-19	-34	-11	-5	-5	-4	-30
-3	17	-86	-15	-4	0	-1	23
-4	5	-2	-5	-4	-5	-5	-11
3	19	30	5	2	3	0	-8
0	-6	50	4	2	-2	-1	1
-2	-3	-20	-1	-3	-4	3	9
0	6	-15	-4	-2	-5	-1	0
-2	4	36	1	2	3	2	-3
-1	-23	-21	1	-2	2	-3	5
2	-6	-2	-3	-1	2	-5	1
-2	11	10	-1	-7	-18	-16	-24
2	0	10	1	3	6	-6	-2
-3	-9	-11	-3	-4	-4	1	-2
-1	-6	-35	-4	0	-1	-2	2
1	14	-1	-2	1	3	1	9
-1	7	24	3	3	7	5	3
2	-13	-13	4	-3	0	0	1
-1	-6	-2	0	0	-1	3	5
-1	-1	1	-1	1	-1	2	2
-3	0	2	-5	-1	-1	-7	-1
1	9	-14	-3	0	2	6	4
-3	10	19	5	3	2	2	-2
2	10	-3	0	0	-3	-6	-5
-2	-10	0	0	-3	-3	1	-2
-5	-16	-1	1	1	1	0	-1
0	7	2	0	0	1	5	5
1	17	-1	-1	-2	1	1	-4
-1	-2	1	-1	-1	0	1	1
1	5	-4	-5	1	0	-4	0
1	4	-2	0	-2	-1	0	2
1	18	10	-1	1	0	-2	1
0	3	2	1	-2	-2	1	8
0	3	2	1	-2	-2	1	8
-2	5	-1	0	1	-3	0	2
-2	5	-1	0	1	-3	0	2
-2	5	-1	0	1	-3	0	2
-2	5	-1	0	1	-3	0	2
-2	5	-1	0	1	-3	0	2
-2	5	-1	0	1	-3	0	2
0	7	1	-2	-1	-2	-1	-6
1	5	-4	0	-1	0	-2	0
1	5	-4	0	-1	0	-2	0
1	5	-4	0	-1	0	-2	0
-1	6	-1	2	0	1	2	-1
-1	6	-1	2	0	1	2	-1
-2	-9	-3	0	-1	-2	-3	-6
3	3	-1	-2	0	-2	0	0
3	3	-1	-2	0	-2	0	0
0	2	-1	-3	0	-2	-3	-4
0	2	-1	-3	0	-2	-3	-4
-2	-5	-1	-2	-1	1	0	-1
-1	-5	1	-1	0	-1	-8	-6
-1	-3	-3	-3	-1	-1	5	-1
-1	-3	-3	-3	-1	-1	5	-1
-1	-7	-3	-1	0	0	2	3
2	13	1	1	-1	-1	1	0
-1	-2	-2	-1	0	-1	-1	-2
-1	-2	-2	-1	0	-1	-1	-2
0	7	1	-3	-2	-1	-1	0
1	1	-2	-1	-1	-1	-3	0
1	1	-2	-1	-1	-1	-3	0
-2	-8	-2	-1	-3	0	-5	0
-3	-9	-1	0	0	2	2	-2
1	9	1	-2	-1	-2	0	-1
-1	-4	0	1	-3	-3	-4	-3
-2	2	0	0	-2	-2	-17	-8
1	-3	0	-1	0	0	4	3
-2	-3	-2	-2	0	1	-1	-1
-2	-3	-2	-2	0	1	-1	-1
-2	-3	-2	-2	0	1	-1	-1
-2	-5	-2	0	-1	-1	1	-5
-2	-5	-2	0	-1	-1	1	-5
2	7	-1	-1	-1	-2	-1	1
0	-5	1	1	-2	1	2	1
1	6	-2	1	-1	-3	1	2
1	6	-2	1	-1	-3	1	2
1	6	-2	1	-1	-3	1	2
-3	-12	-3	-1	0	-2	-1	-1
-3	-12	-3	-1	0	-2	-1	-1
-3	-12	-3	-1	0	-2	-1	-1
0	4	0	-1	-1	-2	-2	0
0	-2	-2	-1	-2	-3	-4	-1
0	-2	-2	-1	-2	-3	-4	-1
0	-2	-2	-1	-2	-3	-4	-1
0	-2	-2	-1	-2	-3	-4	-1
1	-1	-1	0	0	1	4	3
1	-1	-1	0	0	1	4	3
1	3	-2	-1	-1	-1	-2	-1
-1	-2	1	-3	1	-1	3	2
-3	1	-3	1	-1	-2	-1	-2
-3	1	-3	1	-1	-2	-1	-2
-3	1	-3	1	-1	-2	-1	-2
-3	1	-3	1	-1	-2	-1	-2
-3	1	-3	1	-1	-2	-1	-2
-3	1	-3	1	-1	-2	-1	-2
-3	1	-3	1	-1	-2	-1	-2
-3	1	-3	1	-1	-2	-1	-2
-3	1	-3	1	-1	-2	-1	-2
-3	1	-3	1	-1	-2	-1	-2
-3	1	-3	1	-1	-2	-1	-2
-3	1	-3	1	-1	-2	-1	-2
-3	1	-3	1	-1	-2	-1	-2
-3	1	-3	1	-1	-2	-1	-2
-3	1	-3	1	-1	-2	-1	-2
-3	1	-3	1	-1	-2	-1	-2
-3	1	-3	1	-1	-2	-1	-2
-3	1	-3	1	-1	-2	-1	-2
-5	-15	-5	1	0	-2	0	-3
-5	-15	-5	1	0	-2	0	-3
-5	-15	-5	1	0	-2	0	-3
-5	-15	-5	1	0	-2	0	-3
-2	0	-2	-1	-1	-1	0	1
-2	0	-2	-1	-1	-1	0	1
-2	-7	-2	1	-2	0	2	-3
-2	-7	-2	1	-2	0	2	-3
-2	-7	-2	1	-2	0	2	-3
-1	-3	-1	-2	-2	-3	-5	-5
-1	-3	-1	-2	-2	-3	-5	-5
-1	-3	-1	-2	-2	-3	-5	-5
0	-1	1	-2	-1	0	3	1
0	-1	1	-2	-1	0	3	1
0	-1	1	-2	-1	0	3	1
0	-1	1	-2	-1	0	3	1
0	-4	0	1	-1	2	-1	2
0	-4	0	1	-1	2	-1	2
0	0	0	1	-1	-1	-2	1
0	0	0	1	-1	-1	-2	1
-1	-7	-1	-1	-2	1	2	2
-1	-1	0	1	1	1	-2	-1
-1	-1	0	1	1	1	-2	-1
-1	-1	0	1	1	1	-2	-1
0	7	1	-1	-1	0	1	0
0	7	1	-1	-1	0	1	0
0	7	1	-1	-1	0	1	0
-1	1	1	-2	-2	-1	-1	-1
-1	-5	1	-1	2	0	-5	-7
-1	-5	1	-1	2	0	-5	-7
-1	-5	1	-1	2	0	-5	-7
0	-6	-1	-1	-1	0	0	0
-4	-6	-2	0	0	-1	-2	-4
-4	-6	-2	0	0	-1	-2	-4
0	-6	-1	0	-1	-3	-1	1
2	3	-1	0	0	-1	-1	1
2	3	-1	0	0	-1	-1	1
2	3	-1	0	0	-1	-1	1
2	3	-1	0	0	-1	-1	1
2	3	-1	0	0	-1	-1	1
2	3	-1	0	0	-1	-1	1
2	3	-1	0	0	-1	-1	1
1	1	1	-1	-2	-1	1	1
1	3	-3	-1	-1	-1	-2	-2
1	3	-3	-1	-1	-1	-2	-2
2	8	0	0	0	-2	2	3
-1	-7	-3	1	-1	-1	0	0
-1	-7	-3	1	-1	-1	0	0
-1	-7	-3	1	-1	-1	0	0
-1	-7	-3	1	-1	-1	0	0
-1	-7	-3	1	-1	-1	0	0
-1	-7	-3	1	-1	-1	0	0
-1	-7	-3	1	-1	-1	0	0
-1	-2	-1	-1	-2	0	2	1
-1	-2	-1	-1	-2	0	2	1
-1	-2	-1	-1	-2	0	2	1
-1	-2	-1	-1	-2	0	2	1
-1	-7	-3	2	0	0	0	-3
-1	-7	-3	2	0	0	0	-3
-1	-5	-3	-1	-1	-1	-2	-1
-1	-5	-3	-1	-1	-1	-2	-1
1	-3	0	-2	-1	-2	0	1
1	-3	0	-2	-1	-2	0	1
1	4	-1	0	0	-1	-2	-1
1	4	-1	0	0	-1	-2	-1
-4	-20	-3	-1	0	0	-1	-2
-4	-20	-3	-1	0	0	-1	-2
-3	0	-1	-2	-1	-1	-2	-3
3	7	1	-1	1	-1	1	1
1	2	0	-2	-1	-1	-2	-1
1	2	0	-2	-1	-1	-2	-1
1	2	0	-2	-1	-1	-2	-1
1	2	0	-2	-1	-1	-2	-1
1	2	0	-2	-1	-1	-2	-1
-2	-4	-1	-2	1	1	-1	-1
-1	1	-1	-1	-2	0	-1	-1
-1	1	-1	-1	-2	0	-1	-1
-2	-3	0	-1	-2	-1	-2	-3
-2	-3	0	-1	-2	-1	-2	-3
2	0	-2	-1	1	-1	0	2
0	-1	1	-1	0	0	3	3
0	-1	1	-1	0	0	3	3
0	-1	1	-1	0	0	3	3
0	-1	1	-1	0	0	3	3
-3	-7	-1	0	0	-3	-6	-4
-3	-7	-1	0	0	-3	-6	-4
-3	-7	-1	0	0	-3	-6	-4
0	4	-1	-1	-1	0	1	1
0	4	-1	-1	-1	0	1	1
1	5	1	-1	-1	-1	-5	2
1	5	1	-1	-1	-1	-5	2
1	5	1	-1	-1	-1	-5	2
1	5	1	-1	-1	-1	-5	2
1	5	1	-1	-1	-1	-5	2
1	5	1	-1	-1	-1	-5	2
0	4	0	0	0	0	-1	-2
0	4	0	0	0	0	-1	-2
0	4	0	0	0	0	-1	-2
0	4	0	0	0	0	-1	-2
-1	-7	1	-1	-1	-1	-1	-1
-1	-7	1	-1	-1	-1	-1	-1
-1	-7	1	-1	-1	-1	-1	-1
1	-11	-3	-1	-1	-1	0	4
-2	7	-1	-2	0	0	3	2
-2	7	-1	-2	0	0	3	2
0	-5	-1	0	0	2	1	1
0	-5	-1	0	0	2	1	1
0	6	-2	0	-2	2	2	1
1	3	1	-2	-2	-1	4	-2
1	3	1	-2	-2	-1	4	-2
1	3	1	-2	-2	-1	4	-2
1	3	1	-2	-2	-1	4	-2
1	1	-2	1	-1	-1	0	1
-1	-2	0	0	-1	-2	-2	-4
-2	-5	-3	-2	-1	-2	-3	-1
2	15	-1	-3	-2	0	0	6
-2	2	-2	1	0	-1	3	-2
-5	-10	-1	-1	-1	-2	-3	-4
-5	-10	-1	-1	-1	-2	-3	-4
1	6	1	1	0	0	-1	-1
-2	-13	0	0	0	1	3	3
-2	-13	0	0	0	1	3	3
-2	-13	0	0	0	1	3	3
-2	-13	0	0	0	1	3	3
-1	-2	1	0	0	-2	0	0
-1	-2	1	0	0	-2	0	0
1	9	-1	1	0	-1	0	1
1	9	-1	1	0	-1	0	1
0	-12	-2	-1	-1	-2	-1	0
-2	0	0	1	-1	-1	1	-6
-2	0	0	1	-1	-1	1	-6
-1	-7	0	-1	-2	-4	0	1
-1	-7	0	-1	-2	-4	0	1
-1	-10	-3	0	-1	0	-1	0
-1	-10	-3	0	-1	0	-1	0
-4	-4	1	0	-1	0	0	-1
-4	-4	1	0	-1	0	0	-1
-1	0	0	-1	1	0	-2	2
-1	0	0	-1	1	0	-2	2
-1	0	0	-1	1	0	-2	2
-1	0	0	-1	1	0	-2	2
-1	-9	-4	-1	-1	-3	6	-3
-1	-9	-4	-1	-1	-3	6	-3
0	-4	0	-2	0	0	-1	-2
0	-4	0	-2	0	0	-1	-2
0	-8	-1	0	1	-1	1	1
0	-8	-1	0	1	-1	1	1
0	-8	-1	0	1	-1	1	1
0	-8	-1	0	1	-1	1	1
0	-8	-1	0	1	-1	1	1
0	-8	-1	0	1	-1	1	1
0	-8	-1	0	1	-1	1	1
0	-8	-1	0	1	-1	1	1
0	-8	-1	0	1	-1	1	1
0	1	1	-2	1	-2	2	-3
0	1	1	-2	1	-2	2	-3
-2	0	-1	-2	0	0	-1	-3
-2	0	-1	-2	0	0	-1	-3
0	-2	-1	-2	0	-1	5	2
0	-2	-1	-2	0	-1	5	2
0	-10	0	-3	-2	-1	-3	-3
0	-10	0	-3	-2	-1	-3	-3
0	-10	0	-3	-2	-1	-3	-3
0	-10	0	-3	-2	-1	-3	-3
-1	-1	-1	1	0	0	-1	1
-1	-1	-1	1	0	0	-1	1
-1	-1	-1	1	0	0	-1	1
-3	2	-3	0	-2	-2	1	-1
-2	-3	-1	0	-1	-1	2	-1
-2	-3	-1	0	-1	-1	2	-1
-2	-3	-1	0	-1	-1	2	-1
-2	-3	-1	0	-1	-1	2	-1
-2	-3	-1	0	-1	-1	2	-1
-2	-3	-1	0	-1	-1	2	-1
-2	-3	-1	0	-1	-1	2	-1
-2	-3	-1	0	-1	-1	2	-1
-2	-3	-1	0	-1	-1	2	-1
-2	-3	-1	0	-1	-1	2	-1
-2	-3	-1	0	-1	-1	2	-1
-1	-4	0	-1	-1	-2	1	2
-1	-4	0	-1	-1	-2	1	2
-1	-4	-1	-2	-2	0	1	-1
-1	-8	-3	-1	-1	-1	-3	1
-1	-8	-3	-1	-1	-1	-3	1
-1	-8	-3	-1	-1	-1	-3	1
0	-4	0	-1	-2	0	-3	-1
-1	-6	0	0	0	0	1	0
-1	-6	0	0	0	0	1	0
-1	-6	0	0	0	0	1	0
-1	-6	0	0	0	0	1	0
-1	-6	0	0	0	0	1	0
-1	-6	0	0	0	0	1	0
-1	-6	0	0	0	0	1	0
-1	-6	0	0	0	0	1	0
-1	-6	0	0	0	0	1	0
-2	-11	-2	-2	-1	1	1	-1
-2	-11	-2	-2	-1	1	1	-1
-2	-1	-3	0	-1	-2	1	0
1	8	-2	-1	0	0	-1	-1
-2	-2	-1	-2	-2	1	-2	-2
-2	-2	-1	-2	-2	1	-2	-2
-1	-6	-3	-2	-2	0	-7	-2
0	-1	-1	0	-1	-4	-1	-1
-1	0	-2	-1	0	0	-2	-1
-1	0	-2	-1	0	0	-2	-1
-3	1	-3	1	0	-1	1	-4
-2	-5	-1	1	-1	-1	-1	-1
-2	-5	-1	1	-1	-1	-1	-1
-2	-5	-1	1	-1	-1	-1	-1
0	-2	-1	-2	-1	-1	-4	-1
0	-2	-1	-2	-1	-1	-4	-1
-3	-4	-2	-2	0	-2	-2	-5
-1	-4	0	2	-1	1	-1	2
-2	-3	0	1	0	0	1	0
-2	-3	0	1	0	0	1	0
-3	-12	0	1	-1	-2	0	-1
1	1	1	0	0	-2	1	0
1	1	1	0	0	-2	1	0
-1	1	-1	-2	1	-1	-1	-4
-1	1	-1	-2	1	-1	-1	-4
1	-5	0	-2	-1	-1	-1	1
1	-5	0	-2	-1	-1	-1	1
-1	-2	-1	-1	-2	-1	-5	-4
-1	-2	-1	-1	-2	-1	-5	-4
-1	-2	-1	-1	-2	-1	-5	-4
-1	-2	-1	-1	-2	-1	-5	-4
-1	-2	-1	-1	-2	-1	-5	-4
-2	0	2	-2	-1	0	-1	-2
-1	-2	-2	0	-1	0	2	-2
-1	-2	-2	0	-1	0	2	-2
-1	-7	2	0	0	-1	-4	-2
-2	-4	0	-1	-2	1	-2	1
-3	-5	3	0	0	0	3	0
-3	-5	3	0	0	0	3	0
-3	-5	3	0	0	0	3	0
1	6	-1	-1	-2	-2	1	-1
-1	-1	-1	0	0	-2	-1	1
-1	-2	-1	-1	-1	-4	-1	0
-1	-7	-1	1	-2	-1	0	-2
-2	-4	-1	-2	-2	-1	-2	-2
-2	-4	-1	-2	-2	-1	-2	-2
-2	-2	0	-1	0	-1	0	-2
-3	-2	0	-1	-1	-2	-1	-1
-3	-2	0	-1	-1	-2	-1	-1
0	0	-1	1	0	0	-2	-1
1	1	-3	0	0	-1	-1	-1
-1	-2	1	0	-1	0	3	1
-1	-2	1	0	-1	0	3	1
-2	-2	-1	-1	-1	-1	2	-2
0	-4	0	0	-2	1	-1	1
-2	1	-2	0	-1	-2	0	-3
-2	1	-2	0	-1	-2	0	-3
1	12	-1	-1	0	-1	0	1
-1	-1	0	-1	-2	0	-2	-2
-1	-1	0	-1	-2	0	-2	-2
0	4	-2	-2	0	0	-1	0
-1	1	0	1	-1	-1	-1	0
1	0	0	-1	0	0	-2	2
1	0	0	-1	0	0	-2	2
-1	0	-1	0	1	-3	-3	-3
1	-2	-1	-1	0	-1	-3	1
1	-2	-1	-1	0	-1	-3	1
1	-2	-1	-1	0	-1	-3	1
1	-2	-1	-1	0	-1	-3	1
0	0	-1	-2	-1	-1	2	-1
-2	-1	0	-2	0	1	-2	-4
-2	-4	0	1	1	1	-3	-1
-1	-1	-1	-1	-1	1	0	-2
1	1	-1	1	-1	-2	-1	0
-1	2	-3	-2	1	-1	0	-1
-3	-9	-2	0	-1	-4	-3	-3
-3	-9	-2	0	-1	-4	-3	-3
-3	-9	-2	-1	0	1	0	-2
0	-1	-2	-2	-1	1	-1	-1
0	-1	-2	-2	-1	1	-1	-1
-1	0	-2	1	0	1	-2	-1
-1	0	-2	1	0	1	-2	-1
0	8	2	-2	0	0	0	-3
0	8	2	-2	0	0	0	-3
0	-1	0	0	-1	-1	-1	1
-3	-6	-1	0	-1	1	0	-1
-3	-6	-1	0	-1	1	0	-1
0	-1	0	-2	0	1	-1	-1
-1	-4	-1	-1	-1	-1	-1	-1
-2	2	-1	-1	0	-1	-1	-3
1	-7	-2	-1	-1	-2	3	0
-1	1	0	0	-1	-1	-3	-3
-1	2	-2	0	-1	-2	1	0
-3	-1	0	0	0	-1	-1	-2
-3	-1	0	0	0	-1	-1	-2
-1	1	-1	-1	-1	-1	-4	1
0	1	1	0	-1	-1	1	-1
0	-2	-1	-1	-1	0	-1	0
0	-2	-1	-1	-1	0	-1	0
-2	-4	-3	0	0	-2	-2	-5
-2	-4	-3	0	0	-2	-2	-5
-1	-1	-2	-3	-3	-1	0	-1
0	2	-1	-1	0	0	0	0
-1	1	1	-1	-1	-4	-3	-1
1	3	0	-1	0	-1	1	1
-1	1	0	-2	-1	-1	-5	0
-1	1	0	-2	-1	-1	-5	0
-1	1	0	-2	-1	-1	-5	0
0	0	-2	-2	-3	-1	-1	-2
1	-4	-2	0	-1	0	0	2
1	-4	-2	0	-1	0	0	2
-1	6	1	1	-1	-1	1	1
1	-2	0	1	0	-1	0	2
0	-2	-2	-2	-1	-1	0	-2
0	-2	-2	-2	-1	-1	0	-2
0	2	1	1	-1	0	-4	-1
0	1	0	0	0	1	-1	-2
0	1	0	0	0	1	-1	-2
-3	5	-1	-2	-1	-1	-4	-2
-3	-8	-1	-1	-2	-3	0	-1
0	4	-1	0	0	0	-1	-1
0	4	-1	0	0	0	-1	-1
0	-1	1	-1	1	0	3	0
0	0	1	-1	-1	-1	0	0
-1	-1	0	-1	1	-1	1	-2
-1	-1	0	-1	1	-1	1	-2
-1	-1	-2	-1	-1	1	-2	-2
-1	-16	0	1	-1	0	-2	-1
1	3	1	-2	0	0	0	4
-1	0	-2	0	-2	-3	-1	0
-1	-4	-2	0	0	1	-2	0
0	-1	-1	-1	-2	-1	-1	-4
-4	-3	1	-2	-1	0	1	-1
-4	-3	1	-2	-1	0	1	-1
0	-1	-2	-1	-2	-2	-2	2
0	-1	-2	-1	-2	-2	-2	2
2	1	-2	-1	-2	0	1	2
2	1	-2	-1	-2	0	1	2
0	1	-1	1	-1	-1	1	3
-2	-5	-2	-1	-1	-4	3	-1
0	-1	-2	-1	0	-2	0	2
0	-1	-2	-1	0	-2	0	2
-2	-4	-2	-1	0	1	-2	-2
-2	-4	-2	-1	0	1	-2	-2
-2	-4	-2	-1	0	1	-2	-2
-2	-4	-2	-1	0	1	-2	-2
-1	-1	-1	-2	0	1	-1	0
0	-1	0	0	-1	-2	3	0
-2	1	-2	0	-1	-2	3	1
-2	1	-2	0	-1	-2	3	1
0	-2	-1	-1	-1	0	-3	-1
-2	0	-1	0	1	-1	0	-2
0	-1	-2	-2	-2	-3	-1	-2
-1	-2	-1	-2	-1	-1	1	0
1	-1	-1	-1	-2	-2	-5	-2
1	-1	-1	-1	-2	-2	-5	-2
-1	0	0	2	-1	-1	0	-2
-1	-2	1	-2	-1	-2	2	-1
0	3	-1	0	0	0	1	0
0	1	-2	-1	0	0	2	1
-2	1	-1	-1	-1	-1	-1	1
-2	1	-1	-1	-1	-1	-1	1
1	3	-2	1	-1	-1	-2	-2
1	-2	-1	-1	-2	0	0	-1
1	-2	-1	-1	-2	0	0	-1
1	0	0	-2	-3	-2	0	1
1	0	0	-2	-3	-2	0	1
1	0	0	-2	-3	-2	0	1
-1	-2	-1	-1	0	1	1	-1
1	4	0	-1	0	0	1	0
1	2	-1	-1	1	1	-1	-2
-2	-4	-2	0	-1	-2	-2	0
-2	-2	-2	0	0	-2	0	-1
1	3	-2	-2	-2	1	-4	-4
-1	-2	0	-1	0	-1	-1	2
-1	-2	0	-1	0	-1	-1	2
-2	3	0	-2	0	-6	-3	-1
-2	7	-2	-1	-2	-2	-3	-1
-1	0	2	0	-1	-1	-2	0
-1	1	-2	0	-1	-2	0	0
0	-3	-2	-1	0	0	1	-7
-1	-3	-2	0	-1	0	-1	0
-1	-3	-2	0	-1	0	-1	0
-1	-1	0	-2	0	-2	0	1
0	-3	-1	1	0	-1	1	0
3	12	-2	-2	-1	0	-1	1
3	12	-2	-2	-1	0	-1	1
-3	-2	-1	0	-1	-1	-4	-3
1	2	-2	-1	0	0	0	-2
1	2	-2	-1	0	0	0	-2
-2	-13	-1	-1	-2	-1	0	-1
-1	-2	-2	0	0	0	-2	-1
-1	1	-1	0	1	-1	-3	0
-1	1	-1	0	1	-1	-3	0
1	-4	-1	0	-1	0	2	1
-1	-1	-1	-1	-1	-2	0	-1
-1	-1	-1	0	1	1	-1	-3
2	7	0	-1	-2	-1	0	-3
-1	-2	-1	0	-1	0	-3	-4
-2	0	0	1	0	0	1	0
0	-3	-1	-1	-1	-1	-5	-2
-1	1	1	-1	-1	1	0	0
-1	1	1	-1	-1	1	0	0
1	-3	0	-1	0	-2	2	3
0	2	-1	-2	-2	-1	-4	0
0	0	-1	1	0	-1	-1	-1
0	0	-1	1	0	-1	-1	-1
1	10	0	-1	0	0	1	0
1	10	0	-1	0	0	1	0
1	4	2	0	0	1	-2	-1
0	1	0	-1	0	0	0	1
0	-1	1	-2	-2	0	0	-1
0	-1	1	-2	-2	0	0	-1
-1	0	1	0	-1	0	-2	0
-1	0	1	0	-1	0	-2	0
0	-5	-1	-2	-1	-1	-1	2
0	-5	-1	-2	-1	-1	-1	2
-2	0	0	0	0	-2	-2	0
-2	-6	-1	-1	-1	0	-1	-1
0	4	0	-2	0	-1	-1	-2
-1	3	-3	-5	-1	-1	3	-2
-10	5	1	-1	-1	-3	-6	-3
0	-3	-2	-4	-1	-2	1	1
2	3	-1	0	1	0	3	3
-16	-7	4	2	-2	-1	2	0
-2	0	-9	0	-2	0	1	3
0	0	3	-1	-2	1	-1	-1
2	5	8	1	0	0	2	1
2	5	8	1	0	0	2	1
2	0	1	-3	-2	-2	-3	-1
-4	0	0	0	-2	0	0	3
-3	-4	10	2	-4	1	1	1
1	-9	-6	-1	-2	0	3	1
-1	0	13	-1	0	-1	-2	3
-9	-9	-32	-6	-2	-1	0	-4
-1	-4	-8	-5	-1	-1	1	2
-6	-8	-9	0	0	-1	-1	-1
1	0	-13	0	-1	-2	-2	-1
-2	-5	2	2	-3	0	-1	-4
1	3	10	1	-1	0	2	2
0	8	18	4	2	-1	-1	-4
-1	-3	4	2	-1	-1	0	-2
-1	1	3	-3	-2	2	1	0
0	-1	3	1	0	-2	0	1
-1	-4	0	-1	-1	-1	-1	0
0	-6	0	1	1	1	2	0
2	0	4	1	0	-1	1	2
-5	7	-6	1	0	-1	-1	1
4	-4	-6	-2	-1	-3	-3	-2
-2	2	4	1	0	1	3	4
1	4	-12	0	-1	-2	1	1
-2	10	5	3	2	2	1	1
-1	7	6	0	-1	1	-1	0
9	-9	-12	-1	0	1	3	2
0	2	1	1	1	1	0	-2
0	0	3	-2	-1	-2	-2	-3
5	4	2	1	0	1	-4	-4
1	-5	-4	-2	-1	-4	-2	-2
-8	-6	-6	-5	-1	-1	-1	0
-8	-6	-6	-5	-1	-1	-1	0
-4	1	6	4	-2	1	-2	-4
1	-7	-16	-1	1	-2	0	1
4	1	-13	1	1	0	0	-1
-26	-8	0	-5	-6	1	-2	-1
4	4	9	1	1	-1	0	2
-3	-1	7	1	1	-2	0	-1
-5	-3	-4	-3	-2	1	3	2
-9	-11	-11	-4	-2	-4	-3	0
5	2	1	-1	-1	-5	1	-1
3	2	-1	-2	-1	0	-3	-1
-18	-7	-3	-2	-3	-2	-4	-5
-5	5	14	-1	0	2	0	-3
-4	0	0	0	-3	-1	-2	-2
2	5	0	-1	0	0	2	-2
25	16	21	4	1	-1	-4	-4
-9	0	-4	-2	-1	0	1	0
-7	3	5	1	-2	0	-1	-3
-1	-3	6	-4	0	0	0	0
-3	-7	-9	-3	-3	-2	-3	-3
0	0	1	-2	0	-1	2	1
-2	6	10	2	0	2	-1	-1
2	-1	-1	0	0	0	0	2
0	-4	-11	-3	-2	-2	-3	0
2	-1	3	1	0	2	2	2
1	2	0	-1	0	-2	2	0
3	10	5	1	1	-2	2	2
-1	-1	1	1	-1	0	-5	-7
1	-1	2	-1	0	1	0	2
-3	-5	-6	-2	-2	-5	-5	-17
-3	-4	-5	-3	0	0	-1	-4
1	0	10	2	3	3	3	4
-2	-11	8	1	0	-3	-8	-3
-1	-3	-15	1	1	0	6	4
0	1	-5	2	7	13	0	-2
-4	-10	-8	1	2	1	-2	-2
0	2	12	0	1	-5	-5	0
-4	-9	-20	-2	-9	-6	-1	-1
1	11	18	0	1	1	1	0
0	-2	-7	-4	0	4	2	-1
2	8	12	2	-2	1	0	2
3	2	-1	-3	-4	-1	1	2
1	6	17	1	2	1	-1	-1
-4	-4	8	-1	-2	1	-2	-1
-2	-2	3	2	1	-3	-3	-2
3	2	-10	-2	-3	-4	-6	3
3	2	-10	-2	-3	-4	-6	3
1	-1	-9	-1	-1	6	-1	-1
-1	-7	-4	-4	-2	-2	0	-1
-1	0	8	0	0	1	-2	-2
-2	0	-12	-1	3	3	0	0
6	8	18	1	0	0	-1	0
-1	7	-2	0	-5	-4	-2	-3
-3	-1	-3	0	-2	-4	1	-1
-1	-10	-9	1	-1	-3	1	-1
-5	-8	-1	1	3	3	-4	-6
-3	-5	14	0	-2	-3	-1	-1
-3	-5	14	0	-2	-3	-1	-1
2	-1	-12	-1	-1	-2	-2	-2
2	-1	-12	-1	-1	-2	-2	-2
2	-1	-12	-1	-1	-2	-2	-2
2	-1	-12	-1	-1	-2	-2	-2
-22	-13	-10	-2	-1	-2	-2	-4
-22	-13	-10	-2	-1	-2	-2	-4
-22	-13	-10	-2	-1	-2	-2	-4
-22	-13	-10	-2	-1	-2	-2	-4
9	13	-1	1	2	-1	-1	-1
9	13	-1	1	2	-1	-1	-1
9	13	-1	1	2	-1	-1	-1
-4	-14	-12	-1	4	6	-3	0
-4	-14	-12	-1	4	6	-3	0
-4	-14	-12	-1	4	6	-3	0
-6	-16	-21	-8	0	-7	-4	-7
1	-7	-21	-2	-4	-18	-7	-2
1	-7	-21	-2	-4	-18	-7	-2
1	-7	-21	-2	-4	-18	-7	-2
14	29	14	4	1	9	4	5
-20	-3	-5	-2	-2	-2	2	-2
-20	-3	-5	-2	-2	-2	2	-2
0	-7	-8	-4	-3	-1	0	0
-4	-8	-11	-2	-6	-5	-4	-4
-3	0	13	1	1	0	-3	-5
-3	-5	3	0	-1	-18	-10	-4
1	0	-8	-1	0	-4	2	1
4	7	-10	-4	-3	-10	-2	-8
3	14	0	-4	-2	-9	-14	-6
11	12	15	1	-2	13	19	10
-7	10	3	-3	5	6	-4	3
-7	10	3	-3	5	6	-4	3
-16	-20	1	0	-2	-9	0	-3
0	-6	2	1	-3	16	11	-1
-5	7	5	2	4	2	0	-1
-14	-24	-12	-1	-3	2	-4	-1
8	-1	-1	1	-2	3	5	-1
-40	-16	-1	-2	1	4	4	-5
0	-10	11	2	2	1	-4	0
8	-4	-12	-1	-1	-2	-3	0
-1	3	4	-1	-1	-1	-1	-1
-2	4	5	2	4	1	-1	0
0	-8	-13	3	0	0	3	2
0	-8	-13	3	0	0	3	2
1	-15	-5	-3	-2	3	1	-1
1	-15	-5	-3	-2	3	1	-1
-10	0	-1	0	1	-14	-6	0
3	-3	-1	-1	1	4	3	1
-3	-9	-9	-1	1	5	0	-1
-12	11	15	-1	-1	-11	-4	-1
-12	11	15	-1	-1	-11	-4	-1
-16	-7	-22	-4	-2	-5	-6	1
0	7	-7	-2	-2	13	13	3
1	3	14	1	1	-4	-3	0
1	3	14	1	1	-4	-3	0
1	3	14	1	1	-4	-3	0
1	3	14	1	1	-4	-3	0
-19	-22	-14	-3	-1	-4	-9	-4
3	2	-1	1	-2	-1	7	-3
9	7	11	-3	3	3	10	6
4	-1	-1	-1	-3	-4	1	4
-10	0	2	-2	-2	-5	1	-8
-5	-6	6	-2	0	0	0	1
-1	1	2	-4	-2	-2	2	4
-2	1	1	-1	1	2	-2	-4
-2	-4	-7	-1	-2	-2	2	6
1	0	1	0	-2	-1	6	7
-1	-7	5	-1	-1	0	4	6
3	13	11	4	1	1	0	1
-2	-4	0	-3	0	-5	-17	-5
-1	7	54	15	0	1	4	-7
-1	-1	4	0	-1	2	2	0
-1	3	0	-2	-1	-3	-8	-9
-3	-10	-9	-3	-1	-1	-1	-3
3	4	-2	-2	0	2	2	2
3	5	6	3	-1	1	6	5
-1	-5	-8	-4	-1	-1	-3	-3
0	1	1	-2	-1	-3	6	5
-2	-1	-5	-1	-2	3	7	3
-2	-3	-6	-2	-2	-4	3	5
2	7	13	3	0	0	-3	0
0	-6	-10	-6	-2	-3	-7	1
3	10	-8	-2	-1	-1	3	6
1	3	0	2	1	-3	-2	-3
-4	-5	0	-1	-2	0	6	-2
-3	-12	-2	-3	-1	1	2	-5
-2	-6	-3	0	1	-2	-2	-6
1	2	1	2	0	0	-5	0
1	4	1	-1	-1	-2	1	-1
1	1	-1	-2	-2	-2	1	2
-2	1	0	2	-2	-4	-3	-2
-1	-3	2	-1	0	1	1	1
-2	-13	0	-1	0	2	-3	2
3	-5	0	-4	-2	-1	-4	-1
-2	-7	1	-2	0	-1	-10	-7
-1	0	-3	0	0	-1	-3	0
-2	-24	-8	1	-2	0	7	6
6	-5	-2	-1	-1	0	2	5
-7	3	1	-2	0	-5	-12	-15
0	-1	-1	-2	-1	0	1	2
-6	1	-2	-2	-1	1	-2	-9
-4	-14	-2	0	-2	-2	-10	-10
4	11	-1	-1	-2	-1	-4	5
4	5	-1	1	-2	-1	-2	0
-3	9	0	-1	-2	-5	0	0
0	6	2	-1	-1	0	3	0
-2	-7	1	-1	-1	-1	5	0
-2	-9	1	-1	-1	0	1	-1
-1	-4	-2	-1	0	-1	2	-2
1	3	-1	-2	0	3	0	-1
0	6	0	-1	0	-2	0	-1
0	-1	1	0	-1	-3	-6	-7
0	-1	1	0	-1	-3	-6	-7
0	-3	-2	-2	-2	-1	1	2
1	-2	0	-1	-1	-3	-6	0
-2	-14	0	-1	-2	-1	-3	-9
-2	-14	0	-1	-2	-1	-3	-9
2	7	-2	0	-4	-3	-1	-3
-2	0	-1	0	0	1	-2	0
3	5	-4	-3	0	-1	0	-6
0	-5	-1	0	-2	-2	4	0
-7	-17	-1	-1	0	-3	-1	-1
-3	-11	-3	-1	0	-1	-5	-1
-3	-11	-3	-1	0	-1	-5	-1
0	-1	0	-3	-1	-2	1	-1
0	-10	-2	-1	0	-1	-4	1
1	-8	-2	0	-2	-1	2	3
3	3	-1	-3	-7	-10	3	5
-3	-16	-4	-2	-7	-8	-5	-6
-3	-16	-4	-2	-7	-8	-5	-6
-2	-9	3	0	0	-2	2	2
-2	-9	3	0	0	-2	2	2
-1	1	-6	-1	-2	-3	-7	-3
0	17	-1	1	0	-3	4	-3
0	17	-1	1	0	-3	4	-3
-3	0	12	0	1	3	6	1
-3	0	12	0	1	3	6	1
3	1	-2	-2	-2	-1	-1	2
2	9	-4	0	0	-1	-2	1
4	11	12	1	0	2	2	5
-3	-19	-6	4	2	-2	-3	2
-5	-12	-8	-2	2	-1	-2	0
0	1	10	-2	0	3	-3	-1
1	12	2	0	0	-1	-3	1
4	17	8	-2	1	2	-2	0
0	-10	-10	0	-1	-1	-11	-5
-5	17	13	1	0	1	-2	-5
-4	-19	-4	-1	-2	-1	5	3
-4	-19	-4	-1	-2	-1	5	3
-1	-9	-12	-5	0	0	-5	-6
2	17	14	0	1	3	7	6
1	-10	-3	-1	-1	-4	-6	4
1	11	-9	-2	-2	-1	1	-2
-10	-16	-5	0	0	0	4	1
4	16	8	-3	0	-1	-5	-5
0	24	6	1	-1	-1	0	1
5	3	-14	-1	1	-1	-5	-2
0	5	15	3	-1	-2	-4	-8
-1	-3	-3	4	1	1	-1	-4
0	-17	-10	-3	0	-2	0	1
2	-20	-12	-2	-2	-1	1	3
0	-11	5	3	1	-1	0	1
-1	12	-9	-8	-3	-7	-1	1
-2	4	-11	0	-4	-3	2	5
3	18	10	3	2	3	1	3
1	14	-25	-5	-4	-3	-1	-3
-6	-17	-40	-9	-2	-2	-3	-8
0	30	12	-2	-1	-3	3	-10
-4	-33	26	1	-3	-4	1	-9
-4	-2	-34	-5	-3	-3	-5	-8
-3	-14	15	0	2	0	0	22
-3	18	-24	3	0	0	-2	-32
2	15	-38	-10	-4	-5	-1	11
-6	-16	-47	-5	-1	-2	-5	-36
-8	-7	-17	-5	-5	-4	-6	-3
-1	17	41	11	1	3	0	13
2	23	4	0	2	0	5	4
4	-3	42	2	1	0	3	-3
6	21	-19	6	1	-2	-6	-10
-5	-5	-31	-6	-4	-1	-2	15
-6	-5	-24	-14	-5	-6	-8	-6
7	39	-15	-2	-3	-4	0	-7
1	20	21	-3	-1	2	3	1
-3	-15	-5	2	-2	-1	0	-1
4	15	35	4	1	-1	5	6
2	26	21	2	0	0	3	4
0	5	-10	-7	-2	-1	-5	2
0	19	5	0	1	-3	-4	-4
-1	0	18	-1	1	2	-3	-3
0	-14	-28	-5	-2	-3	-2	-1
-2	-7	-10	-3	-2	-2	0	2
3	29	26	-4	-2	2	6	6
3	13	0	3	-1	1	1	2
-1	11	-4	-4	-1	-1	-2	-9
0	-12	-14	1	0	-1	0	-1
-2	0	-8	3	-1	1	3	-1
1	4	9	1	0	0	-1	-3
2	4	-7	1	-2	-4	-3	3
-3	-8	2	-1	-1	-3	-2	-5
0	3	9	0	-1	2	4	0
0	6	17	2	0	-6	-2	-1
-5	-11	2	2	0	-3	-7	-8
5	12	8	-1	2	4	0	5
-4	-6	-6	-2	-2	-1	7	0
-4	-6	-6	-2	-2	-1	7	0
-3	-14	-1	2	-2	-3	0	2
3	16	2	-4	-1	0	-5	-3
3	16	2	-4	-1	0	-5	-3
-4	-19	-1	-1	-1	-1	-6	-6
0	4	0	0	-1	0	1	-4
0	5	-4	0	-1	-3	-10	-4
0	-6	0	-1	-1	1	1	-1
0	-3	1	0	0	1	1	-1
0	-3	1	0	0	1	1	-1
-1	0	1	-2	-1	0	-1	0
-1	0	1	-2	-1	0	-1	0
-6	-13	-1	-4	-2	-2	5	-1
0	0	0	-2	-1	0	-1	1
0	-7	2	1	0	1	1	-1
3	0	-2	-2	-2	0	-3	1
-1	12	-1	-2	0	-3	-2	-5
-2	-1	-2	1	0	0	0	4
-1	-8	-1	-2	0	-2	3	5
0	0	0	0	0	-1	2	2
6	1	1	-1	-1	-1	1	4
6	1	1	-1	-1	-1	1	4
2	8	0	-1	-1	0	-1	1
-4	-3	-1	-1	-2	-3	-4	-7
-2	-4	0	0	-1	0	-1	-1
-2	-4	0	0	-1	0	-1	-1
2	9	1	0	0	-3	-5	-7
-2	-1	-1	0	-1	-7	-4	-4
-5	0	0	-1	0	-3	1	2
-3	-4	1	-2	-2	-2	-1	-2
-2	4	5	-1	0	1	3	2
0	5	2	-5	-1	1	-1	0
14	13	-2	0	-2	1	3	2
4	-2	0	-1	-1	-1	0	1
-1	-4	3	-2	-1	0	3	-1
-9	1	-1	0	1	2	1	1
-1	-1	1	-1	-1	-2	0	-1
0	2	6	1	1	0	0	-1
6	-3	-3	-2	-2	-1	-1	1
-1	-12	1	-1	-2	-2	-2	0
-3	-7	-2	0	0	0	0	1
-7	-8	1	-1	-1	-3	0	-3
-11	-4	-4	-1	-2	-3	-5	-1
-10	23	-4	0	-2	-3	-2	-6
6	-1	0	-1	-1	3	0	0
3	1	0	-2	-3	-6	-1	-6
-5	-20	-1	-1	-1	0	0	2
-4	6	1	0	1	2	2	7
3	1	-1	-1	0	0	0	-3
3	1	-1	-1	0	0	0	-3
0	3	-1	-2	-1	-8	-1	-8
-4	-1	-1	0	-1	3	3	5
-3	0	1	-2	0	-1	1	3
-3	0	1	-2	0	-1	1	3
-3	0	1	-2	0	-1	1	3
11	5	-1	-1	0	3	-3	1
5	0	-2	1	0	-2	0	-4
5	0	-2	1	0	-2	0	-4
5	0	-2	1	0	-2	0	-4
0	2	-1	0	-2	1	-1	-1
-1	1	-3	-2	-1	-3	-1	1
-1	1	-3	0	-1	0	1	2
-1	1	-3	0	-1	0	1	2
1	0	-2	-1	-1	3	2	0
-2	-3	2	-1	-1	-1	3	1
-9	-2	2	1	1	8	6	-4
-9	-2	2	1	1	8	6	-4
6	1	0	-1	-2	4	4	9
-7	-1	-5	-2	-3	-7	-1	0
12	2	0	1	-1	0	4	6
-3	-7	-7	1	0	-4	-5	0
4	4	0	0	-2	0	10	7
-15	-5	-2	-3	1	0	-1	-2
-15	-5	-2	-3	1	0	-1	-2
-1	-7	6	-1	-2	-14	12	2
-4	-5	-2	-1	0	3	-3	3
-4	-5	-2	-1	0	3	-3	3
1	4	-2	2	0	-7	-6	4
-5	3	1	-3	-2	-3	6	4
-5	3	1	-3	-2	-3	6	4
-1	-2	0	1	-1	2	-2	-1
-1	-2	0	1	-1	2	-2	-1
-3	5	-1	-1	0	5	-4	-5
-3	5	-1	-1	0	5	-4	-5
7	3	-1	0	0	0	-10	-9
7	3	-1	0	0	0	-10	-9
-8	-7	-1	0	-3	-4	-3	-5
-8	-7	-1	0	-3	-4	-3	-5
-2	-1	0	0	1	1	3	7
-2	-1	0	0	1	1	3	7
7	0	-2	-1	0	-4	1	0
-5	-18	-4	-1	-3	0	4	3
-5	-18	-4	-1	-3	0	4	3
2	-9	-2	-3	-3	-9	-15	-7
2	-8	-1	-1	1	1	-4	-12
-1	13	-4	0	-1	-5	-8	-7
-3	1	0	-4	1	1	3	-1
-2	-7	3	-1	-1	5	5	4
-1	-1	1	-2	0	0	-4	-10
-1	-1	1	-2	0	0	-4	-10
-1	-1	1	-2	0	0	-4	-10
-6	-6	-2	-2	-2	0	5	4
-6	-6	-2	-2	-2	0	5	4
-6	-6	-2	-2	-2	0	5	4
-6	-6	-2	-2	-2	0	5	4
5	-5	-2	-4	-2	-2	-11	-5
0	2	2	0	2	0	2	10
0	2	2	0	2	0	2	10
2	3	1	0	0	-2	1	10
2	3	1	0	0	-2	1	10
1	-1	0	0	-1	-4	-7	3
-4	-4	-1	-2	1	-1	5	-4
0	-1	1	-1	-1	0	-4	-6
1	3	-1	-2	-3	-3	-3	-9
-2	0	-2	-2	0	0	2	-1
-3	-2	-2	1	-1	1	-2	-4
1	3	-2	-2	1	1	4	3
1	3	-2	-2	1	1	4	3
-1	-1	-1	0	-1	-2	-2	-2
-1	-1	-1	0	-1	-2	-2	-2
0	2	0	-1	-1	-1	-2	1
0	2	0	-1	-1	-1	-2	1
0	0	-1	-2	-3	-3	-5	-6
-2	0	-2	1	0	0	-4	-6
-3	-3	-3	-1	0	-5	-5	-14
-3	-3	-3	-1	0	-5	-5	-14
-2	-8	-1	-1	0	1	-4	-4
1	-2	-4	0	-1	-2	3	7
1	-2	-4	0	-1	-2	3	7
2	3	-2	0	-1	-1	6	8
-2	1	-2	-3	-1	-1	-1	9
-2	1	-2	-3	-1	-1	-1	9
-2	1	-2	-3	-1	-1	-1	9
3	0	0	-1	1	1	2	7
-4	-5	-2	-2	-4	-7	-8	-9
-2	-7	-1	-2	-1	0	-2	-3
-6	-19	-2	1	-1	0	0	-6
1	2	0	-1	0	-1	1	1
-1	3	-1	0	1	2	3	2
-1	3	-1	0	1	2	3	2
2	-1	-2	0	1	1	5	11
0	-2	3	0	-2	0	6	8
1	-6	0	0	1	-1	1	-3
1	-6	0	0	1	-1	1	-3
0	2	-1	-1	-1	-1	1	-3
-2	3	-1	-1	-2	-3	3	1
2	-3	0	-2	-2	-13	-15	1
0	0	1	-3	0	7	0	-1
0	3	2	1	0	4	5	0
0	4	3	-1	1	0	6	0
0	0	-2	0	1	-1	5	6
[truncated: 7,890 more rows]
