# Supplementary material for: Flexible Virtual Reality System for Neurorehabilitation and Quality of Life Improvement
Source: Sensors (Basel). 2020 Oct 23;20(21):6045. doi: 10.3390/s20216045 (PMC7672612; doi:10.3390/s20216045)
Supplement: Supplementary file 1 [file sensors-20-06045-s001.zip › S4_EMG/User2/FlexieExtensieUmar.txt]

0	0	0	0	0	0	0	0
0	0	0	0	0	0	0	0
-18	-2	-2	-4	2	-1	-3	-4
20	1	-1	0	-2	2	-1	2
-20	-4	-2	2	0	-1	-4	-4
7	1	0	0	1	-3	-2	2
20	5	1	2	2	0	-1	-1
-2	-13	9	2	1	1	0	2
10	-2	1	-1	-2	-3	-1	-2
-14	-1	2	-1	-1	1	0	-2
-34	-9	-1	-3	0	-1	1	-1
-5	0	-3	-6	-2	-2	-3	-5
-4	-8	-5	-3	0	-3	0	-3
-9	-20	-8	-4	-1	-2	-4	-7
-12	2	0	-3	-2	-5	-2	-3
11	0	1	0	0	0	-1	1
-5	-9	-6	-5	0	0	-6	-6
-20	-5	-1	1	-2	-4	0	-1
5	7	1	-3	-3	-18	-3	0
15	1	-2	-2	1	4	-1	-4
11	4	0	-1	0	-2	-2	4
-18	-5	-4	-15	2	-2	-2	1
16	8	2	3	0	0	1	1
-22	-10	-3	3	-1	0	-3	-2
12	0	-2	-1	1	1	-1	2
-17	0	1	-1	-1	1	-2	-2
7	0	-1	3	0	-7	-2	-2
-1	4	2	0	-1	-1	1	1
-7	-2	2	7	0	1	1	-1
-5	2	0	-2	-3	-1	-5	-1
-6	5	-2	-1	0	4	-2	-1
-33	-6	-2	-6	-2	-2	-5	-4
-3	-4	-2	1	-1	-6	-7	-2
7	-2	-1	-1	-1	-1	-2	-2
4	4	-1	-3	-1	1	3	0
-3	2	-1	-2	0	-6	-1	-1
-5	-4	0	0	1	1	2	2
-9	-5	0	5	1	2	-2	-4
-32	-10	-3	1	-4	-2	-4	-6
8	3	3	1	0	2	1	6
8	3	3	1	0	2	1	6
-8	3	-2	1	-4	-2	-1	-1
-35	-4	-1	0	0	-1	-3	-5
12	9	-1	1	1	-4	1	-3
-1	-7	-4	-5	-2	-3	-4	-10
-2	1	0	-2	-1	-2	-2	-5
-5	1	6	16	20	3	7	11
-22	-45	13	-10	-17	-2	6	-20
20	31	8	5	8	6	9	21
17	8	-1	-3	1	2	10	32
-4	14	-7	-4	-6	-3	12	-3
24	-4	-3	1	-6	15	1	-38
-10	0	0	3	0	-24	-4	-2
11	-8	-16	-11	2	-2	2	25
1	0	-14	-9	-9	-5	-32	-24
1	0	-14	-9	-9	-5	-32	-24
21	6	2	3	-1	6	18	12
2	3	4	-1	-7	-3	-4	-12
1	13	-9	7	0	-2	-17	-3
-8	-9	-19	-3	0	-1	0	6
48	12	7	-2	-2	-4	-9	11
-25	-17	-12	-9	-3	-1	-6	-4
-51	-14	-20	-15	-11	-50	-22	-16
13	-8	2	-3	-8	0	-12	-11
15	-6	3	0	5	14	7	4
-34	-67	-27	-10	-5	-4	-14	-12
-4	-1	17	-3	2	1	6	5
-33	-11	-6	-5	-1	-2	0	-1
15	0	-3	-5	-9	-5	-3	-2
-7	-10	-7	-8	-3	-5	1	-1
1	6	0	4	-2	6	2	2
-10	17	-13	0	-2	-6	0	-2
17	-8	1	7	10	17	2	36
-24	-9	0	0	-2	-2	2	-12
37	16	6	2	-1	7	14	17
-7	-2	3	-3	1	0	5	-7
-46	22	19	6	4	9	-1	-36
-3	-16	-25	-14	-7	-7	-4	-1
-5	-1	-5	1	-2	-4	-8	-3
-4	-3	-12	-5	-3	-6	-3	-4
-13	-12	-7	0	-1	-5	-5	-25
16	26	4	-3	-1	0	-1	6
14	7	-12	-3	1	-1	4	8
-14	-8	8	-7	-4	-2	4	3
3	3	3	0	1	-2	-10	-4
27	-15	-15	-6	-1	-1	-2	-3
-30	0	8	3	0	0	1	-3
-7	-4	-3	-4	-4	-1	5	0
-22	11	12	3	0	-4	0	1
-36	-5	13	5	6	3	-4	-3
12	2	-4	-3	-1	0	-1	-3
10	-4	2	0	-3	-8	0	3
-50	-35	-7	-4	-6	1	-3	-3
-7	9	4	-3	3	4	3	0
-16	-6	4	0	-3	3	-3	5
9	-4	-8	-5	-11	-4	3	1
-13	-4	-5	-3	-12	-2	1	-10
-6	0	-7	-1	-15	-4	-2	2
12	-3	-6	-8	-12	-1	5	3
-36	2	-5	-5	-3	-2	-4	-5
-27	10	4	2	9	2	1	-2
4	11	4	0	14	-12	-18	4
-25	8	4	5	4	12	12	6
3	-7	-2	-3	0	-17	-21	-3
31	11	-2	0	3	-6	4	-3
-33	-12	-2	-3	-6	3	4	-5
29	2	1	1	2	4	5	4
-16	5	2	-4	0	-7	-2	-2
-9	6	6	6	24	11	-1	0
9	-4	-3	-2	-9	-16	-8	-5
-15	3	-3	-1	-5	1	1	-2
7	-6	0	-5	-4	-2	-3	-3
2	-5	-16	-2	-5	0	-5	5
-39	-13	5	-4	-2	-2	-1	-5
50	21	-4	-1	2	-2	-3	-1
-22	-8	4	-1	-7	-7	1	0
1	-4	-5	-6	-2	23	-3	1
-15	-11	-2	-1	6	-1	1	5
-32	-12	-1	2	9	10	-4	-10
-11	-1	8	2	16	19	8	11
-39	-63	33	4	1	-5	0	-9
5	15	-11	-4	-4	-4	-10	-10
-11	-9	-5	0	-2	-17	-9	-13
2	0	-21	-3	6	-2	-1	4
1	0	-11	-11	-10	-9	-5	-1
2	-7	1	-3	-7	6	2	-2
-5	-14	1	1	0	0	-2	0
1	-4	-1	3	5	-2	-1	-2
-2	-18	16	6	7	-1	-4	-1
7	6	6	5	3	-3	0	3
-6	-4	-7	-3	-4	-3	0	-5
8	4	1	6	1	2	-1	-1
15	-2	4	2	5	-2	-1	-2
-2	5	17	-1	-2	-1	2	1
-2	-1	0	1	1	-3	-5	-2
-1	-1	0	-3	0	3	5	0
-9	-3	-18	-3	-6	-4	-3	-3
5	1	-9	-10	-26	3	0	1
1	1	0	-3	-1	2	-10	-1
-11	10	11	3	1	-2	1	-1
3	-24	5	5	8	4	1	-5
-8	0	1	2	-1	-1	5	14
-61	-5	-1	-3	0	-9	-1	-6
-1	-12	-8	-2	2	1	2	4
-10	-15	-5	-3	-7	10	2	-2
-4	-8	2	1	17	6	6	7
-54	-26	-2	-13	-3	-4	-5	-2
14	5	-11	-4	-8	-6	2	6
12	-8	0	1	-2	3	1	-5
12	-8	0	1	-2	3	1	-5
-7	7	13	6	-25	-3	-5	-8
11	1	-2	-2	-3	-3	1	5
16	1	0	0	2	-1	1	7
9	1	-4	-4	-7	-2	0	1
-26	-10	1	4	4	-4	-9	-14
-1	7	7	3	2	1	-3	-4
-27	-44	2	0	1	-4	-5	-4
-37	-24	-11	2	8	3	0	-2
43	9	4	0	13	7	13	7
57	19	-9	-3	-3	-5	-26	-13
-10	14	12	18	41	9	7	13
4	-17	0	-1	-9	1	-2	11
15	7	10	2	-2	0	-4	1
-59	5	8	2	7	14	8	19
104	41	-5	-19	-28	8	11	16
61	13	8	5	5	1	1	6
-86	-21	-1	-2	-8	-9	3	-27
39	-22	0	-1	4	17	1	23
84	-8	-14	-9	-9	-16	0	-8
-89	-15	1	5	7	-4	-5	1
58	7	7	4	4	5	7	20
50	18	0	-11	-28	-21	-3	-6
-22	35	4	-3	3	-2	-7	-10
11	23	5	6	12	-4	2	8
55	31	14	8	8	11	7	15
26	4	7	5	2	3	0	-6
40	29	-13	-6	-8	-8	-9	-10
-37	7	10	2	-7	-5	6	10
-6	38	-8	-6	-4	0	-5	5
-45	-32	-22	-19	-9	-10	-13	-27
21	23	-13	-2	0	5	-2	-2
1	19	-2	-2	-13	-55	-15	14
26	15	4	14	23	-2	12	14
-20	12	4	3	4	19	2	0
-11	-6	-2	0	-3	8	9	21
28	24	7	2	4	16	22	49
-18	-20	-10	-8	-5	2	-5	-15
2	15	6	-6	13	-1	13	55
-10	-16	4	22	38	-2	1	6
-23	-35	-4	-15	-14	-19	5	-2
49	32	22	10	0	16	14	30
-15	-3	-2	0	1	2	3	14
27	13	-44	-7	0	7	2	-3
-21	12	-4	1	-1	-3	2	8
-21	12	-4	1	-1	-3	2	8
-21	12	-4	1	-1	-3	2	8
-21	12	-4	1	-1	-3	2	8
-54	-21	-21	-1	-5	-4	-10	-23
-54	-21	-21	-1	-5	-4	-10	-23
55	27	5	-1	-1	-2	3	-25
55	27	5	-1	-1	-2	3	-25
-21	-20	4	4	1	0	-3	-2
0	-25	-22	-9	-3	2	3	-2
12	13	9	12	8	11	12	16
40	-8	12	1	-1	7	-3	2
2	10	32	12	5	6	12	8
4	1	7	-5	-3	-4	6	14
-8	-8	-3	2	-2	-19	-7	-3
39	10	22	4	-17	-8	-14	-6
-1	-2	-23	2	41	5	4	-1
-13	-7	-10	-10	6	10	12	4
-14	11	16	1	11	9	6	10
-7	-7	-1	-7	-6	-6	-7	-11
-21	-2	-1	-4	6	2	1	-1
-26	-15	-5	-1	-2	-1	-3	-14
-24	8	20	1	2	11	-4	0
-25	-1	-8	3	2	-1	2	-4
-68	-20	-16	-8	0	27	-7	-5
-18	-31	-14	-4	-4	-6	-10	-20
49	28	-3	-1	5	15	26	6
97	11	8	4	-1	2	-2	41
-88	-23	-12	-7	-18	-18	-46	-110
-5	-13	-3	-6	-11	1	-13	-4
30	6	9	5	-4	-12	17	23
6	-16	0	-12	-5	2	11	-19
-28	-11	-6	-5	-5	-9	-1	27
-6	8	2	3	4	6	18	-8
-7	-10	29	5	12	11	19	16
33	23	8	0	-6	-9	-16	-11
5	6	-1	-6	-2	2	0	7
1	10	10	0	5	-4	-4	-8
-5	0	-1	3	-16	-10	1	11
-33	-13	-15	-4	1	7	15	9
10	-5	-22	-14	-4	0	-11	-11
8	2	-11	-11	0	4	-5	-12
-1	9	-19	-6	-3	-3	-7	-4
-6	-36	-28	-6	-2	1	1	-5
13	2	-28	-5	-4	-2	0	7
6	27	-1	-3	-4	-1	-2	2
-4	1	9	-3	0	-2	-2	-3
7	8	-2	-17	-25	-12	-3	-1
2	7	-3	-8	-21	-59	-42	4
17	39	-7	5	20	25	19	-7
-4	1	-35	-1	9	-3	16	-8
0	16	11	10	2	-1	-16	-3
-12	9	23	4	3	14	11	10
17	37	-2	-1	2	6	11	8
-21	-13	-23	-2	-4	1	8	8
-21	-14	-12	-6	-4	-26	-35	-31
4	-1	8	3	8	14	12	16
7	31	6	2	4	3	-4	-3
16	-3	19	2	4	5	4	4
12	-19	-16	-7	-1	-2	0	-3
-10	0	-23	-7	-3	-4	-2	-3
5	-5	-24	-13	-4	0	-2	0
-11	8	8	11	2	1	0	0
6	1	-8	0	-1	9	-4	-4
6	-4	1	2	-5	-30	4	3
-18	-2	-3	-1	1	-5	3	6
47	14	1	-2	-2	-1	0	7
8	6	-4	2	1	10	8	-1
24	29	-1	-1	0	-5	-3	2
-12	-22	-5	5	-4	-61	-18	1
-2	-14	1	0	3	12	-10	-8
-8	-7	-8	-14	-13	1	10	9
8	15	34	8	7	6	-31	-9
16	2	-15	0	-2	-10	10	-2
16	3	1	-2	7	2	5	-5
-1	12	18	1	0	2	-10	-9
12	-1	-2	-5	2	-4	1	-1
0	6	-2	3	-9	0	5	12
-4	6	-2	-1	4	-3	-8	2
-2	-21	-9	-3	0	-2	2	11
3	5	-8	-3	-11	-13	6	7
-3	4	3	-7	3	6	13	2
-3	6	-11	-5	-1	-1	-3	1
9	-13	-9	0	-3	-2	-5	6
3	-14	7	8	6	8	17	13
2	-3	-16	-6	-4	-4	6	0
-6	-10	0	6	-3	-10	-5	10
6	-9	-9	-3	-2	-4	-18	-14
-8	-14	-4	-4	2	4	2	-11
-7	12	-5	-5	-5	-2	-3	-21
-9	0	2	4	10	4	8	5
7	8	1	6	11	17	-1	4
9	4	9	6	-15	-9	-5	-2
-1	9	20	-1	7	4	4	2
-21	-16	-1	6	-5	-9	-7	-19
13	7	-4	-5	38	9	2	12
3	1	-10	-8	31	20	1	-3
17	-6	7	-9	-19	-11	-4	-11
-11	4	-2	-4	-3	-7	-7	-10
-40	-14	-10	-4	-3	-7	-10	-15
32	8	5	4	-14	-6	-29	-19
-33	2	-15	-10	0	-4	4	20
-16	-22	-6	-10	-12	-9	3	-13
-8	13	-1	-3	-16	-3	-3	-7
19	7	-8	-3	-12	-15	13	1
-19	-1	-5	2	-1	4	12	3
-17	1	9	8	10	6	9	7
1	-7	2	4	2	2	8	6
-8	-30	-5	1	1	-2	-14	-4
-1	12	18	6	6	2	11	9
-3	8	1	-3	4	2	3	-1
5	12	6	16	2	4	12	6
0	-4	-13	-7	-9	-7	-16	-17
1	-20	-36	-3	-1	-2	-5	1
4	20	5	-4	4	2	-2	0
1	8	16	2	-2	0	-3	-1
10	10	-3	-5	-1	0	2	-3
13	5	0	-5	-2	2	1	6
-12	8	-2	-18	-8	-5	5	-2
3	2	-5	-1	-1	-4	-4	1
-14	-14	10	5	3	0	-1	0
-20	-10	10	1	-4	-3	-8	1
-10	18	-2	2	5	2	8	12
-2	-10	-23	-6	-6	-2	13	-4
9	-16	-14	-3	-5	-6	-17	-4
-11	-6	-8	-3	0	0	-9	3
17	12	5	3	6	6	0	9
2	27	19	2	2	3	6	6
-1	-12	-15	-9	1	-2	-14	-16
-2	0	18	17	4	-6	-1	1
4	-12	14	-2	-11	-12	5	3
-17	-4	-21	1	20	10	7	2
12	20	-15	-5	-5	-2	-4	0
-7	10	7	-8	-2	0	-10	-8
-18	-26	4	-3	1	1	1	-7
-4	-4	3	7	2	3	0	6
-6	-12	-12	-7	-2	-3	-7	3
3	5	-4	-2	1	0	-3	-1
-4	-10	3	-5	-3	-3	1	-1
0	19	3	-2	0	0	-5	2
-5	-6	-11	-2	-3	-1	-1	-3
1	14	11	5	-1	-1	0	-4
3	-1	-19	6	1	0	-3	3
0	0	0	0	0	0	0	0
0	0	0	0	0	0	0	0
4	2	3	2	1	1	1	0
1	-1	0	-8	-1	-1	-9	-2
0	-1	9	4	11	4	-6	-11
-4	-4	-2	-2	4	-1	7	1
-1	-4	-15	-1	-3	-6	-1	-5
-4	-7	-9	1	-3	0	-7	-3
1	-5	-10	-3	1	0	1	-1
3	15	30	7	1	0	-4	4
-1	0	3	3	1	2	1	0
-1	0	3	3	1	2	1	0
-2	1	-15	-1	-1	0	0	1
1	6	1	2	-5	2	8	1
2	4	3	2	0	0	-1	-4
-2	-4	13	3	1	0	2	-6
2	-10	2	-1	1	1	-5	-3
2	-10	2	-1	1	1	-5	-3
2	11	14	5	3	-1	-5	1
2	11	14	5	3	-1	-5	1
1	7	-8	-3	-2	-1	1	0
-1	-2	5	-5	-4	-2	6	2
-1	-2	5	-5	-4	-2	6	2
-2	-4	-2	2	-3	-8	-1	0
-1	-2	1	3	-4	0	-1	3
1	-4	-7	-2	-2	-4	1	5
-1	-2	-8	-4	1	2	-9	-3
1	-5	-4	2	2	-2	2	0
1	-5	-4	2	2	-2	2	0
0	3	-3	0	3	5	0	-3
-2	-1	15	-2	2	-2	2	-3
-2	-2	-4	-5	-2	-2	3	0
-3	-8	-15	-4	1	0	-2	0
-1	1	-4	-2	1	0	-3	-4
-2	-5	8	-1	-3	-1	-7	-5
3	-2	-7	-1	-2	-4	3	2
-3	-2	-21	0	1	-1	-6	-4
-3	-5	-9	-2	-5	0	-2	0
-3	-14	4	3	-6	-3	3	-4
-1	0	5	2	-2	0	-2	-4
5	12	19	5	4	2	7	3
-1	-1	2	0	-1	-1	-5	2
-8	-1	27	4	0	-1	-9	-11
-1	8	1	-1	-2	0	0	-4
0	-1	-7	-1	-6	-3	-2	0
0	-9	7	2	-1	1	-5	-2
-1	-2	-3	1	-1	4	6	2
-3	-14	-4	-4	-2	2	-1	1
-2	-18	0	-2	-2	3	8	4
-2	-5	3	3	-7	-2	-4	2
0	3	-12	-5	0	1	6	3
3	-4	10	11	-2	-3	9	4
2	9	-4	-1	-2	1	-1	0
-3	-5	-10	-3	-1	-2	2	0
-1	-2	-9	-6	-2	-2	-2	0
-1	-3	-9	-1	-2	-1	4	1
1	13	16	7	2	2	5	1
-1	9	-16	-3	3	1	-3	1
1	2	-9	0	-1	-4	-4	-6
0	9	-2	-2	0	0	-6	-6
-4	-5	-7	-4	-3	-1	5	-7
0	-4	-11	-6	-1	0	3	2
1	14	-1	-5	-3	-3	-11	2
0	14	1	2	-2	0	1	-1
0	-1	1	3	1	-1	-4	-10
5	11	-5	-1	-1	-1	3	0
-1	-9	-7	1	2	0	-2	-2
-3	1	0	-5	-2	-2	-8	-2
-2	7	-1	-2	-2	1	-3	0
-4	-1	24	7	-2	1	-4	-4
0	-3	24	3	2	2	5	2
-3	-8	-14	-9	-4	0	5	0
-1	-1	-8	-2	1	0	-6	0
-1	0	-4	2	0	-3	2	-1
-1	-5	2	3	-4	-4	3	0
0	6	-11	-8	-2	-1	-7	-1
-2	-2	-19	-4	-1	-1	-2	0
1	5	6	-2	1	0	-4	-2
0	-3	4	1	1	0	5	2
1	1	7	3	1	0	-1	3
0	6	15	1	1	0	5	1
0	-3	8	-4	-2	-1	-2	-3
-1	-2	3	-3	1	-2	-4	-6
3	9	-14	0	-1	0	-3	0
-4	-24	-44	-9	-3	0	3	1
1	-4	1	0	1	2	-4	0
0	2	3	5	-2	-2	3	7
0	3	22	-1	0	-2	1	3
0	8	36	7	-2	0	-1	-3
-1	3	12	5	2	4	-4	-7
-1	1	-6	0	1	-2	3	4
-2	-8	-14	-7	0	-2	-4	0
2	12	-2	-2	2	2	-3	0
-1	11	18	-5	-3	-1	6	2
-3	7	5	-2	-1	1	-4	-7
1	9	21	-4	-1	1	9	1
-3	-3	11	3	-2	0	-2	0
0	-4	-9	0	1	-2	-6	1
-1	-7	-23	-6	-5	-2	-3	-2
-6	-10	-11	-3	-2	-3	2	-5
3	2	4	4	0	-1	-1	-4
2	3	-15	-5	-3	-4	-8	-1
1	0	12	7	2	-1	-2	1
-1	10	21	-7	-3	2	1	-2
1	11	6	1	1	1	1	-1
0	1	-30	-4	-1	-1	-8	-3
-1	6	27	2	1	0	-5	-3
1	9	14	1	1	-2	2	-1
-2	-5	-19	-1	-1	6	3	1
0	-1	-11	-1	-1	-3	0	2
1	1	-14	-1	2	-3	-5	-2
-2	0	0	-3	-1	1	-4	-2
1	0	-12	-3	-2	-2	1	1
-5	-9	-6	1	-2	-1	-9	-6
2	6	28	-1	-4	-2	-1	2
1	15	4	-2	-2	3	-2	1
0	0	-2	-5	-3	-2	0	-4
-1	-4	-9	-6	-1	0	-3	-3
-3	-2	-14	-8	-4	-1	-2	0
-1	7	-17	-9	-3	-1	1	-4
0	3	-4	-2	-1	1	-9	1
0	-13	-5	0	1	0	-5	-5
1	-1	48	4	2	2	1	0
-2	-4	-9	-5	-3	-1	2	-4
2	4	-10	-2	-2	-3	-4	-2
-4	-13	9	3	0	-2	4	-3
1	0	-7	-2	-2	-3	4	0
-2	-7	10	3	-1	-1	-5	-3
0	2	-1	0	2	0	-1	1
1	13	-5	-1	0	-2	-2	-1
-4	0	-14	-2	-1	0	4	-3
-1	-3	18	-7	-1	-4	-14	-7
1	0	26	3	3	0	-8	-7
-3	-6	-29	-2	-4	1	10	3
0	2	-10	1	1	-1	-2	2
-1	-1	10	-9	-2	-1	0	-1
-2	-1	6	0	-1	1	2	4
2	17	2	2	1	-1	-2	0
-1	-6	-4	-1	-2	-2	1	2
2	6	1	8	2	-1	-2	-3
-6	-18	-11	-1	0	2	2	0
0	6	14	4	3	2	-1	-4
-1	2	-16	-10	-3	-4	-16	-5
-2	-3	-8	-2	-3	-5	-4	-7
1	-4	-10	-2	1	1	4	3
0	-1	12	4	0	-1	-3	-1
-1	-5	1	-3	0	-1	2	0
0	2	-3	3	-2	1	0	0
-1	13	17	6	1	-2	-1	-4
-3	-2	-6	-4	0	-1	1	-1
0	4	-28	-7	0	2	3	1
-1	-9	16	3	1	0	5	1
1	13	-8	-3	-4	2	1	4
-1	7	2	4	4	1	3	0
1	1	-5	-2	-1	1	1	1
-6	-35	-11	-4	-3	-2	-5	-1
0	10	11	2	-1	1	4	1
1	6	18	5	2	-1	3	5
-1	4	-4	-4	1	-3	-5	-6
-3	-13	32	4	1	0	-7	-2
-2	-4	3	0	0	3	3	1
0	-4	1	-5	-1	-2	7	2
-3	-10	-6	9	2	0	3	5
-2	0	-4	0	-3	-2	-6	0
-1	2	-11	-8	-6	-3	-8	-3
-1	-6	-16	-2	0	4	-1	-1
-1	6	-9	2	1	1	1	3
-5	-12	-12	-8	-4	-7	-7	-2
0	1	-6	-5	-1	-1	-3	-4
-1	-3	18	2	-2	0	4	0
1	4	-13	-5	0	1	-2	-5
1	4	-13	-5	0	1	-2	-5
-2	-8	-11	-2	-1	-1	-1	-2
0	0	0	0	0	0	0	0
0	0	0	0	0	0	0	0
-1	-4	-10	-3	0	-1	8	2
-1	0	1	-2	-1	-3	1	1
0	-6	-5	7	1	3	4	0
0	-6	-5	7	1	3	4	0
-7	0	-2	-2	-4	-4	0	-3
1	-2	6	2	-3	-3	2	3
-3	-10	-13	-8	-2	-4	-2	-4
-3	-1	-9	-10	-4	-1	0	-5
-3	-1	-9	-10	-4	-1	0	-5
-1	-6	-14	-7	-3	-1	1	0
0	-3	-15	-2	-1	-1	6	2
1	-3	-30	-8	-2	-1	-1	-3
-2	-1	9	-1	-2	-2	-3	0
-2	4	25	13	0	3	0	-1
-5	-3	-13	-1	-1	-1	2	-4
-3	-2	-7	-5	-3	-5	-11	-6
-3	-2	-7	-5	-3	-5	-11	-6
-2	-4	-2	-10	0	0	-8	-7
0	2	-13	1	3	-1	-6	0
-3	8	26	2	-2	-1	-4	-5
-3	8	26	2	-2	-1	-4	-5
-3	-3	-11	-7	-5	-3	-3	-5
6	9	28	7	-1	3	6	5
1	5	12	5	4	0	0	0
1	-5	-10	-6	-1	-2	3	-2
-3	-8	-41	-15	-1	2	-2	-1
1	-4	-13	-3	-8	-3	-2	-1
-1	4	11	-10	-1	1	-11	-7
1	-1	-3	3	1	-3	4	5
2	-2	1	1	0	0	-4	4
-3	-1	5	2	3	1	2	6
-4	-5	-2	0	2	-1	-5	-6
-3	-7	13	3	-1	-5	-4	-7
-3	-4	-1	-2	-4	-2	-2	1
-6	-8	-12	-11	-3	-2	-10	-4
1	8	36	-4	0	2	2	2
-5	-5	-16	0	0	-2	0	1
1	-1	-3	-3	-4	-2	3	-2
-1	0	15	15	3	0	-5	-4
2	6	16	-2	0	-1	3	3
-1	3	19	3	1	0	-2	2
-1	-3	-10	-2	-2	0	5	0
-3	-7	6	-12	-3	-3	-6	-5
0	-3	-36	-4	-2	1	1	0
-1	1	-14	1	0	-3	-1	-4
0	-1	-6	-8	-3	-1	1	2
-1	-8	-6	-2	-1	-1	2	1
-5	-8	-5	-2	1	0	-7	-5
4	7	32	0	2	1	-3	-1
-1	-2	-11	0	0	-2	0	-2
2	7	40	5	-1	-3	2	4
0	-3	8	-4	0	1	-1	-4
1	0	-11	-3	-1	2	7	6
-1	2	14	-1	-1	-1	3	1
1	2	18	6	-3	-3	0	3
4	7	28	14	2	0	3	2
2	1	-4	12	2	0	-6	-3
-1	1	-14	-3	5	-1	-1	2
-1	-5	-1	-4	-3	-3	2	1
-9	-7	-14	-5	-7	-2	-1	-3
-1	6	28	3	-2	-2	4	-1
1	4	-25	-20	-3	1	3	1
-3	-3	13	-1	1	1	-1	0
3	5	12	9	1	3	1	1
3	5	12	9	1	3	1	1
-1	-9	-20	-2	-3	-3	1	-2
-6	-7	-11	7	8	2	-2	0
-4	-1	11	-3	-2	-1	-6	-3
1	-3	7	2	-4	-1	-1	1
-1	-3	-2	9	-2	-3	-1	-4
-6	-5	-2	9	-8	-2	3	0
-2	-5	-15	-15	-4	-1	-2	-2
1	0	22	6	5	-2	4	1
-3	-4	-9	-4	-2	-3	-1	0
-1	-1	-9	-6	-9	0	3	0
-2	-9	-22	1	6	-1	-4	-2
-9	2	-9	-4	-1	-1	0	-3
0	-2	10	-8	-3	-1	-3	2
-4	-6	1	-2	-2	0	0	0
1	3	25	-2	-3	-5	-2	-2
1	-3	-1	4	0	1	-1	2
3	-1	-3	-4	1	0	1	-1
4	0	-26	1	1	1	6	2
4	0	-26	1	1	1	6	2
4	9	2	3	6	3	-2	5
-3	-3	22	0	-3	1	6	-4
1	1	0	5	-1	1	-1	1
3	12	21	10	3	1	3	3
3	12	21	10	3	1	3	3
3	1	-12	3	-1	-2	0	-2
3	1	-12	3	-1	-2	0	-2
-2	-10	-32	-3	-2	-2	0	-2
0	0	3	1	-1	-2	-3	0
2	2	3	-1	-1	1	6	1
1	-4	14	7	-2	-1	-3	-5
-1	-6	-37	-14	0	3	6	2
3	6	9	-4	-4	-3	-5	-2
-2	-8	1	-4	-2	-1	1	1
3	0	8	-8	-3	-2	3	2
-1	3	16	-2	0	-4	0	0
0	1	24	5	3	2	-1	3
-3	3	17	10	3	-1	2	1
-3	-7	-7	-7	-4	-3	-1	1
-5	0	-13	-4	1	0	0	-1
2	0	-23	-2	0	-1	1	1
0	-5	-10	-6	-2	-2	5	1
-3	-5	-7	1	-2	-2	2	0
-2	0	24	23	4	1	3	4
-1	-3	-15	-11	0	-1	-1	-3
-2	-2	-13	-1	-6	-1	5	0
6	18	30	15	7	2	0	2
-3	-11	-17	-12	-5	-2	-2	-1
-3	0	6	5	4	2	-1	0
-3	2	-7	-2	-5	-1	5	2
1	-1	-7	-15	-4	-2	-1	-7
-1	-13	-35	1	-3	-1	3	-1
-1	-13	-13	-10	-2	0	-2	-3
-2	0	0	3	7	6	2	-2
-3	-1	-8	-9	0	0	-5	-2
2	-2	-4	-4	2	-4	-2	3
-2	7	49	7	0	2	2	-1
0	-5	-12	-3	-2	0	0	-5
-1	-4	-11	-6	-3	-1	1	1
0	-2	-16	4	0	1	2	0
-3	0	-4	-5	0	0	0	-4
2	8	24	3	-3	-1	-1	-1
-2	4	-11	-11	0	-3	-1	0
-2	3	33	9	5	0	-3	-2
0	0	18	3	-2	-1	-3	-2
3	5	16	1	3	2	2	3
-3	-3	-27	-7	-1	1	-5	-4
-2	-13	-26	-6	-4	-4	-4	-3
0	4	7	8	1	1	-1	-1
0	-4	-3	-2	3	-3	-3	-4
-3	-4	-6	-9	0	1	0	-1
0	-2	-4	-4	-4	-4	-2	-1
0	-2	-4	-4	-4	-4	-2	-1
1	0	17	2	0	-1	0	-1
0	-12	4	-7	-8	-4	-2	-2
-3	8	30	5	1	1	-2	-2
-2	2	-10	-3	-2	-4	0	-3
-1	-5	-20	-6	-5	-2	7	0
2	8	13	-5	1	0	-4	-1
4	9	7	5	-2	0	3	3
0	2	16	1	0	0	4	4
0	9	34	-2	-4	1	2	0
3	9	-12	2	2	0	3	2
0	-4	-5	-1	-5	-4	3	-4
2	-3	-12	2	-1	0	-1	3
0	1	13	6	6	1	1	-2
-1	-5	-24	-3	1	1	-2	-1
-1	2	-9	5	10	0	1	2
-2	1	5	2	-5	1	-5	0
-5	-8	-32	-8	-2	-2	1	0
1	7	4	3	1	0	-2	0
-3	-7	-18	-6	-4	-1	2	-3
-3	-9	-15	-3	-3	-3	-3	-1
-1	-4	-3	-2	-3	-4	-3	-2
-4	-3	24	-3	0	-2	-1	-1
0	-4	-12	-3	-2	-1	-4	-2
-4	6	16	6	2	0	-1	-2
0	-1	-10	8	1	-1	1	-2
-1	0	-19	-3	0	3	8	0
0	3	7	3	-2	1	0	1
-2	-4	-9	-7	-4	-1	-13	-5
-1	1	15	15	0	1	4	2
4	2	0	0	-2	2	4	1
0	1	30	-2	0	-1	-5	-1
0	1	30	-2	0	-1	-5	-1
-4	-5	-4	5	-2	0	-5	-3
0	0	-12	0	0	2	0	-3
0	6	2	0	-1	-2	-3	-1
3	1	-9	-1	0	-1	-2	0
2	-2	-3	-1	1	0	-3	0
2	6	-3	3	-1	3	1	3
0	-1	6	0	-2	-1	3	3
-3	7	6	3	0	-3	0	-1
1	-3	4	-10	-4	-3	-6	-1
-5	-5	-6	-8	-4	-1	-3	-5
1	-1	-10	-2	-1	-1	-5	-2
1	-2	1	1	-3	0	-3	-5
2	5	-14	-7	-1	-1	0	0
0	-2	-6	-3	-2	0	-6	0
0	-4	-21	0	0	-2	-2	-4
-1	-7	-4	-4	-4	-2	2	2
0	1	7	7	0	1	3	1
-2	-5	-2	-3	1	-2	-5	-1
-4	-1	-8	-5	-2	-3	4	-1
-2	-4	-26	-2	-1	0	-1	-2
1	12	18	6	1	-1	4	0
-3	-4	-9	-7	-5	-4	0	-3
5	15	29	6	2	2	-7	-6
0	-1	5	-1	-3	-1	-2	1
1	-6	-20	-4	-5	0	0	-3
-1	-12	-1	-1	-2	-2	2	-2
-2	-5	-11	-9	-2	0	4	2
-2	3	0	7	2	-1	3	3
-2	-4	-2	1	3	-2	3	1
-3	-5	-16	-6	-3	-2	-3	-7
0	4	7	-1	1	0	-2	-2
0	4	-2	2	1	-1	-3	-7
-4	-5	-7	1	-6	-6	-9	-2
0	-5	-7	2	-3	-1	0	2
0	-4	-3	-4	2	0	4	2
0	12	12	2	-1	-1	-9	-3
-2	-8	-7	-8	-6	0	1	-1
-2	-2	-13	-6	-2	1	2	1
-3	-5	-16	-13	-2	0	-2	-4
-4	-4	10	0	-3	-4	1	-2
0	-4	-9	-4	-3	-2	2	-1
2	3	5	-7	-1	-1	-6	0
1	-1	31	-5	-3	-2	-2	-1
-2	-7	-6	0	1	-3	-2	-2
-1	16	2	9	0	0	5	2
0	-11	-13	-2	-4	1	4	1
0	-9	-18	-6	1	-1	-2	-1
-5	-3	29	2	-4	-2	-4	-3
-1	-8	-32	-8	-3	0	-3	0
2	10	0	4	3	-1	0	2
-1	1	-10	0	-1	0	-2	0
-3	-4	2	-1	-2	-1	6	-4
4	9	36	6	1	-1	-1	0
-4	-2	3	3	-3	0	1	1
-2	-2	-6	-5	1	0	3	3
-4	-8	-9	-10	0	-2	-1	-2
-4	-8	-9	-10	0	-2	-1	-2
-3	-4	-11	-6	6	4	7	4
0	-2	-25	-2	0	-4	-6	-5
8	16	16	8	0	5	0	-3
-2	-1	-4	4	-1	3	1	0
-3	-9	-11	-9	-6	-7	1	2
-5	-4	-13	-3	-3	-2	-5	-5
0	1	-4	-3	-1	-1	-2	1
-1	-3	-3	-4	-1	-1	4	2
1	-1	9	-1	-3	-3	-1	3
-2	-1	-3	-2	0	0	-2	0
-2	-8	-43	-4	0	-1	-1	-2
-1	4	1	0	3	0	2	2
-3	1	23	-6	-1	-1	-2	-1
-2	-9	-30	-7	-2	-5	0	2
7	14	20	4	0	0	-3	-1
-3	-2	0	1	1	-1	-6	0
-3	8	2	3	0	-1	-3	0
-2	-5	15	6	-1	1	6	2
0	-10	6	-6	-3	-3	-7	-5
-1	3	13	-2	0	-2	-2	0
-9	-9	-20	-6	-4	0	1	-3
0	-3	-28	6	-1	0	-6	-1
-3	-2	-8	-7	-2	-4	3	-3
-2	5	13	-3	-2	-1	-1	-2
2	-3	-15	-11	0	1	2	0
0	-1	7	-1	-1	-2	-3	-2
-3	-3	-6	3	0	-1	-2	-2
-5	-3	-17	5	0	-1	-5	-1
3	5	34	5	1	1	-1	-4
-3	-4	-27	-11	-6	-1	-1	0
2	7	7	-1	2	0	-10	-5
-3	0	-4	1	0	1	4	3
1	1	13	2	0	-1	3	-1
0	0	-14	-5	-3	-2	-2	3
1	-5	-9	1	1	-1	2	0
1	5	20	5	-1	-2	-2	-1
1	-2	-14	-7	-1	-1	-3	0
-6	-7	-31	-6	-4	-3	-11	-7
-6	-5	-5	1	2	3	12	7
-1	-9	-10	-9	-2	-2	0	-1
2	3	10	1	1	0	4	0
-1	1	5	2	-2	1	-1	-2
3	6	11	3	0	0	-10	-2
3	11	25	7	1	-2	0	-1
-3	-1	7	0	-3	-3	-2	-4
0	-8	-13	5	-2	-2	-12	-8
-1	2	7	-13	-1	1	2	1
-2	8	-2	-4	1	1	8	2
2	5	0	13	1	0	3	0
-1	-5	2	5	6	2	4	-2
-1	-4	-1	3	2	3	4	5
-1	-3	-22	-13	-4	4	-3	1
3	13	5	3	-1	-4	3	4
0	1	-3	0	0	-3	-1	-1
-4	-10	-22	-5	0	0	-1	0
-3	-7	-10	-1	1	1	1	2
0	5	7	-2	-7	-6	-8	-4
3	0	-23	-4	5	2	7	3
0	-7	-20	-5	13	6	-4	-2
-2	4	-18	3	-12	-8	-7	-5
0	-2	2	6	0	8	0	-5
-3	-3	-6	-6	0	-1	-3	0
-1	-7	11	-6	0	-4	-5	-6
2	-1	-4	0	-2	-3	0	-1
-2	-4	16	2	-4	-1	-6	-2
3	7	6	6	1	-1	1	2
1	7	2	-5	-7	-2	-2	2
1	7	2	-5	-7	-2	-2	2
-2	-5	-31	-5	-1	-2	-4	-5
-5	-7	3	-4	-7	-4	2	-2
-3	-11	-19	-1	-2	2	0	0
-3	-11	-19	-1	-2	2	0	0
-3	-5	-6	-3	5	4	8	2
-1	-7	-37	2	-3	-4	-4	1
0	-10	-8	-4	-1	0	-1	-1
-4	8	18	1	-5	-5	-1	-4
-3	-10	-19	-11	0	0	0	-2
-3	-6	-3	-9	-3	-3	-9	-5
3	11	53	15	-1	1	4	-2
1	11	10	0	-3	0	-8	-5
1	2	11	6	-1	-2	-3	-2
-3	1	-7	0	9	0	3	0
0	-4	-1	0	-7	-2	-2	1
5	1	-17	2	-1	0	4	3
1	2	9	7	2	0	-3	3
-10	-10	-8	-13	-5	-3	-2	-2
0	6	-21	2	15	5	3	2
2	4	-5	-6	-4	-2	0	-3
-1	-7	-2	2	-1	-1	6	5
-7	-13	2	-7	-5	0	-8	-7
-3	-6	2	-5	10	3	-1	-1
2	3	2	-2	1	-1	-1	-3
-1	0	-18	3	2	-2	3	2
-2	11	40	1	0	-2	-5	-5
-5	1	7	2	0	-1	-3	2
-5	1	7	2	0	-1	-3	2
-5	1	7	2	0	-1	-3	2
1	-2	7	-3	-4	0	-1	-2
1	-2	7	-3	-4	0	-1	-2
-4	-10	-5	-6	-2	-1	0	-2
2	1	40	-4	-1	2	-1	-2
0	-7	-8	-3	-5	-3	2	0
0	1	23	7	-5	-6	1	0
-5	-9	-25	-12	-3	-1	0	-2
-2	-10	-15	7	4	1	-3	-1
-3	-3	-17	-3	-3	0	2	-1
-1	-7	-28	-7	-1	1	2	0
0	-2	-7	-5	9	4	1	1
-3	-5	-30	-6	-3	-1	2	-4
-1	-6	-1	5	-2	1	-1	-3
-1	2	18	10	3	-2	-1	3
-3	-4	5	13	-2	-3	6	2
4	1	12	2	5	1	-1	1
-2	6	22	3	4	4	3	0
-1	2	0	0	-2	0	2	3
0	2	1	2	-1	0	0	1
1	4	13	15	5	0	6	7
-3	-4	24	-4	-5	0	-3	-2
-2	-1	-8	-4	-3	-2	-3	-4
-1	2	4	2	4	0	5	1
0	0	-2	2	-8	-4	3	3
-20	-12	-4	-4	-3	-3	5	-1
39	13	19	2	-7	-5	1	2
30	-8	-5	-1	3	2	2	-1
-4	-5	-20	-10	-2	2	6	-2
8	-4	-25	-10	-7	-2	4	3
-3	5	12	10	1	-1	1	-5
-1	-4	-13	-11	-1	4	-5	-3
2	5	5	12	3	-4	-3	0
2	5	5	12	3	-4	-3	0
0	2	1	1	1	6	3	2
2	-5	-22	6	0	0	3	2
-1	-5	-15	-4	-4	-1	-4	2
-3	-1	-8	0	-3	-3	-1	-1
-3	-1	-8	0	-3	-3	-1	-1
-3	-1	-8	0	-3	-3	-1	-1
-3	-1	-8	0	-3	-3	-1	-1
-1	-5	-16	-8	0	0	5	0
-4	-4	-6	-6	-3	-4	-7	-2
-4	-4	-6	-6	-3	-4	-7	-2
1	-3	-28	-4	-2	7	-1	-1
2	9	10	6	3	1	1	0
-1	-4	11	2	2	0	1	3
4	6	19	4	8	1	-5	-4
-3	-11	-6	-12	-10	-6	1	-2
1	3	8	2	8	5	3	0
-2	7	37	3	-5	0	-4	-5
1	4	7	9	4	0	-2	-3
1	10	12	0	-13	-6	-2	-1
1	10	12	0	-13	-6	-2	-1
6	-14	-34	2	-1	-1	-1	-1
-2	13	19	2	3	2	-2	-1
-10	-3	-6	-6	-2	0	-3	-5
-2	-4	16	4	0	-8	-5	-3
21	0	-6	-2	-3	-1	0	1
-11	1	15	3	1	-1	-2	-2
-15	-8	-28	1	0	1	2	-2
4	-15	-4	-7	0	-1	0	-2
13	-13	-6	4	-2	-2	0	-3
13	13	17	3	2	5	-5	-4
-30	-17	-11	-1	-1	-1	2	-1
-11	9	40	5	4	2	-4	3
-24	-31	-24	-6	-1	-4	-6	-7
17	4	14	-5	-4	-3	8	6
14	3	0	-3	4	2	-1	-8
-9	11	21	10	6	1	0	5
-11	4	24	16	-4	-3	-1	1
9	-17	-19	-12	-3	10	1	-4
6	-3	-13	-1	-2	-4	-2	1
16	7	5	3	5	-3	-6	0
9	-12	-25	-16	-9	-8	-9	1
1	10	24	13	2	12	13	10
21	-16	11	-3	-3	-3	5	3
-39	-14	23	-4	1	-6	-6	-7
-1	6	21	9	1	0	6	3
8	3	-22	-4	2	-6	0	-1
-5	22	69	16	9	2	-1	-2
16	-6	-24	-3	-7	0	8	5
0	6	7	14	30	11	7	8
-57	-9	-9	-2	-3	3	4	4
7	-4	2	2	-3	-3	-4	-5
-17	-10	-1	-3	-10	-11	-9	-9
35	18	23	5	11	5	-1	3
45	-3	-35	-14	-4	0	-15	-14
-1	-10	-33	-8	-63	-27	-2	0
26	15	3	1	3	0	1	-5
-25	-11	-4	-6	-4	2	5	2
-5	-6	-20	-8	-3	18	0	-5
2	-6	-3	-1	-19	6	2	2
-22	-17	-44	-5	-14	-6	-5	-1
-9	-11	-11	-12	-8	-3	4	2
-14	1	10	0	32	6	-10	-8
6	9	6	2	-9	-10	8	4
-27	-11	-8	-2	-1	2	-4	-1
23	-1	-1	3	6	-4	4	-1
70	-11	23	0	-9	-5	-9	-5
45	6	-8	-6	-7	-7	4	7
44	13	5	5	4	12	-1	7
-35	-19	-17	-9	-5	-3	4	2
-42	2	6	6	-3	-2	6	1
21	2	9	3	14	15	10	4
-2	-3	15	-2	0	0	-3	-3
5	3	0	18	10	-3	-15	3
-20	2	6	1	-2	-5	-7	-13
15	-4	-30	-10	-1	-2	-6	-6
-33	-2	0	2	11	4	-3	-2
-4	-9	-4	5	8	1	2	-3
13	0	-22	-2	-7	-4	-5	1
-12	-8	16	2	2	-1	-7	-5
17	19	16	3	16	10	2	1
-7	-5	-4	-11	-12	-3	-1	2
-20	23	41	12	8	2	3	1
2	9	26	14	27	9	7	5
4	0	14	-3	2	-2	2	-3
-7	5	8	5	-24	-11	-17	-9
-34	5	44	10	7	-4	-5	-7
22	14	2	2	-1	5	6	5
-8	-2	-8	9	22	9	7	6
-13	1	-3	10	12	-14	-2	-6
4	2	12	-1	3	-5	-2	-2
7	3	0	0	-7	2	-10	-1
20	13	13	-1	8	14	3	4
-4	-17	-14	-12	-14	-3	-3	-2
-2	8	-11	-1	-10	0	3	0
-6	-1	4	3	-25	-3	-4	0
-10	3	3	-3	-13	4	-5	3
-58	-2	10	3	9	3	5	2
-29	2	16	-7	0	-24	7	-11
-9	-15	-37	-7	-45	-16	11	0
10	8	24	16	4	8	-1	-1
-2	-12	-42	-2	-33	-9	-2	3
26	0	-12	-9	13	2	-1	5
18	3	12	-5	-6	-6	-3	0
-7	1	35	5	0	4	-3	1
17	-5	0	-4	16	18	-7	-12
13	4	-11	3	-22	-10	1	-3
13	9	4	3	-10	-7	-4	3
-31	-16	17	-3	-51	-26	-12	-7
-18	-12	10	-9	-4	-2	7	4
13	4	28	2	2	5	-7	-1
22	-1	-9	-5	-6	-14	-4	-1
22	-1	-9	-5	-6	-14	-4	-1
-1	16	2	-3	3	6	6	2
0	3	30	3	-10	-12	-12	5
-17	-6	-5	0	9	2	3	-4
27	17	20	4	-8	5	7	4
-4	-13	-19	1	-32	-14	-1	-3
-21	-9	-14	1	40	1	-12	-15
25	0	5	4	-29	9	12	10
-1	25	41	12	33	14	-3	6
-12	-9	-7	-3	-21	-12	-3	4
-6	-14	6	4	8	5	0	-5
-26	-4	-2	0	-9	1	-8	-8
10	10	15	2	-2	0	-5	-4
4	-7	-7	2	24	5	-10	-4
-19	-14	-18	-1	14	12	7	-1
28	17	0	3	10	7	17	55
-2	-10	-9	1	-11	-3	-4	-1
2	6	13	2	1	-3	-5	-9
15	-7	-22	-4	29	-8	-12	0
-6	4	6	7	-14	-31	-29	-16
-5	2	-14	-9	23	6	2	-1
18	-3	44	11	29	22	4	-1
11	4	-18	-1	-5	-2	4	-11
20	6	-13	-7	-6	5	7	7
14	-1	4	-1	-8	2	7	6
27	-2	1	-5	8	0	2	14
-3	-12	-9	-10	-5	-4	7	-14
3	-20	-12	-14	-79	-18	-6	-4
-15	3	17	5	6	7	-1	0
16	-6	-11	-4	9	-2	-6	-6
19	-6	-1	-2	-27	-15	1	4
-23	-24	-11	2	-21	1	-8	-8
-23	2	1	-1	3	2	1	-2
18	18	2	-4	13	-2	-1	-6
-11	-9	-3	8	-22	-2	-2	-4
5	7	13	8	16	8	5	5
5	13	5	14	11	6	3	2
5	13	5	14	11	6	3	2
29	-3	-15	-6	8	-1	-3	6
14	-40	-50	-12	5	-7	-4	-9
46	25	49	18	1	-5	-5	11
6	-24	-36	-18	-12	-3	-2	-5
6	18	12	9	12	9	-2	7
6	18	12	9	12	9	-2	7
-18	-10	-34	-13	-5	-6	1	-22
-18	-10	-34	-13	-5	-6	1	-22
-18	-10	-34	-13	-5	-6	1	-22
-6	2	-22	-5	0	3	-2	-7
-3	-3	-14	-3	-1	-2	-4	-4
7	9	5	6	3	-12	-2	-2
7	9	5	6	3	-12	-2	-2
2	4	17	1	6	2	1	0
4	3	-21	-9	3	8	4	15
7	4	-14	10	-1	-4	2	-2
-7	5	19	9	4	3	-10	-6
13	-14	-3	-10	-3	-5	-6	-9
-7	11	-29	-9	5	0	-2	0
13	9	24	10	-15	-4	1	11
-3	5	-13	-8	12	12	2	8
-12	15	11	5	-4	5	8	2
11	27	73	24	-7	-8	-1	-17
-7	-4	-1	-1	-2	-8	-2	2
21	24	24	3	7	7	-2	-1
4	4	-6	-3	3	0	-2	1
7	27	35	11	1	-7	-8	-4
-11	-1	-30	-6	-14	-8	4	0
0	-26	-2	-2	-2	-1	-2	-2
6	25	19	7	2	1	3	-3
-1	-17	0	4	3	2	1	-5
-11	-18	13	1	2	0	-7	-8
14	9	-4	6	4	0	-1	0
-2	-27	11	-1	-2	2	3	3
18	11	7	6	6	5	5	3
-25	-39	-7	-8	-4	-4	-4	-6
36	16	16	4	0	-6	1	-2
-5	-8	9	11	3	-2	-3	-7
-1	-8	-15	-7	-4	-2	-2	-4
29	-12	-12	-12	-4	-2	4	6
-23	-11	-24	-3	-3	1	0	1
31	-2	-38	-13	-3	-5	-1	6
-11	-10	-30	-1	1	0	-6	0
-4	-18	-21	-15	-2	0	6	8
-5	-6	-21	-2	-9	-9	0	-3
-7	-17	-37	-25	-13	-5	5	-4
3	-1	20	20	5	4	3	7
-20	-19	-51	-37	-14	-7	-12	-11
-1	-7	6	6	-2	-1	5	6
-8	11	-14	-12	-11	-4	6	-3
-5	-1	-29	-11	-4	-7	-7	-8
-6	-2	-20	-8	-10	6	10	3
-6	-2	-20	-8	-10	6	10	3
-3	8	4	8	2	-10	-7	1
19	18	7	9	3	3	5	-1
-4	0	0	6	-3	-3	-23	-18
-10	23	50	17	18	9	0	1
17	-3	-32	-11	-7	-2	-6	-9
0	9	14	8	4	2	1	-1
11	1	-23	-6	1	-1	-3	0
-22	1	19	1	1	-2	4	4
-18	-3	-17	6	1	-4	8	4
21	1	-19	-1	0	2	-2	0
-3	9	-1	-2	1	2	5	11
-45	-10	-10	-6	-6	-4	-9	-10
5	-1	5	-6	4	3	-2	-3
-2	-10	11	0	-2	1	2	-3
1	0	-11	-2	-1	-1	-3	-3
22	4	-2	1	1	1	-5	2
9	4	-5	-3	-3	-5	-16	-3
-6	-7	-17	0	2	3	5	4
3	1	16	12	2	-2	2	2
-12	-8	-4	-8	-2	-1	-2	-1
3	-7	-1	-2	5	0	0	4
1	-4	-12	-4	0	0	1	0
15	-4	0	1	-1	-1	-8	-3
17	0	-1	4	3	2	-3	0
-5	5	-4	1	2	1	4	3
1	2	10	6	0	0	-1	3
-4	6	-3	-4	-1	-3	-3	-4
-1	-5	-6	-3	-3	3	-3	0
3	3	-9	3	-6	1	-1	0
6	-5	-1	-4	-4	-6	-7	-5
0	8	-1	3	2	4	8	5
3	2	-10	0	-1	-2	7	2
7	-19	-3	2	0	-3	-5	-3
6	8	1	1	1	2	6	3
5	-3	-3	-2	3	-1	3	6
-14	-12	1	-2	-1	-3	-15	-7
-8	3	2	-1	1	0	-4	0
-10	-4	-3	1	-3	-3	1	-2
5	-1	-10	1	-7	-1	-1	-2
6	6	1	0	2	1	-3	1
9	5	9	1	-2	0	2	-1
-10	-2	2	0	3	-1	2	-2
13	3	4	5	-2	2	2	3
-9	-7	-16	-7	-3	-5	-9	-3
-11	-4	-2	-3	1	0	-4	-3
9	4	2	2	-3	-2	-9	-4
9	4	2	2	-3	-2	-9	-4
-16	-4	-1	-2	0	2	1	-4
4	3	1	0	-3	-2	4	5
1	-2	-3	-2	0	-1	-2	1
9	5	5	0	1	1	-4	0
-9	-7	-5	-3	-3	-1	0	-1
-21	-8	-7	0	-2	1	0	1
3	-2	3	-3	-6	-3	-1	-3
-17	0	9	0	1	-1	-10	-9
10	-4	-10	0	-1	-4	1	0
7	9	5	5	0	0	3	3
-18	-5	-2	0	-1	-3	-3	-2
15	5	-8	0	-1	1	2	1
-9	-9	15	1	-2	2	1	-3
5	2	7	-1	1	0	-2	-6
-21	-5	-10	-3	-2	-4	-7	-6
-4	-3	-6	-6	-2	0	-10	0
-21	-5	-7	1	2	1	1	0
7	-2	-6	3	5	2	4	2
13	6	6	-2	-3	-2	4	1
14	11	5	6	1	2	-2	1
0	13	7	3	0	0	7	1
2	-2	-4	-1	-2	0	1	3
-8	-3	9	1	0	0	-2	-2
-3	-4	1	1	-1	-1	-11	-8
-9	-5	-2	2	1	1	5	1
-3	-1	-4	2	2	2	5	5
2	-2	0	0	0	0	0	0
11	10	22	9	0	-1	0	-5
0	-12	-17	-7	-2	-2	-1	0
4	-4	-18	-11	-3	-4	-6	-2
-10	4	6	0	-1	-1	2	-1
-1	-8	-10	1	-1	-2	-2	-2
17	-4	-18	-5	-4	-3	2	-3
-5	-5	3	0	-2	-2	6	-1
2	10	22	9	-1	-1	5	6
0	18	8	0	0	4	5	-1
-33	6	3	-4	5	2	9	-7
1	-6	-2	-3	-3	-4	-2	-2
3	-7	0	-1	0	0	-7	-2
-6	2	12	5	-2	0	5	7
9	-11	-6	-4	-2	-1	-8	-7
6	2	-8	0	0	-1	3	2
-16	-6	-3	-3	0	0	-2	1
1	-5	-2	-4	-1	-2	1	2
0	-8	-2	1	2	-1	-7	-6
-19	-3	4	-2	-1	-2	1	2
-14	-11	-4	-2	-1	-1	7	3
9	-2	0	0	-1	1	-3	-1
-7	-7	-3	1	0	-2	-4	5
-1	-6	-1	0	0	1	2	2
-1	-6	-1	0	0	1	2	2
-34	-10	-1	-4	2	0	1	-3
35	10	3	-1	2	3	1	0
-7	-6	-1	0	0	-1	-3	3
11	3	0	-1	-2	-2	0	-4
-18	3	-6	-4	-3	-2	-2	-3
-2	5	8	2	0	1	0	0
-2	25	49	-18	4	-1	-2	1
1	-3	0	2	0	-4	-5	-5
15	3	0	4	-1	-3	-5	-4
4	-14	-18	7	-8	-4	2	-1
-12	-4	1	-1	1	-2	1	3
0	0	0	0	0	0	0	0
0	0	0	0	0	0	0	0
6	5	-3	0	-1	-1	1	1
4	-2	2	1	-1	-8	-2	5
-6	0	-2	-4	-4	-1	0	1
-4	2	1	0	-1	-2	-5	1
-4	-2	3	-4	1	3	3	0
1	1	3	-1	0	5	6	2
1	-1	-9	4	2	-6	4	1
-8	-7	4	-6	-4	3	0	-6
-3	5	-1	1	-6	0	2	-2
-5	-50	-17	-2	2	3	2	2
9	13	2	12	-3	10	12	5
-15	-4	-16	12	-2	8	15	-2
-17	5	3	-5	7	11	-4	-1
23	33	34	6	5	2	-2	4
19	12	23	6	3	-20	8	0
11	11	16	7	1	1	10	-3
18	23	8	1	4	-8	-6	-7
8	-9	-10	-6	-4	-10	-5	-9
-2	-21	-2	-6	-2	-28	-25	-27
-2	-21	-2	-6	-2	-28	-25	-27
-15	-8	17	13	6	5	8	-1
-15	-8	17	13	6	5	8	-1
-2	-3	-37	-9	-3	4	-3	-1
1	2	22	14	3	5	15	13
1	6	18	11	4	0	-10	0
-3	-5	-5	-7	-2	1	0	-9
3	19	22	3	1	-1	-5	-14
1	30	-1	-3	2	-1	11	12
15	15	-5	6	-1	-4	-8	-4
-1	1	2	-3	-4	-1	-8	-1
7	11	4	3	1	4	0	13
-6	18	37	17	5	-1	5	3
-8	-2	-12	-9	-3	-5	7	-18
-2	-20	1	-2	-1	0	1	2
-2	7	-2	3	1	2	-8	3
5	-2	-11	-1	0	-2	-2	3
5	-2	-11	-1	0	-2	-2	3
-2	4	-20	3	-3	-3	-9	-7
6	0	5	8	6	4	7	7
1	-6	15	0	-3	-3	16	-1
3	11	-3	-15	-7	-2	-2	-1
11	22	22	3	0	2	4	7
-10	1	-9	-15	-3	-5	0	7
-5	-3	3	-6	2	-2	-5	-6
-1	-7	-44	-7	-3	-1	4	3
2	-1	-13	-3	-3	-2	7	3
1	17	0	1	1	-6	-3	0
1	-17	8	0	-5	-2	-1	-1
-7	-10	16	1	-1	0	-1	-6
-4	-10	4	-1	0	5	0	3
-4	5	21	1	-1	-3	2	6
8	13	7	5	2	3	5	5
-3	4	5	-1	-2	0	9	7
0	1	8	-1	-1	0	-5	-5
-2	4	15	5	1	3	-4	-3
9	8	30	-1	-5	-3	8	4
-8	-6	-6	-3	-1	-4	-2	-1
-2	-13	12	4	1	1	7	-1
7	1	1	1	-3	2	4	4
6	11	-3	-6	0	-1	-2	-10
-4	-13	-18	-3	-3	-3	-9	-13
-4	7	10	1	2	-2	-2	2
7	13	1	-3	0	0	-3	-6
4	-9	-2	9	-4	-1	-8	-15
2	9	30	9	3	2	9	4
2	6	-9	-3	-2	-7	-2	6
-5	-12	-6	-4	-1	1	-12	1
2	-16	-11	-2	1	2	2	2
-8	-16	2	-1	-1	-3	11	-4
-2	3	4	-3	-3	-7	-2	4
-4	8	1	1	2	1	7	-3
1	-2	-11	-13	-5	-1	5	-1
0	7	-2	-5	-5	-4	4	0
2	-10	-22	-9	-4	-3	-5	-6
2	-8	2	0	4	3	-2	-3
-3	0	3	-3	-1	4	2	0
-2	7	34	18	5	2	4	6
5	-6	-2	-3	2	-2	-6	1
-10	-27	-6	-5	-4	-2	5	1
-4	1	-8	-5	0	-2	5	2
-6	-6	-5	0	2	6	2	9
6	3	-9	-6	-4	-6	-10	-7
8	10	20	-1	-1	3	9	12
-8	-3	2	-3	-2	-4	-14	-16
1	-7	-29	3	3	3	3	6
0	-9	4	0	-1	6	12	0
-4	10	10	10	0	-2	-3	-4
6	14	13	6	1	1	-8	-4
-1	-2	6	-5	-2	-4	-8	-4
-1	-14	1	4	1	-1	-3	-3
1	6	19	16	4	0	-9	-6
1	5	-3	5	-1	-4	9	5
4	13	-1	-2	-2	3	5	6
6	12	3	6	0	1	7	8
-3	-11	-12	-2	-7	-4	-6	-6
0	-1	17	-6	1	2	2	-5
-1	1	2	-3	-2	-1	5	8
-2	-12	-14	-7	-2	0	-4	2
-6	-16	9	-7	0	2	-4	-3
-10	-35	-15	-13	-5	-1	-16	-5
0	-2	-19	-7	-1	2	-2	7
7	17	7	6	0	-2	1	-4
9	-8	-9	-11	-2	1	3	2
1	8	11	5	-1	2	6	3
-1	15	11	-1	-4	-3	3	0
-7	10	-35	-6	5	1	0	-10
-6	18	23	7	6	4	4	-1
-5	-6	-12	4	-5	-5	1	-2
2	15	0	-3	-5	2	0	1
0	-18	-13	2	0	-4	-1	1
-3	0	-1	-6	0	1	-7	-2
5	-7	19	-1	-1	3	0	1
8	-1	-9	-2	-1	-4	-9	-16
-4	-4	0	-1	-6	-13	1	-3
0	-9	-14	3	7	2	-1	2
-9	-5	-47	2	-1	-1	-8	-3
-5	-32	-8	-32	-14	-5	-9	-14
-1	0	1	1	2	1	3	7
5	-10	-26	-16	-9	-4	1	0
12	17	15	15	5	1	5	-1
9	15	15	1	0	3	6	2
-1	-3	29	15	12	1	-7	-3
-9	-30	-14	-9	-1	-6	0	-4
-10	1	-11	-5	-5	-2	-10	-1
-1	3	10	4	-3	0	10	1
-7	-1	-10	3	-4	-5	-2	-5
1	5	10	1	6	2	6	0
-2	-4	4	4	-3	-3	0	-3
-2	0	3	-7	2	0	1	2
3	-11	-8	-4	-4	2	-3	5
-2	-8	-11	-2	2	3	0	-4
2	11	14	3	-3	-4	3	-2
-2	1	5	1	2	0	-3	5
-6	-12	0	-2	-1	0	-5	0
2	-3	-4	-2	1	0	4	7
-1	-4	-9	1	1	2	2	4
-1	-4	3	-3	-6	0	2	-3
-3	1	-5	0	-1	-1	-10	-1
0	3	-3	-3	-2	-6	2	-1
0	3	3	4	-9	-9	-9	-6
-2	-6	-3	-2	2	2	-4	-1
-2	-7	-6	-6	-2	-5	-14	-5
2	9	3	1	3	-2	2	3
-4	-6	-4	7	0	-2	-6	-4
0	6	2	0	-2	-3	-5	-6
-5	-4	2	-3	-1	-1	-6	-12
4	8	-3	-2	2	1	1	0
8	-4	1	0	-1	-3	1	2
1	-1	-4	-1	1	1	-3	6
2	8	-5	-1	-3	-1	5	3
-2	-6	-1	1	-2	0	-3	-6
0	-2	1	1	1	2	6	5
0	0	-5	-7	-6	-4	-8	-6
5	0	2	2	4	2	14	20
1	-7	-4	-5	-3	-6	-6	-1
-2	9	0	-1	0	0	0	-18
-4	-1	5	-2	-4	1	2	9
-5	-15	-1	-1	0	-3	-9	-9
-3	3	0	-2	0	-1	4	-1
-3	-13	-4	-3	-2	-3	-6	-3
1	12	3	2	3	0	0	0
-5	-3	4	0	-3	-7	-4	-6
-4	13	-4	-2	2	1	-8	-8
-5	-6	-1	-1	-2	0	-11	-2
-2	-1	-3	-2	-1	0	-1	1
6	12	-4	-1	-1	-1	3	4
-5	-9	-3	-2	0	1	-2	-4
1	-2	-1	-2	-4	-2	-10	5
1	0	3	0	0	0	4	0
-2	1	10	1	-3	0	-1	1
-3	1	10	-8	0	-3	-9	-5
-6	-18	-14	-4	1	-3	0	-2
2	28	-22	5	-3	-1	0	0
-1	3	9	8	3	-1	-5	-4
-1	-8	-14	-4	-2	-4	-3	-5
0	1	-5	-12	3	-1	-7	2
-1	-6	-2	2	-3	-1	-5	-1
-4	6	12	4	-3	-3	-11	-4
1	1	7	9	-3	-2	8	5
2	4	-10	-7	1	0	3	-1
-1	-7	-16	-4	3	-1	4	7
0	1	11	1	7	2	-4	-10
-1	5	1	13	-6	-4	4	1
0	5	-2	-6	-23	-9	-8	-5
-2	-1	2	-3	13	12	-13	-2
-2	-11	-10	-1	2	0	7	-3
-5	-15	-5	0	11	4	5	-2
0	-1	2	4	4	0	0	0
-3	-7	28	1	8	7	-8	-2
-3	-9	-3	-2	-5	-7	2	2
3	4	-2	0	1	1	0	-4
4	-1	1	1	-5	-6	3	8
0	2	-11	-4	-5	-3	-2	-4
-12	-1	-17	-6	-3	-2	-3	-12
4	24	37	24	13	8	8	6
1	16	23	11	9	7	4	-1
0	-3	-12	-3	-3	-2	-3	-4
-8	-7	5	-1	1	1	-4	-8
0	-2	-3	-2	0	3	9	2
0	-2	-3	-2	0	3	9	2
3	-15	-5	-2	-1	-5	-13	12
1	3	-2	1	0	-2	8	1
5	8	-3	-1	-4	-1	-6	-2
2	0	22	8	15	12	2	7
-5	-1	9	5	12	9	15	-2
-4	-13	1	-5	-17	4	2	-1
-3	-8	-19	-8	79	28	-1	1
-8	-32	-11	-3	-9	-4	4	2
2	-10	-7	0	-7	-5	4	4
3	26	3	-3	-18	-9	-5	4
24	10	10	1	0	-4	7	4
4	14	3	-3	2	2	3	-1
2	3	31	2	-29	1	1	2
-1	-5	0	3	-1	4	3	-5
0	7	26	1	24	-2	8	-1
-1	-4	-2	-3	-18	-8	-6	-5
10	15	3	0	-10	-5	8	3
4	27	-2	-1	-22	-10	-1	0
1	6	7	1	-17	-8	1	2
1	6	7	1	-17	-8	1	2
-4	-8	3	-1	5	6	5	-5
8	-1	-2	-7	-8	-3	-2	3
-2	8	26	15	5	-5	-7	0
2	5	-4	3	-17	-4	10	21
3	0	-3	2	10	2	-3	-8
3	0	-3	2	10	2	-3	-8
-1	-12	-5	-1	4	1	4	2
-5	-8	0	-1	-13	-4	9	-22
-31	-40	-5	-1	-2	5	1	-1
16	2	2	9	5	3	3	5
16	2	2	9	5	3	3	5
-3	2	7	6	-4	-4	5	6
11	14	7	38	25	22	6	2
5	4	-13	2	-29	-12	3	5
8	6	-7	-20	-32	-13	-3	-4
8	6	-7	-20	-32	-13	-3	-4
17	17	14	4	16	6	1	-4
2	36	12	0	2	-5	-4	9
22	19	-9	-4	-13	-11	-8	-17
-1	-8	3	-4	-4	-1	4	-30
-28	-6	-4	2	0	3	-10	11
-34	-5	-1	-2	5	4	-4	14
3	2	6	6	-24	-4	12	15
3	6	-4	-1	27	18	1	-2
3	6	-4	-1	27	18	1	-2
-15	-16	-7	-2	-11	3	15	-14
18	5	1	-6	-20	-1	-2	-24
2	32	6	6	11	10	-3	18
-7	13	2	-2	-12	-9	11	12
5	9	3	2	-7	-13	-12	-3
-11	-2	9	23	1	-12	-2	9
11	26	10	11	-11	-7	4	9
-6	-4	-12	-16	-36	-12	-13	-7
-27	19	-17	-6	-14	-4	3	27
47	2	19	7	10	7	0	42
-22	-6	0	-11	-18	3	2	-8
1	-5	6	-6	-29	-11	0	1
-5	-3	0	-2	58	11	12	7
-5	-3	0	-2	58	11	12	7
-24	29	-3	-7	6	4	11	0
9	-60	-11	-3	-1	-4	-22	-12
-2	-5	8	10	-10	-4	0	-12
2	-3	-2	-7	-17	-2	6	-1
2	-13	0	-6	2	0	8	7
-4	-19	-6	-8	-16	-4	2	-1
7	11	16	-2	3	9	1	3
26	31	-1	3	7	0	5	19
30	37	-15	0	4	4	1	16
5	9	16	4	-17	-2	16	-7
1	11	9	21	-3	1	1	2
-12	0	-3	13	28	11	5	-4
18	13	4	8	14	7	7	7
14	17	4	-5	-8	-2	-5	10
9	-31	-17	-8	-9	-6	-9	-8
-11	3	2	-8	15	4	5	12
3	1	12	5	11	3	-10	-7
1	-12	4	11	-19	1	6	-4
0	9	1	0	-10	0	3	0
19	-1	6	-3	-12	-4	1	7
-23	-41	-11	-3	1	1	5	-36
0	3	-7	17	34	13	1	7
35	8	18	4	-16	0	9	18
-9	-20	-22	-24	-9	-8	10	2
8	10	-5	-4	14	3	3	11
-27	-25	5	2	17	-2	-1	-11
-8	12	-9	-5	1	-1	11	-14
-12	-17	8	-1	-2	-5	-8	-8
21	0	-9	-5	-1	-1	9	-1
-5	-26	0	-6	1	-4	-21	-11
-2	-7	-2	-16	-7	-2	9	-3
-16	9	-14	-9	-4	-1	-1	-15
-11	12	14	1	-1	-6	-2	-2
1	-33	-10	-3	-1	2	0	-5
3	5	-7	2	1	-1	-2	-7
3	5	-7	2	1	-1	-2	-7
4	1	0	3	0	0	2	5
3	20	-5	1	0	1	10	5
-2	-2	0	1	0	-3	0	-1
-6	-14	5	-1	-1	-3	-12	-4
-2	-2	-2	2	-3	1	-4	9
0	10	-9	-5	-1	2	-9	-2
-4	3	9	1	-1	-9	10	4
1	0	5	4	-14	-3	0	-2
1	3	11	5	-5	0	-14	-8
1	7	6	-2	-10	-6	4	-6
-3	-6	-9	3	8	7	3	7
-3	1	-4	-8	-35	-4	-1	-6
-4	-1	14	11	15	-10	2	-2
2	-3	-10	-6	-3	1	1	0
-5	-4	-3	-3	-5	1	-6	-1
-5	-6	5	0	-2	-2	-12	-3
0	-7	5	-3	-9	-1	4	0
2	-1	-4	-13	-3	1	-2	4
-1	4	-4	-11	-11	-7	-13	-7
-3	-4	1	0	-3	-3	-5	-3
0	0	-2	-2	-18	-6	3	-3
-5	9	3	5	4	4	1	-6
-4	-24	-19	-7	2	0	-11	-13
8	25	-2	10	0	-1	-10	-5
-5	-11	4	3	0	1	2	-3
-1	-3	14	5	6	3	-1	5
4	7	32	7	-8	0	6	-1
4	7	32	7	-8	0	6	-1
-30	-17	-12	-15	-1	-3	-13	-15
8	8	16	12	4	2	3	9
-1	-4	-2	-2	0	6	-1	-3
1	1	-7	-1	4	0	-7	-12
1	-19	-13	-9	-9	-5	-8	2
21	5	4	-7	-2	2	-1	0
3	13	40	7	-2	-6	-7	-10
5	-19	-6	2	2	0	0	-4
-9	5	6	-3	1	4	-1	-3
0	11	-4	-5	-4	-2	-2	5
-3	7	-13	-7	-2	-5	-8	-7
-16	-15	-12	-5	-4	0	-10	12
6	5	2	4	6	-5	1	1
12	10	-9	-4	-3	-4	-4	-17
-5	27	-1	-5	1	-1	1	-4
-4	-18	28	4	-3	-5	-2	-12
11	0	-7	0	0	2	5	-2
-10	-22	-13	-8	-8	1	1	6
-1	-29	-2	-5	-1	-1	-9	-2
6	10	-1	-4	3	7	20	17
-8	-14	-6	-1	0	3	10	4
-1	-6	-34	0	-3	1	-9	-13
4	11	10	2	-4	-7	-7	-2
11	15	22	7	6	4	8	3
4	-5	-9	-11	-3	-2	-3	2
-3	18	7	8	-1	-1	3	-2
9	2	2	5	2	-2	2	-1
-9	-29	30	10	8	4	8	16
3	-4	1	2	7	5	0	-3
6	-10	-9	-10	-4	0	1	7
-9	7	12	1	-2	-5	-2	-7
-1	7	2	-2	-4	3	4	0
7	2	-3	-1	-4	-5	4	1
-4	-1	-2	1	0	0	-2	-5
-3	-16	-4	1	-4	-1	-1	4
2	0	-4	-2	1	-2	0	6
-3	4	6	3	1	2	4	0
9	9	0	-1	1	2	0	8
-2	-2	0	1	4	0	-2	-6
-18	-3	3	5	3	-1	-25	11
5	0	-3	1	-3	-1	-11	25
-7	2	2	-4	-1	0	16	-12
-4	-1	-1	-3	4	2	3	9
-5	-18	-2	-1	-7	-7	0	-5
22	26	19	17	13	4	2	-6
8	-4	10	-9	-7	-7	-5	-54
-13	-11	-19	-1	-3	-7	-23	6
-48	-9	-6	6	-2	-4	-6	12
2	8	28	2	-5	-3	-8	1
2	5	-9	-1	-4	-7	-10	-1
3	-27	-2	-2	4	1	8	10
-18	-8	10	4	-6	1	6	4
9	-13	-2	-5	-4	0	-1	-6
9	23	25	-2	0	-5	6	2
5	-17	-8	-9	1	1	-3	-15
6	-2	-1	-14	-9	2	-3	0
-4	3	-10	-7	-4	-9	-33	-19
-1	-19	2	-2	3	4	5	10
-5	-2	-4	6	-4	-5	0	0
9	0	-2	5	0	1	12	5
0	-6	1	-1	1	2	4	-1
-3	-13	9	8	0	-2	-10	-2
-4	24	1	-3	-5	-4	-10	-13
-8	-6	-8	-6	0	-2	2	-4
-16	-19	-33	-14	-11	-4	0	3
-2	-8	-22	-13	-7	-2	4	3
3	-7	-19	-23	-9	-3	-1	-1
2	-15	-22	-1	-3	1	3	9
2	-15	-22	-1	-3	1	3	9
-6	20	39	5	-1	-6	-2	-6
-6	20	39	5	-1	-6	-2	-6
-1	-25	-40	-12	1	0	6	-2
5	24	44	26	-1	-1	8	-1
-4	-2	2	-12	-10	-13	-11	-13
9	38	26	8	1	-3	8	5
7	-13	0	-6	-2	-2	-4	-5
-2	-5	60	35	12	6	9	6
1	-3	-17	0	0	-3	-4	-6
-1	11	-1	8	-2	0	3	1
-5	4	-4	-10	5	-1	-1	1
-3	-24	-6	-4	-5	1	-3	-1
1	0	-9	-1	-1	-3	3	4
-20	14	-8	0	2	-2	-9	-10
0	-7	-20	-6	-4	-9	-4	-5
11	13	10	2	7	7	21	12
7	-5	0	1	1	2	7	1
-1	-1	1	0	-2	-2	2	-5
0	11	1	-2	-4	-4	0	4
-6	-2	2	-2	4	2	-8	-1
-7	-2	-1	-4	-3	-2	-4	-29
1	0	-2	0	-4	-2	-4	-11
2	7	1	2	2	1	4	1
-10	0	-1	-3	-5	-10	-10	-34
2	2	0	-1	1	-3	-13	-15
-3	-1	-2	-3	-2	1	6	10
0	1	1	0	0	1	1	-5
1	0	1	1	-2	-6	-5	4
-5	-9	-23	-1	-1	0	-1	-8
4	19	32	8	5	4	6	8
-4	-12	-19	1	-5	-1	2	-1
-15	-5	-6	-1	2	3	4	-7
2	-10	-11	-11	-8	-6	2	7
3	5	9	15	4	4	7	1
3	2	-4	-9	-6	-1	-5	-3
-4	-1	-5	-12	3	-2	-2	-7
0	14	8	4	1	-4	-4	-4
4	0	-6	2	-2	0	4	8
-3	-17	-21	-27	-8	-5	-5	-6
-16	-25	15	-2	-7	0	-5	-9
5	1	2	0	-3	-1	-10	3
5	-4	7	11	-1	-2	-5	0
-9	-6	0	7	-4	-3	-5	-7
1	13	-1	-1	0	1	-1	-1
9	10	0	0	-2	1	1	4
-4	-8	13	-5	3	2	3	1
-3	2	-1	0	2	6	2	-2
6	2	-3	0	-1	-3	5	1
0	1	-1	-2	-3	2	5	0
-3	4	-9	-11	-3	-2	0	-1
-1	8	-7	-5	-1	3	5	5
-1	-24	-10	-6	-6	0	1	2
-5	-9	18	15	8	2	3	1
2	27	4	3	3	3	-4	-4
-4	15	-7	-14	-3	-1	-5	-2
1	-8	12	2	3	0	1	2
0	-10	-14	-6	-4	3	2	1
-4	8	-7	-3	2	0	1	2
-2	-4	14	2	-1	-1	-3	-7
-2	21	11	-1	2	2	-2	4
1	16	16	-2	-2	-3	9	4
-1	-16	-8	-6	-1	-2	-6	-17
-2	3	16	-1	-6	-4	-7	-3
2	-3	-14	15	6	-1	7	8
-3	3	9	14	-25	-17	-6	-1
-7	-12	6	-10	4	5	-3	-2
-7	-12	6	-10	4	5	-3	-2
14	10	10	14	-3	2	3	2
-5	-18	-4	-1	-10	-6	-11	-10
5	0	-9	-5	-34	-9	-4	9
0	17	6	1	11	-2	2	-3
-5	-15	-6	4	-10	-4	6	-1
-5	-15	-6	4	-10	-4	6	-1
-15	-6	-3	2	-10	-12	-5	-8
-34	-11	-21	-12	6	5	-8	-10
9	-11	-16	1	2	-3	0	-2
4	-1	-6	-9	3	5	1	4
8	-4	22	10	1	7	9	9
-3	3	9	6	-5	-4	23	24
-15	-28	7	7	2	2	9	6
-2	-35	-14	-12	-7	-9	-12	-5
15	20	2	-5	-3	1	6	9
5	8	12	-6	4	2	3	17
-12	-5	-13	-14	-7	0	-6	-1
7	-11	-13	3	0	5	10	11
-9	2	-6	-3	9	1	-3	-14
11	25	12	6	-4	1	0	4
-1	-2	-31	-5	-3	1	-8	-10
19	15	2	-5	-2	-3	-1	-1
1	24	10	-3	7	1	-3	0
4	5	2	4	5	6	6	3
-2	-6	-8	-6	-2	-3	0	-2
5	5	19	-2	3	-1	-4	-3
0	2	-37	-20	-5	3	2	3
2	-4	-1	2	0	2	3	1
1	-3	0	0	5	7	1	-2
3	-6	-4	-7	3	5	-2	-1
1	8	4	11	-2	-2	5	-3
-2	9	8	-1	4	-4	-10	-4
-2	-5	7	0	-3	-3	-7	-6
-3	-9	-15	-2	0	2	7	8
-9	-4	-1	-8	0	-2	-6	-11
-2	-4	-2	-6	-5	-8	2	6
6	3	2	-8	-2	-2	2	-10
1	-14	-4	-5	5	6	15	12
-5	-9	-9	3	3	-2	1	7
3	2	2	3	-1	0	-4	0
-4	-16	-5	0	1	2	5	6
-21	-12	-7	-6	-2	-6	-2	-30
1	10	-1	3	-1	0	7	7
-4	18	-8	-13	-9	3	-1	-6
-6	-73	9	0	1	2	9	18
8	18	-2	4	2	0	-13	-4
-17	-40	5	-3	-7	-4	-8	-23
9	12	-2	0	-4	-4	8	15
0	0	7	5	-2	0	-3	-4
10	17	0	1	2	4	33	15
-24	-8	2	0	0	4	-1	-3
7	-7	-6	0	-4	-3	3	6
2	8	3	-2	1	-1	8	3
4	-5	-1	0	3	-3	-11	8
-1	2	-2	-7	-6	-7	-9	-7
-1	-14	-3	5	1	-2	-6	4
6	4	14	0	1	-1	-14	-2
4	20	-14	-6	-4	-2	1	-2
7	9	-7	5	-4	-2	10	6
-1	-12	1	1	-9	-11	9	3
-5	1	14	2	2	1	-6	-2
4	11	0	7	0	-4	-9	-14
-1	10	12	4	-1	3	3	2
-1	-8	-4	-8	-2	-3	4	0
-2	1	-5	-6	-1	1	2	0
-1	-1	-14	-13	-6	0	3	-9
3	34	11	0	-2	-6	3	4
-6	-23	-6	-1	4	1	0	4
6	16	1	3	-7	-7	-5	-1
0	13	1	-2	-2	-1	1	-9
-3	-2	-2	-1	5	3	-2	6
-5	0	10	6	3	2	2	-3
-2	-7	4	-2	0	-2	-7	-1
-8	-22	-1	-1	0	-3	-10	-20
0	-5	5	-6	0	-2	1	0
-2	-3	-21	-3	-3	1	-5	-2
-6	-10	1	4	-6	-1	3	0
6	-9	-1	-2	-1	2	2	2
9	12	12	0	2	1	-4	-1
-3	-10	3	0	-3	0	-2	3
2	-2	-10	-5	2	5	3	-3
-2	15	-7	-3	-4	-2	0	-6
-5	-3	15	2	-16	-9	3	-4
0	-10	4	-11	-3	-6	-6	2
-3	-7	-6	-7	-10	-4	-9	-6
3	5	-1	-2	4	1	3	-1
-2	8	-2	-4	-2	-6	-1	-4
0	-12	-3	-3	2	4	5	5
-1	-8	-6	-5	-1	-3	2	16
-7	-10	-7	-5	-4	0	17	-6
-7	-10	-7	-5	-4	0	17	-6
-5	-5	0	-3	-5	-2	8	0
3	-2	-2	-3	-2	1	-6	0
-3	-9	2	-2	1	1	3	0
1	5	0	-3	-11	-6	-1	-11
-3	5	-2	-2	-11	-6	-3	4
-22	-6	-3	-1	0	-4	-13	-31
4	31	46	12	6	-1	1	10
4	32	38	1	2	1	2	2
-2	3	-5	-4	-1	-2	10	10
-2	3	-33	6	4	3	10	4
2	-13	-17	6	1	-1	1	-1
1	-1	-3	-9	-6	-6	3	-8
1	-13	2	6	-4	1	2	-3
0	-3	-9	-13	-9	-8	-3	-4
5	23	44	15	5	0	1	1
4	-3	-33	-5	-3	-4	-1	-2
5	16	13	7	6	-1	5	-1
2	1	9	-7	-12	-6	-8	2
6	18	14	7	3	1	2	6
-2	4	-15	-18	-8	-5	-6	-6
12	-30	-27	-9	-2	-2	-1	3
-9	11	5	-7	-1	5	3	-3
-8	-18	-3	0	1	1	-3	-3
1	12	16	5	-9	-1	-3	5
-1	11	21	1	8	2	2	-1
-1	11	21	1	8	2	2	-1
-9	9	-13	-4	-1	0	-8	-8
-9	9	-13	-4	-1	0	-8	-8
-9	9	-13	-4	-1	0	-8	-8
-5	8	4	0	5	2	3	2
5	4	2	-1	-2	-1	5	5
1	-1	3	7	-4	0	2	6
2	0	-4	-4	-3	-2	1	-1
-1	7	0	-5	1	4	-4	-8
-3	-11	-10	-3	-3	-4	-12	-9
-1	-10	-9	-1	-6	0	-2	3
0	2	-12	-5	-4	0	-2	-5
5	26	5	4	2	0	-1	5
8	1	-1	-1	0	-8	-4	-13
8	1	-1	-1	0	-8	-4	-13
0	4	-3	0	9	6	3	1
-4	-1	-3	0	-6	-7	3	0
4	1	-9	-2	1	0	8	9
-2	-11	-3	-2	-1	2	-3	-7
3	22	1	1	-5	-3	2	14
3	22	1	1	-5	-3	2	14
-8	8	2	4	4	4	0	3
-1	-13	-9	2	1	0	5	12
-6	-2	-2	-3	-3	-6	1	2
3	-4	-8	0	3	7	3	3
1	10	-2	-3	0	0	7	4
2	1	1	3	-1	-2	-8	-2
-2	-5	-5	-11	-10	-4	5	2
2	-2	-1	-8	-2	0	2	0
1	-1	1	7	1	2	1	7
-3	-2	0	4	4	4	1	2
1	-1	-3	3	6	4	-2	-3
-4	-3	-3	-7	8	2	-11	-15
3	7	-2	2	-12	-8	3	1
3	14	9	12	4	1	5	7
-2	-2	-16	-6	-6	-2	1	7
4	4	17	5	-1	2	2	-1
5	3	25	2	-10	-7	4	1
3	-3	-9	1	-5	-7	10	6
2	-6	5	-5	0	2	0	3
0	16	-2	0	4	5	4	17
0	-2	-2	2	-4	1	6	-5
4	-15	3	1	-5	-8	-8	2
-3	14	-4	0	5	5	7	-7
8	11	-2	0	-5	-7	-5	2
11	16	1	2	-3	-3	-15	-1
-3	11	2	3	1	0	-8	-4
-3	11	2	3	1	0	-8	-4
3	-3	3	-1	-4	0	2	4
0	10	-6	4	4	2	0	2
5	5	4	-1	-3	-3	-10	-8
5	5	4	-1	-3	-3	-10	-8
-2	-12	7	-9	-3	-4	-5	-7
-1	7	4	5	1	0	0	0
-9	-16	-9	-2	1	-3	2	-7
6	-4	-16	-9	-1	-5	-4	-2
-3	-5	-11	-4	-2	-2	-1	-2
4	6	3	0	0	-3	4	4
2	14	13	0	-1	2	-1	0
1	-3	-19	-8	-10	-4	-6	0
-3	-10	-12	5	-8	-10	-5	-4
-4	-19	13	-3	-4	0	-2	-5
0	4	-4	-5	0	0	-2	-2
-2	-6	-26	-4	3	-2	-8	-15
-4	3	1	-3	-4	-2	3	-9
1	-8	-24	-9	1	2	2	1
1	-3	1	-1	5	4	-3	-3
3	10	14	5	10	9	5	7
1	-4	-9	1	4	6	11	7
-2	6	6	3	6	2	6	4
-3	-2	5	-2	-3	0	6	8
-1	-4	-17	-9	3	7	-2	-4
0	-4	7	10	7	0	-1	-1
2	-2	12	-12	-14	-6	-4	2
0	-2	6	14	4	2	-7	-4
-1	-6	15	-8	-2	-2	-1	2
1	3	10	12	0	-1	-4	-6
1	-9	-19	1	9	6	-1	2
-1	-6	-9	-3	-3	-2	-5	-3
1	8	7	-13	-6	-5	8	-6
-3	14	-3	-3	-11	-10	-2	-4
0	-5	-4	-7	-1	-3	-5	3
3	-2	-46	-24	-8	-8	-6	-14
3	-24	-4	-4	-4	-3	4	5
2	-6	3	3	6	6	0	0
-8	-12	-1	2	5	-1	-2	-4
2	22	9	4	-5	-6	-8	-13
-9	-30	5	-1	-7	-13	-11	-5
11	17	-6	3	-1	0	-1	2
-9	9	22	-6	-7	-11	-10	-18
-5	-12	-16	-10	1	1	-2	3
12	12	9	5	3	0	-6	-4
-9	2	-3	1	-8	-6	0	-2
0	-6	-13	0	-2	0	1	-4
8	5	-9	11	0	-6	-7	-5
2	2	4	10	0	1	2	4
-1	-19	-10	-10	-4	-3	1	6
0	-4	-1	-6	-4	0	-1	4
6	-5	-15	-16	-8	-3	2	-5
6	-5	0	-3	2	1	4	-5
0	-15	-15	-5	-2	-4	-2	4
-8	-17	-12	-4	0	0	-2	-9
0	-7	2	-2	3	-3	2	5
17	6	-13	1	3	2	0	0
1	12	7	-4	1	0	-6	-7
0	-1	-5	-6	-1	0	-5	-5
-3	8	8	0	-13	-6	-5	1
-5	0	11	25	7	2	-13	-15
1	9	4	2	-4	-7	-1	2
-6	-8	-24	-11	-7	0	7	0
4	0	-5	-2	-2	-5	0	-4
-6	3	-3	-2	-2	0	0	-1
-8	-12	-19	-18	-2	1	-1	-1
3	18	22	4	-7	-8	2	4
3	-7	1	13	0	2	-1	6
7	15	-14	-2	7	4	-1	0
0	-38	-9	-5	-4	-3	-10	-7
-2	14	19	12	6	2	5	1
2	8	1	2	1	-1	3	3
8	47	33	5	-3	-2	-2	-4
-13	-29	-12	7	5	-1	-2	-3
1	14	-4	-6	-6	-5	-8	-4
1	6	7	2	-3	-4	-6	-10
0	-17	-9	-3	-4	-2	5	-1
3	5	-2	-4	-3	1	1	7
-10	-1	1	-5	4	2	-2	-5
0	2	-13	-3	-1	-3	-5	-11
-16	-16	8	-3	-2	3	0	1
9	20	12	2	-3	0	-1	-2
2	19	4	-3	-2	1	3	1
3	-6	3	-5	-2	-2	2	6
2	1	1	-1	0	-3	-14	1
0	-11	-11	0	4	5	7	1
6	7	-18	-15	-4	-4	2	-3
-3	-9	-10	-2	7	1	-8	-3
-1	-4	-4	1	0	0	0	-1
6	17	-4	5	0	2	-4	1
-1	2	-4	-2	1	3	15	0
6	13	-2	-2	-6	-2	3	3
3	5	-4	-1	0	-2	1	3
1	7	1	3	-5	-4	1	-1
-2	1	4	-4	-7	-2	8	5
6	21	-7	6	-3	3	10	0
-1	-2	-5	-6	-4	-3	-11	-8
2	3	-5	-6	0	3	6	4
-2	-9	-1	-6	-12	-12	4	0
2	-12	-4	0	0	-3	-3	-2
4	3	-5	5	8	8	1	0
-1	-12	-4	1	8	4	2	4
1	16	-5	6	0	2	-4	3
-3	-6	2	-17	-1	4	9	-4
8	27	11	6	4	5	8	8
1	-18	-23	-9	-4	-2	1	1
-1	3	13	3	0	2	0	-1
3	-14	-24	-8	-1	-3	-1	-1
-2	-12	-9	-13	-6	-7	-8	-4
-3	3	-6	-4	-2	1	5	-4
0	-2	-13	2	-1	1	2	-1
0	-2	-9	8	5	4	5	-1
3	6	9	4	3	3	3	-2
-9	-2	3	0	-5	-5	-8	-6
-8	-7	-9	-6	-7	-4	-2	-1
-5	-5	-11	-2	1	4	5	4
0	-3	-4	-5	-7	-6	-3	2
-6	-4	-3	0	4	1	3	-3
-1	-1	-2	1	0	-2	-4	-13
-7	2	2	-4	-3	-1	-2	-7
11	7	-1	2	1	2	-5	12
-4	5	-4	-3	2	-1	4	-3
-2	0	1	-2	-6	-2	1	-3
2	-3	-4	-2	-1	-5	-9	-3
-4	-5	-3	-3	-1	-3	4	1
9	6	-1	4	8	6	9	13
0	-9	-22	0	-1	-1	-12	-15
-7	-1	7	-1	-9	-3	3	2
-4	-5	-12	12	5	3	0	-7
-4	-5	-12	12	5	3	0	-7
0	0	6	1	3	1	-4	2
-1	1	20	3	-1	-3	-14	-5
-5	-18	-31	-14	-11	-6	-11	-5
-4	-28	-23	9	2	-7	-22	-7
4	8	8	-8	-5	-1	-3	-3
0	13	13	8	1	-6	0	1
1	-5	-5	-9	-5	2	5	23
-9	-5	-4	-3	6	-2	-14	-24
1	-5	1	-5	5	2	-5	-4
1	-5	1	-5	5	2	-5	-4
-3	-2	-8	-8	-9	-3	-11	-23
-1	8	12	-4	-4	-4	-9	-4
6	-2	9	8	-4	-3	-13	-1
6	-2	9	8	-4	-3	-13	-1
-1	-12	-12	-2	3	2	1	2
0	-7	-1	4	0	-4	-2	-6
-2	2	-11	-2	-4	0	3	-1
-5	-16	-37	-6	-11	-8	-7	-9
0	4	3	-6	4	4	-4	0
-2	-1	22	-3	-2	-6	2	7
-3	-12	-24	-12	-5	-2	3	-1
-7	-20	3	-5	-3	0	1	0
-1	5	-13	0	-4	-6	-3	-2
-2	20	23	19	-3	-5	-15	-4
5	12	-4	2	1	1	1	-2
6	20	1	7	6	4	7	3
1	17	8	7	5	1	4	-2
-4	0	-16	-13	3	1	-1	-2
-5	-33	-17	-7	4	5	4	1
-5	-6	2	-3	1	0	-8	-6
-11	-10	-1	-2	-2	1	4	1
1	14	23	4	3	-1	-9	-7
4	26	37	31	5	3	3	6
1	-13	2	-11	-2	2	-4	-6
-2	-8	3	13	10	2	2	2
-9	-10	-41	-18	-4	-3	-4	-6
4	11	3	1	4	4	3	5
-2	2	-3	-1	-2	0	7	1
-1	-4	-23	-3	-2	-5	2	-6
-1	-4	-23	-3	-2	-5	2	-6
16	52	24	3	6	3	-9	7
0	-8	0	0	5	1	2	-4
-10	-28	-49	-13	-3	1	-2	-1
-5	-9	61	-12	-1	1	-6	-7
8	34	32	6	5	-1	8	8
-11	-19	-18	-20	-16	-8	1	-11
-6	5	8	3	10	6	3	-12
5	8	19	18	4	2	2	3
-10	-15	-13	-10	-3	1	7	-3
-4	2	-25	11	8	3	4	1
-1	16	47	18	4	1	4	7
-2	-7	-23	-14	-12	-5	6	-2
-4	-20	1	1	0	2	2	4
-7	-14	-31	-21	-9	-3	4	-4
-4	-5	-30	-12	-2	-1	1	0
-4	-15	-35	-7	-3	-1	1	2
-4	4	-5	-3	-5	0	0	0
-4	4	-5	-3	-5	0	0	0
-3	-8	-7	-8	-7	-6	-5	-4
-3	-8	-7	-8	-7	-6	-5	-4
-7	-10	-17	-11	0	0	-1	-2
-7	-10	-17	-11	0	0	-1	-2
3	8	16	5	4	2	-1	-2
3	8	16	5	4	2	-1	-2
3	8	16	5	4	2	-1	-2
-6	-3	13	-3	0	0	-1	-2
-9	-2	-11	-14	-6	-7	-4	-5
-1	5	6	-8	13	5	8	3
[truncated: 5,219 more rows]
