# Supplementary material for: Flexible Virtual Reality System for Neurorehabilitation and Quality of Life Improvement
Source: Sensors (Basel). 2020 Oct 23;20(21):6045. doi: 10.3390/s20216045 (PMC7672612; doi:10.3390/s20216045)
Supplement: Supplementary file 1 [file sensors-20-06045-s001.zip › S4_EMG/User2/FlexieExtensieUmar2.txt]

3	6	-2	-2	-3	-3	-4	0
3	6	-2	-2	-3	-3	-4	0
-1	-2	0	1	0	0	-3	-1
-1	-2	0	1	0	0	-3	-1
-1	-2	0	1	0	0	-3	-1
-1	-2	0	1	0	0	-3	-1
-1	1	1	-2	0	-1	1	0
-1	1	1	-2	0	-1	1	0
-1	1	1	-2	0	-1	1	0
-1	1	1	-2	0	-1	1	0
-1	1	1	-2	0	-1	1	0
-1	1	1	-2	0	-1	1	0
-1	1	1	-2	0	-1	1	0
-1	1	1	-2	0	-1	1	0
-1	1	1	-2	0	-1	1	0
-1	1	1	-2	0	-1	1	0
-1	1	1	-2	0	-1	1	0
-1	1	1	-2	0	-1	1	0
-2	-3	0	-2	-2	0	1	0
-2	-3	0	-2	-2	0	1	0
-2	-3	0	-2	-2	0	1	0
0	0	-2	-1	0	-2	1	0
0	0	-2	-1	0	-2	1	0
0	0	-2	-1	0	-2	1	0
-1	-1	0	0	0	-2	-2	-4
-1	-1	0	0	0	-2	-2	-4
-1	-1	0	0	0	-2	-2	-4
-1	-1	0	0	0	-2	-2	-4
-1	2	-2	-1	1	-2	1	0
-1	2	-2	-1	1	-2	1	0
1	2	-2	-3	-1	1	-4	-1
1	2	-2	-3	-1	1	-4	-1
1	-1	1	0	1	0	0	1
-2	-17	-3	-2	-2	-2	2	-2
-2	-17	-3	-2	-2	-2	2	-2
-2	-17	-3	-2	-2	-2	2	-2
1	1	-1	-2	0	1	3	1
1	1	-1	-2	0	1	3	1
-1	4	0	0	0	-1	-2	0
-1	5	-1	0	-1	0	-2	-1
-2	-5	-2	0	1	-2	0	1
-2	-5	-2	0	1	-2	0	1
-2	-5	-2	0	1	-2	0	1
1	6	0	-1	-3	1	-2	0
-2	-4	-2	-1	-1	-2	-5	-5
-1	-1	-2	0	-2	-2	-1	0
-2	-5	-2	-1	-3	-1	1	-3
-2	4	0	-1	-3	0	-2	-2
0	-4	-2	0	-1	-2	-2	1
0	-3	-2	-1	-2	0	2	3
-1	-2	-2	-2	-1	-1	0	2
0	2	3	-1	1	0	0	0
-1	6	0	0	2	-1	2	1
1	0	0	-3	0	-1	-1	-1
0	10	2	3	-1	-2	0	-1
1	6	1	1	-2	1	-1	-1
-1	-3	0	0	0	-2	-1	-1
-1	2	1	-1	-1	0	1	-1
-2	0	0	-1	-1	-2	-2	-2
-1	-3	-3	0	-1	0	-1	1
0	2	0	-1	0	-1	0	1
1	7	0	0	0	0	1	-1
0	1	1	0	0	0	0	1
0	6	1	-1	-1	-2	1	0
0	6	-2	0	-2	-3	-1	-1
0	-1	1	-1	-2	-1	-3	-2
0	2	1	-2	1	-3	-1	-1
0	-9	0	0	-1	1	-4	1
1	5	-2	0	0	-3	1	-1
-2	-1	-1	0	-1	-2	-1	0
0	-4	-2	-3	-1	1	-1	-1
0	7	-1	-2	-1	-2	-1	-1
-1	-3	-1	1	1	0	-2	-2
1	5	1	-1	0	0	0	0
1	5	1	-1	0	0	0	0
0	1	0	-2	0	0	-1	0
0	2	-1	-1	0	0	2	0
-2	-10	0	0	-1	1	2	0
1	3	-1	1	-1	-1	2	1
0	-3	1	0	3	-2	-1	0
1	2	2	-1	1	-1	0	0
1	-3	1	0	0	-2	-1	0
1	4	0	-1	0	-1	-1	-1
-2	-9	0	0	-1	3	4	-2
-1	0	-3	-3	-1	1	2	1
-1	2	-1	-1	0	-1	1	0
2	2	-2	-1	-2	-1	0	-2
0	3	-1	1	-2	-2	-3	-1
0	3	-2	1	1	-1	-4	-1
0	3	-2	1	1	-1	-4	-1
1	2	0	-3	0	-1	2	0
1	-1	-2	0	0	0	0	0
-1	-3	-1	1	-1	-2	-1	1
0	4	1	-2	-1	-1	0	1
-1	-9	-1	-2	1	1	3	-1
-1	-9	-1	-2	1	1	3	-1
1	2	0	0	2	0	-1	1
0	-1	-1	-1	0	-1	-1	4
-1	3	-3	0	-1	-1	-1	-4
0	2	0	0	0	0	0	-2
-1	2	-1	-2	0	0	0	0
-1	2	-1	-2	0	0	0	0
-3	0	0	0	-3	-1	0	-2
-1	-1	1	2	1	-1	-3	0
-5	-10	-4	-3	0	0	-1	-4
-5	-10	-4	-3	0	0	-1	-4
-5	-10	-4	-3	0	0	-1	-4
1	1	-1	0	-2	-1	-2	1
-1	-5	-3	0	-4	3	1	0
1	0	0	-1	-1	-4	-5	0
-1	2	-2	-4	-1	-1	2	-2
0	-1	-2	0	-4	-2	0	3
-2	-5	-1	-1	-1	0	0	1
0	-2	-1	0	-1	-2	-1	1
0	8	-1	-2	1	1	1	0
-3	-11	-2	-1	-1	0	-2	1
-1	1	-3	0	-1	-1	-4	-2
-1	1	-3	0	-1	-1	-4	-2
-1	-1	-1	1	0	-1	0	-2
-1	-1	-1	1	0	-1	0	-2
-1	1	-2	-1	0	-1	-1	-2
-1	-6	-2	1	-3	0	1	3
-1	-6	-2	1	-3	0	1	3
-1	4	1	1	-2	-1	-1	0
-1	4	1	1	-2	-1	-1	0
-2	-7	-3	-2	0	1	1	0
-2	-7	-3	-2	0	1	1	0
-1	2	-2	-1	-1	-1	0	1
1	-4	-1	-1	-2	-2	-3	-2
2	2	0	0	1	0	-1	0
2	2	0	0	1	0	-1	0
-2	-6	-2	-1	-1	-1	1	-1
-2	-6	-2	-1	-1	-1	1	-1
-2	-6	-2	-1	-1	-1	1	-1
-2	-6	-2	-1	-1	-1	1	-1
-2	-6	-2	-1	-1	-1	1	-1
2	6	1	1	-1	0	0	0
0	0	0	0	0	0	0	-1
-4	-21	-3	-1	0	-1	-1	0
-4	-21	-3	-1	0	-1	-1	0
-4	-21	-3	-1	0	-1	-1	0
0	0	-2	-2	-1	-2	-2	-3
0	0	-2	-2	-1	-2	-2	-3
1	7	0	-1	1	0	0	-1
1	7	0	-1	1	0	0	-1
0	3	-1	0	-3	-2	0	-1
0	3	-1	0	-3	-2	0	-1
0	3	-1	0	-3	-2	0	-1
0	-3	-1	-1	-2	0	-1	0
0	3	0	0	-1	-2	0	0
0	-3	-2	0	0	-3	-2	-1
0	3	-2	0	1	0	-2	0
0	-3	-1	1	-1	-1	1	1
2	3	-2	-3	-2	-3	0	-1
-1	6	2	0	-1	0	1	0
1	3	-1	0	-1	0	-1	-1
0	-1	-2	2	-2	-2	0	-2
-1	5	-3	-1	0	0	-1	0
-1	5	-3	-1	0	0	-1	0
-1	5	-3	-1	0	0	-1	0
0	-2	0	-1	0	-3	0	-1
0	-2	0	-1	0	-3	0	-1
-1	2	1	0	-3	-2	-1	-1
-1	-2	-1	-1	1	1	1	0
-1	-2	-1	-1	1	1	1	0
-1	-2	-1	-1	1	1	1	0
-1	-2	-1	-2	1	-4	0	0
-1	1	1	-1	-1	-3	0	-1
1	5	0	-1	0	-1	0	-2
1	5	0	-1	0	-1	0	-2
-1	1	-1	-2	-1	-2	-1	-1
-4	-5	-1	-2	-3	-3	-3	-1
0	0	-1	-1	-2	-1	-1	0
-1	-4	-1	-1	-2	0	-3	-3
1	0	0	-1	-3	-1	-1	-1
1	0	0	-1	-3	-1	-1	-1
0	-3	-1	-1	0	-2	0	0
-2	-6	-2	0	0	1	-2	-1
-2	-2	-2	2	0	-1	-2	-1
-2	-2	-2	2	0	-1	-2	-1
-2	-11	1	-2	-2	0	-2	-2
1	1	-2	0	-1	-1	1	0
0	0	-1	-1	1	0	2	0
-1	-5	0	1	0	0	0	0
-1	-2	-2	-1	0	0	1	0
-1	-6	-1	-1	-2	-3	-2	-3
-2	-2	-2	-1	-2	1	2	0
2	2	1	0	0	1	1	0
1	-2	1	-1	0	-1	0	-1
0	3	-1	-1	-1	-1	0	-1
-1	-4	-1	-2	0	0	-2	-1
-1	-1	-1	0	-1	0	1	0
-1	-1	-1	0	-1	0	1	0
-1	4	0	-2	-1	-1	1	0
-1	-9	-1	-1	-1	0	-1	-1
-1	1	0	0	-2	-2	-2	1
-3	-9	-2	0	-4	0	2	1
-2	1	-1	-1	0	0	-2	0
-2	-3	0	2	-1	-3	-1	-2
0	0	-1	0	0	1	0	-1
0	0	-1	0	0	1	0	-1
0	-3	-1	0	-1	-1	-1	0
-1	-2	-3	-1	-2	-1	2	0
0	3	-1	-1	0	-2	-6	-4
-2	-1	0	-1	-2	-1	-1	-1
0	3	0	-1	-1	-1	1	0
-3	-2	-1	-1	1	1	0	0
-1	8	2	-2	-2	-1	0	1
0	-2	2	0	-1	-1	-3	-2
-2	-3	-2	1	-1	-1	-1	-2
0	1	-2	-1	0	0	0	1
0	-5	-1	0	-1	-3	-1	0
-1	-3	-2	0	-1	0	-1	-1
-2	-1	-1	0	-2	0	1	-2
2	-1	0	1	-1	2	-1	1
-2	1	-2	-2	-1	-1	0	-1
0	-2	-2	0	-1	0	-3	-1
-2	-2	0	-1	-2	-1	0	-2
-3	-1	0	-2	1	0	-2	-1
-3	-1	0	-2	1	0	-2	-1
-3	-1	0	-2	1	0	-2	-1
-3	-7	1	1	1	1	0	-2
0	0	0	-1	1	-1	-3	-3
0	0	-3	0	0	0	-1	-1
-1	-3	-2	0	-1	0	-1	1
-1	-5	-2	-1	0	-2	0	0
-2	-8	0	-1	-1	0	-1	-3
-3	1	0	1	1	-2	-1	0
-3	1	0	1	1	-2	-1	0
0	-1	-2	0	-2	-1	0	0
0	3	0	0	-4	-3	-1	-2
-1	-2	-1	0	-2	-1	-3	0
-2	-3	0	-2	-1	-1	-1	1
-2	-4	0	0	-1	-1	-3	-4
1	0	0	-1	-1	-1	0	1
-1	0	0	-1	-2	-1	-2	-1
1	-2	1	1	-2	0	1	1
-2	-1	0	-4	-1	-3	-4	-3
-2	-1	0	-4	-1	-3	-4	-3
0	2	0	0	-1	-1	-1	0
0	1	0	0	2	-1	1	1
0	1	-3	-1	-1	-2	-2	-1
-1	-1	1	-1	-2	-1	-2	-2
-1	-1	1	-1	-2	-1	-2	-2
-1	-1	1	-1	-2	-1	-2	-2
-1	2	-2	-1	0	-1	2	0
-1	-3	0	0	0	-3	-1	-1
-2	-8	0	-1	0	-2	1	1
-1	-6	-2	-2	1	0	0	1
2	2	-2	-2	0	0	0	-2
2	12	-1	-1	-2	-1	0	-1
1	0	-2	-1	-1	-1	-2	-3
-2	-1	0	-2	0	0	0	-1
-3	-7	-1	-2	-3	-2	-1	-2
-1	-1	0	0	1	-1	0	-2
0	0	-2	1	-2	-1	-1	-1
2	9	0	1	-1	0	0	-1
-1	2	-1	-1	-1	-1	1	0
-4	-12	-2	0	-1	0	0	-1
3	10	1	-1	0	-1	0	0
-3	-1	-2	-2	-2	-1	-3	-1
-3	-1	-2	-2	-2	-1	-3	-1
-1	1	-3	-1	1	0	-1	-3
2	-1	-3	-1	-2	0	0	2
-3	-3	-2	-1	1	-1	-3	-4
0	-2	1	-1	-1	1	-1	-1
1	-1	0	0	-1	-1	0	0
1	-1	0	0	-1	-1	0	0
-1	-1	-1	-2	0	-2	-1	-3
-1	-1	-1	-2	0	-2	-1	-3
-1	-1	-1	-2	0	-2	-1	-3
-1	1	0	-2	-1	-2	-2	1
-2	-1	-1	-1	-1	1	2	-1
0	-1	0	-1	-1	1	4	1
0	-2	-2	0	-2	1	1	2
-2	6	0	1	0	-2	-2	-5
-1	-2	-2	-1	-1	2	-1	-3
0	11	2	1	-1	0	2	1
-3	-2	-1	-1	-1	-3	-3	-2
1	-1	-1	-3	0	-1	0	0
0	-2	-1	0	-1	-3	-3	-1
-3	-8	0	-1	-1	-2	0	-1
2	4	0	-2	-2	-1	-2	-1
-1	-16	-2	-1	-1	0	-2	-2
-1	-16	-2	-1	-1	0	-2	-2
0	2	-1	1	-1	-1	2	0
-1	-1	-1	-1	-2	-1	-1	0
-2	0	-2	1	-2	-1	-1	0
-2	0	-2	1	-2	-1	-1	0
-4	-8	-2	1	1	-1	1	0
2	7	0	-3	1	-1	-1	-1
2	7	0	-3	1	-1	-1	-1
-1	-1	-2	-1	1	0	2	-1
-1	-1	-2	-1	1	0	2	-1
-2	0	-1	-1	-2	-3	-3	0
-1	3	0	-2	0	-1	1	-1
-3	0	-1	0	-1	0	-2	-2
-1	-1	-1	-2	-2	0	-1	-2
1	-1	-1	0	-2	-2	-1	-1
-1	-12	-1	-2	-1	1	2	1
-2	-2	0	1	-1	0	-3	-2
-1	1	-1	-1	1	-2	-2	-2
-1	1	-1	-1	1	-2	-2	-2
-4	-11	-4	-3	-2	-2	1	0
-1	2	-1	-1	0	-1	-1	-1
1	1	-3	1	0	-2	-1	1
-1	3	0	0	0	-1	-1	1
0	-1	-1	-2	0	-2	1	0
1	0	-1	0	-1	0	0	1
1	0	-1	0	-1	0	0	1
1	-1	0	0	0	-1	2	1
1	12	0	-1	-1	1	2	0
-1	0	-1	0	0	-1	-4	-2
0	7	0	0	-1	1	0	0
0	-1	1	0	-1	-2	0	2
-2	-1	0	-1	0	-1	-1	-1
-2	-7	-1	1	0	1	-3	0
-1	0	1	-1	-1	0	-1	-1
0	-5	-2	0	-1	-1	-3	-1
-1	-3	-2	-1	-1	-1	-1	-3
-1	-3	-2	-1	-1	-1	-1	-3
-2	1	0	1	1	0	1	1
-2	-2	-1	-1	-3	-1	1	0
0	-3	0	1	-1	-1	2	0
-4	-12	-3	-2	-1	1	1	-1
-1	3	-2	-3	-3	0	0	-1
-1	3	-2	-3	-3	0	0	-1
-1	1	0	0	-1	-2	-1	1
-1	3	-2	-3	-1	-1	-1	0
0	-7	0	-1	-1	-3	-4	0
1	4	-2	0	-1	-1	0	0
-1	-3	-2	-2	-2	-3	-3	-1
1	11	0	0	1	-1	-2	0
-2	0	0	-1	-2	0	-1	0
2	7	1	0	-2	-1	-1	-1
-2	-2	-2	0	-2	-2	-1	0
-2	-2	-2	0	-2	-2	-1	0
2	3	1	1	-1	-1	0	0
0	-2	-1	-1	-1	1	-2	-1
0	4	0	-2	-2	1	-1	-1
-1	-1	-1	0	-1	0	3	1
0	-6	-1	0	-1	1	-1	-1
-2	2	-1	0	-1	-3	0	-1
-3	-4	-2	-1	-1	-2	-5	-2
-2	-11	0	0	-1	0	-1	-1
-2	-11	0	0	-1	0	-1	-1
-1	0	1	-1	-1	0	1	-1
-1	-1	-2	-1	0	0	-2	-1
-1	-12	-2	0	-1	0	1	1
0	3	-1	-1	0	-1	-5	-3
0	0	0	-1	0	-1	0	2
-1	1	1	0	-2	1	0	-2
0	-1	-1	0	-2	0	-2	-3
0	3	0	-1	1	0	0	-3
1	7	-1	0	2	1	1	0
0	-4	-1	-1	0	-1	-2	0
-1	-2	-1	-1	2	0	-1	2
-1	4	-1	0	-1	0	-2	-1
-2	2	-1	-4	-1	-2	0	-1
-4	-16	-3	-2	-3	0	-1	-2
-4	-16	-3	-2	-3	0	-1	-2
-1	1	0	0	0	0	2	1
-2	-9	-1	-2	0	-2	0	1
-1	2	0	-2	-2	0	0	-2
-1	-1	0	-1	1	0	0	0
-2	-6	2	-2	0	0	-1	0
-3	-13	-2	1	-3	-1	1	-2
1	6	-1	-1	-1	-2	-2	0
-2	-6	-1	0	-1	0	-4	-4
-2	4	2	-1	0	-2	3	1
0	-8	-3	-1	-1	-1	1	-1
-2	3	1	0	-1	-2	1	-1
-2	9	0	-1	-1	-2	-3	-1
2	0	-1	1	1	-3	-4	-2
2	0	-1	1	1	-3	-4	-2
0	6	-1	-1	0	0	0	0
-2	-17	-3	-2	-1	-2	1	1
1	-1	-1	-3	-1	0	2	1
5	15	1	-1	1	-1	-3	0
-3	-3	-2	0	-1	0	-1	2
3	30	16	2	2	1	0	-3
-1	18	-2	-1	1	-1	-2	1
-24	-65	-5	0	-3	2	0	-1
5	16	0	1	1	2	4	2
-4	-5	-2	-2	0	-3	-4	-2
1	0	-1	2	1	2	1	2
-1	-1	0	1	0	-1	1	-3
-2	-7	-4	-1	0	3	2	0
1	1	1	0	-1	-1	0	0
-6	-21	-3	-1	-4	-1	1	1
5	5	1	-1	0	1	3	2
5	5	1	-1	0	1	3	2
0	7	-1	-1	-1	0	4	0
-2	16	-5	-1	-1	-3	-6	-5
-4	9	-4	-2	-2	0	-5	-9
2	-15	2	4	-5	-2	0	0
-12	13	4	0	-1	-1	-2	-3
-8	4	-3	-4	-2	1	0	-6
-7	-6	2	1	-5	-5	-9	-3
-6	1	0	1	-1	-4	-9	-12
-6	1	0	1	-1	-4	-9	-12
-7	-3	3	-1	1	0	-1	-1
-5	-43	0	0	3	-1	6	-1
9	8	-2	0	-3	0	-1	-1
-4	10	-3	-2	-3	-1	6	5
-4	10	-3	-2	-3	-1	6	5
-4	10	-3	-2	-3	-1	6	5
13	12	7	9	-8	-5	-6	-5
4	-8	2	2	2	1	7	5
-17	-20	-2	1	-2	-5	-7	-3
-4	5	-2	-4	-2	-3	0	-7
10	1	1	6	5	-1	-1	3
-24	-22	-4	-2	-2	1	-6	-11
-9	-7	0	0	-3	-2	2	-6
6	8	-3	-5	4	3	6	3
-4	14	-3	0	0	-6	-11	-15
7	5	-2	-3	0	-2	-4	-3
-4	-8	-3	-8	-1	0	2	-3
-1	-8	-1	-1	-1	1	-2	3
3	-2	3	5	-1	-1	-11	3
4	6	2	1	0	3	2	7
-13	-4	-3	1	-2	-1	3	-2
-2	-2	-3	-2	1	-2	-1	-16
5	5	-1	-2	3	0	6	-5
2	-1	1	2	1	-3	-14	-27
7	-2	0	-2	1	3	0	7
-18	3	-2	-4	-3	0	6	7
-12	-3	-4	-2	0	0	15	-4
19	-11	4	1	0	7	6	24
-10	-4	0	-1	4	-6	-11	-16
-2	-5	-4	-4	-3	0	-3	-11
-8	5	-2	-2	-1	-2	-2	-5
31	-5	0	1	2	1	-3	41
-14	-4	0	-2	0	-2	-5	-11
-12	6	-2	-1	1	3	4	-6
0	23	-1	-1	-2	-3	1	-7
5	15	5	2	3	1	2	-6
-9	-13	-1	1	-2	-1	-1	0
-7	7	-2	1	3	1	2	14
-21	-14	-2	-3	-3	-1	-8	-4
-3	-7	-3	-1	-1	-1	9	-1
-6	-23	-3	-3	-3	-4	3	-2
13	6	0	0	1	-2	3	-3
17	-1	1	0	1	-1	-4	-5
-7	-4	0	-1	-2	-2	3	11
15	4	1	-1	1	-2	-5	10
3	-6	-3	-1	-2	-4	-3	-9
4	-16	-1	-2	0	0	-5	-16
-13	6	0	1	-1	0	-6	-11
13	2	1	-1	3	2	3	15
-4	6	-1	1	-1	-1	7	-7
-4	1	-2	-2	-1	-3	-8	0
10	-2	1	1	1	0	-4	-3
5	-7	-4	-1	0	0	0	20
10	3	2	0	-2	-2	2	-2
18	8	-1	-1	0	0	-2	15
-1	-3	-1	0	-3	-2	-8	-3
7	5	-1	0	1	1	-3	-3
8	2	0	-1	-3	0	6	1
2	6	-4	-2	0	1	2	-2
4	9	0	0	1	-1	-8	5
-1	-8	-2	-4	-1	1	-4	-3
-1	-7	0	1	-3	-4	-5	-4
10	13	-3	-7	0	2	8	5
0	26	7	5	1	-2	-3	-1
-2	6	2	-4	0	3	-9	19
7	5	2	4	-1	-1	2	8
2	-3	-8	-3	0	-4	-9	-4
-14	-4	5	1	-1	0	1	-9
1	3	-2	-4	5	-1	1	7
4	4	-1	1	-1	1	4	-4
-21	-6	-2	1	-2	-2	-6	-14
-34	-27	2	-2	-1	0	6	-15
-6	-1	4	2	-1	-2	-2	-9
-20	-7	-8	4	0	-4	-12	-6
5	16	3	2	-3	1	0	-3
-6	-29	-3	-1	-2	0	6	-2
4	2	2	-2	-1	-4	0	-2
-3	-2	1	-1	-2	1	3	-6
17	10	2	-1	-1	-1	1	1
-14	-12	-1	3	3	-1	-1	-8
5	-10	2	0	0	1	5	10
0	0	2	-3	-1	0	2	-10
6	7	-2	0	1	-2	-1	2
-5	-10	-2	-2	0	1	0	9
-8	11	-1	-1	1	2	2	-4
4	-6	-3	0	-2	-3	1	-14
4	2	2	0	-1	3	-2	2
-7	-7	-3	-1	-4	-4	-6	-11
-17	-28	-4	-1	0	0	-4	-7
-25	-10	-3	-1	0	0	-2	-3
-25	-10	-3	-1	0	0	-2	-3
23	14	3	-1	1	1	1	22
23	14	3	-1	1	1	1	22
6	18	-3	-1	0	-1	0	-3
-2	-1	2	3	0	-2	-1	-6
-12	-10	-2	2	1	-1	-2	-13
-1	4	-3	-1	-3	-4	0	-7
-1	4	-3	-1	-3	-4	0	-7
4	12	1	-1	4	1	0	4
-2	-15	-6	-5	-4	-1	0	-1
-8	-9	0	0	-1	2	-2	-6
-1	7	-2	0	-1	1	-1	-3
2	12	-1	-1	-1	0	-2	-1
0	1	-2	-1	-2	-1	0	-1
-1	-4	1	-4	1	0	-2	1
0	5	0	1	0	-1	0	-1
1	4	-4	-2	-2	0	-1	-1
-4	-14	-2	-3	0	1	1	0
1	-4	-2	-1	-1	1	1	1
1	-4	-2	-1	-1	1	1	1
0	-1	0	1	0	-1	-5	-2
0	-1	0	1	0	-1	-5	-2
0	-1	0	1	0	-1	-5	-2
-2	-6	0	0	-2	-1	-4	0
-6	-22	1	-1	-2	-2	-5	-6
-2	-6	-2	0	-6	-1	-1	-3
-3	-9	3	3	0	2	-3	-3
2	8	0	-1	1	-2	-2	2
2	8	0	-1	1	-2	-2	2
2	8	0	-1	1	-2	-2	2
2	8	0	-1	1	-2	-2	2
2	8	0	-1	1	-2	-2	2
-2	12	4	-2	1	0	4	-1
-1	6	1	-1	1	2	3	2
-2	-11	-2	-1	-4	1	-1	2
0	-2	-1	0	0	0	-2	-1
1	11	-3	0	-2	0	2	0
1	11	-3	0	-2	0	2	0
1	-2	-2	-2	1	0	1	-1
-1	-9	5	1	-1	-4	1	-3
0	15	6	2	1	0	3	2
0	6	0	0	1	1	2	-1
-5	-20	0	-2	-2	-2	-1	-2
0	-7	0	1	0	-1	-1	-1
-5	-12	1	0	-4	-2	-1	-2
-5	-12	1	0	-4	-2	-1	-2
-5	-12	1	0	-4	-2	-1	-2
-1	9	-6	-1	-2	-2	1	1
1	3	-1	-1	1	-2	0	-3
0	11	0	0	-5	-1	-1	-1
0	11	0	0	-5	-1	-1	-1
-2	3	0	-1	2	-3	0	-2
1	1	0	1	-5	-1	-1	1
1	1	0	1	-5	-1	-1	1
1	5	0	1	-1	0	1	1
1	5	0	1	-1	0	1	1
-2	-11	0	-2	-1	-3	-7	-3
3	3	-1	-1	0	-1	0	1
0	-1	0	0	-2	2	3	1
0	0	2	-1	-2	1	-1	-1
0	5	1	1	0	0	2	0
0	5	1	1	0	0	2	0
-3	-12	-1	-2	1	-1	-2	-1
1	0	-2	-1	1	3	2	0
5	25	-1	-2	0	-2	-1	2
-5	-25	-2	-1	0	-1	-5	-4
-5	-25	-2	-1	0	-1	-5	-4
1	-2	-1	2	-1	-1	-1	1
-5	-17	-1	-1	-1	-3	0	-4
0	2	-1	-1	0	0	0	-1
0	2	-1	-1	0	0	0	-1
-1	17	-4	-3	-2	-1	-9	-3
2	12	2	1	0	-2	1	0
2	12	2	1	0	-2	1	0
1	-2	-3	-2	0	-1	1	0
1	5	2	0	1	-1	0	-1
-1	-8	-3	-2	-3	-2	-1	0
-2	-15	-2	-2	-1	2	3	0
-5	-29	-4	-3	-3	-1	-1	-2
-5	-29	-4	-3	-3	-1	-1	-2
1	8	1	-1	0	-1	-3	-1
0	5	-1	-2	1	-3	-3	-2
0	7	-1	-2	-1	-2	-4	-2
4	1	-1	-2	0	-1	-5	-2
-4	-6	-2	1	0	0	-1	-2
-4	3	-3	-1	-2	-2	4	2
-1	-15	-4	0	-2	-1	0	0
-4	-4	-3	-4	-2	-1	-1	-6
-8	-23	-2	-1	-1	0	-2	-7
0	3	-2	-4	-2	-1	-2	-3
2	1	2	1	-1	0	1	3
1	10	-1	0	-2	-4	0	-1
0	1	-2	0	-2	-2	-1	0
0	1	-2	-3	0	1	0	-1
-5	-35	-5	0	-1	-1	-5	-3
2	0	-1	1	2	1	-3	0
3	12	-1	1	1	-2	-1	2
-4	-6	-3	-3	-4	0	0	-1
-4	-19	3	0	-1	-1	-2	-4
-1	1	-2	-2	-1	-2	2	0
-2	-2	0	-3	-2	-2	-3	-1
-1	-1	-3	-1	1	0	-2	-2
-1	-5	2	1	1	2	3	-3
3	9	-3	1	0	2	1	1
3	9	-3	1	0	2	1	1
3	9	-3	1	0	2	1	1
3	6	1	0	-2	1	1	1
-1	11	-1	-1	1	-2	-2	0
-5	-3	-2	0	1	-1	2	-2
0	-5	-3	-1	-4	-3	-3	-3
0	-1	-1	-1	-1	0	1	0
-2	-4	-2	-3	3	1	2	0
-2	-4	-2	-3	3	1	2	0
-2	-4	-2	-3	3	1	2	0
-2	-1	2	-1	-1	1	1	-1
4	3	-6	-1	1	1	1	-1
0	-17	-9	-3	-2	0	1	2
4	15	2	0	-1	0	-2	0
-8	-44	-3	0	-4	1	2	-3
10	-25	-5	-6	-1	1	-1	3
10	-25	-5	-6	-1	1	-1	3
10	-25	-5	-6	-1	1	-1	3
10	-25	-5	-6	-1	1	-1	3
2	4	-5	-5	-9	-4	1	10
-1	5	-5	-3	0	-4	-9	5
-1	-1	0	-4	3	0	1	-8
-1	-1	0	-4	3	0	1	-8
2	4	0	1	2	2	3	1
1	8	4	1	4	-3	-4	1
-2	-8	-3	-2	-2	-1	-3	-8
6	34	2	-1	-1	0	-3	2
6	34	2	-1	-1	0	-3	2
-13	-4	-4	-1	-3	-1	5	-22
-6	-14	0	-1	0	-3	1	0
4	9	1	1	-2	0	-10	-26
-8	6	-3	-3	-5	-5	-3	-3
-14	-23	-1	0	-1	-1	0	-7
12	5	0	1	-1	-4	-1	3
1	0	2	-2	5	3	0	13
12	6	1	0	5	2	-5	14
-6	2	-1	-1	-1	-2	7	6
14	34	1	0	2	-1	-10	-2
4	5	-1	3	0	0	-2	-9
-6	-5	-2	-2	-4	-5	-5	-11
5	-7	-4	-4	1	-1	0	-1
8	-1	-2	1	5	1	11	3
-15	-1	-1	-2	-3	-2	-9	-9
7	-2	-2	0	-1	-3	-16	-21
4	-2	-1	1	-1	1	-4	9
2	5	2	1	-3	-3	-1	-9
-8	-19	-2	-3	1	1	7	10
-36	7	-2	-2	-1	1	5	-5
8	-6	0	2	-3	-1	5	10
29	24	1	-2	0	1	-1	9
12	0	-2	-1	-1	0	-1	-9
20	10	0	0	0	-1	-3	10
-8	-24	-6	3	-4	-2	-6	-1
-15	3	-2	-3	2	3	4	10
-4	-11	1	-5	-1	-4	-8	-8
15	8	4	-1	2	-5	4	8
-8	-10	1	1	-2	0	0	12
-10	4	-1	1	2	2	-4	-4
-6	14	1	0	1	1	-1	-5
-11	-11	-4	-2	-5	-4	7	5
-2	-5	1	-1	0	2	9	22
3	-18	0	1	-2	0	-12	-7
8	-4	0	-1	2	0	3	-5
-15	-37	-7	-3	-5	-1	4	14
1	-30	1	0	-1	-2	-5	-5
-8	19	1	-1	0	1	4	-6
-5	3	-2	0	0	-2	1	3
-23	-4	-2	0	2	-1	1	-8
7	7	-1	0	-2	0	2	6
-6	-6	-2	-2	-7	-9	-12	-11
-17	-6	-2	-2	-4	-4	-5	-23
-1	-9	-1	0	-1	-2	-12	-8
0	1	0	-3	0	-1	-8	-10
5	3	0	-1	0	1	0	3
6	-4	4	0	0	1	4	3
12	-12	0	-2	-2	1	5	3
16	7	0	-2	0	0	8	-5
-3	-4	-4	0	-2	0	8	9
-1	-3	1	0	1	-1	1	-12
13	16	1	0	-3	-3	-7	-22
0	0	-1	-1	0	3	2	5
-4	3	-1	-2	0	-1	-10	3
-11	-9	-2	1	-1	0	-2	2
11	1	-1	0	-1	-2	4	-2
-24	11	-2	-1	-1	-4	-4	-2
-10	-12	1	1	-1	1	3	-4
21	-4	0	1	1	0	-3	12
-9	9	2	-1	-3	-4	-5	-8
-8	-11	-2	-1	-2	0	2	-3
0	-6	2	-5	-1	1	4	17
9	15	9	8	0	-1	4	-1
-15	0	3	-2	1	2	1	1
11	-1	-3	-4	-2	-1	-2	-2
-5	-21	-10	-1	-5	-2	-6	-6
-7	-21	-7	1	4	0	0	-1
6	2	-3	-7	-2	-3	1	-3
3	11	-6	-5	1	3	3	3
-36	-18	-6	-1	-3	0	-4	-3
19	23	5	-3	1	1	-9	-7
-15	-20	-5	-1	-3	-4	0	2
-9	-21	13	7	1	0	1	-2
8	3	-8	1	0	-1	-8	-9
-2	-8	6	1	-3	0	2	1
-10	-50	-11	-7	-2	0	-3	12
-24	23	7	4	-1	-3	-10	-5
-24	23	7	4	-1	-3	-10	-5
-3	18	-1	-1	1	-1	4	7
13	-25	6	1	3	4	-1	17
-5	19	4	-2	0	-2	0	-3
-5	7	1	0	-1	-4	-3	1
-21	4	7	1	2	5	1	1
-3	1	-3	-2	-2	0	2	-20
-3	1	-3	-2	-2	0	2	-20
-45	-48	-7	-5	-6	-1	-6	-18
-45	-48	-7	-5	-6	-1	-6	-18
-45	-48	-7	-5	-6	-1	-6	-18
14	6	1	0	0	-2	-8	-3
11	7	1	0	1	-2	-4	4
3	0	3	0	-1	-1	-5	1
12	7	-2	-3	-7	-4	6	-2
-17	-6	-1	-1	2	0	-2	7
-6	-2	-1	-1	-3	-1	-4	-4
-6	-2	-1	-1	-3	-1	-4	-4
-7	-11	-2	0	0	-1	-1	-9
-7	-11	-2	0	0	-1	-1	-9
-1	9	7	0	3	0	1	-3
-13	7	-6	-3	-5	-4	-9	-28
-2	-31	2	0	0	-1	-10	-3
-3	0	0	-3	-3	4	3	22
-2	29	-2	2	-1	-2	-3	-15
9	13	1	-1	0	-2	-2	4
10	1	2	0	-2	1	3	13
-39	-3	-2	-2	-7	-4	-10	-21
3	-21	-9	0	1	1	1	-12
12	-5	-1	0	5	9	9	30
-3	-8	-3	-1	-1	0	1	-14
-18	-1	-1	-4	0	-1	-4	4
-7	-11	-5	-3	-6	-5	-5	-22
10	8	1	-1	-2	-3	-3	1
-12	24	-1	-4	-3	0	6	-25
10	-3	0	0	-1	-8	-3	-1
-4	-6	-1	-2	-3	-3	-2	0
-7	1	-2	3	-4	-4	-2	-24
28	7	4	-1	9	8	2	23
10	2	-2	-1	0	1	1	6
3	8	2	0	0	-3	-13	-4
-7	-3	-3	-1	-4	-4	4	-4
-13	-24	0	-4	1	-2	-1	-11
30	6	2	0	-1	-1	3	27
-18	-11	3	3	4	3	3	51
1	-11	-3	-4	1	0	-7	8
-22	1	-6	-5	-1	-1	7	-35
9	0	-3	0	-3	-1	-6	-10
3	-5	-4	-2	-4	-4	7	-3
20	23	2	2	0	-1	-8	38
6	14	6	2	1	1	2	0
4	-5	2	2	2	4	7	18
-9	-39	-2	0	-4	-1	-7	-5
-4	5	1	-1	-1	-4	-5	6
-6	-6	3	-1	-4	-2	-4	3
0	8	-2	-3	-1	3	17	-12
-6	-4	-1	1	-1	0	-2	-2
-2	5	1	0	2	0	-1	5
-18	-9	-1	0	0	1	1	7
0	2	1	-1	-3	-2	-1	-2
5	1	2	-3	0	-3	-2	-11
0	-9	-2	2	-2	0	3	-5
-7	-1	-1	1	-3	0	-8	-4
-11	-4	1	-2	1	0	-1	6
-14	-9	-8	-7	-3	-3	4	-7
7	-3	3	-2	-3	-1	5	3
-15	-17	-12	-7	-5	-3	-6	-11
8	19	-8	-1	1	4	6	7
3	6	-4	-1	-1	-2	4	-1
0	5	-6	-1	0	-3	-4	-1
-9	-3	-3	-5	-4	-4	-6	-8
9	-12	7	0	2	3	-1	2
16	8	-4	-7	-7	-4	-3	2
-8	7	5	2	4	-1	2	4
0	7	5	4	1	0	-2	-7
23	24	5	3	0	2	-4	2
3	-3	-6	1	-1	0	0	5
-2	-5	4	2	1	-2	2	9
9	11	6	7	2	0	3	15
-1	14	-5	-2	-1	-2	-4	-3
-28	12	2	2	0	-2	1	0
0	7	-6	1	-4	0	-1	-2
16	8	-2	3	3	2	-5	8
-1	7	0	-2	-2	0	1	-1
-9	-3	3	-1	2	2	-3	0
16	12	-4	-2	-2	-4	-9	-5
16	12	-4	-2	-2	-4	-9	-5
16	12	-4	-2	-2	-4	-9	-5
16	12	-4	-2	-2	-4	-9	-5
16	12	-4	-2	-2	-4	-9	-5
19	-27	-2	0	-1	-2	2	6
-43	-4	-3	-5	-2	-2	3	-5
-43	-4	-3	-5	-2	-2	3	-5
-43	-4	-3	-5	-2	-2	3	-5
-43	-4	-3	-5	-2	-2	3	-5
-43	-4	-3	-5	-2	-2	3	-5
-43	-4	-3	-5	-2	-2	3	-5
-43	-4	-3	-5	-2	-2	3	-5
-43	-4	-3	-5	-2	-2	3	-5
-43	-4	-3	-5	-2	-2	3	-5
-43	-4	-3	-5	-2	-2	3	-5
-43	-4	-3	-5	-2	-2	3	-5
-43	-4	-3	-5	-2	-2	3	-5
-43	-4	-3	-5	-2	-2	3	-5
-43	-4	-3	-5	-2	-2	3	-5
-43	-4	-3	-5	-2	-2	3	-5
-43	-4	-3	-5	-2	-2	3	-5
-43	-4	-3	-5	-2	-2	3	-5
-43	-4	-3	-5	-2	-2	3	-5
-43	-4	-3	-5	-2	-2	3	-5
-43	-4	-3	-5	-2	-2	3	-5
-43	-4	-3	-5	-2	-2	3	-5
-43	-4	-3	-5	-2	-2	3	-5
-43	-4	-3	-5	-2	-2	3	-5
-43	-4	-3	-5	-2	-2	3	-5
-43	-4	-3	-5	-2	-2	3	-5
-43	-4	-3	-5	-2	-2	3	-5
-43	-4	-3	-5	-2	-2	3	-5
-43	-4	-3	-5	-2	-2	3	-5
-43	-4	-3	-5	-2	-2	3	-5
-43	-4	-3	-5	-2	-2	3	-5
-43	-4	-3	-5	-2	-2	3	-5
-43	-4	-3	-5	-2	-2	3	-5
-43	-4	-3	-5	-2	-2	3	-5
-43	-4	-3	-5	-2	-2	3	-5
-43	-4	-3	-5	-2	-2	3	-5
-43	-4	-3	-5	-2	-2	3	-5
-43	-4	-3	-5	-2	-2	3	-5
-43	-4	-3	-5	-2	-2	3	-5
-43	-4	-3	-5	-2	-2	3	-5
-43	-4	-3	-5	-2	-2	3	-5
-43	-4	-3	-5	-2	-2	3	-5
-43	-4	-3	-5	-2	-2	3	-5
-43	-4	-3	-5	-2	-2	3	-5
-43	-4	-3	-5	-2	-2	3	-5
-43	-4	-3	-5	-2	-2	3	-5
-43	-4	-3	-5	-2	-2	3	-5
-43	-4	-3	-5	-2	-2	3	-5
-43	-4	-3	-5	-2	-2	3	-5
-43	-4	-3	-5	-2	-2	3	-5
-43	-4	-3	-5	-2	-2	3	-5
-43	-4	-3	-5	-2	-2	3	-5
-43	-4	-3	-5	-2	-2	3	-5
-43	-4	-3	-5	-2	-2	3	-5
-43	-4	-3	-5	-2	-2	3	-5
-43	-4	-3	-5	-2	-2	3	-5
-43	-4	-3	-5	-2	-2	3	-5
-43	-4	-3	-5	-2	-2	3	-5
-43	-4	-3	-5	-2	-2	3	-5
-43	-4	-3	-5	-2	-2	3	-5
-43	-4	-3	-5	-2	-2	3	-5
-43	-4	-3	-5	-2	-2	3	-5
-43	-4	-3	-5	-2	-2	3	-5
-43	-4	-3	-5	-2	-2	3	-5
-43	-4	-3	-5	-2	-2	3	-5
-43	-4	-3	-5	-2	-2	3	-5
-43	-4	-3	-5	-2	-2	3	-5
-43	-4	-3	-5	-2	-2	3	-5
-43	-4	-3	-5	-2	-2	3	-5
-43	-4	-3	-5	-2	-2	3	-5
-43	-4	-3	-5	-2	-2	3	-5
-43	-4	-3	-5	-2	-2	3	-5
-43	-4	-3	-5	-2	-2	3	-5
-43	-4	-3	-5	-2	-2	3	-5
-43	-4	-3	-5	-2	-2	3	-5
-43	-4	-3	-5	-2	-2	3	-5
-43	-4	-3	-5	-2	-2	3	-5
-43	-4	-3	-5	-2	-2	3	-5
-43	-4	-3	-5	-2	-2	3	-5
-43	-4	-3	-5	-2	-2	3	-5
-43	-4	-3	-5	-2	-2	3	-5
-43	-4	-3	-5	-2	-2	3	-5
-43	-4	-3	-5	-2	-2	3	-5
-43	-4	-3	-5	-2	-2	3	-5
-43	-4	-3	-5	-2	-2	3	-5
-43	-4	-3	-5	-2	-2	3	-5
-43	-4	-3	-5	-2	-2	3	-5
-43	-4	-3	-5	-2	-2	3	-5
-43	-4	-3	-5	-2	-2	3	-5
-43	-4	-3	-5	-2	-2	3	-5
-43	-4	-3	-5	-2	-2	3	-5
-43	-4	-3	-5	-2	-2	3	-5
-43	-4	-3	-5	-2	-2	3	-5
-43	-4	-3	-5	-2	-2	3	-5
-43	-4	-3	-5	-2	-2	3	-5
-43	-4	-3	-5	-2	-2	3	-5
-43	-4	-3	-5	-2	-2	3	-5
-43	-4	-3	-5	-2	-2	3	-5
-43	-4	-3	-5	-2	-2	3	-5
-43	-4	-3	-5	-2	-2	3	-5
-43	-4	-3	-5	-2	-2	3	-5
-43	-4	-3	-5	-2	-2	3	-5
-43	-4	-3	-5	-2	-2	3	-5
-43	-4	-3	-5	-2	-2	3	-5
-43	-4	-3	-5	-2	-2	3	-5
-43	-4	-3	-5	-2	-2	3	-5
-43	-4	-3	-5	-2	-2	3	-5
-43	-4	-3	-5	-2	-2	3	-5
-43	-4	-3	-5	-2	-2	3	-5
-43	-4	-3	-5	-2	-2	3	-5
-43	-4	-3	-5	-2	-2	3	-5
-43	-4	-3	-5	-2	-2	3	-5
-43	-4	-3	-5	-2	-2	3	-5
-43	-4	-3	-5	-2	-2	3	-5
-43	-4	-3	-5	-2	-2	3	-5
-43	-4	-3	-5	-2	-2	3	-5
-43	-4	-3	-5	-2	-2	3	-5
-43	-4	-3	-5	-2	-2	3	-5
-43	-4	-3	-5	-2	-2	3	-5
-43	-4	-3	-5	-2	-2	3	-5
-43	-4	-3	-5	-2	-2	3	-5
-43	-4	-3	-5	-2	-2	3	-5
-43	-4	-3	-5	-2	-2	3	-5
-43	-4	-3	-5	-2	-2	3	-5
-43	-4	-3	-5	-2	-2	3	-5
-43	-4	-3	-5	-2	-2	3	-5
-43	-4	-3	-5	-2	-2	3	-5
-43	-4	-3	-5	-2	-2	3	-5
-43	-4	-3	-5	-2	-2	3	-5
-43	-4	-3	-5	-2	-2	3	-5
-43	-4	-3	-5	-2	-2	3	-5
-43	-4	-3	-5	-2	-2	3	-5
-43	-4	-3	-5	-2	-2	3	-5
-43	-4	-3	-5	-2	-2	3	-5
-43	-4	-3	-5	-2	-2	3	-5
-43	-4	-3	-5	-2	-2	3	-5
-43	-4	-3	-5	-2	-2	3	-5
-43	-4	-3	-5	-2	-2	3	-5
-43	-4	-3	-5	-2	-2	3	-5
-43	-4	-3	-5	-2	-2	3	-5
-43	-4	-3	-5	-2	-2	3	-5
-43	-4	-3	-5	-2	-2	3	-5
-43	-4	-3	-5	-2	-2	3	-5
-43	-4	-3	-5	-2	-2	3	-5
-43	-4	-3	-5	-2	-2	3	-5
-43	-4	-3	-5	-2	-2	3	-5
-43	-4	-3	-5	-2	-2	3	-5
-43	-4	-3	-5	-2	-2	3	-5
-43	-4	-3	-5	-2	-2	3	-5
-43	-4	-3	-5	-2	-2	3	-5
-43	-4	-3	-5	-2	-2	3	-5
-43	-4	-3	-5	-2	-2	3	-5
-43	-4	-3	-5	-2	-2	3	-5
-43	-4	-3	-5	-2	-2	3	-5
-43	-4	-3	-5	-2	-2	3	-5
-43	-4	-3	-5	-2	-2	3	-5
-43	-4	-3	-5	-2	-2	3	-5
-43	-4	-3	-5	-2	-2	3	-5
-43	-4	-3	-5	-2	-2	3	-5
-43	-4	-3	-5	-2	-2	3	-5
-43	-4	-3	-5	-2	-2	3	-5
-43	-4	-3	-5	-2	-2	3	-5
-43	-4	-3	-5	-2	-2	3	-5
-43	-4	-3	-5	-2	-2	3	-5
-43	-4	-3	-5	-2	-2	3	-5
-43	-4	-3	-5	-2	-2	3	-5
-43	-4	-3	-5	-2	-2	3	-5
-43	-4	-3	-5	-2	-2	3	-5
-43	-4	-3	-5	-2	-2	3	-5
-43	-4	-3	-5	-2	-2	3	-5
-43	-4	-3	-5	-2	-2	3	-5
-43	-4	-3	-5	-2	-2	3	-5
-43	-4	-3	-5	-2	-2	3	-5
-43	-4	-3	-5	-2	-2	3	-5
-43	-4	-3	-5	-2	-2	3	-5
-43	-4	-3	-5	-2	-2	3	-5
-43	-4	-3	-5	-2	-2	3	-5
-43	-4	-3	-5	-2	-2	3	-5
-43	-4	-3	-5	-2	-2	3	-5
-43	-4	-3	-5	-2	-2	3	-5
-43	-4	-3	-5	-2	-2	3	-5
-43	-4	-3	-5	-2	-2	3	-5
-43	-4	-3	-5	-2	-2	3	-5
-43	-4	-3	-5	-2	-2	3	-5
-43	-4	-3	-5	-2	-2	3	-5
-43	-4	-3	-5	-2	-2	3	-5
-43	-4	-3	-5	-2	-2	3	-5
-43	-4	-3	-5	-2	-2	3	-5
-43	-4	-3	-5	-2	-2	3	-5
-43	-4	-3	-5	-2	-2	3	-5
-43	-4	-3	-5	-2	-2	3	-5
-43	-4	-3	-5	-2	-2	3	-5
-43	-4	-3	-5	-2	-2	3	-5
-43	-4	-3	-5	-2	-2	3	-5
-43	-4	-3	-5	-2	-2	3	-5
-43	-4	-3	-5	-2	-2	3	-5
-43	-4	-3	-5	-2	-2	3	-5
-43	-4	-3	-5	-2	-2	3	-5
-43	-4	-3	-5	-2	-2	3	-5
-43	-4	-3	-5	-2	-2	3	-5
-43	-4	-3	-5	-2	-2	3	-5
-43	-4	-3	-5	-2	-2	3	-5
-43	-4	-3	-5	-2	-2	3	-5
-43	-4	-3	-5	-2	-2	3	-5
-43	-4	-3	-5	-2	-2	3	-5
-43	-4	-3	-5	-2	-2	3	-5
-43	-4	-3	-5	-2	-2	3	-5
-43	-4	-3	-5	-2	-2	3	-5
-43	-4	-3	-5	-2	-2	3	-5
-43	-4	-3	-5	-2	-2	3	-5
-43	-4	-3	-5	-2	-2	3	-5
-43	-4	-3	-5	-2	-2	3	-5
-43	-4	-3	-5	-2	-2	3	-5
-43	-4	-3	-5	-2	-2	3	-5
-43	-4	-3	-5	-2	-2	3	-5
-43	-4	-3	-5	-2	-2	3	-5
-43	-4	-3	-5	-2	-2	3	-5
-43	-4	-3	-5	-2	-2	3	-5
-43	-4	-3	-5	-2	-2	3	-5
-43	-4	-3	-5	-2	-2	3	-5
-43	-4	-3	-5	-2	-2	3	-5
-43	-4	-3	-5	-2	-2	3	-5
-43	-4	-3	-5	-2	-2	3	-5
-43	-4	-3	-5	-2	-2	3	-5
-43	-4	-3	-5	-2	-2	3	-5
-43	-4	-3	-5	-2	-2	3	-5
-43	-4	-3	-5	-2	-2	3	-5
-43	-4	-3	-5	-2	-2	3	-5
-43	-4	-3	-5	-2	-2	3	-5
-43	-4	-3	-5	-2	-2	3	-5
-43	-4	-3	-5	-2	-2	3	-5
-43	-4	-3	-5	-2	-2	3	-5
-43	-4	-3	-5	-2	-2	3	-5
-43	-4	-3	-5	-2	-2	3	-5
-43	-4	-3	-5	-2	-2	3	-5
-43	-4	-3	-5	-2	-2	3	-5
-43	-4	-3	-5	-2	-2	3	-5
-43	-4	-3	-5	-2	-2	3	-5
-43	-4	-3	-5	-2	-2	3	-5
-43	-4	-3	-5	-2	-2	3	-5
-43	-4	-3	-5	-2	-2	3	-5
-43	-4	-3	-5	-2	-2	3	-5
-43	-4	-3	-5	-2	-2	3	-5
-43	-4	-3	-5	-2	-2	3	-5
-43	-4	-3	-5	-2	-2	3	-5
-43	-4	-3	-5	-2	-2	3	-5
-43	-4	-3	-5	-2	-2	3	-5
-43	-4	-3	-5	-2	-2	3	-5
-43	-4	-3	-5	-2	-2	3	-5
-43	-4	-3	-5	-2	-2	3	-5
-43	-4	-3	-5	-2	-2	3	-5
-43	-4	-3	-5	-2	-2	3	-5
-43	-4	-3	-5	-2	-2	3	-5
-43	-4	-3	-5	-2	-2	3	-5
-43	-4	-3	-5	-2	-2	3	-5
-43	-4	-3	-5	-2	-2	3	-5
-43	-4	-3	-5	-2	-2	3	-5
-43	-4	-3	-5	-2	-2	3	-5
-43	-4	-3	-5	-2	-2	3	-5
-43	-4	-3	-5	-2	-2	3	-5
-43	-4	-3	-5	-2	-2	3	-5
-43	-4	-3	-5	-2	-2	3	-5
-43	-4	-3	-5	-2	-2	3	-5
-43	-4	-3	-5	-2	-2	3	-5
-43	-4	-3	-5	-2	-2	3	-5
-43	-4	-3	-5	-2	-2	3	-5
-43	-4	-3	-5	-2	-2	3	-5
-43	-4	-3	-5	-2	-2	3	-5
-43	-4	-3	-5	-2	-2	3	-5
-43	-4	-3	-5	-2	-2	3	-5
-43	-4	-3	-5	-2	-2	3	-5
-43	-4	-3	-5	-2	-2	3	-5
-43	-4	-3	-5	-2	-2	3	-5
-43	-4	-3	-5	-2	-2	3	-5
-43	-4	-3	-5	-2	-2	3	-5
-43	-4	-3	-5	-2	-2	3	-5
-43	-4	-3	-5	-2	-2	3	-5
-43	-4	-3	-5	-2	-2	3	-5
-43	-4	-3	-5	-2	-2	3	-5
-43	-4	-3	-5	-2	-2	3	-5
-43	-4	-3	-5	-2	-2	3	-5
-43	-4	-3	-5	-2	-2	3	-5
-43	-4	-3	-5	-2	-2	3	-5
-43	-4	-3	-5	-2	-2	3	-5
-43	-4	-3	-5	-2	-2	3	-5
-43	-4	-3	-5	-2	-2	3	-5
-43	-4	-3	-5	-2	-2	3	-5
-43	-4	-3	-5	-2	-2	3	-5
-43	-4	-3	-5	-2	-2	3	-5
-43	-4	-3	-5	-2	-2	3	-5
-43	-4	-3	-5	-2	-2	3	-5
-43	-4	-3	-5	-2	-2	3	-5
-43	-4	-3	-5	-2	-2	3	-5
-43	-4	-3	-5	-2	-2	3	-5
-43	-4	-3	-5	-2	-2	3	-5
-43	-4	-3	-5	-2	-2	3	-5
-43	-4	-3	-5	-2	-2	3	-5
-43	-4	-3	-5	-2	-2	3	-5
-43	-4	-3	-5	-2	-2	3	-5
-43	-4	-3	-5	-2	-2	3	-5
-43	-4	-3	-5	-2	-2	3	-5
-43	-4	-3	-5	-2	-2	3	-5
-43	-4	-3	-5	-2	-2	3	-5
-43	-4	-3	-5	-2	-2	3	-5
-43	-4	-3	-5	-2	-2	3	-5
-43	-4	-3	-5	-2	-2	3	-5
-43	-4	-3	-5	-2	-2	3	-5
-43	-4	-3	-5	-2	-2	3	-5
-43	-4	-3	-5	-2	-2	3	-5
-43	-4	-3	-5	-2	-2	3	-5
-43	-4	-3	-5	-2	-2	3	-5
-43	-4	-3	-5	-2	-2	3	-5
-43	-4	-3	-5	-2	-2	3	-5
-43	-4	-3	-5	-2	-2	3	-5
-43	-4	-3	-5	-2	-2	3	-5
-43	-4	-3	-5	-2	-2	3	-5
-43	-4	-3	-5	-2	-2	3	-5
-43	-4	-3	-5	-2	-2	3	-5
-43	-4	-3	-5	-2	-2	3	-5
-43	-4	-3	-5	-2	-2	3	-5
-43	-4	-3	-5	-2	-2	3	-5
-43	-4	-3	-5	-2	-2	3	-5
-43	-4	-3	-5	-2	-2	3	-5
-43	-4	-3	-5	-2	-2	3	-5
-43	-4	-3	-5	-2	-2	3	-5
-43	-4	-3	-5	-2	-2	3	-5
-43	-4	-3	-5	-2	-2	3	-5
-43	-4	-3	-5	-2	-2	3	-5
-43	-4	-3	-5	-2	-2	3	-5
-43	-4	-3	-5	-2	-2	3	-5
-43	-4	-3	-5	-2	-2	3	-5
-43	-4	-3	-5	-2	-2	3	-5
-43	-4	-3	-5	-2	-2	3	-5
-43	-4	-3	-5	-2	-2	3	-5
-43	-4	-3	-5	-2	-2	3	-5
-43	-4	-3	-5	-2	-2	3	-5
-43	-4	-3	-5	-2	-2	3	-5
-43	-4	-3	-5	-2	-2	3	-5
-43	-4	-3	-5	-2	-2	3	-5
-43	-4	-3	-5	-2	-2	3	-5
-43	-4	-3	-5	-2	-2	3	-5
-43	-4	-3	-5	-2	-2	3	-5
-43	-4	-3	-5	-2	-2	3	-5
-43	-4	-3	-5	-2	-2	3	-5
-43	-4	-3	-5	-2	-2	3	-5
-43	-4	-3	-5	-2	-2	3	-5
-43	-4	-3	-5	-2	-2	3	-5
-43	-4	-3	-5	-2	-2	3	-5
-43	-4	-3	-5	-2	-2	3	-5
-43	-4	-3	-5	-2	-2	3	-5
-43	-4	-3	-5	-2	-2	3	-5
-43	-4	-3	-5	-2	-2	3	-5
-43	-4	-3	-5	-2	-2	3	-5
-43	-4	-3	-5	-2	-2	3	-5
-43	-4	-3	-5	-2	-2	3	-5
-43	-4	-3	-5	-2	-2	3	-5
-43	-4	-3	-5	-2	-2	3	-5
-43	-4	-3	-5	-2	-2	3	-5
-43	-4	-3	-5	-2	-2	3	-5
-43	-4	-3	-5	-2	-2	3	-5
-43	-4	-3	-5	-2	-2	3	-5
-43	-4	-3	-5	-2	-2	3	-5
-43	-4	-3	-5	-2	-2	3	-5
-43	-4	-3	-5	-2	-2	3	-5
-43	-4	-3	-5	-2	-2	3	-5
-43	-4	-3	-5	-2	-2	3	-5
-43	-4	-3	-5	-2	-2	3	-5
-43	-4	-3	-5	-2	-2	3	-5
-43	-4	-3	-5	-2	-2	3	-5
-43	-4	-3	-5	-2	-2	3	-5
-43	-4	-3	-5	-2	-2	3	-5
-43	-4	-3	-5	-2	-2	3	-5
-43	-4	-3	-5	-2	-2	3	-5
-43	-4	-3	-5	-2	-2	3	-5
-43	-4	-3	-5	-2	-2	3	-5
-43	-4	-3	-5	-2	-2	3	-5
-43	-4	-3	-5	-2	-2	3	-5
-43	-4	-3	-5	-2	-2	3	-5
-43	-4	-3	-5	-2	-2	3	-5
-43	-4	-3	-5	-2	-2	3	-5
-43	-4	-3	-5	-2	-2	3	-5
-43	-4	-3	-5	-2	-2	3	-5
-43	-4	-3	-5	-2	-2	3	-5
-43	-4	-3	-5	-2	-2	3	-5
-43	-4	-3	-5	-2	-2	3	-5
-43	-4	-3	-5	-2	-2	3	-5
-43	-4	-3	-5	-2	-2	3	-5
-43	-4	-3	-5	-2	-2	3	-5
-43	-4	-3	-5	-2	-2	3	-5
-43	-4	-3	-5	-2	-2	3	-5
-43	-4	-3	-5	-2	-2	3	-5
-43	-4	-3	-5	-2	-2	3	-5
-43	-4	-3	-5	-2	-2	3	-5
-43	-4	-3	-5	-2	-2	3	-5
-43	-4	-3	-5	-2	-2	3	-5
-43	-4	-3	-5	-2	-2	3	-5
-43	-4	-3	-5	-2	-2	3	-5
-43	-4	-3	-5	-2	-2	3	-5
-43	-4	-3	-5	-2	-2	3	-5
-43	-4	-3	-5	-2	-2	3	-5
-43	-4	-3	-5	-2	-2	3	-5
-43	-4	-3	-5	-2	-2	3	-5
-43	-4	-3	-5	-2	-2	3	-5
-43	-4	-3	-5	-2	-2	3	-5
-43	-4	-3	-5	-2	-2	3	-5
-43	-4	-3	-5	-2	-2	3	-5
-43	-4	-3	-5	-2	-2	3	-5
-43	-4	-3	-5	-2	-2	3	-5
-43	-4	-3	-5	-2	-2	3	-5
-43	-4	-3	-5	-2	-2	3	-5
-43	-4	-3	-5	-2	-2	3	-5
-43	-4	-3	-5	-2	-2	3	-5
-43	-4	-3	-5	-2	-2	3	-5
-43	-4	-3	-5	-2	-2	3	-5
-43	-4	-3	-5	-2	-2	3	-5
-43	-4	-3	-5	-2	-2	3	-5
-43	-4	-3	-5	-2	-2	3	-5
-43	-4	-3	-5	-2	-2	3	-5
-43	-4	-3	-5	-2	-2	3	-5
-43	-4	-3	-5	-2	-2	3	-5
-43	-4	-3	-5	-2	-2	3	-5
-43	-4	-3	-5	-2	-2	3	-5
-43	-4	-3	-5	-2	-2	3	-5
-43	-4	-3	-5	-2	-2	3	-5
-43	-4	-3	-5	-2	-2	3	-5
-43	-4	-3	-5	-2	-2	3	-5
-43	-4	-3	-5	-2	-2	3	-5
-43	-4	-3	-5	-2	-2	3	-5
-43	-4	-3	-5	-2	-2	3	-5
-43	-4	-3	-5	-2	-2	3	-5
-43	-4	-3	-5	-2	-2	3	-5
-43	-4	-3	-5	-2	-2	3	-5
-43	-4	-3	-5	-2	-2	3	-5
-43	-4	-3	-5	-2	-2	3	-5
-43	-4	-3	-5	-2	-2	3	-5
-43	-4	-3	-5	-2	-2	3	-5
-43	-4	-3	-5	-2	-2	3	-5
-43	-4	-3	-5	-2	-2	3	-5
-43	-4	-3	-5	-2	-2	3	-5
-43	-4	-3	-5	-2	-2	3	-5
-43	-4	-3	-5	-2	-2	3	-5
-43	-4	-3	-5	-2	-2	3	-5
-43	-4	-3	-5	-2	-2	3	-5
-43	-4	-3	-5	-2	-2	3	-5
-43	-4	-3	-5	-2	-2	3	-5
-43	-4	-3	-5	-2	-2	3	-5
-43	-4	-3	-5	-2	-2	3	-5
-43	-4	-3	-5	-2	-2	3	-5
-43	-4	-3	-5	-2	-2	3	-5
-43	-4	-3	-5	-2	-2	3	-5
-43	-4	-3	-5	-2	-2	3	-5
-43	-4	-3	-5	-2	-2	3	-5
-43	-4	-3	-5	-2	-2	3	-5
-43	-4	-3	-5	-2	-2	3	-5
-43	-4	-3	-5	-2	-2	3	-5
-43	-4	-3	-5	-2	-2	3	-5
-43	-4	-3	-5	-2	-2	3	-5
-43	-4	-3	-5	-2	-2	3	-5
-43	-4	-3	-5	-2	-2	3	-5
-43	-4	-3	-5	-2	-2	3	-5
-43	-4	-3	-5	-2	-2	3	-5
-43	-4	-3	-5	-2	-2	3	-5
-43	-4	-3	-5	-2	-2	3	-5
-43	-4	-3	-5	-2	-2	3	-5
-43	-4	-3	-5	-2	-2	3	-5
-43	-4	-3	-5	-2	-2	3	-5
-43	-4	-3	-5	-2	-2	3	-5
-43	-4	-3	-5	-2	-2	3	-5
-43	-4	-3	-5	-2	-2	3	-5
-43	-4	-3	-5	-2	-2	3	-5
-43	-4	-3	-5	-2	-2	3	-5
-43	-4	-3	-5	-2	-2	3	-5
-43	-4	-3	-5	-2	-2	3	-5
-43	-4	-3	-5	-2	-2	3	-5
-43	-4	-3	-5	-2	-2	3	-5
-43	-4	-3	-5	-2	-2	3	-5
-43	-4	-3	-5	-2	-2	3	-5
-43	-4	-3	-5	-2	-2	3	-5
-43	-4	-3	-5	-2	-2	3	-5
-43	-4	-3	-5	-2	-2	3	-5
-43	-4	-3	-5	-2	-2	3	-5
-43	-4	-3	-5	-2	-2	3	-5
-43	-4	-3	-5	-2	-2	3	-5
-43	-4	-3	-5	-2	-2	3	-5
-43	-4	-3	-5	-2	-2	3	-5
-43	-4	-3	-5	-2	-2	3	-5
-43	-4	-3	-5	-2	-2	3	-5
-43	-4	-3	-5	-2	-2	3	-5
-43	-4	-3	-5	-2	-2	3	-5
-43	-4	-3	-5	-2	-2	3	-5
-43	-4	-3	-5	-2	-2	3	-5
-43	-4	-3	-5	-2	-2	3	-5
-43	-4	-3	-5	-2	-2	3	-5
-43	-4	-3	-5	-2	-2	3	-5
-43	-4	-3	-5	-2	-2	3	-5
-43	-4	-3	-5	-2	-2	3	-5
-43	-4	-3	-5	-2	-2	3	-5
-43	-4	-3	-5	-2	-2	3	-5
-43	-4	-3	-5	-2	-2	3	-5
-43	-4	-3	-5	-2	-2	3	-5
-43	-4	-3	-5	-2	-2	3	-5
-43	-4	-3	-5	-2	-2	3	-5
-43	-4	-3	-5	-2	-2	3	-5
-43	-4	-3	-5	-2	-2	3	-5
-43	-4	-3	-5	-2	-2	3	-5
-43	-4	-3	-5	-2	-2	3	-5
-43	-4	-3	-5	-2	-2	3	-5
-43	-4	-3	-5	-2	-2	3	-5
-43	-4	-3	-5	-2	-2	3	-5
-43	-4	-3	-5	-2	-2	3	-5
-43	-4	-3	-5	-2	-2	3	-5
-43	-4	-3	-5	-2	-2	3	-5
-43	-4	-3	-5	-2	-2	3	-5
-43	-4	-3	-5	-2	-2	3	-5
-43	-4	-3	-5	-2	-2	3	-5
-43	-4	-3	-5	-2	-2	3	-5
-43	-4	-3	-5	-2	-2	3	-5
-43	-4	-3	-5	-2	-2	3	-5
-43	-4	-3	-5	-2	-2	3	-5
-43	-4	-3	-5	-2	-2	3	-5
-43	-4	-3	-5	-2	-2	3	-5
-43	-4	-3	-5	-2	-2	3	-5
-43	-4	-3	-5	-2	-2	3	-5
-43	-4	-3	-5	-2	-2	3	-5
-43	-4	-3	-5	-2	-2	3	-5
-43	-4	-3	-5	-2	-2	3	-5
-43	-4	-3	-5	-2	-2	3	-5
-43	-4	-3	-5	-2	-2	3	-5
-43	-4	-3	-5	-2	-2	3	-5
-43	-4	-3	-5	-2	-2	3	-5
-43	-4	-3	-5	-2	-2	3	-5
-43	-4	-3	-5	-2	-2	3	-5
-43	-4	-3	-5	-2	-2	3	-5
-43	-4	-3	-5	-2	-2	3	-5
-43	-4	-3	-5	-2	-2	3	-5
-43	-4	-3	-5	-2	-2	3	-5
-43	-4	-3	-5	-2	-2	3	-5
-43	-4	-3	-5	-2	-2	3	-5
-43	-4	-3	-5	-2	-2	3	-5
-43	-4	-3	-5	-2	-2	3	-5
-43	-4	-3	-5	-2	-2	3	-5
-43	-4	-3	-5	-2	-2	3	-5
-43	-4	-3	-5	-2	-2	3	-5
-43	-4	-3	-5	-2	-2	3	-5
-43	-4	-3	-5	-2	-2	3	-5
-43	-4	-3	-5	-2	-2	3	-5
-43	-4	-3	-5	-2	-2	3	-5
-43	-4	-3	-5	-2	-2	3	-5
-43	-4	-3	-5	-2	-2	3	-5
-43	-4	-3	-5	-2	-2	3	-5
-43	-4	-3	-5	-2	-2	3	-5
-43	-4	-3	-5	-2	-2	3	-5
-43	-4	-3	-5	-2	-2	3	-5
-43	-4	-3	-5	-2	-2	3	-5
-43	-4	-3	-5	-2	-2	3	-5
-43	-4	-3	-5	-2	-2	3	-5
-43	-4	-3	-5	-2	-2	3	-5
-43	-4	-3	-5	-2	-2	3	-5
-43	-4	-3	-5	-2	-2	3	-5
-43	-4	-3	-5	-2	-2	3	-5
-43	-4	-3	-5	-2	-2	3	-5
-43	-4	-3	-5	-2	-2	3	-5
-43	-4	-3	-5	-2	-2	3	-5
-43	-4	-3	-5	-2	-2	3	-5
-43	-4	-3	-5	-2	-2	3	-5
-43	-4	-3	-5	-2	-2	3	-5
-43	-4	-3	-5	-2	-2	3	-5
-43	-4	-3	-5	-2	-2	3	-5
-43	-4	-3	-5	-2	-2	3	-5
-43	-4	-3	-5	-2	-2	3	-5
-43	-4	-3	-5	-2	-2	3	-5
-43	-4	-3	-5	-2	-2	3	-5
-43	-4	-3	-5	-2	-2	3	-5
-43	-4	-3	-5	-2	-2	3	-5
-43	-4	-3	-5	-2	-2	3	-5
-43	-4	-3	-5	-2	-2	3	-5
-43	-4	-3	-5	-2	-2	3	-5
-43	-4	-3	-5	-2	-2	3	-5
-43	-4	-3	-5	-2	-2	3	-5
-43	-4	-3	-5	-2	-2	3	-5
-43	-4	-3	-5	-2	-2	3	-5
-43	-4	-3	-5	-2	-2	3	-5
-43	-4	-3	-5	-2	-2	3	-5
-43	-4	-3	-5	-2	-2	3	-5
-43	-4	-3	-5	-2	-2	3	-5
-43	-4	-3	-5	-2	-2	3	-5
-43	-4	-3	-5	-2	-2	3	-5
-43	-4	-3	-5	-2	-2	3	-5
-43	-4	-3	-5	-2	-2	3	-5
-43	-4	-3	-5	-2	-2	3	-5
-43	-4	-3	-5	-2	-2	3	-5
-43	-4	-3	-5	-2	-2	3	-5
-43	-4	-3	-5	-2	-2	3	-5
-43	-4	-3	-5	-2	-2	3	-5
-43	-4	-3	-5	-2	-2	3	-5
-43	-4	-3	-5	-2	-2	3	-5
-43	-4	-3	-5	-2	-2	3	-5
-43	-4	-3	-5	-2	-2	3	-5
-43	-4	-3	-5	-2	-2	3	-5
-43	-4	-3	-5	-2	-2	3	-5
-43	-4	-3	-5	-2	-2	3	-5
-43	-4	-3	-5	-2	-2	3	-5
-43	-4	-3	-5	-2	-2	3	-5
-43	-4	-3	-5	-2	-2	3	-5
-43	-4	-3	-5	-2	-2	3	-5
-43	-4	-3	-5	-2	-2	3	-5
-43	-4	-3	-5	-2	-2	3	-5
-43	-4	-3	-5	-2	-2	3	-5
-43	-4	-3	-5	-2	-2	3	-5
-43	-4	-3	-5	-2	-2	3	-5
-43	-4	-3	-5	-2	-2	3	-5
-43	-4	-3	-5	-2	-2	3	-5
-43	-4	-3	-5	-2	-2	3	-5
-43	-4	-3	-5	-2	-2	3	-5
-43	-4	-3	-5	-2	-2	3	-5
-43	-4	-3	-5	-2	-2	3	-5
-43	-4	-3	-5	-2	-2	3	-5
-43	-4	-3	-5	-2	-2	3	-5
-43	-4	-3	-5	-2	-2	3	-5
-43	-4	-3	-5	-2	-2	3	-5
-43	-4	-3	-5	-2	-2	3	-5
-43	-4	-3	-5	-2	-2	3	-5
-43	-4	-3	-5	-2	-2	3	-5
-43	-4	-3	-5	-2	-2	3	-5
-43	-4	-3	-5	-2	-2	3	-5
-43	-4	-3	-5	-2	-2	3	-5
-43	-4	-3	-5	-2	-2	3	-5
-43	-4	-3	-5	-2	-2	3	-5
-43	-4	-3	-5	-2	-2	3	-5
-43	-4	-3	-5	-2	-2	3	-5
-43	-4	-3	-5	-2	-2	3	-5
-43	-4	-3	-5	-2	-2	3	-5
-43	-4	-3	-5	-2	-2	3	-5
-43	-4	-3	-5	-2	-2	3	-5
-43	-4	-3	-5	-2	-2	3	-5
-43	-4	-3	-5	-2	-2	3	-5
-43	-4	-3	-5	-2	-2	3	-5
-43	-4	-3	-5	-2	-2	3	-5
-43	-4	-3	-5	-2	-2	3	-5
-43	-4	-3	-5	-2	-2	3	-5
-43	-4	-3	-5	-2	-2	3	-5
-43	-4	-3	-5	-2	-2	3	-5
-43	-4	-3	-5	-2	-2	3	-5
-43	-4	-3	-5	-2	-2	3	-5
-43	-4	-3	-5	-2	-2	3	-5
-43	-4	-3	-5	-2	-2	3	-5
-43	-4	-3	-5	-2	-2	3	-5
-43	-4	-3	-5	-2	-2	3	-5
-43	-4	-3	-5	-2	-2	3	-5
-43	-4	-3	-5	-2	-2	3	-5
-43	-4	-3	-5	-2	-2	3	-5
-43	-4	-3	-5	-2	-2	3	-5
-43	-4	-3	-5	-2	-2	3	-5
-43	-4	-3	-5	-2	-2	3	-5
-43	-4	-3	-5	-2	-2	3	-5
-43	-4	-3	-5	-2	-2	3	-5
-43	-4	-3	-5	-2	-2	3	-5
-43	-4	-3	-5	-2	-2	3	-5
-43	-4	-3	-5	-2	-2	3	-5
-43	-4	-3	-5	-2	-2	3	-5
-43	-4	-3	-5	-2	-2	3	-5
-43	-4	-3	-5	-2	-2	3	-5
-43	-4	-3	-5	-2	-2	3	-5
-43	-4	-3	-5	-2	-2	3	-5
-43	-4	-3	-5	-2	-2	3	-5
-43	-4	-3	-5	-2	-2	3	-5
-43	-4	-3	-5	-2	-2	3	-5
-43	-4	-3	-5	-2	-2	3	-5
-43	-4	-3	-5	-2	-2	3	-5
-43	-4	-3	-5	-2	-2	3	-5
-43	-4	-3	-5	-2	-2	3	-5
-43	-4	-3	-5	-2	-2	3	-5
-43	-4	-3	-5	-2	-2	3	-5
-43	-4	-3	-5	-2	-2	3	-5
-43	-4	-3	-5	-2	-2	3	-5
-43	-4	-3	-5	-2	-2	3	-5
-43	-4	-3	-5	-2	-2	3	-5
-43	-4	-3	-5	-2	-2	3	-5
-43	-4	-3	-5	-2	-2	3	-5
-43	-4	-3	-5	-2	-2	3	-5
-43	-4	-3	-5	-2	-2	3	-5
-43	-4	-3	-5	-2	-2	3	-5
-43	-4	-3	-5	-2	-2	3	-5
-43	-4	-3	-5	-2	-2	3	-5
-43	-4	-3	-5	-2	-2	3	-5
-43	-4	-3	-5	-2	-2	3	-5
-43	-4	-3	-5	-2	-2	3	-5
-43	-4	-3	-5	-2	-2	3	-5
-43	-4	-3	-5	-2	-2	3	-5
-43	-4	-3	-5	-2	-2	3	-5
-43	-4	-3	-5	-2	-2	3	-5
-43	-4	-3	-5	-2	-2	3	-5
-43	-4	-3	-5	-2	-2	3	-5
-43	-4	-3	-5	-2	-2	3	-5
-43	-4	-3	-5	-2	-2	3	-5
-43	-4	-3	-5	-2	-2	3	-5
-43	-4	-3	-5	-2	-2	3	-5
-43	-4	-3	-5	-2	-2	3	-5
-43	-4	-3	-5	-2	-2	3	-5
-43	-4	-3	-5	-2	-2	3	-5
-43	-4	-3	-5	-2	-2	3	-5
-43	-4	-3	-5	-2	-2	3	-5
-43	-4	-3	-5	-2	-2	3	-5
-43	-4	-3	-5	-2	-2	3	-5
-43	-4	-3	-5	-2	-2	3	-5
-43	-4	-3	-5	-2	-2	3	-5
-43	-4	-3	-5	-2	-2	3	-5
-43	-4	-3	-5	-2	-2	3	-5
-43	-4	-3	-5	-2	-2	3	-5
-43	-4	-3	-5	-2	-2	3	-5
-43	-4	-3	-5	-2	-2	3	-5
-43	-4	-3	-5	-2	-2	3	-5
-43	-4	-3	-5	-2	-2	3	-5
-43	-4	-3	-5	-2	-2	3	-5
-43	-4	-3	-5	-2	-2	3	-5
-43	-4	-3	-5	-2	-2	3	-5
-43	-4	-3	-5	-2	-2	3	-5
-43	-4	-3	-5	-2	-2	3	-5
-43	-4	-3	-5	-2	-2	3	-5
-43	-4	-3	-5	-2	-2	3	-5
-43	-4	-3	-5	-2	-2	3	-5
-43	-4	-3	-5	-2	-2	3	-5
-43	-4	-3	-5	-2	-2	3	-5
-43	-4	-3	-5	-2	-2	3	-5
-43	-4	-3	-5	-2	-2	3	-5
-43	-4	-3	-5	-2	-2	3	-5
-43	-4	-3	-5	-2	-2	3	-5
-43	-4	-3	-5	-2	-2	3	-5
-43	-4	-3	-5	-2	-2	3	-5
-43	-4	-3	-5	-2	-2	3	-5
-43	-4	-3	-5	-2	-2	3	-5
-43	-4	-3	-5	-2	-2	3	-5
-43	-4	-3	-5	-2	-2	3	-5
-43	-4	-3	-5	-2	-2	3	-5
-43	-4	-3	-5	-2	-2	3	-5
-43	-4	-3	-5	-2	-2	3	-5
-43	-4	-3	-5	-2	-2	3	-5
-43	-4	-3	-5	-2	-2	3	-5
-43	-4	-3	-5	-2	-2	3	-5
-43	-4	-3	-5	-2	-2	3	-5
-43	-4	-3	-5	-2	-2	3	-5
-43	-4	-3	-5	-2	-2	3	-5
-43	-4	-3	-5	-2	-2	3	-5
-43	-4	-3	-5	-2	-2	3	-5
-43	-4	-3	-5	-2	-2	3	-5
-43	-4	-3	-5	-2	-2	3	-5
-43	-4	-3	-5	-2	-2	3	-5
-43	-4	-3	-5	-2	-2	3	-5
-43	-4	-3	-5	-2	-2	3	-5
-43	-4	-3	-5	-2	-2	3	-5
-43	-4	-3	-5	-2	-2	3	-5
-43	-4	-3	-5	-2	-2	3	-5
-43	-4	-3	-5	-2	-2	3	-5
-43	-4	-3	-5	-2	-2	3	-5
-43	-4	-3	-5	-2	-2	3	-5
-43	-4	-3	-5	-2	-2	3	-5
-43	-4	-3	-5	-2	-2	3	-5
-43	-4	-3	-5	-2	-2	3	-5
-43	-4	-3	-5	-2	-2	3	-5
-43	-4	-3	-5	-2	-2	3	-5
-43	-4	-3	-5	-2	-2	3	-5
-43	-4	-3	-5	-2	-2	3	-5
-43	-4	-3	-5	-2	-2	3	-5
-43	-4	-3	-5	-2	-2	3	-5
-43	-4	-3	-5	-2	-2	3	-5
-43	-4	-3	-5	-2	-2	3	-5
-43	-4	-3	-5	-2	-2	3	-5
-43	-4	-3	-5	-2	-2	3	-5
-43	-4	-3	-5	-2	-2	3	-5
-43	-4	-3	-5	-2	-2	3	-5
-43	-4	-3	-5	-2	-2	3	-5
-43	-4	-3	-5	-2	-2	3	-5
-43	-4	-3	-5	-2	-2	3	-5
-43	-4	-3	-5	-2	-2	3	-5
-43	-4	-3	-5	-2	-2	3	-5
-43	-4	-3	-5	-2	-2	3	-5
-43	-4	-3	-5	-2	-2	3	-5
-43	-4	-3	-5	-2	-2	3	-5
-43	-4	-3	-5	-2	-2	3	-5
-43	-4	-3	-5	-2	-2	3	-5
-43	-4	-3	-5	-2	-2	3	-5
-43	-4	-3	-5	-2	-2	3	-5
-43	-4	-3	-5	-2	-2	3	-5
-43	-4	-3	-5	-2	-2	3	-5
-43	-4	-3	-5	-2	-2	3	-5
-43	-4	-3	-5	-2	-2	3	-5
-43	-4	-3	-5	-2	-2	3	-5
-43	-4	-3	-5	-2	-2	3	-5
-43	-4	-3	-5	-2	-2	3	-5
-43	-4	-3	-5	-2	-2	3	-5
-43	-4	-3	-5	-2	-2	3	-5
-43	-4	-3	-5	-2	-2	3	-5
-43	-4	-3	-5	-2	-2	3	-5
-43	-4	-3	-5	-2	-2	3	-5
-43	-4	-3	-5	-2	-2	3	-5
-43	-4	-3	-5	-2	-2	3	-5
-43	-4	-3	-5	-2	-2	3	-5
-43	-4	-3	-5	-2	-2	3	-5
-43	-4	-3	-5	-2	-2	3	-5
-43	-4	-3	-5	-2	-2	3	-5
-43	-4	-3	-5	-2	-2	3	-5
-43	-4	-3	-5	-2	-2	3	-5
-43	-4	-3	-5	-2	-2	3	-5
-43	-4	-3	-5	-2	-2	3	-5
-43	-4	-3	-5	-2	-2	3	-5
-43	-4	-3	-5	-2	-2	3	-5
-43	-4	-3	-5	-2	-2	3	-5
-43	-4	-3	-5	-2	-2	3	-5
-43	-4	-3	-5	-2	-2	3	-5
-43	-4	-3	-5	-2	-2	3	-5
-43	-4	-3	-5	-2	-2	3	-5
-43	-4	-3	-5	-2	-2	3	-5
-43	-4	-3	-5	-2	-2	3	-5
-43	-4	-3	-5	-2	-2	3	-5
-43	-4	-3	-5	-2	-2	3	-5
-43	-4	-3	-5	-2	-2	3	-5
-43	-4	-3	-5	-2	-2	3	-5
-43	-4	-3	-5	-2	-2	3	-5
-43	-4	-3	-5	-2	-2	3	-5
-43	-4	-3	-5	-2	-2	3	-5
-43	-4	-3	-5	-2	-2	3	-5
-43	-4	-3	-5	-2	-2	3	-5
-43	-4	-3	-5	-2	-2	3	-5
-43	-4	-3	-5	-2	-2	3	-5
-43	-4	-3	-5	-2	-2	3	-5
-43	-4	-3	-5	-2	-2	3	-5
-43	-4	-3	-5	-2	-2	3	-5
-43	-4	-3	-5	-2	-2	3	-5
-43	-4	-3	-5	-2	-2	3	-5
-43	-4	-3	-5	-2	-2	3	-5
-43	-4	-3	-5	-2	-2	3	-5
-43	-4	-3	-5	-2	-2	3	-5
-43	-4	-3	-5	-2	-2	3	-5
-43	-4	-3	-5	-2	-2	3	-5
-43	-4	-3	-5	-2	-2	3	-5
-43	-4	-3	-5	-2	-2	3	-5
-43	-4	-3	-5	-2	-2	3	-5
-43	-4	-3	-5	-2	-2	3	-5
-43	-4	-3	-5	-2	-2	3	-5
-43	-4	-3	-5	-2	-2	3	-5
-43	-4	-3	-5	-2	-2	3	-5
-43	-4	-3	-5	-2	-2	3	-5
-43	-4	-3	-5	-2	-2	3	-5
-43	-4	-3	-5	-2	-2	3	-5
-43	-4	-3	-5	-2	-2	3	-5
-43	-4	-3	-5	-2	-2	3	-5
-43	-4	-3	-5	-2	-2	3	-5
-43	-4	-3	-5	-2	-2	3	-5
-43	-4	-3	-5	-2	-2	3	-5
-43	-4	-3	-5	-2	-2	3	-5
-43	-4	-3	-5	-2	-2	3	-5
-43	-4	-3	-5	-2	-2	3	-5
-43	-4	-3	-5	-2	-2	3	-5
-43	-4	-3	-5	-2	-2	3	-5
-43	-4	-3	-5	-2	-2	3	-5
-43	-4	-3	-5	-2	-2	3	-5
-43	-4	-3	-5	-2	-2	3	-5
-43	-4	-3	-5	-2	-2	3	-5
-43	-4	-3	-5	-2	-2	3	-5
-43	-4	-3	-5	-2	-2	3	-5
-43	-4	-3	-5	-2	-2	3	-5
-43	-4	-3	-5	-2	-2	3	-5
-43	-4	-3	-5	-2	-2	3	-5
-43	-4	-3	-5	-2	-2	3	-5
-43	-4	-3	-5	-2	-2	3	-5
-43	-4	-3	-5	-2	-2	3	-5
-43	-4	-3	-5	-2	-2	3	-5
-43	-4	-3	-5	-2	-2	3	-5
-43	-4	-3	-5	-2	-2	3	-5
-43	-4	-3	-5	-2	-2	3	-5
-43	-4	-3	-5	-2	-2	3	-5
-43	-4	-3	-5	-2	-2	3	-5
-43	-4	-3	-5	-2	-2	3	-5
-43	-4	-3	-5	-2	-2	3	-5
-43	-4	-3	-5	-2	-2	3	-5
-43	-4	-3	-5	-2	-2	3	-5
-43	-4	-3	-5	-2	-2	3	-5
-43	-4	-3	-5	-2	-2	3	-5
-43	-4	-3	-5	-2	-2	3	-5
-43	-4	-3	-5	-2	-2	3	-5
-43	-4	-3	-5	-2	-2	3	-5
-43	-4	-3	-5	-2	-2	3	-5
-43	-4	-3	-5	-2	-2	3	-5
-43	-4	-3	-5	-2	-2	3	-5
-43	-4	-3	-5	-2	-2	3	-5
-43	-4	-3	-5	-2	-2	3	-5
-43	-4	-3	-5	-2	-2	3	-5
-43	-4	-3	-5	-2	-2	3	-5
-43	-4	-3	-5	-2	-2	3	-5
-43	-4	-3	-5	-2	-2	3	-5
-43	-4	-3	-5	-2	-2	3	-5
-43	-4	-3	-5	-2	-2	3	-5
-43	-4	-3	-5	-2	-2	3	-5
-43	-4	-3	-5	-2	-2	3	-5
-43	-4	-3	-5	-2	-2	3	-5
-43	-4	-3	-5	-2	-2	3	-5
-43	-4	-3	-5	-2	-2	3	-5
-43	-4	-3	-5	-2	-2	3	-5
-43	-4	-3	-5	-2	-2	3	-5
-43	-4	-3	-5	-2	-2	3	-5
-43	-4	-3	-5	-2	-2	3	-5
-43	-4	-3	-5	-2	-2	3	-5
-43	-4	-3	-5	-2	-2	3	-5
-43	-4	-3	-5	-2	-2	3	-5
-43	-4	-3	-5	-2	-2	3	-5
-43	-4	-3	-5	-2	-2	3	-5
-43	-4	-3	-5	-2	-2	3	-5
-43	-4	-3	-5	-2	-2	3	-5
-43	-4	-3	-5	-2	-2	3	-5
-43	-4	-3	-5	-2	-2	3	-5
-43	-4	-3	-5	-2	-2	3	-5
-43	-4	-3	-5	-2	-2	3	-5
-43	-4	-3	-5	-2	-2	3	-5
-43	-4	-3	-5	-2	-2	3	-5
-43	-4	-3	-5	-2	-2	3	-5
-43	-4	-3	-5	-2	-2	3	-5
-43	-4	-3	-5	-2	-2	3	-5
-43	-4	-3	-5	-2	-2	3	-5
-43	-4	-3	-5	-2	-2	3	-5
-43	-4	-3	-5	-2	-2	3	-5
-43	-4	-3	-5	-2	-2	3	-5
-43	-4	-3	-5	-2	-2	3	-5
-43	-4	-3	-5	-2	-2	3	-5
-43	-4	-3	-5	-2	-2	3	-5
-43	-4	-3	-5	-2	-2	3	-5
-43	-4	-3	-5	-2	-2	3	-5
-43	-4	-3	-5	-2	-2	3	-5
-43	-4	-3	-5	-2	-2	3	-5
-43	-4	-3	-5	-2	-2	3	-5
-43	-4	-3	-5	-2	-2	3	-5
-43	-4	-3	-5	-2	-2	3	-5
-43	-4	-3	-5	-2	-2	3	-5
-43	-4	-3	-5	-2	-2	3	-5
-43	-4	-3	-5	-2	-2	3	-5
-43	-4	-3	-5	-2	-2	3	-5
-43	-4	-3	-5	-2	-2	3	-5
-43	-4	-3	-5	-2	-2	3	-5
-43	-4	-3	-5	-2	-2	3	-5
-43	-4	-3	-5	-2	-2	3	-5
-43	-4	-3	-5	-2	-2	3	-5
-43	-4	-3	-5	-2	-2	3	-5
-43	-4	-3	-5	-2	-2	3	-5
-43	-4	-3	-5	-2	-2	3	-5
-43	-4	-3	-5	-2	-2	3	-5
-43	-4	-3	-5	-2	-2	3	-5
-43	-4	-3	-5	-2	-2	3	-5
-43	-4	-3	-5	-2	-2	3	-5
-43	-4	-3	-5	-2	-2	3	-5
-43	-4	-3	-5	-2	-2	3	-5
-43	-4	-3	-5	-2	-2	3	-5
-43	-4	-3	-5	-2	-2	3	-5
-43	-4	-3	-5	-2	-2	3	-5
-43	-4	-3	-5	-2	-2	3	-5
-43	-4	-3	-5	-2	-2	3	-5
-43	-4	-3	-5	-2	-2	3	-5
-43	-4	-3	-5	-2	-2	3	-5
-43	-4	-3	-5	-2	-2	3	-5
-43	-4	-3	-5	-2	-2	3	-5
-43	-4	-3	-5	-2	-2	3	-5
-43	-4	-3	-5	-2	-2	3	-5
-43	-4	-3	-5	-2	-2	3	-5
-43	-4	-3	-5	-2	-2	3	-5
-43	-4	-3	-5	-2	-2	3	-5
-43	-4	-3	-5	-2	-2	3	-5
-43	-4	-3	-5	-2	-2	3	-5
-43	-4	-3	-5	-2	-2	3	-5
-43	-4	-3	-5	-2	-2	3	-5
-43	-4	-3	-5	-2	-2	3	-5
-43	-4	-3	-5	-2	-2	3	-5
-43	-4	-3	-5	-2	-2	3	-5
-43	-4	-3	-5	-2	-2	3	-5
-43	-4	-3	-5	-2	-2	3	-5
-43	-4	-3	-5	-2	-2	3	-5
-43	-4	-3	-5	-2	-2	3	-5
-43	-4	-3	-5	-2	-2	3	-5
-43	-4	-3	-5	-2	-2	3	-5
-43	-4	-3	-5	-2	-2	3	-5
-43	-4	-3	-5	-2	-2	3	-5
-43	-4	-3	-5	-2	-2	3	-5
-43	-4	-3	-5	-2	-2	3	-5
-43	-4	-3	-5	-2	-2	3	-5
-43	-4	-3	-5	-2	-2	3	-5
-43	-4	-3	-5	-2	-2	3	-5
-43	-4	-3	-5	-2	-2	3	-5
-43	-4	-3	-5	-2	-2	3	-5
-43	-4	-3	-5	-2	-2	3	-5
-43	-4	-3	-5	-2	-2	3	-5
-43	-4	-3	-5	-2	-2	3	-5
-43	-4	-3	-5	-2	-2	3	-5
-43	-4	-3	-5	-2	-2	3	-5
-43	-4	-3	-5	-2	-2	3	-5
-43	-4	-3	-5	-2	-2	3	-5
-43	-4	-3	-5	-2	-2	3	-5
-43	-4	-3	-5	-2	-2	3	-5
-43	-4	-3	-5	-2	-2	3	-5
-43	-4	-3	-5	-2	-2	3	-5
-43	-4	-3	-5	-2	-2	3	-5
-43	-4	-3	-5	-2	-2	3	-5
-43	-4	-3	-5	-2	-2	3	-5
-43	-4	-3	-5	-2	-2	3	-5
-43	-4	-3	-5	-2	-2	3	-5
-43	-4	-3	-5	-2	-2	3	-5
-43	-4	-3	-5	-2	-2	3	-5
-43	-4	-3	-5	-2	-2	3	-5
-43	-4	-3	-5	-2	-2	3	-5
-43	-4	-3	-5	-2	-2	3	-5
-43	-4	-3	-5	-2	-2	3	-5
-43	-4	-3	-5	-2	-2	3	-5
-43	-4	-3	-5	-2	-2	3	-5
-43	-4	-3	-5	-2	-2	3	-5
-43	-4	-3	-5	-2	-2	3	-5
-43	-4	-3	-5	-2	-2	3	-5
-43	-4	-3	-5	-2	-2	3	-5
-43	-4	-3	-5	-2	-2	3	-5
-43	-4	-3	-5	-2	-2	3	-5
-43	-4	-3	-5	-2	-2	3	-5
-43	-4	-3	-5	-2	-2	3	-5
-43	-4	-3	-5	-2	-2	3	-5
-43	-4	-3	-5	-2	-2	3	-5
-43	-4	-3	-5	-2	-2	3	-5
-43	-4	-3	-5	-2	-2	3	-5
-43	-4	-3	-5	-2	-2	3	-5
-43	-4	-3	-5	-2	-2	3	-5
-43	-4	-3	-5	-2	-2	3	-5
-43	-4	-3	-5	-2	-2	3	-5
-43	-4	-3	-5	-2	-2	3	-5
-43	-4	-3	-5	-2	-2	3	-5
-43	-4	-3	-5	-2	-2	3	-5
-43	-4	-3	-5	-2	-2	3	-5
-43	-4	-3	-5	-2	-2	3	-5
-43	-4	-3	-5	-2	-2	3	-5
-43	-4	-3	-5	-2	-2	3	-5
-43	-4	-3	-5	-2	-2	3	-5
-43	-4	-3	-5	-2	-2	3	-5
-43	-4	-3	-5	-2	-2	3	-5
-43	-4	-3	-5	-2	-2	3	-5
-43	-4	-3	-5	-2	-2	3	-5
-43	-4	-3	-5	-2	-2	3	-5
-43	-4	-3	-5	-2	-2	3	-5
-43	-4	-3	-5	-2	-2	3	-5
-43	-4	-3	-5	-2	-2	3	-5
-43	-4	-3	-5	-2	-2	3	-5
-43	-4	-3	-5	-2	-2	3	-5
-43	-4	-3	-5	-2	-2	3	-5
-43	-4	-3	-5	-2	-2	3	-5
-43	-4	-3	-5	-2	-2	3	-5
-43	-4	-3	-5	-2	-2	3	-5
-43	-4	-3	-5	-2	-2	3	-5
-43	-4	-3	-5	-2	-2	3	-5
-43	-4	-3	-5	-2	-2	3	-5
-43	-4	-3	-5	-2	-2	3	-5
-43	-4	-3	-5	-2	-2	3	-5
-43	-4	-3	-5	-2	-2	3	-5
-43	-4	-3	-5	-2	-2	3	-5
-43	-4	-3	-5	-2	-2	3	-5
-43	-4	-3	-5	-2	-2	3	-5
-43	-4	-3	-5	-2	-2	3	-5
-43	-4	-3	-5	-2	-2	3	-5
-43	-4	-3	-5	-2	-2	3	-5
-43	-4	-3	-5	-2	-2	3	-5
-43	-4	-3	-5	-2	-2	3	-5
-43	-4	-3	-5	-2	-2	3	-5
-43	-4	-3	-5	-2	-2	3	-5
-43	-4	-3	-5	-2	-2	3	-5
-43	-4	-3	-5	-2	-2	3	-5
-43	-4	-3	-5	-2	-2	3	-5
-43	-4	-3	-5	-2	-2	3	-5
-43	-4	-3	-5	-2	-2	3	-5
-43	-4	-3	-5	-2	-2	3	-5
-43	-4	-3	-5	-2	-2	3	-5
-43	-4	-3	-5	-2	-2	3	-5
-43	-4	-3	-5	-2	-2	3	-5
-43	-4	-3	-5	-2	-2	3	-5
-43	-4	-3	-5	-2	-2	3	-5
-43	-4	-3	-5	-2	-2	3	-5
-43	-4	-3	-5	-2	-2	3	-5
-43	-4	-3	-5	-2	-2	3	-5
-43	-4	-3	-5	-2	-2	3	-5
-43	-4	-3	-5	-2	-2	3	-5
-43	-4	-3	-5	-2	-2	3	-5
-43	-4	-3	-5	-2	-2	3	-5
-43	-4	-3	-5	-2	-2	3	-5
-43	-4	-3	-5	-2	-2	3	-5
-43	-4	-3	-5	-2	-2	3	-5
-43	-4	-3	-5	-2	-2	3	-5
-43	-4	-3	-5	-2	-2	3	-5
-43	-4	-3	-5	-2	-2	3	-5
-43	-4	-3	-5	-2	-2	3	-5
-43	-4	-3	-5	-2	-2	3	-5
-43	-4	-3	-5	-2	-2	3	-5
-43	-4	-3	-5	-2	-2	3	-5
-43	-4	-3	-5	-2	-2	3	-5
-43	-4	-3	-5	-2	-2	3	-5
-43	-4	-3	-5	-2	-2	3	-5
-43	-4	-3	-5	-2	-2	3	-5
-43	-4	-3	-5	-2	-2	3	-5
-43	-4	-3	-5	-2	-2	3	-5
-43	-4	-3	-5	-2	-2	3	-5
-43	-4	-3	-5	-2	-2	3	-5
-43	-4	-3	-5	-2	-2	3	-5
-43	-4	-3	-5	-2	-2	3	-5
-43	-4	-3	-5	-2	-2	3	-5
-43	-4	-3	-5	-2	-2	3	-5
-43	-4	-3	-5	-2	-2	3	-5
-43	-4	-3	-5	-2	-2	3	-5
-43	-4	-3	-5	-2	-2	3	-5
-43	-4	-3	-5	-2	-2	3	-5
-43	-4	-3	-5	-2	-2	3	-5
-43	-4	-3	-5	-2	-2	3	-5
-43	-4	-3	-5	-2	-2	3	-5
-43	-4	-3	-5	-2	-2	3	-5
-43	-4	-3	-5	-2	-2	3	-5
-43	-4	-3	-5	-2	-2	3	-5
-43	-4	-3	-5	-2	-2	3	-5
-43	-4	-3	-5	-2	-2	3	-5
-43	-4	-3	-5	-2	-2	3	-5
-43	-4	-3	-5	-2	-2	3	-5
-43	-4	-3	-5	-2	-2	3	-5
-43	-4	-3	-5	-2	-2	3	-5
-43	-4	-3	-5	-2	-2	3	-5
-43	-4	-3	-5	-2	-2	3	-5
-43	-4	-3	-5	-2	-2	3	-5
-43	-4	-3	-5	-2	-2	3	-5
-43	-4	-3	-5	-2	-2	3	-5
-43	-4	-3	-5	-2	-2	3	-5
-43	-4	-3	-5	-2	-2	3	-5
-43	-4	-3	-5	-2	-2	3	-5
-43	-4	-3	-5	-2	-2	3	-5
-43	-4	-3	-5	-2	-2	3	-5
-43	-4	-3	-5	-2	-2	3	-5
-43	-4	-3	-5	-2	-2	3	-5
-43	-4	-3	-5	-2	-2	3	-5
-43	-4	-3	-5	-2	-2	3	-5
-43	-4	-3	-5	-2	-2	3	-5
-43	-4	-3	-5	-2	-2	3	-5
-43	-4	-3	-5	-2	-2	3	-5
-43	-4	-3	-5	-2	-2	3	-5
-43	-4	-3	-5	-2	-2	3	-5
-43	-4	-3	-5	-2	-2	3	-5
-43	-4	-3	-5	-2	-2	3	-5
-43	-4	-3	-5	-2	-2	3	-5
-43	-4	-3	-5	-2	-2	3	-5
-43	-4	-3	-5	-2	-2	3	-5
-43	-4	-3	-5	-2	-2	3	-5
-43	-4	-3	-5	-2	-2	3	-5
-43	-4	-3	-5	-2	-2	3	-5
-43	-4	-3	-5	-2	-2	3	-5
-43	-4	-3	-5	-2	-2	3	-5
-43	-4	-3	-5	-2	-2	3	-5
-43	-4	-3	-5	-2	-2	3	-5
-43	-4	-3	-5	-2	-2	3	-5
-43	-4	-3	-5	-2	-2	3	-5
-43	-4	-3	-5	-2	-2	3	-5
-43	-4	-3	-5	-2	-2	3	-5
-43	-4	-3	-5	-2	-2	3	-5
-43	-4	-3	-5	-2	-2	3	-5
-43	-4	-3	-5	-2	-2	3	-5
-43	-4	-3	-5	-2	-2	3	-5
-43	-4	-3	-5	-2	-2	3	-5
-43	-4	-3	-5	-2	-2	3	-5
-43	-4	-3	-5	-2	-2	3	-5
-43	-4	-3	-5	-2	-2	3	-5
-43	-4	-3	-5	-2	-2	3	-5
-43	-4	-3	-5	-2	-2	3	-5
-43	-4	-3	-5	-2	-2	3	-5
-43	-4	-3	-5	-2	-2	3	-5
-43	-4	-3	-5	-2	-2	3	-5
-43	-4	-3	-5	-2	-2	3	-5
-43	-4	-3	-5	-2	-2	3	-5
-43	-4	-3	-5	-2	-2	3	-5
-43	-4	-3	-5	-2	-2	3	-5
-43	-4	-3	-5	-2	-2	3	-5
-43	-4	-3	-5	-2	-2	3	-5
-43	-4	-3	-5	-2	-2	3	-5
-43	-4	-3	-5	-2	-2	3	-5
-43	-4	-3	-5	-2	-2	3	-5
-43	-4	-3	-5	-2	-2	3	-5
-43	-4	-3	-5	-2	-2	3	-5
-43	-4	-3	-5	-2	-2	3	-5
-43	-4	-3	-5	-2	-2	3	-5
-43	-4	-3	-5	-2	-2	3	-5
-43	-4	-3	-5	-2	-2	3	-5
-43	-4	-3	-5	-2	-2	3	-5
-43	-4	-3	-5	-2	-2	3	-5
-43	-4	-3	-5	-2	-2	3	-5
-43	-4	-3	-5	-2	-2	3	-5
-43	-4	-3	-5	-2	-2	3	-5
-43	-4	-3	-5	-2	-2	3	-5
-43	-4	-3	-5	-2	-2	3	-5
-43	-4	-3	-5	-2	-2	3	-5
-43	-4	-3	-5	-2	-2	3	-5
-43	-4	-3	-5	-2	-2	3	-5
-43	-4	-3	-5	-2	-2	3	-5
-43	-4	-3	-5	-2	-2	3	-5
-43	-4	-3	-5	-2	-2	3	-5
-43	-4	-3	-5	-2	-2	3	-5
-43	-4	-3	-5	-2	-2	3	-5
-43	-4	-3	-5	-2	-2	3	-5
-43	-4	-3	-5	-2	-2	3	-5
-43	-4	-3	-5	-2	-2	3	-5
-43	-4	-3	-5	-2	-2	3	-5
-43	-4	-3	-5	-2	-2	3	-5
-43	-4	-3	-5	-2	-2	3	-5
-43	-4	-3	-5	-2	-2	3	-5
-43	-4	-3	-5	-2	-2	3	-5
-43	-4	-3	-5	-2	-2	3	-5
-43	-4	-3	-5	-2	-2	3	-5
-43	-4	-3	-5	-2	-2	3	-5
-43	-4	-3	-5	-2	-2	3	-5
-43	-4	-3	-5	-2	-2	3	-5
[truncated: 4,025 more rows]
