# Supplementary material for: Flexible Virtual Reality System for Neurorehabilitation and Quality of Life Improvement
Source: Sensors (Basel). 2020 Oct 23;20(21):6045. doi: 10.3390/s20216045 (PMC7672612; doi:10.3390/s20216045)
Supplement: Supplementary file 1 [file sensors-20-06045-s001.zip › S4_EMG/User2/FlexieExtensieUmar3.txt]

0	0	0	0	0	0	0	0
0	1	0	-1	0	0	-3	-2
0	1	-1	-1	1	1	0	1
0	-2	-1	0	0	0	0	0
0	-2	-1	0	0	0	0	0
0	-2	-1	0	0	0	0	0
0	-2	-1	0	0	0	0	0
0	-2	-1	0	0	0	0	0
1	-1	1	-1	-1	0	1	-4
-4	-14	-2	2	-1	-1	0	-4
0	5	-1	-1	-2	-1	-2	1
-2	-2	-3	3	-2	0	0	-2
-2	-2	-3	3	-2	0	0	-2
-2	-2	-3	3	-2	0	0	-2
-2	-2	-3	3	-2	0	0	-2
2	3	3	-4	0	0	1	3
-1	0	-2	1	0	2	-1	-3
-1	0	-2	1	0	2	-1	-3
-2	-4	-2	1	0	1	-3	0
2	9	2	-2	0	-1	3	1
2	9	2	-2	0	-1	3	1
-4	-3	-1	0	-1	-2	-6	-8
-4	-3	-1	0	-1	-2	-6	-8
-4	-3	-1	0	-1	-2	-6	-8
-3	-7	-2	-3	-1	-2	3	-1
-3	-7	-2	-3	-1	-2	3	-1
-1	1	-2	-2	0	0	-1	-1
-1	1	-2	-2	0	0	-1	-1
-1	1	-2	-2	0	0	-1	-1
-1	1	-2	-2	0	0	-1	-1
-1	1	-2	-2	0	0	-1	-1
0	-2	0	-1	-1	2	4	2
0	-2	0	-1	-1	2	4	2
0	-2	0	-1	-1	2	4	2
0	-2	0	-1	-1	2	4	2
2	1	-1	-1	-3	-1	2	3
2	1	-1	-1	-3	-1	2	3
-3	0	-1	2	-1	2	-4	-3
2	0	-1	1	0	-3	-1	0
2	0	-1	1	0	-3	-1	0
2	0	-1	1	0	-3	-1	0
2	0	-1	1	0	-3	-1	0
-1	-3	0	-4	-1	0	-3	-1
1	5	1	0	0	0	1	-3
1	5	1	0	0	0	1	-3
2	-2	0	0	0	-3	0	0
2	-2	0	0	0	-3	0	0
2	-2	0	0	0	-3	0	0
2	-2	0	0	0	-3	0	0
2	-2	0	0	0	-3	0	0
2	-2	0	0	0	-3	0	0
2	-2	0	0	0	-3	0	0
2	-2	0	0	0	-3	0	0
0	2	-2	-1	-1	-2	0	-1
0	2	-2	-1	-1	-2	0	-1
-2	-4	-2	0	0	-3	-2	0
-1	-2	-1	0	1	1	0	-3
1	4	3	-2	0	3	2	4
-1	-4	-2	1	-2	-2	0	0
-1	0	-1	-1	-1	-2	-3	-8
-2	0	0	-3	-1	-1	-6	-3
2	8	-3	2	0	-1	-2	3
2	8	-3	2	0	-1	-2	3
4	3	-2	4	1	0	1	-2
1	-4	1	-3	-2	0	-1	3
-4	-5	-2	1	-1	-1	-7	-3
3	7	-1	-2	-1	-3	-2	-3
1	6	-3	-1	0	-2	-1	-1
2	-2	-1	0	-1	-2	-3	0
0	1	-3	-2	-2	0	-1	3
-5	-3	3	-5	0	0	-2	-1
0	0	-2	1	0	2	0	1
-2	-5	-2	-1	-1	-3	0	-3
0	-5	-1	-3	-1	-1	-7	0
-1	1	2	-3	-1	0	-1	-1
-1	1	2	-3	-1	0	-1	-1
-2	-11	1	4	1	-1	1	0
-1	1	-3	-1	-1	-2	-3	0
-1	9	-2	1	-1	-2	-3	-4
-1	9	-2	1	-1	-2	-3	-4
-1	9	-2	1	-1	-2	-3	-4
-1	9	-2	1	-1	-2	-3	-4
-1	9	-2	1	-1	-2	-3	-4
-1	9	-2	1	-1	-2	-3	-4
-1	9	-2	1	-1	-2	-3	-4
-1	9	-2	1	-1	-2	-3	-4
-1	9	-2	1	-1	-2	-3	-4
-5	-13	1	-3	-1	-1	1	-2
-5	-13	1	-3	-1	-1	1	-2
-2	-3	-2	-3	-1	0	-4	-5
2	3	-2	-1	-1	-1	-3	-1
1	10	1	-2	-1	-2	2	2
-5	-6	-2	1	-2	-4	-1	-4
-5	-6	-2	1	-2	-4	-1	-4
-2	-4	0	-3	0	0	-1	-3
-2	-4	0	-3	0	0	-1	-3
0	10	6	-4	1	1	4	2
0	10	6	-4	1	1	4	2
1	8	-3	0	0	-1	-1	0
1	2	1	-1	-1	-1	-2	0
1	2	1	-1	-1	-1	-2	0
-3	-4	-1	-2	-1	0	-3	1
-3	-4	-1	-2	-1	0	-3	1
-1	-1	-2	1	0	-1	-1	-2
-1	0	-3	-1	-2	0	-1	-1
-1	-4	-2	-1	0	-4	-3	0
-1	-4	-2	-1	0	-4	-3	0
-2	-1	0	0	1	0	-2	-3
-2	-1	0	0	1	0	-2	-3
-2	-4	-1	-1	-1	-2	0	-1
1	0	-2	0	1	1	2	3
-3	-1	-1	-1	0	0	2	1
1	8	0	-2	-1	-1	1	-1
1	8	0	-2	-1	-1	1	-1
0	-1	-2	0	-1	-2	0	-3
2	1	0	-1	0	-1	0	0
2	1	0	-1	0	-1	0	0
-2	-8	-1	2	-1	-2	-7	-2
-2	2	-3	1	-1	-1	0	0
-1	6	-2	-4	-2	0	-1	0
-2	3	-2	0	-2	-2	-4	-3
1	-1	0	-1	-1	0	2	0
0	1	-1	-1	0	-2	1	3
0	1	-1	-1	0	-2	1	3
-2	-10	0	-3	0	1	-2	0
1	7	-1	1	-1	1	-4	-3
-1	3	3	3	-1	-4	-5	-2
6	26	4	-2	-1	-5	-1	-1
-1	7	-3	-1	-1	-4	-1	-4
0	-6	0	2	-1	1	1	-1
0	-6	0	2	-1	1	1	-1
0	-6	0	2	-1	1	1	-1
0	-1	1	-4	-1	0	0	-1
2	7	3	0	-1	0	2	1
-1	6	-1	-4	0	-1	0	-2
-2	-4	-1	0	-1	0	0	2
-2	-4	-1	0	-1	0	0	2
-1	-17	0	-2	0	2	1	2
-1	-17	0	-2	0	2	1	2
0	-6	-2	-3	-1	-1	4	-1
1	-2	0	5	0	-1	0	1
-3	1	-3	-3	-1	0	1	1
-5	-15	-1	1	1	3	0	-4
1	10	1	0	0	0	-3	0
-4	1	-1	3	1	0	-2	1
1	9	0	1	1	-4	1	0
0	-7	-3	0	-1	1	-2	-4
-1	-1	-4	0	-2	0	-2	-1
-1	-1	-4	0	-2	0	-2	-1
-2	-3	-2	-2	-2	1	0	-1
-2	-3	-2	-2	-2	1	0	-1
-3	-1	-2	1	-2	-2	-4	-4
0	4	-1	0	0	0	-1	1
1	8	0	-2	-1	-4	-5	-3
1	4	2	1	0	1	1	1
1	4	2	1	0	1	1	1
-1	1	-1	-1	1	-1	0	-2
0	1	-1	2	0	-1	-1	1
-1	-4	-3	0	-2	-1	-1	-5
-1	-4	-3	0	-2	-1	-1	-5
-1	-4	-3	0	-2	-1	-1	-5
0	6	-1	0	-3	-1	-1	0
0	6	-1	0	-3	-1	-1	0
0	0	-2	-1	-1	-2	-5	-4
1	13	-1	-2	-2	0	4	3
-4	-16	-3	-2	-1	-4	0	-4
-1	4	-1	-2	0	1	0	0
-1	4	-1	-2	0	1	0	0
2	3	-1	-1	-1	0	1	-1
-1	-5	-2	2	-1	-3	-3	-1
-1	-5	-2	2	-1	-3	-3	-1
-2	-6	-1	-1	-2	-1	-4	-4
3	4	0	-2	1	2	3	3
3	4	0	-2	1	2	3	3
2	5	-1	1	-2	1	0	0
2	5	-1	1	-2	1	0	0
-5	-11	-3	0	-2	-1	1	-2
1	2	1	-1	-1	-1	-1	3
1	2	1	-1	-1	-1	-1	3
1	2	1	-1	-1	-1	-1	3
-2	-3	-1	-2	0	0	-1	-2
-2	-2	-1	0	0	-2	-3	-2
-1	-2	-1	1	-1	-1	-3	0
-1	-2	-1	1	-1	-1	-3	0
-1	1	-1	1	-1	-1	-3	-4
-1	1	-1	1	-1	-1	-3	-4
0	0	0	-2	0	0	1	-1
0	-2	-2	-1	-2	-5	-2	-1
0	-2	-2	-1	-2	-5	-2	-1
0	-2	-2	-1	-2	-5	-2	-1
0	-2	-2	-1	-2	-5	-2	-1
0	-2	-2	-1	-2	-5	-2	-1
-2	-10	1	0	0	3	-1	-2
-2	-10	1	0	0	3	-1	-2
1	1	0	-1	0	1	2	2
-2	-1	1	-1	0	-1	1	-1
-2	-1	1	-1	0	-1	1	-1
1	1	-1	0	1	0	-1	-1
1	1	-1	0	1	0	-1	-1
1	1	-1	0	1	0	-1	-1
-2	-6	1	0	0	-1	2	2
-1	-3	-1	-1	0	-2	-1	-2
-1	-3	-1	-1	0	-2	-1	-2
1	2	0	-2	-1	-1	-1	1
1	2	0	-2	-1	-1	-1	1
-2	-1	0	-1	1	-5	-3	-3
-2	-1	0	-1	1	-5	-3	-3
-5	-7	-2	-2	0	-2	1	-3
-5	-7	-2	-2	0	-2	1	-3
-1	1	-1	1	-2	-2	-1	0
-1	1	-1	1	-2	-2	-1	0
-1	1	-1	1	-2	-2	-1	0
-1	1	-1	1	-2	-2	-1	0
-1	1	-1	1	-2	-2	-1	0
-1	1	-1	1	-2	-2	-1	0
-1	-5	-2	0	0	0	0	-4
1	3	0	-1	-1	-1	-2	0
1	3	0	-1	-1	-1	-2	0
1	3	0	-1	-1	-1	-2	0
-3	2	-1	-4	1	1	-1	-2
0	-12	0	0	-1	0	1	0
-2	-4	0	1	0	-2	0	0
-2	-4	0	1	0	-2	0	0
0	-5	-1	-1	0	-1	-1	-1
-1	-2	1	-2	1	2	0	0
0	-6	0	-2	-2	1	0	-2
-2	-2	-1	2	-2	-5	-3	0
1	0	-1	0	-2	-1	-2	-3
1	0	-1	0	-2	-1	-2	-3
1	0	-1	0	-2	-1	-2	-3
-2	0	-1	-2	-2	-1	-1	0
-2	0	-1	-2	-2	-1	-1	0
-2	-5	-1	-1	-2	1	-1	-4
-1	-2	-2	-3	0	-2	-1	-6
-1	-2	-2	-3	0	-2	-1	-6
-1	-4	1	0	0	-1	-2	-4
-1	-4	1	0	0	-1	-2	-4
-1	-4	1	0	0	-1	-2	-4
0	-1	-1	-1	-1	0	-1	1
0	-1	-1	-1	-1	0	-1	1
0	-1	0	-3	0	-2	-2	-2
0	-1	0	-3	0	-2	-2	-2
2	5	0	-1	-1	-1	0	-1
-2	1	0	-1	0	1	-2	-2
-2	1	0	-1	0	1	-2	-2
0	-2	-2	0	-1	-2	0	0
0	-2	-2	0	-1	-2	0	0
-1	4	0	-3	-2	-3	0	-2
0	-3	1	-1	0	-2	-2	-4
0	-3	1	-1	0	-2	-2	-4
0	-3	1	-1	0	-2	-2	-4
0	-3	1	-1	0	-2	-2	-4
0	-3	1	-1	0	-2	-2	-4
0	-3	1	-1	0	-2	-2	-4
0	5	-1	1	-1	-1	0	0
0	5	-1	1	-1	-1	0	0
0	5	-1	1	-1	-1	0	0
0	5	-1	1	-1	-1	0	0
0	5	-1	1	-1	-1	0	0
0	3	-2	-2	-1	-3	-4	-2
0	3	-2	-2	-1	-3	-4	-2
0	5	0	1	-1	0	0	0
0	1	-1	-2	-2	1	0	0
0	1	-1	-2	-2	1	0	0
0	1	-1	-2	-2	1	0	0
0	1	-1	-2	-2	1	0	0
-1	0	-1	0	-1	-3	0	-1
-1	0	-1	0	-1	-3	0	-1
-1	0	-1	0	-1	-3	0	-1
-1	0	-1	0	-1	-3	0	-1
-1	0	-1	0	-1	-3	0	-1
-1	1	-1	-1	-1	1	-1	-1
-1	1	-1	-1	-1	1	-1	-1
-1	1	-1	-1	-1	1	-1	-1
1	9	-1	-1	0	-2	-3	0
1	9	-1	-1	0	-2	-3	0
0	3	0	-1	-1	1	2	0
0	3	0	-1	-1	1	2	0
0	3	0	-1	-1	1	2	0
0	1	-1	-1	1	0	-1	1
0	1	-1	-1	1	0	-1	1
-2	-2	-1	-1	-1	-1	0	-1
-2	-2	-1	-1	-1	-1	0	-1
-2	-2	-1	-1	-1	-1	0	-1
-2	-3	-1	-1	-1	1	-2	-2
-2	-3	-1	-1	-1	1	-2	-2
-1	-5	1	-3	-1	0	0	-1
-1	-5	1	-3	-1	0	0	-1
-1	-6	1	0	-1	-1	-1	-1
-1	-6	1	0	-1	-1	-1	-1
-1	-6	1	0	-1	-1	-1	-1
-1	-6	1	0	-1	-1	-1	-1
-1	-6	1	0	-1	-1	-1	-1
-1	-6	1	0	-1	-1	-1	-1
-1	-6	1	0	-1	-1	-1	-1
-2	-5	-1	-3	-1	-2	-1	-1
-2	-5	-1	-3	-1	-2	-1	-1
-2	0	-1	1	-2	-2	-1	0
-2	0	-1	1	-2	-2	-1	0
-2	0	-1	1	-2	-2	-1	0
-1	-3	0	-2	0	0	0	-2
-1	-3	0	-2	0	0	0	-2
0	5	1	-1	0	-1	0	-1
0	-1	0	1	-1	0	-3	-3
0	-1	0	1	-1	0	-3	-3
0	-1	-2	-1	-1	-1	-3	1
0	3	-1	-1	-1	0	0	-1
-3	-17	-3	-1	0	-1	-1	-3
-2	-2	-1	-1	0	-1	0	-3
-2	-2	-1	-1	0	-1	0	-3
-1	0	-2	0	-2	-6	-6	-3
-1	0	-2	0	-2	-6	-6	-3
-2	-2	0	-1	1	0	1	0
-2	-2	0	-1	1	0	1	0
-2	-2	0	-1	1	0	1	0
1	1	0	1	-1	0	1	0
1	1	0	1	-1	0	1	0
-2	2	-3	0	0	-1	-6	-4
0	-2	1	-1	-1	-1	0	-1
0	-2	1	-1	-1	-1	0	-1
0	-1	0	-1	-1	-1	1	1
0	-1	0	-1	-1	-1	1	1
-1	-1	0	-3	-1	-1	0	0
-1	-1	-1	0	1	1	0	0
-1	-1	-1	0	1	1	0	0
0	3	-1	0	0	1	0	0
0	3	-1	0	0	1	0	0
0	3	-1	0	0	1	0	0
0	-1	-1	-1	-1	3	0	-1
0	-1	-1	0	-1	0	2	0
0	-1	-1	0	-1	0	2	0
0	-1	-1	0	-1	0	2	0
-2	2	-2	-1	-2	-1	1	2
-2	2	-2	-1	-2	-1	1	2
0	4	-1	-2	-1	-2	2	-2
0	4	-1	-2	-1	-2	2	-2
0	4	-1	-2	-1	-2	2	-2
2	7	-2	-3	-2	-3	1	1
2	7	-2	-3	-2	-3	1	1
2	7	-2	-3	-2	-3	1	1
2	7	-2	-3	-2	-3	1	1
2	7	-2	-3	-2	-3	1	1
0	2	0	1	0	1	1	1
0	2	0	1	0	1	1	1
2	3	0	-3	0	1	-1	0
2	3	0	-3	0	1	-1	0
2	3	0	-3	0	1	-1	0
0	-3	-3	-1	-1	0	0	0
0	-3	-3	-1	-1	0	0	0
-2	-4	-2	3	-1	-2	-2	-3
-2	-4	-2	3	-1	-2	-2	-3
1	2	1	-2	0	2	-2	-2
1	2	1	-2	0	2	-2	-2
1	2	1	-2	0	2	-2	-2
0	-5	-1	0	-2	-1	0	0
-2	-1	-1	-1	0	1	1	-2
-2	-1	-1	-1	0	1	1	-2
-3	-5	0	0	0	-1	0	-2
-3	-5	0	0	0	-1	0	-2
1	5	-2	0	-1	0	0	-2
1	5	-2	0	-1	0	0	-2
1	5	-2	0	-1	0	0	-2
-2	-1	-2	-2	0	1	0	-1
-2	-1	-2	-2	0	1	0	-1
2	-1	0	-1	-2	-1	0	1
2	-1	0	-1	-2	-1	0	1
2	-1	0	-1	-2	-1	0	1
-1	-4	-2	-1	-1	1	-1	2
-1	-4	-2	-1	-1	1	-1	2
0	-2	-1	-2	-1	0	-2	1
0	-2	-1	-2	-1	0	-2	1
0	-2	-1	-2	-1	0	-2	1
1	1	-2	0	-1	0	0	-2
1	1	-2	0	-1	0	0	-2
1	4	-1	-4	0	0	0	1
-1	-3	-3	0	-1	-2	-1	-1
-1	-3	-3	0	-1	-2	-1	-1
2	2	1	1	0	-1	-4	-5
2	2	1	1	0	-1	-4	-5
0	-5	-2	0	-1	2	3	0
0	-5	-2	0	-1	2	3	0
-3	-1	-2	-1	-1	-1	-2	0
-3	-4	-2	-1	-1	-1	0	0
-3	-4	-2	-1	-1	-1	0	0
0	7	-1	0	-2	-1	0	1
0	7	-1	0	-2	-1	0	1
0	7	-1	0	-2	-1	0	1
-3	-3	-1	0	-1	-3	-2	0
-3	-3	-1	0	-1	-3	-2	0
2	8	-1	-2	-1	1	2	0
2	8	-1	-2	-1	1	2	0
2	8	-1	-2	-1	1	2	0
-2	-3	-2	-1	-1	-1	0	-1
-2	-3	-2	-1	-1	-1	0	-1
0	-5	-1	1	0	-1	-2	-2
0	-5	-1	1	0	-1	-2	-2
0	-5	-1	1	0	-1	-2	-2
0	-4	-2	-1	0	0	-2	0
0	-4	-2	-1	0	0	-2	0
0	-4	-2	-1	0	0	-2	0
0	-4	-2	-1	0	0	-2	0
0	-3	0	1	-2	-1	0	0
0	-3	0	1	-2	-1	0	0
0	-3	0	1	-2	-1	0	0
-2	-3	0	1	1	0	1	1
-2	-3	0	1	1	0	1	1
-2	-1	-2	0	0	-1	-1	-2
1	1	2	4	-1	-2	-7	-1
1	1	2	4	-1	-2	-7	-1
0	12	-5	1	0	-2	0	-4
0	12	-5	1	0	-2	0	-4
5	9	1	-3	-2	-4	-3	2
5	9	1	-3	-2	-4	-3	2
1	8	-4	6	-1	-2	-6	0
1	8	-4	6	-1	-2	-6	0
-3	-6	-1	1	-2	0	0	-13
-6	-6	0	0	-2	-3	-1	0
-1	-7	0	0	-1	-6	-5	-9
1	-17	-2	-2	-2	0	-2	9
10	10	5	-8	0	3	-7	22
5	2	-1	-2	-2	0	5	9
-2	2	2	-1	-1	4	-1	-1
-2	8	-1	0	-2	-1	1	-14
4	6	-1	-3	-1	1	1	10
3	4	-4	2	-2	0	1	7
2	-9	-2	-5	0	0	-8	-5
-2	-8	-4	1	1	-3	-5	-2
-2	-8	-4	1	1	-3	-5	-2
-7	-23	-6	6	-2	0	13	-6
0	-9	2	-3	-1	2	5	15
14	19	4	-3	0	2	4	18
2	4	-3	1	-1	-4	1	6
-8	-7	-6	1	0	-1	-1	-16
-13	1	-2	-2	-1	-4	2	1
-13	1	-2	-2	-1	-4	2	1
1	-3	-4	2	0	-1	2	-14
16	2	0	-2	-1	-2	-4	0
18	13	12	-8	1	7	-2	52
7	1	4	-1	-1	1	2	16
6	-9	4	-4	-1	-4	-2	-7
-1	16	4	-7	0	2	-5	26
-7	-12	0	-4	-2	-7	-8	-26
19	41	0	3	0	0	3	-4
9	15	-7	-1	0	-5	5	-12
-4	-4	5	-4	-1	-1	-1	-10
6	2	-1	-2	-2	2	2	16
-5	-2	-1	0	1	3	-2	18
4	-11	-1	4	-1	-2	-1	-6
4	17	0	-2	-2	-2	-1	12
-1	1	3	1	-1	-1	-2	-1
-16	-7	-6	-3	-3	-1	0	-9
-11	-3	2	-4	-1	2	2	15
2	20	-3	4	0	-1	4	-3
10	2	-4	5	-1	-2	-3	-4
-3	-4	3	1	-1	0	-2	3
-9	-15	-6	-1	-1	-1	5	0
5	11	-3	0	-1	-4	-1	-5
10	6	-4	1	-2	-1	-1	-2
9	11	5	-3	1	2	-5	7
8	-5	0	-1	-1	1	-1	-7
-6	-10	3	-9	0	0	-7	15
-1	17	5	-7	-2	1	-1	1
-27	1	-3	2	-2	-3	-3	0
3	-3	-2	2	-2	-5	-14	-7
6	-7	-1	2	0	-1	2	-3
4	-1	-3	2	-2	0	4	3
-11	-3	1	-6	-2	2	8	-4
6	2	-1	-1	-1	1	2	7
-11	-4	-5	3	-2	-4	-7	-30
-26	-12	-1	3	-1	-2	-2	1
3	2	-2	-1	0	2	3	2
-2	-10	-3	-3	-1	2	1	-2
-3	-3	-4	3	-2	-1	-1	-10
3	-10	-1	-1	0	0	1	-4
0	2	-3	1	-1	0	4	-2
-3	-4	-3	-2	0	-1	0	3
-2	-10	-1	-1	0	0	-3	-1
-2	-18	4	-3	-1	3	-3	14
11	-3	-4	2	-1	0	3	1
8	-4	5	-1	0	2	5	0
5	-21	-5	9	-1	-2	7	1
0	18	1	0	0	-2	-1	-14
6	16	0	-1	0	-1	0	6
-2	-14	4	-3	-1	2	-10	4
-8	13	-1	-2	-1	1	0	-8
14	10	3	-1	-1	-3	-5	-42
10	10	3	-7	-2	-1	-6	19
10	10	3	-7	-2	-1	-6	19
-48	-27	-10	6	0	2	-6	4
8	22	0	6	1	1	4	6
8	-17	-1	-2	-1	6	12	9
8	-17	-1	-2	-1	6	12	9
22	19	4	-2	0	0	-5	3
9	12	4	-6	-1	0	2	-1
-32	-28	-4	-4	-3	-2	-2	0
9	16	-3	1	-1	-3	1	1
-17	-22	-2	-5	0	0	0	5
-17	-22	-2	-5	0	0	0	5
-17	-22	-2	-5	0	0	0	5
-17	-22	-2	-5	0	0	0	5
-17	-22	-2	-5	0	0	0	5
-17	-22	-2	-5	0	0	0	5
-17	-22	-2	-5	0	0	0	5
-17	-22	-2	-5	0	0	0	5
-17	-22	-2	-5	0	0	0	5
-17	-22	-2	-5	0	0	0	5
-17	-22	-2	-5	0	0	0	5
-17	-22	-2	-5	0	0	0	5
-17	-22	-2	-5	0	0	0	5
-17	-22	-2	-5	0	0	0	5
-17	-22	-2	-5	0	0	0	5
-17	-22	-2	-5	0	0	0	5
-17	-22	-2	-5	0	0	0	5
-17	-22	-2	-5	0	0	0	5
-17	-22	-2	-5	0	0	0	5
-17	-22	-2	-5	0	0	0	5
-17	-22	-2	-5	0	0	0	5
-17	-22	-2	-5	0	0	0	5
-17	-22	-2	-5	0	0	0	5
-17	-22	-2	-5	0	0	0	5
-17	-22	-2	-5	0	0	0	5
-17	-22	-2	-5	0	0	0	5
-17	-22	-2	-5	0	0	0	5
-17	-22	-2	-5	0	0	0	5
-17	-22	-2	-5	0	0	0	5
-17	-22	-2	-5	0	0	0	5
-17	-22	-2	-5	0	0	0	5
-17	-22	-2	-5	0	0	0	5
-17	-22	-2	-5	0	0	0	5
-17	-22	-2	-5	0	0	0	5
-17	-22	-2	-5	0	0	0	5
-17	-22	-2	-5	0	0	0	5
-17	-22	-2	-5	0	0	0	5
-17	-22	-2	-5	0	0	0	5
-17	-22	-2	-5	0	0	0	5
-17	-22	-2	-5	0	0	0	5
-17	-22	-2	-5	0	0	0	5
-17	-22	-2	-5	0	0	0	5
-17	-22	-2	-5	0	0	0	5
-17	-22	-2	-5	0	0	0	5
-17	-22	-2	-5	0	0	0	5
-17	-22	-2	-5	0	0	0	5
-17	-22	-2	-5	0	0	0	5
-17	-22	-2	-5	0	0	0	5
-17	-22	-2	-5	0	0	0	5
-17	-22	-2	-5	0	0	0	5
-17	-22	-2	-5	0	0	0	5
-17	-22	-2	-5	0	0	0	5
-17	-22	-2	-5	0	0	0	5
-17	-22	-2	-5	0	0	0	5
-17	-22	-2	-5	0	0	0	5
-17	-22	-2	-5	0	0	0	5
-17	-22	-2	-5	0	0	0	5
-17	-22	-2	-5	0	0	0	5
-17	-22	-2	-5	0	0	0	5
-17	-22	-2	-5	0	0	0	5
-17	-22	-2	-5	0	0	0	5
-17	-22	-2	-5	0	0	0	5
-17	-22	-2	-5	0	0	0	5
-17	-22	-2	-5	0	0	0	5
-17	-22	-2	-5	0	0	0	5
-17	-22	-2	-5	0	0	0	5
-17	-22	-2	-5	0	0	0	5
-17	-22	-2	-5	0	0	0	5
-17	-22	-2	-5	0	0	0	5
-17	-22	-2	-5	0	0	0	5
-17	-22	-2	-5	0	0	0	5
-17	-22	-2	-5	0	0	0	5
-17	-22	-2	-5	0	0	0	5
-17	-22	-2	-5	0	0	0	5
-17	-22	-2	-5	0	0	0	5
-17	-22	-2	-5	0	0	0	5
-17	-22	-2	-5	0	0	0	5
-17	-22	-2	-5	0	0	0	5
-17	-22	-2	-5	0	0	0	5
-17	-22	-2	-5	0	0	0	5
-17	-22	-2	-5	0	0	0	5
-17	-22	-2	-5	0	0	0	5
-17	-22	-2	-5	0	0	0	5
-17	-22	-2	-5	0	0	0	5
-17	-22	-2	-5	0	0	0	5
-17	-22	-2	-5	0	0	0	5
-17	-22	-2	-5	0	0	0	5
-17	-22	-2	-5	0	0	0	5
-17	-22	-2	-5	0	0	0	5
-17	-22	-2	-5	0	0	0	5
-17	-22	-2	-5	0	0	0	5
-17	-22	-2	-5	0	0	0	5
-17	-22	-2	-5	0	0	0	5
-17	-22	-2	-5	0	0	0	5
-17	-22	-2	-5	0	0	0	5
-17	-22	-2	-5	0	0	0	5
-17	-22	-2	-5	0	0	0	5
-17	-22	-2	-5	0	0	0	5
-17	-22	-2	-5	0	0	0	5
-17	-22	-2	-5	0	0	0	5
-17	-22	-2	-5	0	0	0	5
-17	-22	-2	-5	0	0	0	5
-17	-22	-2	-5	0	0	0	5
-17	-22	-2	-5	0	0	0	5
-17	-22	-2	-5	0	0	0	5
-17	-22	-2	-5	0	0	0	5
-17	-22	-2	-5	0	0	0	5
-17	-22	-2	-5	0	0	0	5
-17	-22	-2	-5	0	0	0	5
-17	-22	-2	-5	0	0	0	5
-17	-22	-2	-5	0	0	0	5
-17	-22	-2	-5	0	0	0	5
-17	-22	-2	-5	0	0	0	5
-17	-22	-2	-5	0	0	0	5
-17	-22	-2	-5	0	0	0	5
-17	-22	-2	-5	0	0	0	5
-17	-22	-2	-5	0	0	0	5
-17	-22	-2	-5	0	0	0	5
-17	-22	-2	-5	0	0	0	5
-17	-22	-2	-5	0	0	0	5
-17	-22	-2	-5	0	0	0	5
-17	-22	-2	-5	0	0	0	5
-17	-22	-2	-5	0	0	0	5
-17	-22	-2	-5	0	0	0	5
-17	-22	-2	-5	0	0	0	5
-17	-22	-2	-5	0	0	0	5
-17	-22	-2	-5	0	0	0	5
-17	-22	-2	-5	0	0	0	5
-17	-22	-2	-5	0	0	0	5
-17	-22	-2	-5	0	0	0	5
-17	-22	-2	-5	0	0	0	5
-17	-22	-2	-5	0	0	0	5
-17	-22	-2	-5	0	0	0	5
-17	-22	-2	-5	0	0	0	5
-17	-22	-2	-5	0	0	0	5
-17	-22	-2	-5	0	0	0	5
-17	-22	-2	-5	0	0	0	5
-17	-22	-2	-5	0	0	0	5
-17	-22	-2	-5	0	0	0	5
-17	-22	-2	-5	0	0	0	5
-17	-22	-2	-5	0	0	0	5
-17	-22	-2	-5	0	0	0	5
-17	-22	-2	-5	0	0	0	5
-17	-22	-2	-5	0	0	0	5
-17	-22	-2	-5	0	0	0	5
-17	-22	-2	-5	0	0	0	5
-17	-22	-2	-5	0	0	0	5
-17	-22	-2	-5	0	0	0	5
-17	-22	-2	-5	0	0	0	5
-17	-22	-2	-5	0	0	0	5
-17	-22	-2	-5	0	0	0	5
-17	-22	-2	-5	0	0	0	5
-17	-22	-2	-5	0	0	0	5
-17	-22	-2	-5	0	0	0	5
-17	-22	-2	-5	0	0	0	5
-17	-22	-2	-5	0	0	0	5
-17	-22	-2	-5	0	0	0	5
-17	-22	-2	-5	0	0	0	5
-17	-22	-2	-5	0	0	0	5
-17	-22	-2	-5	0	0	0	5
-17	-22	-2	-5	0	0	0	5
-17	-22	-2	-5	0	0	0	5
-17	-22	-2	-5	0	0	0	5
-17	-22	-2	-5	0	0	0	5
-17	-22	-2	-5	0	0	0	5
-17	-22	-2	-5	0	0	0	5
-17	-22	-2	-5	0	0	0	5
-17	-22	-2	-5	0	0	0	5
-17	-22	-2	-5	0	0	0	5
-17	-22	-2	-5	0	0	0	5
-17	-22	-2	-5	0	0	0	5
-17	-22	-2	-5	0	0	0	5
-17	-22	-2	-5	0	0	0	5
-17	-22	-2	-5	0	0	0	5
-17	-22	-2	-5	0	0	0	5
-17	-22	-2	-5	0	0	0	5
-17	-22	-2	-5	0	0	0	5
-17	-22	-2	-5	0	0	0	5
-17	-22	-2	-5	0	0	0	5
-17	-22	-2	-5	0	0	0	5
-17	-22	-2	-5	0	0	0	5
-17	-22	-2	-5	0	0	0	5
-17	-22	-2	-5	0	0	0	5
-17	-22	-2	-5	0	0	0	5
-17	-22	-2	-5	0	0	0	5
-17	-22	-2	-5	0	0	0	5
-17	-22	-2	-5	0	0	0	5
-17	-22	-2	-5	0	0	0	5
-17	-22	-2	-5	0	0	0	5
-17	-22	-2	-5	0	0	0	5
-17	-22	-2	-5	0	0	0	5
-17	-22	-2	-5	0	0	0	5
-17	-22	-2	-5	0	0	0	5
-17	-22	-2	-5	0	0	0	5
-17	-22	-2	-5	0	0	0	5
-17	-22	-2	-5	0	0	0	5
-17	-22	-2	-5	0	0	0	5
-17	-22	-2	-5	0	0	0	5
-17	-22	-2	-5	0	0	0	5
-17	-22	-2	-5	0	0	0	5
-17	-22	-2	-5	0	0	0	5
-17	-22	-2	-5	0	0	0	5
-17	-22	-2	-5	0	0	0	5
-17	-22	-2	-5	0	0	0	5
-17	-22	-2	-5	0	0	0	5
-17	-22	-2	-5	0	0	0	5
-17	-22	-2	-5	0	0	0	5
-17	-22	-2	-5	0	0	0	5
-17	-22	-2	-5	0	0	0	5
-17	-22	-2	-5	0	0	0	5
-17	-22	-2	-5	0	0	0	5
-17	-22	-2	-5	0	0	0	5
-17	-22	-2	-5	0	0	0	5
-17	-22	-2	-5	0	0	0	5
-17	-22	-2	-5	0	0	0	5
-17	-22	-2	-5	0	0	0	5
-17	-22	-2	-5	0	0	0	5
-17	-22	-2	-5	0	0	0	5
-17	-22	-2	-5	0	0	0	5
-17	-22	-2	-5	0	0	0	5
-17	-22	-2	-5	0	0	0	5
-17	-22	-2	-5	0	0	0	5
-17	-22	-2	-5	0	0	0	5
-17	-22	-2	-5	0	0	0	5
-17	-22	-2	-5	0	0	0	5
-17	-22	-2	-5	0	0	0	5
-17	-22	-2	-5	0	0	0	5
-17	-22	-2	-5	0	0	0	5
-17	-22	-2	-5	0	0	0	5
-17	-22	-2	-5	0	0	0	5
-17	-22	-2	-5	0	0	0	5
-17	-22	-2	-5	0	0	0	5
-17	-22	-2	-5	0	0	0	5
-17	-22	-2	-5	0	0	0	5
-17	-22	-2	-5	0	0	0	5
-17	-22	-2	-5	0	0	0	5
-17	-22	-2	-5	0	0	0	5
-17	-22	-2	-5	0	0	0	5
-17	-22	-2	-5	0	0	0	5
-17	-22	-2	-5	0	0	0	5
-17	-22	-2	-5	0	0	0	5
-17	-22	-2	-5	0	0	0	5
-17	-22	-2	-5	0	0	0	5
-17	-22	-2	-5	0	0	0	5
-17	-22	-2	-5	0	0	0	5
-17	-22	-2	-5	0	0	0	5
-17	-22	-2	-5	0	0	0	5
-17	-22	-2	-5	0	0	0	5
-17	-22	-2	-5	0	0	0	5
-17	-22	-2	-5	0	0	0	5
-17	-22	-2	-5	0	0	0	5
-17	-22	-2	-5	0	0	0	5
-17	-22	-2	-5	0	0	0	5
-17	-22	-2	-5	0	0	0	5
-17	-22	-2	-5	0	0	0	5
-17	-22	-2	-5	0	0	0	5
-17	-22	-2	-5	0	0	0	5
-17	-22	-2	-5	0	0	0	5
-17	-22	-2	-5	0	0	0	5
-17	-22	-2	-5	0	0	0	5
-17	-22	-2	-5	0	0	0	5
-17	-22	-2	-5	0	0	0	5
-17	-22	-2	-5	0	0	0	5
-17	-22	-2	-5	0	0	0	5
-17	-22	-2	-5	0	0	0	5
-17	-22	-2	-5	0	0	0	5
-17	-22	-2	-5	0	0	0	5
-17	-22	-2	-5	0	0	0	5
-17	-22	-2	-5	0	0	0	5
-17	-22	-2	-5	0	0	0	5
-17	-22	-2	-5	0	0	0	5
-17	-22	-2	-5	0	0	0	5
-17	-22	-2	-5	0	0	0	5
-17	-22	-2	-5	0	0	0	5
-17	-22	-2	-5	0	0	0	5
-17	-22	-2	-5	0	0	0	5
-17	-22	-2	-5	0	0	0	5
-17	-22	-2	-5	0	0	0	5
-17	-22	-2	-5	0	0	0	5
-17	-22	-2	-5	0	0	0	5
-17	-22	-2	-5	0	0	0	5
-17	-22	-2	-5	0	0	0	5
-17	-22	-2	-5	0	0	0	5
-17	-22	-2	-5	0	0	0	5
-17	-22	-2	-5	0	0	0	5
-17	-22	-2	-5	0	0	0	5
-17	-22	-2	-5	0	0	0	5
-17	-22	-2	-5	0	0	0	5
-17	-22	-2	-5	0	0	0	5
-17	-22	-2	-5	0	0	0	5
-17	-22	-2	-5	0	0	0	5
-17	-22	-2	-5	0	0	0	5
-17	-22	-2	-5	0	0	0	5
-17	-22	-2	-5	0	0	0	5
-17	-22	-2	-5	0	0	0	5
-17	-22	-2	-5	0	0	0	5
-17	-22	-2	-5	0	0	0	5
-17	-22	-2	-5	0	0	0	5
-17	-22	-2	-5	0	0	0	5
-17	-22	-2	-5	0	0	0	5
-17	-22	-2	-5	0	0	0	5
-17	-22	-2	-5	0	0	0	5
-17	-22	-2	-5	0	0	0	5
-17	-22	-2	-5	0	0	0	5
-17	-22	-2	-5	0	0	0	5
-17	-22	-2	-5	0	0	0	5
-17	-22	-2	-5	0	0	0	5
-17	-22	-2	-5	0	0	0	5
-17	-22	-2	-5	0	0	0	5
-17	-22	-2	-5	0	0	0	5
-17	-22	-2	-5	0	0	0	5
-17	-22	-2	-5	0	0	0	5
-17	-22	-2	-5	0	0	0	5
-17	-22	-2	-5	0	0	0	5
-17	-22	-2	-5	0	0	0	5
-17	-22	-2	-5	0	0	0	5
-17	-22	-2	-5	0	0	0	5
-17	-22	-2	-5	0	0	0	5
-17	-22	-2	-5	0	0	0	5
-17	-22	-2	-5	0	0	0	5
-17	-22	-2	-5	0	0	0	5
-17	-22	-2	-5	0	0	0	5
-17	-22	-2	-5	0	0	0	5
-17	-22	-2	-5	0	0	0	5
-17	-22	-2	-5	0	0	0	5
-17	-22	-2	-5	0	0	0	5
-17	-22	-2	-5	0	0	0	5
-17	-22	-2	-5	0	0	0	5
-17	-22	-2	-5	0	0	0	5
-17	-22	-2	-5	0	0	0	5
-17	-22	-2	-5	0	0	0	5
-17	-22	-2	-5	0	0	0	5
-17	-22	-2	-5	0	0	0	5
-17	-22	-2	-5	0	0	0	5
-17	-22	-2	-5	0	0	0	5
-17	-22	-2	-5	0	0	0	5
-17	-22	-2	-5	0	0	0	5
-17	-22	-2	-5	0	0	0	5
-17	-22	-2	-5	0	0	0	5
-17	-22	-2	-5	0	0	0	5
-17	-22	-2	-5	0	0	0	5
-17	-22	-2	-5	0	0	0	5
-17	-22	-2	-5	0	0	0	5
-17	-22	-2	-5	0	0	0	5
-17	-22	-2	-5	0	0	0	5
-17	-22	-2	-5	0	0	0	5
-17	-22	-2	-5	0	0	0	5
-17	-22	-2	-5	0	0	0	5
-17	-22	-2	-5	0	0	0	5
-17	-22	-2	-5	0	0	0	5
-17	-22	-2	-5	0	0	0	5
-17	-22	-2	-5	0	0	0	5
-17	-22	-2	-5	0	0	0	5
-17	-22	-2	-5	0	0	0	5
-17	-22	-2	-5	0	0	0	5
-17	-22	-2	-5	0	0	0	5
-17	-22	-2	-5	0	0	0	5
-17	-22	-2	-5	0	0	0	5
-17	-22	-2	-5	0	0	0	5
-17	-22	-2	-5	0	0	0	5
-17	-22	-2	-5	0	0	0	5
-17	-22	-2	-5	0	0	0	5
-17	-22	-2	-5	0	0	0	5
-17	-22	-2	-5	0	0	0	5
-17	-22	-2	-5	0	0	0	5
-17	-22	-2	-5	0	0	0	5
-17	-22	-2	-5	0	0	0	5
-17	-22	-2	-5	0	0	0	5
-17	-22	-2	-5	0	0	0	5
-17	-22	-2	-5	0	0	0	5
-17	-22	-2	-5	0	0	0	5
-17	-22	-2	-5	0	0	0	5
-17	-22	-2	-5	0	0	0	5
-17	-22	-2	-5	0	0	0	5
-17	-22	-2	-5	0	0	0	5
-17	-22	-2	-5	0	0	0	5
-17	-22	-2	-5	0	0	0	5
-17	-22	-2	-5	0	0	0	5
-17	-22	-2	-5	0	0	0	5
-17	-22	-2	-5	0	0	0	5
-17	-22	-2	-5	0	0	0	5
-17	-22	-2	-5	0	0	0	5
-17	-22	-2	-5	0	0	0	5
-17	-22	-2	-5	0	0	0	5
-17	-22	-2	-5	0	0	0	5
-17	-22	-2	-5	0	0	0	5
-17	-22	-2	-5	0	0	0	5
-17	-22	-2	-5	0	0	0	5
-17	-22	-2	-5	0	0	0	5
-17	-22	-2	-5	0	0	0	5
-17	-22	-2	-5	0	0	0	5
-17	-22	-2	-5	0	0	0	5
-17	-22	-2	-5	0	0	0	5
-17	-22	-2	-5	0	0	0	5
-17	-22	-2	-5	0	0	0	5
-17	-22	-2	-5	0	0	0	5
-17	-22	-2	-5	0	0	0	5
-17	-22	-2	-5	0	0	0	5
-17	-22	-2	-5	0	0	0	5
-17	-22	-2	-5	0	0	0	5
-17	-22	-2	-5	0	0	0	5
-17	-22	-2	-5	0	0	0	5
-17	-22	-2	-5	0	0	0	5
-17	-22	-2	-5	0	0	0	5
-17	-22	-2	-5	0	0	0	5
-17	-22	-2	-5	0	0	0	5
-17	-22	-2	-5	0	0	0	5
-17	-22	-2	-5	0	0	0	5
-17	-22	-2	-5	0	0	0	5
-17	-22	-2	-5	0	0	0	5
-17	-22	-2	-5	0	0	0	5
-17	-22	-2	-5	0	0	0	5
-17	-22	-2	-5	0	0	0	5
-17	-22	-2	-5	0	0	0	5
-17	-22	-2	-5	0	0	0	5
-17	-22	-2	-5	0	0	0	5
-17	-22	-2	-5	0	0	0	5
-17	-22	-2	-5	0	0	0	5
-17	-22	-2	-5	0	0	0	5
-17	-22	-2	-5	0	0	0	5
-17	-22	-2	-5	0	0	0	5
-17	-22	-2	-5	0	0	0	5
-17	-22	-2	-5	0	0	0	5
-17	-22	-2	-5	0	0	0	5
-17	-22	-2	-5	0	0	0	5
-17	-22	-2	-5	0	0	0	5
-17	-22	-2	-5	0	0	0	5
-17	-22	-2	-5	0	0	0	5
-17	-22	-2	-5	0	0	0	5
-17	-22	-2	-5	0	0	0	5
-17	-22	-2	-5	0	0	0	5
-17	-22	-2	-5	0	0	0	5
-17	-22	-2	-5	0	0	0	5
-17	-22	-2	-5	0	0	0	5
-17	-22	-2	-5	0	0	0	5
-17	-22	-2	-5	0	0	0	5
-17	-22	-2	-5	0	0	0	5
-17	-22	-2	-5	0	0	0	5
-17	-22	-2	-5	0	0	0	5
-17	-22	-2	-5	0	0	0	5
-17	-22	-2	-5	0	0	0	5
-17	-22	-2	-5	0	0	0	5
-17	-22	-2	-5	0	0	0	5
-17	-22	-2	-5	0	0	0	5
-17	-22	-2	-5	0	0	0	5
-17	-22	-2	-5	0	0	0	5
-17	-22	-2	-5	0	0	0	5
-17	-22	-2	-5	0	0	0	5
-17	-22	-2	-5	0	0	0	5
-17	-22	-2	-5	0	0	0	5
-17	-22	-2	-5	0	0	0	5
-17	-22	-2	-5	0	0	0	5
-17	-22	-2	-5	0	0	0	5
-17	-22	-2	-5	0	0	0	5
-17	-22	-2	-5	0	0	0	5
-17	-22	-2	-5	0	0	0	5
-17	-22	-2	-5	0	0	0	5
-17	-22	-2	-5	0	0	0	5
-17	-22	-2	-5	0	0	0	5
-17	-22	-2	-5	0	0	0	5
-17	-22	-2	-5	0	0	0	5
-17	-22	-2	-5	0	0	0	5
-17	-22	-2	-5	0	0	0	5
-17	-22	-2	-5	0	0	0	5
-17	-22	-2	-5	0	0	0	5
-17	-22	-2	-5	0	0	0	5
-17	-22	-2	-5	0	0	0	5
-17	-22	-2	-5	0	0	0	5
-17	-22	-2	-5	0	0	0	5
-17	-22	-2	-5	0	0	0	5
-17	-22	-2	-5	0	0	0	5
-17	-22	-2	-5	0	0	0	5
-17	-22	-2	-5	0	0	0	5
-17	-22	-2	-5	0	0	0	5
-17	-22	-2	-5	0	0	0	5
-17	-22	-2	-5	0	0	0	5
-17	-22	-2	-5	0	0	0	5
-17	-22	-2	-5	0	0	0	5
-17	-22	-2	-5	0	0	0	5
-17	-22	-2	-5	0	0	0	5
-17	-22	-2	-5	0	0	0	5
-17	-22	-2	-5	0	0	0	5
-17	-22	-2	-5	0	0	0	5
-17	-22	-2	-5	0	0	0	5
-17	-22	-2	-5	0	0	0	5
-17	-22	-2	-5	0	0	0	5
-17	-22	-2	-5	0	0	0	5
-17	-22	-2	-5	0	0	0	5
-17	-22	-2	-5	0	0	0	5
-17	-22	-2	-5	0	0	0	5
-17	-22	-2	-5	0	0	0	5
-17	-22	-2	-5	0	0	0	5
-17	-22	-2	-5	0	0	0	5
-17	-22	-2	-5	0	0	0	5
-17	-22	-2	-5	0	0	0	5
-17	-22	-2	-5	0	0	0	5
-17	-22	-2	-5	0	0	0	5
-17	-22	-2	-5	0	0	0	5
-17	-22	-2	-5	0	0	0	5
-17	-22	-2	-5	0	0	0	5
-17	-22	-2	-5	0	0	0	5
-17	-22	-2	-5	0	0	0	5
-17	-22	-2	-5	0	0	0	5
-17	-22	-2	-5	0	0	0	5
-17	-22	-2	-5	0	0	0	5
-17	-22	-2	-5	0	0	0	5
-17	-22	-2	-5	0	0	0	5
-17	-22	-2	-5	0	0	0	5
-17	-22	-2	-5	0	0	0	5
-17	-22	-2	-5	0	0	0	5
-17	-22	-2	-5	0	0	0	5
-17	-22	-2	-5	0	0	0	5
-17	-22	-2	-5	0	0	0	5
-17	-22	-2	-5	0	0	0	5
-17	-22	-2	-5	0	0	0	5
-17	-22	-2	-5	0	0	0	5
-17	-22	-2	-5	0	0	0	5
-17	-22	-2	-5	0	0	0	5
-17	-22	-2	-5	0	0	0	5
-17	-22	-2	-5	0	0	0	5
-17	-22	-2	-5	0	0	0	5
-17	-22	-2	-5	0	0	0	5
-17	-22	-2	-5	0	0	0	5
-17	-22	-2	-5	0	0	0	5
-17	-22	-2	-5	0	0	0	5
-17	-22	-2	-5	0	0	0	5
-17	-22	-2	-5	0	0	0	5
-17	-22	-2	-5	0	0	0	5
-17	-22	-2	-5	0	0	0	5
-17	-22	-2	-5	0	0	0	5
-17	-22	-2	-5	0	0	0	5
-17	-22	-2	-5	0	0	0	5
-17	-22	-2	-5	0	0	0	5
-17	-22	-2	-5	0	0	0	5
-17	-22	-2	-5	0	0	0	5
-17	-22	-2	-5	0	0	0	5
-17	-22	-2	-5	0	0	0	5
-17	-22	-2	-5	0	0	0	5
-17	-22	-2	-5	0	0	0	5
-17	-22	-2	-5	0	0	0	5
-17	-22	-2	-5	0	0	0	5
-17	-22	-2	-5	0	0	0	5
-17	-22	-2	-5	0	0	0	5
-17	-22	-2	-5	0	0	0	5
-17	-22	-2	-5	0	0	0	5
-17	-22	-2	-5	0	0	0	5
-17	-22	-2	-5	0	0	0	5
-17	-22	-2	-5	0	0	0	5
-17	-22	-2	-5	0	0	0	5
-17	-22	-2	-5	0	0	0	5
-17	-22	-2	-5	0	0	0	5
-17	-22	-2	-5	0	0	0	5
-17	-22	-2	-5	0	0	0	5
-17	-22	-2	-5	0	0	0	5
-17	-22	-2	-5	0	0	0	5
-17	-22	-2	-5	0	0	0	5
-17	-22	-2	-5	0	0	0	5
-17	-22	-2	-5	0	0	0	5
-17	-22	-2	-5	0	0	0	5
-17	-22	-2	-5	0	0	0	5
-17	-22	-2	-5	0	0	0	5
-17	-22	-2	-5	0	0	0	5
-17	-22	-2	-5	0	0	0	5
-17	-22	-2	-5	0	0	0	5
-17	-22	-2	-5	0	0	0	5
-17	-22	-2	-5	0	0	0	5
-17	-22	-2	-5	0	0	0	5
-17	-22	-2	-5	0	0	0	5
-17	-22	-2	-5	0	0	0	5
-17	-22	-2	-5	0	0	0	5
-17	-22	-2	-5	0	0	0	5
-17	-22	-2	-5	0	0	0	5
-17	-22	-2	-5	0	0	0	5
-17	-22	-2	-5	0	0	0	5
-17	-22	-2	-5	0	0	0	5
-17	-22	-2	-5	0	0	0	5
-17	-22	-2	-5	0	0	0	5
-17	-22	-2	-5	0	0	0	5
-17	-22	-2	-5	0	0	0	5
-17	-22	-2	-5	0	0	0	5
-17	-22	-2	-5	0	0	0	5
-17	-22	-2	-5	0	0	0	5
-17	-22	-2	-5	0	0	0	5
-17	-22	-2	-5	0	0	0	5
-17	-22	-2	-5	0	0	0	5
-17	-22	-2	-5	0	0	0	5
-17	-22	-2	-5	0	0	0	5
-17	-22	-2	-5	0	0	0	5
-17	-22	-2	-5	0	0	0	5
-17	-22	-2	-5	0	0	0	5
-17	-22	-2	-5	0	0	0	5
-17	-22	-2	-5	0	0	0	5
-17	-22	-2	-5	0	0	0	5
-17	-22	-2	-5	0	0	0	5
-17	-22	-2	-5	0	0	0	5
-17	-22	-2	-5	0	0	0	5
-17	-22	-2	-5	0	0	0	5
-17	-22	-2	-5	0	0	0	5
-17	-22	-2	-5	0	0	0	5
-17	-22	-2	-5	0	0	0	5
-17	-22	-2	-5	0	0	0	5
-17	-22	-2	-5	0	0	0	5
-17	-22	-2	-5	0	0	0	5
-17	-22	-2	-5	0	0	0	5
-17	-22	-2	-5	0	0	0	5
-17	-22	-2	-5	0	0	0	5
-17	-22	-2	-5	0	0	0	5
-17	-22	-2	-5	0	0	0	5
-17	-22	-2	-5	0	0	0	5
-17	-22	-2	-5	0	0	0	5
-17	-22	-2	-5	0	0	0	5
-17	-22	-2	-5	0	0	0	5
-17	-22	-2	-5	0	0	0	5
-17	-22	-2	-5	0	0	0	5
-17	-22	-2	-5	0	0	0	5
-17	-22	-2	-5	0	0	0	5
-17	-22	-2	-5	0	0	0	5
-17	-22	-2	-5	0	0	0	5
-17	-22	-2	-5	0	0	0	5
-17	-22	-2	-5	0	0	0	5
-17	-22	-2	-5	0	0	0	5
-17	-22	-2	-5	0	0	0	5
-17	-22	-2	-5	0	0	0	5
-17	-22	-2	-5	0	0	0	5
-17	-22	-2	-5	0	0	0	5
-17	-22	-2	-5	0	0	0	5
-17	-22	-2	-5	0	0	0	5
-17	-22	-2	-5	0	0	0	5
-17	-22	-2	-5	0	0	0	5
-17	-22	-2	-5	0	0	0	5
-17	-22	-2	-5	0	0	0	5
-17	-22	-2	-5	0	0	0	5
-17	-22	-2	-5	0	0	0	5
-17	-22	-2	-5	0	0	0	5
-17	-22	-2	-5	0	0	0	5
-17	-22	-2	-5	0	0	0	5
-17	-22	-2	-5	0	0	0	5
-17	-22	-2	-5	0	0	0	5
-17	-22	-2	-5	0	0	0	5
-17	-22	-2	-5	0	0	0	5
-17	-22	-2	-5	0	0	0	5
-17	-22	-2	-5	0	0	0	5
-17	-22	-2	-5	0	0	0	5
-17	-22	-2	-5	0	0	0	5
-17	-22	-2	-5	0	0	0	5
-17	-22	-2	-5	0	0	0	5
-17	-22	-2	-5	0	0	0	5
-17	-22	-2	-5	0	0	0	5
-17	-22	-2	-5	0	0	0	5
-17	-22	-2	-5	0	0	0	5
-17	-22	-2	-5	0	0	0	5
-17	-22	-2	-5	0	0	0	5
-17	-22	-2	-5	0	0	0	5
-17	-22	-2	-5	0	0	0	5
-17	-22	-2	-5	0	0	0	5
-17	-22	-2	-5	0	0	0	5
-17	-22	-2	-5	0	0	0	5
-17	-22	-2	-5	0	0	0	5
-17	-22	-2	-5	0	0	0	5
-17	-22	-2	-5	0	0	0	5
-17	-22	-2	-5	0	0	0	5
-17	-22	-2	-5	0	0	0	5
-17	-22	-2	-5	0	0	0	5
-17	-22	-2	-5	0	0	0	5
-17	-22	-2	-5	0	0	0	5
-17	-22	-2	-5	0	0	0	5
-17	-22	-2	-5	0	0	0	5
-17	-22	-2	-5	0	0	0	5
-17	-22	-2	-5	0	0	0	5
-17	-22	-2	-5	0	0	0	5
-17	-22	-2	-5	0	0	0	5
-17	-22	-2	-5	0	0	0	5
-17	-22	-2	-5	0	0	0	5
-17	-22	-2	-5	0	0	0	5
-17	-22	-2	-5	0	0	0	5
-17	-22	-2	-5	0	0	0	5
-17	-22	-2	-5	0	0	0	5
-17	-22	-2	-5	0	0	0	5
-17	-22	-2	-5	0	0	0	5
-17	-22	-2	-5	0	0	0	5
-17	-22	-2	-5	0	0	0	5
-17	-22	-2	-5	0	0	0	5
-17	-22	-2	-5	0	0	0	5
-17	-22	-2	-5	0	0	0	5
-17	-22	-2	-5	0	0	0	5
-17	-22	-2	-5	0	0	0	5
-17	-22	-2	-5	0	0	0	5
-17	-22	-2	-5	0	0	0	5
-17	-22	-2	-5	0	0	0	5
-17	-22	-2	-5	0	0	0	5
-17	-22	-2	-5	0	0	0	5
-17	-22	-2	-5	0	0	0	5
-17	-22	-2	-5	0	0	0	5
-17	-22	-2	-5	0	0	0	5
-17	-22	-2	-5	0	0	0	5
-17	-22	-2	-5	0	0	0	5
-17	-22	-2	-5	0	0	0	5
-17	-22	-2	-5	0	0	0	5
-17	-22	-2	-5	0	0	0	5
-17	-22	-2	-5	0	0	0	5
-17	-22	-2	-5	0	0	0	5
-17	-22	-2	-5	0	0	0	5
-17	-22	-2	-5	0	0	0	5
-17	-22	-2	-5	0	0	0	5
-17	-22	-2	-5	0	0	0	5
-17	-22	-2	-5	0	0	0	5
-17	-22	-2	-5	0	0	0	5
