# Supplementary material for: Flexible Virtual Reality System for Neurorehabilitation and Quality of Life Improvement
Source: Sensors (Basel). 2020 Oct 23;20(21):6045. doi: 10.3390/s20216045 (PMC7672612; doi:10.3390/s20216045)
Supplement: Supplementary file 1 [file sensors-20-06045-s001.zip › S4_EMG/User2/HittingCans.txt]

3	-8	-1	-3	-4	-3	-11	1
-4	-14	-1	0	-2	2	-1	-4
-3	1	-2	0	-4	-12	-6	-2
-11	9	13	-3	10	-1	3	0
-1	-1	12	9	-10	-2	8	1
-4	-18	5	-2	-7	3	-6	-2
-1	5	-2	0	0	5	0	0
2	-4	-22	15	-3	2	-2	4
2	-22	0	-6	-3	-8	5	0
2	-22	0	-6	-3	-8	5	0
-2	7	-9	0	-6	0	-1	-2
-2	7	-9	0	-6	0	-1	-2
-2	7	-9	0	-6	0	-1	-2
-2	7	-9	0	-6	0	-1	-2
1	2	2	-5	-5	-4	-1	-1
1	2	2	-5	-5	-4	-1	-1
1	2	2	-5	-5	-4	-1	-1
5	0	2	-2	-2	-2	-2	-3
5	0	2	-2	-2	-2	-2	-3
5	0	2	-2	-2	-2	-2	-3
2	0	-1	1	1	-1	-6	2
-5	2	-1	-3	3	1	1	-9
-14	-22	-2	2	1	2	-1	-6
-13	-2	-2	-3	-5	-2	4	-3
-3	3	4	-1	-4	-1	2	-1
-11	1	-4	2	2	2	2	1
2	-12	-1	-1	-1	3	1	1
2	4	1	-2	-2	-1	4	-1
-7	4	-6	-4	-2	-5	5	3
0	2	-2	-3	0	-1	-6	-8
-3	-1	3	-1	-3	-3	-3	-9
0	2	10	-1	-1	-3	2	-4
4	16	-3	0	1	-3	-1	1
-7	-7	-4	-5	-4	0	-1	-1
3	10	9	4	1	4	2	-2
11	14	9	2	-2	1	3	3
-27	3	-3	-1	-3	-1	-12	-9
1	12	0	-5	-3	0	1	-1
-1	33	6	0	-1	-4	0	-3
-7	-3	13	2	-7	-4	1	-7
-14	-4	-6	-4	-1	-6	-6	-8
4	0	11	8	1	-1	0	2
4	0	11	8	1	-1	0	2
3	11	-12	-1	0	-2	-3	4
6	6	0	2	1	-2	-2	0
0	-2	-3	-3	-3	-1	-6	-1
2	3	8	0	0	2	1	2
-2	-7	-4	-5	-4	0	-3	-2
-1	-9	-1	-1	1	-1	-4	-2
1	1	-5	-3	-2	-2	1	1
-3	1	4	-1	-1	2	0	-2
-1	2	2	1	2	-1	-3	1
-4	-2	-3	-5	-4	-2	-1	-1
0	-2	10	2	0	0	3	0
-3	-1	-1	0	-3	0	-4	-1
-1	-1	-4	-2	2	0	0	-1
-2	-3	-6	-3	-3	1	0	-4
-2	-8	-3	3	0	0	-1	0
-1	-1	-2	-2	-4	-1	-4	-2
3	5	-2	-1	-1	-1	5	3
-5	16	5	2	-2	1	-5	-1
-9	-1	3	2	0	1	0	-2
-2	-14	4	1	1	2	-2	-3
2	4	-1	-2	-2	-3	1	1
1	-26	-7	-1	1	2	1	-1
4	-3	-2	-2	-3	-2	-3	-2
4	-3	-2	-2	-3	-2	-3	-2
-7	10	7	0	-4	0	-1	2
4	10	-1	-2	-2	-6	0	1
4	10	-1	-2	-2	-6	0	1
3	-8	-5	0	0	-1	0	2
3	-8	-5	0	0	-1	0	2
3	-8	-5	0	0	-1	0	2
0	9	-1	-1	0	-2	2	3
3	-4	0	0	-2	1	-2	-2
-2	3	-6	-2	0	-2	-2	-2
-4	-10	-4	-2	0	0	-2	0
-4	-10	-4	-2	0	0	-2	0
-2	-3	-2	0	-2	-1	-3	2
-1	-5	-1	-4	1	2	0	0
0	-2	3	-2	0	0	0	-2
-3	-6	0	-1	-5	-3	0	0
0	7	-3	-1	-1	-2	2	-2
-2	3	-3	-1	-2	0	0	-2
2	1	-8	-1	-4	-3	-1	-2
2	1	-8	-1	-4	-3	-1	-2
-1	6	-5	-2	-2	-7	-15	-1
0	4	-2	-1	-1	2	3	0
0	-6	1	1	0	-1	4	1
-1	-3	-3	-1	-1	-5	-7	-1
1	0	-1	-3	-1	0	2	0
0	-8	-6	-2	-2	-1	-1	0
2	5	0	0	0	-2	0	1
-1	-5	-4	-1	1	1	0	-3
-2	-7	-3	1	-3	-4	-4	-7
0	3	3	0	-2	-2	3	-1
0	-6	0	1	-5	-3	-4	-1
0	-3	-3	-1	-1	-2	1	0
-1	2	1	0	1	1	0	-1
-3	6	-1	-1	2	1	6	3
4	14	0	-3	-1	-2	0	2
4	14	0	-3	-1	-2	0	2
2	12	6	-2	0	-2	-2	-1
-2	-6	3	0	0	0	-1	-1
-1	-4	-3	-1	-1	0	1	-1
-1	-4	-3	-1	-1	0	1	-1
-2	-6	-1	-4	-4	-1	-3	-1
-2	-6	-1	-4	-4	-1	-3	-1
0	-2	-1	0	1	-2	-4	0
0	-2	-1	0	1	-2	-4	0
-5	-14	-3	-2	-2	1	-1	-2
0	8	2	1	-2	-1	6	3
0	-2	0	0	-1	-3	-9	-2
1	4	-2	-1	0	0	1	1
1	-5	-2	-1	-3	0	2	0
-1	10	-1	-1	-4	-3	-4	-2
-1	-5	0	1	3	2	6	1
0	3	2	-1	1	-1	0	-1
-1	3	-4	-1	1	-2	-4	-5
1	-1	-2	-1	-1	0	1	2
1	-1	-2	-1	-1	0	1	2
-1	-3	-2	-1	0	-3	-1	0
-1	-3	-2	-1	0	-3	-1	0
-1	-7	-5	0	-1	-1	1	0
0	9	1	-1	1	0	-3	0
0	9	1	-1	1	0	-3	0
0	-1	0	-1	-1	0	1	1
1	4	-2	-2	-2	-2	-2	0
-2	-10	-4	0	1	-2	-1	-1
2	3	5	1	-1	-4	-3	-1
2	3	5	1	-1	-4	-3	-1
2	3	5	1	-1	-4	-3	-1
0	-3	-6	-4	-2	-2	1	-1
-1	4	-3	-2	-3	0	0	1
-5	-7	4	-1	-2	1	-5	-1
1	8	-3	-2	-1	-5	-3	-2
1	8	-3	-2	-1	-5	-3	-2
1	-6	-3	2	-3	0	6	1
3	0	-2	-1	-4	1	-1	-2
0	-5	-3	-1	-2	0	-1	-2
1	3	-3	0	1	-3	0	-1
-2	-4	-3	0	0	0	0	0
-3	-6	8	0	0	1	-2	-1
-3	-6	8	0	0	1	-2	-1
1	4	-1	-1	-1	2	1	1
0	9	0	-1	0	-1	1	-2
1	1	-2	-2	-2	1	0	-1
1	1	-2	-2	-2	1	0	-1
1	1	-2	-2	-2	1	0	-1
1	1	-2	-2	-2	1	0	-1
1	1	-2	-2	-2	1	0	-1
1	1	-2	-2	-2	1	0	-1
1	1	-2	-2	-2	1	0	-1
1	1	-2	-2	-2	1	0	-1
1	1	-2	-2	-2	1	0	-1
1	1	-2	-2	-2	1	0	-1
1	1	-2	-2	-2	1	0	-1
1	1	-2	-2	-2	1	0	-1
-2	-4	0	0	-2	-1	-4	-4
-2	-4	0	0	-2	-1	-4	-4
-3	-12	-5	-1	-3	-1	-1	-2
-3	-12	-5	-1	-3	-1	-1	-2
-1	-3	-1	-1	-1	-1	-1	1
-1	-3	-1	-1	-1	-1	-1	1
-1	-3	-1	-1	-1	-1	-1	1
-1	-3	-1	-1	-1	-1	-1	1
-1	-3	-1	-1	-1	-1	-1	1
-1	-3	-1	-1	-1	-1	-1	1
-1	-3	-1	-1	-1	-1	-1	1
-1	-3	-1	-1	-1	-1	-1	1
-1	-3	-1	-1	-1	-1	-1	1
-1	-3	-1	-1	-1	-1	-1	1
-1	-3	-1	-1	-1	-1	-1	1
-1	-1	0	0	-1	-1	1	0
-1	-1	0	0	-1	-1	1	0
-1	-1	0	0	-1	-1	1	0
-1	-1	0	0	-1	-1	1	0
-1	-1	0	0	-1	-1	1	0
-1	-1	0	0	-1	-1	1	0
-1	-1	0	0	-1	-1	1	0
-1	-1	0	0	-1	-1	1	0
-1	-1	0	0	-1	-1	1	0
-1	-1	0	0	-1	-1	1	0
0	1	1	-3	0	0	-3	-1
0	1	1	-3	0	0	-3	-1
-1	-1	-1	-2	-4	-1	0	0
-3	-2	0	-1	-1	-1	0	-1
-3	-2	0	-1	-1	-1	0	-1
-1	6	-1	0	-1	-1	1	-1
-1	6	-1	0	-1	-1	1	-1
-1	6	-1	0	-1	-1	1	-1
4	7	3	1	-3	0	1	1
-2	2	-2	-1	2	0	0	-1
-2	5	5	-1	0	1	-1	-3
-2	5	5	-1	0	1	-1	-3
0	3	2	0	-1	0	-2	0
0	3	2	0	-1	0	-2	0
1	3	-3	-1	-2	-3	-1	1
-5	-2	10	2	-3	2	-3	-4
-5	-2	10	2	-3	2	-3	-4
-2	1	1	-2	2	-1	-4	-1
-2	1	1	-2	2	-1	-4	-1
-1	-11	-2	0	-4	-1	0	-5
0	18	5	0	-1	-1	0	-3
0	-1	-3	0	0	-2	2	-2
0	0	-1	0	2	1	-1	1
0	8	2	0	1	0	1	1
-1	1	-2	-1	0	-1	-3	-2
0	-4	-1	1	1	-1	0	0
0	1	-2	-2	0	-1	-2	-1
-1	-4	-5	-1	-2	-1	-2	-3
1	-11	-4	-2	-3	-1	-1	-3
-2	6	1	-1	2	0	3	0
-2	6	1	-1	2	0	3	0
-1	4	-2	-3	-1	-1	-1	0
0	-1	0	0	-1	-1	2	1
-1	2	0	-1	-5	-4	-3	-3
0	-5	-2	-3	0	1	4	0
-2	-3	2	-1	1	1	2	-1
-1	-20	-3	1	3	1	0	0
-1	-20	-3	1	3	1	0	0
-1	-20	-3	1	3	1	0	0
-2	4	1	-1	1	-1	0	-2
0	5	-4	-2	-4	-1	-3	0
0	18	1	-2	-1	-1	6	2
0	18	1	-2	-1	-1	6	2
0	2	0	-3	0	-2	-2	-2
0	2	0	-3	0	-2	-2	-2
0	-7	-3	-2	-4	-6	-4	-1
-1	-3	0	-3	-4	-3	-4	-2
-1	5	11	3	0	3	-2	-2
-2	-7	2	-2	0	2	1	0
-1	0	6	4	0	-1	0	0
-2	1	11	5	3	-1	1	1
-2	4	-7	-4	-4	-2	2	0
0	-2	5	0	-2	0	0	1
-4	-7	-3	-2	-2	1	-1	-1
-2	-16	-7	-2	-15	1	0	-3
2	15	1	0	12	-1	-1	-3
1	-16	-7	-2	7	-2	-3	-1
-3	-13	-4	-2	1	1	3	4
1	4	0	2	-1	-1	0	1
1	10	-1	-2	-3	-3	-4	-2
1	0	-4	-1	-2	-4	-11	-6
-6	-12	-2	1	-3	-1	-3	2
5	-9	-5	-3	2	3	6	1
-17	-8	-1	-1	-3	-3	-5	-2
1	0	0	-1	-3	-1	-5	-7
2	-18	-5	0	2	-1	-4	-1
2	3	0	0	-2	2	1	1
2	1	-2	-2	-2	0	4	-2
-1	1	-3	-1	-4	-3	0	0
-7	6	-2	-1	1	-1	-5	0
6	1	2	0	1	0	-1	3
-1	4	-1	-1	-1	-1	-2	-1
-2	-4	1	0	0	-1	-3	-2
6	6	-3	0	1	1	3	-2
-2	-3	0	-1	-1	1	5	3
-2	-10	-6	0	4	0	4	0
-1	3	3	-1	-5	-3	-1	-3
2	1	-4	-2	-3	-2	-5	-4
0	2	1	-1	-2	-1	3	2
7	-1	0	0	-2	1	0	1
-5	-11	-4	0	-1	-1	-2	-1
-2	-7	3	-2	-3	-1	-5	-2
-5	-32	-2	0	-2	0	-1	-1
-4	2	3	-2	1	2	1	1
1	6	-2	-2	-1	-5	-1	-2
0	-4	-4	1	-2	-4	-4	-3
-1	4	-3	-2	2	-1	1	-1
-5	5	0	0	0	3	-2	1
3	8	0	-1	-4	1	2	4
-1	1	-1	-2	-2	0	-2	-1
2	14	0	3	-1	0	-5	-3
0	-4	-2	-1	-1	-1	0	-3
-2	9	17	3	0	1	-5	-2
0	2	-5	6	0	-2	3	0
-4	-1	6	1	1	-1	-1	0
3	6	-2	-4	-3	-3	-1	0
-2	6	1	-1	-2	-2	-3	-1
-2	-3	4	-1	1	2	-1	-2
1	4	6	0	0	-2	1	0
1	4	6	0	0	-2	1	0
-2	-7	-2	-2	-3	1	-1	0
-3	2	10	0	-1	0	1	-1
1	-1	-10	0	2	0	3	3
-1	7	-4	-4	-2	1	2	-1
-5	10	14	5	-2	0	-1	-1
0	0	1	0	-1	0	5	-3
0	0	1	0	-1	0	5	-3
-6	0	-5	0	-2	-3	-2	-1
2	0	-1	-2	-1	-1	2	-2
1	-4	-2	-1	-1	-1	2	-1
1	-4	-2	-1	-1	-1	2	-1
-4	-9	-7	-2	1	-1	-5	0
-1	1	-9	-3	-2	-2	2	1
-2	-1	-1	-3	0	-2	-3	-5
-2	-1	-1	-3	0	-2	-3	-5
1	-7	-6	-1	0	1	-1	-1
-6	8	8	3	0	-1	-4	1
2	2	-9	-1	-1	-1	0	2
3	-1	-3	-1	0	0	0	0
-1	9	9	2	0	-1	0	0
-1	8	-4	-2	-3	-1	0	0
-2	1	5	-1	1	2	0	-1
1	-1	-1	-2	-1	-1	1	-1
-3	3	3	0	-1	-2	3	-2
-3	-4	7	2	3	-2	-5	-2
-3	-10	0	2	0	-1	-5	-5
1	-18	-9	-3	-5	-2	-3	-2
-4	9	3	-1	1	2	5	5
-4	9	3	-1	1	2	5	5
0	-10	-8	-2	-2	-1	-1	-1
-5	-5	-4	1	-1	-1	-1	-2
-5	-5	-4	1	-1	-1	-1	-2
-2	-3	5	-1	1	2	-3	-3
-2	-3	5	-1	1	2	-3	-3
-7	2	5	1	-1	-1	-3	-2
13	6	-4	-3	-1	0	-1	0
13	6	-4	-3	-1	0	-1	0
0	-2	-1	-2	-1	-1	2	-1
0	6	3	1	2	-1	-1	-4
2	3	3	0	-2	-1	3	2
-1	-32	-4	1	2	2	2	3
11	15	-1	-1	-3	-1	-5	-3
1	3	-6	-2	-3	1	6	7
1	8	-1	-1	1	1	3	-2
0	-14	5	0	-1	0	-1	-5
-4	7	2	-1	1	-1	-2	-1
-2	23	16	2	3	3	1	-2
-7	-20	9	4	0	0	-1	2
-10	-8	-9	-4	-1	-8	-8	-5
0	31	2	-3	-1	4	5	2
-4	-7	-4	-1	-7	-5	1	4
-4	-7	-4	-1	-7	-5	1	4
-15	9	7	0	2	-1	-5	-4
5	-8	-3	-2	-2	-4	1	2
5	2	-4	-2	-2	-7	0	-2
7	-13	-4	-1	-4	-9	-14	-5
0	-5	0	1	-5	-7	1	-5
9	26	-3	-3	-4	5	4	0
-8	-9	-2	-1	2	-1	0	2
-4	-12	-6	0	6	10	10	6
-4	-12	-6	0	6	10	10	6
6	15	-1	-1	4	-3	-7	-5
6	15	-1	-1	4	-3	-7	-5
-9	-25	-2	-4	5	0	-9	-4
4	6	0	-3	0	-1	-5	-6
-6	-15	-1	-1	4	-2	1	0
-6	-15	-1	-1	4	-2	1	0
6	21	5	2	-1	-3	-6	-4
4	-14	-8	-1	4	2	1	4
1	-14	2	1	-1	0	3	1
8	0	0	4	2	1	1	-1
7	0	3	1	0	3	2	5
-2	0	1	1	-1	-4	-5	-3
-2	0	1	1	-1	-4	-5	-3
1	-6	-9	-3	-4	4	14	7
-3	6	2	2	0	-6	9	-4
-3	6	2	2	0	-6	9	-4
1	-7	6	-2	-6	2	-7	-1
1	-7	6	-2	-6	2	-7	-1
-13	-21	-5	-3	2	3	-7	-3
9	22	0	1	3	-4	6	4
1	8	8	-2	-3	-8	1	-2
-15	-33	-5	3	-5	-3	7	5
-14	-23	2	1	2	-2	-16	-1
0	-5	-3	1	0	7	4	-3
-1	7	1	-2	-5	2	0	1
-1	7	1	-2	-5	2	0	1
-2	-9	-8	-4	-1	-4	-3	-4
-5	-8	4	0	22	-4	1	3
-5	-8	4	0	22	-4	1	3
-2	7	4	-1	-5	3	-1	0
3	9	2	-3	-6	-3	-1	3
6	11	-2	-4	-8	3	-1	0
-8	-27	-1	-1	-8	0	-5	-2
12	13	-2	5	-9	0	-4	-4
-1	2	-5	-3	-4	6	-6	-4
11	14	5	0	0	4	1	2
-3	-17	2	0	-1	4	4	-1
-8	-16	-7	-4	-1	-6	-2	-1
0	17	-5	1	0	0	4	-1
12	34	2	-1	1	2	3	1
-1	-11	-1	-3	-3	-5	-4	6
-10	-24	-7	0	0	0	0	-1
-10	-29	3	1	2	6	3	0
-8	-16	-1	-1	1	-4	-4	-5
2	-1	1	2	-3	4	2	1
1	5	1	2	-2	1	-1	1
-6	-27	-3	2	-3	-3	-5	-4
-3	7	2	1	-4	-4	-15	-5
-4	-8	-3	-1	2	3	6	2
6	15	5	0	0	3	-2	-2
0	-1	1	-1	0	0	-1	2
2	-13	-14	-1	1	-3	6	1
-10	-31	-1	0	2	8	4	-5
9	22	3	2	-5	1	-1	-2
0	12	4	0	0	-3	0	1
-4	10	13	5	5	2	-4	0
6	5	-3	2	0	-2	4	1
6	10	10	5	2	7	12	6
3	3	-1	3	0	2	9	3
0	16	2	-3	-3	-6	-4	-3
-7	-6	8	1	-3	-1	-5	-1
-2	-8	4	0	-2	-2	0	3
-6	0	13	2	-3	-2	-2	-3
1	16	-4	-2	-1	-2	-2	-4
2	-10	-5	-3	-3	-3	0	-1
1	-2	-18	-4	-3	-4	0	1
1	5	2	0	-1	1	0	3
0	4	6	2	-2	0	-7	-4
-6	-28	-7	1	0	-6	-7	-5
-2	-13	-2	-2	-1	3	8	3
1	7	5	2	-2	2	-5	-1
2	2	-4	-2	-2	0	0	-1
6	-1	-2	0	-2	-2	2	2
-6	2	-5	-3	-1	-1	1	-1
-6	-10	-4	-3	-2	0	2	0
1	7	0	-3	-2	1	-2	-2
-9	-2	4	3	1	5	1	2
9	0	4	-1	-2	-2	-4	0
5	-1	3	-2	1	3	2	0
1	14	-5	-1	-3	-3	-2	-4
-3	-22	0	2	-1	-4	5	4
3	-23	-13	-2	3	1	-3	-1
10	15	-2	1	3	3	7	2
4	-13	-6	-2	-2	1	2	1
4	-23	7	3	4	6	12	0
-5	-48	1	1	3	-1	1	1
-23	-29	12	-1	-4	1	3	1
11	37	-14	-2	-2	-2	3	2
-5	-7	-6	-4	-2	-6	-11	-1
-5	-7	-6	-4	-2	-6	-11	-1
6	-3	-14	-1	-4	-3	-2	-1
-1	8	-4	-2	2	3	-1	-1
-2	-8	7	-1	1	3	-3	0
-6	7	-10	-3	-1	-2	-3	1
7	17	8	2	-1	5	8	0
6	6	-3	-3	-3	1	11	3
9	1	-3	-1	-4	-4	-5	-1
-2	0	0	4	1	-1	-1	-4
-4	3	10	0	-3	-5	4	3
-4	18	13	0	-2	2	1	-3
-7	-7	2	2	0	0	-2	-1
-7	-7	-1	1	0	-4	-8	-5
-7	-26	-7	-1	-1	-2	-3	1
4	2	-5	-1	-2	-2	-5	0
5	0	6	1	2	0	-7	-1
9	16	-2	0	-1	2	3	-2
-4	-6	-9	-3	-2	-5	-7	-2
5	18	4	1	0	3	-2	-2
-1	7	0	-4	-2	-1	-2	-2
-14	-17	2	3	1	0	2	-1
-3	-33	-9	3	0	-2	2	-1
-14	-44	-8	0	-1	3	-1	-4
6	-1	7	-1	-1	3	3	0
-10	-11	-1	-3	-4	0	2	1
-5	-13	-5	0	4	6	3	2
-2	36	6	-1	-1	3	-1	-2
-1	-5	7	2	-2	-6	4	1
-1	-5	7	2	-2	-6	4	1
-7	-2	-4	-1	-4	-3	-3	0
5	-16	0	-1	0	-2	-2	-2
5	44	5	1	-1	3	-17	-6
2	-10	-3	-1	-4	-5	0	0
-4	-14	0	-1	-1	-3	-2	-2
3	-9	-1	1	1	-1	-4	-2
11	12	-4	-2	-5	-4	-3	-2
4	-10	2	1	4	2	8	2
8	-11	-16	-2	-1	0	3	2
8	-11	-16	-2	-1	0	3	2
-4	-4	6	2	-2	-3	-5	-5
-4	-4	6	2	-2	-3	-5	-5
-4	-4	6	2	-2	-3	-5	-5
-4	-4	6	2	-2	-3	-5	-5
-4	-4	6	2	-2	-3	-5	-5
-4	-4	6	2	-2	-3	-5	-5
-4	-4	6	2	-2	-3	-5	-5
0	-5	5	8	-1	1	1	4
0	-5	5	8	-1	1	1	4
20	12	1	-3	-6	-6	1	3
-32	17	11	0	1	3	-1	-9
-32	17	11	0	1	3	-1	-9
-16	11	2	1	-1	0	-1	-3
-1	-16	1	0	-2	-3	1	-2
5	-6	0	-1	-1	4	10	6
5	14	-1	-3	-3	1	-1	-1
5	14	-1	-3	-3	1	-1	-1
-7	6	13	3	-3	1	0	-2
9	17	-5	-2	-5	-7	1	0
1	3	-8	-3	2	1	2	0
1	-24	-6	-1	3	2	-2	2
-4	-6	4	0	-2	-3	-2	-2
13	29	-9	-2	-2	-4	-2	3
-11	-7	-2	-2	-3	0	-1	-1
6	0	-4	-1	-1	4	2	3
-1	24	11	1	-2	-3	1	2
11	-4	10	1	-1	-5	-3	-1
8	29	15	2	-1	-1	0	1
8	29	15	2	-1	-1	0	1
1	-16	2	3	-1	-1	-11	-6
3	-17	-6	-2	0	-2	1	-1
0	-14	3	0	0	-1	0	0
-4	-15	-5	0	0	5	4	-1
2	27	1	0	-1	-4	4	2
-14	-9	-5	-1	-1	-2	-7	-5
-1	25	5	2	0	4	-4	-1
-1	25	5	2	0	4	-4	-1
3	-10	0	2	0	-3	-3	-2
-4	4	5	1	0	2	-1	-1
-4	4	5	1	0	2	-1	-1
-4	4	5	1	0	2	-1	-1
-1	-4	5	-1	-2	3	-5	-4
1	5	4	1	0	-1	0	1
-10	-11	-3	-1	-1	-3	1	1
-10	-11	-3	-1	-1	-3	1	1
-10	-11	-3	-1	-1	-3	1	1
-10	-10	-10	-1	-3	-4	6	2
-10	-10	-10	-1	-3	-4	6	2
-2	-49	-7	2	0	1	-5	0
15	32	-12	-7	-2	-6	0	1
15	32	-12	-7	-2	-6	0	1
-6	-22	-3	0	-3	-3	-8	-3
-6	-22	-3	0	-3	-3	-8	-3
1	4	7	1	0	0	-7	-1
2	31	4	1	-2	1	0	0
-1	9	-9	-3	0	-2	1	1
-7	9	-1	-1	-2	1	-6	-6
-7	9	-1	-1	-2	1	-6	-6
-2	18	4	1	-1	2	1	1
-8	-7	1	0	-4	0	0	-2
0	4	0	-1	0	5	3	-5
9	0	6	1	1	3	5	1
9	0	6	1	1	3	5	1
-7	-5	-3	-3	-3	-1	0	-1
-7	-5	-3	-3	-3	-1	0	-1
-7	-5	-3	-3	-3	-1	0	-1
-7	-5	-3	-3	-3	-1	0	-1
4	2	2	1	2	-1	-6	0
4	2	2	1	2	-1	-6	0
4	2	2	1	2	-1	-6	0
4	2	2	1	2	-1	-6	0
4	2	2	1	2	-1	-6	0
-2	44	10	3	-1	-4	-4	-8
-1	11	-4	-9	-4	-4	-9	-5
0	4	-2	-4	0	0	-1	1
-3	-3	-1	0	-1	-3	-2	1
-5	16	0	0	-2	-3	-5	-6
0	1	-3	3	3	1	2	-2
0	-3	2	1	-3	-5	0	-4
0	-2	0	-2	-4	-1	-6	-3
-11	-12	-5	3	1	-4	8	9
-10	-5	-4	2	-1	-5	-12	2
21	6	4	-2	2	14	-14	5
-7	-12	-6	2	1	-15	-5	-15
5	-7	4	-2	-1	0	14	-13
-20	-37	-1	0	-5	4	24	2
6	2	39	0	-14	-44	-28	37
38	16	-8	-3	9	15	8	20
-24	32	6	-3	-8	-29	-27	5
-10	-34	11	-7	-6	-39	-7	-20
-39	-30	6	21	-1	-46	-8	17
16	29	-6	-3	7	32	-8	-6
9	-15	4	-6	-6	2	11	-12
-1	-13	19	2	1	1	-13	-13
-9	15	-10	-4	-4	-2	-19	-16
5	31	-9	-2	-5	-3	7	-1
9	21	-11	-3	-3	-2	4	11
-1	-1	-4	0	-1	-1	4	-5
-3	-10	-3	1	-4	2	0	-3
-13	-7	-1	-1	-4	-4	-10	-8
-3	-5	0	0	0	2	-4	2
4	0	1	-2	-4	-3	1	4
7	21	-5	-2	-1	-7	-6	-2
-3	-18	-3	-2	-2	-1	-9	-8
5	11	4	-1	11	2	1	0
4	11	-2	1	-7	-2	-8	-10
-7	8	3	0	-2	-1	-3	-5
-1	-14	-4	-2	-2	-4	-1	-9
-2	-5	1	0	-1	-2	0	2
-5	-9	0	0	-3	-2	-6	-4
0	-1	0	0	-1	-2	-1	2
-2	2	1	-1	0	0	2	0
-1	2	2	-1	-2	-2	-1	0
-3	-9	-1	-1	-2	2	-1	-1
-2	1	0	0	-1	0	-1	0
-1	11	-1	-2	-1	0	2	1
8	14	3	-2	-6	-4	-1	-2
3	-3	-2	0	1	0	-1	-1
-11	-5	3	2	-5	-10	-6	-3
-5	-14	-4	-1	1	-5	-12	-3
1	-1	-7	1	-1	-2	1	-3
14	-7	1	-2	-2	0	1	3
9	-10	-1	-1	2	2	1	1
-2	18	3	-1	-2	0	0	-3
0	2	2	-4	-1	-2	2	0
7	2	4	2	2	1	4	4
-5	-18	-7	-3	-3	2	1	-1
-5	-18	-7	-3	-3	2	1	-1
1	-9	-3	4	-1	-2	-1	-1
0	10	-1	3	2	-3	-2	5
1	-8	-4	-1	-3	1	2	-1
1	-8	-4	-1	-3	1	2	-1
0	-11	-4	-5	-3	0	-3	-2
-2	3	1	-4	-4	3	5	4
1	-3	-3	-1	-2	-1	-2	3
-3	-2	-3	-1	-3	-1	-6	4
2	-1	-2	-2	-2	-3	-2	-15
2	-1	-2	-2	-2	-3	-2	-15
2	-1	-2	-2	-2	-3	-2	-15
2	-1	-2	-2	-2	-3	-2	-15
0	1	1	1	1	0	-1	3
0	1	1	1	1	0	-1	3
0	-1	1	2	0	0	0	1
0	-1	1	2	0	0	0	1
0	-1	1	2	0	0	0	1
0	-1	1	2	0	0	0	1
0	-1	1	2	0	0	0	1
4	-2	1	0	-3	3	-5	-2
4	-2	1	0	-3	3	-5	-2
-30	-27	-7	0	-3	1	-1	-6
3	5	3	-2	-2	4	8	2
-16	-22	2	1	0	5	-7	-2
-4	-19	3	-3	-1	2	42	2
-4	-3	1	-1	1	3	-8	-2
0	9	1	-1	-3	-3	-4	1
0	9	1	-1	-3	-3	-4	1
-1	3	-3	0	1	5	4	-17
3	7	-3	2	-4	-28	-6	2
3	7	-3	2	-4	-28	-6	2
8	-1	-3	-1	1	5	6	11
1	2	-1	-2	1	2	-2	-8
-1	-10	-4	-4	0	0	-11	-5
-10	-7	-2	0	-2	5	2	-1
-15	-36	-1	1	-2	-6	-3	3
-8	-9	-1	-1	-1	-3	6	0
2	21	7	3	2	4	7	4
-8	-6	0	-1	2	7	2	-15
-7	-11	-4	-1	-3	-5	-1	5
-7	-11	-4	-1	-3	-5	-1	5
-24	-27	-1	-2	-3	1	4	-8
-14	-15	-3	-3	0	4	2	-4
-14	-15	-3	-3	0	4	2	-4
-14	-15	-3	-3	0	4	2	-4
-5	5	-1	-2	-5	-11	-10	4
-6	0	-3	-1	-1	0	-3	-5
6	4	0	2	-4	-5	-7	-5
6	4	0	2	-4	-5	-7	-5
7	12	2	-2	-8	-1	-5	2
-1	0	-1	0	-4	1	2	-4
-11	-10	3	1	2	-1	2	8
3	-5	-4	-2	-2	-6	3	-4
-6	17	-1	1	1	1	-2	-3
-21	5	0	-1	1	0	-4	-5
12	-2	1	-1	-5	-5	1	1
0	-14	-1	-2	-5	5	12	9
-7	-3	-1	-1	-1	0	-2	0
-2	-21	-1	-1	-2	-5	6	7
8	14	10	2	-2	-4	1	1
1	7	0	-3	-4	-3	1	5
-17	-12	-1	1	-4	0	-3	-1
0	-4	-5	-1	-1	0	7	-4
-1	-3	-10	-3	-6	-5	-16	-10
3	18	4	-1	-1	0	1	0
-4	7	0	-1	0	-3	0	0
0	1	0	-1	-2	-2	-9	-6
-4	-4	0	-1	1	-6	1	3
-1	2	4	1	-2	2	3	0
1	2	-1	0	-3	-3	-3	-1
0	-3	5	0	1	0	6	-1
2	6	-3	-2	-3	0	-5	-2
-1	1	3	0	-1	-3	1	-1
-5	-6	5	-2	0	-3	3	5
1	5	-1	-1	1	-1	5	1
-3	-15	2	1	3	2	-1	2
-3	-8	-3	0	-1	-7	7	-3
7	4	0	1	0	0	6	1
-9	-1	1	1	0	11	-5	-8
-2	-23	2	2	-4	-8	3	3
5	13	-4	-1	1	1	-10	-6
3	8	-2	0	-4	-4	-4	-2
-3	2	-1	0	0	-6	-1	-6
-3	-18	-3	-2	-3	-4	-1	-5
-6	-2	7	2	3	4	0	-3
8	7	-9	-2	0	4	0	5
-9	2	-2	-1	2	1	-3	-10
5	-5	-4	-1	-3	2	3	4
-7	-10	0	0	-3	-5	1	-3
-7	-10	0	0	-3	-5	1	-3
-10	-6	6	0	0	-2	-4	-10
2	-27	4	1	-2	9	10	7
2	-27	4	1	-2	9	10	7
2	-27	4	1	-2	9	10	7
-3	-11	-2	-2	-2	-2	0	-4
-3	16	-5	-2	-1	-2	4	1
-12	-33	-8	-3	-5	3	-1	2
-10	-17	-1	1	-3	2	0	-3
6	13	-1	-2	1	7	-1	0
6	13	-1	-2	1	7	-1	0
5	10	-2	-1	-4	-3	-8	4
4	-7	-3	-1	-3	-4	1	-5
4	-7	-3	-1	-3	-4	1	-5
4	22	2	-1	2	3	1	1
-2	-12	-10	-2	0	7	1	-7
-5	14	5	1	-4	-3	-9	0
-5	14	5	1	-4	-3	-9	0
-14	-45	-4	0	-1	1	-4	-2
1	-23	-5	1	0	3	6	-4
-4	47	-2	-2	-2	-6	1	-4
-3	-22	2	-2	-1	6	1	2
-3	-22	2	-2	-1	6	1	2
11	33	-6	-4	-3	16	-4	1
-16	-56	-7	-1	3	-2	-1	0
-2	0	6	-2	-2	-1	1	0
2	-19	-1	-3	-4	3	-3	-8
0	-20	-4	-1	-4	-11	0	-3
0	-20	-4	-1	-4	-11	0	-3
-9	15	-7	-1	-4	7	8	-2
1	-1	10	3	5	-4	-2	6
-6	-15	3	3	4	-3	9	10
-6	-15	3	3	4	-3	9	10
12	-3	2	2	1	1	0	1
-3	-26	-3	-2	-1	9	2	1
6	-9	-12	-2	-2	-5	-7	-3
-11	3	2	-2	1	-2	-5	-5
-11	3	2	-2	1	-2	-5	-5
-11	3	2	-2	1	-2	-5	-5
-3	-28	-11	-2	-1	0	1	1
-3	-28	-11	-2	-1	0	1	1
7	8	9	6	3	0	-10	-8
7	8	9	6	3	0	-10	-8
1	8	-2	-2	-4	1	-2	3
1	8	-2	-2	-4	1	-2	3
-16	-26	-5	-1	-3	-3	-17	-5
3	6	-9	-5	0	4	0	2
0	2	2	0	-3	-8	-2	2
2	28	9	3	2	1	-11	-11
-9	-27	1	0	-1	10	0	-10
11	24	8	1	-1	-1	-2	3
4	3	1	3	4	-1	-9	-9
3	19	-1	-4	-3	-10	6	1
0	15	-4	1	0	-3	-15	0
14	30	2	-1	-5	-6	2	2
0	2	3	-1	1	-9	0	-4
9	15	0	0	4	10	4	-7
7	-1	2	-1	3	7	11	9
5	14	-5	-2	0	4	5	11
-5	-6	0	-1	-4	2	4	-1
-5	-6	0	-1	-4	2	4	-1
-4	3	1	0	0	10	-11	-5
-2	2	-2	1	-1	7	6	-2
-5	-3	0	-2	-4	-23	-18	-9
3	1	1	-3	-3	5	3	-6
-8	-16	0	0	1	1	1	6
-12	-14	0	0	-2	-3	-4	-2
-1	2	-8	-3	0	-1	-4	-6
-1	2	-8	-3	0	-1	-4	-6
3	5	0	-1	-1	-2	0	8
-3	2	-3	0	-2	-8	-3	1
-5	-25	-6	-3	-2	0	1	-3
0	-5	8	-1	-2	2	-1	-1
-12	0	-1	-4	-4	-3	0	-2
-12	0	-1	-4	-4	-3	0	-2
10	27	-7	-1	2	4	-6	-16
3	39	12	0	3	6	-2	-1
10	1	-11	-2	-4	-4	1	7
10	1	-11	-2	-4	-4	1	7
9	27	-1	1	-1	-3	1	-7
-3	-15	-8	-2	-3	3	0	-21
-28	-35	-4	-2	-1	9	1	-4
7	19	-3	-1	-2	9	1	10
0	-16	1	3	-3	-3	5	4
5	-13	-5	1	-2	-6	2	5
5	-13	-5	1	-2	-6	2	5
8	11	6	-1	0	-7	5	5
8	11	6	-1	0	-7	5	5
-16	-29	-3	-3	-2	5	-1	-6
-16	-29	-3	-3	-2	5	-1	-6
-17	-53	7	1	2	5	0	-3
-6	22	11	0	2	5	10	-1
10	28	11	2	-1	-2	0	-2
-1	-12	-11	-4	2	2	1	6
10	59	13	1	-2	0	-2	4
-3	-3	-1	2	-3	-6	-9	-4
-3	-3	-1	2	-3	-6	-9	-4
8	16	-26	-3	-1	3	8	-5
8	16	-26	-3	-1	3	8	-5
-1	-7	-9	-4	-3	4	-10	-6
-1	-7	-9	-4	-3	4	-10	-6
-16	-58	-7	2	4	31	9	3
6	20	11	0	-4	-6	4	4
5	26	-6	-3	-1	-14	-9	-7
-18	-10	2	2	-1	-3	7	-5
12	8	1	-1	-4	-8	-9	0
-7	-24	-3	0	-3	-6	7	6
-15	-10	17	3	-2	4	-2	-12
12	31	-1	-1	-1	-9	-6	-11
6	6	-3	-5	-2	-3	-2	-3
-24	-88	0	2	-7	-22	-14	-8
-24	-88	0	2	-7	-22	-14	-8
7	25	3	-1	-1	17	-1	0
7	25	3	-1	-1	17	-1	0
-5	7	1	0	-1	-12	-8	-1
-3	-2	-5	0	-3	6	1	-3
9	18	1	-1	1	4	10	5
-4	-5	1	0	0	3	2	1
0	1	-5	2	0	1	-9	-7
-8	-16	1	1	3	-4	6	-4
-4	-12	-5	-3	-2	2	1	-4
-3	10	0	-3	0	-5	0	-9
-4	-4	2	-1	-1	5	3	12
-4	-4	2	-1	-1	5	3	12
3	11	-3	-1	-2	-2	5	3
-3	6	-1	1	0	-2	-10	10
1	-1	2	0	0	2	7	4
1	-1	2	0	0	2	7	4
-6	-2	3	1	-1	4	-3	-5
8	14	0	0	1	-1	8	0
-6	9	2	-1	0	3	8	14
-5	2	-8	-3	-2	-3	1	3
7	2	-9	2	5	7	-1	-3
12	-10	2	0	-4	-13	-7	-7
12	-10	2	0	-4	-13	-7	-7
8	20	-1	-3	-5	-5	0	-4
-3	13	0	-2	-1	-5	-10	0
6	8	4	0	2	0	-5	-12
-6	16	0	0	3	11	6	6
13	18	-14	-3	-2	1	-4	-2
-4	-30	-3	0	-2	3	1	-1
-4	-30	-3	0	-2	3	1	-1
-13	-14	-1	0	-6	-49	7	9
-2	-22	7	-3	2	3	15	3
-23	-46	10	-1	-2	7	-23	4
-22	-7	-6	-3	-1	9	-8	-13
11	24	6	1	-4	-30	-8	1
18	22	4	2	3	-4	-16	4
-18	-24	-4	-2	-1	7	1	-7
18	65	-5	0	-4	-4	-5	-5
-10	37	12	-5	-7	25	-8	-15
2	35	-12	1	7	9	34	14
14	-1	-23	-3	-10	-5	10	4
-14	-47	-11	-1	-8	2	-15	-1
-19	-41	3	6	7	14	20	-10
-19	-41	3	6	7	14	20	-10
-8	-13	2	-2	-5	-9	-13	4
-8	-13	2	-2	-5	-9	-13	4
2	3	0	0	-4	-9	-13	-6
2	3	0	0	-4	-9	-13	-6
-5	0	-3	-3	-1	4	-8	-9
1	-8	-3	2	5	-6	1	3
1	-8	-3	2	5	-6	1	3
-13	-39	-6	1	10	12	4	8
17	23	-1	-2	3	12	10	5
3	10	-1	-1	1	5	-7	-12
3	10	-1	-1	1	5	-7	-12
7	17	-4	0	4	-2	8	-7
7	17	-4	0	4	-2	8	-7
-2	22	-3	-2	-19	-6	-4	-3
-2	22	-3	-2	-19	-6	-4	-3
1	-17	-8	-1	4	-14	27	12
1	-17	-8	-1	4	-14	27	12
4	16	8	1	11	42	-5	2
36	86	0	-1	6	6	4	-6
-5	-4	-2	0	4	-2	-7	1
0	-1	5	0	-4	-4	-9	-10
-10	-48	-7	0	0	-6	2	-3
8	11	-2	-5	-3	2	4	5
9	10	2	-1	-1	-3	5	6
-3	-30	8	5	3	6	2	1
15	22	-6	3	-2	1	12	-1
-5	-7	-1	-7	-8	-15	-28	-8
-2	4	4	1	-1	-1	7	3
-2	4	4	1	-1	-1	7	3
-2	4	4	1	-1	-1	7	3
1	-3	-11	-2	1	-5	-5	4
1	-3	-11	-2	1	-5	-5	4
-3	-4	-1	-3	-1	-2	5	0
0	-1	-5	0	0	-8	2	-1
-23	-20	1	-1	-6	1	-7	1
-5	20	1	7	4	7	17	5
-5	20	1	7	4	7	17	5
6	31	-1	-3	-5	-6	0	4
2	10	-3	-2	-3	-2	-5	-4
-29	-32	4	-2	0	-7	-4	-4
11	24	2	0	0	-3	-3	0
0	18	3	5	1	2	9	1
-5	-7	-14	-1	1	0	-4	-5
-14	-51	-8	-4	-5	-6	-13	3
-6	3	4	-2	-3	0	-6	3
14	39	9	2	-1	-4	-6	-7
4	28	12	5	0	0	-4	-4
-2	-6	2	0	0	-1	2	0
10	6	-3	-4	2	3	-1	-2
6	9	-4	-1	0	-2	5	3
0	5	5	0	-1	1	0	-2
-11	-2	-11	-4	-3	-7	-3	-3
12	6	-6	-2	-3	-3	10	9
1	-3	-9	-2	-1	-2	8	-3
-2	2	0	0	1	1	-4	-2
-2	-7	1	-1	-1	-5	-12	-6
-14	-14	-1	-5	0	-1	4	3
4	6	-8	2	-3	-2	1	0
4	-10	3	-1	-2	0	1	2
6	7	0	-1	1	3	5	-3
2	1	-3	-2	-3	1	1	2
2	1	-3	-2	-3	1	1	2
1	2	-2	-2	-1	-2	5	7
-4	-4	1	2	1	-3	-1	-2
-1	3	-2	-2	0	-2	-9	-1
-11	-12	3	3	4	1	9	2
7	9	-3	-3	-3	-1	-4	-5
-3	2	-5	-1	-2	2	12	2
-2	4	3	-3	-3	-3	-7	-2
14	3	0	0	-1	-1	8	10
-5	-10	-7	-1	-2	1	3	2
-1	-46	2	-6	2	7	3	2
6	10	-3	-1	-2	-4	-2	-2
-5	9	4	-1	0	7	2	0
-9	-12	-8	-5	-4	-1	-1	-1
7	-1	-4	-2	-4	-8	3	-1
-2	-7	0	0	-2	-1	-1	2
6	36	-15	-3	-3	-1	-3	-3
4	7	-7	-1	-2	-4	1	5
0	-2	2	-2	-1	-2	-8	-6
-28	-17	3	-1	0	-1	7	-3
3	0	-4	-1	-2	-4	2	-1
3	0	-4	-1	-2	-4	2	-1
-8	-20	-2	1	2	1	9	3
5	-1	0	-1	-2	2	-1	2
10	9	0	-1	0	-1	-12	-5
-8	15	4	-1	0	3	6	-10
8	3	-5	0	-3	-1	-2	2
-3	-1	-3	-3	1	-4	-6	-5
-1	10	7	1	1	-1	2	0
7	30	-13	-1	-5	-9	2	2
2	-23	-6	-1	1	4	3	-3
-5	-4	12	-2	1	3	-1	2
-1	18	-11	-1	-4	-8	-7	-7
6	28	12	0	-1	1	-3	0
3	23	3	1	0	-1	8	-2
-4	-25	-4	0	-6	-7	-6	0
2	-9	3	1	-5	-5	-12	-2
2	-9	3	1	-5	-5	-12	-2
-2	17	-9	-2	0	-1	10	3
-2	17	-9	-2	0	-1	10	3
0	-6	5	1	0	3	-7	-2
0	-14	-5	0	-3	-4	-2	2
-17	-21	-1	-2	-1	0	-2	-4
-11	19	-1	-2	0	0	-3	-5
-11	19	-1	-2	0	0	-3	-5
-12	-1	7	-1	1	0	12	1
-2	1	-5	1	-3	-2	-5	-2
13	5	-4	0	4	2	20	13
-1	-13	9	2	3	1	-9	-5
16	-6	-2	-2	-2	-2	-2	4
6	-12	0	0	-2	4	12	7
4	38	6	1	3	2	-1	-6
-2	9	1	0	-1	3	1	1
4	26	5	-1	-1	0	16	6
1	9	7	5	0	-2	-5	-4
-9	-50	-6	0	-3	0	0	1
-2	-4	7	-1	0	3	4	3
3	-5	-11	-2	0	-2	3	-2
-7	-37	-9	0	-2	-4	-8	-6
0	17	8	4	2	0	6	1
-6	-4	-1	-2	-1	1	-12	-4
-9	-3	-8	-4	-3	-3	0	1
8	-13	1	3	0	2	5	-2
-6	12	-8	1	0	-4	-7	0
7	-4	-7	-3	0	-1	5	3
6	-13	1	-1	-4	-2	-5	-1
-13	-13	-2	-2	-3	3	7	-2
0	1	7	-2	-1	1	-1	-5
8	3	1	0	1	-1	1	-2
-2	-11	-5	-1	0	0	-1	-1
-13	-14	-1	-1	-1	-2	11	0
-5	-15	2	0	2	2	16	2
0	-11	-8	-4	-5	-3	2	-2
10	2	5	-3	1	6	1	-1
-3	-7	9	1	3	5	11	6
4	10	-1	0	3	1	0	2
6	11	-5	-3	-2	-2	5	-2
5	6	1	2	-1	-6	5	-5
-1	-14	3	-2	0	-2	-1	0
-2	8	-2	-1	-1	-8	-15	-2
8	4	-10	1	-4	0	5	5
-12	2	-8	-1	-1	-2	-4	-2
-4	-2	-2	-3	-1	1	3	-2
-6	24	12	1	-3	0	-7	-6
-2	-24	1	2	0	0	-8	-6
1	7	2	1	1	0	-3	-4
-2	-26	4	-1	-3	-2	-10	3
-7	-13	-4	-1	0	-2	3	2
13	23	3	-2	-3	-2	-2	-2
-3	1	5	-1	-2	-1	1	-3
9	13	0	-1	3	6	-5	-2
11	14	2	-1	-3	2	6	0
-6	-1	2	-1	-1	1	-1	0
-2	12	-2	-2	0	0	0	-4
-5	-12	6	-1	1	6	4	3
7	12	2	1	0	-5	6	1
-5	0	2	0	1	1	0	-3
1	14	-6	0	-1	0	2	2
-7	-16	0	-1	2	3	3	0
-11	-10	-7	-3	-2	-4	2	-6
9	9	0	0	-5	-4	-4	-2
13	18	0	-1	0	-3	-14	-1
-19	-21	3	0	-2	-1	-5	-8
-13	-3	2	0	-1	-3	0	1
11	3	-4	1	-3	3	4	2
6	8	-13	-2	-2	2	5	5
-4	14	13	-1	-2	2	-1	-2
-1	-6	-1	0	0	-1	-4	3
-4	-30	-4	-1	2	-1	1	0
-11	-7	-4	-1	-3	0	-4	0
-2	15	-2	-2	-3	-2	-3	1
6	5	4	0	-1	0	-7	-2
3	20	-2	-1	-2	0	4	1
0	10	-2	0	-1	-2	2	-2
0	1	-2	-1	-4	-2	-1	0
10	14	1	0	-2	-1	-8	-2
-6	2	0	-2	-1	0	6	1
-23	-11	0	-1	-1	0	-5	-2
2	-6	-1	-1	-1	2	4	6
-10	-11	3	-1	-1	1	-5	-5
0	-7	-3	-6	-3	0	-2	-4
6	10	1	0	-4	-4	1	-1
4	21	-4	1	-7	-4	-8	-4
-1	-36	3	-1	1	0	-4	-1
-14	27	0	0	0	-7	-3	-2
0	-3	-2	0	-1	5	-4	-1
0	-3	-2	0	-1	5	-4	-1
2	2	1	-2	-3	-2	2	-5
2	2	1	-2	-3	-2	2	-5
0	-3	5	1	-2	-3	-13	-2
-6	-3	7	2	-1	1	-5	0
-5	-2	2	-1	-2	-2	-4	-4
2	7	-5	-1	-4	-4	14	3
2	7	-5	-1	-4	-4	14	3
0	-3	-6	1	2	3	3	-1
0	-3	-6	1	2	3	3	-1
4	5	-6	-1	-2	-1	-5	1
-4	14	8	-2	2	-3	5	1
-2	-2	-2	-2	-4	-4	2	0
0	-13	2	1	1	6	6	2
-2	-7	1	2	-2	-1	-4	-2
-6	3	8	2	-1	2	-7	-5
-3	-12	-1	0	-1	5	1	-4
-10	-1	2	-1	2	-2	3	-2
-3	9	-1	-4	-4	-3	-5	-4
-4	24	3	0	1	6	3	-3
-4	24	3	0	1	6	3	-3
-6	-19	-3	0	-4	-8	-3	-1
-3	13	-1	-2	-3	-3	-1	0
-3	13	-1	-2	-3	-3	-1	0
-11	-4	3	-1	-1	1	-1	1
-11	-4	3	-1	-1	1	-1	1
-11	-4	3	-1	-1	1	-1	1
-11	-4	3	-1	-1	1	-1	1
-11	-4	3	-1	-1	1	-1	1
-14	-8	-6	0	-1	-4	-3	-9
4	12	1	2	-1	-3	5	-2
-5	7	1	1	-1	2	-8	-3
-5	12	-1	1	-2	-1	6	2
3	16	5	-3	-2	-3	-4	-4
-7	-3	-2	-4	-2	-1	6	-5
3	13	6	4	-4	-1	0	2
3	13	6	4	-4	-1	0	2
4	-10	-5	-1	0	-4	-2	-1
-1	27	6	1	-1	-2	0	0
1	1	-1	1	-2	-3	2	1
-8	-1	-1	-1	-1	0	7	4
-3	-8	3	0	-2	-2	3	-4
-10	0	-1	0	-1	-1	-1	1
4	-5	-7	0	1	-2	-6	-1
3	14	-7	0	-2	-1	-4	1
7	0	-2	-3	-2	-2	-1	0
5	-12	14	1	2	5	4	4
-20	-28	4	0	-4	-4	-8	1
4	10	-3	0	-2	-5	-3	1
-6	-16	-5	-3	-1	2	9	-3
4	13	1	-2	-1	-4	-7	0
-1	10	-4	-1	-2	-1	1	1
-4	-27	-1	0	-4	-4	-3	-1
-6	-15	-11	-4	-1	-7	-16	-6
5	0	8	2	-3	1	-3	-3
5	0	8	1	0	2	2	-4
4	5	-3	1	-2	-2	-4	-3
-7	-37	-2	1	0	6	2	-1
5	35	-4	-2	-2	-6	-4	-4
0	-7	-4	-3	0	1	5	1
1	-21	-4	1	1	-6	-5	0
8	24	9	-1	0	0	1	-4
0	-1	-6	-2	-7	-3	-4	1
0	1	-2	-4	-4	1	7	2
-10	-10	10	0	-2	-7	-7	-3
3	-8	-1	0	-1	-2	-3	-3
1	-47	-13	-1	0	-2	0	0
-1	-12	1	0	1	3	5	1
2	16	4	1	-3	0	2	3
0	8	-2	1	-3	-5	-7	-3
-14	-19	12	4	1	4	5	2
-7	24	0	-2	-3	-2	-1	0
-7	24	0	-2	-3	-2	-1	0
5	-25	-7	0	1	-1	-3	4
0	10	2	-1	-2	4	-5	1
1	15	2	1	3	-2	0	-2
3	1	1	0	-1	5	5	1
6	13	-2	-1	1	0	3	-1
10	0	-3	0	0	-5	-4	1
-4	10	3	3	-2	-1	-9	-5
-9	1	5	1	2	-4	-11	-3
-21	-14	1	2	1	0	3	2
6	7	3	-1	-3	1	-8	-4
14	36	-9	-2	-5	1	3	3
-2	-12	-5	-2	0	7	12	4
-8	-10	-3	-3	-1	-2	3	-5
2	-4	-5	-1	0	-6	5	0
-2	6	-2	0	-2	3	9	8
7	-2	1	1	0	2	-1	0
13	-6	-1	0	1	1	1	2
0	-23	-3	-1	1	-3	-8	-4
-6	17	23	4	2	0	-5	-9
2	9	-4	1	-2	1	-4	-4
-22	-24	-4	-5	-3	2	-9	-4
3	10	2	-1	-1	-8	-7	-3
3	10	2	-1	-1	-8	-7	-3
8	-18	-1	0	-1	5	2	2
-7	0	-4	-1	-2	-2	-1	-2
-7	0	-4	-1	-2	-2	-1	-2
-4	1	0	1	-1	0	5	-8
8	1	3	-1	-2	-1	-8	-2
19	34	-6	0	0	-3	-6	1
-6	-38	-4	0	-2	1	2	-1
-12	-18	-2	-1	1	1	2	-1
-2	-3	0	0	-6	-7	-8	-4
7	10	-1	-2	1	-1	9	5
-17	-18	1	-1	1	-1	-7	-5
3	6	6	-1	-3	-2	-10	-4
-11	9	-13	0	0	-2	-3	-6
8	0	6	-2	1	3	-1	1
-15	23	18	2	-3	-3	-4	-2
1	1	-3	0	-4	0	-4	-1
3	-3	-7	0	1	-3	-4	-1
-3	9	-2	-5	-1	0	-6	-1
7	2	2	-1	-2	-2	-1	2
-2	12	7	2	-1	0	3	1
-5	2	-6	2	0	-3	-3	-1
4	1	-8	-4	-3	-1	-6	-5
-5	2	-3	-2	-5	-6	-15	-1
1	22	-3	-2	-2	-5	8	1
-1	-7	0	1	-2	3	2	-2
5	-2	-1	-3	-1	-3	-8	1
-3	-23	2	-3	-1	4	14	5
3	7	2	0	1	2	11	-2
-5	-13	-3	-1	0	1	-4	-6
-6	10	-2	-1	-1	-1	4	0
-3	-18	-3	2	-3	-1	-9	-1
12	10	-1	0	-2	-2	-17	-7
9	19	-4	-2	-1	-1	1	3
0	14	1	-1	-2	-6	-7	3
3	-5	-4	-1	0	-5	-4	-3
2	10	1	0	3	3	6	0
-1	1	7	2	-3	-2	5	2
-3	-13	-2	-2	-3	3	6	1
-4	-9	-2	-1	3	2	-2	-2
7	9	2	-2	1	-1	-1	-3
12	5	-2	4	1	2	-6	4
0	-6	-1	-2	-5	-4	1	-1
-17	-65	-3	-3	2	1	-3	0
8	21	3	-1	-3	-1	-3	-2
-4	52	25	1	-4	-4	-2	4
-2	-10	-3	-1	-1	2	0	-1
-5	-6	-9	-2	3	-4	-7	-3
-2	2	0	1	0	-5	1	0
-2	14	-2	1	-3	-3	-5	3
0	4	1	0	0	1	-7	-8
0	-2	2	1	-4	-6	2	-3
1	-9	-2	0	0	5	6	5
-5	-4	-5	0	-3	-10	-3	9
0	-6	-2	-3	-11	-72	-4	-12
7	3	-3	-5	-3	18	12	-1
-19	-9	-12	-8	-1	-1	-19	-76
-8	4	12	8	6	25	17	7
-40	19	-15	-6	-5	-1	-9	-2
3	42	-11	-14	1	6	35	2
0	-19	-8	-1	-9	-36	-33	-17
34	19	-12	9	-5	-69	-52	-12
1	-42	17	6	4	14	2	3
-30	-19	18	0	0	10	26	10
14	10	-3	-6	-2	-10	-25	14
15	1	2	-5	-4	-9	-10	23
4	6	-2	-6	-6	-4	-3	9
-16	-11	2	2	2	-2	-10	-16
13	48	-6	-4	-4	-7	8	12
11	3	-8	-2	1	-2	4	7
-14	-25	-6	0	-3	1	-3	-5
-5	11	1	1	-4	1	2	-6
1	-1	-2	0	1	4	7	0
-8	-31	2	-2	-3	-1	3	-4
4	-4	5	0	0	-1	-10	2
12	4	-2	-2	1	-1	3	5
-7	-11	2	-2	-1	-1	1	-3
-2	7	2	0	-1	-7	-6	4
-2	-5	0	0	0	6	4	-3
-2	-3	0	0	2	2	-6	-7
4	14	3	1	-5	-4	-5	2
1	-5	-5	0	-2	0	1	-4
-2	0	-4	-1	0	2	5	2
0	-5	1	-1	-3	-4	0	-2
-7	-2	4	-1	2	3	-3	-4
-2	-2	2	0	-2	-1	3	3
-1	-1	0	-1	-4	-3	-4	-1
-4	-5	-3	-2	-3	-1	-1	0
-7	-19	-6	-3	-2	-4	-6	-6
11	12	-1	1	-2	-1	3	2
6	7	-5	-2	0	-4	4	4
5	30	-9	-3	-3	-6	1	5
0	-7	-1	-2	-1	1	2	-2
0	-14	-5	0	-2	1	0	-2
3	-7	6	2	1	2	1	2
-1	-8	3	1	-1	-1	5	-4
6	2	-14	5	5	2	0	-1
-7	14	13	3	2	2	0	-2
-1	-6	0	-2	1	1	2	2
-21	-5	-1	-3	-3	1	-5	-1
-2	2	-5	-1	2	-2	3	-1
2	-1	4	-2	0	2	3	1
2	3	-1	-2	-2	-4	1	3
2	3	-1	-2	-2	-4	1	3
-3	-2	-1	-2	-4	0	3	0
-3	-2	-1	-2	-4	0	3	0
-3	-3	1	-1	-1	2	-2	-3
1	-3	1	2	2	1	-1	-1
1	-3	1	2	2	1	-1	-1
-3	1	3	-2	0	0	-5	-3
-3	1	3	-2	0	0	-5	-3
-3	1	3	-2	0	0	-5	-3
1	7	1	0	0	3	1	0
1	7	1	0	0	3	1	0
3	0	-4	1	-1	1	5	0
0	0	-1	-3	-3	-1	1	-3
0	0	-1	-3	-3	-1	1	-3
1	1	0	-1	-2	0	0	0
1	1	0	-1	-2	0	0	0
-1	1	0	0	2	0	-2	-2
-1	-3	2	-1	-4	-5	0	-1
-1	-3	2	-1	-4	-5	0	-1
-1	-1	1	1	0	0	0	0
-1	-1	1	1	0	0	0	0
-1	-3	0	0	-2	0	0	-2
1	3	-3	-1	-1	-1	1	1
-1	2	2	-1	-1	-1	1	-2
-1	2	2	-1	-1	-1	1	-2
-2	-3	2	1	2	0	2	1
-3	-2	-1	-1	-2	1	-2	-3
1	-2	1	-3	-2	1	2	4
1	-2	1	-3	-2	1	2	4
1	0	-1	-2	-3	-2	-3	-3
-5	-6	-4	-1	-1	-6	-13	-20
5	3	1	-1	-1	4	10	3
2	-4	-3	-1	-2	-3	-5	-12
1	0	-1	-2	-2	-1	3	2
5	5	1	1	-1	0	3	9
7	4	3	0	-2	-4	-11	-2
5	9	-2	-1	0	2	7	-3
0	-2	-2	0	-2	2	5	4
-2	-9	-1	-2	0	3	-3	0
6	7	1	-1	-3	0	1	2
-7	-9	-3	-1	-3	-1	3	4
-13	-11	-3	-3	-2	1	1	-1
0	0	0	0	-1	1	3	1
0	0	0	0	-1	1	3	1
1	-5	-3	-1	-1	0	-1	4
3	1	0	-1	-1	-3	0	0
3	-5	-5	0	-4	-4	0	2
-2	-2	0	0	-2	-1	5	0
1	2	4	-2	-2	-2	4	-1
3	10	-1	0	-3	-3	-6	-2
0	4	1	-1	3	0	-2	-3
0	2	-4	2	-2	0	3	1
3	-1	4	0	-3	2	-2	-4
-1	-3	-3	-2	-2	-2	3	1
-1	3	1	-1	-5	-1	-1	-1
1	0	2	0	1	-2	-1	2
-1	-3	-2	-1	-1	-1	-3	-1
1	-1	-2	0	-5	-4	-4	-1
-1	-1	-1	-1	-5	3	2	0
-2	-3	0	0	-5	1	1	-2
-3	-1	-1	-2	0	-4	6	1
-3	-9	-5	0	-1	1	3	0
-3	-9	-5	0	-1	1	3	0
-2	-5	-1	-1	-1	0	-5	-2
-2	1	1	0	0	-1	-4	-2
-1	3	-3	-2	1	0	2	-1
2	1	3	0	0	-3	-9	-1
0	1	-2	-2	-2	-3	0	0
-1	7	-2	-2	-2	1	5	-3
0	4	0	0	-1	-1	6	0
-2	-3	-1	0	1	0	-3	0
-7	-9	-2	3	-1	-1	0	0
-7	-9	-2	3	-1	-1	0	0
1	-5	1	-3	1	3	23	2
-2	-5	-3	-1	-2	-3	0	-1
-4	-4	-1	0	-1	3	9	-1
5	8	5	-1	-5	2	10	-1
-11	1	-3	-1	1	6	2	-8
7	1	-2	-2	-1	-4	-9	-3
1	5	2	0	-1	-6	-24	-2
-21	-2	-3	-2	-2	-4	4	-5
5	-4	3	0	-2	-12	-6	3
-5	9	1	-2	-1	5	-7	-3
0	-4	0	-1	-3	-1	-3	-2
3	-10	1	0	1	4	0	0
3	-10	1	0	1	4	0	0
-7	-11	-6	-2	-2	-3	-7	-2
-7	-11	-6	-2	-2	-3	-7	-2
13	18	0	0	-2	-7	-5	-1
-12	-13	-3	0	0	0	7	2
4	5	-3	0	0	-2	-5	-3
15	20	0	-1	-4	-5	-2	-3
-7	-12	0	-2	2	2	-1	-4
0	11	-2	-3	1	1	-5	-3
4	-20	-5	0	-1	1	6	6
-7	6	1	-2	-4	-8	-14	-3
-3	3	-3	0	-4	-5	1	5
-3	3	-3	0	-4	-5	1	5
-10	-11	1	-1	0	-6	2	-1
-14	-8	3	-2	-5	3	-4	-3
0	5	1	-1	1	3	1	6
11	5	1	3	4	-3	3	2
1	3	2	-2	-3	-1	-6	5
1	3	2	-2	-3	-1	-6	5
-4	3	5	1	1	0	-3	-6
2	-14	6	1	-4	-4	-13	-4
2	8	-1	0	-1	3	-1	-4
8	9	-3	0	-1	-3	-3	-11
-23	-33	-5	-1	-3	0	-4	0
-1	-5	1	-2	-3	0	6	-3
6	23	-5	-3	-1	6	7	-1
6	23	-5	-3	-1	6	7	-1
1	7	5	1	-2	-8	-4	2
-4	-3	-1	0	1	-1	6	4
0	6	-3	-4	0	4	0	1
-5	-7	1	-1	2	-4	-9	3
12	25	2	0	2	2	4	4
-14	-30	-1	2	-3	-3	-9	-3
2	-6	2	0	-3	-4	-5	-3
-8	0	0	0	-3	-3	-1	-2
14	-18	-6	-1	-2	5	-5	-11
-9	-29	-8	-2	-2	-4	7	6
-9	-29	-8	-2	-2	-4	7	6
-11	-17	-2	-2	-3	5	-5	-6
-11	-17	-2	-2	-3	5	-5	-6
0	17	3	0	0	4	-13	-1
0	17	3	0	0	4	-13	-1
29	64	2	3	-1	0	13	10
47	109	1	-1	-1	-4	-7	-4
-10	-20	-4	2	0	-2	6	13
6	-23	-8	-4	2	8	7	3
15	8	-5	0	-10	-30	6	-3
15	8	-5	0	-10	-30	6	-3
-8	-7	-7	-6	-5	15	-21	5
12	57	-12	-9	-6	-6	-24	-18
12	57	-12	-9	-6	-6	-24	-18
-26	-48	3	4	0	-13	-22	-10
-18	-22	-8	-2	-3	-27	18	18
0	-31	2	0	5	-14	25	8
2	9	8	5	16	11	3	-4
-2	1	1	1	-7	-24	2	0
-1	-2	1	-1	-2	-6	5	-1
22	54	1	-1	-7	9	-6	6
6	-12	0	1	1	2	11	3
0	2	2	-2	1	8	-9	-3
9	35	-1	-1	4	8	16	0
2	18	0	-3	-4	-3	-11	-6
-9	-7	8	2	1	2	4	6
15	48	5	-1	-3	8	-3	-10
15	48	5	-1	-3	8	-3	-10
-3	-10	5	2	-3	4	-9	-3
-3	-10	5	2	-3	4	-9	-3
5	35	0	-2	-2	4	9	-6
-10	-17	-1	3	22	4	-2	2
-6	4	1	-2	-2	1	-4	-9
-1	4	-4	0	-5	-3	6	-1
-6	-19	3	1	1	5	-3	-1
-6	-19	3	1	1	5	-3	-1
-3	1	-1	-4	-2	1	-5	-3
3	-9	-2	-1	-4	0	2	5
3	-9	-2	-1	-4	0	2	5
-8	-3	0	0	3	-2	-4	-1
-8	-3	0	0	3	-2	-4	-1
7	0	-4	-1	-3	1	-5	-4
-2	2	1	0	-2	-2	-2	-2
0	-2	-1	-3	-5	1	-1	-2
11	3	-11	1	-2	1	-1	-1
1	10	-2	-1	-1	-6	0	-2
-12	0	-1	2	0	0	-13	-19
4	-32	-8	-1	-4	-1	5	5
-9	-2	-7	-3	1	3	-6	-3
-15	-22	2	-1	-3	-8	2	3
3	-6	2	0	-2	4	1	7
2	15	28	4	-1	2	-6	-5
-3	-8	2	1	0	-6	-5	-2
-16	15	5	-1	1	7	-2	3
20	55	13	2	-2	3	-4	5
0	3	-5	-4	-4	-4	5	-4
0	3	-5	-4	-4	-4	5	-4
-8	10	8	-2	0	-2	-13	-12
-8	10	8	-2	0	-2	-13	-12
-6	4	9	5	-1	2	4	9
-6	4	9	5	-1	2	4	9
12	8	-14	-5	-5	-2	-15	-5
-3	-18	-10	-3	-6	-7	-13	-10
-16	-22	-4	1	-9	-4	-12	-10
-4	-20	-5	-1	1	4	13	0
-4	-20	-5	-1	1	4	13	0
-6	3	18	1	4	0	8	10
-6	3	18	1	4	0	8	10
5	20	0	2	6	-6	0	-2
5	20	0	2	6	-6	0	-2
7	4	-7	-4	4	-4	-3	0
-3	-18	-6	-1	-3	-6	6	2
-3	-17	-3	1	1	0	-4	-10
-12	-58	2	-3	3	-5	-6	1
-6	-12	-4	-2	0	0	6	-5
-6	-12	-4	-2	0	0	6	-5
-9	-3	-6	1	-1	-1	6	1
3	11	-3	1	5	3	8	6
9	27	-1	-2	0	1	15	0
1	17	6	2	3	2	-3	3
-7	-20	-8	-3	0	2	0	1
-7	-20	-8	-3	0	2	0	1
-11	-25	5	2	2	-1	-13	-6
-11	-25	5	2	2	-1	-13	-6
-1	-9	-7	-3	1	0	10	4
-1	-9	-7	-3	1	0	10	4
-29	-37	5	1	-4	-7	5	-2
7	18	6	1	3	8	3	0
4	19	-3	-2	-2	-7	-5	1
-5	-20	12	1	2	-3	2	-3
7	-6	-2	2	-1	0	4	-1
-7	-24	0	-1	-3	-1	-1	0
-7	-24	0	-1	-3	-1	-1	0
-7	-24	0	-1	-3	-1	-1	0
-3	-28	-3	-2	-5	-1	0	-1
12	31	13	2	3	6	4	2
12	31	13	2	3	6	4	2
2	1	-11	-3	3	2	5	2
-5	-7	2	-2	1	5	4	-3
3	13	-6	-4	-1	0	-1	1
0	-5	-3	-2	-6	-8	-1	0
1	12	3	1	0	0	-1	-10
-7	-15	-15	-2	-3	-4	-1	-7
-8	-1	3	1	-2	3	-4	-2
-5	-39	-3	0	1	-1	2	2
-2	14	6	-1	-1	0	-5	0
6	30	5	0	0	-3	4	5
5	12	-6	-2	-1	0	-7	-3
-4	-2	0	3	0	1	-3	-7
-9	-8	0	-2	-3	-2	2	-1
-10	-28	-4	1	3	2	-11	-2
-5	-4	4	2	-2	4	15	5
0	8	4	0	0	-5	-3	2
-1	-6	0	0	-2	0	4	3
2	15	3	1	-2	1	4	0
-1	-2	-1	1	1	-6	-7	-8
2	-3	8	-1	0	-2	-3	1
1	-5	1	0	-1	-1	-1	2
5	18	5	0	-1	1	-4	4
5	18	5	0	-1	1	-4	4
-2	7	-2	-2	0	0	1	3
-2	7	-2	-2	0	0	1	3
-4	-20	-1	1	-3	-4	-2	0
13	38	0	5	-2	-3	-2	4
-2	-1	-1	-3	-5	-2	-7	-2
4	2	-1	1	0	-1	2	10
0	-1	0	0	-1	-2	-14	-3
1	-4	-3	-1	0	-5	0	-4
-1	33	-7	-5	-4	-2	-3	0
-2	-3	-3	-1	-5	-1	-7	-4
-7	-7	-4	-3	-3	-8	-11	0
-7	-7	-4	-3	-3	-8	-11	0
-4	3	2	2	2	1	1	0
-3	2	5	-1	-4	-2	-2	-5
-4	-8	4	3	0	-4	7	2
12	-8	-1	0	2	3	0	5
-6	2	-2	1	2	3	-2	-3
4	-1	3	0	-1	1	-4	-1
-2	-16	-7	-3	2	5	6	-4
7	15	0	0	-2	0	-8	-10
-4	-4	-5	0	0	-4	-9	-4
9	6	-1	-3	-2	-4	-6	-4
-6	-7	4	0	2	4	-6	-1
1	3	-3	-2	-2	-2	4	3
-7	-12	0	1	1	0	-7	-2
1	4	10	0	-2	2	-6	-2
6	11	-8	-4	-2	0	-11	-4
-8	-3	-10	1	-3	-3	2	-4
-8	-3	-10	1	-3	-3	2	-4
-11	-35	-1	0	1	0	-4	-3
4	8	-12	-3	1	0	4	0
4	8	-12	-3	1	0	4	0
-1	7	5	-2	-3	-2	4	1
-2	-15	1	-1	-5	-3	-5	0
-2	-15	1	-1	-5	-3	-5	0
0	-19	-9	-4	-6	1	8	0
-1	7	16	3	-6	1	-7	0
0	2	-6	-2	-6	-4	4	-1
2	26	1	-1	1	2	-1	1
2	26	1	-1	1	2	-1	1
2	26	1	-1	1	2	-1	1
-3	-5	0	-4	-2	-3	-3	-1
6	17	9	2	2	0	-1	-2
3	3	4	1	-2	-4	-6	-2
-21	-14	-5	-2	1	0	15	3
7	56	7	-1	-1	-5	-11	-5
-1	9	7	-2	-2	2	-11	-2
5	3	-5	-1	-3	-3	-9	-1
-1	15	4	-1	-1	1	1	1
-7	0	5	3	1	0	5	1
11	2	-4	-1	0	-2	-1	4
2	4	-5	-3	-3	-5	1	-3
-7	-7	1	0	2	5	-2	-1
-12	-20	-3	0	-3	-2	-5	4
3	2	-5	-2	-3	-1	-4	-2
-3	-1	1	-3	-3	-7	-15	-4
-3	-1	1	-3	-3	-7	-15	-4
-1	10	0	-2	1	1	0	0
1	-18	-7	-3	-1	2	3	2
0	-3	-4	-3	2	-1	-8	-2
-1	0	1	-2	-3	0	2	0
12	3	0	-1	-2	4	-4	0
3	7	1	1	-3	-2	-12	-6
-1	7	-2	0	-2	-2	-3	3
-9	2	2	0	1	-4	5	5
-3	2	2	1	-1	-5	4	0
-7	15	4	-2	-4	3	-2	1
-3	-26	-8	-2	-1	2	0	1
13	37	6	-1	-2	0	-4	-7
13	37	6	-1	-2	0	-4	-7
0	4	1	0	0	2	2	-1
0	4	1	0	0	2	2	-1
0	4	1	0	0	2	2	-1
-2	-8	-2	-1	-2	-4	3	-2
-2	-8	-2	-1	-2	-4	3	-2
-2	-9	2	-1	1	0	-11	-2
-5	-32	-4	0	-2	1	-6	-7
-10	17	11	-2	-1	-3	5	0
-3	1	2	0	2	-1	7	1
15	9	-4	-1	0	-2	7	8
-2	-2	-2	0	-2	-3	3	0
-4	-9	-6	0	2	-1	-7	-3
-3	16	3	-1	-2	0	1	-2
-3	-6	-1	1	-2	2	12	9
-3	-6	-1	1	-2	2	12	9
-6	-22	-7	-2	-3	-4	-4	-4
-6	-22	-7	-2	-3	-4	-4	-4
3	3	5	-1	0	-2	-1	1
0	-20	-4	-1	-5	2	4	1
-1	-7	2	0	2	4	-2	3
2	6	-4	-4	-4	-2	1	6
0	4	11	0	0	2	9	0
-16	-39	-5	-2	-2	-3	-8	-2
-16	-39	-5	-2	-2	-3	-8	-2
-2	4	-1	2	-1	-2	-5	-3
-3	-5	-1	-1	-1	-2	-7	-3
1	-2	-3	-3	-4	-5	1	-6
1	-2	-3	-3	-4	-5	1	-6
-6	-9	-3	-1	2	4	3	-2
0	4	6	1	-2	-7	-4	1
0	4	6	1	-2	-7	-4	1
-2	-28	-4	2	-1	0	0	-1
13	-5	-2	-3	-3	-3	3	0
-15	-12	-4	0	0	1	-11	-5
3	-8	1	-1	-1	1	-5	-5
1	-14	-12	-4	1	1	9	1
1	-14	-12	-4	1	1	9	1
1	-14	-12	-4	1	1	9	1
1	-14	-12	-4	1	1	9	1
10	19	3	1	1	-2	-4	-4
0	3	-1	3	-6	-35	-11	-2
-5	2	0	0	0	4	1	-3
-2	1	0	-1	-3	-5	-47	-11
-4	1	2	0	0	14	2	10
-4	1	0	0	-3	-20	-11	-1
-17	-3	2	-1	-5	-8	-26	-22
-26	-14	-7	-5	-4	2	3	4
75	48	1	-5	1	3	-23	-3
-40	-82	14	18	6	30	0	-28
-7	17	22	6	6	10	18	-11
-7	17	22	6	6	10	18	-11
-12	-3	9	9	27	99	27	22
-47	-18	-2	3	-12	-60	22	31
-21	-28	6	1	-5	-21	-14	-1
-5	16	-1	-5	-2	1	-1	12
3	-6	-10	-3	-1	17	-3	-14
10	12	-4	-2	-4	-4	17	-4
31	28	1	1	-1	-1	14	15
2	13	2	0	-1	6	3	1
-17	-17	-5	0	-2	-6	-2	1
-12	-15	-1	-2	-3	0	-17	-8
4	0	-2	0	1	-7	6	7
1	-6	-4	-1	-4	6	2	5
1	4	-6	0	0	0	-10	-9
-5	-4	-4	0	-2	-9	-3	-9
1	16	-3	1	-3	3	1	0
-10	-11	1	0	-1	3	1	-3
3	3	-2	0	-2	-3	-3	-5
-1	-2	6	0	-2	-1	0	1
2	-6	-2	-3	0	3	-6	0
-1	-1	-2	-1	0	0	4	-4
0	-1	2	1	-3	-1	1	3
1	-3	2	1	-3	-3	1	3
1	1	-1	-1	-2	1	0	0
1	-3	-7	-1	0	-2	1	2
5	10	-4	-1	0	0	4	0
-1	-3	0	2	-1	0	1	-2
6	1	4	-2	-3	-1	0	-3
-7	3	-3	-2	2	-3	-2	-1
5	16	3	-1	-1	-2	-4	0
-4	-8	-1	-2	-1	-1	2	-4
-5	4	3	1	-2	1	0	-2
-7	-2	0	0	1	-2	-6	-2
-6	-9	-8	-1	-2	-4	-1	-4
-1	4	4	-1	-1	-5	-4	-1
3	-1	-6	-4	0	0	2	1
-1	-6	1	2	2	3	3	1
0	4	8	2	-4	-1	5	0
-3	-2	-2	-3	-5	-1	-5	-2
-1	0	-1	-2	-2	-1	-11	-3
-1	0	-1	-2	-2	-1	-11	-3
-3	-8	5	0	0	-4	1	1
-3	-8	5	0	0	-4	1	1
4	21	4	1	1	5	11	1
4	21	4	1	1	5	11	1
4	21	4	1	1	5	11	1
-3	-1	-1	0	-7	0	11	1
-3	-1	-1	0	-7	0	11	1
-4	-30	-5	2	2	15	-31	-3
-4	-30	-5	2	2	15	-31	-3
-10	10	-6	0	-1	-4	1	-4
-10	10	-6	0	-1	-4	1	-4
-8	-22	5	-1	2	8	14	1
-8	-22	5	-1	2	8	14	1
7	9	-2	-3	-4	9	4	0
7	9	-2	-3	-4	9	4	0
-4	-32	-4	2	-6	-8	-14	-1
-4	-32	-4	2	-6	-8	-14	-1
4	25	2	-3	-9	-14	-7	-3
4	25	2	-3	-9	-14	-7	-3
-10	-12	3	1	-6	-25	-12	0
21	20	-1	-2	-2	-6	5	5
-13	-14	1	2	-4	-2	-6	-3
-6	-16	-5	-3	-1	-11	1	-9
-6	-16	-5	-3	-1	-11	1	-9
-2	-6	-2	0	8	-6	-5	-2
-2	-6	-2	0	8	-6	-5	-2
-2	-6	-2	0	8	-6	-5	-2
1	-10	-4	0	-5	-6	-7	-6
1	-10	-4	0	-5	-6	-7	-6
1	8	2	0	4	3	8	-4
2	2	0	0	1	6	-5	-2
4	4	-2	-2	0	3	-1	-2
-2	-12	-4	-1	4	3	2	-2
3	2	2	-2	-1	4	1	0
-9	-9	1	2	1	-4	0	-4
-3	-2	-1	0	1	2	-1	-9
3	13	2	-2	0	0	-2	2
-4	-16	-7	1	-1	-7	-2	1
6	4	-1	1	-1	0	0	1
2	10	2	0	-3	3	-3	0
-8	-8	-3	-3	-2	0	4	-6
-4	-14	-1	1	-2	0	0	0
1	-5	-2	-2	-2	-3	1	7
-4	-8	-7	-1	-2	1	-1	-3
2	1	2	0	2	-1	-3	0
-5	-11	7	2	-2	1	1	-11
-9	-19	0	-1	2	-3	-1	0
-5	1	0	-3	-4	0	-2	1
7	5	-3	0	-2	3	6	3
-1	-9	-7	-1	1	0	0	1
-2	-1	-4	0	-2	-1	2	0
-3	-1	-1	0	-3	-1	-2	0
-7	-15	1	-1	-1	0	-2	-1
5	15	0	0	-1	-5	-2	3
1	-3	-1	-1	-2	0	-1	-3
-5	-10	0	-2	-1	-2	2	-4
-11	-19	-3	-2	-6	-3	-3	-4
-2	0	4	1	2	-1	-3	-1
6	8	0	0	-1	0	1	2
-1	11	3	-1	-2	-1	-1	2
-1	-4	0	-1	0	1	-2	-3
-1	-3	-7	-3	-3	1	0	-3
0	-4	-9	-2	-6	-4	-6	-1
2	1	2	-1	2	-1	1	-1
-1	-1	-3	-1	-1	2	0	-5
-3	-7	0	0	-2	-2	1	-1
-1	-6	6	1	-3	-3	-2	-1
-1	3	3	0	0	2	0	1
1	4	-1	1	-1	-5	-2	0
0	4	-4	-1	5	6	2	-2
-4	3	2	0	-2	-5	-4	-1
-1	0	-1	-3	-3	2	-1	-3
-1	0	-1	-3	-3	2	-1	-3
-1	0	-1	-3	-3	2	-1	-3
1	-3	-3	0	-4	0	-2	-1
1	-3	-3	0	-4	0	-2	-1
0	15	7	-2	2	0	-1	1
-4	-9	2	-1	-5	-1	-6	-3
-1	-9	2	-2	1	0	-1	1
-1	-9	2	-2	1	0	-1	1
-1	-9	2	-2	1	0	-1	1
0	-6	0	-1	0	1	-4	-3
0	-6	0	-1	0	1	-4	-3
-3	-15	0	-2	0	1	2	-2
-3	-15	0	-2	0	1	2	-2
2	-21	-8	1	2	2	-1	-1
2	-21	-8	1	2	2	-1	-1
-1	-13	-2	2	-1	-2	-1	-3
0	-2	2	-2	1	-3	0	-1
1	10	-7	-3	-4	-2	-1	-1
-6	-2	-2	-2	0	-1	-1	-2
5	-9	-8	-2	-2	-2	3	3
4	20	1	1	-5	-1	-2	-2
-4	20	3	0	-1	-6	-5	-4
-4	20	3	0	-1	-6	-5	-4
-3	-8	7	1	-1	1	0	1
4	18	0	2	-1	-1	0	1
-3	-5	-3	0	-1	3	0	0
-3	-5	-3	0	-1	3	0	0
3	17	-5	-1	3	-2	0	1
3	17	-5	-1	3	-2	0	1
-7	-26	-9	-1	-3	-2	-2	-3
-1	2	-4	-2	-2	-1	2	0
-1	2	-4	-2	-2	-1	2	0
1	16	6	2	-1	-1	-1	-2
-1	-6	-3	-3	-1	-2	0	-3
-4	-9	-5	0	-4	0	-1	0
7	26	0	-1	-3	1	0	-5
-5	-14	-1	0	-2	-4	-11	-8
-5	-14	-1	0	-2	-4	-11	-8
6	27	2	-3	-3	-3	-5	-5
6	27	2	-3	-3	-3	-5	-5
-12	-14	19	2	-2	0	-7	-8
-12	-14	19	2	-2	0	-7	-8
-31	-51	-9	1	2	3	2	2
-13	-38	7	0	-1	-10	-5	-8
-63	-100	-18	-3	-6	-5	-18	-7
17	89	-10	-3	0	2	2	-1
30	55	0	0	2	-3	11	8
-2	-17	0	-3	-13	-16	-9	4
-7	-13	-2	-4	-5	-8	-23	-13
-7	-13	-2	-4	-5	-8	-23	-13
4	6	-4	1	6	12	-11	-7
21	36	0	-1	5	12	10	5
21	36	0	-1	5	12	10	5
17	18	3	2	-5	-4	12	3
13	53	4	0	-13	-1	-12	-4
-12	-44	-13	-2	-5	6	3	3
16	30	13	2	-6	-7	3	0
16	30	13	2	-6	-7	3	0
16	30	13	2	-6	-7	3	0
0	-9	-17	-4	-15	-8	-5	-6
-7	-15	1	-1	0	-4	7	1
9	44	11	-1	3	13	7	12
-6	-2	3	-1	-3	-8	-17	1
2	10	0	-4	1	15	2	-1
2	10	0	-4	1	15	2	-1
-1	8	-1	0	-2	-9	1	-2
-1	8	-1	0	-2	-9	1	-2
16	17	6	1	2	-1	9	0
16	17	6	1	2	-1	9	0
3	2	-9	-4	0	5	-4	2
11	18	-9	-1	-2	-1	-3	-3
11	18	-9	-1	-2	-1	-3	-3
7	12	5	5	1	4	-1	-4
7	12	5	5	1	4	-1	-4
0	-1	-3	-4	-3	4	-2	-3
0	25	-5	-1	-3	-7	4	-1
-10	-4	2	3	-1	1	8	-2
-3	-19	15	-4	1	-2	4	3
-2	-8	-6	-6	-2	-6	15	8
-7	-37	11	0	3	12	10	0
-8	-10	2	0	-3	1	-8	1
2	11	6	5	1	4	0	4
-7	-3	-5	-1	-3	-3	4	-1
-2	9	8	1	-2	-4	0	2
2	13	11	4	5	-1	0	-1
5	9	6	3	-1	-2	-4	3
-6	-30	-3	-1	0	-5	4	5
4	8	-4	-1	0	2	-5	0
-1	6	-8	-5	-5	-3	0	1
-4	-19	2	2	-2	-4	0	2
-4	-5	2	-1	-1	0	-4	-1
3	3	-1	1	-2	-3	-2	1
-11	-3	0	0	4	-2	12	-2
-1	-11	-4	1	-1	0	0	2
-6	8	3	-1	4	2	1	-2
4	0	1	2	-2	2	-5	-3
4	15	24	4	0	4	5	3
-4	-8	4	0	-4	1	2	0
-2	-12	-9	-3	3	-1	-3	-3
-6	-4	-3	-5	-4	-2	0	5
-6	-4	-3	-5	-4	-2	0	5
2	-8	-2	-3	2	-1	-6	-2
1	1	5	1	4	2	3	2
-7	-26	5	2	0	-2	-1	3
-3	-8	-10	0	-3	-1	1	0
4	-1	-3	-1	-2	-4	-2	-4
6	33	-11	-2	1	-4	5	1
-15	1	4	2	0	3	5	-2
-6	6	9	0	-3	-2	-7	-1
3	4	4	1	-1	-4	1	-1
2	-4	-4	0	-1	-4	-2	-2
2	-4	-4	0	-1	-4	-2	-2
10	2	-5	0	0	5	4	-7
2	12	4	-2	1	-2	4	7
4	-28	-1	-2	-3	4	-2	-6
-7	3	9	4	-2	-1	0	-5
2	-6	-1	1	-2	0	0	3
-6	-45	-17	-1	-5	-1	-2	2
-11	-27	1	-1	0	-5	-10	-5
-3	24	10	0	-2	3	6	2
-1	-9	2	1	5	6	12	6
2	5	-10	-1	-3	-6	-10	-1
0	-4	0	-1	2	0	0	-4
0	-4	0	-1	2	0	0	-4
9	2	-7	-2	-1	2	8	6
0	-19	11	2	0	0	-2	1
0	-19	11	2	0	0	-2	1
-11	-5	8	-1	0	1	-5	-6
4	4	0	0	1	-2	5	-4
1	-3	-6	-4	-3	-4	2	1
4	10	-8	1	-1	2	0	-4
-8	2	31	0	-1	-5	6	5
14	3	-21	-6	-3	-3	-3	-2
14	3	-21	-6	-3	-3	-3	-2
0	-8	-2	0	-2	3	-12	-3
1	-8	7	0	0	3	9	-2
1	-8	7	0	0	3	9	-2
1	-8	7	0	0	3	9	-2
-7	-22	1	-3	-2	-3	-3	1
-7	-22	1	-3	-2	-3	-3	1
-10	-17	6	2	0	0	-4	-4
-10	-17	6	2	0	0	-4	-4
-10	-17	6	2	0	0	-4	-4
-10	-17	6	2	0	0	-4	-4
-10	-17	6	2	0	0	-4	-4
-10	-17	6	2	0	0	-4	-4
-10	-17	6	2	0	0	-4	-4
-10	-17	6	2	0	0	-4	-4
-10	-17	6	2	0	0	-4	-4
-10	-17	6	2	0	0	-4	-4
4	-9	-7	-1	4	0	5	0
-7	-10	-8	0	-1	2	6	-6
0	8	4	1	-1	1	-8	1
0	2	12	2	-1	-6	-13	6
-10	-5	1	-1	-4	-3	5	-9
-10	-5	1	-1	-4	-3	5	-9
-1	-30	-3	1	-3	-9	4	17
-1	-30	-3	1	-3	-9	4	17
-3	15	-10	-1	-1	-2	-6	-4
-10	-12	15	1	-1	-3	-8	0
-10	-12	15	1	-1	-3	-8	0
-2	-8	-2	-2	-1	3	-2	-6
-2	-8	-2	-2	-1	3	-2	-6
-2	-8	-2	-2	-1	3	-2	-6
-2	-8	-2	-2	-1	3	-2	-6
-7	6	5	1	-2	-2	-15	-9
-7	6	5	1	-2	-2	-15	-9
-5	7	-2	0	-3	-3	0	-2
1	10	0	-1	0	3	11	13
1	10	0	-1	0	3	11	13
9	22	-2	0	-3	-6	-5	-3
9	22	-2	0	-3	-6	-5	-3
9	22	-2	0	-3	-6	-5	-3
11	13	3	-2	-4	-2	4	4
11	13	3	-2	-4	-2	4	4
-8	2	-1	-3	-2	1	0	3
-8	2	-1	-3	-2	1	0	3
1	9	11	3	2	-1	-13	-12
8	17	-8	-2	-10	-17	-10	-10
8	17	-8	-2	-10	-17	-10	-10
8	32	-3	-3	8	16	2	-7
8	32	-3	-3	8	16	2	-7
8	32	-3	-3	8	16	2	-7
6	-17	0	1	-10	-28	-5	-1
6	-17	0	1	-10	-28	-5	-1
-2	-8	-7	-9	-1	10	0	12
26	23	-3	-8	-15	-38	-10	-9
40	6	-5	-1	2	24	32	-6
-37	-51	-30	2	2	6	21	25
-9	28	22	2	-9	-31	-42	-7
-32	26	-7	0	-3	12	-6	-13
0	-1	-15	6	-12	-45	-34	0
-14	-19	17	2	18	38	20	-14
23	10	14	0	6	15	29	15
2	-22	1	-8	-1	-14	15	1
16	11	1	0	0	2	-2	3
-3	5	-7	-2	-3	-23	-2	-10
-2	16	-5	-5	-4	-1	14	4
-3	-17	-2	-4	-3	0	8	8
-7	-3	-8	0	-2	-3	6	1
-4	0	-8	0	2	3	18	6
-26	-10	-2	0	-1	5	3	3
7	-25	-2	2	-2	-6	-10	-15
3	11	1	-1	-2	-3	1	-3
-8	-27	-2	-3	0	4	-2	5
2	7	10	0	2	8	1	-6
-4	11	0	0	1	4	-3	3
-5	-7	-4	-1	-3	-4	-1	0
5	-4	1	-2	0	2	4	1
0	-2	0	1	0	4	1	1
0	-2	0	1	0	4	1	1
-11	-3	-3	1	-2	6	2	1
1	0	1	-1	2	5	4	-6
5	2	4	-1	0	0	-8	0
-4	10	2	-2	-1	0	-6	-5
3	-4	-1	0	-1	-2	0	-3
-1	-4	-5	-4	-4	-8	3	-1
4	8	6	-2	-4	1	-5	-2
2	21	3	2	2	-2	4	1
1	-12	-12	-2	2	4	7	0
-2	-7	-2	-1	2	4	-2	0
0	-4	8	2	0	7	1	-1
5	18	-8	0	-1	0	0	0
-1	1	-11	1	-1	-1	-5	-2
-6	-12	-5	-5	-2	-4	1	2
0	-5	-2	0	-2	2	-4	-2
-4	3	-3	-2	-2	-4	4	-6
1	2	-6	1	0	-1	-1	-3
3	-6	-2	-2	-8	-3	-8	-4
0	-3	-2	-4	-3	-7	-6	-5
0	-3	-2	-4	-3	-7	-6	-5
-2	-7	8	-2	1	5	3	1
3	6	1	0	-1	1	-6	1
0	10	0	0	-1	0	5	-1
0	1	-1	0	-2	-2	-1	-1
0	1	-1	0	-2	-2	-1	-1
-1	3	-2	0	0	0	4	0
-1	3	-2	0	0	0	4	0
1	3	4	0	-4	-1	3	1
2	8	0	0	-4	-4	0	0
2	8	0	0	-4	-4	0	0
-1	-4	-4	-2	-4	0	1	1
-1	-4	-4	-2	-4	0	1	1
2	7	-2	-2	-6	-5	5	2
2	7	-2	-2	-6	-5	5	2
2	7	-2	-2	-6	-5	5	2
2	7	-2	-2	-6	-5	5	2
-1	0	0	0	-2	-2	-5	-2
-1	0	0	0	-2	-2	-5	-2
-1	0	0	0	-2	-2	-5	-2
-1	0	0	0	-2	-2	-5	-2
-1	0	0	0	-2	-2	-5	-2
-1	0	0	0	-2	-2	-5	-2
-4	-3	-6	0	0	0	2	1
-4	-3	-6	0	0	0	2	1
-4	-3	-6	0	0	0	2	1
-4	-3	-6	0	0	0	2	1
-4	-3	-6	0	0	0	2	1
-4	-3	-6	0	0	0	2	1
-4	-3	-6	0	0	0	2	1
-4	-3	-6	0	0	0	2	1
-4	-3	-6	0	0	0	2	1
-4	-3	-6	0	0	0	2	1
-4	-3	-6	0	0	0	2	1
-3	-1	4	-1	-1	-1	-4	1
-3	-1	4	-1	-1	-1	-4	1
-3	-1	4	-1	-1	-1	-4	1
-3	-1	4	-1	-1	-1	-4	1
-3	-1	4	-1	-1	-1	-4	1
4	8	3	2	-1	1	21	1
4	8	3	2	-1	1	21	1
4	8	3	2	-1	1	21	1
-15	-20	-2	-1	-4	-1	6	-2
-15	-20	-2	-1	-4	-1	6	-2
12	30	-1	-3	-3	0	-12	-5
12	30	-1	-3	-3	0	-12	-5
-1	1	2	0	-2	0	4	1
0	1	-1	0	-1	3	5	0
2	3	0	0	-4	2	6	8
-3	-1	1	-1	0	-3	-3	0
-3	-1	1	-1	0	-3	-3	0
-8	-6	2	1	-2	-3	-2	-2
7	4	3	0	-1	1	3	0
7	4	3	0	-1	1	3	0
-2	6	-4	-1	-1	-2	5	6
-5	5	-2	0	-5	-7	-12	-5
-5	5	-2	0	-5	-7	-12	-5
-1	-1	14	4	0	1	0	-2
1	6	-1	0	-3	2	-1	-1
-10	-5	-3	0	-9	-3	4	-1
-10	-5	-3	0	-9	-3	4	-1
-2	-1	0	-1	-3	-2	1	0
-1	-1	-1	-1	-5	-1	-1	-4
-2	-3	0	0	2	-1	0	-6
6	8	1	0	2	0	-2	1
[truncated: 8,856 more rows]
