# Supplementary material for: Flexible Virtual Reality System for Neurorehabilitation and Quality of Life Improvement
Source: Sensors (Basel). 2020 Oct 23;20(21):6045. doi: 10.3390/s20216045 (PMC7672612; doi:10.3390/s20216045)
Supplement: Supplementary file 1 [file sensors-20-06045-s001.zip › S4_EMG/User2/ImpingereManaFata.txt]

11	-1	-6	-3	2	4	2	-5
4	1	8	4	0	0	-6	-1
4	8	-6	-3	1	-1	5	15
-16	-1	-1	-2	1	-3	-5	-11
-40	-4	10	0	0	-5	-7	-6
9	-4	-4	-6	-2	0	-1	-4
4	0	3	-3	-2	0	4	6
4	0	3	-3	-2	0	4	6
3	5	-4	2	-3	-1	1	0
-8	-2	5	2	-1	2	1	-2
-8	-2	5	2	-1	2	1	-2
9	5	7	-4	0	8	1	0
9	5	7	-4	0	8	1	0
8	7	-8	-1	-1	9	7	7
6	10	-2	-1	-9	-32	-9	1
7	-2	0	-3	8	37	13	3
-3	3	-12	-1	-14	-31	-21	-14
-2	-10	-12	5	-36	-40	-47	-12
1	-1	7	-7	67	33	61	14
14	29	5	7	-58	-25	-58	-8
-11	7	-8	7	-42	-16	-46	-9
13	0	4	0	36	21	37	13
-4	-7	0	-4	17	15	12	2
-11	-5	-2	-5	13	13	2	-1
-1	0	-5	0	7	7	1	-1
-33	-13	-11	-6	-6	-3	5	3
-9	0	3	-1	1	3	-2	-3
-15	-16	2	-1	2	1	1	-2
8	9	0	-4	2	5	0	2
-20	1	-3	-3	-1	-6	0	1
2	11	0	-4	5	11	-5	0
-8	-8	-2	1	-5	-13	3	-1
10	4	2	1	6	13	-3	2
-1	5	-7	-3	-5	-13	6	-4
12	6	3	0	-1	-8	12	5
-19	-9	-2	1	-2	1	-11	-9
-10	-13	-3	-2	-2	-4	-8	-7
10	6	8	2	-1	-4	-1	-5
-3	-18	-1	-1	4	-1	2	0
-7	-7	-13	-3	0	-6	6	-3
-19	-5	1	0	-2	-14	11	10
6	-6	-4	2	-3	-20	5	4
10	16	4	-1	-2	-18	4	0
1	-1	5	-2	-4	-15	-8	-10
-10	-9	-7	-2	-9	-7	-18	-6
2	-9	-7	-4	10	-1	6	-1
16	33	10	-1	13	-2	20	11
14	8	-1	-1	-15	1	-16	-3
-10	-21	-5	-2	9	9	12	-1
-10	-19	-9	-1	7	18	-2	-9
-19	-10	6	2	-2	-15	7	0
7	-23	-11	1	-2	-19	0	-4
3	7	2	3	-6	-21	-6	-3
-8	-2	3	-4	-8	-25	-5	-1
9	10	8	3	-5	-18	-5	-2
3	3	-15	2	-1	-25	-8	-5
-5	-5	3	-1	-1	16	5	2
13	7	5	-3	3	13	9	1
-13	0	1	-3	9	13	11	7
6	2	-1	-2	7	13	5	-1
7	-3	-3	2	-6	-16	0	2
-3	-7	4	1	-5	-18	-2	-5
8	7	-3	0	-6	-19	1	-4
-15	5	15	2	-8	-28	1	-4
8	31	7	-1	3	21	8	3
2	0	-3	-4	-6	-20	4	10
2	-4	2	-3	4	13	6	1
-8	-24	2	3	3	9	5	0
7	14	2	-3	3	6	9	0
5	-8	0	-1	4	4	11	4
-5	-6	-11	0	-9	-6	-11	-5
23	9	-1	-2	8	3	16	7
-19	-12	4	0	5	2	13	-4
4	-15	-2	-1	4	1	11	2
-14	-35	-3	-3	4	0	3	-5
-14	-2	0	-2	4	0	8	1
-4	1	-7	-3	-3	2	-5	-3
9	2	-1	0	4	0	-13	-1
8	5	1	-1	-9	4	-8	0
3	1	-10	-2	-6	3	-2	-3
-12	10	-1	-1	-3	-1	-6	-4
5	7	5	0	3	0	12	8
18	-11	-14	-4	4	0	9	7
3	21	-5	-1	6	0	6	-2
-14	-6	-2	0	-9	0	-5	2
2	-7	1	0	-6	0	-15	-8
-10	1	5	-3	3	0	-3	-10
6	10	3	0	-4	1	-4	0
-3	-26	1	3	-3	0	-6	-5
-1	-8	-2	-5	6	0	19	0
4	10	-1	-1	-8	0	-11	0
12	16	-2	-1	-5	0	-16	-2
0	-11	1	0	5	2	17	-4
-4	-13	1	0	4	2	17	-1
-6	-8	5	1	-8	-1	-24	-4
-7	-5	-9	-1	-9	-1	-21	3
8	-15	0	-3	8	1	27	3
6	-3	-1	-1	-7	-2	-16	2
-10	-17	-11	-1	-9	-1	-17	-3
-24	-3	5	1	-8	-1	-11	-10
3	-9	5	2	-8	-2	-4	-1
4	-4	1	-3	8	1	7	-4
-18	-1	-3	-2	6	1	7	-4
5	14	1	0	-6	-2	-5	1
5	-7	0	-1	-8	-3	-9	-7
13	19	-6	1	-9	-3	-6	4
-2	-10	-6	0	-8	-3	-16	-10
11	14	11	1	-5	-3	-6	5
6	-5	-3	-5	0	3	8	2
10	-11	-1	-2	2	3	6	4
-3	5	3	2	2	2	5	0
2	8	0	-1	-2	-3	-8	3
-18	-12	1	2	-3	-3	-3	-4
10	3	-4	3	-4	-3	-5	1
14	4	-8	-1	-8	-2	-7	-2
2	21	-3	-2	-5	-3	-5	1
-2	6	8	2	-5	-2	-4	-6
-1	-37	-6	-2	3	2	4	-1
3	-2	-5	-1	-5	-2	-3	-3
-8	-19	-2	-3	-6	-2	-1	2
5	2	0	-2	-3	-2	-3	-1
5	7	5	-2	3	1	3	3
11	5	7	3	-2	-2	-3	-1
-6	-19	-3	1	-4	-2	-9	-14
-30	-20	-8	-2	-6	-2	-1	-1
2	3	-5	-4	-7	-2	-4	-4
6	2	2	-1	-4	-1	-1	2
27	19	2	-1	-4	-1	-4	-1
4	-1	-4	-1	-2	1	-4	-11
-11	-10	-1	-3	-1	1	4	4
12	6	4	-2	-1	1	4	2
-4	11	4	2	2	-1	-4	-3
5	-14	0	0	-1	-1	-3	-2
-6	4	-2	1	-3	0	-3	-2
9	-8	-9	-1	-2	0	-4	-4
-20	17	5	3	2	0	-3	-1
3	-12	3	-1	-2	0	0	3
1	-12	5	-1	-6	0	1	-1
-8	11	4	0	-4	0	0	-1
-11	-3	-8	-1	0	-1	-1	0
3	-13	-1	-1	1	-1	-2	-8
-8	-2	-2	0	2	-1	1	-1
11	6	-1	-1	2	-3	0	-1
5	19	5	5	6	-4	2	0
-1	-7	-4	-2	-25	30	16	9
-3	3	0	0	22	-30	-24	1
8	28	7	-3	23	-18	-16	-5
-3	7	-2	7	-31	-24	4	13
2	14	-15	12	-25	-128	-128	-29
1	1	3	-6	11	56	64	2
1	-8	5	-5	9	48	53	-7
-13	2	2	-2	7	43	47	6
1	-10	2	-3	5	31	22	5
8	2	6	-4	4	22	19	6
1	-8	3	0	3	14	16	6
6	24	9	1	-3	-14	-14	-4
-6	-19	-7	-1	-4	-9	-10	-1
8	13	-1	8	-3	-10	-12	-5
-4	7	14	-1	1	8	15	9
0	-5	3	-4	0	6	11	4
-9	-18	-6	-3	0	2	7	-1
-16	-21	-10	-4	0	0	1	-8
1	21	21	6	2	3	8	8
6	7	-6	-2	-2	1	-2	0
-7	-24	-14	0	-1	-3	3	6
-1	-18	10	9	-1	-2	-6	-6
9	17	3	0	0	3	0	1
4	23	9	1	1	0	6	7
3	-1	-13	-4	-2	0	1	7
1	-3	-17	-4	-3	-1	1	7
-18	-12	17	-1	-1	1	-2	-8
4	-13	-25	0	-1	-1	1	-3
7	9	-5	5	2	1	3	0
9	30	-2	-6	-1	2	3	6
-7	1	-2	-6	-2	-1	6	6
1	-46	-21	3	1	1	7	9
10	-15	-9	0	-5	0	1	-5
-12	7	-10	-3	0	-3	0	-7
-1	1	7	-3	3	4	-9	-8
15	-8	2	5	-2	-2	-2	12
-3	-13	1	4	2	6	8	6
-11	-43	3	-5	-2	-2	0	-2
0	13	-15	-7	-2	-4	-5	-8
-12	19	11	-1	1	2	-1	-2
-26	10	7	0	-5	-2	-11	-4
-21	-9	-8	2	-1	-1	-6	-3
-4	-12	14	-1	-2	-5	-4	-3
-2	-15	-17	-8	-5	-4	5	-4
-12	1	-19	-9	-2	-2	0	-1
-12	1	-19	-9	-2	-2	0	-1
-50	-10	-3	-4	-3	0	-2	-8
-50	-10	-3	-4	-3	0	-2	-8
12	4	13	0	9	8	-1	2
-6	-5	-2	-1	-2	-4	-3	-2
6	26	29	-3	0	1	1	-3
-4	-4	6	-5	1	-1	1	-5
-8	-9	-7	-3	1	9	-2	1
-20	-23	-4	1	1	0	2	4
-5	-36	-2	5	4	5	-3	-2
1	7	-10	-2	-2	2	-1	-3
1	16	0	1	-2	-10	0	-1
41	24	2	1	2	-1	0	7
-14	-18	13	-1	-3	2	-4	-5
12	1	4	0	-1	-4	-1	0
2	-3	-3	-4	-2	8	0	-3
-11	-5	-2	-2	-1	-1	-1	-5
9	11	1	2	1	0	0	1
-1	-5	-6	0	-3	0	2	7
-9	-9	1	0	-2	-2	-2	-1
11	7	0	-2	-1	-1	-1	5
-3	1	2	-3	0	2	2	-2
-1	-3	0	0	0	-4	-3	-1
-17	10	11	-2	0	2	5	-10
-20	-6	-1	-1	0	2	1	0
9	5	3	-1	1	0	-5	7
-2	2	-3	-2	-4	-1	4	1
0	-4	-4	0	-3	1	7	-7
3	1	-2	-3	-6	-8	-9	-7
1	-4	-2	-1	0	2	-2	-5
11	5	0	-3	2	-3	0	3
-5	-2	-1	-2	-3	-8	-12	-7
2	11	-1	0	2	6	2	5
4	6	-3	-1	1	2	-3	1
-4	6	4	-3	0	2	2	-2
11	5	1	-3	-3	2	6	6
-4	-5	-6	-1	-4	3	7	-3
-12	6	3	-1	-1	3	-5	3
-12	1	0	0	1	0	1	4
2	-4	0	-1	2	-2	1	4
8	-2	0	-1	-1	-5	-2	3
-3	1	-1	2	7	0	10	2
2	9	-4	-1	1	5	4	2
19	14	0	1	-2	0	5	9
-7	-6	-3	0	-2	5	8	-5
-10	-5	-4	0	1	-2	4	-5
6	1	2	0	-2	24	-8	11
-11	4	2	-2	-1	0	6	-6
-5	1	3	-1	2	-6	-2	4
-10	-3	3	-2	1	-5	6	-15
16	2	1	0	1	2	-3	24
-13	-8	-5	-2	-7	-11	0	-7
5	4	4	-1	-3	6	-12	8
22	-4	6	-1	-6	-10	-15	-9
0	8	-1	-1	3	5	6	13
8	5	-1	-2	-1	-3	-10	4
-11	-27	5	-2	2	-2	5	4
-11	4	-6	0	3	3	2	-2
4	9	-5	-4	-9	-10	12	-25
-11	4	3	-6	2	3	-1	0
-17	0	-3	0	-2	-2	12	9
-9	1	2	2	-1	-1	8	7
15	-4	3	-4	-10	-1	-16	20
21	12	2	0	-12	-7	10	13
-5	4	1	-2	4	6	7	3
-9	-11	-9	1	-4	0	1	-16
12	-1	-6	-2	-7	-9	-6	-40
-3	0	4	0	7	6	-1	5
-2	5	-3	0	-1	1	-1	11
0	-4	-5	5	-8	-8	0	-10
9	3	-2	-1	0	6	1	0
1	-5	4	-4	1	6	3	-17
-10	0	-1	9	14	28	10	8
-1	-2	3	-4	-4	-9	-14	31
-17	-5	1	2	-1	-13	-9	-8
9	3	-3	-1	-3	-4	-2	-1
3	1	-5	-2	-18	-11	-2	-18
-4	-1	-3	-2	-12	-8	5	-3
-36	2	-7	2	-11	-58	-18	-8
12	2	-6	-2	0	-16	-6	7
6	-3	-1	-1	-11	6	2	-8
6	-3	-1	-1	-11	6	2	-8
6	3	5	-1	10	1	-17	12
3	8	-1	-1	2	2	3	-4
5	-3	-3	1	3	1	-7	-4
0	5	2	2	-12	0	-2	0
0	5	2	2	-12	0	-2	0
0	4	-2	1	-2	-10	-6	-5
-1	1	-3	-5	-1	-22	-7	8
-1	1	-3	-5	-1	-22	-7	8
-12	-11	1	-2	2	5	6	-10
0	-1	-2	0	-3	17	9	-4
1	-8	-4	0	2	5	5	-24
1	-8	-4	0	2	5	5	-24
-15	-5	-1	-4	6	2	8	-1
4	-1	-5	0	-16	-5	7	17
-8	26	3	-4	-23	-18	5	1
3	8	2	-5	31	21	1	-20
-18	8	-9	10	-2	1	-8	-21
-11	-29	-3	-1	-14	4	3	-9
-11	-29	-3	-1	-14	4	3	-9
-11	-29	-3	-1	-14	4	3	-9
8	7	-4	4	47	9	-7	-27
8	7	-4	4	47	9	-7	-27
10	4	-3	-4	-29	-28	-7	-4
-6	-1	-1	-5	-11	-63	-30	-18
-6	-1	-1	-5	-11	-63	-30	-18
22	17	-1	9	24	27	3	11
-2	-11	-7	-5	-4	-5	0	-7
1	-8	3	6	-35	-42	-6	1
5	-3	0	-3	-10	5	0	14
-6	20	13	2	-23	-10	-5	9
11	-11	4	-7	-21	-8	3	2
11	-3	-6	-5	-20	-8	0	0
11	-3	-6	-5	-20	-8	0	0
13	12	2	6	28	26	-4	-6
-2	-3	4	-3	-14	-12	1	7
0	1	3	3	-11	-11	0	3
-20	-7	7	-4	-33	-28	2	-5
8	-7	-3	-3	0	5	11	9
-7	-1	1	0	11	18	16	13
7	-4	-2	0	1	7	-12	-3
2	2	0	2	10	17	7	-40
18	-2	-6	3	13	13	8	1
-9	-11	1	3	-1	14	-1	6
-9	13	-6	0	-20	-26	-12	-7
-2	-6	0	-1	0	4	-13	25
-13	-36	1	1	-4	5	-1	-2
7	4	-2	-3	-12	14	-4	17
-6	-2	-1	2	1	5	2	-10
-7	14	4	0	12	7	2	-9
-17	5	2	0	-4	1	-2	-7
4	7	-2	-3	-2	-5	-6	1
10	2	-4	-2	5	7	-4	-7
5	1	0	0	12	15	4	9
-10	-7	-1	-1	-10	-16	-8	-3
-13	-2	-7	-1	-5	-20	-7	-20
-13	-2	-7	-1	-5	-20	-7	-20
-7	17	-5	-1	3	9	3	3
13	7	-4	-4	0	-22	-1	5
-2	-1	-1	2	17	16	-1	-20
1	-37	-1	0	5	11	-7	-21
1	-37	-1	0	5	11	-7	-21
11	7	-1	3	5	-4	-6	-5
8	4	-4	2	-3	-13	8	29
-54	-13	-3	-2	-1	-10	-9	-12
3	-1	-4	1	-6	-10	-3	11
8	-6	1	2	-1	5	6	3
0	-1	0	-1	14	25	-4	-14
-6	-8	-6	-2	-3	-15	-12	-38
1	-15	-11	0	-3	-1	3	23
-5	-1	-4	-2	1	1	3	4
-6	10	3	1	2	-17	4	6
15	4	-6	-4	8	1	0	-2
4	2	1	5	19	21	13	23
4	2	1	5	19	21	13	23
-3	-6	-2	-3	-5	8	-3	-11
-26	-24	-11	3	3	11	-5	-6
-26	-6	-7	-7	-8	-11	-10	-12
4	0	0	0	-14	-7	-2	6
-2	-9	1	1	-2	-13	3	14
6	-1	1	0	13	24	-4	0
28	10	11	3	17	24	1	9
-47	3	4	0	-8	0	8	4
20	9	4	0	-14	-18	-2	8
-21	-16	-1	-1	-6	0	-3	-6
7	21	4	-1	-14	-22	-2	-5
7	21	4	-1	-14	-22	-2	-5
13	0	-10	-6	-11	-35	-8	-6
13	0	-2	-3	-12	11	6	10
10	35	-10	-5	-7	-17	-1	-11
-12	6	11	-1	-5	-3	6	8
-9	5	2	-1	-7	9	-2	-10
17	-5	-9	-1	1	-4	-9	-4
-1	1	9	-7	-19	-19	-1	-7
10	-9	-11	4	3	5	-4	9
-14	-23	-3	-2	5	-2	-3	-2
-17	-4	-1	-4	-4	-12	-3	-7
-17	-26	4	3	3	-3	4	-1
5	-12	14	0	1	19	-2	1
13	10	-6	-2	5	18	7	16
-29	-1	-6	-8	-18	-16	-5	-17
32	10	-1	-3	-4	-7	2	22
-6	-1	4	1	9	13	5	7
9	0	1	2	-2	-4	0	5
9	0	1	2	-2	-4	0	5
7	16	-4	-3	-7	-20	-6	-7
7	16	-4	-3	-7	-20	-6	-7
7	16	-4	-3	-7	-20	-6	-7
7	16	-4	-3	-7	-20	-6	-7
4	-1	9	-1	-15	-7	-3	-5
4	-1	9	-1	-15	-7	-3	-5
4	-1	9	-1	-15	-7	-3	-5
6	19	-9	1	0	2	0	2
6	19	-9	1	0	2	0	2
8	11	-1	2	0	1	-4	-3
13	9	-1	-3	-1	-2	2	6
13	9	-1	-3	-1	-2	2	6
11	13	-1	-1	1	0	-9	-3
-5	-6	-1	0	-1	-7	-9	-19
-15	5	5	-2	1	1	-4	-4
-16	12	2	0	0	-3	-2	0
-16	12	2	0	0	-3	-2	0
-16	12	2	0	0	-3	-2	0
0	-6	3	-1	-3	-1	1	1
-28	-3	0	-2	-2	-1	-3	-11
-11	-16	-3	-1	-5	-8	1	11
8	7	-1	-1	2	2	3	2
12	7	4	-2	0	0	3	5
-9	3	1	-1	0	0	0	0
-1	7	7	0	-1	-1	4	0
8	-11	-5	1	-1	-4	0	5
-6	-9	-6	-1	-12	-9	0	2
10	-22	-6	0	1	0	-6	-16
15	-21	-2	3	-6	-8	-6	-18
-4	-13	-3	1	-1	-2	-1	0
-13	-7	2	0	-3	-4	0	-6
-1	-7	-1	-2	-3	-8	0	2
14	11	-3	1	-2	-2	-5	-6
14	11	-3	1	-2	-2	-5	-6
-5	-5	-3	0	-2	0	1	1
4	-4	8	-1	1	2	-2	3
-3	6	2	0	-2	-5	-1	0
-2	-5	1	1	1	2	-2	-1
-4	3	2	-2	-4	-2	1	0
-1	-4	-5	-3	-2	-9	1	0
-1	-4	-5	-3	-2	-9	1	0
0	-4	0	-2	0	-1	-2	1
2	-2	-4	-2	-1	3	1	0
4	7	6	-1	1	2	3	1
2	-5	6	0	2	4	0	5
-10	-2	7	-2	-1	-6	-12	-15
-10	-2	7	-2	-1	-6	-12	-15
-3	-3	-6	-1	1	0	0	4
0	23	4	-3	0	6	3	2
-7	4	3	-1	0	1	0	-1
9	2	0	2	2	4	-2	-6
2	18	30	7	-2	-2	-3	-1
-21	-6	-19	-6	-3	0	2	6
-6	-20	1	-2	-3	-11	-2	-3
6	-15	-2	1	0	2	-2	4
11	-25	-7	-3	2	6	-5	2
4	-2	-6	-4	-1	0	-2	5
-10	4	20	2	3	3	2	-1
1	-16	-21	5	-2	-3	0	-3
14	-1	-4	-1	0	0	-2	-7
16	-6	-9	-2	-1	0	2	-1
-3	7	1	1	1	-3	-9	-17
32	11	-4	0	1	4	5	9
-4	-5	-10	-6	-1	-1	8	5
-7	9	-7	-5	0	-1	3	-6
9	8	1	-2	-2	-1	-3	0
-11	-1	14	4	2	1	-4	-9
2	-14	4	-3	-2	0	-5	-5
2	-14	4	-3	-2	0	-5	-5
8	8	-2	-2	0	1	-2	0
8	9	1	-1	-1	0	-4	-8
14	6	5	2	1	2	2	-3
-1	0	-6	-1	0	-1	0	11
-20	-23	1	-2	-1	-2	-2	1
-20	-23	1	-2	-1	-2	-2	1
-20	-23	1	-2	-1	-2	-2	1
-18	8	0	-1	-1	-1	-1	-2
-18	8	0	-1	-1	-1	-1	-2
5	21	1	1	0	0	-1	-1
5	21	1	1	0	0	-1	-1
-8	4	9	0	0	-1	5	8
-11	11	1	0	3	7	1	-3
-26	-27	-8	-2	0	-2	-2	-11
-18	-3	-5	3	-2	-5	-3	-2
14	2	2	-6	-3	-1	4	6
4	20	7	4	0	-4	-5	2
5	-3	-11	-2	1	-1	0	3
4	-3	1	-2	0	1	2	17
13	28	-3	-1	-3	-5	-1	2
29	4	-18	-9	-3	-3	1	8
6	-12	-8	-3	-2	-4	-3	0
16	9	3	-3	-2	2	-3	-2
16	2	-8	1	-1	0	3	-11
8	7	-4	-6	-3	-2	-3	0
-3	-5	-1	-1	-2	2	0	6
-28	-1	7	1	1	0	6	9
-10	-14	-9	0	-2	-2	-5	-7
-1	1	2	4	-2	-1	1	0
10	4	1	1	-1	-1	4	4
-18	-4	7	-1	0	-2	-3	-16
-7	0	-7	-3	-1	-2	-2	0
-39	-19	4	-7	-4	-4	-17	-19
-10	6	-2	2	-2	-5	-8	4
-1	-13	-12	0	-2	0	-3	5
-19	-16	-12	-4	-2	-2	-5	-16
3	3	18	4	-1	1	5	7
1	22	-6	2	0	-2	-4	-10
3	-11	-15	-5	-2	-2	-3	4
2	9	18	3	2	4	-2	-4
-3	-14	-20	-5	-4	-4	-7	1
0	-2	1	2	0	-1	-4	-5
2	8	-6	-3	0	-1	0	-5
-3	-6	3	-1	-1	1	1	4
0	10	-8	-3	0	0	-2	-7
0	-8	-3	-3	-1	-4	-2	-3
0	-8	-3	-3	-1	-4	-2	-3
-4	-11	-23	-1	-2	-4	-6	-2
-5	-13	-6	2	-2	-4	-4	-3
-5	-13	-6	2	-2	-4	-4	-3
-5	4	-11	-4	-3	-2	0	2
10	25	-10	-3	-3	-2	-3	0
-1	10	-8	-4	-1	-2	3	1
3	-27	-8	-2	-2	-1	0	1
-7	-6	33	4	1	2	0	2
6	5	0	-2	-1	1	-2	-1
-4	6	20	-1	1	1	-1	0
2	6	-9	1	-2	-2	-2	3
-3	-2	12	-1	0	0	0	-1
2	9	-9	-3	2	3	-3	-2
1	-19	-27	1	-4	-9	1	-1
-6	1	-10	-8	-2	1	0	-1
4	0	-8	-3	-10	-8	-2	1
8	49	7	2	-2	-2	1	7
1	-15	-28	-10	-7	-5	-2	3
5	-7	4	-5	-1	2	4	3
10	11	-14	-4	3	3	-2	-7
2	19	16	1	1	0	0	1
-6	-8	-4	7	0	-3	0	-1
-8	-11	11	0	2	1	0	2
0	15	15	-1	-6	-10	1	3
-20	-5	-13	-6	-2	-1	-1	-4
-20	-6	-2	2	-3	-1	-2	-3
0	7	4	-2	-2	-1	-2	1
3	-1	1	0	-1	-6	-6	-5
2	11	32	0	4	6	1	-2
-5	2	-8	-1	6	3	3	1
0	7	0	2	3	2	2	4
-23	-15	3	6	-3	-3	-5	0
0	-4	-3	0	-2	-6	-5	-6
6	3	3	3	-2	-4	-4	0
12	-2	-8	-3	-2	-9	-1	4
-18	10	8	-1	2	-4	-6	-1
17	4	-4	0	-1	-10	-7	0
-8	-8	-6	0	-1	-4	-3	1
-16	-11	-12	-2	2	8	2	-2
2	-3	-4	1	-1	-5	-5	0
8	16	12	-1	0	3	3	4
6	4	-13	-4	6	127	127	4
-5	-7	26	-20	15	60	89	59
-28	-7	-15	6	-7	-101	-67	-24
9	8	-2	-1	-1	-17	-25	5
-16	-1	-2	0	0	-3	-6	-2
-17	7	15	9	-2	-37	-47	-20
0	3	17	-4	-3	42	31	2
-26	-14	1	0	23	45	25	0
29	11	4	1	8	-13	53	7
28	-2	2	-14	-26	-23	47	6
16	-1	-21	2	14	24	-13	0
-19	-16	-19	-4	-1	-8	22	2
17	14	2	1	7	21	5	7
24	10	-2	-3	-4	-13	-2	-6
10	17	10	5	2	1	-10	-5
3	-3	1	0	4	-3	-2	-1
2	2	-8	-4	-11	-11	3	7
-30	-3	-7	-4	-11	-9	-5	-4
-30	-18	-8	1	1	-6	-1	-14
9	-10	-2	-7	-6	-11	-9	-7
-16	0	-9	-3	-8	-7	-4	-4
-17	-16	-15	-2	-2	-4	-4	-1
7	3	5	-3	-15	-19	1	-7
-5	-6	-9	-3	-7	10	2	-1
5	-9	-10	-3	-10	-18	-6	1
-17	1	-1	-2	2	5	0	-17
-17	3	9	-3	4	0	2	-6
7	8	21	2	3	13	6	-4
2	19	-15	-3	-2	0	-2	-11
3	-4	-6	-1	-1	-3	2	8
-31	-14	-6	-1	1	-1	-3	-13
10	4	6	1	2	6	5	2
15	0	1	2	-4	-3	-3	-1
4	-3	-1	-2	-2	-1	-1	3
-11	-15	-9	3	-2	-2	-7	-11
2	-2	-9	-2	-1	3	0	2
32	2	-3	0	0	0	-1	7
6	8	29	0	0	-5	3	3
5	-7	-19	-4	-3	1	2	1
3	12	18	9	1	4	2	4
2	2	-5	-4	-3	1	-2	-1
-3	-7	-4	-2	-3	2	3	2
4	13	-7	-2	0	3	0	3
5	-11	9	1	-3	-6	2	2
-2	12	-3	-1	0	3	3	1
2	-5	-10	1	-1	-1	-3	-1
-1	23	36	12	5	6	3	5
2	12	1	-1	1	2	0	5
7	6	4	1	0	1	4	5
2	-1	3	-1	-2	0	0	0
-1	-7	1	-1	0	1	1	4
4	6	0	-3	-1	-2	-1	7
-6	25	52	9	3	2	-2	-5
1	9	-5	-3	-2	-1	3	4
-6	-3	-13	2	-1	0	-2	-3
2	7	2	0	1	-1	-2	2
0	-9	7	-2	-2	-3	-4	-1
2	-2	-7	-3	-2	0	0	-1
-13	1	1	-1	1	0	-2	-5
4	-2	-8	-5	-2	-1	0	1
1	-3	-3	4	-1	-2	0	3
2	-7	-22	-5	-3	-6	-1	-4
-3	6	5	1	-1	1	3	4
4	8	-1	2	-1	0	2	6
-9	-13	-15	2	0	0	1	1
-1	9	10	1	0	-1	-2	0
4	-8	5	0	0	1	-2	-3
0	-30	0	0	-3	-2	-2	-1
1	-21	-35	-7	-3	-4	-2	-1
-7	27	52	8	2	3	1	-1
-11	-11	8	-8	-1	-4	0	-1
14	3	-8	0	0	1	1	2
-25	-4	-12	4	-1	-4	-6	-4
6	1	-8	-7	-2	0	0	0
3	6	11	0	-3	1	3	1
3	-5	-19	-7	1	5	-3	1
-8	-6	-26	-3	-5	-21	-2	-3
-22	-19	7	-3	-3	-23	-2	-4
1	-20	-4	3	0	4	-2	-1
1	-20	-4	3	0	4	-2	-1
-1	-11	-6	-2	1	-1	2	2
-1	-11	-6	-2	1	-1	2	2
6	19	11	5	2	0	1	1
5	-10	18	7	1	7	1	1
3	-4	6	0	0	1	-1	-3
-2	-1	-21	-10	-4	-2	-2	1
-2	27	9	2	1	5	0	-4
3	-7	-12	1	-3	-3	-1	1
2	-1	-10	6	0	0	-1	1
-3	4	12	-2	1	4	2	-3
1	-11	-14	3	0	-2	-2	0
1	-27	0	-1	-2	3	1	0
-1	-4	-22	-2	0	1	0	-1
-1	-4	-22	-2	0	1	0	-1
9	24	30	1	-1	1	-3	0
-3	15	-4	-2	1	-9	-1	0
-3	15	-4	-2	1	-9	-1	0
-9	-6	12	2	0	2	0	-2
-3	-9	-11	-3	-1	0	1	-1
-4	-12	12	2	-1	4	-1	-1
0	0	1	2	0	0	3	0
-10	-12	-18	-4	-1	3	-1	-1
1	-6	5	2	1	2	1	0
-2	-15	-3	-2	2	2	-1	2
2	-9	-20	-6	0	4	5	1
-4	16	14	3	-2	0	-1	1
2	6	24	3	1	2	-2	-3
-6	-8	-7	-4	-2	-2	-2	-1
-1	10	3	2	3	5	-2	-10
-7	-24	13	4	0	1	0	-4
-7	-7	-13	-1	0	2	1	-2
-7	-7	-13	-1	0	2	1	-2
5	-7	-6	-1	-2	-1	-1	3
-1	-3	-11	-7	-2	-2	1	1
-2	-6	-20	-1	-2	-3	-2	-1
3	11	25	2	1	1	-1	-1
-5	8	8	7	2	3	-1	2
-2	8	8	2	0	-1	-2	0
-4	-20	-11	-2	-2	-1	0	-2
-2	-5	-1	0	0	4	-2	-2
3	-4	7	2	-1	0	-1	0
11	6	-10	-1	-1	0	1	1
-2	-5	3	-1	1	-3	-8	-3
-3	-17	-1	2	-1	-3	-3	-5
0	17	2	2	2	2	2	9
-9	-19	-11	-4	-4	-5	-4	-2
-2	-3	9	4	0	0	4	-4
5	-4	8	0	-1	1	-1	0
-6	-2	24	2	1	4	0	-6
2	6	5	-1	0	-3	-4	-6
-1	1	-6	-5	-2	-2	1	5
-1	4	15	2	1	5	3	-3
-4	2	24	6	-1	-1	-3	3
5	5	-3	1	-1	0	0	0
0	2	2	-1	0	0	0	1
1	-3	-4	-2	-1	-2	-2	0
-3	7	8	11	0	-2	-9	-8
3	7	-5	1	-1	-1	-1	-1
13	17	13	1	3	2	-7	2
-3	-4	-7	-3	-2	-1	3	1
-1	6	5	-1	-1	-1	-5	-9
-4	-12	-6	0	-2	-3	-4	-1
-11	-9	-11	-2	-3	-2	-5	-5
4	11	18	2	2	0	1	5
-1	-4	-16	-10	-3	-1	3	4
9	8	20	6	2	2	4	0
-1	-8	-7	-5	-2	-2	5	-1
1	13	1	-4	1	-2	-3	-5
-2	-5	7	4	-1	1	-1	-4
-2	-1	-1	-1	-1	-1	-3	-4
2	3	-7	6	0	-1	0	1
6	7	14	1	1	0	2	5
3	-7	-26	-2	-1	-1	4	10
3	-7	-21	-1	-2	-4	0	2
6	11	-10	0	-1	-3	-2	5
-1	0	13	2	-1	0	4	-1
-2	0	-13	-2	-1	-2	-6	-4
-2	0	-13	-2	-1	-2	-6	-4
-1	-3	20	7	0	4	4	-3
-1	-3	20	7	0	4	4	-3
-4	-7	-13	-2	-1	-3	-3	-6
0	-7	7	-1	-2	-2	3	5
-6	-17	-1	2	0	3	2	0
-1	5	0	1	0	0	-2	-6
-1	5	0	1	0	0	-2	-6
-3	3	-1	-4	-2	-3	-10	-7
2	7	13	1	1	3	2	0
-7	-5	0	2	-1	-3	2	-3
3	11	13	-2	-1	-1	1	4
-5	-4	-9	-4	-2	0	2	0
0	6	-1	2	-2	-1	-1	-3
1	-3	-21	-7	-3	-3	-7	-7
-2	2	3	0	-1	2	-1	2
6	-5	-9	-4	0	0	1	2
-3	-12	-5	-3	-1	0	2	2
-3	-12	-5	-3	-1	0	2	2
4	12	1	3	1	2	-1	-1
2	-1	-14	-3	-1	-1	-1	-5
0	-5	-3	-4	-2	-2	-1	-1
-1	-8	-8	-5	-2	-3	-2	0
-1	-8	-8	-5	-2	-3	-2	0
-6	-1	6	3	-1	-1	-5	-10
4	-13	8	-1	-1	-1	3	4
-6	2	-8	-2	-1	1	-2	-2
4	-9	-14	-9	-3	-4	-6	2
4	-9	-14	-9	-3	-4	-6	2
-2	-15	-1	-1	0	0	-2	-3
-6	-2	-14	-8	-3	-2	2	1
-3	8	4	-1	0	0	2	1
1	9	17	1	-1	-2	1	4
0	8	1	-1	0	-1	0	-1
0	8	1	-1	0	-1	0	-1
-2	-9	-40	-4	-4	-5	-4	-5
-2	2	-7	1	1	2	2	1
0	13	1	0	-1	-2	-3	-4
-3	-8	-26	-5	-3	0	2	3
2	3	-18	-4	0	-2	-4	2
2	3	-18	-4	0	-2	-4	2
-1	-2	-7	2	-1	0	1	1
0	-5	12	6	0	0	0	-1
0	-5	12	6	0	0	0	-1
-3	-6	-12	1	-3	-3	-2	-4
1	-4	-10	-6	-3	-3	-1	-1
0	-3	13	-2	0	1	0	3
0	3	-7	-1	0	-3	-4	0
0	3	-7	-1	0	-3	-4	0
2	0	-10	-3	-1	-2	1	3
-3	-13	-5	0	-2	0	0	-2
-3	-3	13	11	0	0	2	2
2	14	17	6	3	0	2	-1
2	14	17	6	3	0	2	-1
-1	-22	1	2	1	1	-2	-2
2	12	14	-2	-1	1	3	1
2	12	14	-2	-1	1	3	1
-6	-21	5	-4	-2	-3	0	0
-6	-21	5	-4	-2	-3	0	0
1	7	8	0	-2	0	0	-1
-1	-8	-11	5	-1	-2	0	2
-1	-8	-11	5	-1	-2	0	2
0	9	18	1	0	0	-3	-5
0	9	18	1	0	0	-3	-5
0	9	18	1	0	0	-3	-5
-2	-9	-1	1	-1	0	1	-2
-1	11	1	-2	-2	-2	0	0
-1	11	1	-2	-2	-2	0	0
-1	11	1	-2	-2	-2	0	0
-1	11	1	-2	-2	-2	0	0
-1	11	1	-2	-2	-2	0	0
-1	11	1	-2	-2	-2	0	0
-1	11	1	-2	-2	-2	0	0
-1	11	1	-2	-2	-2	0	0
-1	11	1	-2	-2	-2	0	0
-1	11	1	-2	-2	-2	0	0
1	-4	11	2	-1	-3	-5	-5
1	-4	11	2	-1	-3	-5	-5
1	-4	11	2	-1	-3	-5	-5
1	-4	11	2	-1	-3	-5	-5
1	-4	11	2	-1	-3	-5	-5
1	-4	11	2	-1	-3	-5	-5
1	-4	11	2	-1	-3	-5	-5
1	-4	11	2	-1	-3	-5	-5
1	-4	11	2	-1	-3	-5	-5
1	-4	11	2	-1	-3	-5	-5
1	-4	11	2	-1	-3	-5	-5
0	5	4	3	2	1	1	1
0	5	4	3	2	1	1	1
0	5	4	3	2	1	1	1
0	5	4	3	2	1	1	1
0	5	4	3	2	1	1	1
0	5	4	3	2	1	1	1
2	6	17	7	1	0	1	-4
2	6	17	7	1	0	1	-4
2	6	17	7	1	0	1	-4
0	18	-15	-3	-3	-3	-2	-1
0	18	-15	-3	-3	-3	-2	-1
0	18	-15	-3	-3	-3	-2	-1
-3	-15	2	-2	-2	0	-1	1
-3	-15	2	-2	-2	0	-1	1
-3	-15	2	-2	-2	0	-1	1
-1	-2	-12	3	-4	-2	-1	2
2	6	22	5	0	1	0	-3
0	11	12	2	2	0	1	-2
0	-5	-12	-5	-1	-3	-2	-2
0	-1	15	5	0	2	1	2
1	-4	-3	-5	-1	0	0	2
1	8	-8	0	0	1	1	0
1	1	-1	0	0	-1	-1	1
-1	15	6	-2	1	0	-4	-5
-1	-4	3	-5	-1	-1	-1	-2
0	4	-3	0	-1	1	1	3
-1	1	-7	1	0	-2	-3	-4
-3	-15	0	0	-1	-1	-1	-1
0	-14	-11	-2	-1	-1	1	2
1	4	-1	0	-1	-1	-1	-2
0	-4	-13	-8	-3	-3	0	3
0	6	10	-2	0	-2	1	1
-1	-2	-4	-1	-1	-2	-4	-2
-1	-2	-4	-1	-1	-2	-4	-2
0	4	-14	-6	-2	-2	0	0
1	2	11	-1	1	1	3	2
-3	-4	-1	-2	-3	-3	3	1
1	0	-3	-1	-1	0	0	1
1	-2	11	-1	0	2	1	-2
-2	-4	-25	-4	-2	-4	-2	-2
0	1	11	2	1	-1	-1	1
-3	1	-4	0	-1	-2	-3	-3
0	-7	-7	3	0	0	-1	-4
-2	-21	-22	-7	-1	-2	-1	2
-2	-5	-12	-5	-2	-1	0	1
-2	-4	-16	-3	-1	-2	-2	-3
-2	-4	-16	-3	-1	-2	-2	-3
1	12	16	2	-1	-2	1	0
1	12	16	2	-1	-2	1	0
1	1	4	-2	0	0	0	-1
-2	-2	2	-7	-2	-2	-4	-3
1	1	0	1	-2	0	1	0
1	1	0	1	-2	0	1	0
1	1	0	1	-2	0	1	0
0	-6	2	3	-1	-1	1	-1
0	-6	2	3	-1	-1	1	-1
-1	-2	-2	-1	1	-1	1	2
-1	-2	-2	-1	1	-1	1	2
-1	-2	-2	-1	1	-1	1	2
-1	-2	-2	-1	1	-1	1	2
-1	-4	-15	-2	-2	-2	-4	-1
-1	-4	-15	-2	-2	-2	-4	-1
-1	-4	-15	-2	-2	-2	-4	-1
-1	-4	-15	-2	-2	-2	-4	-1
-1	-4	-15	-2	-2	-2	-4	-1
-1	-4	-15	-2	-2	-2	-4	-1
1	-1	-16	1	0	-3	2	3
1	-1	-16	1	0	-3	2	3
0	-2	13	4	0	2	-2	-3
0	-2	13	4	0	2	-2	-3
0	-2	13	4	0	2	-2	-3
0	-2	13	4	0	2	-2	-3
-3	-8	-24	-4	-4	-1	-1	2
-3	-8	-24	-4	-4	-1	-1	2
0	-3	9	0	-1	0	0	1
-3	-10	-12	-4	-1	-3	0	1
-3	-10	-12	-4	-1	-3	0	1
0	8	0	-2	-1	-1	-2	-2
-3	-2	-17	-6	-4	-3	-1	2
-3	-5	10	-2	-2	-1	0	-4
0	4	14	6	0	1	0	0
1	0	11	2	0	2	-1	-1
1	0	11	2	0	2	-1	-1
0	-1	18	-3	0	0	0	1
-5	-14	-21	-9	-3	-1	1	2
-1	17	-1	-2	-2	-2	-2	-1
-1	17	-1	-2	-2	-2	-2	-1
0	1	-14	-2	-3	0	-1	0
0	-3	3	-1	0	-1	-2	0
0	-3	3	-1	0	-1	-2	0
-1	4	-31	-8	-3	-2	-2	0
0	-3	-2	0	-1	0	2	2
3	14	20	1	1	3	1	3
1	-6	-11	-2	-1	-3	-2	1
0	0	2	1	0	-1	1	0
1	11	29	-4	2	1	2	2
1	1	-2	2	1	0	-1	0
2	-2	-3	-1	-2	-1	-1	1
-4	-3	1	2	-1	-1	-1	0
1	9	9	-3	0	-2	0	-1
0	0	16	5	1	2	-1	-1
0	-7	-4	1	-2	-2	-2	0
-1	0	-2	-1	-1	-1	-2	-7
-2	-6	-13	-2	-3	-2	0	2
0	-3	-9	-4	-1	-4	-1	1
-1	-5	21	0	0	-2	-3	-8
-1	-5	21	0	0	-2	-3	-8
2	6	12	3	1	-1	-2	-2
3	7	16	9	0	2	1	1
-1	-3	-8	-3	-2	0	-1	-1
-1	0	-5	-2	0	-1	0	1
-3	-10	-3	-4	-1	0	-1	-4
1	9	5	1	0	1	1	1
-2	-1	2	-3	-2	0	-3	-5
0	-1	3	2	1	3	2	3
1	0	0	-3	-1	-1	-1	2
-2	-10	-15	1	-2	-2	0	2
0	3	0	-3	-2	-1	-4	-3
1	6	10	-1	0	-1	0	0
-1	-6	-2	2	-1	-2	-1	1
-3	-4	-7	-2	-3	-1	1	0
-1	-3	-7	-3	-3	-3	-3	-2
0	-6	-8	-4	-2	-2	2	1
1	9	13	2	0	0	1	3
0	2	1	-1	0	1	-3	-3
1	13	-3	-6	-1	0	4	5
-3	-8	2	-2	-1	-2	0	-7
3	1	-13	-1	1	1	1	0
-1	-8	-9	-8	-1	-3	-2	1
-3	-9	-12	-1	-1	-3	-5	-1
1	10	10	7	3	1	-1	3
-1	0	-11	-2	-1	-2	2	2
-1	2	-15	-6	-2	-2	-5	-5
-2	-1	-8	1	0	-1	-3	-3
-1	4	3	0	-1	2	2	1
-2	-10	0	4	0	-1	0	-2
0	0	-2	0	-1	-1	1	0
0	0	-2	0	-1	-1	1	0
-2	-2	-14	-1	-2	-2	1	0
2	5	-11	0	-2	-2	1	3
0	4	14	1	-1	-2	-2	-2
1	4	7	1	-1	0	-1	-3
0	4	-8	-2	-1	-2	-1	2
-1	-3	1	0	-2	0	1	0
-1	-2	0	0	-1	1	0	-4
0	0	0	0	0	0	0	0
0	0	0	0	0	0	0	0
-6	-3	0	0	-1	0	1	3
14	4	4	0	0	0	-1	1
7	5	-1	2	-3	0	7	9
21	10	3	2	-1	0	-1	-8
20	9	1	1	1	-1	-2	-11
40	33	8	4	1	2	6	16
5	27	5	0	-2	1	5	9
-40	-44	-1	3	2	5	1	-7
-40	-44	-1	3	2	5	1	-7
8	24	-10	-3	0	2	6	11
-9	-3	-2	0	-2	-4	-5	-12
-28	0	-11	-1	0	1	1	-2
-13	-12	-1	-1	-2	0	0	-2
15	1	0	1	2	-1	-3	-2
3	5	-3	-1	-1	-4	2	3
1	-3	1	0	-2	-7	1	1
1	-3	1	0	-2	-7	1	1
-7	0	1	3	1	9	1	2
1	6	1	-1	-1	-3	-4	-4
-13	5	3	1	0	0	1	-3
-4	-10	-1	-1	0	3	7	0
8	14	7	-3	-3	-3	-11	-8
1	1	-12	-5	-4	-2	-1	-4
4	-13	-2	0	-1	-2	2	5
-40	-46	-4	1	1	5	0	4
-20	-14	8	-1	0	14	5	-4
18	15	12	1	4	5	5	-4
-29	-29	7	2	1	1	2	2
-8	8	1	0	0	3	2	-1
-5	-8	-6	-2	-4	-2	-4	4
-17	0	1	-3	-6	-19	-1	1
-17	0	1	-3	-6	-19	-1	1
-1	-6	-4	-1	-11	-12	-3	7
-1	-3	-4	-3	-8	-11	-1	1
6	0	0	0	0	-7	-1	7
-4	-3	3	-1	0	7	4	7
-4	-2	-2	-1	-4	-5	8	7
-6	6	2	3	-1	-3	2	-1
-5	-10	2	-2	0	3	-2	-1
5	-9	-8	-1	-1	-3	-2	-9
-3	2	4	-2	1	3	-1	-5
3	55	2	-1	0	2	8	12
22	12	-5	-1	-4	-5	-8	-4
9	-16	-7	2	0	-3	-5	-2
-23	-11	-2	-2	-3	-12	-1	2
-2	1	-3	-1	-2	-4	3	7
12	3	4	-1	0	-1	4	4
-8	-3	-3	-1	1	-1	1	-6
-6	7	11	-3	0	0	-5	-7
-38	7	8	2	0	3	-4	15
1	-22	-10	0	-1	-9	-6	-1
-17	-8	-21	-3	-3	-3	-2	6
-14	-39	6	-2	3	5	5	5
-4	-9	-5	0	-2	-4	-4	-6
-2	-1	-6	0	-2	-13	0	-6
-13	0	1	-3	0	3	0	0
5	33	27	-4	1	-1	1	3
-7	-23	-28	-3	-4	-2	-4	-1
4	22	16	-7	-4	-5	-4	-1
-4	-4	-2	-1	-4	-7	2	-1
-8	-8	-4	-3	-1	-3	-2	-6
-3	-8	-3	5	-3	-3	-4	-2
5	23	7	2	1	1	-2	2
-4	-13	-12	-3	-1	5	4	-2
2	10	6	-3	-1	-2	-1	-1
-1	-3	-8	-2	-2	-2	-1	1
-2	-14	-13	-2	0	-3	0	3
-5	5	8	1	0	-1	-1	-5
-5	5	1	0	-1	0	-3	-4
-6	-12	4	2	0	4	1	-5
4	10	0	2	2	5	-1	6
-2	2	4	-2	0	-5	-2	-1
-4	3	3	-4	-1	1	-3	-4
0	-17	-24	-1	-2	-3	-2	4
-3	-11	-7	-4	-5	-6	-2	-3
-3	1	6	1	1	0	-1	-2
-1	-19	-30	-1	-1	0	0	-2
-2	-3	-1	0	2	-1	-8	-3
2	11	8	-2	0	-3	-5	-1
3	13	21	4	2	3	3	-6
1	13	9	7	3	1	-1	-1
-5	-15	-6	-2	0	-5	-4	-4
-9	-18	20	0	0	5	2	-3
-4	-4	-19	-7	-3	-4	5	7
0	10	10	0	2	3	1	-3
-2	-13	-11	-2	-1	-3	-1	-1
0	-5	-5	-5	-2	1	-3	0
0	14	0	-1	1	0	0	0
-4	3	-6	-1	1	-1	-1	-1
6	7	1	0	-3	-4	-4	-2
2	12	9	3	0	-3	-2	0
-1	0	-14	-1	-4	-2	0	0
-2	-1	-3	-4	1	5	3	0
0	0	4	0	0	1	0	-1
-2	0	-3	-3	-4	1	0	0
3	-4	-10	0	0	-1	1	-1
-3	-8	-9	-3	-2	-5	-4	-3
-1	-7	-5	-2	2	7	-2	-3
-2	-5	-7	-3	-2	0	1	1
1	-1	4	-1	-2	1	2	0
0	-1	-9	-2	-1	2	-1	3
-3	-9	-5	0	-3	-6	-8	-7
2	22	15	3	1	1	3	1
0	-13	2	-2	-1	-1	0	-1
-1	-1	11	0	1	2	0	2
0	-3	-10	-2	-1	-2	0	-3
0	6	2	-1	0	2	2	1
0	4	2	-2	0	-2	1	0
2	4	3	0	0	1	2	2
-3	-23	3	1	1	3	1	0
1	2	-2	1	-3	-1	6	3
-2	3	-1	-1	-1	-1	-1	-4
-1	0	-1	-1	1	-2	0	-1
-1	2	-3	-1	-2	-2	0	1
0	-1	-1	-2	1	2	0	-3
0	3	-1	1	0	2	0	1
-2	-1	-1	0	-1	-2	-1	-1
0	-3	-2	0	-1	-1	-3	-2
-2	0	-1	-1	-2	1	-1	-1
0	0	1	0	0	-1	0	-1
-1	-1	0	1	-2	2	1	1
1	-1	-2	-1	-1	1	1	-2
-1	0	-3	1	0	4	0	-2
0	0	-1	0	0	2	3	1
-1	-2	-1	-1	-1	-3	0	-3
-1	-3	0	-1	1	-2	-3	-3
0	1	-1	-1	0	-1	1	1
-2	2	-1	-1	-1	-4	-5	0
1	2	1	-3	-4	-2	-4	1
-12	-4	-5	2	-3	-10	-8	-14
6	1	1	0	1	3	-3	5
-1	-1	0	-1	-2	-2	-4	0
0	-1	0	-1	0	-6	3	-1
3	3	-1	0	0	7	-3	-1
2	0	1	0	-1	-10	-7	-1
6	0	0	0	-1	0	4	5
-2	0	0	-1	-2	0	3	-4
-1	-3	-3	-2	0	-6	-3	-5
-3	0	-1	0	0	-8	-3	2
1	1	-2	-1	0	2	-11	-6
1	-4	-1	-2	-2	8	-10	-11
-5	-3	-4	1	0	-12	-29	-5
-1	-1	0	-2	-2	-6	5	10
1	-1	0	-1	2	9	-8	-4
1	-1	-1	-1	-1	-21	-1	3
0	-3	-2	-1	0	-2	2	-2
-1	0	2	-2	-1	17	5	0
-2	-1	-1	0	0	-2	1	0
-4	-2	-2	0	-1	-15	0	-3
-1	-4	-1	-2	-1	6	10	3
-8	-2	-1	0	3	5	-7	-8
6	1	2	0	0	6	11	18
0	0	-2	0	-1	0	-1	6
7	0	-1	1	0	-1	2	13
1	0	-1	0	1	-1	2	9
0	-1	-1	-1	1	4	-1	3
0	-1	0	-1	-1	-7	1	2
-2	0	1	-2	-1	-4	-1	6
-2	0	1	1	-2	-10	-2	-1
-1	0	1	0	-1	-6	-9	-5
2	1	1	-3	1	21	7	-2
-1	0	-1	1	-1	-1	0	2
0	0	1	-2	0	5	2	1
-1	0	-2	-1	1	-2	-2	-1
-1	1	-2	-1	-1	-1	-9	-7
-1	-1	0	0	-1	-4	-1	-1
0	0	0	0	-5	-11	-5	2
-1	1	0	0	0	-2	0	0
-1	-1	-1	-2	-1	-4	-4	-4
0	0	0	-1	4	6	-3	-1
0	1	-2	-1	0	4	5	1
-1	0	-2	0	-1	-4	-4	-1
-1	-2	0	-3	-3	-7	6	-2
-1	-2	-1	0	-2	-1	-1	1
-1	1	-1	0	0	-2	-2	1
-1	-2	-1	-1	-2	1	5	1
-1	-1	-2	-1	1	2	-1	2
-1	-3	-2	-1	-1	3	-3	-3
-1	-1	-2	0	0	-1	-1	0
1	-1	0	-2	-3	-3	-4	0
0	-2	0	0	2	4	1	-2
-1	-2	0	1	0	-2	-2	-4
-1	-3	-2	0	-2	1	-1	-4
-1	-1	-1	-1	-2	-9	-5	0
-1	-2	-1	-1	-1	1	0	1
-1	-1	0	0	0	3	6	3
-2	-1	-1	-1	0	1	-1	-3
-2	1	-1	-1	-1	-4	0	0
-1	0	-1	-2	0	1	2	0
-1	-2	0	0	0	-2	0	1
-1	1	-1	0	0	-1	-1	-3
-1	-1	-1	-1	0	-9	1	-3
-2	-2	-1	-2	0	0	-2	0
3	0	-1	-1	-2	3	2	2
1	0	1	-1	-2	-3	-1	0
0	1	-1	0	-1	0	-2	-3
-1	-2	-2	-1	0	-2	-2	-1
0	-2	-2	-1	-2	-2	-1	1
0	-1	0	-3	-1	-3	0	1
-1	-2	-2	1	1	4	0	0
-2	0	-1	1	-1	-1	-5	-2
0	0	-2	-1	-2	-8	-2	0
-2	-2	-2	-1	0	3	0	1
-1	-5	-1	-1	0	-9	-1	-3
-1	1	0	-1	-1	3	-1	1
-1	0	-2	-1	-1	-1	-2	-4
-2	-1	1	-1	0	1	1	1
0	-1	-1	-1	0	1	3	0
2	0	0	-2	-1	-1	2	2
-2	0	-1	-1	0	3	-1	-1
0	0	-1	-2	-2	-1	-2	-2
0	0	-1	-2	-2	-1	-2	-2
-1	-1	-1	0	-1	2	-5	-2
-1	-3	0	0	-3	-5	0	0
1	-1	1	1	0	1	1	1
-2	-3	-1	-1	-1	-4	2	-1
0	0	-1	-1	0	-1	-1	-3
0	0	-1	-1	0	1	1	0
2	2	-3	-2	-1	-2	0	-1
0	5	0	-1	0	3	0	1
0	5	0	-1	0	3	0	1
2	3	-1	-3	-3	-10	-3	-1
1	4	-2	1	0	2	-3	1
-1	-1	-1	-1	0	3	-2	-2
-2	0	-1	-1	0	-1	1	-1
1	-2	0	1	0	0	1	0
-3	0	-2	-2	-1	2	-6	-3
1	1	0	1	0	2	4	5
1	-1	1	0	0	3	0	-1
-2	-1	-1	-1	0	-1	2	0
-1	1	-1	1	-3	0	-5	-3
0	-3	0	0	0	0	2	1
0	-2	-2	-1	0	0	-1	-1
1	0	-1	-2	0	1	-1	1
-3	-2	-1	-2	-1	0	0	-2
0	0	-1	0	-1	-1	2	0
-2	-1	-3	-1	-2	-1	-2	-1
0	-1	-2	-1	-1	-5	1	2
-2	-2	-2	-1	-3	-7	-6	-3
-2	-1	-2	-1	1	-2	-2	-5
0	0	-2	1	0	3	0	2
0	-2	0	-1	0	1	1	-6
-6	-3	-1	0	0	-2	-5	-3
-6	-3	0	-1	0	-2	-2	-3
2	-2	-1	0	0	0	0	3
-1	-1	-2	-1	0	2	4	-2
-1	-1	-2	-1	0	-3	-1	0
2	0	0	-1	-1	0	-2	4
0	1	-2	-2	-1	1	0	0
-1	-1	0	-2	-1	-1	-3	-1
2	-1	0	0	-2	-2	-3	2
-1	-2	-1	0	0	1	1	-1
-1	0	-1	-1	-1	1	2	0
0	-1	-1	0	1	2	-3	-1
-1	-1	-1	-1	-1	-6	-1	0
0	0	-1	-1	-1	-1	0	0
-1	0	1	-2	-1	-5	1	2
-1	-2	0	-1	-1	0	-2	-1
0	-2	0	0	-2	3	-2	2
1	1	1	0	0	1	-1	-1
1	1	1	0	0	1	-1	-1
-1	-2	-1	0	-1	0	2	0
-1	0	-1	-1	-2	-3	-6	-5
-1	-1	-1	-1	-2	-1	-1	-2
-2	0	-2	0	1	2	0	0
-1	-1	-2	-2	-1	3	0	-2
0	1	-2	-1	-2	-1	-1	-1
-1	0	-1	-1	-1	-4	-3	-1
-3	-2	-1	-3	-1	-3	1	-2
-1	0	-1	0	-2	-6	0	-2
0	0	-1	0	1	0	-1	0
0	-1	0	-2	-1	-1	2	-2
-1	-1	0	0	1	2	-1	-1
-1	1	-1	-1	-1	0	-1	-3
0	0	-2	-2	0	0	3	0
-2	0	0	-1	-2	1	-1	-1
-2	-3	-1	0	-1	-3	0	0
1	-1	-1	0	0	0	-3	-2
0	0	-1	0	-2	-1	-2	1
-2	-2	-2	-1	0	-1	0	0
1	0	0	0	0	0	-1	-1
0	-3	0	0	-2	-5	-3	-2
-1	0	0	-1	-3	-6	-3	-2
1	-1	1	1	-1	-1	0	0
0	0	-1	0	-1	-1	-3	2
-1	-2	-1	-1	0	1	0	0
-1	-2	-2	1	0	-1	1	-1
0	-2	1	-2	1	0	3	1
-3	0	-1	-2	-1	-2	-4	-2
0	-2	0	0	-3	-5	-4	-5
-1	0	0	0	-1	6	-1	1
-2	0	-2	1	1	-1	2	-1
1	6	-2	0	0	0	1	0
-2	-2	-1	-1	0	-1	-1	0
-3	-6	0	1	0	0	-3	-1
0	-1	-3	-2	-1	0	-1	-1
-2	2	3	-2	-2	-2	-4	-6
1	7	-3	1	-1	2	0	1
-3	2	-2	0	-2	-5	0	3
1	-1	-2	-1	0	1	2	2
1	-1	-2	-1	0	1	2	2
1	2	1	0	-2	-1	0	0
-1	-10	-2	-1	0	6	-3	1
-1	-10	-2	-1	0	6	-3	1
-1	2	0	-1	-2	-4	-4	-3
-1	2	0	-1	-2	-4	-4	-3
3	3	1	-1	-1	1	-2	2
3	3	1	-1	-1	1	-2	2
-2	2	-1	-1	-2	-8	-2	-1
-1	3	0	0	0	2	2	-1
0	0	0	-2	0	1	-1	2
0	3	0	-2	0	-4	-1	-2
0	0	0	0	1	0	0	0
0	0	0	0	1	0	0	0
0	1	-1	-1	0	1	-2	0
-1	0	-2	-1	-2	-2	-2	-2
-1	0	-2	-1	-2	-2	-2	-2
0	1	0	-1	-1	-1	2	2
0	-1	1	-1	-1	-2	0	-1
0	-1	1	-1	-1	-2	0	-1
0	-1	-1	-1	-1	-8	-3	-3
1	2	-1	0	0	2	-1	-1
1	2	-1	0	0	2	-1	-1
0	2	-2	-1	0	1	-3	-2
-1	-1	-2	0	-2	-1	-1	1
-1	-1	-2	0	-2	-1	-1	1
1	5	0	-2	1	-1	0	-2
0	2	-1	0	0	1	-1	2
0	2	-1	0	0	1	-1	2
-1	-8	-3	0	-2	-7	-1	0
0	-6	-1	0	-3	-6	-1	-2
1	13	-4	-1	0	1	-4	0
1	4	-1	-2	-2	0	-1	-1
-2	4	-1	-1	-1	-1	0	1
-1	-5	-1	-1	-2	1	-3	-2
-1	-5	-1	-1	-2	1	-3	-2
-1	-3	-1	-1	-2	0	1	2
1	-2	0	0	1	1	0	0
1	-2	0	0	1	1	0	0
1	2	-1	-1	-1	3	0	0
-3	-19	1	0	0	5	1	0
-1	3	0	-1	-1	-4	-1	-1
-1	3	-3	-2	0	0	0	-2
1	4	-1	-1	-1	-3	-2	0
-3	-6	2	0	0	-2	-5	-1
-1	-4	-1	-1	-1	-1	-3	-1
-1	-1	-1	0	0	-2	0	0
1	5	-1	0	-1	-2	1	-2
0	1	-2	-2	-1	-1	2	-1
0	0	0	-1	-3	-9	-4	-4
-3	-3	-2	-1	-1	-1	2	-1
-1	0	-1	0	0	-3	-1	1
-2	-2	-2	0	1	3	2	-1
-2	-2	-2	0	1	3	2	-1
0	-1	0	-1	0	0	0	1
-1	-1	-2	-1	1	1	1	1
0	-2	0	-2	1	4	1	-1
-1	-2	0	-1	0	4	0	0
0	-2	-1	-2	0	4	0	1
1	-1	-1	-1	-1	-1	-5	-2
-1	0	-1	-2	0	-3	-1	0
-1	0	-1	-1	0	0	-1	-2
-3	-2	-1	-1	-3	-9	-4	-2
1	0	-1	0	1	2	4	0
0	0	0	-1	-2	4	-1	1
-2	0	1	1	0	2	0	-1
0	-1	-1	-1	0	-1	-1	-1
0	-1	-1	1	0	-3	0	-2
0	0	0	-2	-1	1	-2	0
0	-1	-1	1	-2	-3	-1	0
-1	-1	-1	0	1	-2	-2	-2
-1	-1	0	0	0	1	1	0
-3	-2	-1	-1	0	0	-3	-3
-3	-2	-2	-1	1	1	-4	-1
0	-2	1	0	0	4	1	-1
-1	0	-1	-1	0	0	0	0
1	-2	-2	1	0	2	0	-1
0	0	-3	-1	0	-7	-1	-3
-1	0	1	0	1	7	1	2
-1	-2	-1	-1	1	3	2	0
-1	-2	-1	-1	1	3	2	0
-1	0	-1	1	-1	2	2	-1
-1	0	-1	1	-1	2	2	-1
0	-2	-1	0	1	6	2	-1
-1	-2	0	-2	-2	-1	-2	-2
-1	0	0	0	1	-2	-6	-1
-1	0	0	0	1	-2	-6	-1
-1	0	0	0	1	-2	-6	-1
-1	0	-1	0	-3	-2	1	0
-1	0	-1	0	-3	-2	1	0
-1	0	-1	0	-3	-2	1	0
-1	0	0	-1	1	-4	-2	0
0	-1	0	-1	-1	-3	-2	-4
0	-1	0	-1	-1	-3	-2	-4
0	0	-1	0	-3	5	-3	1
-2	-2	-1	0	-1	-3	-2	-3
-2	-1	-1	-2	-3	-9	-1	-4
-1	-2	0	0	-1	-2	1	0
-1	-1	0	0	0	7	0	0
-2	-2	0	1	-1	1	-2	1
0	-1	-2	0	-2	0	-1	-2
0	-1	-2	0	-1	-1	1	0
-2	-1	-1	0	-1	2	-1	0
-1	-1	-1	1	-1	0	-3	-1
0	-1	0	-1	0	1	-1	-1
0	-2	1	-2	-3	-5	0	0
-2	-1	-2	0	0	-2	1	-1
-1	0	0	0	1	-1	0	-1
-2	-2	0	0	-1	-2	-2	-1
-1	0	-1	-1	-2	-1	-1	-2
0	0	0	0	-3	-4	0	0
-1	-2	-1	-2	-2	0	-1	-1
-1	-2	0	0	2	5	0	-2
0	-1	-2	0	0	0	-2	-1
0	-1	-2	0	0	0	-2	-1
0	0	0	-1	1	3	3	0
-2	-1	1	0	0	1	-1	-1
0	0	-1	1	0	4	2	0
-1	0	0	0	-1	1	0	-4
0	0	-2	-1	0	1	0	0
-1	-1	-2	-1	0	-2	1	1
-2	0	1	-3	-2	-12	-3	-2
-1	-2	-1	0	-2	-1	0	-2
0	-1	-1	-1	0	-1	2	1
0	0	-1	-1	4	-17	3	0
1	-1	0	-1	-3	-12	3	2
-3	-2	-2	-1	-1	2	6	-2
-1	-2	-3	3	7	34	2	2
1	0	2	-3	-7	-21	3	2
-1	-2	-1	-1	-6	-9	-4	4
0	1	1	-2	0	5	5	0
1	-2	-3	1	4	4	-5	-10
4	0	0	-2	-1	-7	0	8
-11	-3	-3	-1	-8	-18	5	-4
2	-1	1	-3	-2	-11	-8	3
8	1	2	-1	0	2	13	-6
-8	-4	-2	0	10	17	-2	-9
-9	-4	-1	0	-2	3	4	4
8	2	0	1	2	13	-3	0
6	-1	-1	2	4	1	-3	5
-2	0	1	1	0	9	6	-4
3	-1	-3	1	-5	-32	-20	-11
-5	-5	-2	-1	2	9	-5	-25
-3	1	0	-1	-1	5	2	19
3	5	0	-2	-1	-8	-1	-4
-5	-4	-2	0	-1	5	-3	-4
0	1	-4	0	1	-8	15	-4
4	3	0	-3	-3	-19	1	0
1	-2	2	1	6	25	1	10
-3	2	4	1	2	-6	7	9
1	0	-1	0	1	17	18	6
1	0	-1	0	1	17	18	6
-1	0	0	-1	-2	4	10	2
-2	-3	-3	1	1	6	-1	-16
1	0	0	-1	-2	2	3	-1
1	0	0	-1	-2	2	3	-1
-3	-3	-2	-1	-1	-8	5	1
-3	-3	-2	-1	-1	-8	5	1
1	0	0	-2	-3	1	6	-3
-1	0	2	-1	0	15	2	0
-1	0	2	-1	0	15	2	0
0	1	-2	0	0	-27	-7	8
0	-1	2	-5	-5	8	5	-7
1	1	1	0	-5	-14	-7	-3
1	1	1	0	-5	-14	-7	-3
-1	-1	-3	10	20	64	1	-2
-1	-1	-2	1	-7	-18	4	2
-2	-1	-4	3	1	6	4	1
-4	-3	-4	-5	-8	-13	-20	-42
-2	-7	-4	2	2	18	22	0
-1	-2	1	-3	-2	-2	-4	-4
-5	1	0	1	2	-8	-9	-1
2	3	3	-3	0	11	12	-1
2	3	3	-3	0	11	12	-1
2	2	0	0	1	7	4	1
0	-1	-1	0	-1	2	13	12
-1	0	0	3	1	6	4	10
5	2	0	2	8	21	22	7
5	2	1	-4	-11	-7	13	15
0	-1	-4	-4	-4	-4	-6	-23
0	-2	3	-3	1	-2	-2	1
-2	0	3	2	0	-6	0	-18
1	-2	2	-2	2	17	11	14
2	1	-1	-1	0	29	-3	6
2	-1	-1	-2	3	12	1	19
12	4	7	7	11	40	73	80
0	0	-2	-3	-5	-18	-7	-14
2	0	2	-1	-2	-18	-6	1
-6	-3	-4	-1	-1	-5	-15	-20
-1	-1	-3	-1	-3	-4	4	-5
2	0	-1	-2	-2	0	1	3
-1	0	1	-1	-4	-16	-8	-11
-2	-2	-3	-2	-1	-6	-6	-5
-2	1	-1	-1	0	9	12	3
-4	-1	-2	-2	-4	-2	-6	-8
4	-2	1	-1	-1	4	-1	4
0	-2	0	-1	-1	-1	2	1
-1	-1	-1	0	-1	-1	-4	-7
-4	2	0	0	-1	0	3	1
3	-2	-2	1	0	-3	3	6
-5	0	0	0	0	2	0	0
-5	0	0	0	0	2	0	0
-4	-2	-1	0	-2	1	0	-7
-4	-2	-1	0	-2	1	0	-7
-3	0	-1	1	0	-1	-7	-6
-5	-2	-1	-1	-1	3	3	5
3	0	0	0	-3	-1	-2	1
-4	-1	-1	1	-2	-3	1	-2
0	-1	0	-1	-1	0	-1	4
1	-1	-1	-2	0	1	-5	2
0	0	-2	-2	1	0	-11	1
3	0	-1	-1	-1	-3	-5	-1
5	-1	-1	-2	1	3	7	7
-1	-1	0	0	0	2	0	3
-4	-2	-1	-1	-1	4	5	-7
3	-2	-5	0	-2	-7	-10	1
3	-2	-5	0	-2	-7	-10	1
-6	1	2	-1	0	1	-1	0
-6	1	2	-1	0	1	-1	0
-6	1	2	-1	0	1	-1	0
1	-1	0	-1	-1	2	2	-3
5	0	-1	-1	-1	3	1	5
5	0	-1	-1	-1	3	1	5
5	0	-1	-1	-1	3	1	5
5	0	-1	-1	-1	3	1	5
-18	-3	-4	-2	-6	-12	-3	-18
-18	-3	-4	-2	-6	-12	-3	-18
-18	-3	-4	-2	-6	-12	-3	-18
1	-1	-1	-1	-1	-1	-1	4
1	-1	-1	-1	-1	-1	-1	4
1	-1	-1	-1	-1	-1	-1	4
-4	-2	-2	0	-2	-2	-1	1
-4	-2	-2	0	-2	-2	-1	1
-4	-2	-2	0	-2	-2	-1	1
3	0	1	-1	0	3	0	1
8	-1	-2	-2	-3	-1	4	6
8	-1	-2	-2	-3	-1	4	6
8	-1	-2	-2	-3	-1	4	6
8	-1	-2	-2	-3	-1	4	6
-2	-1	-1	-1	0	-2	1	2
-2	-1	-1	-1	0	-2	1	2
-2	-1	-1	-1	0	-2	1	2
-2	-1	-1	-1	0	-2	1	2
-2	-1	-1	-1	0	-2	1	2
-2	-1	-1	-1	0	-2	1	2
-2	-1	-1	-1	0	-2	1	2
0	0	0	-1	-1	0	-3	-3
0	0	0	-1	-1	0	-3	-3
-4	-1	-2	-2	-3	-17	-5	4
-1	-1	-1	1	-4	-4	1	15
4	0	-1	-2	-4	-1	2	4
1	1	-1	-1	-1	-3	2	3
-6	0	-2	-3	-5	-6	0	0
0	-3	-1	-1	2	4	5	-2
0	-3	-1	-1	2	4	5	-2
-1	0	-1	-1	-1	1	-6	-1
-2	-2	-4	1	0	1	5	-2
2	-1	0	0	-1	-7	-9	2
1	-1	0	-1	0	3	-3	-1
-2	1	1	-1	1	-1	2	1
0	-3	-2	-1	-4	-1	2	3
-18	-2	-2	-2	0	-1	-5	-14
5	-1	0	0	2	7	-1	0
2	1	0	-2	-1	-2	-1	3
-2	-2	0	-2	-3	-8	-2	-2
0	-2	-3	-3	-1	-7	-4	3
3	0	-1	0	-2	3	0	1
-1	-2	-1	1	0	-1	-2	-5
-2	-1	-2	1	0	0	-1	2
0	0	0	-2	-4	-6	1	-4
-2	1	0	-1	0	1	2	0
1	1	0	-1	-1	6	-3	-3
0	-3	0	-2	-1	-1	2	2
2	0	0	-1	-2	-8	-5	0
-2	-2	-3	0	-2	-3	-2	-1
1	0	0	-1	-5	-1	-1	1
8	-1	0	1	0	-9	-3	9
1	0	1	2	0	0	-4	0
5	0	-1	-3	0	2	2	3
5	3	1	-2	2	3	1	8
-4	-2	-2	1	-3	-2	-1	-12
-4	-1	-3	0	-2	-4	1	-6
-1	-1	-2	0	-4	-13	-3	4
0	-2	-1	0	0	-1	-5	4
-2	-2	-1	-1	3	6	-2	0
6	-1	-2	-1	0	-3	7	3
-2	1	-2	-1	-1	-1	-4	0
-1	-2	0	-1	0	-4	-2	-3
-2	-3	-2	-2	-3	-6	0	-2
-2	-2	1	-1	1	3	2	-1
5	2	-1	-2	0	0	-4	-5
-1	2	-1	-1	-1	3	3	-1
1	2	-1	0	-4	0	-5	-1
0	1	1	0	0	-1	2	0
-6	-3	-2	-1	0	4	-5	-11
-2	-1	0	1	0	-7	1	1
3	1	-4	-2	-6	-5	4	3
2	-2	-1	0	-3	-1	4	3
1	2	-1	0	1	2	1	-1
0	2	-1	0	0	-1	3	2
0	-1	-2	-1	-2	-1	4	0
-4	-4	-1	0	-3	-7	-1	-1
4	-1	-2	-1	1	7	2	4
-1	-1	-2	0	-1	-1	0	1
0	1	-3	-2	-4	-11	-7	-3
2	0	0	-2	2	4	0	-1
-6	1	-1	-2	1	0	-1	-3
-1	-1	-2	-3	-3	-3	-4	-2
1	-2	2	-1	0	-4	-6	-2
8	0	-1	-1	0	1	9	9
2	1	-3	1	0	2	3	3
-5	-2	-1	2	0	-1	-2	-6
2	0	0	0	1	0	-1	0
-1	-1	-1	-2	0	-5	1	1
3	1	-2	-2	-2	0	-3	6
-2	0	1	0	-1	1	-1	-4
0	-2	-2	0	-1	-3	-2	-5
1	2	-2	1	-1	-1	-2	-1
0	-1	-1	-1	-1	1	-1	-3
-2	-2	1	-1	-2	-1	3	0
1	1	0	-1	-1	-2	-4	0
0	0	0	0	0	1	1	1
0	0	0	0	0	1	1	1
-1	-2	0	0	-1	-3	-4	-2
0	-3	-1	-2	-1	-2	-4	3
0	0	-1	-1	-1	1	6	-3
0	0	0	0	1	1	-2	3
-2	0	-1	0	-1	-3	-2	0
0	-2	-1	-3	0	4	1	1
0	0	0	1	-1	1	0	-2
-2	0	-2	0	0	-2	0	2
0	-1	0	-2	-1	-1	-2	1
-3	0	1	-2	-1	1	3	1
0	-1	0	0	1	-1	0	-2
-5	-2	0	-2	-1	-1	-3	-2
0	-2	-1	0	0	1	-3	0
0	-1	-2	1	-1	-2	-4	-2
-1	0	-1	-1	-1	-1	0	-1
1	0	1	-2	0	0	-1	2
3	0	-1	-1	-1	-2	-2	0
0	0	-1	-1	0	-2	-1	-4
-2	0	-2	-2	-1	2	0	1
-1	2	1	0	1	3	1	-1
-1	-3	-1	0	-3	-3	0	-1
-2	-2	-1	-2	1	-2	-3	0
-1	1	-1	-1	-1	-1	0	-1
0	-1	-2	2	-1	-4	-1	0
-3	-3	-1	-1	0	0	-2	-6
1	0	1	-2	-1	0	-1	0
-1	0	0	-1	1	0	-1	0
2	-2	0	0	1	0	1	2
0	-1	-1	0	-2	-2	-1	1
-5	0	-1	-1	-1	-1	-3	-10
6	0	0	-3	-1	-1	0	7
0	-6	-2	-1	-4	-1	-1	0
-1	2	0	0	-2	0	-2	-2
-2	-1	0	-2	1	1	2	-3
-7	-11	-3	-1	0	-2	-2	-7
-5	1	-2	0	-1	0	1	6
-1	-1	0	-3	-1	1	0	-2
-2	-1	0	-1	0	0	0	0
2	1	1	0	0	0	-1	4
5	3	-1	-2	-2	-2	0	0
-1	-9	1	0	1	-2	-3	1
0	1	-1	0	0	-1	-1	-1
-9	-1	-2	1	-2	-3	-3	-12
3	-1	-2	1	0	-1	-1	1
3	-1	0	-1	0	-1	0	0
4	-3	-2	0	1	-1	-3	4
1	-1	1	-1	0	-2	-2	1
-3	-1	-1	-1	0	2	2	3
-12	-2	-1	-1	-1	0	-1	-5
4	0	0	-2	-3	-1	1	5
3	1	1	-1	-1	-3	-2	1
-1	-1	0	-1	-1	-1	0	0
0	1	0	0	0	-1	-1	0
-2	-1	0	0	-1	0	-1	-5
-2	-1	-2	0	-2	-2	-1	-2
0	-1	-2	-2	-1	-2	1	1
3	-2	-2	-1	0	0	-2	0
0	-1	-2	0	-1	1	0	1
3	2	1	0	0	-1	0	-2
-1	0	-2	-1	0	0	-2	0
2	0	-1	0	0	-1	0	-3
-2	-1	0	-2	-1	0	0	-2
3	-2	-3	-1	-1	-2	0	10
2	-1	1	0	0	-2	-3	-3
3	-2	0	-1	0	0	-1	2
-1	-2	-1	-1	0	0	-1	1
-4	-3	-2	-1	-3	-3	0	-2
-1	-2	-1	0	-1	-1	-1	-4
-1	-1	-2	-1	0	0	-1	1
-2	-1	-1	-1	-1	0	1	-1
-1	-2	1	-1	-2	-2	-1	0
1	0	0	-1	-1	-1	1	2
-1	-1	-3	0	-1	-1	-1	-2
1	-1	0	0	-1	-1	-1	0
-1	-1	-2	-1	-1	-2	-1	-1
-3	1	-1	0	-3	-1	-2	-3
-1	-1	0	0	0	0	0	0
0	1	0	1	0	1	2	0
1	0	-2	0	-2	-1	-1	1
-2	-1	-1	-1	0	0	-1	1
-2	-1	1	-1	0	-1	0	-2
0	-1	0	-1	0	-1	0	0
-1	0	-2	0	0	-1	-1	2
-2	-1	-2	-1	-2	1	0	-1
-1	-1	-2	-2	-2	-1	-1	-1
-2	-2	-1	0	-1	0	0	2
-2	-2	0	0	-1	-2	0	-2
-2	-1	-2	-1	-1	-3	-2	-3
-1	1	0	-1	-1	-1	-1	-2
-1	-1	-1	0	1	0	0	1
0	-1	1	-1	0	-1	0	-1
0	-3	0	-1	-3	-1	-1	3
-1	-2	-2	-2	-2	0	-1	-2
-1	-1	1	-1	0	0	-1	0
-1	-2	-2	-2	0	-3	-2	-1
-1	-2	-1	0	-1	0	0	0
1	-1	0	-2	-1	1	1	1
0	-1	0	-1	-1	0	-2	0
0	0	0	-2	0	-1	-1	-1
0	-3	-1	-2	-2	-1	0	-1
-2	-1	-1	-2	-1	0	0	2
0	-1	0	-1	0	-1	0	-1
-1	0	-1	0	1	-2	-1	-2
-2	-1	-1	0	1	-1	-1	-2
1	0	2	0	1	0	0	-1
1	-1	-1	-3	-2	0	-1	0
0	-2	-1	0	0	1	1	2
-2	0	-1	-1	-1	-2	-1	1
0	0	0	0	0	-1	0	0
-1	-1	-2	0	-2	0	1	-1
-2	1	-1	1	-1	-1	-1	-5
-2	0	-1	0	-1	0	0	0
-1	0	-1	-2	-2	-1	0	-1
-1	-1	1	0	0	0	-1	-1
0	-1	-1	-1	0	-1	-1	-1
-1	0	0	1	1	0	-1	-1
0	-1	0	0	-1	0	0	-2
-3	0	-1	0	-1	0	-1	-1
0	-3	0	-1	-1	-1	-1	1
-3	-1	2	0	-1	0	0	2
0	0	0	-1	-2	0	0	1
-1	0	-1	0	0	0	-1	-2
-1	-1	-1	-1	0	-3	-1	-1
-2	0	-1	-1	-2	1	1	0
1	-1	-1	-1	0	0	-1	0
0	0	-1	0	-2	0	-1	0
-1	-3	-1	0	-1	-2	-2	0
-1	1	-1	0	0	0	1	0
-2	-2	0	-2	-1	-1	-2	-2
-1	1	-1	-2	-1	0	0	-1
-1	-1	-1	-1	-1	0	-1	-1
-2	-2	-2	-2	-1	0	-2	-2
-1	-2	-1	0	0	-1	0	-1
1	-1	0	-1	0	-2	-1	-1
-1	-2	-1	-1	-2	-3	0	-1
1	-1	0	-1	1	0	-1	-2
-2	0	-1	-2	0	-1	-2	-1
-1	-1	-1	-1	-1	-1	-1	-2
-2	1	-1	0	-1	0	0	-1
-1	-2	-2	-1	-1	-1	-1	-2
-1	-1	-1	0	-1	-1	0	0
0	-1	-1	0	0	0	-2	1
0	-1	-1	-1	0	0	1	1
-1	0	-1	-1	0	0	0	-1
-1	2	0	-1	0	0	-1	-1
0	-1	-1	0	-1	0	0	-1
-1	1	-1	0	-1	1	1	0
0	-3	-1	0	0	-3	-1	-1
0	-1	-1	0	-1	-1	0	-1
-1	0	0	-1	-2	0	0	-1
0	1	0	-1	1	2	3	1
0	1	1	0	-1	-3	-1	-1
0	-1	-1	0	-2	0	-1	-2
-1	0	-1	-1	-2	-1	0	0
-2	0	-3	-1	1	-1	-1	0
-1	0	-1	-1	-1	-1	1	0
-1	0	-1	-2	0	0	-3	-2
-1	0	0	-1	0	-1	1	-1
1	-1	-1	0	0	0	2	-1
-1	-1	-2	-1	-2	-1	-2	0
0	1	1	2	0	2	0	2
0	0	0	0	-1	-2	-1	0
0	-3	-2	-1	-2	-2	-2	-1
-1	-1	-1	-1	-1	-2	-2	-1
0	-1	-1	0	-1	1	0	-2
0	-2	-2	-1	0	-2	-1	-1
-3	-1	-2	-2	-1	-1	-1	1
0	0	0	-2	1	0	0	-1
0	-2	-2	0	0	-2	-1	0
-1	0	-1	-2	0	-2	0	1
-2	-1	-1	-1	-2	-1	-1	0
0	0	0	0	-1	0	-1	0
1	0	-1	0	-1	0	-1	0
-1	-3	0	0	-2	-2	0	-5
-2	-1	-2	-1	-1	-2	-2	-1
-2	0	1	-1	-3	-1	1	-1
0	-2	0	0	2	-1	0	1
-3	-1	-2	0	-1	0	0	0
-1	-1	0	-1	-1	-2	-1	-2
-1	-3	-1	-2	-1	0	0	-3
1	3	0	-1	-1	0	1	1
0	0	0	-1	1	0	-2	-3
0	3	1	-1	-1	0	0	0
1	-5	0	0	-1	0	0	1
1	1	-2	-2	-1	-2	1	0
-6	-1	-2	-1	-1	0	-3	-7
-1	4	1	0	0	0	-1	-2
-1	1	-3	-2	-2	-2	0	-3
-3	10	-3	1	-1	-3	-2	2
1	-2	0	0	-1	0	1	5
3	12	-2	-3	0	-1	-1	-3
5	18	-2	-3	0	0	-1	5
2	0	-3	-1	0	1	0	5
-9	-25	-1	0	0	-1	-1	-6
6	25	-4	0	0	-3	1	6
0	0	2	-1	0	0	-3	-4
1	-5	2	0	0	0	0	0
-3	-11	-1	-1	-1	0	0	1
0	3	0	0	0	-1	2	0
-1	-5	-3	-1	-2	-3	0	0
-1	3	1	-1	0	-1	-2	-2
-2	-8	-1	-1	1	0	0	0
2	-20	-2	-1	-1	0	-1	2
-2	-1	6	1	0	0	0	2
-9	-17	-7	1	0	-1	-3	-13
1	-2	1	0	0	-1	-2	0
2	-14	-2	-3	-1	-1	-1	-1
0	11	-4	-1	-2	-1	0	4
3	0	5	1	-1	1	-1	-2
2	-9	-2	-1	0	-2	-1	-1
-4	5	1	-2	-2	0	-1	-6
6	5	-1	1	-2	0	3	5
-3	-14	-1	-1	-1	-1	-3	-4
-4	-2	1	0	0	0	0	0
3	10	1	-2	0	0	-1	-2
0	17	1	-1	0	-1	0	-1
-1	11	7	-3	-1	0	0	0
6	-7	-4	0	0	1	0	5
2	2	-2	-1	-1	-2	1	6
1	3	1	-1	-2	-1	-2	-2
2	-6	0	-1	-1	0	-1	-2
-1	-2	-3	-2	0	-1	-2	0
0	-2	-3	1	-1	-2	-1	1
-3	-6	3	-1	1	-1	-1	-3
-6	-9	1	-1	-3	0	-2	-10
2	4	0	0	0	0	1	3
-4	-25	0	0	-2	0	0	1
5	17	-1	-1	-1	-1	1	6
1	11	2	-1	-2	-1	-1	0
0	-4	-2	-2	-2	-1	-1	0
-1	5	0	0	0	-1	-1	-1
-2	-17	-3	-1	-2	0	-2	-5
-2	8	1	0	-1	-3	-2	-1
-2	-1	0	-1	-2	-2	-3	-2
-1	-9	-2	0	-1	0	0	0
-1	4	-1	1	0	1	-1	-1
1	9	-2	-1	-1	-1	-1	-1
1	5	-1	0	0	0	0	1
0	2	0	-1	-1	0	-1	-1
-1	-3	-2	-1	0	-3	-1	-1
-1	-1	-3	-2	-1	-1	0	-1
2	8	0	1	-1	-2	-1	0
-2	-8	0	-2	-1	0	-1	-3
0	-1	-2	-1	-1	0	-1	-3
-3	-10	-1	0	0	-2	0	-1
-1	1	0	0	0	-1	0	0
1	1	0	-1	-1	1	-1	-1
-2	-1	0	0	0	-3	-1	-1
1	1	1	-1	-1	1	1	3
-1	-4	-1	0	0	-1	0	0
0	1	1	1	-1	0	-1	-3
-2	-4	-1	-1	-1	0	-1	-2
0	10	-2	0	-1	0	0	1
-3	-3	-2	0	-1	-1	-1	-1
-1	5	2	-1	-1	-1	-1	0
-1	0	1	0	0	-1	0	-1
-5	-20	-2	0	-1	1	0	-3
0	3	2	-2	-1	0	-2	-1
-1	7	-2	-2	-1	1	-1	-2
1	-2	1	-1	0	-1	-1	0
0	0	0	0	-1	-2	-1	-2
-1	-5	1	-1	0	1	-1	-1
0	-1	-1	1	0	-1	0	1
-1	-2	0	-2	0	-1	0	-1
-1	-1	-1	-3	-1	0	-2	-1
-2	-7	-4	1	0	0	0	1
-1	5	-1	1	-1	-1	0	-2
0	4	0	-1	-2	-1	-2	-1
3	4	0	0	-1	-2	1	5
-2	5	-2	-1	-2	1	0	-1
1	5	0	-1	0	-4	0	2
3	2	0	-1	0	1	2	2
2	-5	-3	0	-1	1	0	-1
1	5	-1	-1	-1	-1	0	-4
0	3	0	2	-1	-2	-1	-1
3	-14	-5	0	0	1	0	2
-10	4	5	-3	0	1	2	0
-6	-15	2	-2	-1	-1	0	-1
25	-2	0	1	-2	-8	-2	3
-9	-5	-1	-1	1	8	3	2
11	-11	-6	3	-2	6	-8	-9
-19	-1	-6	-3	-1	-3	4	5
13	6	-6	-5	0	1	0	-5
59	37	4	5	0	4	5	12
24	37	5	3	1	-2	7	7
0	5	-2	-5	-1	4	-2	0
-1	-22	1	3	-1	-11	-8	-4
9	16	-9	0	-1	2	3	3
36	18	-9	5	-1	-12	-12	-1
-5	-10	1	-5	-2	4	4	1
-95	-86	-8	-9	-2	2	-5	-25
59	37	-3	2	0	2	-3	1
13	-15	-6	-6	0	1	9	20
-39	-13	-5	4	-1	2	-3	-3
-18	-4	0	-2	0	9	0	-1
-7	-9	3	-3	1	-1	2	1
-31	-20	5	-8	-1	-4	-2	-15
26	27	5	2	4	5	6	11
-24	-14	-13	-3	-1	-3	-2	-8
-36	-22	7	1	-1	2	-2	-6
-4	-3	-6	-1	-2	1	-3	-1
28	24	12	-5	0	-5	-4	-4
-4	0	-6	1	-2	-5	0	0
32	5	16	2	-1	0	3	7
13	-5	1	-5	-2	4	1	2
-16	-12	0	2	-3	0	2	0
-13	2	-1	-1	3	1	-5	-11
2	3	0	0	-1	-1	0	1
-10	5	1	4	-2	-2	-10	-16
-46	-6	-2	-1	-4	0	-2	3
-24	-20	-14	2	-2	4	3	7
5	18	-2	-3	-2	-2	0	-13
29	-2	-5	0	-2	-5	-8	0
-103	-47	-18	-4	-4	-5	-9	-21
8	10	-9	-1	-5	-6	2	4
-15	8	-6	0	3	5	-3	-4
15	-16	-11	5	6	5	8	0
-17	-8	0	-3	-3	-7	-11	-20
18	15	2	0	0	7	9	20
-20	-28	-10	-6	-10	-5	-9	-12
8	11	4	4	2	4	3	14
8	42	5	2	3	3	3	8
-2	18	-1	1	2	2	-1	-3
4	-8	-3	-1	-1	-3	-1	-2
15	-1	6	-3	-1	-3	-2	-3
4	-13	-11	-1	6	2	-1	-5
12	9	1	-1	1	0	-1	0
6	11	1	-3	-1	0	1	1
11	14	4	0	-3	-1	-2	1
20	9	8	4	1	-1	0	4
-16	-2	-3	0	-3	-2	-5	-4
-6	-9	-5	3	0	1	0	1
40	31	3	0	5	3	1	4
-1	-10	-7	-2	-1	3	-1	-1
-33	-12	11	-4	-2	-4	-3	-9
30	11	10	1	-2	-3	2	5
9	-5	-4	-5	-5	-1	2	5
0	12	-8	-2	-2	0	-1	-3
-11	-13	-20	-4	-2	-4	-5	-8
2	5	13	1	-8	-3	-2	4
0	2	1	-2	-4	3	5	9
13	0	3	-5	-1	-2	-1	0
0	10	9	3	-3	-1	1	-1
-16	-2	8	0	1	2	2	5
-40	-17	-2	-1	-3	-4	0	-5
10	18	10	1	0	1	0	3
15	39	3	-3	0	1	2	6
41	-1	-6	-1	-2	-4	-2	0
-20	-17	-3	-1	0	3	-6	-3
42	21	4	1	-5	-8	2	6
1	-11	1	3	1	4	2	-2
16	4	5	0	5	2	-5	0
-48	-71	-23	-8	-8	-10	-9	-21
-53	0	2	1	-1	2	-1	0
54	34	11	2	3	3	7	15
-15	-19	-2	-2	-3	-7	-8	-1
60	25	7	-3	-2	2	4	15
56	19	10	-1	0	2	4	10
89	18	0	-1	-1	0	7	22
-7	3	5	3	1	1	6	10
24	17	3	-6	-2	2	-3	-1
29	-3	4	-3	-2	-1	-1	-2
21	-9	2	-5	0	-4	0	-4
-53	-15	-7	2	1	-2	-4	-15
-67	-57	-2	-7	-2	-4	-5	-14
-13	-23	-5	2	0	2	-2	-7
58	24	-2	-2	-1	1	0	3
4	6	9	6	11	4	0	-3
4	6	9	6	11	4	0	-3
-21	11	0	-4	-1	-4	-3	-3
-21	11	0	-4	-1	-4	-3	-3
-21	11	0	-4	-1	-4	-3	-3
30	12	0	-2	3	0	0	3
30	12	0	-2	3	0	0	3
15	1	-5	-5	-2	-6	-3	-6
15	1	-5	-5	-2	-6	-3	-6
0	4	0	-1	-2	0	-1	3
-16	3	4	0	0	-1	-3	-6
-16	3	4	0	0	-1	-3	-6
-16	3	4	0	0	-1	-3	-6
35	34	6	-1	-2	-1	1	6
35	34	6	-1	-2	-1	1	6
-3	4	-2	-3	-1	1	1	-6
-1	-1	1	1	-1	1	1	8
-6	-16	-4	-1	-1	-4	-4	-10
-18	-20	2	1	-2	-2	0	10
-21	-29	1	-1	-1	1	-2	0
7	-12	-2	-3	0	0	4	8
22	2	-1	-4	-1	1	0	-3
-5	20	0	1	0	0	-4	-5
3	-4	2	-6	1	4	-5	-3
-14	5	2	1	1	3	5	6
8	-4	-3	-1	-2	-2	1	3
4	3	1	1	1	1	3	-8
-10	-6	-2	-4	-2	-2	2	0
17	33	5	1	-2	-2	3	-5
-7	45	6	-1	-1	-2	5	-5
6	-3	-4	-2	-2	-6	-7	-7
-4	-17	-3	0	-1	12	1	-4
11	6	2	-3	-1	3	3	-2
17	-1	0	-7	-1	7	4	-1
45	47	12	-5	3	13	10	19
6	-24	-25	3	1	8	-20	-6
7	-6	-2	2	0	-2	-2	-7
18	4	0	4	-6	11	-2	13
5	-8	3	-5	0	5	-1	-7
0	-19	-8	-3	0	-2	-2	-7
3	22	14	4	3	-4	-2	-7
23	13	5	4	2	-3	2	2
-6	0	-3	-3	-1	1	0	-6
-12	1	5	-1	0	3	4	-3
36	5	-4	0	-1	0	0	-5
-4	13	-6	-2	1	2	2	-1
-17	-23	-5	-2	-4	-9	-3	3
-25	14	-3	-3	-3	-6	3	10
1	10	4	0	1	-1	3	3
11	-1	3	0	-1	-5	-3	3
9	4	4	-1	0	2	2	2
6	-1	-2	-1	0	1	2	0
-1	8	-2	2	2	3	-4	-3
16	-21	-12	-2	-1	-8	-3	0
-6	20	10	0	0	0	2	-3
50	-11	-9	-4	-2	0	3	15
17	-7	-9	-5	-7	-22	-6	-4
5	-5	-7	-4	-1	6	3	1
-17	11	7	-1	0	10	5	4
-2	-18	-2	-1	0	-4	-4	-9
8	7	5	-1	-3	3	1	-2
12	8	-6	-5	-4	-5	-1	-5
-28	-12	0	0	-1	1	2	1
-14	4	2	0	-1	0	0	-1
-21	-6	-2	0	1	1	-1	-4
-10	-7	-11	1	11	6	-2	-2
11	2	-8	2	32	25	-3	-1
0	5	13	-9	-32	-35	7	8
-43	-14	-1	9	0	38	1	-12
1	14	3	-1	2	-17	-6	1
-4	-9	-3	0	-1	-8	2	-2
-2	-8	1	-7	-13	-5	3	-1
7	-4	-2	-1	0	-2	-4	-6
-22	-11	0	-1	1	2	2	-1
-47	-9	0	-2	2	2	-2	-3
6	-8	-9	-2	-5	-6	-7	-6
21	23	5	-2	-2	2	1	6
5	2	-2	2	0	-2	4	8
13	4	-5	-1	-1	0	3	1
4	-5	0	-3	-1	0	-9	-8
1	-3	-1	-1	-1	-5	2	1
40	43	8	0	0	0	3	2
-36	-15	-3	0	0	-2	1	-3
-47	-37	10	1	1	7	0	-11
-4	-4	-4	-2	-2	-2	-8	-15
-32	-3	-1	0	1	2	0	-2
-57	-50	-11	-2	-2	-1	2	-10
[truncated: 6,101 more rows]
