# Supplementary material for: Flexible Virtual Reality System for Neurorehabilitation and Quality of Life Improvement
Source: Sensors (Basel). 2020 Oct 23;20(21):6045. doi: 10.3390/s20216045 (PMC7672612; doi:10.3390/s20216045)
Supplement: Supplementary file 1 [file sensors-20-06045-s001.zip › S4_EMG/User2/PronatieSupinatie.txt]

-1	8	16	6	4	13	2	0
2	-1	4	-1	0	-12	-5	-2
-1	1	5	-1	-1	-1	2	0
-2	-4	21	-1	-7	-10	-6	1
1	8	0	0	-1	6	-1	1
0	-3	-12	0	2	5	5	3
1	0	9	-2	3	6	0	-3
-4	-9	2	4	-2	-1	-2	-3
-2	0	-15	-2	-1	-1	6	1
0	-2	-3	0	1	1	-1	3
-4	-3	4	-2	0	-7	-12	-12
1	-8	-15	-2	1	2	3	6
0	2	10	-2	0	-2	2	0
-2	3	-10	-4	-1	-2	2	-1
0	10	8	2	-1	-2	2	-1
2	3	-11	1	0	2	3	3
2	3	-11	1	0	2	3	3
0	9	-1	-2	-2	-3	-1	-1
0	1	-1	-2	0	1	2	3
-1	-2	-3	-2	1	0	1	-1
-1	-4	3	0	1	2	1	3
0	4	-2	3	-2	-9	0	-2
3	5	8	2	0	5	4	3
-2	-1	-3	0	2	3	-8	-6
0	-5	-6	0	0	-2	-4	-1
0	5	3	-3	1	3	3	1
-2	-1	2	-1	-1	1	1	1
-1	1	10	2	1	4	4	3
2	1	5	0	1	2	3	1
-3	-1	3	-1	1	6	3	-4
-1	-3	-13	-2	4	0	2	2
0	0	1	0	1	-2	-3	-2
-2	-5	-2	0	-2	-3	-3	-5
2	-1	2	-5	0	7	5	1
-2	-3	-6	-2	-7	-10	-3	2
0	-5	1	-3	-4	-7	2	2
-1	6	3	-3	0	-1	3	4
-1	-3	-8	-8	2	2	2	1
-3	-1	-7	1	-2	-2	-2	-8
-4	-5	-5	2	0	0	-5	-10
-3	-5	-1	1	0	-2	-7	2
4	8	16	3	-4	3	7	8
0	-6	-13	-3	0	5	5	4
2	-6	-1	-1	0	-4	-5	-8
3	-7	1	-1	0	-2	1	4
0	0	-1	-1	-2	2	-1	4
-8	-20	3	3	1	0	-4	-7
2	-1	12	3	1	-3	-12	-2
5	-3	-10	0	-3	-5	8	6
-6	-7	-2	-2	3	7	8	5
2	-3	-2	-3	1	0	0	1
3	6	-3	0	-1	-1	-1	3
4	22	-3	-3	-2	-6	4	4
1	14	2	0	0	1	1	0
1	-9	0	0	0	3	-1	-1
0	3	0	0	-1	-1	-4	-4
0	3	0	0	-1	-1	-4	-4
-2	-5	-4	0	-2	-1	-4	-3
5	2	-2	1	0	3	0	0
-3	-3	0	0	-1	0	-1	-3
-1	-14	-4	-1	0	-1	2	3
0	-2	1	-2	-3	-8	-1	2
3	14	0	-1	0	3	4	5
13	17	-1	-1	0	-1	4	4
-10	-11	2	-1	0	-2	-2	-4
-10	-7	0	0	-2	-3	-8	-3
5	5	2	-3	1	0	5	8
1	2	0	1	-1	1	0	4
9	-4	3	1	-1	2	0	0
-1	13	0	-2	-1	-3	-4	-4
-5	2	-1	-2	-1	-3	-4	-5
-2	-5	1	2	0	-1	-5	-3
1	22	1	-1	-1	-3	2	-1
3	-17	-7	-2	-1	-3	0	-1
-1	10	0	-1	-1	0	2	-4
-9	-10	1	-2	-1	1	-2	1
-29	-52	-1	-1	-2	-8	-10	-32
-24	-18	-1	-2	-2	-3	0	-8
7	19	1	0	0	0	1	2
-5	-12	2	-3	0	0	-4	-7
-3	-12	3	-1	-1	-2	-6	-7
-12	0	1	-1	-1	-2	-7	-8
-2	0	3	-1	-1	1	0	3
5	-10	-1	0	1	1	2	1
-4	-1	-2	-2	0	0	-5	-4
1	-5	-4	0	-2	-3	-3	-2
6	9	-3	1	-1	-2	-4	-3
-3	12	1	1	-1	-1	0	0
7	13	-2	-1	-2	-1	1	-2
-7	-31	-1	-1	-2	-4	-1	2
0	23	-3	1	-1	-1	-1	-2
12	-2	0	-1	0	1	-2	-5
-12	7	4	-1	-2	-3	-1	1
17	9	0	0	-2	1	-3	2
-4	3	-1	-2	-1	-2	-1	-3
-5	-18	4	0	-2	-2	-3	-5
5	-1	-1	-1	0	-1	-2	0
-1	-19	-5	-1	-1	-1	-2	-3
-19	-3	1	0	-2	-5	-16	-7
3	3	-2	-2	-1	0	1	2
10	4	-2	-1	0	-2	1	-4
-6	7	-3	-1	0	-2	-1	5
8	-2	-2	0	-1	0	1	1
11	10	-1	-1	0	-2	0	15
-2	10	1	-4	-1	-2	-5	-8
3	2	-2	-1	0	4	6	6
-2	6	3	-2	1	2	3	6
3	20	1	-1	1	-1	-3	7
15	4	-9	2	-1	-2	-7	-8
7	-5	0	-1	-1	-3	-1	9
-16	-48	-2	2	-1	-1	3	3
7	27	-3	-1	-1	4	0	-3
-2	-1	0	0	0	3	2	-6
2	29	0	-1	-2	-2	2	-8
-4	-25	1	0	0	2	-1	-1
-10	14	0	0	-1	-2	-7	-3
3	-28	-6	-1	-3	-1	-3	-5
-14	-15	-3	-2	-2	-3	-6	-9
-1	8	0	1	0	1	1	6
-3	-11	-2	-1	-2	-1	0	-2
3	-16	1	2	-1	-1	3	3
-3	4	1	-2	-1	-2	0	-3
2	-20	0	-1	0	-3	-2	-4
5	9	0	-2	-1	3	-2	2
0	2	2	2	1	2	-3	4
-8	1	0	1	2	2	-1	-8
-6	16	2	-3	-1	-1	3	2
10	-1	2	-1	-1	2	-6	1
5	2	-1	-1	-2	-1	-7	-1
-2	-22	-6	1	-1	-1	2	-2
-8	11	3	-3	-1	-3	-2	-2
15	10	0	1	0	1	3	13
6	-6	-3	-1	0	-3	0	-3
-8	-3	1	-1	-1	-1	4	-2
0	-4	-2	2	-2	2	1	-2
-7	-9	-1	0	-1	-1	-3	0
-5	7	-2	-3	-1	-1	-1	-1
-3	-4	0	-1	-3	-4	3	1
-4	5	-1	-1	-2	-2	0	-6
-9	6	0	-3	-1	-2	-3	-4
-10	-20	-2	0	0	2	6	6
-10	-13	-4	1	1	1	-6	-6
-5	8	-2	2	-8	-19	-10	4
-9	-5	2	-2	-1	-4	5	6
22	5	-6	0	5	4	1	-3
4	-5	1	1	7	-1	2	-1
0	11	0	-1	-2	0	-3	3
10	1	1	-1	0	2	1	2
4	3	1	0	0	-2	2	0
5	47	-10	0	-3	-7	-5	-1
27	0	6	-2	1	5	6	21
10	7	-1	-4	-2	2	2	1
-14	-19	1	-5	-3	-7	-6	-13
0	0	-4	-1	-1	-5	-2	-12
0	11	-1	1	0	-1	3	-10
-27	-39	0	2	-1	2	-4	-15
17	2	-5	1	-1	-4	-2	5
32	-4	-9	1	-2	-7	-8	1
-14	-12	1	0	0	-4	-6	-1
11	-20	7	0	-3	-15	-3	-11
26	15	2	2	1	19	4	5
9	3	4	-3	1	9	6	0
-32	-18	-1	0	-1	-14	-14	4
20	12	-6	-1	-1	21	5	1
-3	-6	0	-1	-1	3	1	13
3	-4	-7	-3	-1	-2	-2	-1
-2	-36	-5	1	3	9	-2	-9
17	27	-2	1	-4	-10	0	11
1	14	-7	-2	-3	-2	-1	5
15	-12	0	-6	1	8	27	36
9	31	13	0	0	6	23	22
-45	-41	-4	2	1	3	-10	-4
11	6	-6	0	-5	-9	7	0
-6	-66	-8	1	1	3	-12	-12
0	11	-2	0	1	0	9	15
4	19	-4	0	-1	-3	-3	-14
5	-7	1	-1	0	-2	-4	0
8	-13	0	-2	-1	-4	-7	6
0	63	-3	2	1	-2	-15	-4
9	13	-2	-2	-2	-1	0	1
-8	28	0	-2	0	-6	5	5
-2	26	-1	1	0	3	0	-2
-10	-12	0	-1	0	-1	1	1
4	9	1	-1	2	0	-10	3
2	-6	-6	0	-1	0	7	11
-1	9	0	-2	1	-5	3	3
-5	-7	-2	-1	-2	0	3	-4
-8	-14	-2	1	-1	5	0	0
10	8	-2	1	-1	0	1	-6
-1	17	-1	-2	-2	-7	4	9
-12	-8	-1	0	-1	-4	-4	-3
-25	-36	1	-1	-2	3	-10	-11
1	6	-4	-2	-1	-1	-6	-4
-4	-12	1	-2	1	6	6	1
2	-6	-5	0	-2	-7	-7	-9
-4	-22	-4	-1	0	1	7	-9
-11	4	-1	0	1	-1	-3	3
-4	-16	-2	1	-3	-1	1	1
5	4	-4	-3	-3	-4	-3	-6
-19	-30	4	-1	-1	0	1	-2
2	5	1	-1	-1	-2	-5	-7
-2	-12	1	-1	0	-1	-6	0
7	11	3	0	-1	0	3	3
-3	1	-1	-2	-2	-1	-2	-1
-3	8	-1	0	2	1	2	-3
8	-4	-2	-2	-1	1	-2	4
2	11	9	-1	0	1	-1	0
1	-3	-2	-2	0	-2	5	6
1	4	-3	-2	-1	-4	0	4
5	10	-2	-1	-2	-1	-4	5
-1	4	-2	-2	-3	-9	-1	-5
-5	-10	-7	0	-1	-13	-4	0
-6	-39	-5	-1	-1	4	-5	-7
1	14	0	0	0	-1	-2	1
-2	1	0	-2	-1	-3	-2	-1
6	7	2	2	1	5	1	-4
-3	-19	-3	-1	0	-2	-13	-4
-1	11	2	-1	-1	-3	-6	-5
4	9	-2	0	-1	-3	7	5
-7	-25	1	2	-1	-6	-7	-3
-3	0	-5	-1	0	2	-9	-3
2	9	3	-1	-3	-8	3	4
1	10	2	-1	0	-2	4	5
-6	-20	0	2	1	2	-4	-6
5	16	2	-1	-2	1	0	-1
-1	4	0	0	0	-6	-5	-2
0	4	-3	-1	-1	-1	-4	0
0	-8	2	0	0	5	2	0
-4	-13	2	-2	-2	-2	-5	-2
-6	-9	1	0	0	1	8	0
1	13	-4	-1	-2	-4	-6	-5
-1	5	-4	-2	1	2	0	0
4	-1	0	2	-3	-3	-1	2
7	0	-6	-4	0	2	1	7
1	5	1	0	-3	0	12	3
1	0	-5	0	-2	-3	-4	2
-1	-1	1	-1	0	1	3	3
4	-6	-4	-1	-1	6	2	2
-1	-2	1	0	-3	-19	-8	-2
-6	-15	-2	-1	-2	-4	-3	-1
1	0	3	-2	-3	-5	-1	6
1	16	-5	-1	0	-5	-10	-6
-5	8	-2	-1	0	-3	-6	-8
-5	-6	-1	-1	1	-1	-1	-6
1	0	0	1	0	2	1	0
2	6	-2	1	-2	-1	-2	0
-1	11	-2	0	-1	-3	-12	-8
3	2	1	0	-1	-7	-1	4
10	0	-1	-2	-2	-3	5	9
-7	-31	2	-1	-1	-2	5	-5
7	0	-3	-1	0	2	2	3
16	16	2	0	2	3	-3	8
-8	-5	-4	-2	0	2	-1	-5
1	-3	-1	-2	-4	-7	2	6
0	4	-2	1	1	1	-2	-1
-2	-4	-2	-1	-1	1	-2	-1
-7	-8	-2	-1	0	0	-5	-8
-4	11	-1	-1	-3	-3	0	-5
-5	-2	-3	-1	-1	0	0	-1
-6	-30	3	-1	0	3	4	-5
7	13	3	0	-1	1	3	5
-7	-31	0	-2	0	5	-3	0
-4	-4	-1	0	-1	-2	-6	0
1	18	5	-2	-1	0	0	1
2	-1	-3	-4	-3	-1	5	4
3	-16	-1	0	-1	-3	-3	3
2	6	0	-2	1	5	3	-1
-2	18	3	-2	1	-6	-10	-6
0	4	1	1	-4	-6	3	0
-4	-2	0	-3	1	1	6	-2
2	-4	-2	-2	0	3	5	-4
-1	-12	-1	0	1	-2	-13	-8
1	-3	-2	0	0	-4	-6	-1
-1	-7	-2	-2	-2	-7	-2	-5
-3	-13	0	-1	-2	0	3	6
-3	1	1	-2	-2	-2	2	-1
-1	9	2	-1	-2	-2	0	-2
-1	-3	2	1	0	3	5	6
-6	-15	2	-1	-1	2	1	-7
6	-1	3	-1	-1	-3	-1	4
-1	-23	0	-2	-3	-2	2	5
6	23	-1	-2	-3	-2	-1	1
0	6	2	-2	-2	-5	-4	-4
5	11	-1	-2	1	2	3	0
0	18	1	0	3	-3	2	1
1	4	0	1	-1	0	-2	4
4	6	3	1	0	-3	0	-3
-1	-7	2	-2	0	3	1	-3
0	0	2	0	-2	0	-1	3
2	3	-3	-2	-2	-1	-6	-1
1	7	-2	-2	-2	-6	-1	0
-4	-10	-1	0	2	3	5	-1
0	3	2	0	1	-2	4	5
0	-6	2	-2	-1	1	1	-7
-2	-19	-1	0	1	2	-3	-2
3	-7	-3	-2	-2	-5	-7	0
1	12	0	-4	-4	-6	1	1
-4	-12	0	1	-1	0	2	0
4	3	-3	1	1	-5	0	5
-3	-23	2	2	1	2	7	4
-8	-11	3	-1	1	0	1	1
8	11	-1	-1	0	-1	-2	3
3	18	-5	-1	-2	-1	4	2
-1	-6	-2	-1	0	2	-2	0
1	8	1	-2	-2	-2	-1	4
1	-6	-2	-3	-1	-4	-4	0
0	-7	5	1	-1	0	5	-1
-1	-24	-6	0	-4	2	2	4
-3	6	-2	-1	0	0	-6	-2
0	0	1	0	1	-7	-3	-1
-9	-4	3	8	4	5	-1	-7
3	2	-2	2	2	4	1	0
-1	-9	-4	4	1	-2	2	0
3	2	-1	1	-2	-3	-8	-1
-2	-5	-1	-3	-4	-6	-3	-2
-6	4	-1	-1	-1	-6	3	0
0	20	3	-3	1	1	-9	-10
0	0	0	-2	0	-4	1	2
0	-1	-2	0	-1	2	-3	1
1	-6	1	2	1	1	0	7
1	-7	-4	3	-2	-6	1	6
2	0	-1	-5	0	5	0	-2
-7	-9	1	3	2	5	-5	-7
4	0	-1	0	-1	-6	-1	4
-9	-6	-4	-4	-2	-5	-5	-4
-7	-17	-2	0	-2	-3	-6	-7
-9	-26	-4	0	-1	-2	-1	3
-5	-13	0	1	-4	-9	-7	-8
0	-3	0	-3	0	-4	1	5
-7	-21	-3	-3	-1	1	-7	-15
1	-2	-1	1	1	3	2	7
5	17	0	-2	-1	-8	-2	3
-6	14	4	2	0	-3	-3	-5
-4	-7	-3	-3	-4	-7	-4	-5
-3	-18	-1	-5	-1	-2	-3	1
-1	-11	-1	-4	0	-1	3	1
-2	7	2	-4	2	3	4	-3
-1	-14	-1	0	-6	-2	-2	-2
-3	-10	0	-1	-3	-5	2	2
1	7	-2	0	-1	-2	1	-1
-1	0	-1	-2	-1	-4	1	0
1	12	-2	-3	0	3	1	2
-5	-4	2	-2	0	-2	-2	-2
-1	-10	-1	-3	0	3	4	2
3	-15	1	1	-1	0	1	-3
-7	-13	-3	1	1	4	-1	-5
4	12	1	-3	0	2	0	4
4	3	-3	-1	-2	-1	-3	1
1	-2	-3	2	0	0	-3	-1
1	3	-1	1	0	1	-8	2
-2	-25	-6	-3	-2	2	4	6
4	8	-1	2	0	0	2	-4
-2	-3	-4	-3	-2	-3	0	-3
0	-27	-4	1	1	5	4	5
-1	-7	0	3	-1	0	-2	-7
6	18	2	1	0	0	0	3
-1	2	0	-2	-1	-1	-3	-2
0	-11	1	-4	-1	0	0	3
0	12	-1	1	-1	-3	-2	-3
-2	-11	-2	-2	-1	-4	-8	1
-5	2	0	-1	-1	-3	2	-2
-3	-14	-3	-1	-1	-1	-2	-6
-5	-9	-4	-1	0	1	-3	-1
1	2	-3	-1	0	2	1	3
4	-4	0	-2	-3	-1	0	-2
-7	8	0	0	0	-5	-1	-4
0	-35	-2	-2	0	-1	3	0
-2	15	0	-2	1	-3	0	-1
-2	0	0	1	1	3	3	-3
3	0	-4	-1	1	3	-4	2
-4	-22	-4	-1	1	4	-3	-2
2	-2	-3	0	-1	0	1	-4
4	13	-6	-3	-2	-10	-3	-2
0	4	-1	-2	2	1	-4	-1
0	14	-3	0	-1	0	-2	2
2	-10	2	0	0	2	4	7
-5	-24	-2	-1	-2	-4	5	2
4	17	-1	0	-2	-2	2	1
4	17	-1	0	-2	-2	2	1
2	6	-1	0	-1	1	-1	-4
0	3	1	0	0	2	-1	-2
4	-2	1	-1	-3	-2	1	-6
-1	-3	-1	-1	-1	-1	-1	-1
-3	-1	-1	-1	0	2	0	-2
1	15	1	-2	-3	-1	-4	-2
2	15	0	-1	-1	-5	-11	-2
-1	4	0	0	1	2	-1	2
0	-8	0	-3	-1	0	3	3
0	5	1	-1	-3	-1	1	-3
-5	-13	-1	0	-1	-4	-3	-2
0	4	2	-2	1	-2	-3	-7
0	9	-1	-1	-1	-1	-5	-1
-5	-24	0	-1	0	1	0	-3
1	1	-3	-1	0	-1	-1	1
0	17	3	3	-2	0	-3	0
0	1	0	-1	-1	-3	-6	-6
4	0	0	0	0	0	2	5
-6	-25	-4	0	0	-1	-1	-4
6	15	4	0	-1	-1	0	5
0	-8	0	0	0	-1	-1	-1
-1	-9	-2	-1	1	1	1	3
-2	7	-1	-1	-3	-2	-3	-1
-2	-14	0	1	0	4	1	-3
-2	-4	-1	-2	-1	2	-7	3
2	3	1	-2	1	3	4	4
-6	-20	-3	0	-1	-3	2	-1
0	4	1	-2	-1	2	3	1
1	5	-1	-2	2	2	4	4
-4	-20	-1	0	0	0	-3	-3
5	13	2	-1	-3	-3	0	8
-2	0	-4	-1	-3	-4	-2	-2
1	7	1	-1	1	1	-2	0
4	21	1	1	-1	0	0	0
-1	-4	1	-2	1	1	-1	-1
-2	-9	-1	2	-3	-4	-7	-3
10	3	-3	-1	-1	0	3	10
4	16	1	-3	0	1	3	3
4	5	-3	-2	-3	-3	-2	2
-1	-7	0	-1	-1	-3	-2	1
1	-14	0	-2	-1	-1	0	-1
0	-5	-1	-3	-2	1	-9	-5
2	6	0	3	-1	-1	0	0
6	23	0	2	0	2	1	1
-2	-3	-2	-3	-1	-4	0	1
0	3	-2	-2	-1	-2	1	-2
0	2	0	1	0	2	0	-1
3	5	-1	-3	0	-3	6	-1
3	2	1	-3	1	-3	-1	5
-7	-23	-1	1	-1	2	-2	-1
0	7	0	-2	0	-3	-8	-1
-2	-8	-3	0	1	-1	-6	-3
-1	0	-4	-1	0	-4	-4	-1
-3	-2	-2	2	-1	0	-1	-3
6	1	-3	-1	-2	-3	-11	3
4	17	0	0	-2	0	-1	7
2	2	-5	-2	0	1	5	4
-1	19	-1	-7	-1	-3	-3	-5
-3	-5	-2	-5	1	1	4	-1
0	2	1	-1	-1	1	2	1
2	11	1	-3	-2	-3	2	-2
-2	-19	-1	0	2	1	-2	3
1	2	1	-1	-2	-6	1	4
4	14	-3	-2	-1	-4	-8	-1
2	6	-3	-3	2	1	-1	-2
1	1	-2	3	2	5	7	-1
-8	-19	-3	1	0	0	-4	-7
-4	0	1	-3	0	3	5	-5
-2	-3	3	-2	-2	-3	-4	-4
4	7	-2	-3	3	3	4	11
-5	-4	-4	-4	-1	-1	-2	-3
-2	14	-1	0	0	-1	5	1
-3	0	-2	-4	-3	-3	-4	-4
1	4	-1	-3	-1	-4	3	3
-1	-3	0	0	-1	-2	0	2
-3	-25	3	1	-1	-3	0	0
-2	-1	4	1	-2	-4	-1	-5
-2	4	4	1	1	2	0	-9
-2	7	2	-2	-2	1	1	1
-3	-9	-8	2	-1	-2	-11	0
-9	-7	-6	7	-1	-2	-3	-9
3	3	0	-1	-1	-5	-4	1
-1	-6	-2	0	-1	1	3	6
-9	-20	2	-7	-1	-3	-4	2
-1	10	4	4	0	0	-1	-1
-6	-8	-5	-4	1	-2	1	-10
-8	-13	-4	1	-1	4	3	-1
6	2	-1	-5	0	0	-6	1
2	9	-2	1	-2	-3	-3	0
2	4	-1	2	-4	-5	0	1
-2	13	4	0	-1	3	-4	-4
-2	-15	1	0	1	-1	-2	1
1	-1	-4	-2	0	-2	-3	-1
-3	5	0	-1	-3	-6	-1	-1
1	1	0	0	0	10	3	5
0	0	0	-4	-4	-1	-1	-2
-3	-9	-1	-4	-4	2	-6	-7
-3	-7	2	-2	0	-5	-7	-4
2	6	-2	0	5	-1	-3	0
-2	3	2	0	-1	1	8	0
0	2	-1	-2	2	6	0	1
-1	3	-1	9	2	-1	-3	-3
-1	-6	-1	5	1	0	0	3
-3	-17	-1	2	-1	4	3	-3
1	7	-2	-5	1	-1	5	1
-1	-12	0	-1	-1	-3	-4	-3
0	4	-1	-1	-1	-1	3	-1
0	1	-2	-2	0	-5	-11	1
-6	-14	-2	-2	-3	-8	-6	-7
0	-5	-7	14	2	4	0	-8
-4	-6	-4	-6	-1	4	-2	-1
7	6	1	3	0	8	1	11
-4	-3	2	-13	1	11	1	-8
7	4	3	-11	-3	-1	1	13
-4	-2	-1	2	3	-1	-6	-8
-10	-3	-2	-20	-3	-8	-5	-14
-5	3	4	2	5	9	0	-24
2	4	3	-5	4	7	6	0
4	4	-2	1	-4	-15	7	10
-1	-8	-7	1	-1	-4	-5	6
14	7	-3	5	-1	-1	3	32
6	4	-2	1	-4	11	5	23
11	9	5	5	3	-2	8	17
2	1	1	1	0	0	1	7
2	6	3	2	1	4	2	10
5	-4	-5	-1	-2	-3	-7	0
4	-1	-8	0	0	2	12	31
-8	-4	3	-4	2	-8	-2	-19
-3	-4	-1	-4	-2	0	0	-3
-3	-4	-1	-4	-2	0	0	-3
3	-2	1	0	-1	12	8	-3
-3	1	3	-1	4	12	-1	-7
2	0	-3	-3	-1	2	4	2
9	8	4	5	2	-2	9	18
-8	-1	-2	-1	-1	-24	-2	-24
-9	-20	-4	2	-3	-2	-10	10
0	10	7	-1	0	-23	-4	-10
-10	-7	1	-2	-1	1	-14	-19
14	9	2	0	0	15	14	11
5	7	5	-1	1	8	-3	-10
4	10	7	0	2	17	-3	-2
-17	-15	-2	-4	1	-11	-30	3
-2	-1	-4	-3	-2	-10	1	-8
2	2	2	-2	-18	-7	14	2
3	4	10	-5	-45	7	12	-14
2	-5	-3	-3	3	24	4	6
1	2	4	2	18	23	7	5
2	4	-3	2	-3	-24	9	20
-1	-4	-5	-3	-3	0	0	-4
-6	2	-3	-1	1	-4	-4	-8
0	-1	-1	0	0	7	3	4
4	0	-5	-3	2	5	18	18
-5	-4	3	4	1	3	5	1
8	-1	8	2	-2	0	6	26
1	2	-4	-2	0	3	3	-3
-1	3	-4	-2	0	-5	0	1
0	-2	-12	-6	0	19	4	2
-3	-5	23	9	1	-1	-7	-2
-1	-4	28	28	1	-1	-9	-1
-2	-2	-29	-47	-2	5	-8	-4
-3	0	-19	-47	-1	4	-9	-16
-2	0	-10	-25	-2	-2	1	-3
0	-1	-11	-17	-1	3	6	4
1	1	1	4	-1	-7	0	-2
-5	-3	2	1	-1	-8	-16	-7
-1	-1	-2	2	-1	6	-2	0
1	1	5	-7	-3	-10	2	-1
-6	-5	-14	-16	-2	9	8	-7
3	-2	15	28	-2	2	11	4
-4	-3	14	18	1	-4	-4	-6
-1	-2	-11	-12	-2	-9	-1	1
2	-1	0	8	-5	-1	3	11
-9	-7	-6	-7	0	2	3	-4
4	-2	-4	7	-1	6	2	8
0	0	3	-7	-3	3	7	-4
4	-1	-7	4	-1	13	-2	8
0	-3	-7	10	-3	-1	-2	2
0	-1	-1	20	-1	1	-2	0
-2	0	5	19	0	-5	4	1
-3	1	-4	-16	1	5	-1	-9
-2	-3	5	17	1	10	-4	0
2	1	6	20	-2	-7	-3	3
0	-1	-9	-16	-1	-5	5	4
2	-2	6	16	0	-1	0	2
0	-1	7	17	-1	7	5	13
-6	-3	5	15	1	5	-7	-3
3	0	8	14	-1	-4	-1	0
0	1	6	18	2	1	1	-4
2	-1	-8	-13	0	0	-1	2
1	-1	3	4	-1	1	-4	1
-2	-2	1	-15	-2	-1	0	-3
0	-2	-3	27	-2	2	2	0
-4	-2	-5	-44	-1	-4	-3	-1
-4	1	-6	-10	-1	3	0	-3
-2	0	3	-1	0	-2	-2	-1
-3	0	12	-4	0	-7	-3	-1
-4	2	-11	-1	1	0	-8	-13
-1	3	4	-2	-2	0	4	6
-6	-11	-1	-4	1	-5	-2	-2
-4	0	1	3	-1	-2	5	2
-4	-1	0	-4	-1	1	-2	2
-1	0	-1	0	-3	1	3	3
-2	-1	-2	1	-2	-7	-8	-5
-4	-7	-5	-2	2	1	3	0
0	0	1	0	-1	0	1	-4
-2	0	-4	-1	0	-1	1	3
-2	-6	-1	0	4	4	3	4
-4	-2	-3	1	-3	-2	-9	-7
2	-6	1	-2	-27	-9	-2	1
-6	-11	-4	-4	1	-2	-3	-2
6	21	17	13	9	4	0	2
-7	-19	-15	-10	4	-2	-1	-2
-6	1	2	-1	-5	-5	-4	0
0	-2	-6	3	-2	-3	-3	-3
-3	-21	-14	1	0	-2	-3	-4
2	2	-9	1	-1	-3	-4	-3
-12	-8	7	-4	-1	1	3	-1
-3	3	-7	-6	-1	1	2	-6
5	7	5	-1	0	2	3	14
7	7	-2	1	-2	-4	-10	-12
1	-1	2	5	0	2	-9	-6
-2	-9	-5	0	-3	0	-5	5
-6	-6	-4	2	-1	-3	-10	-13
4	0	-2	-1	-2	-3	-7	-1
-12	-1	7	6	-1	2	8	10
8	-3	-5	0	-2	-3	3	14
13	8	-5	-2	-1	0	-6	-3
-5	-8	-4	-4	1	3	8	1
7	-5	2	1	-1	0	-1	7
-9	-2	-1	2	-1	0	10	0
-1	4	10	-1	0	-3	8	4
4	-2	2	-1	-2	-1	-16	-17
2	-5	-2	-4	-2	-3	-6	2
-7	-2	-5	0	0	-2	0	-5
-3	-5	0	2	-2	-2	-3	-4
-4	1	-1	0	2	-2	3	-3
6	-5	1	-2	-1	-1	-3	5
-3	-5	-7	-1	-1	-3	2	-1
2	1	-6	-1	-3	-1	-5	-4
6	-8	0	2	-1	1	-9	-2
6	11	2	-3	-1	-1	-2	-5
4	8	0	-4	-1	2	4	3
-2	-4	-5	0	1	0	2	2
1	5	-3	-3	-1	0	1	1
4	-2	5	1	-1	-2	-4	-9
7	19	5	-1	1	2	5	6
2	-2	2	0	0	2	6	4
-1	-9	0	0	0	3	4	2
1	-1	2	-1	0	0	5	1
-2	-9	-2	1	1	0	4	-2
3	5	-2	-2	-2	-2	-15	-2
-2	-2	0	1	1	3	13	2
8	6	2	-2	-1	2	5	3
10	4	4	-3	0	3	9	0
-3	3	0	-1	-1	1	9	3
0	-13	-2	-1	-2	-1	-6	-4
0	0	3	-1	-1	1	0	7
-2	9	2	0	-1	0	-2	-4
-9	-9	-1	-1	1	2	5	6
1	0	-2	-2	0	0	3	3
1	-11	-1	-2	-1	-2	1	3
-1	-8	1	-2	-2	0	2	-2
-1	-8	1	-2	-2	0	2	-2
4	12	-1	-2	-1	0	1	0
3	5	2	2	-1	1	3	4
-2	8	2	-1	-1	-4	-4	0
-9	-2	-3	0	0	2	5	2
-7	-15	1	0	-1	1	3	-9
-9	-9	-4	-1	-1	-3	-7	-2
6	13	-1	-2	-3	0	8	4
-10	-4	-2	-2	0	0	7	1
0	-5	-3	-3	-1	3	1	2
-2	0	2	-2	0	-1	-2	-4
3	6	3	1	0	-2	3	2
1	0	9	-1	-1	0	-1	-5
4	10	-3	0	-1	-3	-7	0
-11	-1	-1	-1	0	0	-5	-7
-28	-17	-3	-1	0	-1	-3	-2
10	0	0	-2	0	-4	-8	-7
2	-8	-3	-1	0	0	1	4
-4	-20	-4	0	-2	0	4	8
14	-4	1	-1	-2	-1	2	4
-9	-1	-1	-1	-2	2	3	0
-6	-6	0	1	0	0	5	0
0	-30	-1	-1	-2	-3	-18	-9
-2	-4	-3	-2	-2	0	1	0
4	6	3	-1	0	0	3	6
-5	11	2	0	-2	0	4	-2
-9	-5	-2	1	-1	-2	-4	-5
1	0	0	0	0	-1	-6	-2
4	2	3	-1	-2	-2	-8	-6
7	12	-2	-2	0	-3	2	1
6	-5	-2	1	-1	-2	-3	-2
7	5	-3	0	1	0	3	1
-7	-8	-2	0	-1	-1	-3	-7
-22	-5	-4	-1	-1	-3	-4	-5
-11	-19	-2	-1	0	-1	-2	-7
-13	-4	-3	0	-1	-1	3	2
2	-2	-2	2	-2	-1	8	7
5	-6	0	-2	-1	-1	2	5
-16	-4	-3	0	-1	0	-5	-2
-5	-14	-5	-2	-1	-1	5	-7
5	9	-1	-2	-2	-1	1	5
-16	-15	2	1	0	-3	-9	-8
7	-7	1	0	-1	0	-14	-6
7	6	0	0	-2	-2	-5	0
5	9	0	0	0	-4	-7	0
8	14	-6	-2	-1	0	-3	-2
0	5	0	2	0	-2	-5	-12
-9	-1	-3	0	0	1	2	0
0	2	-2	1	-1	-1	-3	1
5	-1	2	-1	1	2	6	2
-5	-2	-1	0	1	-3	-5	-8
1	-8	-3	-1	0	2	2	3
1	-2	-1	-3	-1	0	8	5
3	5	-1	0	0	0	3	-2
2	2	-5	-4	-4	-2	4	4
-3	-9	-1	1	0	2	-2	0
2	-8	-2	1	-1	-2	-8	-4
0	4	2	1	0	-1	-3	0
5	-7	4	0	-1	-1	4	1
-4	-9	-1	-2	-1	-2	7	1
7	1	0	1	0	-1	-5	-1
4	10	7	4	3	0	-7	-5
3	14	2	-2	0	1	3	7
9	0	0	-2	-1	1	-4	1
1	3	2	0	-1	-1	-1	2
1	5	-2	-2	-2	-2	-2	0
-1	-5	-1	-1	-2	0	-1	8
-4	-15	-5	-1	1	1	-3	-2
-2	12	1	2	-1	0	-1	-12
2	-4	0	1	2	1	3	1
6	6	1	1	2	-2	0	1
4	11	-2	-2	-2	-1	-5	4
1	8	-3	1	-1	-1	-7	-2
-12	-4	-2	-1	-3	-2	-7	-2
6	1	2	-1	-1	2	7	5
7	4	-1	-1	0	1	2	6
-7	-8	-1	-2	-1	1	3	7
2	-9	-1	-1	0	1	0	1
-3	-11	-2	0	0	-1	-2	-6
2	4	-4	0	-1	-2	-13	-2
-6	-11	-3	-2	-2	0	-2	1
-1	-4	-5	0	2	3	4	-3
-1	-7	-2	1	-1	2	6	7
7	5	0	2	-1	2	-4	3
-5	-1	1	2	-1	-2	-5	-8
0	4	-2	4	2	5	2	1
4	-8	1	-3	-1	0	-2	-4
-9	-8	0	-2	-3	-5	-7	-3
-5	3	-1	1	1	0	-2	-2
-1	-7	-2	1	-1	-2	-2	-3
2	5	1	2	-2	1	-2	3
-7	-2	2	-1	-1	-1	-8	1
2	-1	0	-2	0	2	5	2
-5	-17	-2	-1	-1	1	1	-1
-2	-3	-3	0	0	0	-3	0
-6	-24	3	-1	-2	-1	-3	3
-8	-23	7	0	-1	0	5	-4
-6	-18	-4	-2	-3	-5	-13	-4
5	-7	2	0	-1	-2	-13	8
0	-5	1	-1	-3	-5	-5	-3
-3	0	1	-1	0	-2	5	8
1	13	3	-3	0	1	1	-2
-1	4	1	-2	0	-1	4	9
-3	4	1	-2	-1	-3	11	2
-5	-2	3	1	7	6	-5	-15
-3	2	0	-1	0	-2	11	3
2	4	0	-5	1	-1	-1	-9
-4	0	-1	-1	-1	0	2	-9
0	0	3	2	-2	-3	-2	-2
3	8	7	0	-3	10	-22	-5
3	2	5	-3	2	-2	3	-6
-9	-6	-5	-2	1	-6	3	-3
0	0	-5	-1	-6	-8	11	1
3	2	2	4	4	-1	6	18
-6	-5	-2	-3	1	10	-2	-8
-6	-5	-2	-3	1	10	-2	-8
-3	6	7	-4	2	-1	0	-21
3	0	-5	3	-1	-11	2	28
3	-1	-1	-3	-2	18	6	-3
-8	-8	-7	2	-1	-4	1	10
-1	-13	-7	-4	-1	13	2	10
2	5	2	1	-7	-16	-3	-1
0	2	7	2	4	6	7	6
-8	-6	-1	0	-2	0	-13	-5
8	-2	2	5	0	-34	0	18
8	4	-4	0	3	13	7	11
-1	-2	-4	-2	-7	-31	-11	-2
6	9	5	4	1	7	11	6
6	0	-1	3	-2	-12	0	14
7	3	3	-4	-2	2	0	5
-2	4	5	-3	-1	5	0	-10
-1	0	-3	0	1	-7	-18	-2
-1	-3	-1	-2	-1	22	14	-1
-2	-3	0	-1	1	1	3	-4
0	3	0	-3	0	5	2	-6
1	-5	-6	-3	-5	-42	0	12
1	-5	-6	-3	-5	-42	0	12
2	2	5	-1	4	4	-1	3
-1	-2	1	2	1	1	-1	2
-6	-6	-6	0	2	12	1	-3
2	2	2	-3	1	-5	1	5
3	0	-6	4	-2	-12	-3	3
-3	-4	-4	-2	0	-4	0	11
0	1	-3	5	0	9	4	1
-1	6	2	0	1	1	-4	-13
2	-1	-7	0	-3	3	-4	0
2	-1	-3	3	-3	0	0	15
0	2	0	1	0	13	0	2
-8	-3	-1	-3	-1	20	0	-7
-1	-1	0	-2	-2	-8	-6	-7
1	3	1	0	1	0	-1	-5
-6	-2	-1	-1	-3	-3	5	-6
1	-2	-3	-2	-3	-1	2	4
0	1	-1	1	2	3	3	0
1	0	1	0	-2	-3	1	2
3	-2	1	-1	-7	-9	-2	7
1	1	1	-1	-9	-2	-4	-1
-5	-8	-4	-1	-5	-7	-2	-8
-2	4	0	-3	-2	-7	0	-1
0	4	5	0	-2	1	-4	-3
-7	-15	-5	-2	-4	-3	-7	-8
3	13	4	-2	-2	-2	0	1
-2	-1	-2	-1	-1	1	5	6
0	0	0	0	2	0	-2	-3
-2	-1	-1	-2	-3	-4	4	-13
-12	2	5	-2	-1	-6	-8	-3
21	17	5	-1	-1	-1	5	10
-3	-20	-2	-1	-1	-2	-14	-4
-3	-19	0	-3	-5	-8	4	-2
6	7	-1	0	-1	1	1	-12
0	-2	-3	2	-3	-4	3	-1
4	0	1	-3	0	-2	4	0
16	-2	5	0	-3	-6	-8	-1
12	9	5	4	1	5	0	9
2	5	-2	2	-1	-5	-2	-3
16	1	-4	-2	-1	-3	-3	-3
-6	-3	-5	-3	-1	-3	-10	-7
-8	-12	1	-1	1	0	1	-2
-1	1	3	-2	0	0	-3	1
-2	12	-2	1	-3	0	-7	-3
15	7	4	1	-1	1	10	8
-12	3	-3	-3	-1	0	-3	1
1	-2	0	-1	0	-2	-2	-10
-5	-12	2	2	0	1	2	-3
6	3	3	-2	-1	0	2	-3
11	-8	-5	-2	0	-3	3	6
6	14	-1	1	-2	-2	-2	0
2	-2	0	0	-1	1	-2	-2
12	4	-4	0	-1	0	-9	2
0	0	-2	3	1	-3	-11	-8
0	10	-2	-2	1	-1	-5	-8
-7	-10	-2	0	-1	0	8	4
-7	8	1	-1	0	1	3	9
3	2	-1	3	0	2	8	11
-4	1	0	-1	1	3	12	5
-8	1	-3	-3	-2	-1	-4	-4
7	12	1	-1	-1	-1	-7	-3
-10	-22	-1	-1	-1	1	-1	2
3	13	-2	0	1	-3	-7	-3
-1	-1	0	1	-2	-2	-4	-5
11	6	-5	0	0	-3	-1	1
3	8	3	2	2	2	1	-4
0	-6	3	3	-1	-3	-7	-1
-30	4	3	-1	-1	-1	3	-6
1	-12	-10	-3	-2	-2	-4	6
3	4	-5	-2	1	-1	-4	-3
-1	-4	6	-1	1	-3	-6	-1
-5	6	-1	-1	-1	-1	3	-6
1	-3	-5	-2	0	-1	-10	-11
-15	3	2	1	-3	-3	4	10
9	-3	-2	0	-1	-2	-6	4
-8	7	0	1	-1	-4	-9	-2
-9	9	-5	0	1	-1	-2	-2
-1	-7	-5	-1	-2	-2	-4	-4
0	-16	-2	-2	-2	0	-1	-3
7	8	-4	-1	-1	-1	-7	4
-6	-3	1	-1	-1	-1	4	1
-10	3	-3	0	-1	-2	-6	-3
1	-11	-1	-1	-2	-1	-4	7
-14	4	1	0	0	-2	6	0
8	1	-3	-1	-1	2	0	2
8	-9	2	1	-1	-2	3	3
-5	4	-3	-1	-1	-4	-5	-5
-5	-6	4	0	-1	0	-2	-3
1	4	0	-1	-1	0	5	8
7	0	-2	2	1	0	6	5
9	6	-2	-2	-2	-3	1	5
1	-5	-1	-3	1	-1	2	0
-15	-9	-2	-1	0	-1	-6	-5
-7	-1	3	0	-1	1	5	1
-21	-5	-1	0	-1	1	0	-11
-7	-1	2	-1	0	0	3	-3
1	5	-1	0	-1	0	-5	-1
8	-2	1	0	1	0	0	-1
-2	16	-3	-1	-3	-3	-1	1
-5	6	1	2	-2	-1	1	4
0	2	0	-2	1	-1	-5	-7
4	4	1	-2	1	1	2	-3
2	-9	-4	-2	-2	1	-3	0
-1	0	0	-2	0	2	-2	-3
3	0	-4	-1	-3	0	0	-1
-3	-17	-4	-1	-2	-4	-9	-15
2	0	0	-1	0	1	6	8
-1	-4	-3	2	-1	0	-3	4
1	18	1	1	-3	-2	-6	-6
-4	-27	-6	-2	-4	-10	-15	-38
-8	8	-1	-2	0	-10	-44	-14
2	6	6	-2	0	3	16	13
0	-1	0	2	5	5	-2	12
-5	-5	-3	-3	-2	-3	-2	-6
3	0	1	-2	0	3	-4	0
-3	-1	-2	0	-2	-6	0	-5
3	-4	-1	-4	2	7	5	4
1	-2	1	2	-2	-1	2	-3
-5	-6	-9	-2	-1	0	-4	-6
12	6	0	1	-1	-1	2	13
-5	-6	0	-1	-2	4	-1	-5
4	2	1	2	-2	-2	0	8
-8	-2	5	-2	0	1	-3	-8
0	-3	0	-1	-3	-12	-8	-6
-6	-2	1	0	0	2	-11	-7
-8	-5	-2	-6	-2	-7	-6	-24
28	7	-6	10	-6	2	-2	34
14	2	-2	3	0	-16	-4	20
-1	-1	1	-4	-2	4	-5	-4
-9	-8	-7	-4	-1	1	-3	-31
0	1	2	0	-1	-2	-14	9
0	3	0	-4	-2	7	13	-4
-2	-2	0	-2	2	10	1	0
0	-1	-2	-2	-2	1	-10	-6
-5	-1	0	0	-2	-7	-7	-6
5	4	1	0	0	-1	4	2
1	1	2	4	2	15	7	-3
2	2	0	0	-2	-6	-6	-1
-2	-3	-1	-1	-1	-13	5	-2
2	1	1	0	0	-1	-1	2
4	5	-3	-2	-3	-18	3	2
-2	1	0	-2	-2	-2	-21	-19
-3	-5	-1	1	-2	6	0	0
0	-1	-2	0	-1	0	-2	-4
4	1	0	-2	-2	-9	0	-4
2	3	-1	2	0	2	-2	7
1	-6	-6	0	-1	-4	-3	10
0	-1	-6	0	-1	-10	-3	-4
-2	2	3	0	0	3	3	4
-4	-3	-4	-1	0	3	-1	-1
-3	1	2	-4	1	0	-3	-16
5	5	3	-1	0	6	6	4
5	5	3	-1	0	6	6	4
-3	-2	0	-1	1	3	3	-2
-3	-3	-2	0	2	0	3	0
-2	-1	1	0	-2	-4	15	7
-3	-2	0	1	-1	-6	-6	-4
3	0	0	1	0	-3	-2	-1
5	7	2	1	-1	9	3	8
3	-4	-5	0	-1	3	1	11
-3	2	3	-2	-2	-10	-7	-6
1	2	1	0	-1	-1	-1	6
0	1	2	-1	0	2	6	-6
-1	-2	-1	1	-2	1	0	-3
0	1	3	1	0	2	-2	-2
2	6	-5	-2	-3	1	3	3
-4	-9	-2	-1	1	1	-1	-6
1	3	0	-1	3	5	8	8
0	2	0	1	0	-3	-5	-6
2	6	-11	-4	-2	-2	3	6
1	-16	-8	-3	-4	0	3	0
-1	-3	-9	-2	0	-2	-1	-10
11	9	5	-2	-2	2	13	5
-1	-13	-2	-1	-1	0	-9	-10
0	5	-8	-2	-1	-5	-15	-4
3	-10	-2	-2	-3	-6	-7	4
2	2	0	-1	-1	-6	-15	-18
7	5	5	3	3	4	2	1
2	1	1	-1	-2	1	8	1
-2	24	1	1	-1	-2	-8	-4
7	4	2	-1	1	-3	3	2
10	5	-2	-1	-1	1	11	10
-1	-9	1	-1	0	0	3	3
3	6	-5	-2	0	-3	-6	-5
-7	-13	4	-2	-1	-2	-1	2
2	-1	0	2	1	3	-1	0
-6	7	2	-1	-3	0	4	7
0	-2	4	-3	-2	-5	-11	0
0	-5	-4	3	0	3	0	1
-2	-7	-4	0	-2	0	-3	-12
-3	-10	-2	-2	0	1	8	1
5	1	-1	0	0	2	5	9
-1	-18	-4	3	0	-1	3	4
1	-9	-2	-2	-2	-2	-6	-11
0	3	2	3	0	0	1	1
-7	-16	6	-3	-1	1	5	9
3	2	-7	1	-2	-2	-5	1
-4	9	1	-1	-1	-4	-15	-13
1	-4	3	-2	0	1	8	6
-6	-9	3	1	-2	-1	-2	-9
6	21	1	1	-1	1	-1	-1
0	1	3	1	-2	-6	-16	-2
-12	-4	2	-1	-1	1	3	3
6	-8	-3	1	-1	0	-5	4
-4	-5	-1	-1	1	3	6	4
1	-1	-1	-2	-1	-1	-1	-4
-5	11	-2	-4	0	-6	-8	-7
-2	4	-3	-1	0	-1	3	3
2	-20	-1	1	-2	-1	0	-1
-5	-1	2	1	0	2	10	5
0	5	-3	-1	-3	-2	-3	-10
-2	8	7	-1	1	-1	-5	-3
-13	0	-3	-2	-1	0	-3	2
3	-8	-4	-3	0	-1	1	-1
6	14	0	0	1	1	4	-3
6	14	0	0	1	1	4	-3
-1	-2	-5	0	-1	-1	-1	3
-1	4	5	4	-1	-1	-1	-4
-4	-1	-4	0	0	-1	0	1
-3	-22	2	-3	-1	2	0	2
-2	2	-6	-3	0	-5	-8	-4
-12	-7	-1	-1	-1	0	-4	-4
-7	-7	3	2	-2	-4	4	-6
-5	4	-2	1	0	-1	-3	-3
-1	12	-6	-3	0	-1	-2	3
4	3	-4	-1	-2	-2	-1	-7
-6	2	2	-2	0	-3	-3	-3
-7	-13	-7	-5	-1	-1	-3	-7
6	17	0	-2	-2	-6	-12	-17
0	-7	-4	0	1	4	3	8
4	-1	5	-1	-1	-1	0	2
-3	0	0	-1	-2	-3	0	1
6	1	-1	-2	1	0	-2	-8
1	7	-9	-4	-1	-2	8	5
-2	-2	14	6	-3	1	-5	2
-3	2	-2	-1	0	0	11	11
3	-2	-3	-6	-1	1	-3	-5
-3	0	-4	-2	-1	-2	-4	-7
-1	-10	-7	-3	0	-2	-8	-6
-17	-22	-5	3	1	1	6	0
4	15	1	5	1	-1	1	-8
3	-2	2	2	1	2	6	-5
1	-5	-5	1	-3	-4	-5	1
2	18	5	0	0	-2	-1	0
0	0	2	-1	0	0	-4	6
3	6	-4	-2	-1	2	9	7
-1	-5	-3	2	1	2	2	1
6	10	2	-1	1	0	1	3
4	9	-2	-1	0	-4	-7	-9
-7	3	-1	-1	-2	0	-6	-4
5	4	-3	1	-1	-4	-8	-3
2	-8	-1	0	0	0	-5	-2
0	-3	1	-1	-3	-1	0	2
2	-2	4	1	-3	1	-1	0
-2	0	3	1	1	1	5	1
-5	-7	-3	0	-1	-1	1	-3
-3	-3	-4	-5	-5	-3	-1	0
-2	4	0	0	1	2	0	5
0	-7	-5	-2	0	1	-3	3
0	-5	0	-2	0	-3	2	-1
-2	-11	4	3	-2	-3	5	2
1	-5	2	1	-2	-2	-1	6
2	5	-2	1	-1	-2	-4	-4
-4	6	6	6	0	1	0	1
2	11	0	0	-1	-3	-2	-7
2	7	3	1	-1	2	1	0
0	-17	2	0	-1	0	2	1
6	4	5	0	2	3	3	8
4	3	5	0	0	2	1	5
9	13	3	0	1	3	7	9
-6	-5	-7	-2	-1	-1	-3	2
-10	-16	-1	-1	-2	-1	-3	-2
3	8	-4	-2	0	0	7	1
-7	-15	-8	1	-2	0	-2	-2
-14	-4	1	-1	0	-2	10	2
-6	-7	0	-3	0	0	-4	-3
4	0	-2	-3	-2	-1	-3	-1
4	-6	7	0	0	-1	-2	8
4	-14	4	-3	0	1	3	3
4	2	-1	3	0	-4	-16	-9
-8	-6	-1	-1	-1	4	8	7
0	1	-4	1	0	-2	-4	-7
0	-3	-3	-1	0	-3	-4	3
1	1	3	-1	-1	-1	-5	-11
-3	10	-2	-2	-1	-2	-1	-15
1	5	-1	-2	-1	-3	-4	-3
0	11	0	0	-2	-1	0	-2
-3	-1	1	-2	-1	-1	0	0
-5	-4	-5	-4	1	0	1	-6
2	6	-5	-2	-2	-1	0	3
-7	-6	8	-1	-1	0	1	-5
3	-5	-4	-2	-2	1	0	-5
0	-6	-5	0	0	-2	-2	0
0	-6	-5	0	0	-2	-2	0
-5	18	5	2	-1	1	5	-11
-5	18	5	2	-1	1	5	-11
-4	5	6	2	1	-1	-3	-1
2	-1	1	1	0	-1	-2	-8
-1	0	0	4	-2	-1	2	-2
5	5	4	-2	-2	-1	-2	1
2	7	5	-4	-3	-2	0	3
2	-12	-4	-3	1	0	-4	3
4	9	1	-2	-2	-2	3	1
-3	-13	-4	3	1	3	0	5
-1	4	6	1	-1	-4	-7	-4
2	-4	-5	-2	-1	1	2	-10
-8	-5	-3	-2	-1	0	1	-1
0	8	2	-1	-2	-1	4	5
0	-7	-4	1	0	1	11	7
-4	-5	2	-1	-1	-1	-1	-5
0	-7	-11	-4	-1	-4	-3	-7
3	-2	-5	-2	-2	-1	-1	-5
2	13	-3	-2	-2	-1	1	8
-11	-2	-2	-1	0	-3	-3	-3
7	7	0	0	1	0	0	-3
5	-6	-7	0	-1	2	6	15
2	9	7	1	1	3	0	2
-2	3	-3	-2	0	-3	-5	-10
7	4	7	1	0	0	2	5
-2	-8	10	2	-1	0	-3	-10
4	4	1	-3	-1	1	5	6
1	25	-2	-1	0	1	3	0
-4	-10	-2	1	-3	-1	0	-5
-1	2	3	-1	-1	-3	-3	-6
-1	3	3	3	0	0	-1	1
-6	-23	-1	-4	-2	-2	0	0
-22	-1	-5	-4	-1	-4	-2	-14
9	-8	-9	-3	0	0	-3	7
2	-3	0	1	1	0	-3	0
-11	-12	0	0	-1	-2	3	-13
-3	-5	-8	-4	-2	0	6	0
9	13	5	-1	-1	0	1	3
0	1	-5	-3	-3	-3	-3	-5
2	6	5	2	1	-1	-1	-1
2	4	0	-2	0	0	-1	-8
-3	-1	1	-2	-1	-1	4	9
4	1	1	3	0	2	-3	1
-4	-18	-2	-2	-1	-1	-8	-12
-7	-4	-2	-2	-1	0	-3	-6
6	18	5	-1	0	0	-2	5
-6	-11	-3	-2	-1	0	-2	-3
-6	-19	-7	-2	0	2	-4	0
-2	-1	0	0	-1	1	1	-3
-2	12	-5	-4	0	0	3	3
0	-6	0	2	-1	-3	2	5
-2	-8	2	1	0	0	-12	-8
1	5	0	-2	-3	-3	1	2
2	7	11	1	1	0	5	3
-4	12	-1	1	-2	-3	-8	-4
5	6	7	0	0	0	3	6
1	7	2	1	-1	0	4	8
1	0	2	2	2	-2	0	-3
-1	0	0	-3	0	-1	-2	1
-2	-18	3	-3	-1	-3	0	-1
-2	-4	-11	1	0	-2	0	-3
3	9	-3	-2	1	1	4	1
2	17	4	1	-1	1	1	4
-2	-9	-3	2	0	-2	3	6
1	-8	0	1	-1	0	-1	5
-2	5	14	5	-1	0	1	-7
1	5	-1	-2	1	-3	-3	-12
-3	11	-1	-1	-1	-2	-7	1
-7	-25	-4	-2	-2	-1	0	-2
-4	-19	-12	-4	-2	-1	-7	-10
1	5	2	1	1	3	2	-2
1	8	2	2	1	2	1	4
-5	-3	4	1	-2	-2	-4	-14
-5	-3	4	1	-2	-2	-4	-14
6	11	-5	-4	-2	-4	3	5
2	1	15	2	0	2	7	5
2	1	15	2	0	2	7	5
2	2	-5	-1	-1	3	1	9
-2	-1	-2	-3	-2	1	-1	-2
1	13	-4	-2	1	3	7	-3
6	0	5	1	0	0	8	13
-2	5	0	-5	-1	-1	2	-6
-2	-6	-5	-2	-2	0	-2	0
-4	-29	-10	-2	-1	-2	0	-2
-4	-29	-10	-2	-1	-2	0	-2
2	11	0	0	0	-4	-6	-3
2	8	13	0	-1	1	1	0
-1	-16	-5	0	0	3	1	1
-3	4	7	1	-1	1	3	3
4	2	-2	2	0	1	-4	1
-4	-9	-3	-2	-3	-1	-1	-1
-14	-8	-6	-1	-1	-3	-1	-10
5	1	2	-1	-3	-2	-5	3
-2	16	1	-3	0	-9	-4	-3
4	3	-2	-1	-1	-1	5	2
10	11	-5	0	-1	1	0	13
3	1	3	-1	-1	1	-2	-2
-1	1	6	0	0	-4	-4	-3
1	-5	-3	-2	1	-1	2	-6
-1	1	-2	-1	-2	-4	-4	-5
5	0	7	1	-3	-3	-6	-1
1	0	4	-1	1	1	0	1
-3	-5	-9	-4	1	-1	-1	1
-3	-3	-7	-1	2	2	-5	-3
3	1	-2	-2	-2	1	2	0
-5	-2	4	-2	0	1	-2	-9
3	0	0	2	-1	-4	3	9
-6	-8	-5	-3	-2	-5	-1	-8
1	0	-1	0	-3	3	-2	-3
-5	-5	3	-2	1	7	0	-8
3	-1	-3	0	1	-5	0	4
2	5	3	-2	3	9	-1	-9
-14	-18	-11	-2	-5	-3	0	-6
2	6	3	0	3	0	-1	0
-3	-2	-4	0	-1	4	3	1
-4	-3	0	-1	-3	1	-2	-9
-1	-1	-3	0	-1	1	1	4
-4	-5	-3	-2	-3	-3	-2	-6
3	0	-2	-2	-3	-10	0	7
-2	1	5	-3	0	-5	-5	-14
0	-4	-3	-1	0	1	1	8
-1	-2	-3	-1	-1	-3	-7	3
2	-2	-4	0	-1	2	2	8
0	-2	-4	2	-1	9	4	4
-1	-2	-1	0	2	-2	2	-3
1	-1	2	0	-2	-3	1	3
-3	0	-2	-1	-3	1	1	-3
2	1	-2	-2	2	6	-1	-2
1	1	-1	-1	-3	-5	0	3
0	1	3	-1	-2	-5	1	1
1	0	1	-2	4	9	6	-2
-1	0	-3	1	-5	-4	3	1
-3	0	-1	-1	0	3	-1	-4
2	0	-2	-1	3	-1	3	3
1	0	0	1	-1	7	1	2
-2	-1	4	1	5	9	3	3
-2	-3	-3	0	-2	-4	-4	-7
-1	-1	0	1	2	5	-1	-2
-2	-3	-4	-1	-3	1	-1	-4
-1	-1	-1	-1	2	1	-3	1
-2	0	3	-1	0	-3	7	5
-3	-5	-1	0	3	4	-1	-10
0	0	-2	-1	0	-2	2	0
0	-3	1	2	4	3	-6	-5
-2	0	1	0	0	-5	-2	-5
-1	4	3	0	-3	-6	0	3
0	-1	1	-2	-1	-3	-1	-4
0	0	2	-3	-1	-1	0	6
1	-2	1	1	4	7	0	-1
1	-2	-4	-1	0	-1	2	-2
1	0	1	-1	3	0	0	0
1	-1	-3	0	0	6	0	-2
-2	-1	-2	0	1	-4	2	5
2	0	-2	-2	-1	0	0	-1
-1	-1	-3	-4	-1	-5	-4	-1
0	1	1	-1	-4	-6	-1	-2
-3	0	-2	-2	-1	-6	-1	1
1	1	0	1	1	-1	-3	-4
-2	-1	1	1	0	-2	1	2
-2	1	3	0	2	5	3	-1
1	0	-2	-2	1	2	0	-1
-3	-2	-3	0	1	-5	-5	-10
-1	-1	-4	-3	-5	-4	1	1
0	-2	-1	-2	-1	-4	-2	1
0	-2	-1	-2	-1	-4	-2	1
-1	-2	-1	-2	-2	1	4	2
2	5	3	2	-4	-6	2	8
-2	-2	-1	-1	3	2	3	-2
-2	1	3	-2	0	-1	-8	0
1	1	0	-1	0	3	4	2
3	4	3	1	-1	-2	9	7
0	-3	-4	-3	-1	-6	-3	1
-3	-4	-3	-3	2	-2	-3	-5
-2	-4	-3	-2	-3	1	-1	-4
1	3	-1	0	0	5	1	4
-1	3	3	-2	-2	-21	-9	-3
2	1	-7	1	1	5	9	6
-3	-7	-3	-2	-2	-6	0	-2
-2	-6	-7	-2	-4	-2	-2	-4
2	0	-1	-2	-1	-3	-1	1
-1	-2	-2	-2	-1	2	-1	-1
-1	-2	-2	-2	-1	2	-1	-1
0	-2	-1	0	1	2	-4	1
1	0	-2	0	-4	-7	0	2
0	-1	0	-2	-3	-5	-3	-1
1	0	0	1	2	-5	-4	3
1	0	0	1	2	-5	-4	3
-2	1	9	2	3	7	-1	-2
1	-1	-4	-2	0	4	8	8
0	3	10	3	1	-1	2	-1
0	0	-2	-1	0	6	9	5
0	0	0	-1	2	1	-2	0
-1	-3	0	0	0	-2	-9	-5
-2	-1	-1	-2	-3	1	1	-2
-1	-2	-2	-2	-1	1	-5	2
-2	0	-1	-1	-1	-3	-2	-2
-1	3	2	-1	-4	-5	3	0
0	-2	-3	0	-3	1	0	-1
-1	-1	-3	0	-1	-4	-4	-3
0	1	2	0	-2	-4	-3	0
-1	-2	-1	-1	-1	-3	6	-1
-1	-1	-1	0	1	4	-2	-2
-4	-3	-7	1	0	0	-5	-4
-2	-3	-1	0	-4	-9	1	-3
-3	-4	-4	-2	8	5	-1	-3
-1	1	2	1	2	5	2	4
2	2	-3	0	6	1	1	0
1	-2	1	-1	-5	-9	0	1
0	-1	-2	-1	1	-3	3	2
-1	2	7	4	-1	0	8	7
2	6	3	1	3	18	4	5
-2	-3	-5	0	1	1	-2	0
-1	0	3	-1	-2	-3	0	0
0	-3	-3	0	-3	1	0	-1
0	-2	-2	-1	1	2	0	-4
-4	-4	-4	-2	-3	-7	-20	-15
1	1	4	0	-3	-3	-2	2
0	2	5	-1	-1	0	2	2
0	0	0	-3	-1	1	3	3
-2	-5	-3	-1	-1	-8	-5	-2
-4	-4	-4	-1	0	-5	-2	-6
0	-1	1	-3	1	-2	3	2
-1	2	2	1	-1	-2	4	4
2	-1	3	-3	0	3	-6	-1
-2	0	0	-3	-6	-4	1	-4
0	-6	-8	-3	-4	-9	-1	-1
-1	-5	-13	-3	-2	-1	0	-1
-3	1	2	2	-1	4	-7	-10
-1	3	2	-2	0	-8	2	-3
2	4	5	0	1	0	0	0
0	-1	0	-1	1	4	3	1
2	0	-1	4	-2	-4	0	1
-2	-2	-1	-2	-3	-1	2	1
1	1	0	0	-1	-4	1	0
0	1	-1	-1	0	6	0	0
0	1	4	-3	0	1	4	0
-1	-4	-2	1	-1	-12	-4	1
0	0	0	1	4	5	-9	-2
-1	0	-5	-1	-1	0	0	-3
1	-1	1	1	-1	0	6	3
-1	1	2	0	0	-3	-2	0
0	0	-1	-1	-1	2	-5	-2
-1	-4	-2	0	1	1	3	2
-3	-1	1	0	-1	-2	2	-3
1	-1	-3	-1	-3	-9	-1	-6
-1	-3	-2	-1	-2	-9	2	-1
1	-3	-3	-3	-3	2	3	3
1	1	1	0	0	-3	1	1
-2	-1	-1	0	1	7	-1	-1
-2	0	0	0	-1	4	-1	-1
1	-1	-2	0	4	1	2	2
-3	-6	-8	2	-2	0	2	1
0	1	1	-1	-2	1	-1	2
-2	-4	-8	-4	-4	1	3	0
0	-2	-1	-5	-3	-2	4	2
0	-2	0	-1	0	3	7	1
-2	1	2	1	0	3	-1	2
-1	-2	-3	-1	0	3	-5	-10
-3	-2	0	-2	0	-2	-2	-5
1	4	8	1	-2	-2	-1	0
-1	-5	0	2	1	2	-1	-1
0	0	4	2	-1	-3	0	1
-2	-1	2	-2	-1	-8	-7	-4
1	-2	-5	-1	-2	-7	-2	-1
3	2	0	-1	-1	0	5	2
1	0	-2	-1	0	5	2	1
-2	-3	-3	-1	-4	-4	1	-2
2	0	5	0	-2	-3	5	2
0	1	0	0	-4	-3	1	-2
-2	-2	0	0	2	0	-1	0
-1	3	1	-1	-2	0	-3	-3
0	-5	-4	-3	-2	-4	2	2
-2	-2	3	-1	0	-4	-2	-4
-3	-3	-2	-2	4	14	-3	-4
1	3	2	1	1	-1	-1	0
2	3	7	0	2	-1	2	2
-1	-3	-2	-1	-4	-4	0	0
1	0	-2	0	2	5	1	1
0	2	0	-1	0	4	5	2
-2	-3	1	0	-1	1	-3	-4
1	-2	-4	-2	-4	-5	3	3
-3	-3	-4	-3	-2	-4	-3	-7
0	-2	-4	-1	1	0	-2	-2
-1	-1	-2	1	-5	-7	0	2
0	-1	0	2	-2	1	3	-1
0	2	4	0	1	-3	3	1
0	-2	-3	-1	-3	-1	-3	-4
-2	1	-2	-1	-3	-6	-4	-4
-2	-1	0	0	0	2	1	0
0	0	1	-1	-5	-4	-3	-1
0	-2	-1	-1	-3	-8	-6	-5
-1	-1	-3	-3	1	0	0	0
3	3	2	-2	-1	-3	0	2
3	3	2	-2	-1	-3	0	2
-2	0	-4	0	-1	1	1	0
1	-4	-3	-1	-1	2	2	-3
0	-2	-1	-1	-1	-2	-3	-2
-2	-3	-8	-3	-2	-1	2	2
-3	-3	-2	-2	1	2	-10	-7
-1	-4	-3	0	-3	-5	1	-3
1	-2	-1	0	3	9	6	0
-1	2	1	-2	3	5	1	-1
0	-1	0	1	3	-2	-7	-3
1	2	0	-2	-4	-1	1	1
-1	-1	3	0	-1	-2	-4	-3
-2	-3	1	-3	-2	-8	-7	-6
-1	0	2	-2	0	1	3	1
0	-1	-1	1	-4	0	-2	-1
-2	-4	-3	-1	4	10	5	4
-1	0	0	-3	-2	-2	-1	-2
1	1	1	0	0	-2	1	0
-1	0	-2	-2	-4	-5	-6	-2
1	4	1	0	-2	-6	-3	-1
-3	-3	-1	-3	-2	-6	-6	-10
2	4	7	0	-1	0	2	2
0	-2	0	-2	-1	-2	2	1
0	-2	-2	1	-1	-1	-1	0
-1	-2	-7	-1	-7	-11	-5	-3
1	1	2	3	-1	0	-1	0
0	1	-2	-1	-2	2	8	6
-1	-2	-4	-2	-1	-1	3	-1
-1	2	1	-2	-3	-6	-6	-2
1	2	3	-1	-2	0	5	2
-2	-4	1	-2	0	5	7	0
-4	3	3	2	1	4	-1	-2
-5	-8	3	0	-2	4	1	-2
0	3	0	3	-1	-1	0	-1
-2	7	4	0	2	5	-1	-7
-2	4	-2	-8	-3	0	-2	-3
5	12	5	1	-2	1	2	7
0	0	2	2	-3	-11	-1	2
-4	-5	-11	-4	-1	5	-3	-3
-7	-25	-2	-2	-1	3	2	-7
1	4	7	-1	0	0	-2	-6
-3	-3	-2	1	3	6	1	2
-2	-7	4	-1	-1	2	-8	-3
-4	-16	-5	0	1	0	2	-5
-2	-9	-12	-2	2	1	-7	-7
-7	2	1	-3	-2	3	7	5
-14	-21	-3	0	-1	-3	-2	2
5	-5	0	0	0	7	-8	-2
-2	18	3	-4	0	1	5	-2
5	4	11	-1	-1	1	-1	-4
9	15	7	-5	-2	0	-3	0
0	-9	-4	-1	-1	1	-1	0
-15	22	4	-3	-2	-2	-8	-6
-5	-2	-3	-1	0	2	0	-8
6	-6	1	2	-2	-8	-23	-6
-7	1	-1	0	0	4	11	3
5	5	-3	-3	1	-1	-1	0
-9	-6	-3	0	0	2	1	-3
-5	4	1	-2	0	-1	3	-4
5	15	3	1	4	3	2	1
4	23	5	4	3	2	-8	-17
8	-5	0	-3	-1	-1	-2	9
7	4	-2	-2	-2	-2	-2	2
-10	11	5	-1	0	-2	-2	-4
-3	-6	-7	0	-1	3	3	8
-8	17	-2	-2	-3	-1	-5	-15
3	-7	-1	-4	-1	2	4	-1
1	-7	0	-2	1	4	4	21
-11	-21	-2	-1	0	-7	0	-2
-3	-3	-2	1	-2	1	2	-2
-8	-2	-5	-3	-1	-2	2	0
9	6	-1	-4	1	4	-6	1
0	0	-3	-4	-2	-6	-7	-12
5	3	-1	-3	-4	-5	1	6
-11	-3	5	0	-1	0	0	1
3	-1	-4	-2	-1	0	3	2
-2	-10	4	1	-2	2	-3	-4
-1	18	3	3	2	0	-2	-9
-10	-10	-2	2	-1	-4	-1	7
11	13	-3	4	2	-1	-2	2
-20	-13	-7	1	0	3	2	-6
7	7	1	6	4	-3	3	1
2	-3	-3	-2	0	1	-5	1
-1	2	-1	-2	0	-1	-3	6
7	5	6	0	0	0	-4	-4
-8	4	14	0	-2	-2	2	4
2	3	5	1	0	-1	-1	-6
-7	19	3	0	-2	-2	3	-5
-4	-12	6	2	0	1	3	-4
0	-6	-7	-5	-2	1	2	2
6	-8	-8	0	0	1	0	3
8	-6	-4	1	-1	1	2	9
3	5	5	1	0	-2	-7	-6
1	7	5	1	-1	-1	-1	-5
-3	-7	2	1	-2	1	5	3
8	12	7	-1	0	0	5	7
4	-7	-4	-1	1	1	-3	3
-3	-14	5	-3	-2	-10	-5	-2
-4	-10	4	0	-2	-9	-17	-9
-1	3	-7	2	1	5	5	3
8	8	-5	-4	-2	3	7	19
12	1	-6	-2	-1	4	0	-3
-1	-2	-1	0	0	-2	-11	-3
-1	-3	-9	-3	-3	-10	1	0
-8	-2	-1	-2	-1	5	4	1
-1	4	-5	-3	-1	-1	2	-2
-10	-26	-1	1	-1	-4	-1	-1
-3	12	-2	-1	-4	-7	-1	-7
-4	4	0	-2	-2	-17	-6	-7
-1	0	3	-2	-5	-6	-2	1
6	15	2	3	2	0	5	-2
3	-9	6	0	-1	-3	2	6
-1	-4	4	-1	-2	1	4	0
-4	-7	1	-1	0	-1	0	-7
5	-5	-8	-4	-1	-1	-1	-1
-8	-5	5	2	0	0	-2	0
4	16	-2	-1	0	4	4	4
-2	-8	-2	1	0	-3	4	3
-3	0	-1	-1	0	1	1	-9
-3	1	-6	-1	-1	-8	-2	-6
7	1	-2	0	-1	-4	1	0
-4	-8	-9	0	-3	-15	0	3
6	-1	-6	-3	2	3	2	3
6	10	-2	-1	0	-1	-1	2
12	-10	4	2	0	-3	-3	6
-12	3	2	0	-3	-8	-3	-11
-1	6	-3	-2	-1	-1	3	0
-5	-13	1	0	-1	-4	-6	-8
2	-2	4	0	1	1	4	3
-2	-2	-1	3	2	9	7	1
4	6	-3	2	0	1	5	2
-4	7	-3	-2	0	1	-1	-6
11	12	2	-1	0	-1	4	8
-7	-7	-6	0	-1	0	-7	-6
9	9	-7	-3	-3	-7	0	0
-8	-1	2	0	-3	-2	4	-1
-8	-16	-3	1	-2	0	3	-2
-2	-3	-3	-1	-2	-1	2	2
5	2	0	-4	0	2	-2	1
4	3	1	2	1	6	9	9
-5	2	-1	1	0	0	2	-4
-1	-7	-3	-1	-1	3	3	-1
-1	-7	-1	0	-1	-4	-7	2
4	1	5	-1	0	-3	-8	-5
-5	4	-5	-4	-1	3	-8	-1
5	-1	4	-2	1	5	5	5
15	11	1	1	-2	-8	1	-4
4	10	-1	0	0	2	-4	6
-13	-9	-1	0	0	0	4	2
4	-4	-5	0	0	0	-4	-4
3	7	0	0	1	0	-9	-1
4	-1	-3	-1	-2	-9	1	7
3	-4	4	-3	-2	4	4	7
-6	-11	-7	1	1	-2	-5	-17
-1	6	-4	-4	-1	4	0	-1
-7	-6	3	1	-4	-4	-1	12
3	4	4	0	-1	-1	-4	-2
7	4	5	1	-2	2	1	2
-8	-3	0	4	-2	-7	-14	-17
-13	-1	-3	0	-4	0	2	7
9	-6	-8	-3	-1	-1	-10	-9
3	0	1	-2	1	2	2	0
-4	-2	-10	-2	-1	4	1	0
-10	-12	-3	-4	-4	-3	-1	4
-12	5	-2	-1	-1	-1	-9	-16
5	-8	0	2	-1	0	-3	-1
12	-1	-5	-1	0	-3	-2	4
-3	-20	-6	-3	-3	-4	-4	-2
-2	4	4	0	-1	3	0	2
15	18	0	0	2	6	2	4
-1	-2	-2	-4	-1	-2	6	12
-6	-1	3	0	-1	-1	-6	-18
5	-21	-6	1	-1	-2	8	5
-4	-5	3	1	-1	-1	-6	-8
1	-5	-3	0	-1	-1	1	5
8	2	1	-1	-1	-1	-4	3
-8	-7	0	1	0	1	-2	-6
-8	3	-3	-1	-1	1	-4	1
1	2	-1	-2	0	1	-1	-7
-4	-7	-2	1	-2	-1	4	-2
-8	-4	-2	0	0	3	6	7
-8	2	4	-2	1	-3	-3	1
-6	5	0	0	-1	-2	0	-3
-3	2	0	-2	-3	-3	-1	3
1	3	3	0	2	0	-5	3
-10	-3	-2	2	2	2	-1	-2
4	-31	-4	-4	-2	-1	0	-1
-5	4	-5	-2	-1	-3	3	-1
1	-2	-2	-2	-2	-9	-11	-18
-11	-10	-6	-1	0	-1	-6	-1
7	4	-4	-1	0	2	3	-5
8	17	-4	-5	-1	1	-1	4
9	4	2	2	-1	0	-8	-1
2	-15	-2	2	1	1	-1	-3
2	1	7	-3	1	0	-1	-11
-1	14	3	-4	0	0	5	1
-6	-12	4	1	-1	-9	2	3
-9	-7	-2	2	0	4	8	9
-9	-7	-2	2	0	4	8	9
-8	0	2	0	0	1	-5	-5
-9	-4	-1	-2	1	-3	-3	-5
2	6	-2	1	2	4	3	11
-6	-7	-4	0	0	-4	-4	-5
6	3	0	-1	0	0	-6	1
4	7	0	0	0	2	-12	0
0	-2	0	0	-4	-1	2	-6
-2	4	4	-1	0	1	6	-12
6	1	-1	-4	0	1	-6	2
6	1	-1	-4	0	1	-6	2
-2	-8	-6	-4	-2	-9	-12	-10
-3	7	-2	-2	-1	0	-8	-1
3	3	0	-2	-1	-3	0	1
-16	-5	-2	0	-1	-7	0	-5
4	5	-3	-3	2	8	8	4
1	-9	8	-2	-1	1	-4	2
-5	-1	-1	1	-1	-2	-1	5
-5	-5	-7	-1	0	1	2	3
-6	-13	1	0	-1	3	4	-3
1	1	-3	-2	-2	-6	-1	-8
-1	4	-1	0	-2	-2	-2	-1
5	-15	-1	3	-2	-6	0	-6
2	-16	-1	0	0	3	-5	3
-4	3	-5	1	0	3	-4	1
-1	20	-2	-1	-1	-4	-8	0
0	4	-6	2	-2	2	-2	-2
-3	-18	-3	-1	0	-2	-1	0
4	9	0	-1	0	0	5	8
0	12	3	-1	-1	-1	-9	0
0	8	-3	-1	-5	-7	-5	0
-12	5	1	-2	-1	-1	0	-3
1	12	6	-1	0	-1	1	3
-6	-19	-3	0	-2	6	3	0
-1	2	-2	0	-3	-11	-4	2
1	-9	0	-1	0	1	2	1
4	-11	1	-1	-1	-2	-4	-2
3	1	-1	0	-2	-3	5	8
1	-9	-1	0	-1	-5	-1	1
7	9	-4	-3	-3	-9	-2	-4
-7	-6	-3	-2	-1	0	-2	-8
4	6	6	0	-2	1	1	-1
4	-3	-3	1	-1	4	3	1
10	0	-1	-1	0	3	1	8
-7	0	-8	0	-2	1	-3	-3
-1	-10	-7	1	0	-3	-4	-9
-1	-3	6	4	-2	-5	-3	2
-10	-5	6	0	1	0	-3	2
-1	-6	-2	2	0	0	-4	-6
4	-9	2	-1	-2	-1	2	0
1	0	-5	0	0	4	3	6
-4	-24	3	0	0	-3	-6	-5
5	16	-1	2	-2	-3	-4	0
-11	-6	2	-3	-1	1	0	-11
3	-1	4	1	0	-2	-5	-4
6	-5	4	0	0	-2	1	2
2	4	5	0	1	5	4	-6
-6	-1	0	-1	2	-2	0	-1
5	11	-1	2	-2	-1	4	-1
-2	14	-3	2	6	7	-3	-6
11	-7	-8	0	0	-5	-5	-3
-2	11	11	3	1	1	4	5
0	0	5	-4	-2	-1	-3	1
-7	-24	3	3	1	6	2	-3
-1	-5	-4	2	-3	-3	1	-3
-1	2	-3	-1	0	2	0	5
-2	-8	7	1	-4	-3	-3	-3
-8	6	7	3	-1	-4	-6	2
-3	9	4	0	-2	1	4	7
2	10	-5	-1	-1	-1	-1	4
9	21	0	0	-2	-4	-8	-8
5	3	3	-4	-6	-18	-3	1
0	-6	-4	0	0	4	2	1
2	10	6	5	1	1	-2	-1
-5	-6	-3	-4	-2	-8	-5	-1
0	-1	7	-1	-3	-13	1	2
0	16	-2	1	-3	1	-2	4
-3	-8	-5	0	-1	-3	4	1
-1	-1	6	-1	2	-1	3	-5
4	-27	2	0	2	5	6	10
-1	3	0	1	0	2	2	-1
0	7	-2	-3	0	1	1	2
1	9	3	0	1	2	0	2
-4	15	10	3	-1	0	6	4
4	6	12	5	0	-1	0	-2
-5	-15	-10	-2	-2	0	1	-1
-3	-4	3	0	0	0	-5	-12
-2	-3	-7	-6	-5	-8	1	6
-3	-5	11	0	1	9	5	1
3	-6	-2	-1	-2	1	6	1
6	4	3	-3	-3	-4	-6	0
2	-12	-1	1	0	3	-6	0
8	16	6	-1	-2	-2	3	2
-2	-6	-3	-1	-4	-3	-5	-2
-11	-26	-8	-2	-1	-5	3	-2
3	17	-5	-1	-4	-2	0	7
-3	-3	3	3	1	2	0	0
-4	-5	7	0	0	1	3	-3
-2	16	-3	-2	-2	0	-4	-1
2	2	-5	-1	0	-1	1	7
1	17	1	0	0	2	-3	-3
6	7	-2	0	1	1	2	3
-4	-1	-2	-3	-4	-8	-1	2
-3	5	-10	-1	1	6	0	6
-7	0	1	-2	-1	-6	-4	-2
12	13	1	1	1	8	6	13
-4	0	0	-1	1	2	1	-3
-7	-17	0	1	1	1	1	-4
1	-2	4	-2	1	2	-2	-2
3	6	8	1	-3	-3	-6	-2
4	2	0	-1	-4	-7	-3	-1
-2	0	-2	-4	-4	4	-9	-16
-3	-4	-3	-2	-1	1	1	-7
-11	-7	-1	2	1	0	-3	-9
3	3	3	-4	2	7	2	-4
2	3	-5	1	-2	3	4	20
-1	-2	-2	-3	-2	0	-4	-14
-4	0	0	-2	1	1	0	-3
-1	0	1	-1	-5	2	-2	-7
-3	-6	-2	-1	-3	-5	1	2
0	-6	-5	-3	-4	-9	-9	-11
-1	1	1	-2	2	0	-5	-8
2	-4	0	0	5	4	3	6
-2	-4	-3	-4	-8	-22	-9	-10
-8	-4	-1	-3	-2	-7	-10	-9
0	-2	0	-1	2	5	6	12
3	0	1	-2	3	8	-7	-5
-4	-3	-1	-1	2	4	3	-5
-2	3	0	-1	-5	-13	-1	-5
-5	-7	-1	-1	1	4	0	1
1	1	2	-1	4	5	2	3
1	0	-1	0	-3	2	1	-4
-2	0	0	-3	-1	2	4	4
3	7	3	-3	1	-10	-1	-8
1	-3	-3	0	0	1	2	3
-2	-1	2	-1	-1	1	1	-2
-1	2	2	-1	-2	-7	-5	-3
3	2	-1	-1	-1	0	6	3
-2	0	1	0	0	3	-3	-1
-4	-1	0	1	-1	-5	-7	4
1	1	0	-2	-8	-11	2	5
-2	-1	-9	2	5	6	-2	5
-2	-1	-9	2	5	6	-2	5
-1	3	3	-1	0	-3	-2	-6
-7	-25	2	-3	0	3	-1	1
12	13	0	-2	0	3	2	24
31	-3	-6	0	1	-1	-1	14
-7	4	7	-5	1	-5	-5	2
-6	-4	-12	0	-2	-5	-2	14
15	17	9	-3	1	10	9	20
-8	3	6	1	-3	-3	3	-11
-18	2	-4	-4	-1	2	-1	-28
-10	-30	-3	2	1	2	7	1
-8	-9	-4	2	-1	-10	-19	-17
0	-12	-8	0	1	4	3	8
-1	-2	-3	1	-2	0	-3	7
-3	-2	-3	1	0	-5	-12	-20
9	11	5	-2	0	4	5	2
2	-1	-8	-1	-2	-2	-4	2
-8	2	0	-2	-1	-2	3	15
-20	5	5	2	0	0	4	-5
-2	-6	3	2	-2	1	-13	-9
8	5	-10	-2	-4	-5	1	0
3	23	-2	-4	0	-3	3	9
-36	-25	-1	5	3	-2	-2	-7
3	-6	-3	-5	-5	-13	0	13
-1	3	-3	-3	-2	1	5	6
-5	-6	3	1	-2	1	-7	-7
-7	-4	8	-1	0	-5	-7	-20
12	14	2	0	4	4	7	8
7	14	4	0	1	9	6	3
3	-4	-3	-2	1	-2	8	-2
3	0	6	-1	-3	-6	-1	1
1	4	7	0	-1	-2	-3	-3
-5	1	-7	0	1	0	4	-3
1	-7	-12	-2	-1	1	2	6
-8	-3	-2	-2	-2	2	-4	-1
1	6	2	-1	-1	0	0	-1
1	14	-13	-2	1	1	1	3
-1	6	-7	-4	-4	-12	-4	1
-3	-18	1	1	1	-5	-6	-7
-5	-11	2	-1	0	-4	1	2
1	-8	-9	-3	-5	-5	-6	-1
-12	-6	2	0	-2	-3	8	5
3	22	1	-1	-1	-5	-5	-9
-5	-12	0	-1	-2	-8	6	-5
-4	-5	-4	4	49	44	-2	1
4	6	4	-2	-5	-5	2	3
-9	22	9	1	-1	0	-3	2
-10	-11	-4	-2	-7	-13	-1	-3
-2	8	-1	0	-5	-9	-2	10
2	6	3	0	8	3	-1	3
-8	-4	-1	-1	-1	0	-5	-10
-1	-1	2	-2	0	2	1	-1
1	0	0	-2	-2	0	0	1
5	-4	-2	-2	-5	-4	-1	1
6	5	2	2	-2	-7	-4	-3
-6	-2	0	-1	-5	-15	-5	-7
1	4	2	0	-1	-2	1	1
3	4	0	0	0	-19	-4	0
-1	-1	-1	0	-1	5	-4	0
1	-2	-1	-1	1	-2	0	-6
0	1	-2	1	-1	-2	0	0
-1	-1	-1	0	2	4	2	10
-2	-2	-1	-2	0	1	2	2
1	-1	-1	-1	-2	6	8	8
0	0	-1	1	-5	-5	1	3
1	2	0	0	-3	-1	3	4
-2	2	0	-1	-1	-12	0	-5
-2	-4	0	-2	0	5	0	-5
-5	-1	0	-1	-8	-20	-10	-19
-2	-2	1	1	2	1	-5	-5
-2	0	2	-2	-2	0	2	-4
-3	-2	-2	-2	-2	-5	4	6
-1	-5	-3	0	-1	-1	-2	2
-5	-3	-2	0	3	6	-10	-4
-4	-5	-4	0	-1	4	2	-1
2	1	4	0	2	2	0	0
-1	4	-1	-1	-4	-5	5	-2
0	-2	-2	-1	1	-7	-1	1
0	-2	-5	0	-2	-11	-6	5
-1	-1	-4	-2	0	4	6	3
-2	0	0	-2	0	9	0	4
2	0	0	-1	0	1	2	1
2	0	0	-1	0	1	2	1
0	2	0	-1	3	9	-1	-6
-2	2	1	-1	0	5	7	0
2	-1	-2	1	2	4	-2	3
-3	-2	-2	-1	0	10	-4	-2
-1	-1	-1	-2	0	-3	-3	2
3	1	1	-1	0	-5	3	4
5	3	1	0	1	6	-5	6
0	-2	-2	-2	-1	-4	-1	-2
4	3	-1	-3	0	4	2	5
-2	0	0	1	-3	1	5	-2
1	0	0	0	2	7	-10	-5
1	-1	-1	0	4	7	5	0
-5	-2	-1	0	-3	-5	-3	0
2	1	2	1	0	3	1	2
-4	-6	-4	-3	-5	-4	2	-5
-2	1	-1	-1	-2	0	-3	-3
1	0	1	-1	-1	8	5	0
1	3	1	0	-3	-5	3	-2
1	0	0	1	2	5	8	8
3	0	1	0	1	7	-1	-5
-1	-1	-1	-1	-3	-4	-2	-4
-4	-7	-3	-2	-4	-7	-12	-5
2	0	-2	-2	-2	3	3	-1
1	0	0	1	3	6	-1	3
3	-1	-1	1	5	3	-3	1
1	0	1	0	-1	1	0	-2
0	0	-1	0	-3	0	0	4
-2	-3	-1	0	-1	-2	4	2
1	-1	-1	-2	-4	-13	2	3
-3	-1	0	-2	-1	-1	2	-4
-2	-3	0	-1	0	-11	3	0
-1	-2	2	1	2	3	-6	1
-2	-2	-6	0	-1	2	-2	3
-1	-1	1	0	-1	-1	0	-2
1	2	0	-1	-4	-10	5	4
0	-1	-6	0	-1	-4	5	6
-2	-4	-2	-2	-6	-13	-12	-20
-2	-2	-1	0	2	2	-9	-4
-1	0	-5	-2	0	-1	-7	-2
1	-2	-1	1	0	-1	2	4
-2	-4	-5	1	-3	3	-3	-3
0	-6	0	0	-2	1	0	1
1	3	-2	1	-2	-2	4	-2
5	2	-5	2	-3	-19	-1	4
1	6	1	-1	4	0	-10	-3
0	-2	0	-2	-2	0	-3	1
-2	-3	4	2	2	-1	-3	0
2	1	13	-3	-2	1	1	3
0	-8	-9	-2	0	-1	-2	-1
0	2	5	5	0	-2	1	1
0	-5	-1	3	1	-2	0	-1
0	1	-7	-4	3	2	-1	-1
-2	0	-4	-6	-3	-4	-1	2
-3	-8	-1	3	-1	0	-10	-9
6	-5	0	-1	0	2	7	7
-6	-30	6	4	1	3	5	8
1	-10	15	2	-1	-1	-10	2
-2	-7	11	3	0	1	3	0
6	12	3	-3	-1	-2	-2	-2
1	10	10	-4	-1	-1	1	-1
-1	13	3	0	-1	0	3	3
-4	-2	9	1	-1	-3	-7	-10
3	3	-9	1	0	1	0	2
1	10	11	1	-1	-1	-3	1
-2	3	-10	1	-2	-5	-7	1
-5	5	2	3	0	1	-3	-5
-2	-4	-2	-6	-2	-1	-5	-7
-1	-8	1	-3	1	-1	4	3
1	-9	-8	-4	0	1	3	9
4	7	20	2	-1	0	0	-2
-1	-7	-8	0	-2	-4	-13	-11
-1	-2	2	2	-1	0	3	2
-1	1	6	1	0	2	2	2
0	-5	-13	1	-4	-2	-5	-8
-1	14	19	2	-2	3	4	1
2	2	-4	-1	1	0	-2	2
3	14	2	3	0	2	1	3
0	-5	-3	-1	-1	-1	9	7
1	-2	2	3	0	0	-2	2
-3	-6	-11	-5	-2	-3	-4	-8
0	-5	3	-3	-1	-2	-6	-4
1	5	-2	0	1	-1	1	0
2	2	-4	-3	0	1	0	1
-1	-4	-6	1	0	-3	-7	-7
-1	1	11	-1	-2	2	15	14
-1	6	8	3	0	2	1	4
-5	-9	3	2	-1	1	-8	-11
1	-2	-6	-1	-3	-1	-3	1
0	-17	-18	-3	-2	-2	-6	1
-2	-2	-3	-2	-2	-2	0	-6
-3	20	13	10	3	3	-4	-10
3	10	-3	-7	-2	0	-9	-7
0	7	7	-1	0	0	1	1
2	12	20	7	2	2	6	8
1	10	10	-1	0	0	-1	-2
0	-9	-2	0	-1	-2	0	2
2	1	-1	2	-2	-2	-2	0
-4	-14	-8	0	0	0	4	6
-3	10	-4	-2	-1	-4	-4	-13
2	-1	4	-2	-1	2	2	-1
5	7	17	1	3	2	5	9
3	3	-8	3	1	-2	-2	3
0	1	-1	2	-2	-1	-1	-4
-3	-12	4	2	0	0	-2	0
-3	-1	3	-2	0	0	-1	1
-1	-4	-14	-1	-1	-2	1	1
0	-1	-1	-4	-1	1	-1	-6
-1	-5	11	2	0	0	-1	-1
0	1	-10	-5	-1	0	5	3
0	-1	4	0	2	0	3	2
0	14	1	0	0	2	-1	-3
-5	-20	-3	-6	-2	-8	-7	-13
-3	-3	24	5	-1	-2	0	-2
-2	4	-8	-4	-2	0	-3	0
-4	-12	-17	0	-1	-2	-4	-3
-3	6	3	-3	0	-1	-1	-5
-1	-5	4	4	1	-3	-14	-5
-2	4	8	-3	-2	-2	-2	-7
-1	-9	-3	-2	-1	-1	-4	-2
0	-6	-1	4	-2	1	1	4
3	-2	7	1	-1	0	-4	-2
0	15	-8	-5	0	-4	-13	-7
1	7	4	1	-1	-2	1	0
0	17	0	-1	0	0	-2	0
0	3	-10	-8	0	-3	-2	-16
3	10	2	-3	-2	-4	-6	-8
3	23	11	-3	-2	1	2	-1
1	1	1	4	-1	-2	-1	8
-3	-3	1	-1	-1	1	2	-3
3	2	-4	0	-1	-2	1	2
3	14	-4	1	0	2	-1	-5
-3	-7	-2	-2	-1	0	2	-2
1	12	-4	-3	-1	1	8	12
1	-3	3	0	-1	0	8	9
-4	-17	-4	0	-2	-2	-5	4
-1	4	6	-1	0	2	2	3
0	3	-2	1	1	0	4	5
1	12	14	1	2	1	5	1
-8	-12	-11	-7	-3	-3	1	-8
1	2	6	-4	0	1	2	3
5	-4	-5	-1	-3	1	6	2
4	1	9	1	4	7	-4	-2
1	22	4	2	-1	3	-2	4
0	7	-10	-1	-3	-9	-13	-5
1	4	0	-1	-2	-5	5	2
7	-12	2	0	0	2	4	3
3	-7	-4	0	-2	1	-2	-13
-8	15	21	1	1	2	3	-3
-2	-12	-11	-2	-2	-1	-6	-2
1	-2	-4	-3	-1	-1	-3	1
1	-2	-1	0	1	4	3	2
3	6	13	5	2	0	-1	0
-7	-27	-20	-1	-1	0	-4	-8
-2	11	5	1	-1	2	-4	-4
-2	3	-6	1	1	1	1	-7
3	5	5	-1	-1	-5	-3	-1
1	-3	4	2	1	0	-2	-1
-3	-11	-8	-5	-3	-4	-3	-2
-1	13	-12	-3	-1	1	-9	-8
-4	-7	-16	0	-1	1	0	6
1	7	1	0	1	8	2	-1
2	-2	2	-2	-2	-1	-5	10
-2	-4	9	2	2	8	2	4
5	19	21	3	5	5	4	3
-1	-9	3	-1	-4	-9	-4	0
2	9	2	-3	-1	5	-1	1
0	-11	20	6	3	7	10	7
3	10	-7	-4	-2	0	2	2
2	-1	-3	-2	-1	3	4	9
5	-3	6	2	3	6	12	12
-1	-10	8	2	1	3	-1	-2
-3	-1	-4	-3	1	1	-1	1
2	-11	4	1	-1	0	3	3
7	7	1	2	-1	0	1	0
-1	-3	-20	0	2	2	-2	3
0	2	5	0	-1	0	3	2
-3	-4	-3	-4	-2	-2	1	-4
1	3	-3	1	1	3	1	-3
4	5	-3	-3	-1	1	6	1
-5	-3	19	1	-1	0	2	8
0	-2	-1	0	0	-1	-2	-10
-2	-7	2	3	1	1	0	-8
-10	-6	-21	-8	-1	-2	1	-2
3	4	15	2	0	3	-3	2
-4	-8	-15	-4	-1	-1	-3	-3
-2	1	-3	-7	0	-2	1	-1
4	-6	10	2	0	3	6	9
2	2	-3	1	-1	-4	-4	-4
-4	-5	4	-2	-3	-1	-3	-1
-2	-4	-15	-3	-1	-1	0	-4
-5	-3	-5	-1	-3	-3	-7	-7
0	9	-2	-5	2	3	-2	4
1	-6	-10	1	-1	-2	-3	2
-1	10	9	2	0	0	-3	2
4	-2	-4	-3	-1	-1	2	5
-2	5	-1	-3	-1	-2	3	0
-5	-24	-18	-4	0	3	0	-9
-3	0	1	-1	-2	-2	-3	-1
2	-4	-1	1	-1	-1	-2	-1
-13	-3	0	0	0	-7	-1	-12
0	-16	5	-2	-1	-3	5	3
5	-6	7	1	1	3	6	6
-4	-15	4	3	-2	-2	-4	-6
1	-2	-2	-1	0	2	4	9
1	-1	-14	-3	-1	0	6	3
3	-2	2	3	0	-5	0	1
1	-4	0	-2	-1	-1	-1	4
3	9	1	-1	-2	-5	-2	0
-4	0	3	-2	0	-4	-9	-14
-2	-12	-1	1	1	1	1	2
-4	-8	-5	-4	0	4	3	6
-3	5	0	-4	-1	-4	-2	-3
-3	-10	-2	-2	-1	0	-5	-13
[truncated: 10,430 more rows]
