# Supplementary material for: Flexible Virtual Reality System for Neurorehabilitation and Quality of Life Improvement
Source: Sensors (Basel). 2020 Oct 23;20(21):6045. doi: 10.3390/s20216045 (PMC7672612; doi:10.3390/s20216045)
Supplement: Supplementary file 1 [file sensors-20-06045-s001.zip › S4_EMG/User2/WhackAMole.txt]

0	0	0	0	0	0	0	0
0	0	0	0	0	0	0	0
0	0	0	0	0	0	0	0
0	0	0	0	0	0	0	0
0	0	0	0	0	0	0	0
0	0	0	0	0	0	0	0
0	0	0	0	0	0	0	0
0	0	0	0	0	0	0	0
1	1	1	1	-3	-1	0	-2
-2	-6	-14	-13	-8	1	0	-2
-2	4	4	0	-6	1	0	2
3	-5	-13	-5	-3	-3	-2	0
-4	-3	1	-4	1	2	1	-1
1	1	-3	-8	0	2	-1	0
1	1	-3	-8	0	2	-1	0
-6	-11	-2	-1	-11	-1	-5	-3
-6	-11	-2	-1	-11	-1	-5	-3
2	-3	13	5	1	3	2	2
2	-3	13	5	1	3	2	2
2	-3	13	5	1	3	2	2
0	4	6	1	6	-2	-5	-4
1	-6	-10	-6	-4	1	3	2
-1	-2	-7	-1	-1	-2	-1	-1
-1	-2	-7	-1	-1	-2	-1	-1
-1	-2	-7	-1	-1	-2	-1	-1
1	-4	-3	-3	-3	-3	0	2
1	-4	-3	-3	-3	-3	0	2
-1	-5	-12	-7	-1	-4	-1	-1
0	0	-1	-4	-5	0	1	1
0	0	-1	-4	-5	0	1	1
0	0	-1	-4	-5	0	1	1
0	0	-1	-4	-5	0	1	1
0	0	-1	-4	-5	0	1	1
-2	-5	-11	-6	1	1	0	-1
-2	-5	-11	-6	1	1	0	-1
-2	0	4	-1	0	-2	0	2
-3	2	-3	-2	-3	-3	0	-2
-14	-20	-15	-3	-2	-5	-6	-4
-1	-1	-2	-6	-6	-1	1	-3
8	10	-3	-5	-8	-2	1	-1
-7	-4	-11	-7	-8	-4	-3	-1
-4	0	6	4	3	1	1	-2
-6	-2	3	1	1	-4	0	1
0	-9	1	2	-1	-3	2	2
-3	-5	2	5	-2	-2	-3	-3
-3	-5	2	5	-2	-2	-3	-3
-7	-6	0	3	5	-3	-2	-1
-4	-6	-3	-3	-1	2	-2	1
1	2	-14	-12	-7	0	-3	-2
2	-7	1	0	4	4	-3	1
2	-7	1	0	4	4	-3	1
1	4	2	-2	-5	-3	-2	-2
1	4	2	-2	-5	-3	-2	-2
1	4	2	-2	-5	-3	-2	-2
1	4	2	-2	-5	-3	-2	-2
1	4	2	-2	-5	-3	-2	-2
1	4	2	-2	-5	-3	-2	-2
1	4	2	-2	-5	-3	-2	-2
1	4	2	-2	-5	-3	-2	-2
1	4	2	-2	-5	-3	-2	-2
1	4	2	-2	-5	-3	-2	-2
-2	1	-9	-6	-11	-3	0	-2
-2	1	-9	-6	-11	-3	0	-2
-1	-4	0	0	0	-1	3	-1
-1	-4	0	0	0	-1	3	-1
-7	-11	-4	1	-8	-8	-18	-4
-7	-11	-4	1	-8	-8	-18	-4
-9	-4	-4	-3	-2	2	-8	-4
-8	-1	1	3	-5	-8	15	3
-18	-22	4	-1	-1	-12	-25	-7
-4	-21	-10	-12	-8	-4	4	-1
-13	5	3	0	2	7	11	-2
-13	5	3	0	2	7	11	-2
-8	1	-1	-1	-2	1	7	-2
8	16	-3	-8	5	-1	-31	-6
9	13	7	-3	-7	5	10	1
-10	-16	0	-5	-9	0	11	0
5	5	-5	3	13	10	6	2
-6	-11	-1	1	0	-7	-22	-4
-6	-11	-1	1	0	-7	-22	-4
-1	3	-12	-4	1	16	2	0
-6	-5	4	5	-2	1	9	2
-1	1	9	8	4	4	9	2
11	4	6	-1	-2	17	11	7
11	4	6	-1	-2	17	11	7
2	-1	-6	5	6	5	8	1
-7	0	7	4	0	-26	3	2
1	3	-7	-4	-1	14	9	-1
0	-2	0	4	-2	-3	-3	1
-2	0	-2	-3	-5	-6	-1	0
0	10	2	-1	-5	-13	-1	2
1	-7	-5	-5	0	6	2	2
0	-1	-2	-1	2	14	2	-1
0	0	2	-2	1	-1	-1	1
-2	5	4	0	-8	-54	-13	-2
-2	5	4	0	-8	-54	-13	-2
0	4	6	3	2	10	1	-1
1	-8	6	3	3	14	5	0
0	3	0	3	1	11	1	1
0	3	0	3	1	11	1	1
0	3	0	3	1	11	1	1
-2	-1	0	1	3	4	-5	-2
5	-1	-1	2	-3	-11	1	2
-1	-12	-5	3	1	-1	2	-6
-1	-12	-5	3	1	-1	2	-6
1	2	6	2	3	7	3	0
0	4	9	-1	0	15	3	-1
-3	-3	-1	-2	-5	-8	-3	0
-3	-3	-1	-2	-5	-8	-3	0
-2	-2	-2	-3	0	10	4	-3
-2	-2	-2	-3	0	10	4	-3
2	19	7	0	-1	-3	3	4
-1	-18	-6	-1	-4	-10	1	4
1	22	-6	-2	2	2	3	-2
-2	-13	0	1	-3	-4	-5	-4
-2	-13	0	1	-3	-4	-5	-4
0	2	-4	1	-3	-6	-1	0
0	2	-4	1	-3	-6	-1	0
-1	6	-5	-7	-1	3	-1	-6
-1	-7	-2	6	4	1	-1	-2
1	2	0	1	-3	-5	2	1
0	7	-2	-1	-2	-2	-2	-1
0	7	-2	-1	-2	-2	-2	-1
-2	-9	-12	-12	-2	-2	-3	-1
-2	-9	-12	-12	-2	-2	-3	-1
1	-2	-9	12	0	-3	-1	0
1	-2	-9	12	0	-3	-1	0
-4	-6	-1	-3	-5	2	0	1
-4	-6	-1	-3	-5	2	0	1
-4	-6	-1	-3	-5	2	0	1
-5	-28	-3	-1	5	-1	1	0
-1	7	4	-2	-2	-2	-1	-1
-8	-10	-5	-1	2	2	5	3
4	19	3	7	1	4	0	0
4	19	3	7	1	4	0	0
5	4	-2	1	6	0	-3	-2
5	4	-2	1	6	0	-3	-2
4	16	-5	-7	-5	-1	-2	-1
-1	11	5	-1	-5	-3	-1	-1
-1	11	5	-1	-5	-3	-1	-1
-1	11	5	-1	-5	-3	-1	-1
1	15	0	-3	-4	-3	-3	-1
1	15	0	-3	-4	-3	-3	-1
-2	3	-1	-8	-3	0	-1	0
-2	3	-1	-8	-3	0	-1	0
-1	-23	-2	-4	-2	0	4	-1
-1	-23	-2	-4	-2	0	4	-1
-1	-23	-2	-4	-2	0	4	-1
-1	-23	-2	-4	-2	0	4	-1
-1	-23	-2	-4	-2	0	4	-1
-7	-4	8	-4	4	7	2	1
-7	-4	8	-4	4	7	2	1
-7	-4	8	-4	4	7	2	1
-7	-4	8	-4	4	7	2	1
-7	-4	8	-4	4	7	2	1
-7	-4	8	-4	4	7	2	1
-7	-4	8	-4	4	7	2	1
-7	-4	8	-4	4	7	2	1
-7	-4	8	-4	4	7	2	1
-7	-4	8	-4	4	7	2	1
-7	-4	8	-4	4	7	2	1
-7	-4	8	-4	4	7	2	1
4	20	7	4	0	0	-3	-1
4	20	7	4	0	0	-3	-1
4	20	7	4	0	0	-3	-1
4	20	7	4	0	0	-3	-1
0	-2	-2	-3	-3	-13	-13	-1
0	-2	-2	-3	-3	-13	-13	-1
0	-2	-2	-3	-3	-13	-13	-1
0	-2	-2	-3	-3	-13	-13	-1
0	-2	-2	-3	-3	-13	-13	-1
0	-2	-2	-3	-3	-13	-13	-1
16	-12	-24	-5	-2	5	8	1
-4	3	9	5	5	7	-1	-1
-4	3	9	5	5	7	-1	-1
-1	-6	-10	-4	-4	-3	-1	-2
-1	-6	-10	-4	-4	-3	-1	-2
-1	-6	-10	-4	-4	-3	-1	-2
0	-1	-4	-2	-2	-1	3	3
0	-1	-4	-2	-2	-1	3	3
0	-1	-4	-2	-2	-1	3	3
0	-1	-4	-2	-2	-1	3	3
0	-1	-4	-2	-2	-1	3	3
0	-1	-4	-2	-2	-1	3	3
0	-1	-4	-2	-2	-1	3	3
-2	-2	0	-1	-4	-2	-4	-1
-1	-2	-3	0	0	2	1	0
-1	-2	-3	0	0	2	1	0
-1	-2	-3	0	0	2	1	0
15	19	3	-3	3	10	10	1
15	19	3	-3	3	10	10	1
2	19	5	-5	-4	-3	-11	1
2	19	5	-5	-4	-3	-11	1
-8	26	2	-2	1	4	10	0
-2	-35	3	1	0	5	-8	0
-3	11	0	-4	0	20	5	-2
-2	2	-7	-4	-1	12	4	-1
-5	6	-2	-2	-2	7	2	2
-5	6	-2	-2	-2	7	2	2
-5	6	-2	-2	-2	7	2	2
-5	6	-2	-2	-2	7	2	2
2	-4	9	9	3	13	1	-2
2	-4	9	9	3	13	1	-2
-4	-2	2	1	-4	4	1	-3
-2	-8	0	1	0	0	-3	1
2	-2	-1	-4	0	-5	-3	-3
0	-3	-1	0	1	-5	-5	-2
-1	0	-2	1	-2	-1	-2	-5
-1	1	-1	0	1	4	5	0
-1	2	-1	-1	-3	0	-2	-3
-2	-3	0	-2	2	2	2	-5
8	0	2	0	-3	-2	1	10
-4	1	7	-4	-3	-11	1	-2
-4	1	7	-4	-3	-11	1	-2
-4	1	7	-4	-3	-11	1	-2
-11	-18	-6	-2	0	3	1	-3
-11	-18	-6	-2	0	3	1	-3
14	7	-7	-3	-6	-14	-21	-7
2	12	4	-2	-4	-2	-9	-5
2	-3	2	5	-2	-2	6	4
0	-1	1	0	1	8	1	2
4	3	0	-4	1	6	0	0
1	9	-3	-5	-4	-19	1	3
0	-11	0	-1	2	3	-4	-1
8	4	0	-2	0	2	4	1
-5	-5	-2	-1	-2	-7	1	0
3	2	0	-2	-1	1	2	1
-2	2	0	0	1	1	4	4
-4	-4	-3	-2	3	5	0	0
-1	-8	-2	-1	-2	-4	3	4
-1	9	9	-2	-5	-6	-2	-2
-2	-4	-3	5	2	5	-8	-6
5	0	7	1	1	-3	7	-1
-2	21	1	6	1	5	-1	2
1	13	-10	-11	-6	-7	-1	1
-6	-5	7	6	1	-8	-6	-1
5	-8	14	-1	4	0	3	2
4	1	13	3	-1	2	-1	-3
4	1	13	3	-1	2	-1	-3
-2	-14	1	-6	0	3	5	1
0	8	-4	0	0	1	0	2
0	8	-4	0	0	1	0	2
-2	-4	-4	-2	-3	5	-2	-2
-2	-4	-4	-2	-3	5	-2	-2
3	-2	0	0	0	-5	-5	-1
3	-2	0	0	0	-5	-5	-1
-1	-7	-2	1	-1	1	-3	-3
-3	-3	-2	0	0	2	4	0
-3	-3	-2	0	0	2	4	0
3	-2	-1	-1	2	-5	0	0
3	-2	-1	-1	2	-5	0	0
-4	-19	5	-5	-2	6	-2	0
-4	-19	5	-5	-2	6	-2	0
6	33	-1	3	3	-2	3	2
6	33	-1	3	3	-2	3	2
6	33	-1	3	3	-2	3	2
6	33	-1	3	3	-2	3	2
6	33	-1	3	3	-2	3	2
6	33	-1	3	3	-2	3	2
-5	11	4	-6	1	-2	3	-1
-1	-4	2	-1	4	0	-5	-2
-1	-4	2	-1	4	0	-5	-2
-1	-4	2	-1	4	0	-5	-2
2	8	9	7	6	6	0	-4
2	8	9	7	6	6	0	-4
1	-3	-5	0	1	0	0	-1
1	-3	-5	0	1	0	0	-1
0	-1	-2	4	-1	-1	-3	-3
0	-1	-2	4	-1	-1	-3	-3
-6	-3	0	0	-4	-10	-3	7
16	-1	-2	-4	-6	-10	0	2
-22	-18	-8	5	-2	1	5	-5
6	-5	-5	1	-7	-55	-14	-1
-6	-1	16	1	0	-5	1	-3
9	12	7	2	2	14	-1	-6
17	-12	-11	0	-3	3	10	5
-9	-1	1	4	-5	0	3	2
-1	5	-4	-2	-3	-7	-3	1
-11	-1	2	-5	-2	-8	-2	-5
-6	-6	-1	-7	-2	-7	-6	0
-1	-6	-1	-5	1	2	4	0
0	-7	2	-4	-4	-32	-19	-3
-2	7	-5	-4	1	5	6	0
-5	-1	8	2	1	7	8	2
-1	9	7	4	0	7	2	-2
-1	-21	-9	-9	-6	-7	-2	2
-4	-4	-3	-5	-5	6	4	-2
7	12	3	-3	-1	-7	1	-1
-1	3	9	7	-1	2	3	1
-1	3	9	7	-1	2	3	1
-4	-4	-6	1	1	4	-2	0
-4	-6	-4	0	-5	-1	3	0
-4	1	16	7	2	-4	5	0
0	-3	32	17	7	6	1	0
0	-3	32	17	7	6	1	0
5	2	12	16	3	-4	-3	-2
1	-23	-38	-16	-5	0	-7	-3
-2	-11	9	7	2	-12	-1	1
18	44	3	3	-2	-8	0	-2
-7	-26	-6	-7	-10	-16	-8	-4
-2	-4	-17	4	3	2	4	2
-1	1	6	-1	3	14	1	1
-3	-8	-2	-2	-1	-11	-4	1
-7	-13	-8	5	1	-6	0	2
-1	4	-3	2	-2	2	-1	-1
5	14	0	-4	-8	-4	-4	-2
4	0	-3	-12	-17	-32	-7	-2
-8	20	15	3	-6	5	1	-2
-8	20	15	3	-6	5	1	-2
-4	-24	-8	-3	3	4	-3	-2
-1	5	-4	-3	2	2	1	-1
-2	-26	1	-1	-9	1	2	1
-9	15	0	-1	5	8	7	-2
-5	21	-5	3	1	-1	8	-6
15	32	7	-2	0	6	7	7
-6	10	4	6	12	7	-4	-5
7	13	-8	-4	-1	-5	-5	-2
-3	-1	7	3	3	4	2	-2
-10	-4	0	3	-8	0	-2	-1
-2	12	8	0	-5	-7	-4	-1
3	3	-5	-2	0	-3	-1	-1
6	9	-2	0	3	0	1	-1
-14	-12	-3	-3	3	-4	-4	0
5	-4	2	4	5	1	-5	0
-1	-4	3	-1	1	4	1	-1
6	2	0	1	0	5	-3	-1
5	2	-4	-1	-4	-1	1	-1
-6	3	3	1	1	2	0	-4
-25	-10	0	-1	-1	-5	-2	-5
8	6	4	-2	1	-3	-10	0
0	15	1	1	0	4	2	1
10	5	1	0	-3	2	-2	1
-14	-16	-7	-1	-1	9	3	2
7	5	6	8	5	3	11	7
-1	-1	1	-1	-5	-4	-4	-1
-7	-20	-14	-8	0	6	-3	-1
-7	-20	-14	-8	0	6	-3	-1
10	17	-1	-6	-2	-35	-8	-2
5	3	3	1	-2	11	0	-4
1	-13	6	3	-2	5	2	-1
2	-3	-17	0	-1	2	2	-3
-9	12	4	4	0	3	-1	-1
0	-1	1	-3	-1	-2	-4	0
4	0	1	1	-2	2	-3	-4
0	2	-2	-2	0	1	2	-2
-2	-5	-1	-5	-2	-8	-9	-6
3	4	-4	-3	1	-8	-4	2
-3	2	-2	-7	-1	-3	-9	0
3	3	3	-9	-6	-8	-14	-3
5	7	5	5	2	-1	7	4
0	1	1	-1	-4	4	2	1
3	9	1	-2	-1	0	0	-2
1	-2	-2	10	5	16	2	4
0	5	11	1	0	4	0	1
5	16	9	16	8	-3	4	1
-3	-20	-9	-3	-4	-8	1	-2
-4	-25	-3	-2	-5	-1	2	1
-4	-25	-3	-2	-5	-1	2	1
3	5	2	-1	-4	-1	0	-1
3	5	2	-1	-4	-1	0	-1
1	7	-4	2	-3	-9	-2	-2
0	3	-1	2	1	-5	-1	0
3	9	0	0	-6	3	-11	-1
3	9	0	0	-6	3	-11	-1
3	9	0	0	-6	3	-11	-1
3	10	5	3	0	-8	-3	-1
3	10	5	3	0	-8	-3	-1
-6	0	2	2	2	-3	4	1
-6	0	2	2	2	-3	4	1
8	7	4	3	2	4	4	-1
8	7	4	3	2	4	4	-1
8	7	4	3	2	4	4	-1
-10	-7	5	-1	1	-5	0	1
8	12	-2	-4	-3	4	-8	-1
1	2	1	-1	-1	1	-9	0
0	1	-2	2	0	-4	4	3
-4	-7	0	0	-2	3	-5	-2
-4	-7	0	0	-2	3	-5	-2
4	9	-2	-1	-4	-11	-7	-3
4	9	-2	-1	-4	-11	-7	-3
0	-3	3	2	-5	-12	-2	-6
0	-3	3	2	-5	-12	-2	-6
1	2	2	-1	-3	-3	2	-4
1	2	2	-1	-3	-3	2	-4
1	2	2	-1	-3	-3	2	-4
1	2	2	-1	-3	-3	2	-4
1	2	2	-1	-3	-3	2	-4
1	2	2	-1	-3	-3	2	-4
1	2	2	-1	-3	-3	2	-4
1	2	2	-1	-3	-3	2	-4
1	2	2	-1	-3	-3	2	-4
0	0	-3	1	0	-10	1	1
0	0	-3	1	0	-10	1	1
0	0	-3	1	0	-10	1	1
0	0	-3	1	0	-10	1	1
0	0	-3	1	0	-10	1	1
0	0	-3	1	0	-10	1	1
3	3	3	-1	2	8	4	4
2	1	0	-1	-4	-3	-20	-1
1	3	-1	-1	0	-8	-1	2
0	1	-1	-1	1	5	-8	0
-1	1	1	1	7	8	0	-3
-3	-3	-2	0	2	14	5	-1
-2	-4	-1	-3	-2	7	6	-2
1	-3	-5	1	1	2	5	-1
1	3	4	3	6	17	3	-3
1	3	4	3	6	17	3	-3
1	3	4	3	6	17	3	-3
-4	-2	-7	-5	-9	-16	-17	-5
-2	-2	2	0	0	7	0	-1
-2	-2	2	0	0	7	0	-1
-6	-5	-2	-1	-7	-47	-21	-3
-4	-1	-1	-1	-7	4	-10	-7
0	-2	3	-3	5	64	11	-2
4	6	-7	0	6	-49	-11	-1
4	6	-7	0	6	-49	-11	-1
-4	1	4	-1	-5	7	-4	-10
0	-4	-4	0	4	44	-21	0
-1	-1	6	-3	3	62	15	-3
-1	0	2	-7	-6	-9	-2	-1
-5	7	14	7	-1	-13	9	4
1	-1	-4	-1	11	33	2	-5
-6	-3	1	-1	13	57	10	-2
0	3	0	-3	-8	-1	-1	-1
1	-4	-6	-2	-5	-4	-5	-3
0	-5	-2	0	5	19	-3	4
-7	-13	-4	-2	-10	-73	6	3
-8	-4	-5	-2	-14	-61	-18	1
-14	-23	-8	2	8	-53	-15	-4
0	7	1	-1	-2	50	20	4
-14	-8	2	7	6	-8	-1	-14
2	17	-6	-3	-7	4	-22	-7
-23	-72	0	2	2	-9	13	7
3	-43	-14	-10	-18	-85	-27	5
18	12	-28	-4	-7	-59	-3	3
6	8	-7	4	2	-2	16	7
-2	-2	1	0	3	-1	-1	-2
9	14	-12	-3	0	14	-13	-7
1	-1	-4	0	1	2	4	0
2	9	0	1	9	49	34	-3
4	-1	-1	-3	-12	-39	-17	-2
-7	1	-7	-5	-4	-45	-42	-1
-2	0	2	0	5	-21	-23	-8
-4	2	-1	0	-6	-29	0	0
-3	0	-4	0	6	46	11	8
-1	-2	-7	-2	-15	-34	-5	1
2	-9	-9	4	-5	-15	-3	-1
-3	-5	-2	0	-7	-33	-2	3
0	6	4	0	5	15	-1	0
0	11	4	-4	2	-3	-4	3
3	3	-1	-6	-4	-7	-3	1
-2	-1	0	-4	-6	-29	-5	0
-3	0	-1	-4	-2	-21	3	2
0	0	-1	-2	0	5	-5	3
-2	-3	-6	-4	-8	4	4	0
-3	-3	-3	-2	-2	-16	2	-2
0	4	4	1	1	7	0	-4
1	3	1	3	1	4	-1	-2
4	16	-12	-2	-7	-19	3	4
-4	-15	4	0	0	15	6	0
3	7	-12	3	-4	-71	-22	0
-1	-13	-5	-6	-4	9	3	4
2	5	5	0	5	48	7	-1
-5	0	-4	-2	-2	13	-2	-3
-4	6	4	-3	-6	-22	-1	-2
0	-3	7	7	7	-24	-5	2
-4	25	12	2	5	-10	-5	-10
-4	25	12	2	5	-10	-5	-10
0	8	15	3	0	-4	0	2
-3	-11	-1	-6	-6	-19	-13	-2
3	-6	-11	3	15	41	17	2
-1	-7	-1	-3	-4	-4	-10	0
-4	-14	-4	0	0	-6	-5	-1
-5	-6	-6	0	-1	5	2	-2
3	0	-4	-2	-5	-4	1	1
1	0	-4	-2	0	-5	-6	2
-1	-2	-6	0	2	0	-4	-3
-1	-3	-5	0	-2	5	4	-5
0	4	11	0	-1	-24	0	2
2	1	-5	-1	2	8	7	2
-4	3	0	-1	-7	-20	-15	-4
-1	-2	-5	-1	-6	-6	3	4
4	2	2	1	-3	5	3	2
23	0	-2	-1	-7	-36	6	9
15	8	2	-3	-9	-33	-8	3
-9	-10	-7	0	-2	6	-2	-6
-1	-30	-8	-8	2	20	9	1
8	-24	7	0	3	41	4	-5
-4	-11	15	2	0	-5	-5	3
4	19	7	2	-2	-10	-4	-3
-13	5	3	0	-3	-6	-1	4
-12	-10	-6	-1	2	-2	-1	2
1	20	-3	-2	-2	-7	-6	0
-5	7	-8	-8	-4	-4	4	-2
1	16	15	-6	-4	-7	-1	-3
1	16	15	-6	-4	-7	-1	-3
8	17	13	5	0	-4	5	5
-2	4	5	-4	0	-2	-3	1
-2	4	5	-4	0	-2	-3	1
-2	4	5	-4	0	-2	-3	1
-2	4	5	-4	0	-2	-3	1
0	11	-11	-9	-7	-8	8	2
8	53	-26	5	-4	5	6	-2
3	15	-12	-9	-3	1	-1	-1
14	3	1	-1	2	-19	3	1
14	3	1	-1	2	-19	3	1
2	-1	-4	2	-1	-10	1	2
-2	-22	9	0	-3	1	0	0
8	4	-32	-2	0	1	-5	0
11	11	12	12	1	-3	1	-1
-39	2	9	-5	-3	1	-8	-7
-1	-57	-18	-16	-9	-12	1	-2
-3	-30	-1	-6	-6	1	-3	0
-17	-7	8	-3	-3	3	0	-3
0	12	0	0	1	2	0	1
0	12	0	0	1	2	0	1
0	-6	0	-3	-1	0	1	-1
-3	20	2	-6	-3	-2	-3	-2
-4	-4	5	3	-1	-3	-2	-3
0	-1	-2	1	-1	-7	-5	-3
-1	-4	-1	-1	1	18	-2	3
-10	2	-2	-1	-5	-16	-8	-2
-23	-2	-15	-1	3	14	13	0
-23	-2	-15	-1	3	14	13	0
-43	-28	-7	0	2	15	-8	-19
-43	-28	-7	0	2	15	-8	-19
-6	-9	-11	-9	-8	-33	2	3
-14	-1	5	-1	3	3	1	5
-14	-1	5	-1	3	3	1	5
-14	-1	5	-1	3	3	1	5
37	8	0	-3	-1	5	1	-6
15	3	0	1	-4	-21	-6	-6
-11	-6	-6	0	-3	-22	-3	3
-10	-4	4	1	-3	20	2	4
-9	-7	-7	-6	-2	5	-3	-2
10	-4	4	0	-4	-10	-7	0
1	-3	-7	-3	-3	6	1	-1
0	-11	-6	0	-5	-4	6	-1
0	-6	-1	-7	-4	2	-10	-1
2	19	-6	6	4	-2	-3	-2
2	19	-6	6	4	-2	-3	-2
3	-18	-10	0	-3	6	4	-1
3	-18	-10	0	-3	6	4	-1
3	8	-17	-9	-5	-11	8	3
-2	1	-14	-5	-1	2	-1	0
-2	-1	4	4	3	1	-5	-2
-2	-1	4	4	3	1	-5	-2
-2	-1	4	4	3	1	-5	-2
-2	-1	4	4	3	1	-5	-2
6	26	16	28	11	-4	4	-2
6	26	16	28	11	-4	4	-2
6	26	16	28	11	-4	4	-2
5	-3	-3	-2	-2	1	2	3
4	7	36	1	-1	-4	0	-2
-5	-10	16	0	0	6	6	3
-5	-30	-2	-3	-2	5	2	0
4	-9	16	12	6	6	3	0
-3	-6	-16	-1	-1	-7	1	0
-3	-9	-7	-2	-2	0	-1	-1
1	0	-1	0	1	0	-1	1
1	0	-1	0	1	0	-1	1
-3	6	7	0	-3	-5	0	0
-3	6	7	0	-3	-5	0	0
-2	1	3	-2	0	-7	0	-1
-2	-2	-5	1	2	6	1	1
-33	-8	-1	6	5	26	0	-8
-33	-8	-1	6	5	26	0	-8
-33	-8	-1	6	5	26	0	-8
19	8	-1	0	-8	-48	-9	9
19	8	-1	0	-8	-48	-9	9
19	8	-1	0	-8	-48	-9	9
22	24	9	-1	-1	18	11	3
18	10	7	3	-2	1	-1	4
-1	3	0	-3	-1	9	2	-1
-3	-13	1	0	-2	-8	-3	-1
-10	12	-2	-3	-1	5	-5	-5
23	6	-1	-1	-2	1	12	4
4	0	-3	1	-4	-34	-7	-1
5	4	0	1	1	1	-4	-1
-5	1	0	0	2	12	-1	0
-7	-6	-5	-2	-8	-30	-7	0
15	1	-2	1	-2	-5	-3	-5
1	6	2	2	0	8	-3	-4
-2	6	6	3	3	-2	-9	-2
-9	-2	1	-2	2	30	3	-2
9	6	-1	-4	-5	5	9	1
1	-1	8	3	0	3	2	2
1	-1	8	3	0	3	2	2
1	2	2	7	0	-19	-6	5
-4	4	-6	-2	-2	-1	-3	0
-4	4	-6	-2	-2	-1	-3	0
1	15	8	0	-3	-1	1	-3
1	15	8	0	-3	-1	1	-3
-5	-2	0	-5	-4	-5	-2	-8
2	-4	-9	-3	-2	-9	2	-1
2	-4	-9	-3	-2	-9	2	-1
-1	-4	-1	-4	-4	4	4	1
-1	-4	-1	-4	-4	4	4	1
1	-1	1	-2	0	-3	-14	-6
1	-1	1	-2	0	-3	-14	-6
-3	-2	-2	-2	0	-1	-3	-3
-3	-2	-2	-2	0	-1	-3	-3
0	4	-2	-2	-2	-4	-4	-2
-4	-7	-3	0	1	0	-5	-6
-4	-7	-3	0	1	0	-5	-6
-4	-7	-3	0	1	0	-5	-6
-4	-7	-3	0	1	0	-5	-6
-4	-7	-3	0	1	0	-5	-6
-4	-7	-3	0	1	0	-5	-6
2	0	-8	-1	-2	-1	1	-2
2	0	-8	-1	-2	-1	1	-2
-2	-6	-10	-4	-1	-2	1	-2
-2	-6	-10	-4	-1	-2	1	-2
-2	-6	-10	-4	-1	-2	1	-2
-2	-6	-10	-4	-1	-2	1	-2
-1	-6	-9	-6	-6	-11	-1	3
-1	-6	-9	-6	-6	-11	-1	3
4	-5	-5	6	2	3	8	0
1	35	-4	0	0	2	3	-7
1	35	-4	0	0	2	3	-7
1	35	-4	0	0	2	3	-7
2	13	-4	2	2	-3	4	2
4	-2	-2	0	1	1	-1	0
-1	-7	-8	-7	-1	-2	0	-1
0	2	3	-4	-3	0	-5	-2
1	12	12	7	4	2	0	1
1	12	12	7	4	2	0	1
-1	2	5	-3	-1	5	4	4
0	1	-1	2	-2	0	4	2
2	5	1	-2	-1	0	-3	-3
3	-4	-2	1	-1	-3	0	3
26	5	4	-1	-2	6	1	3
27	3	3	1	5	8	13	11
2	-8	-3	1	1	-4	2	5
-25	-8	-7	-19	-10	0	-7	-10
-11	0	-17	-2	-3	-5	-2	1
-11	0	-17	-2	-3	-5	-2	1
-20	-8	2	3	-4	-29	-5	-2
-20	-8	2	3	-4	-29	-5	-2
-20	-8	2	3	-4	-29	-5	-2
-20	-8	2	3	-4	-29	-5	-2
3	5	-7	-6	-2	-9	-10	0
-3	-3	1	3	3	3	8	2
-9	-4	-3	-1	-1	5	2	0
4	0	2	-2	-2	-6	-3	-2
10	-3	-1	-2	1	-10	-3	3
14	1	2	-4	0	1	2	2
-6	0	-1	-6	-2	-1	-3	-5
1	-2	0	-1	-1	0	-1	-1
-10	2	4	-1	1	0	3	-4
2	17	2	-3	-1	8	1	-2
0	1	0	1	0	-3	-2	1
-2	4	-2	1	2	-1	-2	-3
-2	-3	3	6	-2	0	0	0
-1	-9	-4	-2	1	3	2	0
-3	-6	-1	2	-3	-2	-4	-2
-3	-6	-1	2	-3	-2	-4	-2
-1	-1	-3	-3	0	-4	-6	0
-1	-1	-3	-3	0	-4	-6	0
-3	-5	-1	-2	0	4	1	2
1	4	0	-2	-3	1	-4	-4
0	1	1	-2	-2	4	5	0
-2	-2	-2	1	-3	-1	5	-2
-2	-2	-2	1	-3	-1	5	-2
0	-1	0	-2	0	4	-4	-2
0	-1	0	-2	0	4	-4	-2
0	-4	-5	-1	-2	-1	-1	-1
0	-4	-5	-1	-2	-1	-1	-1
0	-1	1	1	0	0	-12	-2
-1	-7	-2	-3	-3	3	6	0
-12	2	-1	-1	-1	-4	3	1
1	0	0	-1	-4	-4	-2	0
3	1	3	1	0	4	-3	-2
2	-9	-4	0	2	-1	6	4
-3	6	-2	0	0	-4	-1	0
1	3	1	0	-2	-2	-11	-2
-3	3	0	-1	-2	0	0	-1
1	-5	1	0	-3	-6	5	1
1	-6	0	-1	-1	0	-3	-4
-6	6	1	2	0	-5	1	0
1	-4	-2	0	-1	2	-1	2
-2	-4	1	-2	-1	6	-2	-6
-2	-4	1	-2	-1	6	-2	-6
1	10	1	-1	-2	-2	-1	-1
-2	-5	3	1	0	-1	-3	-2
1	0	-3	-1	0	4	-1	1
-2	-2	-2	-2	-2	-9	2	1
-1	-2	-1	1	1	1	-2	0
0	-1	0	0	0	1	2	1
-2	3	2	0	0	4	1	0
1	-2	-2	-2	-2	1	1	0
-2	-7	-2	-1	-3	2	1	1
0	-1	-1	-1	-3	-2	3	2
0	3	-1	0	-2	-3	-7	-4
-3	-1	0	-1	-3	-1	-1	-2
-2	12	-2	0	-1	2	2	4
0	-3	-1	-1	-5	-3	-2	-2
0	-3	-1	-1	-5	-3	-2	-2
0	-1	1	-2	0	4	-2	-2
0	-3	-1	0	0	7	2	-1
-1	-6	3	0	-4	0	-3	-1
-2	-2	-2	1	0	-3	-3	-1
0	-2	0	0	-2	1	-1	0
1	7	2	1	-3	-3	-3	-1
1	7	2	1	-3	-3	-3	-1
-2	-2	2	-1	-1	-1	-4	-1
1	-8	-3	-2	-2	1	0	0
1	-8	-3	-2	-2	1	0	0
-3	-1	-2	-2	1	-3	-8	-8
-3	-5	2	1	2	2	-8	-2
0	3	0	0	-1	5	10	1
0	-1	0	1	-1	1	-1	-2
-1	1	0	0	0	3	-3	-1
0	-3	0	0	-3	-7	-2	-2
-4	-11	-3	-1	-1	0	-3	0
-1	-4	-2	-2	-3	-6	-4	2
0	3	-4	0	1	-1	-3	-2
-1	9	-2	-3	2	3	-1	-1
-1	-1	0	-1	-2	8	7	0
-2	-4	4	2	-2	0	-2	-1
0	3	-1	-1	-1	-2	-1	0
-1	7	-1	-2	-1	6	-2	-2
-1	-2	2	-1	-3	-1	1	-1
0	1	-1	-1	2	1	0	-1
-2	-1	1	0	2	-1	3	2
2	4	-2	-1	-2	0	1	1
-2	-3	-4	0	-3	-19	-1	0
0	4	0	-1	-2	-2	-1	0
-2	-1	-1	-3	-3	-4	-1	-1
0	1	0	-1	-3	2	3	2
-2	-7	4	2	2	-2	-6	-2
-1	1	-3	-2	-3	1	-1	-1
2	1	1	0	-2	9	2	1
4	10	3	-2	-2	1	-1	-1
-1	-5	-3	-1	0	-6	-2	-2
-1	-4	-5	-1	-4	3	1	1
0	1	0	-2	-2	1	-2	-3
0	1	-4	0	-3	1	0	0
-2	-5	1	0	-1	2	-1	-1
-3	-8	4	0	-1	0	-1	-3
-1	-5	-1	-1	-5	-4	3	1
0	0	-2	-1	-2	3	-1	-2
0	0	0	1	0	-2	-1	0
3	3	-2	0	0	-3	-4	-2
-2	-2	-1	0	3	-2	-2	0
-3	-2	-2	-3	-2	2	2	2
-3	-2	-2	-3	-2	2	2	2
-2	-1	-2	0	-3	-1	-2	-2
0	1	-2	-2	-6	0	-2	-2
0	1	-2	-2	-6	0	-2	-2
0	1	-2	-2	-6	0	-2	-2
0	-1	-1	-2	-4	-1	-1	-1
0	1	2	-1	-2	3	-3	-2
3	0	-2	-3	-5	0	1	2
3	0	-2	-3	-5	0	1	2
-2	0	-1	1	-2	-2	1	-1
-2	0	-1	1	-2	-2	1	-1
-2	-4	0	0	1	0	2	-1
0	2	-3	1	-2	2	4	1
-3	-3	-1	-1	-2	3	1	-2
0	-1	1	1	-1	0	0	0
0	-1	1	1	-1	0	0	0
0	-1	1	1	-1	0	0	0
0	-1	1	1	-1	0	0	0
-1	-2	-2	0	0	0	-2	-1
-2	-10	-1	0	-2	1	-1	-2
0	0	0	-1	-3	2	0	-4
1	7	1	-1	-4	-4	1	-1
1	3	-2	0	-3	-3	0	2
1	3	-2	0	-3	-3	0	2
1	3	-2	0	-3	-3	0	2
0	1	-1	-2	-2	3	0	-1
0	1	-1	-2	-2	3	0	-1
0	-4	-2	-3	0	-2	-2	0
1	1	1	2	0	4	1	1
-1	-4	-2	-1	-3	0	1	-2
0	1	-3	-3	-2	-4	-2	-4
-1	-4	1	0	3	2	3	1
1	-4	-1	0	0	-2	2	2
1	-4	-1	0	0	-2	2	2
-1	-5	-2	-2	-1	-1	0	-2
-1	-5	-2	-2	-1	-1	0	-2
-1	-3	-1	-2	-1	-2	0	-1
0	6	0	-1	3	8	3	-1
0	6	0	-1	3	8	3	-1
-1	-1	-1	0	-2	-2	-2	-3
1	4	-5	-2	-2	-3	0	-2
1	1	2	-1	-1	2	0	3
-3	0	-3	-1	-3	-3	0	0
2	3	-2	-2	-2	1	2	1
2	3	-2	-2	-2	1	2	1
-1	-2	-4	-2	-2	0	-1	-1
1	-1	0	0	1	-1	1	-1
1	-1	0	0	1	-1	1	-1
1	-1	0	0	1	-1	1	-1
1	-3	-3	-1	-2	-5	5	2
0	3	0	0	-2	4	3	1
-1	-9	-2	-2	0	-1	-2	-2
1	2	-2	1	-1	-3	1	2
0	3	1	1	-2	2	0	1
-1	-4	-2	-2	0	-3	1	-1
-1	-4	-2	-2	0	-3	1	-1
-1	0	-1	-1	1	-1	-2	1
1	0	-3	0	-2	2	-5	-2
0	3	1	-1	-4	-6	-3	0
-2	-5	0	1	-1	-5	0	-1
-2	-5	0	1	-1	-5	0	-1
-1	2	3	3	-1	2	3	-1
-1	2	3	3	-1	2	3	-1
0	5	-5	2	2	0	0	-1
0	-1	-1	-1	-2	3	-2	-2
-1	-7	-1	0	-3	-1	0	-1
0	-1	-1	-1	-2	-1	-3	-1
1	-1	0	-2	0	-3	-3	2
-1	-1	0	-1	0	4	4	4
-2	-2	-3	-1	2	-2	0	1
-1	-1	-2	-1	-1	0	-1	-4
-3	-4	-1	0	-3	-2	-1	-1
-4	1	0	1	-2	-1	11	2
4	0	1	1	-4	-4	-2	-7
-4	-10	-2	-3	0	-1	-1	-5
-5	-8	-3	0	-2	0	-7	0
-4	-3	-4	1	-1	-2	1	-7
3	9	2	-1	0	-3	-2	2
2	13	-7	-3	-1	3	4	3
2	16	-6	-2	0	-4	1	0
2	16	-6	-2	0	-4	1	0
0	-8	-10	-3	-4	0	-4	-2
3	3	0	10	4	5	-4	1
1	19	22	10	1	3	5	-1
-1	11	-16	-4	1	-6	3	0
-1	11	-16	-4	1	-6	3	0
1	-9	-24	-16	-7	-6	0	2
1	-9	-24	-16	-7	-6	0	2
1	-9	-24	-16	-7	-6	0	2
1	-9	-24	-16	-7	-6	0	2
6	2	-18	-4	-3	-19	-11	1
-5	-11	17	7	0	3	-3	-3
2	1	-11	-3	-4	-2	1	0
2	1	-11	-3	-4	-2	1	0
-3	-8	-10	-5	-3	-4	2	0
-3	-8	-10	-5	-3	-4	2	0
-2	-10	-4	-1	1	0	4	0
-1	-13	-7	1	1	1	-2	-3
-1	6	1	-2	-2	-2	1	2
0	-2	2	-1	-1	-1	-1	-3
-2	-1	1	0	-2	0	-2	-2
-1	-2	0	-1	-1	-8	-4	-2
-1	-2	0	-1	-1	-8	-4	-2
-1	-1	-1	1	-1	-5	3	1
-2	-2	-1	0	3	-2	-4	-2
-4	-2	1	-2	-6	0	3	6
-10	-1	3	-11	-3	11	5	-2
7	6	10	4	-5	-3	-1	-4
-14	6	8	-3	-7	2	-4	-6
-6	-1	1	3	2	9	-9	-4
16	10	7	3	3	13	2	7
-16	-13	12	-5	-2	6	3	-7
-35	10	9	-3	-1	0	-30	-18
18	-1	0	4	-1	2	16	12
18	-1	0	4	-1	2	16	12
21	9	-4	4	-3	-1	-7	-12
-21	-8	0	-1	-5	-14	-1	4
9	-4	5	-2	-1	7	-2	2
6	-3	-1	-6	-2	-2	2	0
15	-2	-1	-7	1	-2	-2	0
6	3	1	-5	-1	14	-8	-6
6	3	1	-5	-1	14	-8	-6
-6	-7	-1	1	-3	-5	0	-2
-1	9	2	0	-2	-3	-12	-3
-4	4	-1	2	-1	-21	-11	-3
1	-4	1	-2	0	-4	-6	-3
0	7	7	6	2	-3	4	0
1	23	0	-1	-2	-6	-11	-5
3	8	-9	0	-2	-7	-3	1
-2	-8	-3	-5	-1	4	0	2
1	3	-39	0	-2	1	3	3
1	3	-39	0	-2	1	3	3
6	-26	-13	6	7	6	5	3
6	-26	-13	6	7	6	5	3
14	68	8	8	0	-3	1	0
14	68	8	8	0	-3	1	0
6	-21	-11	-6	-1	9	-2	1
-9	17	18	-3	-4	0	-4	-1
-12	-20	-29	-16	-3	-1	-6	-3
-3	-14	9	9	4	3	3	2
-10	-46	26	1	-4	-2	-6	-3
0	8	-7	-1	1	1	-1	-1
2	-4	-21	-1	-1	-11	-4	-6
-2	-12	-4	6	-4	-8	4	-4
-2	-12	-4	6	-4	-8	4	-4
-7	-6	6	-3	-4	3	1	0
-7	-6	6	-3	-4	3	1	0
0	9	-11	-9	-4	-5	0	1
0	9	-11	-9	-4	-5	0	1
1	20	-8	4	-1	-3	4	-1
1	20	-8	4	-1	-3	4	-1
-1	6	-5	-3	-2	-2	-9	-3
0	5	3	-3	-1	3	7	2
1	11	18	-1	1	5	-7	-2
1	11	18	-1	1	5	-7	-2
1	3	5	12	3	0	1	-1
-4	-10	-6	3	5	-5	-2	-3
-5	-7	4	5	-6	-2	-1	-2
-5	-7	4	5	-6	-2	-1	-2
6	24	49	16	7	-2	1	1
6	24	49	16	7	-2	1	1
-1	-5	-5	5	3	1	1	0
-3	-7	2	1	-9	-12	-10	-3
1	1	2	-1	-3	-11	-5	-1
-4	-7	-19	-25	-6	-2	0	-1
0	0	7	-6	-3	7	5	1
-27	-12	2	-8	-2	0	-12	-6
-3	-2	-4	-10	2	3	-2	1
-2	-8	-17	-4	0	2	2	2
-11	-6	-17	-12	-2	-8	-14	-7
0	-9	-19	-19	-7	4	5	6
9	10	4	3	0	13	8	0
0	4	17	12	4	5	1	1
-1	12	20	7	-5	-33	-18	-8
8	15	4	6	2	1	6	-1
1	2	4	4	-2	-12	-7	-3
7	16	7	5	0	-2	7	2
0	-12	-7	-2	-5	-9	-1	-1
0	-5	-1	0	0	7	-1	-1
0	4	3	1	-3	-5	1	-1
0	-6	1	1	0	5	3	0
-1	2	-4	3	0	2	-3	-1
5	10	1	0	-1	3	-3	-1
-5	-4	3	1	3	10	2	0
0	-3	1	1	1	8	1	-1
-2	3	0	-1	3	16	5	-1
1	2	-3	0	2	11	3	-1
-4	0	-1	-1	-4	-17	-2	-2
-1	-3	-5	3	-1	-3	-7	1
-1	-3	-1	1	-1	-9	6	3
-2	-2	0	1	-3	-24	-14	-3
-3	-1	-2	-1	-3	-3	4	-4
-2	-2	-1	-2	-3	-11	-3	0
1	-2	-6	-2	-8	-25	-6	1
-2	-6	-1	-2	2	5	4	-3
3	4	-6	0	4	20	-4	0
-3	-6	-8	-4	-7	-16	-3	-6
0	12	8	-5	-9	-7	5	7
1	-10	-21	5	6	6	0	-3
3	-1	-11	2	-1	-6	-6	1
-3	19	-2	-5	-3	-2	-1	-4
-1	-4	-12	-4	-4	3	5	0
-2	-8	14	1	0	4	5	1
-1	-17	-5	-2	1	-7	0	-3
2	10	-8	-1	4	0	4	1
-1	5	8	1	-3	-12	-3	-1
5	-4	-7	-5	-9	-3	-2	1
5	-4	-7	-5	-9	-3	-2	1
-1	-22	-4	-5	-9	-1	-6	-2
-1	-22	-4	-5	-9	-1	-6	-2
0	2	5	5	10	8	1	0
0	-2	1	1	-7	-3	0	-1
0	12	-1	0	-1	-3	-1	-3
4	-7	-9	6	21	1	5	1
4	-7	-9	6	21	1	5	1
-1	0	-9	-1	6	4	2	0
-11	-2	-1	1	-2	7	-6	-4
-2	-8	-2	2	-1	-5	-6	-1
-10	-3	-2	-4	1	-17	-4	-5
-5	-1	0	0	-8	-9	-1	0
-5	-3	0	0	-2	7	0	1
-1	-1	-2	2	11	-1	-1	2
0	-5	-3	-2	-6	6	1	1
6	1	-1	-4	-1	-3	4	4
3	-2	0	1	-1	-2	-5	-3
-3	1	1	-2	2	22	19	-1
-3	-3	-2	-1	-3	-2	8	4
-3	-3	-2	-1	-3	-2	8	4
-5	-6	-5	2	-8	-42	-16	-4
7	11	1	3	1	-5	-6	-3
-8	-4	1	0	-1	27	0	1
0	3	2	0	-2	-28	3	2
-8	-5	-3	-1	-8	-27	-5	-2
0	-1	-1	-1	0	33	8	-4
7	2	2	-3	11	71	28	8
-6	3	-2	-4	-7	-23	-26	-2
-4	-7	-1	-4	4	52	9	-8
3	-5	-1	0	3	6	-19	-2
1	3	-1	-2	6	23	13	4
5	8	1	2	-7	-27	-16	-5
2	3	-2	-3	-8	-28	0	0
-8	-7	-3	0	-1	2	-12	-8
0	-1	-1	0	4	9	5	2
-1	2	1	-2	3	-8	-3	-2
-1	2	1	-2	3	-8	-3	-2
1	1	-3	-2	-2	6	3	2
-3	-2	-3	-5	-8	1	0	2
1	-2	-1	-2	-5	-18	-3	-1
-3	4	-5	-3	-5	15	6	1
3	0	1	0	-5	-19	-3	1
-2	3	5	0	-4	-6	-5	0
-3	-12	-4	-1	-1	-11	1	-2
-1	0	-1	-7	-4	-8	-2	2
1	1	-10	-1	-2	-5	-1	0
-2	2	3	-3	-5	-3	4	1
-4	-1	-2	0	-10	-19	-5	-3
-1	-1	-3	-1	-2	-4	-7	0
2	12	3	1	3	-12	-13	-1
0	7	24	16	2	5	0	1
7	10	-12	-5	-7	-11	-1	-3
7	10	-12	-5	-7	-11	-1	-3
-4	1	-1	-1	-4	-22	-12	-4
-4	1	-1	-1	-4	-22	-12	-4
-4	-2	3	0	-2	-2	4	-2
-1	-9	-10	-3	-5	-15	-9	-2
-2	0	1	0	3	19	8	3
-2	-13	-3	0	8	1	5	-1
3	-7	2	-1	-4	-2	1	-1
-4	1	12	4	-2	2	-1	-2
-4	-1	1	-2	4	15	0	-4
0	8	-3	-1	-7	-36	-11	8
1	3	-3	-1	4	-5	-5	2
1	3	-3	-1	4	-5	-5	2
0	-4	-4	-1	-4	-14	0	-2
-2	1	-2	0	-2	5	6	4
1	-1	2	0	-2	-1	-1	1
-4	-4	-3	1	1	10	-4	-4
-7	-6	1	-1	0	-12	-14	-9
-7	-2	0	1	5	2	-11	-8
5	2	0	-1	0	16	3	2
-5	-7	-7	0	-14	-37	-11	-6
2	2	-3	-2	2	1	11	7
0	-2	5	1	5	59	20	-4
-2	-5	-1	-1	-10	-60	-17	0
3	0	0	1	6	54	40	0
4	4	-2	-1	-11	-33	-13	-2
-1	6	10	6	8	13	-13	0
2	-3	-7	8	-8	-114	-11	16
-23	-15	-5	1	0	-19	4	-2
-4	-3	-5	4	-2	-35	-44	-2
-3	-7	1	0	5	10	3	-7
4	-4	-2	-2	-1	36	3	2
1	1	2	-1	4	37	27	1
-6	-1	1	0	-3	-2	-14	-5
1	-3	-4	-3	-7	-32	-20	0
-3	-1	0	-6	3	2	10	-2
-2	0	-4	-9	-5	15	3	-2
-4	-4	0	-5	2	16	-10	-4
-2	2	-1	-5	-4	-16	-10	-1
-4	0	2	-6	2	10	9	-1
2	2	2	-3	0	-20	10	0
5	2	-1	-1	-6	-5	8	4
-14	-3	0	-3	0	11	-7	-10
-1	-1	-3	-1	4	13	2	-1
-10	-2	1	0	-4	1	-2	-3
0	1	4	3	-2	-3	-7	0
0	3	-3	1	-2	0	0	-1
-2	4	-1	5	-2	0	3	0
-1	-5	-3	2	0	-21	-7	-2
-2	3	10	4	-3	-34	2	2
-5	-10	-14	-4	-2	3	3	2
1	3	4	1	2	7	0	-2
-1	5	4	-2	-1	-4	-4	-2
2	23	0	-4	1	3	-1	-1
-2	-17	-6	2	-4	-22	0	2
1	13	10	3	1	-17	-10	-5
-2	4	-5	-5	-1	13	-1	-3
-1	-3	14	11	1	0	4	-1
0	8	8	-2	0	3	-4	-4
-4	-11	-13	0	0	-2	3	1
1	13	4	3	-3	-21	0	-2
0	-21	-10	-4	-4	-8	3	3
-2	-4	5	2	0	7	0	-1
-2	-17	-11	-7	-1	2	8	1
8	15	-9	4	3	1	2	-1
8	15	-9	4	3	1	2	-1
-1	-17	-26	10	-5	-3	3	-4
-1	-17	-26	10	-5	-3	3	-4
-3	-7	6	-23	-6	-2	-1	-1
-3	-7	6	-23	-6	-2	-1	-1
-2	-4	-3	2	0	-2	-3	-2
-2	-4	-3	2	0	-2	-3	-2
-2	-4	-3	2	0	-2	-3	-2
-2	-7	-8	-6	-6	-2	-5	-2
2	1	5	3	1	-4	7	-2
1	0	3	3	-3	-3	-1	1
-1	5	13	0	1	15	0	-2
-2	1	2	1	-4	-8	14	1
-2	1	2	1	-4	-8	14	1
12	18	21	3	3	-9	3	5
-45	-7	11	8	2	17	-1	-16
-45	-7	11	8	2	17	-1	-16
19	7	-10	2	4	5	1	-4
-14	7	-16	-8	-4	10	13	7
4	-4	-1	5	-6	-28	1	4
-3	0	-5	3	-5	-27	-5	-4
10	-5	-5	-1	-3	-3	0	-1
2	-2	2	-5	0	7	8	4
3	1	0	-6	-1	-2	5	3
-5	-3	-4	-9	-3	1	3	-2
1	3	7	-8	-5	-17	-4	4
1	3	7	-8	-5	-17	-4	4
-4	5	15	-4	2	12	-2	-4
-4	5	15	-4	2	12	-2	-4
0	-7	-16	-6	-1	0	-3	-3
0	2	4	2	1	10	1	0
1	-1	-1	0	0	4	1	0
-3	-17	-19	-1	-1	-6	-6	-2
5	7	3	8	3	8	4	3
1	-1	-4	-1	-3	7	-1	-2
0	1	-11	-2	-4	4	0	-2
-3	-8	-15	-9	-5	4	4	-1
3	3	1	-2	2	6	3	0
0	21	3	-2	-2	-5	-1	-2
-2	-24	7	2	-3	-8	-1	1
0	-1	-4	5	3	4	0	-8
1	-3	-4	-3	-6	-23	-6	0
-2	6	17	5	-1	-5	-5	-1
-3	-11	0	0	-3	1	-1	-1
-2	2	6	-1	-1	-1	0	-2
1	6	4	-4	1	4	1	1
1	6	4	-4	1	4	1	1
1	-8	-5	-1	-2	-3	-1	-2
1	-8	-5	-1	-2	-3	-1	-2
-1	-6	-4	-4	1	5	6	5
-1	-6	-4	-4	1	5	6	5
-2	-4	-9	-5	-2	-7	1	0
1	1	2	7	-3	-5	-1	1
-3	-8	-13	-12	-4	-8	-6	-3
-1	-7	-16	-5	-3	-2	13	3
-1	1	-7	-3	-3	-12	-4	1
-7	-9	1	1	-1	2	-1	-3
-7	-9	1	1	-1	2	-1	-3
-1	2	-2	-8	-3	-1	5	0
6	7	2	4	2	-3	0	1
0	0	-6	0	-3	2	-7	-2
-2	2	10	12	-1	-4	-3	1
2	2	1	-1	1	-7	-2	1
-1	5	3	-4	2	8	1	-2
-1	5	3	-4	2	8	1	-2
-2	-2	1	2	-1	-6	-1	0
-2	-2	1	2	-1	-6	-1	0
1	7	-1	2	1	-8	-2	0
-8	-9	2	-1	-4	-4	-1	-1
1	-7	-8	-3	1	2	1	1
0	9	5	-3	0	-1	-2	0
0	9	5	-3	0	-1	-2	0
-5	-26	-7	-2	-3	-5	-4	-4
-5	-26	-7	-2	-3	-5	-4	-4
-2	28	14	6	-1	-13	-7	-2
-1	31	3	-1	1	0	-2	-1
-1	31	3	-1	1	0	-2	-1
-14	-19	-8	1	-1	2	-3	-1
3	19	2	2	0	8	0	9
-19	-13	3	3	-1	3	-3	-8
-19	-13	3	3	-1	3	-3	-8
12	-7	-1	0	2	1	1	1
12	-7	-1	0	2	1	1	1
-18	-4	9	4	2	-3	-11	-6
-14	-13	-9	3	-3	6	6	1
5	1	-3	-3	-4	0	-5	0
8	9	9	0	-1	1	-14	0
15	12	-4	-5	-4	1	-3	-2
-4	-13	-8	4	0	-4	-2	-2
-4	-13	-8	4	0	-4	-2	-2
0	-5	3	-2	-3	13	6	0
0	-5	3	-2	-3	13	6	0
10	14	3	6	-4	-8	1	0
8	16	-1	-3	-4	2	-12	-5
8	16	-1	-3	-4	2	-12	-5
8	23	5	-1	-1	1	6	-1
8	23	5	-1	-1	1	6	-1
-1	-13	0	0	-1	6	17	4
-1	-13	0	0	-1	6	17	4
-1	-13	0	0	-1	6	17	4
-6	-12	-7	-2	-3	-1	7	-7
8	-2	2	1	-3	-7	-6	-9
8	-2	2	1	-3	-7	-6	-9
8	-2	2	1	-3	-7	-6	-9
8	-2	2	1	-3	-7	-6	-9
8	-2	2	1	-3	-7	-6	-9
8	-2	2	1	-3	-7	-6	-9
8	-2	2	1	-3	-7	-6	-9
8	-2	2	1	-3	-7	-6	-9
8	-2	2	1	-3	-7	-6	-9
7	37	9	0	-2	4	-3	-9
7	37	9	0	-2	4	-3	-9
7	37	9	0	-2	4	-3	-9
7	37	9	0	-2	4	-3	-9
0	-14	-6	0	3	2	0	-9
4	0	4	0	2	1	5	2
24	41	0	2	1	-3	-2	-7
24	41	0	2	1	-3	-2	-7
2	10	-7	-5	-5	-7	-6	-10
-9	-27	15	12	-1	3	4	-3
-10	-81	-23	-9	-8	-7	-8	-7
32	60	4	-4	2	9	4	9
7	12	15	-5	1	-10	-5	-6
7	12	15	-5	1	-10	-5	-6
7	12	15	-5	1	-10	-5	-6
-5	7	-17	-5	-2	-10	-7	-7
-5	-9	-1	1	3	-2	-8	-4
6	14	5	6	6	10	8	9
2	21	-1	-3	-5	-3	-4	-3
-3	-6	-7	4	4	3	1	-3
-10	-50	-5	-6	0	4	13	5
-10	-50	-5	-6	0	4	13	5
7	-3	-16	2	-1	5	5	4
6	26	1	3	0	-6	-3	0
-11	-15	13	3	5	-1	8	6
7	16	6	0	-3	3	12	6
7	16	6	0	-3	3	12	6
4	-1	-2	0	2	-3	0	0
-2	-15	-1	-2	-3	5	-4	-1
4	0	-2	-2	-5	-6	7	5
8	7	-3	-1	3	6	10	2
8	7	-3	-1	3	6	10	2
-3	6	-1	0	-3	-1	-2	-4
4	-1	3	6	1	2	-8	0
4	7	0	-2	0	1	-6	-9
4	-4	9	-2	-4	-5	7	5
4	-4	9	-2	-4	-5	7	5
-6	-11	29	5	3	2	-4	-1
-10	19	5	14	4	4	11	1
-1	4	4	0	-1	-2	-7	-6
6	-1	-17	-16	-6	2	-5	-1
8	13	-10	0	3	4	24	7
-2	-7	-2	-3	-3	0	-6	-3
9	12	-11	3	-3	-2	0	3
17	43	-6	-2	1	9	5	4
-14	-22	-11	-5	-3	-6	-6	-7
3	-5	-4	1	-1	0	2	3
-2	-7	1	3	1	-3	-6	0
-8	-13	-7	-4	-4	-4	8	4
-5	-6	5	0	-4	3	7	-2
-7	1	-1	-2	-3	-11	-7	-4
1	1	5	1	-1	0	-7	0
2	10	-4	-3	0	-1	-6	-3
10	16	1	-1	-5	-1	-1	1
3	-3	-3	-1	-3	-2	-2	-3
2	-8	3	4	1	6	6	3
4	6	0	-1	-1	-1	3	1
-1	-3	-1	-1	-3	-1	-7	-6
0	-2	1	-1	-2	2	-1	4
-6	0	-3	-2	0	-5	-7	-6
-6	0	-3	-2	0	-5	-7	-6
0	-2	-2	-1	-2	-1	-3	-4
2	6	2	-1	-1	-1	2	0
-1	5	-6	-1	0	7	7	0
-1	1	7	6	-4	-1	1	2
-1	-2	-4	-6	-4	-9	-17	-9
0	-2	-3	3	2	-3	4	-1
0	-2	-3	3	2	-3	4	-1
-2	5	-3	-7	-3	-1	3	5
0	-3	-13	-4	0	1	4	1
-1	0	-5	0	-4	-5	2	1
4	6	7	2	1	-3	1	3
0	4	14	6	2	4	3	2
1	-2	-16	-3	0	-2	4	1
-1	-2	4	2	-4	-3	-6	-5
-5	-7	0	-4	3	5	2	0
0	6	9	4	0	0	-1	-3
1	1	-1	11	3	-5	-14	-2
0	5	12	-4	-4	2	6	2
-2	-3	-3	2	-2	-2	-1	-1
-1	-4	-2	-7	1	6	0	-2
-1	-4	-2	-7	1	6	0	-2
-1	-7	-3	-4	-8	-1	-2	-4
-1	-7	-3	-4	-8	-1	-2	-4
-1	-7	-3	-4	-8	-1	-2	-4
-1	-7	-3	-4	-8	-1	-2	-4
-1	-7	-3	-4	-8	-1	-2	-4
-1	-7	-3	-4	-8	-1	-2	-4
-1	-7	-3	-4	-8	-1	-2	-4
-1	-7	-3	-4	-8	-1	-2	-4
-1	-7	-3	-4	-8	-1	-2	-4
0	2	14	0	1	8	0	0
0	2	14	0	1	8	0	0
0	2	14	0	1	8	0	0
0	-2	-7	-1	-1	-3	1	-2
0	-2	-7	-1	-1	-3	1	-2
2	6	-5	5	4	1	4	2
2	6	-5	5	4	1	4	2
2	6	-5	5	4	1	4	2
0	-7	-11	3	4	-1	-5	0
-6	-10	-11	-5	-4	-6	5	1
-6	-10	-11	-5	-4	-6	5	1
0	-2	-8	-2	-1	-1	-1	-2
-5	0	0	0	0	-6	-2	-4
-5	0	0	0	0	-6	-2	-4
-2	0	4	-3	-2	1	-3	0
-2	0	4	-3	-2	1	-3	0
-2	0	4	-3	-2	1	-3	0
-2	0	4	-3	-2	1	-3	0
-5	-8	-9	-17	-7	1	-4	-4
-5	-8	-9	-17	-7	1	-4	-4
-5	-8	-9	-17	-7	1	-4	-4
-5	-8	-9	-17	-7	1	-4	-4
-5	-8	-9	-17	-7	1	-4	-4
2	4	-2	7	6	3	6	1
2	4	-2	7	6	3	6	1
-1	-2	0	1	-1	3	-5	-2
-1	-2	0	1	-1	3	-5	-2
-1	-2	0	1	-1	3	-5	-2
-1	-2	0	1	-1	3	-5	-2
-1	-2	0	1	-1	3	-5	-2
-1	-2	0	1	-1	3	-5	-2
-1	-2	0	1	-1	3	-5	-2
-1	2	3	2	1	3	-2	-4
0	-6	-7	11	2	1	-1	2
0	-6	-7	11	2	1	-1	2
0	-6	-7	11	2	1	-1	2
0	-6	-7	11	2	1	-1	2
-1	-4	0	0	-1	0	1	0
-1	-4	0	0	-1	0	1	0
2	3	-4	0	3	-5	1	1
2	3	-4	0	3	-5	1	1
-1	7	8	-1	2	4	-2	-1
-1	7	8	-1	2	4	-2	-1
3	-6	-8	1	-2	-5	-2	-3
-2	3	20	2	-2	1	-1	0
-2	3	20	2	-2	1	-1	0
-2	3	20	2	-2	1	-1	0
-2	3	20	2	-2	1	-1	0
-5	-5	-4	-11	-4	0	-1	-2
-1	5	13	5	3	2	1	1
-1	5	13	5	3	2	1	1
0	-2	6	4	0	-1	-2	-1
3	-7	-21	-3	-4	-7	3	3
1	4	3	0	4	0	0	-1
-5	6	-7	-8	-2	-4	-2	-3
2	16	-2	-1	-1	-2	0	0
-1	-9	-14	-7	-2	-2	-1	-1
-2	-4	-5	-1	-3	-2	0	-2
4	3	-13	-4	-1	-5	0	1
-1	-6	0	-3	0	0	1	-1
-2	0	2	7	1	-1	-2	0
-1	2	1	1	1	1	-1	-2
-1	3	-9	-1	2	0	0	-1
-1	3	-9	-1	2	0	0	-1
-1	4	7	-10	-1	0	-2	-1
0	2	-2	-5	-1	1	-2	-1
-1	2	9	3	0	4	1	1
0	5	1	1	-1	-2	-1	1
0	5	1	1	-1	-2	-1	1
1	-1	-9	1	-4	-5	2	1
1	-1	-9	1	-4	-5	2	1
2	13	-2	5	0	-1	5	-1
-7	-5	-1	-3	-2	-1	0	0
4	3	-4	0	-1	0	2	-1
5	4	-1	0	-2	1	0	0
13	23	-6	-3	1	3	1	1
11	5	-2	-2	1	4	6	-1
-10	3	-2	1	0	-1	-5	-3
-21	-43	-9	-1	-4	-2	0	0
-1	-4	2	1	0	2	-3	-3
19	15	-2	0	2	5	8	-1
-20	-16	0	-2	-2	-4	-2	1
2	7	2	0	-4	0	-1	2
0	-12	-3	0	-4	1	-1	-1
5	12	1	0	3	-2	-6	0
-34	-25	-5	-3	-3	-6	0	-1
20	24	1	-2	-4	-4	0	-1
3	11	5	1	-5	5	3	0
14	-1	1	0	3	1	0	-1
7	3	1	2	-1	1	5	2
-12	-3	1	0	0	4	1	0
19	21	0	1	0	0	-2	-1
8	5	4	-1	2	0	-2	2
8	5	4	-1	2	0	-2	2
7	12	0	-2	-1	-3	3	1
7	12	0	-2	-1	-3	3	1
-17	-2	2	0	-1	0	-4	1
16	11	-1	0	-2	-1	1	2
11	7	1	-1	-3	-1	-4	-2
-25	-35	-12	-4	-5	1	-4	-5
6	3	-4	-2	0	-4	-4	2
19	11	-2	-2	-6	-4	8	2
-4	0	0	-2	0	-8	-5	-2
-9	-2	2	-1	-3	-2	-1	-2
-9	-2	2	-1	-3	-2	-1	-2
11	1	1	1	-1	-3	-5	-1
11	1	1	1	-1	-3	-5	-1
6	-11	0	-3	-3	0	-4	0
5	4	0	-1	-4	-10	-4	1
-15	-14	-6	-2	-3	-4	-5	1
6	8	1	-1	-3	3	5	1
4	3	-3	-2	-4	2	-2	-2
9	11	2	2	6	-6	9	6
9	11	2	2	6	-6	9	6
-29	-14	0	-3	0	7	0	-3
14	5	0	-2	5	3	2	-1
14	5	0	-2	5	3	2	-1
14	5	0	-2	5	3	2	-1
13	4	6	1	6	15	-3	5
11	17	2	-2	6	16	5	0
11	17	2	-2	6	16	5	0
0	0	3	-2	-8	-10	-6	0
5	0	-4	-6	2	17	2	-2
5	1	5	0	-3	-19	-9	-1
4	2	-5	0	0	-10	2	3
-6	-1	0	-4	-6	-15	-19	-2
4	16	11	-2	-4	-3	-10	1
4	16	11	-2	-4	-3	-10	1
-18	-11	0	0	5	13	11	-1
-13	-12	-4	4	13	4	-5	-4
8	1	-5	-1	-4	-6	1	0
-7	-3	-3	-6	-3	-8	1	1
-2	-3	1	-4	-5	-1	-2	1
7	2	-5	-3	4	0	-1	0
7	2	-5	-3	4	0	-1	0
9	4	-1	-2	1	4	1	1
-5	-3	0	-1	0	0	0	-3
-4	0	2	0	0	5	2	3
-3	-3	0	-1	-2	-1	1	-2
6	3	0	-1	-2	-1	-1	0
-3	-1	0	0	1	-4	-1	-1
-1	1	0	-1	-3	-1	0	1
1	0	2	-3	-4	0	-2	0
0	-2	-3	1	0	-2	0	0
-3	2	-3	-1	1	1	1	-1
-3	2	-3	-1	1	1	1	-1
0	-4	-2	0	-1	-2	-1	0
-8	-2	-1	-1	-4	-1	-1	-1
-3	-2	0	-1	-4	0	1	0
-6	-3	0	-2	-4	-3	-2	-1
7	-4	-1	0	3	-2	1	0
6	2	-3	1	-2	1	-1	-3
6	5	0	1	1	0	-2	0
-3	0	-1	-3	-4	-3	1	1
13	17	2	-3	-5	4	-6	-3
-2	-1	-1	-1	0	1	0	-1
-3	-4	1	1	-2	0	-1	0
-7	-5	1	-1	-4	0	0	-1
-7	-5	1	-1	-4	0	0	-1
7	5	-5	-4	2	1	2	-1
-4	-1	3	2	0	2	0	1
-1	-5	-8	-1	0	-1	0	0
-2	-5	-6	-2	-5	-1	0	-2
-1	5	3	-1	2	0	0	-1
-1	5	3	-1	2	0	0	-1
-1	-6	-8	0	0	-10	-2	0
-1	-6	-8	0	0	-10	-2	0
6	1	-8	-6	0	11	5	0
-2	4	11	-8	-7	2	-3	-4
-2	3	17	-3	0	11	0	-3
-2	3	17	-3	0	11	0	-3
-6	-9	-3	-11	-4	0	2	0
4	0	12	11	-3	1	1	6
4	0	12	11	-3	1	1	6
4	0	12	11	-3	1	1	6
-3	-1	7	-7	1	4	-1	-1
-3	-1	7	-7	1	4	-1	-1
1	1	-2	-6	-1	2	3	2
-1	0	-5	-3	2	1	-2	-7
-1	0	-5	-3	2	1	-2	-7
-1	0	-5	-3	2	1	-2	-7
-1	0	-5	-3	2	1	-2	-7
5	-3	-3	-4	-1	-2	0	-2
5	-3	-3	-4	-1	-2	0	-2
5	-3	-3	-4	-1	-2	0	-2
-1	-4	16	20	-5	-6	-1	2
-1	-4	16	20	-5	-6	-1	2
-1	-4	16	20	-5	-6	-1	2
-1	3	35	10	-4	6	-1	0
-1	3	35	10	-4	6	-1	0
2	0	-9	-1	-1	2	1	0
-5	-15	-15	-15	-6	-4	-3	-1
-5	-15	-15	-15	-6	-4	-3	-1
1	2	1	2	0	-2	5	0
1	2	1	2	0	-2	5	0
2	1	-15	2	-1	-5	1	-3
0	13	2	3	-1	2	3	0
-1	-10	-8	-1	-1	-4	3	3
-1	-10	-8	-1	-1	-4	3	3
-1	-10	-8	-1	-1	-4	3	3
4	1	-14	-4	-4	-5	3	1
4	1	-14	-4	-4	-5	3	1
3	0	-7	3	3	-3	1	-1
-1	-1	7	0	-3	2	0	-2
-1	-1	7	0	-3	2	0	-2
-1	0	17	9	-2	1	0	-4
-1	0	17	9	-2	1	0	-4
0	-2	-4	-3	-2	1	-2	0
-1	-4	-9	1	1	0	-1	-2
-2	-1	-1	-3	-2	1	1	0
-1	2	5	-1	-1	-2	-1	0
-3	-4	-5	-3	0	3	4	3
0	3	5	0	0	0	-1	1
0	2	2	1	0	-3	-2	-1
0	-1	2	-4	-2	1	1	0
-1	1	3	0	-3	-4	-4	-2
0	-4	0	-1	0	1	-1	-1
1	0	-7	-2	-2	-4	-1	-1
0	1	0	1	-3	-3	-1	0
2	4	-1	1	2	-1	1	0
-1	-2	-1	-4	-3	3	-1	1
-2	-4	-3	13	4	13	1	0
0	0	5	-5	-1	8	-1	-1
-6	-4	2	-7	-2	13	-3	-6
2	-3	-18	0	-3	-10	-1	-3
-3	-1	4	-2	-4	-10	-5	-4
-1	-5	-5	-6	1	36	11	1
5	6	3	5	2	-12	3	4
-3	-5	-6	0	-4	-6	-3	0
-1	-4	-13	-3	-6	-34	-5	-1
3	16	18	5	2	18	7	-2
-1	-4	-11	-4	-5	-9	-2	0
-2	-2	2	0	-1	2	-3	-1
1	3	0	-2	0	9	6	3
1	-8	-3	-3	-2	-1	0	-1
1	-8	-3	-3	-2	-1	0	-1
-2	-7	-1	-3	-2	6	1	-1
0	0	-1	-4	-2	-11	-4	0
0	1	-1	-5	-1	-6	-6	-1
0	7	-2	-1	-5	-6	-1	0
-2	-6	4	1	-2	-9	-2	-1
-3	-2	1	-2	-2	-3	-2	0
3	3	3	2	-4	-29	-3	-1
0	1	-2	0	-3	-3	-2	-1
-2	-10	2	-1	2	6	4	2
-1	5	-11	5	2	9	0	-2
1	-4	-1	-1	0	-11	-3	2
2	-3	-3	2	2	12	6	2
2	-3	-3	2	2	12	6	2
5	-7	2	4	0	3	-6	-1
-2	-5	-8	1	3	6	2	1
-2	-5	-8	1	3	6	2	1
0	7	-8	-2	-4	-12	-1	1
0	-5	3	1	1	2	1	-1
0	12	23	-1	-3	6	2	1
-2	4	-18	-12	-4	28	2	0
1	-1	-15	-5	-2	-19	-2	0
1	6	20	5	4	-2	-1	1
-1	-2	-4	-2	-1	4	-3	0
-1	2	-14	-8	-3	8	3	-1
-1	-8	3	2	-2	7	1	-1
-2	-4	6	5	-2	-13	-10	0
-1	-5	-10	0	-3	-4	2	1
-1	-5	-10	0	-3	-4	2	1
-3	-4	-3	0	-2	1	-1	-1
-2	6	10	1	1	2	1	0
-3	-5	-9	-2	-2	-6	-4	-2
-3	-5	-9	-2	-2	-6	-4	-2
-1	-4	-2	-1	0	4	1	0
1	8	0	5	1	0	2	0
-1	-6	-7	7	0	-5	-1	-1
-1	-4	-2	1	-2	0	0	-2
2	3	6	-1	0	5	1	-1
0	-7	-8	0	-1	-2	0	0
0	-6	-6	4	-5	-8	-2	0
-2	-8	-9	-1	0	14	1	-2
-2	-8	-9	-1	0	14	1	-2
0	2	6	4	1	9	1	0
-3	-4	-5	-5	-4	-14	-3	-2
0	1	5	-3	-3	-19	-3	-1
0	0	-12	-1	-4	-4	-2	-1
-1	4	19	13	4	18	-3	-1
-6	-10	-14	-4	-5	-30	-13	-10
-4	-8	10	-11	-10	-15	-6	0
2	-4	6	2	6	25	3	3
-2	-8	-11	-8	-1	10	2	-2
-2	-8	-11	-8	-1	10	2	-2
-3	-4	-1	-2	0	13	3	3
-3	3	1	-4	-3	-16	-4	1
0	0	1	-3	4	16	5	-1
2	3	1	1	-2	13	3	1
-1	6	3	5	-2	1	0	1
5	5	1	-1	-1	-6	-5	0
-2	-3	-7	-1	0	0	-2	1
-2	-8	-3	-7	-8	-7	-5	-3
-3	1	1	-3	-6	-19	-7	-4
0	-2	0	-1	1	-12	-6	1
2	2	-2	0	-3	-5	0	1
0	-2	-3	-3	-4	-15	-5	2
-4	5	2	-1	-3	7	1	-2
-4	5	2	-1	-3	7	1	-2
-1	-2	2	-2	-2	21	7	0
-3	-3	1	-2	-2	7	2	0
2	3	-1	-3	-4	-21	-7	-2
0	-1	-1	-1	-1	3	-2	0
-4	-5	-4	-1	-1	-10	-4	0
-5	-3	-4	1	-2	-8	-2	-2
1	5	-3	-1	-1	-19	-4	-1
1	-2	-1	0	1	5	1	0
0	1	1	-2	0	7	-7	-1
2	0	-1	0	0	0	0	0
3	2	6	3	1	-11	-1	1
0	-6	-4	0	-5	-26	-3	3
-1	2	1	1	-2	-21	-2	1
-2	2	-5	-1	2	5	2	-1
-2	-3	-3	-5	-1	12	1	-2
-7	-5	4	-6	2	10	-1	-5
1	-10	-30	-7	-4	-6	-5	-2
0	-5	-7	-1	-3	2	1	-2
-1	6	11	-3	-9	-10	-8	-1
2	3	-24	-4	2	-3	4	-1
1	-2	-1	1	0	20	4	2
-3	9	-5	-15	0	-8	-1	-3
-4	-12	1	1	-11	0	-6	-3
-6	3	7	-6	0	-13	1	1
-2	0	12	4	-1	-14	-3	0
-4	-8	0	-3	-3	-5	-2	-3
4	5	-24	-9	-2	-9	1	-2
0	-27	-3	10	5	1	2	0
-4	-3	-11	-3	2	0	-4	-2
0	0	-1	0	-3	1	-2	-3
0	2	2	1	-2	3	4	-1
0	-2	-6	-1	-1	-1	-1	-1
-1	2	4	1	1	7	-1	0
-1	-1	0	3	-3	-10	-4	-2
0	-1	-2	0	0	-7	-3	1
1	-1	0	-1	0	4	1	0
-3	-1	-1	0	-1	1	-1	-5
0	0	-3	-1	0	-5	-1	0
1	1	4	2	2	16	1	1
1	1	4	2	2	16	1	1
1	1	4	2	2	16	1	1
0	-3	1	0	-1	6	4	2
0	-3	1	0	-1	6	4	2
-1	-8	-5	-4	-2	-11	-3	-1
-1	-8	-1	-6	-5	-1	-4	-1
-3	-5	-9	-3	-5	4	0	0
-3	-5	-9	-3	-5	4	0	0
1	3	4	0	-3	6	-5	-1
0	-6	-1	3	2	10	7	0
0	-1	-2	-6	-7	-14	-4	0
1	1	-14	2	-1	-7	0	-1
-1	4	-7	0	-1	-6	-1	-1
-1	-4	-6	-1	0	1	-3	-2
3	11	0	3	-1	2	7	0
1	-11	-3	4	1	2	-1	-3
3	11	7	-1	-1	0	1	4
0	-14	7	12	1	-13	-1	0
2	2	0	2	0	7	1	-1
2	12	-2	-2	-4	-8	-1	0
2	17	-9	-5	1	-6	-2	-1
0	-1	-11	-16	-4	-16	-4	-1
3	24	0	-9	0	5	1	2
-1	4	-5	-8	1	0	3	-1
-5	-16	9	-5	0	2	-7	-3
-5	-16	9	-5	0	2	-7	-3
1	0	-1	1	-2	-8	-6	-2
-1	4	-14	-7	-3	4	-1	-1
-2	3	-4	-2	1	6	-1	0
0	-14	-4	1	-4	-6	-2	0
-4	-1	2	1	0	6	-1	-3
2	2	-2	2	-1	3	-1	-2
-7	-3	-7	1	-2	-12	-5	-2
-7	-3	-7	1	-2	-12	-5	-2
-2	1	0	2	1	1	-3	-2
1	2	-1	1	3	4	-1	1
0	-3	-1	0	-3	5	-3	-2
1	-1	-1	-2	-1	1	2	0
-2	-1	0	0	1	-2	3	1
-1	-1	0	1	2	3	1	-1
-1	-1	0	1	2	3	1	-1
-1	-3	-1	0	-2	3	0	-1
1	2	-3	0	-1	8	2	0
-2	4	-1	-2	-1	4	1	-3
-2	-5	-1	-1	0	-2	2	1
0	1	2	0	-1	8	0	-1
0	1	2	0	-1	8	0	-1
6	-1	1	1	-1	6	2	0
1	1	-1	2	-3	-6	2	0
-2	-5	0	-1	-4	-4	-3	0
-4	-2	-2	-2	-4	-10	-2	-2
-3	-2	1	-1	-1	-2	-3	-1
1	4	1	-2	2	13	3	-1
0	1	6	3	-5	-10	-2	-3
4	5	-10	2	2	0	6	1
-1	-5	-3	-1	-3	3	0	0
-1	-1	-3	0	1	13	5	2
-1	-6	0	0	-3	-13	-4	0
2	11	1	0	-4	-2	-2	0
-7	-16	5	-1	-1	6	-1	0
4	3	5	-2	-2	-1	-4	-4
-1	10	-1	-3	-4	-4	-1	-3
-1	-4	-5	-3	-5	-18	-5	2
0	1	0	-1	-1	5	-2	-1
2	-5	1	0	-1	-11	-4	0
0	7	-2	-3	-2	0	-2	-1
-5	-28	0	-2	-2	-2	-3	2
-1	1	4	-1	-2	5	-2	-2
-3	-4	-7	-2	-5	-5	-9	-3
-4	-6	1	-1	0	3	0	-2
1	5	-1	1	0	0	1	2
1	-5	-3	-1	-2	1	5	0
1	6	0	1	-4	-12	-4	-1
-2	-6	0	-2	-1	2	-6	-5
-1	-6	-2	0	-2	1	0	2
3	0	-1	0	-2	-11	-5	1
-1	5	1	0	0	5	-1	-2
-2	-5	-1	-1	-1	-1	-1	0
-2	14	11	3	0	1	2	0
-3	-6	-1	3	-2	-1	0	-1
2	12	1	1	2	2	-3	-3
-3	-1	-9	-1	-1	-4	-1	-2
2	18	-6	0	0	7	2	-1
-1	0	-1	4	0	-3	-2	-1
2	1	4	0	-2	-9	-2	1
-1	-17	-7	-2	1	2	0	-3
2	-2	0	0	-3	-8	0	0
-3	6	1	-2	3	3	0	2
0	11	1	1	1	4	-2	-1
-2	-7	-2	-4	-4	-3	0	2
-1	-3	-1	-3	0	-4	1	-2
1	-4	2	-3	-1	2	-2	1
-2	-5	0	-3	-2	-8	-3	-3
1	-2	-1	-1	-2	-1	-1	-1
4	5	0	1	2	0	2	-3
-3	-6	-1	-3	-5	-7	-5	-2
1	0	2	0	-7	-2	4	1
1	3	0	1	-2	3	0	-1
0	2	-3	0	1	2	2	-1
-1	-1	0	-1	-2	2	-2	0
2	1	-1	0	0	5	8	1
1	-3	1	-1	-4	3	-1	-3
1	-1	3	1	-5	-12	-3	0
0	-2	-5	0	-5	-4	1	-2
-1	-1	-1	1	5	8	5	-1
-2	2	1	1	8	14	3	0
3	0	1	0	-1	1	3	1
1	1	1	0	-5	-13	-7	2
-2	6	0	1	0	5	6	0
-4	-12	-5	0	0	4	1	2
-4	-11	1	1	1	2	-8	-4
-4	-11	1	1	1	2	-8	-4
-4	-11	1	1	1	2	-8	-4
-5	-15	-7	-3	-3	-5	-4	-3
4	-7	-7	1	-2	-2	1	2
-3	5	3	0	1	-1	2	-1
-5	13	1	-1	-2	-4	-3	-4
1	2	2	-1	-1	-3	-3	-1
0	-11	3	3	-5	-5	-3	-1
-4	-37	7	3	0	-2	-3	-3
-3	-4	0	0	1	3	1	-1
1	3	-5	-1	-4	-10	-1	-1
0	10	0	0	0	-5	0	1
8	14	4	-1	-2	-5	-4	0
-7	-10	1	-2	-3	9	-4	-2
2	14	2	-1	-2	-1	-2	0
-1	-15	-13	0	0	-12	2	0
5	7	-3	-2	2	0	5	2
-1	6	8	-6	0	9	1	0
3	11	4	4	0	6	0	-1
1	10	7	-1	-1	-11	-2	1
-6	-2	-5	-7	-7	-6	-10	-5
-1	9	4	-1	2	7	3	-3
-1	9	4	-1	2	7	3	-3
1	1	-3	3	-5	-3	3	2
-3	6	2	1	0	-1	-10	-4
2	1	-9	-5	-2	2	-4	-1
2	-1	-6	-3	-1	-1	6	1
1	-3	3	-2	-4	-6	1	0
-4	3	6	1	-1	3	0	-1
-4	-5	0	-2	-3	1	2	-2
0	8	-2	-1	0	1	0	0
-2	-2	-1	1	-1	-4	-3	2
-2	-9	-2	-3	-2	4	0	1
4	17	2	-1	-3	-7	1	-1
3	14	15	1	-2	-1	3	0
0	2	4	3	5	-5	-2	0
-2	-8	3	0	-3	-2	-1	0
-2	-10	1	1	0	7	-2	-1
1	3	1	1	3	5	2	-2
-3	-3	1	2	1	18	7	-2
0	-4	-3	-2	-1	-2	3	3
0	-4	-3	-2	-1	-2	3	3
5	-5	-4	0	0	-18	-13	-6
-12	-2	-1	0	-3	-6	-3	-1
-13	-5	-1	-1	-1	11	9	0
5	-1	5	-1	-1	5	1	-3
-2	16	-4	-2	1	-1	-1	-4
4	-8	-4	0	-1	5	-1	-1
2	8	9	0	1	23	5	2
-4	-9	-9	-5	-3	-37	-16	-6
-4	-9	-9	-5	-3	-37	-16	-6
6	23	4	-2	-4	-19	-4	2
10	11	-9	-1	-14	-36	-4	4
10	11	-9	-1	-14	-36	-4	4
-4	-5	8	3	0	-14	2	1
-4	-5	8	3	0	-14	2	1
-6	-11	7	3	2	20	8	1
-4	2	-3	-4	0	-3	-3	-2
0	-7	4	-8	-3	-8	-5	-1
3	-2	-6	-9	-5	-5	0	1
2	0	0	-8	-3	12	6	3
-1	-2	0	-7	0	-7	-2	0
-2	-4	10	3	5	-10	-2	2
-3	-6	2	1	0	7	5	0
4	1	-20	1	-4	-19	-4	-3
1	-14	-7	6	-2	-22	-6	1
0	-12	-14	2	-1	2	5	-2
-2	7	5	1	-3	-3	-1	0
6	8	2	0	-1	3	2	-2
0	-20	1	2	-4	-5	-2	-4
0	-6	1	-4	-4	1	-2	-1
-2	-10	-7	-4	-2	0	5	2
2	9	3	-2	-1	6	0	-1
-2	-3	-2	-2	-2	1	-2	-1
-4	-1	4	-2	-2	0	-2	-3
0	1	3	2	-1	1	-3	-3
-1	-3	2	2	2	2	1	0
0	1	-6	-1	-1	-1	-1	-2
-2	-5	-1	-1	-2	1	6	-2
5	11	23	16	3	4	5	3
-1	-9	-16	-9	-4	-4	-1	0
0	-5	-4	-4	-3	-2	-3	-3
1	1	12	7	2	-2	2	0
-1	-9	-11	-10	-5	1	-3	-2
0	-4	-5	-2	-3	-1	-2	-2
0	3	12	-2	-2	-5	-5	-1
2	0	-10	-3	2	5	3	-2
0	1	6	7	-1	-5	0	1
0	-5	-14	-10	-4	11	1	-1
-2	1	5	-1	-4	-15	-6	1
-1	-3	2	-3	0	-5	-2	-2
4	8	7	0	1	3	3	-1
2	-4	-14	-1	2	-4	2	-3
-2	-7	-17	-6	4	10	-1	-1
0	-1	2	4	-2	-3	3	0
-2	-4	0	-5	-3	-2	-1	-2
0	1	6	4	-3	0	0	3
-1	-1	-8	-6	-5	1	-4	-1
-3	-3	-1	-3	-6	-16	-4	-1
1	3	2	2	3	5	-1	-1
-2	-3	-6	-1	-1	2	-1	-2
1	-5	-3	2	-4	-3	0	-1
1	-5	-3	2	-4	-3	0	-1
-2	-1	3	3	0	2	5	-1
0	-1	4	5	-5	-3	-2	0
0	-1	-5	-1	-4	-11	-3	-2
-1	-1	-1	-2	-3	-1	-3	-2
-1	-2	-2	-3	-2	3	0	1
1	4	7	1	2	-2	-4	-1
0	-2	2	3	2	4	-3	0
-1	8	8	1	4	8	0	2
1	2	3	1	3	-3	1	-1
1	2	3	1	3	-3	1	-1
0	8	5	5	2	2	0	0
0	8	5	5	2	2	0	0
0	8	5	5	2	2	0	0
-1	-12	-7	-3	-4	-4	-3	-2
0	-3	3	10	0	-1	1	1
0	-3	3	10	0	-1	1	1
-1	-1	-1	-1	0	-2	-1	-3
0	-4	-8	-4	-4	-4	-10	-5
1	-11	-5	-4	-4	0	1	1
1	-11	-5	-4	-4	0	1	1
1	-11	-5	-4	-4	0	1	1
-3	3	-4	0	-2	1	-3	-1
-1	-20	-1	2	-2	-14	0	0
-2	-1	-2	-2	-2	-8	-2	2
0	1	0	-1	1	-2	-2	-1
-4	-4	-1	-1	0	2	0	1
2	2	1	5	2	0	-1	-1
-1	0	1	0	2	13	1	-1
-2	-2	-2	-11	-6	-20	-5	-1
-2	-2	-2	-11	-6	-20	-5	-1
-2	-2	-7	2	-1	5	0	-1
-2	-4	-1	0	0	7	5	1
-1	0	3	-5	0	3	-1	-1
-1	2	6	2	-4	-10	0	2
1	4	-4	-4	0	2	-4	-5
-3	-6	-4	-5	-5	-4	0	2
-3	-1	3	4	0	6	2	0
-1	-3	1	0	-1	7	-3	-3
-1	2	-12	-4	-2	0	2	-1
2	-4	-3	-2	-3	1	1	0
-3	-6	-5	-4	-4	0	1	0
0	4	0	3	-2	-1	-2	-5
-2	-4	0	2	2	3	4	-1
0	0	0	2	-1	-14	1	0
-1	-2	-4	-4	-2	0	-1	-1
-1	0	4	-1	-1	1	3	2
-3	-1	4	-1	0	-11	0	3
1	7	-8	-6	2	5	0	0
-2	0	2	-1	-2	-3	-4	-3
-1	-4	6	1	-3	3	0	-2
0	-3	-5	1	-3	-7	-1	1
-4	-3	3	1	-3	-6	-2	-2
1	-1	2	2	0	9	1	-1
-1	-3	-2	2	-2	1	-2	0
-1	1	1	1	-1	7	0	0
-1	-2	1	0	-3	-5	-5	-2
0	0	-1	-1	-3	-15	-6	-3
5	2	1	0	1	-4	-3	0
-11	-5	-3	0	-4	-5	2	-1
5	3	2	-3	-2	-2	0	-3
-6	-3	-1	2	-3	-6	-3	1
1	-3	0	0	2	9	3	-2
5	1	-1	-2	-1	2	-2	1
-4	-7	-2	1	3	6	0	-2
-6	6	0	1	-1	-4	9	8
-12	-16	7	4	1	21	-2	-3
5	0	6	-1	-2	0	-11	-2
12	16	-2	-3	1	6	4	3
15	2	-3	0	7	-12	-7	-3
-6	-8	-2	-1	-10	-49	-10	0
15	13	-4	3	2	10	7	4
-7	38	41	10	-5	11	-10	-4
-17	-48	-23	-1	-4	-7	-7	0
3	-15	-27	0	-14	-59	-19	-9
8	43	-4	24	12	32	3	-4
1	-22	-36	-20	-14	-25	-4	-1
9	5	20	9	5	-2	-1	9
-3	-11	-9	0	-7	5	-11	-7
-4	-9	-7	-8	-2	3	7	2
-1	3	-6	-12	-4	4	-2	-1
-2	-1	-2	-15	-1	-5	-4	-4
-1	2	0	-18	-7	5	-1	1
10	13	4	-13	0	10	0	-2
-5	-22	-24	-21	-4	2	-9	-4
-4	14	19	-15	0	12	-2	-3
1	3	14	14	1	4	2	0
-1	7	-1	-10	-12	14	-1	-1
1	9	-7	2	18	-4	4	3
-7	-6	0	2	-10	-2	3	-2
4	6	0	2	4	16	-1	-1
-4	-4	4	8	-3	-8	-6	-2
-1	-4	-6	0	-3	-2	-1	-1
-1	0	0	1	-1	-6	2	0
-4	-12	-9	-5	-4	-2	-2	-1
-1	-1	-2	-1	-3	-4	0	-1
2	0	2	2	1	5	1	-1
-1	-1	-1	2	-1	-1	2	2
1	-2	-2	2	-2	-2	1	1
-1	3	1	1	-1	2	0	1
-1	-1	3	5	-2	-4	0	-1
-4	-3	-1	-3	-1	-2	-4	0
-4	-3	-1	-3	-1	-2	-4	0
0	-3	-3	0	-1	-2	-1	1
-1	-3	-7	-4	-4	-7	1	1
-2	-1	1	-1	-1	-1	-9	0
2	0	1	5	2	-11	5	2
0	-2	1	-1	-4	1	-2	-3
0	-2	-5	-3	2	6	-3	-2
-3	0	2	9	3	6	0	-2
0	-2	3	-1	-2	1	1	1
1	1	4	0	-2	1	0	0
-3	4	3	-5	-5	1	0	-2
-4	-17	-10	-8	-2	0	-4	-2
-1	11	19	2	-2	-8	-7	-2
-1	11	19	2	-2	-8	-7	-2
-2	2	0	-1	1	-3	-2	-1
1	2	-5	-3	1	-8	0	1
-1	-1	9	4	1	-5	-2	-2
-3	-6	2	-1	-3	-2	-2	0
-1	-4	2	-2	-2	1	-4	-2
0	-1	-5	0	1	6	4	1
-2	-7	3	-4	-3	1	0	-1
2	9	-7	-2	-3	1	1	-1
-1	0	-5	-4	-5	-20	-6	-1
-1	-6	-1	-2	-1	10	-5	-3
1	-3	0	-3	3	16	2	-1
0	-7	-6	-1	0	-1	0	-1
0	12	0	0	0	-9	-1	0
-1	-2	1	0	-3	-5	-2	1
-2	2	2	-1	-2	27	6	0
-1	-1	0	-1	2	14	0	0
-4	-8	-3	1	-1	-7	-2	-1
0	5	-2	-1	0	-9	-2	-1
-1	-2	1	0	-5	-8	-2	1
-1	-2	1	0	-5	-8	-2	1
-2	2	1	-3	-4	-11	-4	-1
9	-1	-2	-2	-2	2	2	-3
-5	-4	-4	-2	-11	-7	1	-1
-15	-7	-7	-1	-3	-4	0	1
25	11	8	1	-1	5	-6	-3
25	11	8	1	-1	5	-6	-3
-2	4	5	2	-1	-4	-8	-5
-16	-5	-3	-2	0	2	0	0
-7	2	-9	0	-4	-1	5	1
-6	-15	-1	2	-2	-1	-5	-4
8	23	-11	7	4	1	1	0
-5	-1	10	5	-5	-7	-1	-2
4	18	39	10	0	15	2	2
4	18	39	10	0	15	2	2
1	-21	-28	-7	-3	18	2	2
-7	4	5	1	7	6	-5	1
-3	-2	0	-1	-10	-17	-5	-1
-5	-4	-9	-8	-7	-19	-1	0
-2	-1	-6	-9	-1	-3	2	1
1	1	-12	-15	-2	-5	-3	-2
4	12	9	-1	6	18	5	0
-2	1	10	-10	-4	-8	-9	-6
-3	-12	-11	-9	-3	-8	-1	0
-1	-1	-1	-3	-4	8	-5	-5
1	6	2	1	2	7	3	0
-4	-18	4	-2	-2	-3	-2	2
0	4	6	-1	-3	1	-1	0
1	3	-8	2	-1	-15	2	0
-1	7	8	2	-2	-4	0	1
2	1	6	10	0	7	9	1
-1	-14	-9	-2	-3	-2	-3	-2
-3	-6	-4	-6	-2	0	1	-2
1	9	5	2	3	7	1	2
-1	4	-2	3	-4	-3	-2	-2
-1	1	-5	-4	-1	-3	-3	-3
-1	1	-5	-4	-1	-3	-3	-3
0	-6	-8	-1	-1	14	1	-1
0	-6	-12	-6	0	0	-4	-2
-1	-1	-2	-4	-1	1	-3	1
[truncated: 1,962 more rows]
