# Supplementary material for: Flexible Virtual Reality System for Neurorehabilitation and Quality of Life Improvement
Source: Sensors (Basel). 2020 Oct 23;20(21):6045. doi: 10.3390/s20216045 (PMC7672612; doi:10.3390/s20216045)
Supplement: Supplementary file 1 [file sensors-20-06045-s001.zip › S4_EMG/User2/WhackAMoleTest1.txt]

0	0	0	0	0	0	0	0
0	0	0	0	0	0	0	0
-2	-2	3	1	7	3	0	1
-1	-7	-3	-6	-1	6	4	0
-1	-7	-3	-6	-1	6	4	0
1	-6	-23	-8	-2	-4	0	-1
-4	-10	-13	-13	-4	-3	-4	1
-4	-10	-13	-13	-4	-3	-4	1
3	-4	-18	6	3	-4	-4	-1
3	-4	-18	6	3	-4	-4	-1
-3	-12	-7	0	-1	-1	-2	-1
0	7	7	0	-2	-2	-9	1
0	7	7	0	-2	-2	-9	1
-1	-3	-3	-6	-4	-15	-8	-10
-1	-3	-3	-6	-4	-15	-8	-10
-1	-3	-3	-6	-4	-15	-8	-10
-1	-3	-3	-6	-4	-15	-8	-10
-1	-3	-3	-6	-4	-15	-8	-10
-1	-3	-3	-6	-4	-15	-8	-10
0	0	6	5	4	6	9	3
0	0	6	5	4	6	9	3
-2	-11	-5	-3	-1	0	1	3
2	5	-2	-4	-3	-3	1	0
2	5	-2	-4	-3	-3	1	0
2	5	-2	-4	-3	-3	1	0
-2	3	1	2	2	1	-6	-1
-1	-4	-10	-7	-1	0	1	1
-1	-4	-10	-7	-1	0	1	1
-1	-4	-10	-7	-1	0	1	1
2	-2	4	4	1	0	3	-1
-2	-10	-6	-1	-2	1	1	-3
0	1	3	0	0	-1	0	2
-2	-5	-6	-3	0	0	-3	-2
-3	-1	1	0	-2	-1	-2	-1
-3	-1	1	0	-2	-1	-2	-1
-3	-1	1	0	-2	-1	-2	-1
1	-2	-1	-4	-2	-2	-2	-1
1	-2	-1	-4	-2	-2	-2	-1
-1	0	-1	2	-1	-1	-1	1
0	4	1	1	1	-2	3	0
0	4	1	1	1	-2	3	0
0	-4	-9	-3	-1	-2	-8	0
0	-4	-9	-3	-1	-2	-8	0
0	-4	-9	-3	-1	-2	-8	0
-1	5	8	-5	-3	1	-1	1
-1	5	8	-5	-3	1	-1	1
7	-2	-24	-3	-1	-6	3	-1
-3	-9	-6	-4	-6	-5	-3	-2
-3	-9	-6	-4	-6	-5	-3	-2
-2	-5	1	7	-5	-2	-1	0
-1	-4	-6	-3	-4	-1	0	1
-1	-4	-6	-3	-4	-1	0	1
-1	-4	-6	-3	-4	-1	0	1
1	-3	4	5	-1	-1	0	2
-1	-16	-4	0	0	4	4	3
-1	-16	-4	0	0	4	4	3
1	3	10	0	1	3	0	1
0	11	6	7	-2	-2	4	1
-2	3	-1	-2	-2	0	-4	-3
-2	3	-1	-2	-2	0	-4	-3
2	6	-2	-1	-2	1	0	0
1	4	-4	2	-1	-3	0	2
1	4	-4	2	-1	-3	0	2
3	-2	0	0	-2	-3	1	0
3	-2	0	0	-2	-3	1	0
3	-2	0	0	-2	-3	1	0
4	2	1	0	-3	1	-1	-2
4	2	1	0	-3	1	-1	-2
-1	8	-5	-3	-3	-4	4	3
-1	8	-5	-3	-3	-4	4	3
-1	8	-5	-3	-3	-4	4	3
0	4	4	0	1	2	-2	-1
-3	-3	0	-3	-2	-1	-1	0
0	-1	1	-1	-2	0	-4	-3
0	3	10	7	4	2	3	1
-1	-2	-3	-7	-2	-1	-1	3
-1	-2	-3	-7	-2	-1	-1	3
2	8	-5	1	0	-1	0	3
1	2	1	3	0	1	7	0
0	-2	-9	-1	0	2	7	1
0	-6	-9	-5	-2	-4	-1	2
-2	5	4	-3	0	3	-1	-3
-2	5	4	-3	0	3	-1	-3
-2	5	4	-3	0	3	-1	-3
1	-13	-7	-2	-4	-2	4	0
1	-13	-7	-2	-4	-2	4	0
1	-13	-7	-2	-4	-2	4	0
0	-10	-5	0	-5	-3	0	1
0	-10	-5	0	-5	-3	0	1
0	-10	-5	0	-5	-3	0	1
0	-10	-5	0	-5	-3	0	1
0	-10	-5	0	-5	-3	0	1
0	-10	-5	0	-5	-3	0	1
-3	0	2	0	-3	-3	-10	-8
-3	0	2	0	-3	-3	-10	-8
1	-2	0	0	0	0	10	4
1	0	-3	-3	-5	-3	4	3
-5	6	-5	-7	-4	-3	-4	-4
1	-2	-8	0	-1	0	-3	-2
-1	-8	-3	-3	-1	-1	0	2
0	-18	-10	-1	-2	-1	5	2
0	5	-3	-2	-2	-1	-1	0
-2	2	-8	-4	-3	-2	0	0
-2	2	-2	1	-5	-10	-16	-5
-2	2	-2	1	-5	-10	-16	-5
-1	3	-5	-6	-3	-3	-7	-4
-1	3	-5	-6	-3	-3	-7	-4
-1	0	-3	-2	-4	0	-1	0
1	7	12	6	6	6	0	0
-2	11	7	2	-3	-1	-4	-4
-2	0	1	-1	0	-2	-7	-2
0	-2	5	3	0	0	-3	5
1	-11	-9	-5	-2	-1	2	-1
0	8	-8	-3	-1	-2	-5	-4
-2	-4	4	1	-1	1	-6	-6
-3	-10	-1	1	-1	-5	0	-3
1	6	-1	-2	-3	0	6	6
0	2	-2	1	2	1	-1	1
-1	5	5	1	-1	-1	-2	-2
-1	5	5	1	-1	-1	-2	-2
-3	0	1	1	0	0	0	-2
-3	-1	2	-1	-5	-2	-2	-2
-2	-10	-5	-4	-5	-3	-1	-3
-2	-7	-6	-4	-5	0	2	2
-1	-4	-14	-7	-3	-4	-4	-4
-2	-8	-9	-3	-1	-1	6	-2
-2	-8	-9	-3	-1	-1	6	-2
-1	11	7	5	1	2	3	4
-1	-7	1	-2	2	0	-3	-3
1	-1	-8	-7	-2	-3	-2	-2
-2	-7	-3	-4	-5	0	-1	-1
-2	-7	-3	-4	-5	0	-1	-1
-2	-1	3	-1	1	3	3	1
-3	-5	2	1	-1	1	2	-1
-2	-8	-6	-1	-3	-3	0	-5
-2	-7	1	0	-3	-1	-3	-3
-1	-1	-2	-3	-3	0	0	-1
0	10	1	4	0	-1	-6	-1
1	2	4	-1	1	-1	1	-3
1	2	4	-1	1	-1	1	-3
-3	-4	-1	-2	-5	-2	1	0
-1	-10	-4	-3	0	1	1	-1
-3	-1	-7	-7	-3	0	1	-3
1	-1	-11	1	-1	-3	-1	-1
1	-1	-11	1	-1	-3	-1	-1
-2	4	5	3	1	-2	-1	-2
-2	-11	-1	-1	-3	-2	0	0
-2	-11	-1	-1	-3	-2	0	0
1	9	11	6	1	-1	1	-1
-2	-6	-6	-2	-5	-2	-1	1
2	-3	-4	2	3	0	-3	-1
2	3	-2	-1	-1	0	4	8
-3	10	14	2	2	2	-2	1
-1	-5	2	2	2	-1	-3	-1
-1	-5	2	2	2	-1	-3	-1
2	2	-1	0	2	1	5	4
-2	-7	-2	-3	-3	-1	-4	-1
-2	-7	-2	-3	-3	-1	-4	-1
1	-3	-7	-7	-4	-5	1	-1
1	-3	-7	-7	-4	-5	1	-1
2	-4	-1	3	3	1	-2	2
-2	-4	-2	-1	3	2	7	6
-1	-1	-2	-2	0	-2	-3	-2
-1	-1	-2	-2	0	-2	-3	-2
-1	-1	-2	-2	0	-2	-3	-2
1	1	-3	-2	-2	-1	6	5
-2	12	6	-1	-3	-2	-5	-6
1	3	-3	2	4	2	2	1
1	2	-1	1	-1	-1	-3	-1
1	2	-1	1	-1	-1	-3	-1
-3	14	9	2	5	3	-1	-3
-2	-4	-3	-3	-3	0	6	-4
-2	7	2	1	2	4	6	-1
2	-1	2	0	-1	-1	0	3
2	-3	-13	-3	0	-2	-2	0
-1	-3	1	-1	-2	-2	4	-2
0	2	-1	0	-2	2	4	0
0	5	14	3	0	0	-3	-1
-1	-8	-14	0	-2	-6	-9	-7
0	1	-1	5	1	-3	0	-1
1	2	-7	2	-2	-4	-4	-2
-2	-3	-5	-2	-3	-1	-1	1
-4	2	-2	-2	-4	-4	3	0
-4	2	-2	-2	-4	-4	3	0
1	8	8	4	-3	-1	0	-2
0	-14	-2	-5	-2	1	-5	1
0	-14	-2	-5	-2	1	-5	1
-1	3	0	-1	-2	-7	-15	-6
-2	-11	-2	-4	-3	-1	-4	-1
-2	-11	-2	-4	-3	-1	-4	-1
-1	11	19	4	3	2	2	0
-1	4	3	1	-2	-2	-2	-6
2	-2	11	8	6	2	0	0
0	-5	-3	-1	-4	2	7	0
-3	-4	-1	-3	-2	0	0	0
-3	-4	-1	-3	-2	0	0	0
-3	-4	-1	-3	-2	0	0	0
0	3	-7	-3	-4	-1	-3	-2
0	-3	5	-2	-2	-1	-2	-3
-3	0	-4	-5	-4	1	0	-3
-3	0	-4	-5	-4	1	0	-3
-4	0	-2	-4	-1	-1	-1	-3
0	0	-3	-1	-2	0	1	3
-2	6	3	5	0	-1	-5	-3
1	-7	-3	-5	1	4	4	2
1	-3	5	-2	-2	-1	2	3
1	-1	8	5	-1	2	7	3
0	9	16	6	1	-3	0	-3
-1	-12	-14	-8	-3	-1	-4	-4
0	2	8	1	-2	-1	1	-1
4	3	-7	1	0	-5	-1	1
4	3	-7	1	0	-5	-1	1
4	3	-7	1	0	-5	-1	1
4	3	-7	1	0	-5	-1	1
1	1	-1	1	0	0	7	0
-1	3	12	7	4	4	1	0
-2	-2	-7	-4	-4	-2	1	0
-2	-2	-7	-4	-4	-2	1	0
-2	-2	-7	-4	-4	-2	1	0
-2	-2	-7	-4	-4	-2	1	0
-1	-1	-6	-2	-3	-9	-7	-3
-1	-1	-6	-2	-3	-9	-7	-3
0	-2	-7	-5	-4	-1	-3	0
1	-5	-4	2	-2	0	1	-2
1	-5	-4	2	-2	0	1	-2
0	-5	4	1	0	-2	4	1
0	-5	4	1	0	-2	4	1
-2	-10	0	-1	-2	-1	0	1
-3	-3	6	-2	-1	0	-2	-2
0	7	6	6	0	-2	3	-1
1	3	-1	-2	-2	-1	-4	-3
-1	-15	-3	-4	1	0	0	0
-4	-6	-8	0	1	1	-4	1
-2	-1	5	-4	-2	-1	-1	-1
-2	10	3	-1	3	1	0	-5
0	-1	4	0	-4	-4	0	1
0	-1	4	0	-4	-4	0	1
-2	3	-7	-2	-1	-1	-2	-2
0	-9	-7	-5	-3	-6	-1	0
-2	6	6	0	2	2	-3	1
0	5	-6	1	0	-2	-3	-2
1	-2	2	4	1	0	3	4
1	-9	-3	-1	1	-2	-3	-2
-4	-6	-12	-10	-4	0	1	0
0	0	6	5	-1	-4	2	-3
-1	2	1	-3	-1	3	-1	0
2	1	-3	-1	-1	-3	-3	-2
2	1	-3	-1	-1	-3	-3	-2
-2	-1	-2	2	-1	1	0	-2
-1	2	4	2	-2	1	4	-1
-3	-8	-8	-8	-5	-3	3	0
-3	-8	-8	-8	-5	-3	3	0
-3	-2	-5	-4	-5	-1	-6	-9
0	-11	-8	-1	-1	-2	-1	-2
-1	-2	4	-6	-5	-1	-4	-1
-1	-2	4	-6	-5	-1	-4	-1
-2	6	-4	-4	-6	-2	0	-2
-1	-3	-4	-2	-1	3	5	5
-1	8	9	8	0	0	1	0
-2	5	5	1	0	-2	-1	0
-1	4	3	-1	-1	2	6	5
2	2	2	4	2	4	6	2
0	3	6	0	-1	-1	1	-1
0	-2	-5	-2	-2	-2	0	-5
2	-3	-1	5	3	-3	4	2
-1	-4	0	0	-3	-2	-2	0
-1	-6	-13	-3	-1	-3	2	-6
0	7	4	2	0	-2	-2	3
-2	-8	-5	0	-1	2	-2	-1
-1	-3	7	-1	-1	0	-2	-3
-2	-6	-4	-4	-4	0	-3	-2
-2	-6	-4	-4	-4	0	-3	-2
0	2	-2	-2	-2	-2	-1	-2
0	3	0	-2	-3	-1	-2	-2
0	-1	-2	-1	-2	1	7	0
-3	1	5	2	-2	2	1	0
-2	-2	0	2	-2	-2	-3	-3
-2	-5	1	-1	-1	1	2	1
8	-1	1	-2	1	4	-8	-6
-3	2	-1	-2	-4	-11	-7	-2
7	-3	-2	-2	4	21	12	3
-7	6	2	-2	0	17	-8	1
-7	6	2	-2	0	17	-8	1
3	20	2	-3	-1	8	5	-4
3	20	2	-3	-1	8	5	-4
5	-17	13	1	-1	-4	14	2
23	1	-21	-8	-2	24	-3	-6
23	1	-21	-8	-2	24	-3	-6
23	1	-21	-8	-2	24	-3	-6
8	-6	-11	-6	-6	7	-8	4
19	5	-7	2	-7	10	10	-1
-18	-1	19	15	0	-16	-16	-1
13	-1	-4	5	0	4	0	-1
13	-1	-4	5	0	4	0	-1
13	-1	-4	5	0	4	0	-1
-6	-31	-12	4	1	0	1	1
5	9	10	-3	2	1	7	2
5	9	10	-3	2	1	7	2
5	9	10	-3	2	1	7	2
-6	-7	3	-5	0	0	-6	-5
-6	-7	3	-5	0	0	-6	-5
8	14	1	-8	-4	-11	-9	-5
8	14	1	-8	-4	-11	-9	-5
4	9	0	-4	1	-5	9	-1
-1	23	-6	-4	-3	6	-6	-5
-1	23	-6	-4	-3	6	-6	-5
0	-1	1	0	0	2	-3	0
0	-1	1	0	0	2	-3	0
0	-1	1	0	0	2	-3	0
2	4	8	-4	0	2	10	3
-1	-4	2	6	1	1	6	0
-4	-12	-7	1	-2	0	-2	-2
1	14	1	-5	-4	-3	-3	-3
1	9	9	-2	-4	2	1	-2
1	-11	-12	0	0	0	4	8
-2	4	17	12	4	7	-3	1
-3	4	14	2	-2	-3	2	-4
1	3	7	1	2	-1	-7	-1
1	4	0	-2	-4	-3	5	0
0	-3	-15	-3	-1	1	0	1
-5	-3	1	-2	-3	0	0	-2
-4	-1	3	-5	-3	-2	-7	-7
-1	-8	-13	-4	1	3	-3	-1
3	2	0	8	2	-2	0	-1
-4	-3	-3	-6	-5	-1	-11	-4
-4	-3	-3	-6	-5	-1	-11	-4
-1	-2	-2	-1	-2	0	4	5
-3	5	4	0	-2	-1	-1	-5
-2	0	-2	-3	-1	-2	4	4
5	2	-12	-5	-5	-3	2	-2
-1	-7	-11	-2	-3	0	-1	0
2	12	5	1	3	1	2	-1
1	9	7	-2	2	6	9	1
0	-4	-11	-1	-3	-9	-3	1
0	1	-1	-2	-2	0	2	1
3	7	9	1	2	1	-3	-2
-2	-4	3	-2	-2	-1	-1	1
0	-3	-4	0	-2	-1	-1	-3
1	-4	2	2	0	2	2	-3
0	-2	-6	-1	-1	0	-2	1
-1	-7	-6	0	-2	-2	-2	2
-1	-7	5	1	-2	-1	-1	3
-1	-7	5	1	-2	-1	-1	3
1	-1	2	1	0	0	4	1
2	3	6	1	1	2	1	1
-1	12	0	-1	-4	-2	-5	-4
-3	-7	-1	2	4	1	2	0
-1	6	1	-2	-4	0	0	-7
-1	10	6	0	-2	2	2	2
-2	1	0	1	-2	-3	-8	-4
-4	-21	-10	-3	-4	-1	3	1
-3	-4	-6	-1	-1	-2	-2	-3
-2	-4	-2	-3	-3	3	10	3
-2	-12	-5	-3	2	-1	-6	-3
3	3	0	-2	-1	6	7	3
-2	-3	-5	-3	-4	-2	1	1
-3	-15	-5	0	-3	-2	5	1
-5	6	-1	-3	-1	1	-11	-2
3	6	-4	-6	-4	-4	-5	-2
0	9	0	-1	-4	0	1	0
0	10	10	0	0	-1	6	1
1	4	-5	0	1	-1	4	0
-3	-9	-13	-2	-4	-5	-2	-3
2	-1	8	4	-2	2	0	-4
-2	1	-8	-3	-1	0	-1	3
1	0	-2	-1	2	-3	1	-1
0	12	-5	-4	-5	2	1	-2
-4	-8	0	2	-1	-2	2	-4
-2	-9	7	2	0	2	1	0
0	-5	0	0	-2	0	3	0
-1	14	13	6	1	-1	-7	0
-6	-8	-6	-2	0	1	6	1
-1	-6	-9	-2	-1	0	-2	-3
-2	2	-4	-3	-4	-2	-1	3
-1	-1	0	-4	-4	0	2	-1
-1	-1	0	-4	-4	0	2	-1
3	-1	-5	-1	-1	-1	8	10
0	-3	-2	-4	-3	-1	2	1
-2	-2	-3	0	0	-4	-8	0
-2	-18	-3	-1	2	-1	-4	-2
0	12	9	0	-2	-1	0	-6
-2	-3	-1	0	4	1	-2	-3
-1	6	5	1	-2	-4	-8	-4
1	-5	-2	-3	-4	-5	1	-2
1	-1	2	2	0	1	-4	2
2	8	2	0	1	3	-1	1
3	4	5	-1	1	4	3	2
0	3	3	1	0	-3	1	4
0	-2	1	-2	-1	1	2	0
-1	4	-1	-3	-1	1	6	-1
-3	-2	-1	1	1	1	-4	-2
0	5	6	3	1	1	3	-1
-2	-3	4	-1	0	-2	-14	-1
2	1	-3	-1	-2	-4	0	1
-2	-11	1	0	-3	2	-3	-2
0	9	-7	-3	-1	-1	3	-2
4	6	6	3	0	-6	-2	-1
4	6	6	3	0	-6	-2	-1
-2	0	-1	-3	-1	8	8	2
-2	-9	-5	-6	-3	1	-3	-3
5	6	3	2	-3	-2	4	3
-5	-5	5	-1	-1	3	2	-1
6	2	0	1	3	0	-1	4
-5	-4	8	3	-1	-3	-4	-2
6	9	4	0	1	3	0	1
-3	-2	-2	-2	-2	-8	-4	-2
6	11	-3	-1	0	3	2	2
12	0	1	2	0	2	4	2
7	-5	-3	-3	-2	-1	0	3
1	-6	1	1	0	1	-6	-9
-14	-44	-6	1	0	3	8	1
2	6	-1	-4	-2	2	-4	-1
-10	5	1	-5	-3	-2	0	-2
4	17	0	-1	-1	2	-1	1
-6	0	2	-4	-2	0	-1	-2
-5	-18	4	0	-1	3	-6	-4
-5	-18	4	0	-1	3	-6	-4
-6	-16	-9	-1	-1	-5	8	8
-2	6	1	3	2	4	3	-2
1	3	1	0	-3	0	6	1
-8	9	4	-1	-2	7	-1	0
-3	-3	-5	-1	-2	-2	-10	-2
-3	-3	4	-1	-1	-4	-6	-4
-9	-12	10	1	-5	1	10	4
2	7	-6	-1	-8	-43	-18	-6
-11	-8	-5	0	-5	-22	4	7
14	-16	-4	0	4	13	15	1
0	-20	-23	-5	-3	-33	-11	-5
-4	2	-7	1	0	13	-8	-3
-58	-14	5	6	6	40	24	12
-58	-14	5	6	6	40	24	12
-39	-5	1	-4	-2	2	-10	-11
-10	-7	3	2	-4	-3	-3	-9
-10	-7	3	2	-4	-3	-3	-9
8	-4	-2	-2	-2	-6	-3	6
17	14	5	-7	-2	6	-9	-4
-16	0	4	-7	-1	4	-6	-2
-18	-14	-1	-9	-3	0	-14	-2
6	10	7	-5	-4	-4	-4	-4
-8	-2	-1	-1	-3	-2	5	1
-46	-33	-3	0	0	5	3	3
11	22	5	1	-2	-1	0	-4
-2	-55	-10	9	0	-2	-6	-6
10	54	-19	0	-4	-16	-4	-2
-1	-11	-15	0	-2	-12	-14	0
3	98	1	0	2	-2	-6	-3
-4	5	12	2	0	-2	6	0
-3	-50	1	-1	-1	11	-11	-2
-9	-51	-8	-12	-1	13	11	5
-5	-34	-13	-6	-2	3	4	1
1	17	-5	-10	-2	0	9	4
-1	-6	3	-1	0	-1	0	-2
-3	-8	14	-1	-3	3	1	1
-3	-8	14	-1	-3	3	1	1
-3	-8	14	-1	-3	3	1	1
2	-2	-1	2	-4	0	-5	-6
-1	-5	-1	5	-2	-3	4	4
-6	-18	-1	3	0	-1	-4	0
-1	-1	7	2	0	-1	-4	-3
0	0	3	1	1	-2	-4	-7
0	4	1	2	-1	1	-2	1
-1	11	-4	-2	-2	-6	-1	-2
-3	-4	3	0	1	-1	0	-2
0	1	2	0	-1	-1	-4	-4
2	22	-2	-2	-1	-3	-5	0
3	11	-11	-4	-3	0	5	1
2	-8	0	0	-2	3	2	3
-3	-1	2	0	0	-11	3	-3
0	1	4	1	1	5	1	-5
-3	3	3	-1	-3	-5	-3	-1
-4	-8	1	-1	0	-1	-3	-5
0	-2	-7	1	-1	4	19	5
-2	-8	-3	-1	-3	2	3	1
-2	-10	-4	-2	-3	-1	-1	2
-3	-15	-5	-4	-2	4	-4	-4
-3	-15	-5	-4	-2	4	-4	-4
-1	-1	-3	-2	-5	-2	-3	0
-1	-1	-3	-2	-5	-2	-3	0
-3	-9	2	1	-1	-1	-2	2
0	19	-2	-2	-4	-1	-2	0
1	-2	4	1	-1	5	-1	-2
-2	-10	9	5	-2	1	0	1
1	1	-9	-3	-3	-1	0	0
0	-4	-1	-2	-1	1	-2	0
0	2	1	0	0	3	3	-2
0	1	-3	0	-5	0	1	1
2	1	-7	-1	-1	0	4	-2
-2	-12	1	-1	-2	2	4	0
0	1	-1	0	-2	3	11	4
0	1	-1	0	-2	3	11	4
1	3	1	2	-1	-2	-8	-5
4	1	5	2	1	-9	4	3
-2	5	2	-2	-2	0	-1	0
-2	2	4	-1	-1	-1	2	-1
-3	-7	-4	-2	1	1	-1	-2
-1	1	3	1	-4	-4	-16	-6
-1	2	4	1	0	2	4	3
-1	3	-3	0	-1	0	6	-1
-2	2	1	2	-2	0	1	-1
-4	-10	-10	-4	-4	-1	-9	-5
1	-9	-6	-3	0	0	-3	-1
-1	2	-1	0	0	-2	3	2
2	-6	1	1	-2	0	5	1
-4	-1	-6	-3	-2	-2	-2	-6
-1	7	1	-1	-2	-2	-1	-2
3	-3	-13	-2	-2	-5	5	2
0	-6	1	0	1	0	2	1
-1	3	-2	-1	-5	-1	1	2
-1	8	1	-2	-3	0	0	-1
1	5	1	-2	-3	-3	3	1
-4	1	-1	-2	-4	2	-4	2
-1	0	-2	-1	0	-4	-2	-1
0	2	-1	-2	-2	-7	0	2
0	1	0	2	0	5	1	-1
-10	-4	-1	0	-1	-12	-3	-4
3	-3	-4	-2	0	-1	5	1
3	-6	0	1	-1	-1	-3	-3
-3	-1	-2	1	-1	4	-5	-4
-3	-2	-3	0	-1	9	8	-1
0	-3	2	0	2	1	-1	1
3	10	-2	-3	-3	2	3	0
6	12	0	-1	-2	-4	2	0
4	7	1	0	0	0	0	1
7	8	0	-1	2	9	8	2
6	10	-2	-3	-4	-16	-2	-3
9	5	-3	-2	3	-16	-2	4
7	12	1	-2	-6	-13	-12	-3
16	23	-3	-1	-4	2	0	-2
17	24	9	3	-2	-5	-6	2
4	-15	26	9	3	8	12	1
-32	-37	-18	-5	-6	-44	-18	4
9	49	-3	4	0	-5	-20	-13
-37	-33	-5	9	-1	8	-3	-13
10	25	9	7	-2	5	-1	-6
-58	-9	-2	7	0	2	0	-11
5	-17	-12	-3	2	-3	0	6
5	-17	-12	-3	2	-3	0	6
3	-5	-1	-9	-3	20	10	8
-4	1	1	-8	2	0	13	-1
4	17	2	-8	1	1	0	-1
3	2	-1	-8	-1	-5	-7	2
-10	-19	3	-6	0	5	-5	-3
-1	10	-1	-3	-2	-4	-10	-2
-5	-13	2	7	8	-3	0	4
5	37	21	-3	-2	10	6	-2
11	17	-17	8	3	-1	2	1
2	15	10	2	-1	7	10	-1
-35	-20	31	-3	-2	4	-6	-5
3	6	-4	5	2	-4	-3	-5
-2	-26	-15	2	0	-1	-2	2
-2	-26	-15	2	0	-1	-2	2
4	-3	5	-2	-6	-3	10	2
-2	-17	-18	0	2	-1	2	1
-7	-17	-8	-1	-2	1	1	0
8	-6	-25	-6	-4	-5	-6	-2
-1	-2	2	-1	-1	-12	-8	-4
-3	-3	-2	-1	-2	-4	-10	-1
-3	-3	-2	-1	-2	-4	-10	-1
3	4	-2	1	-4	-6	1	-2
2	0	-5	1	2	2	4	0
-2	12	2	-2	-3	-1	1	-1
-2	5	-1	1	-2	0	-1	-1
-3	-1	9	3	-1	1	-3	-6
-1	6	5	-4	-3	-1	-3	-2
-4	-10	-3	3	1	0	1	0
-4	-12	-1	-2	-1	3	1	-1
-5	-6	2	-2	1	1	1	-1
4	6	2	0	-2	-4	-7	-1
-4	-5	3	0	-2	1	0	-2
-4	-6	-1	0	-3	1	-4	0
-3	2	4	1	-3	-2	3	-2
-1	0	-8	-3	-1	-3	-4	0
-3	-8	11	-1	-4	0	0	4
-1	-2	-3	-2	-2	-5	-5	-2
2	3	2	1	0	1	-1	-2
2	9	0	1	-1	0	-1	2
-2	4	-6	-5	-7	-3	1	2
1	-9	0	4	2	3	10	0
1	0	-3	-4	-2	2	0	-2
-2	-3	-3	-4	-3	-3	-1	0
-3	-6	-5	-6	-4	-2	-6	-2
0	-5	0	2	3	7	1	2
3	-5	0	0	1	1	2	-2
2	0	-5	-5	-2	0	16	0
-1	0	-3	-3	-1	1	-3	-2
-1	-4	-6	1	0	1	4	0
2	-6	-6	-1	0	-5	-4	-1
-2	-5	-5	-2	-2	3	6	-2
-1	2	-2	0	-2	1	4	-2
-2	0	-1	2	-3	-1	-3	-3
-4	-8	9	0	0	0	-5	0
1	11	3	0	-1	-5	-1	-3
1	5	0	0	1	1	-1	-1
-1	-1	-1	-2	-1	2	3	2
-1	12	-3	-1	-2	-2	-1	1
3	2	3	-1	0	-1	-1	-1
0	-2	2	-2	0	1	-4	-1
-1	0	4	0	-1	-1	-3	-2
-1	-8	6	-1	-2	-2	2	-2
0	-1	-4	0	-2	-3	1	0
0	-2	-3	1	-1	-2	4	3
3	6	-11	1	-3	-2	5	-2
-1	3	5	2	0	-1	-4	0
-1	-13	-8	-2	-1	5	-1	-3
-1	1	1	-1	0	-1	1	-1
1	9	-5	-2	-1	-1	2	0
1	0	-5	-1	1	-1	-3	-1
1	-1	-9	-2	0	-2	2	2
0	-1	2	0	0	-1	-3	-1
0	-9	-1	1	-1	0	0	1
-1	1	-3	-2	0	0	-1	-1
2	0	0	1	-2	-5	-2	-1
-4	-2	5	1	-2	4	-4	-3
-1	0	5	-1	1	-1	-5	-1
-3	7	0	-2	0	-1	-5	-2
1	5	2	2	1	-1	0	-1
-4	8	9	0	-4	-1	-4	1
0	4	-1	-3	-1	-5	1	-1
-1	4	-3	-3	-1	-4	-2	-2
0	-2	2	-3	-3	1	1	0
-1	-19	-4	-1	-2	-1	2	-1
-1	9	1	-3	0	0	-4	0
1	4	1	0	-2	2	4	2
4	11	-1	-1	-2	1	-3	-3
-4	-3	-3	-1	-3	-4	-5	-3
-2	-4	2	-2	-2	2	-1	-2
-1	-2	-1	0	0	0	-1	0
-3	-21	-4	0	-1	0	-5	-5
-1	-5	-5	-5	-4	0	4	0
-1	-5	-5	-5	-4	0	4	0
1	3	-4	-3	-4	0	-2	2
1	-3	-3	-2	-1	0	2	1
-1	8	3	-1	-1	2	-4	-1
-4	-23	0	-3	-2	-2	-1	1
1	-4	1	0	1	2	1	2
0	7	4	0	0	-1	-6	2
-2	1	-2	-1	0	3	5	-1
-1	1	-2	0	0	0	5	1
4	13	2	0	-1	0	-6	-2
4	13	2	0	-1	0	-6	-2
-6	-13	-3	-2	-2	0	-3	0
4	3	-1	-1	-1	-2	-2	0
-1	-2	1	-1	-2	-5	-3	0
-1	-1	0	-2	-2	2	9	4
0	9	1	-2	0	2	-1	-4
-1	-3	-1	-1	-1	-1	4	-1
-3	-9	-4	-2	-5	-7	-4	-2
-7	-4	-3	0	-2	4	6	2
-4	-3	-1	-2	-1	-1	-3	-6
21	4	-2	2	2	5	5	1
6	-11	-5	-2	-7	-21	-11	0
-27	-18	-3	0	3	10	3	3
5	1	7	3	-11	-58	-6	5
54	-7	-1	-1	0	9	-7	9
-43	-2	-13	-2	-4	-9	9	11
-9	-24	0	2	7	37	6	2
6	10	6	2	0	11	-6	-12
6	10	6	2	0	11	-6	-12
-40	-24	-3	2	-2	-4	1	-2
-12	-11	-1	1	-3	-6	4	3
-6	-10	-8	1	-1	-11	-4	-1
-10	-9	7	-6	-2	-12	-16	-3
-24	28	4	-6	2	5	11	1
-7	-29	-19	-10	-3	-10	-3	-4
-17	-8	7	-9	-4	-3	-5	-1
-5	-8	-28	-14	-3	0	4	-1
-3	4	2	-9	0	2	-4	-2
-16	33	28	-3	0	8	3	-2
6	4	-25	-5	-2	5	0	-2
4	-8	-12	-2	-4	-10	-5	-1
5	-7	12	6	1	0	2	1
1	-10	2	3	-3	0	0	0
0	-37	-8	0	-3	-5	0	-2
3	-2	-1	1	2	1	0	2
1	-19	-19	-4	-3	-3	-2	-2
-2	-4	-5	1	-2	-3	-3	-1
1	9	3	-1	-4	1	3	1
-2	4	5	3	2	0	-2	0
1	7	-6	0	0	-4	7	3
0	11	-6	-1	-3	-3	3	-1
1	-4	9	5	1	1	-2	0
2	4	1	-1	-3	-1	0	0
-2	2	7	-2	-1	1	-2	0
-1	-4	2	1	0	5	1	2
-2	-1	0	1	-2	5	1	-3
-2	3	-2	-1	2	1	3	0
0	-1	-1	-2	-3	-3	-4	-2
3	5	-8	-5	-3	-2	-5	-2
-1	-3	-8	-5	-4	-2	-10	0
-1	-5	0	-4	-3	-1	1	-2
1	12	5	-1	-3	-3	2	-1
2	11	-5	-1	1	-4	-5	-2
-1	16	6	3	0	0	-5	-4
4	-9	0	5	0	3	7	3
1	3	2	-2	0	-5	-2	0
-1	-6	-6	-1	-2	-2	-1	-1
1	2	-7	-5	-2	-1	1	0
0	0	-3	1	0	1	1	1
-1	3	2	3	1	-2	-4	-1
-2	1	2	1	-1	-6	-4	-3
0	-3	-6	-2	-2	1	8	1
-4	-9	-6	-4	0	0	1	0
-3	-5	0	-3	0	2	3	1
-3	-5	0	-3	0	2	3	1
1	1	-5	-2	-3	1	1	-1
1	1	-5	-2	-3	1	1	-1
-1	2	1	-3	-5	-2	-1	1
1	-5	1	2	-2	0	5	1
1	-5	1	2	-2	0	5	1
-1	-3	2	-1	-1	-2	-3	1
-3	-5	2	1	-3	-2	-12	-1
-4	2	-2	1	-1	-4	-1	-3
-4	2	-2	1	-1	-4	-1	-3
-4	2	-2	1	-1	-4	-1	-3
1	3	-1	0	-1	-6	-18	-7
0	3	5	0	2	1	-2	3
-1	-6	3	3	1	-2	-6	-5
-1	3	0	0	-3	0	8	1
-1	3	0	0	-3	0	8	1
1	7	1	1	-4	0	3	0
1	7	1	1	-4	0	3	0
0	0	9	-1	-5	-3	-2	3
0	0	9	-1	-5	-3	-2	3
0	0	9	-1	-5	-3	-2	3
-2	2	5	2	4	3	2	-1
-2	2	5	2	4	3	2	-1
-1	2	-2	-4	-4	-3	-1	1
-1	2	-2	-4	-4	-3	-1	1
-1	-8	0	4	1	-2	-7	-2
-2	-8	-4	0	-3	-2	0	-2
-1	-5	-3	-4	-1	5	-2	-1
3	3	3	1	-2	-2	7	4
-2	-5	-6	-1	0	-3	3	0
-1	-5	-2	3	1	-5	4	5
-1	3	3	0	-1	0	-4	-4
0	2	-1	1	-3	-6	-2	0
0	-7	3	0	0	4	0	0
-2	2	-4	-2	0	-2	-3	-1
1	3	1	-1	-3	-7	0	-2
1	3	-4	-3	-4	1	0	1
0	-3	-1	0	-2	-4	-2	-1
7	-1	1	-1	-3	-1	-3	0
-5	-3	2	0	-1	-8	-6	-3
-2	1	-1	-1	1	3	-2	-4
18	4	0	-1	-3	2	-4	2
0	-3	2	1	0	0	-10	-8
-11	-7	0	-3	-2	-3	0	1
-17	-8	-7	-3	-4	1	1	7
-4	10	-3	2	1	2	1	2
0	-1	0	-2	-6	-14	-32	-15
4	-1	-4	0	-1	-4	6	6
9	1	-2	1	0	14	32	18
-1	-4	-3	-1	0	12	-2	2
-15	2	1	-3	-1	19	6	-15
31	20	-4	0	-5	-28	0	16
-29	6	-3	2	0	-10	-20	-27
-10	-27	-5	5	-2	17	20	31
-2	-2	-4	3	-3	15	-8	-8
-3	-28	9	5	6	23	10	3
-13	-38	3	7	-6	-12	-13	-1
-4	11	-2	2	-10	-38	-10	-15
1	0	-5	-2	1	25	10	-1
8	9	5	-1	-1	-22	-9	8
14	1	-1	-4	0	7	-4	6
-21	5	1	-6	0	-2	-1	-1
26	20	10	-6	0	17	3	-4
7	-3	-2	-9	0	1	9	5
-1	-29	-10	-7	0	-8	-12	1
1	5	5	-6	-3	-1	-6	-4
-2	-12	1	-10	-5	0	2	-2
6	34	-9	4	0	-6	3	4
-2	-10	-3	-3	-5	-3	2	0
-3	-17	2	10	3	8	7	6
-1	-12	7	-3	-6	-4	-3	-3
5	11	1	6	5	7	3	-1
9	-10	2	3	-3	1	-3	-2
4	8	2	2	-2	5	1	-1
-4	-6	13	-2	-1	3	6	2
-3	-7	-6	-3	-3	-1	0	0
4	16	-22	-8	-2	1	-4	-1
-2	5	-3	-2	0	4	6	2
0	0	-8	-1	2	1	3	3
0	-5	-9	2	-2	-2	-1	-4
-3	10	5	1	-2	-6	-4	-4
1	-3	2	1	0	-2	-4	-2
2	18	-3	-1	-1	-1	-3	-3
-2	-6	-3	1	-3	-4	-4	-3
2	-5	-2	-1	-1	-5	4	3
0	12	12	4	-2	2	3	-2
0	12	12	4	-2	2	3	-2
-1	-3	-7	2	-4	-2	-1	-2
-1	-3	-7	2	-4	-2	-1	-2
-3	-9	-4	0	1	-2	-2	0
-1	8	-4	-3	-2	-1	-7	-3
0	1	0	1	0	0	-2	-1
3	16	13	2	2	-1	6	2
3	16	13	2	2	-1	6	2
2	9	9	5	2	1	6	0
2	9	9	5	2	1	6	0
2	19	3	0	-4	-6	0	-1
2	19	3	0	-4	-6	0	-1
2	19	3	0	-4	-6	0	-1
-3	-4	-14	-3	-4	0	-4	-6
-3	-4	-14	-3	-4	0	-4	-6
-1	8	-2	0	-2	-2	-1	1
-3	-3	-7	-1	1	4	6	1
-2	3	2	-3	2	-2	-5	-4
0	9	5	-2	-3	-6	0	-4
-3	1	0	1	-1	-8	-7	-2
4	19	4	0	3	0	1	4
4	19	4	0	3	0	1	4
1	-4	0	-1	-2	4	2	3
0	-2	6	1	2	4	1	-1
-1	3	7	5	3	5	5	0
-1	3	7	5	3	5	5	0
-1	3	7	5	3	5	5	0
-4	-7	-1	-4	-2	0	-3	-1
-4	-7	-1	-4	-2	0	-3	-1
1	2	1	2	-4	-9	-8	-3
1	2	1	2	-4	-9	-8	-3
-2	2	-6	-4	-2	-1	-6	-8
-1	0	-7	-2	-1	0	5	5
-1	0	-7	-2	-1	0	5	5
-1	0	-7	-2	-1	0	5	5
-1	0	-7	-2	-1	0	5	5
-1	0	-7	-2	-1	0	5	5
-1	0	-7	-2	-1	0	5	5
-1	0	-7	-2	-1	0	5	5
-1	0	-7	-2	-1	0	5	5
-1	0	-7	-2	-1	0	5	5
-1	0	-7	-2	-1	0	5	5
-1	0	-7	-2	-1	0	5	5
0	2	-3	1	2	-2	-1	1
0	2	-3	1	2	-2	-1	1
-2	5	3	-2	1	6	0	3
-1	-15	0	-3	0	3	-17	-6
-1	-15	0	-3	0	3	-17	-6
-1	-15	0	-3	0	3	-17	-6
-1	-15	0	-3	0	3	-17	-6
-1	-15	0	-3	0	3	-17	-6
1	2	4	-1	0	0	-1	5
-2	-3	-7	-2	-3	-1	4	1
-2	-3	-7	-2	-3	-1	4	1
3	-4	-5	-2	-4	-6	9	2
-2	1	-1	0	2	-3	-1	1
-1	-6	-2	-1	-2	-2	1	-1
-1	1	7	2	-2	-8	-7	-1
4	-1	-3	6	5	4	3	0
-1	6	3	0	-2	-1	-2	0
-1	5	7	-3	-4	1	-2	0
-4	-1	1	3	0	-3	2	0
-8	2	-6	-3	-2	-10	-11	-3
5	1	-2	-1	-2	4	12	3
1	-5	-3	-1	0	0	0	-3
2	2	4	-1	-4	0	-2	2
9	-1	3	-2	-2	0	-11	-5
4	10	-1	0	-2	-4	2	-1
-8	-10	-4	0	-4	0	-8	-7
-1	-6	-7	-2	-2	1	3	-5
-6	-4	1	-1	-4	-4	0	1
-5	-5	2	-1	-5	-12	-1	-2
3	-2	1	0	3	4	-2	-1
-2	0	6	1	-2	-5	0	-4
-3	8	7	2	0	3	-1	-2
1	-19	-7	-1	0	15	3	1
-25	-5	-6	0	-2	-1	-10	-2
11	3	-3	5	-1	-6	6	3
8	8	6	3	5	18	8	13
6	-1	-4	-3	-8	-40	-9	-6
0	9	6	-1	-1	-16	-24	3
-15	18	5	-1	0	11	-10	-12
17	23	14	7	0	-7	-14	10
35	23	-18	5	-8	-13	0	-13
-1	10	3	8	-2	13	3	5
-5	-12	2	3	-1	6	4	-3
2	24	9	3	-4	13	5	-2
-13	-17	4	7	5	-6	-7	0
-13	-17	4	7	5	-6	-7	0
-6	-5	7	-13	3	5	11	0
-10	37	-4	-23	-1	10	4	1
9	13	-20	-17	-2	3	3	-4
-3	9	21	-1	5	7	3	-3
5	-5	5	-9	2	1	12	2
-4	-3	9	-10	-4	5	-4	0
1	16	-5	4	0	12	-3	-3
4	30	2	10	7	5	4	3
-5	-10	-10	1	-1	11	-3	0
0	-19	-15	0	-1	0	-2	-4
-3	-8	-2	1	1	-1	4	-1
0	5	4	4	1	-9	-5	-2
-6	-17	-1	6	2	-15	-8	-3
-2	-13	-15	-3	-5	0	-1	2
0	14	8	1	-2	4	1	1
1	3	1	0	-3	-3	3	4
-2	-5	-5	0	1	-2	-5	-3
0	-1	5	3	-2	0	1	0
-4	6	5	2	-3	1	0	0
-1	8	16	6	-2	-7	-8	-3
-2	-3	-11	0	-1	1	2	-1
3	13	0	2	-2	1	1	-2
0	-10	1	-2	-1	3	3	1
2	1	-4	1	-1	-1	4	2
7	7	7	3	1	4	0	1
-5	-2	-8	-3	-2	0	2	0
-11	-19	-1	-1	-2	-9	-1	0
1	-4	-11	-1	0	-3	-4	-3
4	7	5	0	-4	2	4	3
-4	8	-2	-6	-3	-6	-4	-2
-3	-2	-5	-6	-2	2	-1	0
-2	3	1	-2	-1	-5	-11	-1
1	2	-7	-6	-6	-5	1	-1
-1	17	12	1	1	1	-2	-1
0	-15	-5	-2	-1	1	-2	-3
2	13	14	3	-2	-2	-1	1
2	-5	-2	0	1	3	6	6
-3	-3	-9	-4	-2	-1	2	1
-4	-1	-7	-1	-1	0	-1	-4
-2	-4	0	5	-1	0	4	2
-2	-2	3	2	0	3	7	2
-1	-12	-13	-3	-3	-8	-5	-1
-1	-12	-13	-3	-3	-8	-5	-1
3	2	9	3	1	0	-3	-2
3	2	9	3	1	0	-3	-2
0	0	8	2	-4	-5	-2	1
0	-9	-3	2	-2	-2	0	0
0	-9	-3	2	-2	-2	0	0
0	-3	-3	0	-1	2	3	0
0	-3	-3	0	-1	2	3	0
0	-6	-4	-1	-1	-9	-1	-2
-3	-2	0	-1	-2	-4	-6	1
-2	0	-4	-2	-1	-1	-10	-5
0	5	1	2	1	-8	-5	4
0	5	1	2	1	-8	-5	4
1	5	6	3	-2	2	6	3
3	2	-3	4	4	1	1	0
3	2	-3	4	4	1	1	0
-2	-16	-8	-2	-6	-6	1	-3
-3	-9	-6	-2	-1	-3	0	-2
-1	-5	1	0	-2	-3	0	-3
-1	1	4	2	0	0	5	3
-1	1	4	2	0	0	5	3
-3	-4	-2	2	0	-2	-2	-1
-3	-4	-2	2	0	-2	-2	-1
0	-4	-1	3	0	1	5	4
0	7	0	-2	-3	4	-1	-1
-3	1	-1	-1	2	0	0	-1
-5	-15	0	1	-1	0	2	4
1	3	-2	-1	-2	2	1	1
3	3	1	0	-1	2	2	0
-7	-1	-6	-1	0	-4	-1	-3
-6	-10	-4	1	2	1	-1	-4
0	4	-2	-4	0	-1	-2	-2
-3	-2	0	-1	0	1	-2	-1
-1	-3	0	0	-6	-1	-3	-3
3	3	-1	1	2	-2	-1	0
4	7	0	0	-2	-1	2	1
3	0	2	0	-2	-1	-5	-2
4	-4	-3	-1	-5	-18	-4	5
4	-4	-3	-1	-5	-18	-4	5
4	-4	-3	-1	-5	-18	-4	5
5	-9	0	-1	-3	12	-5	-12
13	12	2	0	6	32	2	-4
-64	8	7	8	0	3	-17	-16
-5	13	15	6	-2	-8	-7	-2
12	14	-2	7	8	17	-36	-42
19	7	2	12	1	5	15	18
-3	-12	-11	8	-2	-8	5	8
-6	-29	-2	0	-7	14	10	5
-9	4	-4	-17	-7	-13	2	7
0	-17	-4	-3	-5	-9	3	9
15	14	-14	-22	-3	-7	9	3
17	28	-12	-29	1	-5	1	7
-1	-9	8	-2	7	2	-4	4
-9	27	17	-10	4	-2	7	2
-1	-19	-16	-11	-2	-5	2	-3
-1	-19	-16	-11	-2	-5	2	-3
-9	-2	16	6	5	9	4	0
9	13	-2	2	-2	-14	-3	0
3	6	-2	0	-3	-2	-6	0
-1	-10	-13	-3	-6	-3	2	-2
2	7	12	8	2	6	-1	0
0	-17	1	4	0	3	3	-2
5	22	7	11	2	0	4	2
-1	-10	-25	-2	-5	-17	-9	-3
1	-7	0	-2	-2	3	4	4
0	-14	-1	0	2	3	2	4
0	-8	1	1	-2	-2	1	0
-5	-3	1	-3	0	1	-5	-1
1	-2	4	0	-1	3	7	1
4	-12	0	0	-2	-4	0	-1
-5	8	-9	-2	-3	-3	0	-2
-2	0	2	0	-2	-1	-5	-2
0	1	0	-1	-2	-3	-2	-2
1	-4	1	1	-1	1	0	0
-4	2	-2	0	-3	0	-5	-1
-4	2	-2	0	-3	0	-5	-1
1	-3	-4	-1	-2	0	-3	-1
1	-3	-2	-2	1	-1	6	-2
0	-1	2	-1	-2	0	0	1
1	3	-3	-4	-3	-3	5	0
0	0	-1	0	-3	2	0	-1
-5	-4	-3	-5	-4	0	3	0
-5	-4	-3	-5	-4	0	3	0
0	5	9	-4	-2	0	1	0
0	5	9	-4	-2	0	1	0
-4	-3	-5	-5	-5	1	-1	0
-1	4	-3	-5	-3	0	0	3
-3	-2	-2	0	-1	3	8	1
-3	-3	1	2	-2	0	-8	-2
-3	-3	1	2	-2	0	-8	-2
-1	6	1	7	3	0	-3	-2
-1	6	1	7	3	0	-3	-2
5	-4	-3	-4	-2	0	-6	-4
5	-4	-3	-4	-2	0	-6	-4
5	-4	-3	-4	-2	0	-6	-4
5	-4	-3	-4	-2	0	-6	-4
5	-4	-3	-4	-2	0	-6	-4
5	-4	-3	-4	-2	0	-6	-4
-3	1	-2	0	0	-2	-2	-3
-3	1	-2	0	0	-2	-2	-3
-1	-3	2	3	-1	2	-3	-3
1	3	9	7	-2	-9	-2	1
-1	14	-1	-3	-4	-3	-1	-2
0	10	8	2	-2	-4	-2	2
0	10	8	2	-2	-4	-2	2
-5	-6	-5	-7	-3	-1	3	1
1	19	4	-1	-2	-1	1	-4
1	19	4	-1	-2	-1	1	-4
-2	-9	0	0	3	1	1	0
-2	3	2	-1	-5	1	-5	-3
-2	-1	4	-7	1	7	-2	0
-3	-7	-7	-2	-2	0	1	-2
2	12	3	3	2	1	-1	1
2	12	3	3	2	1	-1	1
-1	-2	5	2	-1	-4	-8	-2
0	-7	-1	-1	-2	-5	-1	0
-1	-5	-6	0	1	-4	-5	-4
-1	11	5	-1	-3	-1	2	0
-1	11	5	-1	-3	-1	2	0
2	8	5	16	5	0	-6	-7
2	8	5	16	5	0	-6	-7
-2	-3	-3	0	-1	-3	-6	-2
-4	-10	-14	-8	-1	-1	0	0
0	2	-4	10	2	-2	5	-5
1	1	1	0	1	1	-3	-3
0	-5	-5	-6	-7	-8	-1	2
0	4	2	1	-2	2	5	-1
-1	3	0	0	-1	4	0	-2
-1	0	2	-2	-1	0	-5	-3
5	2	1	0	0	0	0	1
1	-1	-1	-1	-2	-5	1	1
3	2	5	0	-3	-1	-8	-7
-2	1	-1	0	-1	4	4	0
2	4	1	0	-3	-2	-5	-3
-1	-2	0	-2	-6	-16	-11	-6
-8	-1	-3	4	4	0	-1	3
1	7	0	-1	-3	-14	3	3
12	-4	3	-2	-4	3	0	7
-3	-5	0	-1	2	3	-2	-12
-10	3	4	0	2	8	-6	-7
2	-1	1	-2	0	15	-7	-3
2	-1	1	-2	0	15	-7	-3
2	10	-2	-2	8	36	2	18
-15	-13	-9	-5	-7	16	21	12
15	-6	7	5	3	14	0	-13
12	-36	0	-1	-2	-15	-18	-19
46	22	-1	0	-5	2	-5	-2
10	71	-14	-1	-9	-40	-4	-9
-18	-58	-2	11	0	-4	-16	-19
-18	-58	-2	11	0	-4	-16	-19
-43	-74	6	13	3	15	6	0
11	10	-8	5	-1	-4	-2	-7
-12	9	10	6	-3	-24	7	13
-22	-8	6	-6	5	24	2	7
-16	8	2	-8	-3	-2	-14	-5
-5	-6	-9	-20	-3	4	-3	-1
1	2	-3	-13	0	9	1	6
-4	5	2	-12	-1	8	7	0
-4	-8	-6	-10	-4	-16	-2	-4
-7	-17	7	-3	1	4	-2	-3
7	9	4	5	5	-1	1	0
9	31	10	9	-2	-27	5	5
3	48	6	5	0	13	10	1
2	-18	-5	15	4	11	-4	-5
-3	3	-1	-2	-4	2	-1	3
1	-4	-12	-8	-6	-14	1	2
1	5	-5	1	1	14	-4	-4
6	-10	4	10	-2	2	-1	-3
0	-5	-4	-2	6	4	-1	-1
0	-5	-4	-2	6	4	-1	-1
8	9	14	3	-2	-5	2	2
-1	9	-13	-12	-9	-8	-6	-7
-3	-13	0	7	0	-14	-8	-5
1	8	-19	-6	-2	-5	0	-1
-7	4	24	9	-2	2	-10	-5
1	25	5	0	-1	-5	1	0
-2	12	10	3	0	-12	0	-1
2	4	-5	4	1	0	16	4
4	9	-3	4	0	-3	-2	-2
4	-9	3	6	2	5	13	3
-2	-4	5	-3	-3	2	1	2
-4	-12	3	3	-1	-8	-6	-4
1	-7	-1	-2	-2	6	1	1
11	20	-5	-2	0	2	2	1
0	14	-1	9	4	2	-3	0
-2	6	8	-3	-1	-2	9	3
0	-6	14	1	-3	-10	-14	-5
-5	-29	-14	2	-2	0	-1	-4
-2	6	-7	-8	-1	3	1	0
1	16	16	5	2	6	1	0
-1	-10	-6	3	-1	0	1	0
0	-2	-5	-1	-2	2	-6	2
-1	-11	-10	-4	-1	1	-1	-3
-3	-5	-17	-7	-1	-3	-7	1
-3	-5	-17	-7	-1	-3	-7	1
-5	-6	-1	5	1	-2	3	-1
0	2	-14	8	2	-2	-5	-1
0	27	2	-1	-2	-6	7	1
-4	7	-5	-1	-2	-5	-10	-6
-4	7	-5	-1	-2	-5	-10	-6
-5	-10	12	-5	-7	-19	-2	-8
6	12	0	0	-1	4	-3	-2
-4	-12	-7	-1	-2	6	8	1
3	8	2	1	3	2	-2	11
3	2	2	1	-3	-2	2	-6
10	-3	2	0	0	3	-5	-4
-4	-5	-2	1	-2	-8	0	-3
-3	4	2	-1	0	3	1	-3
-2	5	0	0	-2	-7	-1	-1
-5	-8	-7	-5	-4	-2	6	2
2	7	-9	-2	0	-3	10	0
2	7	-9	-2	0	-3	10	0
-2	11	0	-2	-4	-1	-7	-2
-3	-10	0	-4	-3	2	-4	-3
0	-1	3	-2	-3	2	4	0
-3	-3	-1	0	-3	0	-3	1
-3	-3	-1	0	-3	0	-3	1
-3	-3	-1	0	-3	0	-3	1
0	-6	1	1	-3	-2	-4	-2
0	-6	1	1	-3	-2	-4	-2
-2	3	7	0	0	0	-4	-1
0	2	-3	0	-2	-3	5	-4
3	-7	-10	-5	-1	5	-6	-3
0	9	12	0	1	5	-3	-3
0	9	12	0	1	5	-3	-3
1	6	5	1	2	-1	-3	-2
-2	2	-4	-2	-5	-1	1	-1
-4	-1	-6	-3	-5	-14	3	-2
6	2	6	2	-2	-2	-9	-6
6	2	6	2	-2	-2	-9	-6
-2	2	1	-3	-4	-1	-5	-3
-2	2	1	-3	-4	-1	-5	-3
-1	-5	-4	-3	-1	0	2	0
1	2	0	-3	-3	3	0	1
3	4	0	0	2	5	5	1
-2	1	0	2	6	-4	-1	2
-3	-8	-6	-3	-2	0	1	-3
9	2	1	4	23	60	29	7
-25	-11	-8	-3	-15	-17	-3	-6
-1	-2	-6	-5	-9	-17	-6	11
-2	-14	-8	-5	-9	-10	-6	-4
-13	-16	5	-1	2	18	-24	-10
-8	-4	3	0	-4	15	-8	-20
-8	-4	3	0	-4	15	-8	-20
-8	-4	3	0	-4	15	-8	-20
-8	-4	3	0	-4	15	-8	-20
-5	17	9	-1	-9	0	-6	-3
-32	-17	-9	-6	-10	-6	-17	-13
13	30	5	-2	-5	-28	-3	2
29	11	-1	-1	2	29	3	0
9	-53	2	3	-2	5	9	-1
-7	-33	1	6	-2	-5	0	-1
-7	-33	1	6	-2	-5	0	-1
20	26	3	11	0	-28	5	8
7	-7	0	6	-2	9	2	1
8	-2	-4	-3	-3	-16	-7	3
8	-2	-4	-3	-3	-16	-7	3
2	7	1	-5	-7	-48	-18	-3
0	-2	0	-2	0	2	2	-3
3	17	-6	-17	-5	-8	-5	-2
3	17	-6	-17	-5	-8	-5	-2
3	6	2	-2	-1	-3	-3	0
-13	-24	-4	-11	-7	-11	-7	0
-1	10	16	-1	-4	-5	2	-5
-11	-14	3	-1	4	6	-13	-1
-3	-16	-1	-1	-2	7	7	1
2	19	-32	-25	-4	4	4	-5
-2	-19	-14	2	-2	-10	-4	1
4	15	-19	-8	-3	-9	-5	1
-3	0	18	6	5	18	-4	-4
-3	0	18	6	5	18	-4	-4
-2	-1	13	3	-3	-3	-3	-1
4	3	-18	-9	-4	-3	-4	-3
4	3	-18	-9	-4	-3	-4	-3
-2	-8	10	12	4	4	1	-2
-4	-9	-12	0	-3	-9	1	1
-1	2	12	1	0	7	2	-1
-6	-15	-2	0	0	4	3	-1
-2	-9	-2	2	-2	-3	-7	-1
0	-2	-3	2	-2	-2	1	0
-2	-1	1	-5	-3	-6	-5	0
0	-9	-3	-7	-4	5	-3	-1
-1	1	-6	3	-1	-2	-12	-3
0	-2	14	12	4	6	2	-4
1	-3	-7	-4	-1	0	-1	0
1	-3	-7	-4	-1	0	-1	0
2	-2	-4	-3	-2	-5	0	0
2	-2	-4	-3	-2	-5	0	0
1	6	-6	-3	1	6	-3	-1
1	6	-6	-3	1	6	-3	-1
-3	-8	-6	2	-4	-2	-1	-1
-2	0	-11	-7	-5	3	5	1
-2	0	-11	-7	-5	3	5	1
0	-10	-12	-4	-6	-5	0	1
0	-10	-12	-4	-6	-5	0	1
0	11	5	0	0	-1	0	-3
-2	-4	2	-3	-3	3	4	-6
-2	-4	2	-3	-3	3	4	-6
4	10	-4	-1	-3	2	-3	-3
4	10	-4	-1	-3	2	-3	-3
4	10	-4	-1	-3	2	-3	-3
0	2	3	-2	-3	-4	-4	0
0	-7	-1	0	-4	-4	2	1
-2	1	8	2	2	0	-1	-2
4	6	-7	0	-1	3	0	0
2	-4	-8	-4	-6	-1	-4	1
2	-4	-8	-4	-6	-1	-4	1
0	-8	-6	-1	-2	-3	-1	-4
-3	3	2	2	3	-5	-13	-3
2	8	-3	-1	-4	0	-7	-3
-2	-13	2	-6	-5	-6	1	-7
0	-11	-1	-1	0	-2	2	1
-1	-9	-10	-5	-6	0	-2	-1
-1	-9	-10	-5	-6	0	-2	-1
-1	-9	-10	-5	-6	0	-2	-1
-4	2	1	0	-1	0	1	0
0	-6	-5	-1	-3	-6	1	1
0	-6	-5	-1	-3	-6	1	1
0	-6	-5	-1	-3	-6	1	1
0	-6	-5	-1	-3	-6	1	1
0	-6	-5	-1	-3	-6	1	1
0	-14	4	4	3	-2	1	1
0	-14	4	4	3	-2	1	1
0	-14	4	4	3	-2	1	1
0	-14	4	4	3	-2	1	1
0	-14	4	4	3	-2	1	1
-2	-1	2	3	0	4	-1	1
-2	-1	2	3	0	4	-1	1
-1	-8	-7	-6	0	3	-1	-2
-1	-8	-7	-6	0	3	-1	-2
-1	-8	-7	-6	0	3	-1	-2
1	-5	-4	0	-2	-4	4	0
1	-5	-4	0	-2	-4	4	0
1	-5	-4	0	-2	-4	4	0
1	-5	-4	0	-2	-4	4	0
1	-4	-1	2	-1	2	5	0
-1	-2	0	1	3	6	5	-1
-1	-2	0	1	3	6	5	-1
7	8	-1	-3	-2	-4	-6	1
-6	-6	-5	0	-3	-26	2	5
8	0	-6	0	-4	-6	-4	0
-4	-9	-2	-2	-1	-3	-6	2
-28	-14	-2	1	0	6	2	-4
-6	-14	5	-1	-1	-15	-12	-3
-13	-12	-1	1	1	19	3	-1
-12	0	4	1	2	19	10	-1
13	-9	-5	-2	2	14	9	4
-5	-2	6	-1	-9	10	0	1
-12	-33	-6	1	-2	2	17	9
8	-8	-3	-4	0	12	-16	-7
-10	7	1	1	-3	8	-8	-3
-10	-12	-9	5	-1	-7	8	4
-2	-12	0	1	-3	-3	-13	-6
-12	-3	1	2	0	-4	6	7
1	-20	-5	-1	-4	-11	-7	-1
9	4	1	-5	-5	6	-8	-2
-4	2	5	-7	0	15	1	-5
9	-10	-4	1	-1	-10	-5	-1
2	1	6	3	0	-8	0	0
-1	-23	-18	-4	-2	-3	0	-4
5	-11	26	17	6	4	-14	-4
1	19	8	12	6	-5	-6	-2
1	6	5	4	-5	-7	-6	-3
-8	-27	-14	-13	-5	13	7	1
1	-9	-12	-3	-4	-4	3	0
5	10	-13	-8	1	-9	-2	2
-1	9	16	21	0	2	-4	-2
4	5	-9	1	0	-7	2	-1
4	5	-9	1	0	-7	2	-1
3	20	1	1	-1	3	-5	-3
0	2	4	-2	-3	1	0	1
3	0	1	3	2	-2	-5	-4
-4	-9	0	-5	-6	1	0	0
-2	5	2	-1	-2	2	1	0
-1	-8	-6	-6	-4	-3	4	0
-1	-8	-6	-6	-4	-3	4	0
0	-8	0	4	0	-2	1	-2
0	-1	14	5	1	0	0	0
0	-1	14	5	1	0	0	0
0	-1	14	5	1	0	0	0
0	-1	14	5	1	0	0	0
0	-1	14	5	1	0	0	0
0	-1	14	5	1	0	0	0
0	-1	14	5	1	0	0	0
0	-1	14	5	1	0	0	0
-3	-7	-4	-2	-3	2	-9	0
-3	-7	-4	-2	-3	2	-9	0
1	18	15	5	0	-2	1	2
1	18	15	5	0	-2	1	2
1	18	15	5	0	-2	1	2
-1	-2	10	-3	-4	-4	0	2
-6	-8	1	-4	-2	-3	2	2
-1	3	5	0	2	-7	0	-2
-1	3	5	0	2	-7	0	-2
-1	3	5	0	2	-7	0	-2
-1	3	5	0	2	-7	0	-2
7	2	7	2	-1	1	-2	-4
7	2	7	2	-1	1	-2	-4
2	-10	-5	1	-1	2	0	-3
2	-10	-5	1	-1	2	0	-3
2	-10	-5	1	-1	2	0	-3
2	-10	-5	1	-1	2	0	-3
2	-10	-5	1	-1	2	0	-3
1	1	7	1	-2	0	-3	-4
1	1	7	1	-2	0	-3	-4
1	1	7	1	-2	0	-3	-4
1	1	7	1	-2	0	-3	-4
1	1	7	1	-2	0	-3	-4
-3	-5	-4	0	-3	-3	-7	-3
-3	-5	-4	0	-3	-3	-7	-3
-3	-5	-4	0	-3	-3	-7	-3
-1	-9	3	4	3	0	-2	0
-1	-9	3	4	3	0	-2	0
-1	-9	3	4	3	0	-2	0
-1	-9	3	4	3	0	-2	0
0	5	-4	-1	2	3	-3	-1
3	0	3	1	-4	-7	0	7
3	0	3	1	-4	-7	0	7
-1	9	-5	-4	-3	1	4	2
-1	9	-5	-4	-3	1	4	2
-1	9	-5	-4	-3	1	4	2
-2	-4	-4	9	4	-2	-2	3
-7	1	-1	-2	-2	1	2	2
-7	1	-1	-2	-2	1	2	2
-2	-10	-9	-1	-3	-1	-1	-3
2	2	9	1	3	2	0	1
-1	-7	-8	3	-2	-3	-1	2
-1	-7	-8	3	-2	-3	-1	2
-1	-7	-8	3	-2	-3	-1	2
1	-2	-6	-10	-1	-1	1	-6
1	-2	-6	-10	-1	-1	1	-6
4	-1	-1	-2	-3	1	-2	3
4	-1	-1	-2	-3	1	-2	3
-3	0	-1	-2	-5	1	1	-2
1	-1	-5	5	2	2	2	2
0	-4	3	-2	-2	-3	-2	-3
-3	1	6	-4	-1	7	2	0
2	6	13	4	3	1	2	-1
-3	-3	-1	-7	-2	-2	-1	-2
0	1	3	0	1	1	3	-1
-2	-4	-5	1	1	0	-4	-4
2	1	-1	0	0	0	-5	-3
1	-1	-3	1	-5	-2	4	3
5	0	-1	-2	-3	-15	1	-3
11	2	0	0	-3	4	-5	-1
-5	-2	0	-4	-2	-5	-3	-8
-6	0	2	9	0	-19	-5	3
-11	-5	4	13	-3	-8	0	1
1	5	1	-7	-10	-51	-10	-9
6	-37	0	-6	4	42	-11	-16
27	16	-12	-10	0	1	0	-3
-24	-3	4	1	-5	-57	-2	5
-21	-25	-1	2	4	4	-12	-7
-11	-18	-14	6	1	2	-12	0
23	-2	-8	9	0	21	8	6
3	19	3	12	3	-8	2	-4
-5	-12	-4	4	4	27	4	-5
4	11	11	6	-5	-9	3	16
4	-12	-1	2	-2	-3	2	8
3	13	2	-4	-1	-11	1	5
5	24	19	-8	-2	-19	-4	3
-6	1	0	-9	-2	0	8	-5
-7	-5	-19	-33	-7	-5	0	-3
1	22	-4	-18	-4	5	-8	0
-7	3	5	0	13	2	-4	-6
-8	1	-3	4	1	-1	4	-1
-1	-22	-25	-12	-2	-13	-8	1
0	21	3	-1	-4	-14	-6	2
3	2	6	3	-7	-3	4	3
0	3	16	6	-7	-1	-6	2
1	-6	-6	3	-2	7	-1	0
3	6	1	-3	1	-1	-2	1
-1	7	3	-6	-3	-5	2	-2
3	8	-12	3	-2	-6	-4	-4
-2	7	8	5	-4	-3	-9	-4
-3	-9	3	-2	-5	-6	-3	-1
-1	-11	-5	2	-2	3	-4	1
0	4	-2	-3	-5	-6	0	-3
2	0	-3	2	-2	0	-5	-2
-2	6	13	2	0	7	1	2
-2	-15	0	0	0	2	3	1
3	4	0	2	-2	-5	0	0
-2	7	0	-1	-1	-2	-2	1
-4	-7	-4	-2	-3	-5	2	-3
2	10	-4	-4	-5	-1	-4	-2
-1	9	-2	0	3	2	1	1
-4	-24	-1	-2	-2	-1	-7	-4
-1	3	-1	1	0	-3	-5	1
1	-5	4	0	-2	-3	-7	-2
-3	-21	6	1	-1	5	1	1
-6	-9	-9	0	-1	-3	1	-2
10	15	-5	1	-1	-1	-2	0
-4	11	4	-1	-2	2	6	0
3	4	-3	2	2	-1	-1	3
-6	0	11	2	1	2	-2	1
-6	0	11	2	1	2	-2	1
-1	11	22	-2	1	5	1	0
7	3	-12	-6	-7	-6	-9	-2
7	3	-12	-6	-7	-6	-9	-2
4	5	3	4	-1	-2	1	-1
4	5	3	4	-1	-2	1	-1
-2	-10	-5	-1	1	-4	3	-4
10	22	-10	0	3	10	13	3
-6	-14	-9	1	-1	-2	-14	-2
3	0	5	-5	-3	1	3	2
-2	0	-1	3	3	6	-1	-3
0	6	-1	-6	-4	-3	4	-3
-2	1	-5	-3	-1	1	-2	0
-1	-3	-1	-1	-4	-11	-6	-3
-1	-3	-1	-1	-4	-11	-6	-3
0	-1	-8	-2	1	0	2	1
0	-1	-8	-2	1	0	2	1
1	-3	-2	-4	-3	-14	2	-1
2	-3	-6	-2	-6	-1	14	10
-3	5	-5	-3	1	5	-2	-2
10	8	3	6	3	-3	2	3
-2	-6	-3	-5	-4	0	-1	-2
0	-7	-15	1	4	-2	2	-3
5	5	0	-1	-3	3	8	5
-1	0	3	3	2	5	-2	-3
-11	-10	4	1	1	-2	-1	-2
-2	-12	-9	-4	-4	-18	-1	-1
-2	-4	-1	4	-3	-4	-1	-1
-4	10	3	3	-1	-4	2	0
-4	10	3	3	-1	-4	2	0
-1	11	-12	-3	2	-1	-1	-2
1	1	-2	-1	-4	1	-3	-3
-2	-1	0	0	0	-1	-3	0
0	-6	-4	-4	-1	5	2	0
0	-6	-4	-4	-1	5	2	0
0	-7	-1	0	-4	-1	0	-2
-4	-14	1	0	3	3	2	1
1	4	-3	-1	-2	-3	-4	-2
1	4	-3	-1	-2	-3	-4	-2
1	4	-3	-1	-2	-3	-4	-2
-1	5	1	-7	-6	-3	-1	0
2	0	-2	-2	-4	-3	4	2
2	0	-2	-2	-4	-3	4	2
0	-1	0	-4	-4	-6	0	-6
-1	0	-4	-2	-3	-11	-2	-4
-2	-6	-2	-1	0	4	5	0
-2	-6	-2	-1	0	4	5	0
-1	-1	2	5	-3	-2	-10	-4
-3	-7	-6	-1	0	-4	-1	0
-3	-7	-6	-1	0	-4	-1	0
-3	-7	-6	-1	0	-4	-1	0
1	0	-5	-4	-3	-4	4	0
0	0	-1	-1	-4	2	0	-4
0	0	-1	-1	-4	2	0	-4
5	10	-1	-3	-1	-4	-1	0
5	10	-1	-3	-1	-4	-1	0
0	2	1	0	-1	4	1	5
9	3	1	-2	-1	0	3	3
9	3	1	-2	-1	0	3	3
-1	-1	-3	0	-2	5	3	0
-1	-1	-3	0	-2	5	3	0
-1	-6	-4	0	-4	6	6	2
-1	-6	-4	0	-4	6	6	2
-3	3	-2	1	0	-14	-8	5
14	21	6	-4	-3	11	-2	-9
3	25	-12	-4	-9	-40	-13	-4
3	25	-12	-4	-9	-40	-13	-4
-5	-24	-20	-1	0	19	23	10
-9	-5	3	-4	-1	1	-7	-8
9	25	13	6	3	-8	-16	-13
-3	-30	-20	1	-9	-18	-7	10
-23	-31	12	8	-1	-3	2	2
-17	0	-11	3	-6	7	6	-2
10	-2	7	-2	1	11	-1	5
0	3	6	-7	-1	-9	-7	-6
11	7	-10	-15	-5	7	-2	0
-12	9	-11	-15	-3	-17	-6	1
5	4	-5	-8	-1	-7	-3	-1
-10	-13	-4	-7	-3	7	5	1
2	-5	-19	-7	-3	-13	1	1
1	22	1	4	0	-10	-2	3
9	-10	4	2	-4	-21	-2	1
-2	-27	-27	-13	-4	-15	-3	3
-2	-13	-14	6	5	10	2	0
0	28	8	-1	-7	-10	-6	-2
0	28	8	-1	-7	-10	-6	-2
-4	-18	-1	5	-3	4	-3	-2
0	1	1	-6	-5	-3	1	0
-2	5	2	5	1	-5	-2	-3
-3	-19	-5	4	1	-2	5	-2
3	16	7	7	6	1	-9	-1
3	16	7	7	6	1	-9	-1
1	16	9	7	0	3	3	0
-3	0	-2	2	-1	-1	0	-2
-3	4	-1	0	-3	-6	-17	-7
-2	-3	6	4	0	2	0	-1
-4	-3	2	1	-2	-9	-2	1
-1	-1	-2	-2	-3	1	-5	-4
0	-4	0	-2	-3	-3	4	0
1	-2	-2	-4	-4	2	0	-1
1	-7	1	2	1	-3	-1	-2
1	-7	1	2	1	-3	-1	-2
1	-7	1	2	1	-3	-1	-2
-2	-6	-5	-4	-4	-8	-8	-3
-2	-6	-5	-4	-4	-8	-8	-3
1	-9	-1	-2	-3	-3	-7	-3
1	-9	-1	-2	-3	-3	-7	-3
-1	-14	-7	0	-3	-3	-3	-3
0	-10	-5	-3	-4	-2	3	1
1	3	6	0	1	2	0	2
-3	5	-1	-3	-7	-4	-4	-5
2	-5	-7	3	-3	-9	-3	0
5	23	-3	1	-2	2	2	2
5	23	-3	1	-2	2	2	2
1	1	0	2	0	-2	1	0
-4	-13	-5	-10	-2	8	-4	-2
-4	-13	-5	-10	-2	8	-4	-2
-2	-3	-5	-4	-2	-3	1	0
0	4	1	1	-2	8	-2	-5
0	4	1	1	-2	8	-2	-5
0	4	1	1	-2	8	-2	-5
-5	-8	2	-4	-3	-1	2	1
1	2	5	4	2	7	0	1
-5	-2	-6	0	-7	-7	-4	-6
-5	-2	-6	0	-7	-7	-4	-6
0	-3	-3	0	1	-4	-2	-2
0	-3	-3	0	1	-4	-2	-2
-1	-6	-10	-5	-4	-6	-2	-1
5	9	2	2	1	1	-10	-2
-2	-19	0	-2	-1	2	1	-1
-2	-19	0	-2	-1	2	1	-1
-5	12	1	-2	-6	-1	-5	-1
-5	12	1	-2	-6	-1	-5	-1
-2	-2	-6	0	3	4	5	-1
2	20	-1	1	-2	-2	7	1
1	-5	-2	0	1	-2	1	-3
-1	-7	-3	-3	-2	-3	-2	-3
-2	-14	-4	-1	0	-2	-3	-2
-2	-7	9	3	-2	2	2	-2
-1	5	1	0	2	3	1	-1
-1	-4	0	1	-2	0	-1	-1
2	-1	-2	-2	-3	0	2	-2
-6	8	-3	-4	-1	-1	-1	0
-6	8	-3	-4	-1	-1	-1	0
2	-5	-3	0	-2	-6	0	3
-12	5	1	-2	-1	-2	-1	0
-3	0	1	0	-4	-5	-7	-3
-3	0	1	0	-4	-5	-7	-3
-3	2	-1	0	-4	-6	-1	5
-5	-3	-2	-1	-3	2	-2	-1
4	-3	-2	1	0	2	1	1
-3	1	-1	0	1	10	2	-1
4	5	-3	-2	-5	-5	-6	-5
1	-15	1	3	4	-2	-1	3
-3	5	1	-1	0	5	-3	-3
1	22	-1	6	2	6	-16	-2
13	3	-1	1	3	11	3	6
8	31	-16	-6	-7	-33	-13	-9
10	0	-3	1	-7	-40	9	15
30	17	0	3	-3	9	7	5
8	-47	-19	3	-3	-3	-10	-4
-8	18	-11	4	3	5	-8	-13
-16	-8	4	9	2	8	15	-3
-3	-12	-6	7	-2	-2	12	-7
42	6	1	4	-9	-32	4	20
-58	-24	-1	0	-10	-61	-27	-7
-12	-5	-6	-13	-1	-5	3	2
9	25	-3	-17	-2	5	1	0
-8	-21	-12	-11	-5	-26	9	5
18	7	1	-9	-1	12	9	1
11	-31	20	1	1	19	-1	1
-1	7	-13	-1	-3	9	-1	-2
-3	9	-8	-3	-1	-2	-7	-3
0	-1	2	15	2	-3	9	11
4	6	-11	-7	-6	5	8	-2
-4	32	26	12	-4	-3	-18	-4
-3	9	5	5	5	4	1	1
-4	-3	-8	-8	-6	-3	-3	-4
-5	10	0	2	3	-6	2	0
-2	-9	0	-3	0	3	4	0
4	8	-10	-2	-2	-5	1	-1
-4	-14	1	-3	-2	0	-6	-4
-6	-30	0	3	1	7	4	0
-4	4	4	1	0	-2	-1	0
0	6	-4	2	-3	2	-1	1
0	-9	1	0	-2	2	-2	-4
0	5	-2	-3	-1	0	3	1
0	5	-2	-3	-1	0	3	1
0	5	-2	-3	-1	0	3	1
0	-9	-2	1	-1	-4	-10	-5
2	11	4	-4	-4	-8	-2	1
2	11	4	-4	-4	-8	-2	1
0	-6	3	4	0	9	2	-1
0	-9	3	1	-2	-6	-3	0
2	1	-3	3	-2	-1	-6	0
0	2	-3	-3	-1	5	11	4
-8	15	16	4	0	2	-3	-4
-1	6	-14	-11	-4	-1	-6	-2
4	4	1	-3	-2	0	3	-2
-1	1	3	-2	-1	5	5	0
-1	5	-13	-3	-3	-5	0	1
-1	-5	-1	-3	-2	1	6	4
4	0	0	-4	-4	-2	-1	0
-5	0	1	0	0	-6	-11	-9
4	-3	-3	2	1	-4	-1	0
-3	-8	-4	-2	-1	-1	0	2
-1	-16	-2	-5	-3	-1	-3	-1
-2	-15	-6	1	-1	-3	4	-1
-1	1	3	-1	-1	2	-1	0
4	9	3	12	-3	-21	-11	-4
1	2	-6	-7	-5	-1	3	-2
-3	-2	0	-1	2	2	0	-4
4	13	2	-2	-2	4	3	0
-2	-1	-7	0	-1	0	2	2
-2	-1	-7	0	-1	0	2	2
0	1	-2	-2	-3	-8	-3	-2
0	-2	-8	-4	-5	-2	-3	-5
-3	-6	-3	-4	-2	-1	-4	-1
-1	-3	-1	-1	0	-1	1	2
-1	-3	-1	-1	0	-1	1	2
-3	15	-6	-2	-2	-3	-2	1
-2	-13	2	-1	-1	2	2	-1
-11	-5	5	2	-1	2	-5	-6
2	4	1	-1	-1	0	5	0
2	4	1	-1	-1	0	5	0
3	-1	-2	0	-3	0	1	-1
8	5	1	-1	-1	-5	-4	-6
12	-1	-6	-2	0	9	-4	-2
-1	-2	-5	-3	-2	-23	-9	-2
1	-5	2	1	-2	-7	4	-13
3	1	-6	-1	-18	-73	-23	7
-27	-4	-7	-1	-8	-31	-1	2
17	4	3	-1	3	55	17	-3
-2	-32	1	-1	0	20	-1	-1
-1	9	1	-1	-7	-45	-20	-12
-9	9	-8	1	7	38	13	1
-26	-37	3	1	-1	6	24	14
13	23	-3	1	-3	10	-1	4
13	-1	12	6	-1	9	-2	1
26	-17	-1	6	2	26	-5	-6
-8	10	-2	2	0	4	0	-11
-8	10	-2	2	0	4	0	-11
9	23	0	5	2	8	22	5
-3	-11	1	-4	-2	2	-20	-19
3	-13	-3	-15	-4	8	-11	1
-6	-15	6	-14	1	27	1	-12
-5	2	0	-9	-2	-9	7	3
-6	18	6	-4	1	-15	-10	-4
-20	-58	-2	-4	1	22	3	1
-6	10	6	-1	-4	-20	-17	1
10	-23	3	0	-3	9	7	-5
4	18	13	8	-2	-25	-3	-4
2	8	7	16	5	24	7	0
-8	-21	5	1	1	-13	-5	1
1	-53	-2	-5	-5	2	1	3
4	41	-8	-7	-1	-2	6	1
-2	-4	11	-7	-2	14	-1	-4
4	3	-6	-10	-2	0	-2	0
1	3	-4	-4	-4	-5	-7	1
-6	7	-11	-5	-3	-8	-6	0
2	5	-9	-4	-3	-3	-3	-4
2	-12	-11	0	-4	-3	2	1
-7	-17	3	6	1	0	-2	0
-7	-17	3	6	1	0	-2	0
0	12	0	0	-4	0	1	-3
7	2	-9	-1	0	0	6	4
-3	1	1	0	-4	-6	4	2
-2	-2	-4	-1	0	1	6	4
7	11	2	5	0	-5	-6	-6
1	7	-10	-3	-5	-3	1	1
-8	-14	0	2	3	6	2	-4
-1	-3	-5	-3	1	0	6	1
-14	6	-1	-3	-3	-1	-3	0
-6	-23	3	2	2	-3	-4	-3
-6	-23	3	2	2	-3	-4	-3
4	-9	-7	-3	0	-2	-3	-1
3	-6	3	4	-1	1	2	1
-2	2	-10	-4	0	-3	-2	-2
9	-2	-1	-3	-4	3	1	-6
-1	-1	-1	-1	-3	-8	2	0
0	3	7	0	0	0	-5	-4
-2	-10	-2	0	4	5	1	-1
0	-2	-3	0	-8	-22	-18	-2
2	10	9	1	1	3	0	-3
2	10	9	1	1	3	0	-3
-3	-6	-5	-1	-3	-1	-5	-1
-2	-5	-4	-1	-1	-1	-12	-3
-1	-4	-1	-4	-3	-7	0	1
-1	-13	-3	-4	0	7	3	-3
-1	-13	-3	-4	0	7	3	-3
3	4	-1	2	-3	-7	0	4
-5	-14	1	1	-1	0	1	0
-1	3	0	-2	-2	1	-5	-3
-1	0	-1	0	-1	3	-1	-2
-1	-1	2	4	2	9	-4	-4
0	3	1	-1	1	2	-7	-3
0	3	1	-1	1	2	-7	-3
-3	-1	-1	-1	-3	-7	2	1
-5	-1	-2	-1	-3	-2	3	2
9	0	-1	-1	-4	-8	2	0
2	1	0	-2	0	-14	-9	2
-4	2	1	0	1	0	-6	-7
0	-5	0	-3	-1	6	3	-1
-8	12	3	-3	-1	-1	-2	-7
-1	-1	0	0	-3	-1	4	2
18	2	0	-3	-4	6	1	5
28	18	0	-2	-1	0	6	2
-9	-26	-13	0	-7	-39	-3	-4
44	-8	-11	0	-6	2	1	22
44	-8	-11	0	-6	2	1	22
29	42	14	-1	-2	51	26	4
-14	-16	5	9	5	14	-3	-1
-14	-16	5	9	5	14	-3	-1
11	7	1	7	-10	-57	-14	17
5	-26	11	6	1	11	-2	0
0	7	-5	-1	-9	-43	-1	8
-50	-11	-11	-14	-6	-15	2	2
-3	4	-5	-16	-4	-22	-3	-1
4	15	2	-15	-7	-25	5	0
5	3	-8	-13	-4	-4	8	4
-15	-14	-6	-8	-3	-12	-6	-2
-2	-1	-6	-5	1	7	8	6
-13	-28	-4	-6	-5	-7	7	6
18	-18	3	-2	5	11	-11	-7
-15	15	-5	0	-1	-22	1	-4
14	36	6	-3	-5	14	13	1
-15	-9	-16	2	-4	-9	2	0
6	4	4	12	8	23	12	2
4	-28	-9	-6	-1	4	9	4
15	8	-9	1	-1	-6	-3	-1
-3	9	-1	5	-2	-6	-2	0
-2	-13	-16	-7	-6	-8	-16	-4
0	18	16	2	2	-2	-9	-2
0	-2	-2	-3	-3	-1	6	1
-2	0	3	2	-1	3	-8	1
2	1	-3	-2	-2	-9	-8	-2
2	1	-3	-2	-2	-9	-8	-2
-8	-8	0	-2	1	12	0	-5
2	2	-1	2	-1	1	-4	-3
-2	-1	5	0	0	3	-3	-1
2	-1	-6	1	2	-1	1	-1
-2	-3	4	1	2	1	3	-6
-3	0	-1	-1	1	2	0	2
-3	0	-1	-1	1	2	0	2
-2	-4	9	3	0	1	2	-3
2	0	-11	-4	-3	-5	-2	-2
8	-9	1	-1	-2	-2	-8	-1
8	-9	1	-1	-2	-2	-8	-1
-4	6	7	-3	-5	-2	0	0
0	11	8	-1	-3	5	-2	0
-3	-2	0	-2	-3	1	9	4
-1	-6	5	-1	-3	0	-3	-2
-1	3	0	0	-3	-5	1	0
0	-5	2	2	-2	6	0	-1
2	-1	-2	-2	1	0	-1	2
1	-2	2	0	0	3	-1	2
-4	-4	-4	-2	4	0	-12	-4
-4	-4	-4	-2	4	0	-12	-4
-1	-3	-6	0	1	3	1	-1
-1	-3	-6	0	1	3	1	-1
-5	-4	-5	0	0	-5	-9	-4
0	-9	-6	-1	-5	-8	2	2
0	9	-5	-2	1	0	3	0
0	9	-5	-2	1	0	3	0
-5	-18	-3	4	0	7	6	-1
-3	9	-5	-2	1	-1	14	3
4	0	-7	-1	-2	5	1	0
-5	-4	2	-1	2	2	0	0
-2	-5	-8	-1	0	-11	-5	-2
-2	-5	-8	-1	0	-11	-5	-2
0	-7	2	2	-1	0	2	0
1	4	-6	-3	-2	-4	3	2
-2	1	-5	-2	24	4	-6	-3
-1	3	-1	-2	-21	-2	-3	0
-1	-8	-5	2	-11	-1	5	3
-1	-7	1	-3	-7	-12	-7	-2
2	-10	-1	3	0	-2	9	4
-2	-3	4	-4	-2	9	9	1
0	4	-3	2	0	6	-1	-1
0	-7	-2	-3	-2	0	-6	-5
-1	4	-1	0	2	4	0	-3
0	-8	-2	1	-1	-13	-9	-10
0	3	4	3	1	0	1	4
0	3	4	3	1	0	1	4
5	11	3	0	0	7	2	-1
-1	2	1	-1	1	1	-4	0
-4	-1	5	1	0	8	7	2
14	7	0	-4	0	-4	2	11
-5	-5	-1	-1	-3	-7	-6	-7
12	4	8	0	-2	9	-7	-15
2	6	0	0	-1	5	7	6
-2	4	0	-1	-3	-18	-10	4
3	4	0	1	0	8	15	3
4	1	-1	-1	0	-3	-3	-1
-2	-5	0	2	4	16	8	-12
-28	-48	-4	-1	-3	-19	-11	-5
-28	-48	-4	-1	-3	-19	-11	-5
2	-4	-5	-2	8	41	12	8
12	18	-3	-3	-7	-22	-2	7
-1	-12	4	-4	5	41	-8	-16
-19	14	5	1	-4	38	2	8
3	8	3	4	1	-14	-1	-5
21	34	35	7	-8	-58	-49	-24
6	-19	-22	3	-7	-50	-6	-12
-2	3	-14	5	-1	-8	-9	6
28	-2	8	4	-5	-7	27	14
32	32	11	-9	1	15	3	5
-91	-8	-1	-23	2	-27	0	-12
12	13	-6	-19	0	23	4	-5
21	17	5	-14	2	36	7	4
-29	-22	4	-4	0	19	-10	-4
-14	-24	-7	-1	2	-19	18	13
27	-37	-13	-1	-1	-21	7	4
10	14	9	0	-3	35	-1	-4
-2	20	18	-1	0	9	-18	-12
-4	39	-1	7	3	8	5	1
2	-7	1	-1	0	0	-3	-1
-6	-45	15	3	-3	-1	-23	-3
-8	-33	-9	-2	-1	12	6	-1
-4	2	24	10	6	15	6	3
1	0	19	0	-2	6	1	1
5	17	-9	-4	-1	2	-7	-2
0	-14	-6	-3	-6	-2	-7	-1
1	9	4	7	0	2	1	-3
-1	-3	1	1	-1	-5	7	2
-1	-5	-7	0	-4	-1	0	1
-2	0	-6	1	1	0	0	0
2	-14	1	0	0	0	9	3
-7	16	5	0	-3	3	4	1
1	-1	-5	-1	-3	-3	-3	-6
-1	7	6	1	0	9	0	-3
-1	7	6	1	0	9	0	-3
-1	7	6	1	0	9	0	-3
-1	-3	-4	-2	-4	-6	-14	-3
6	-16	-1	-1	-4	4	-3	-1
-2	5	6	1	1	1	2	1
5	7	-6	-5	-4	-6	-6	1
-4	11	5	0	-3	1	8	1
-9	-7	-4	0	-3	-1	-1	-2
5	-2	0	-4	-1	-12	-8	0
0	-3	4	-1	-2	1	-3	-2
4	-10	-11	1	-1	4	0	1
-3	0	-5	-2	-3	-6	-10	-8
2	8	-3	1	-4	0	0	-2
1	1	-5	-4	0	-4	0	3
-1	6	8	3	0	4	-1	-2
-15	-19	-5	-2	-3	-10	-9	-4
-2	-10	2	0	0	3	-3	-3
-1	-18	7	2	-1	-1	3	3
-1	10	4	1	2	4	0	0
1	-6	-4	-1	-1	5	-1	0
1	-6	-4	-1	-1	5	-1	0
-1	1	4	0	-1	-1	2	-2
-5	-2	-2	-3	-4	-3	-11	-2
4	9	-2	-2	1	1	2	1
-3	3	-4	-2	-5	-6	5	0
3	1	-1	-1	1	1	-4	0
3	-13	7	4	0	7	-1	0
-3	-13	3	-1	-2	1	-4	-2
4	5	5	3	2	1	2	-2
2	7	0	-2	-3	-13	-3	0
1	8	2	-1	0	2	-8	-1
-2	-2	-3	-5	0	1	-4	-4
2	-1	1	0	-2	4	-2	-1
2	-1	1	0	-2	4	-2	-1
1	1	2	-1	1	0	-3	-4
-2	-4	-8	-2	-5	4	6	12
-5	4	2	-2	0	9	2	-3
-6	-5	-8	1	-10	-38	-6	6
-6	-5	-8	1	-10	-38	-6	6
1	0	6	1	-1	34	10	-9
1	0	6	1	-1	34	10	-9
18	7	5	-3	4	16	18	7
-6	-20	17	1	-7	-14	25	14
9	8	-16	-7	-6	-9	-15	-15
25	-7	-11	-1	-4	-48	7	-3
-37	-31	3	0	-6	-32	-6	14
20	-34	-11	1	-9	-30	-10	0
16	-19	-8	10	-4	-44	-17	-1
-12	3	-1	7	0	27	3	0
-12	3	-1	7	0	27	3	0
14	17	8	-1	-1	-40	-9	0
-22	-1	2	0	5	3	18	-3
8	1	2	-4	0	5	-7	-5
32	5	-6	-10	-1	7	0	4
2	8	1	-12	1	15	2	-4
2	8	1	-12	1	15	2	-4
12	13	0	-13	-6	-4	-9	-5
-5	-22	-8	-5	4	29	0	-6
10	53	-33	-7	4	-4	8	-3
-7	0	21	9	0	10	0	-2
-4	-43	-2	13	-6	-10	-10	-7
-13	-21	-14	-2	-4	4	-6	-1
-11	-11	-21	-7	-1	-8	11	4
-8	-6	-13	-17	-7	-4	-2	-6
-2	-30	1	-2	-3	-13	1	2
7	10	-8	3	1	2	-16	-6
-3	22	8	5	1	-18	-4	-1
-7	-13	11	2	-1	4	-3	2
1	4	-9	-5	-4	-14	-1	-1
-6	-12	-2	1	1	5	-3	-2
-4	5	7	3	-1	0	2	2
-4	5	7	3	-1	0	2	2
1	2	-8	-2	-1	-1	4	2
-3	-2	1	1	-3	7	9	3
-1	14	-3	-2	-2	4	-2	-2
-5	0	-2	-2	-1	-5	-2	-2
-2	-1	-2	-3	-4	-1	4	-5
5	6	0	2	-1	1	0	-1
5	6	0	2	-1	1	0	-1
0	4	6	-1	2	3	-2	-3
0	4	6	-1	2	3	-2	-3
-18	-27	-8	-3	-3	-14	-6	-8
-3	-7	-6	-2	-2	-4	1	1
-2	-4	-1	0	-1	-2	-5	-3
9	-4	-1	-1	-2	2	4	2
9	-4	-1	-1	-2	2	4	2
9	-4	-1	-1	-2	2	4	2
2	0	-6	-1	-3	-9	-13	-1
2	0	-6	-1	-3	-9	-13	-1
1	0	-6	0	-2	-1	6	4
-3	-4	1	1	-1	-1	-3	-2
-1	7	1	-1	-1	3	4	4
-1	7	1	-1	-1	3	4	4
-1	7	1	-1	-1	3	4	4
-1	7	1	-1	-1	3	4	4
-1	0	-5	-2	-2	-5	3	2
-1	0	-5	-2	-2	-5	3	2
-2	1	5	-1	-3	-7	-12	-9
-2	1	5	-1	-3	-7	-12	-9
-2	1	5	-1	-3	-7	-12	-9
-3	-3	0	-1	-1	-14	-15	-4
3	7	8	2	1	0	-1	-1
-1	-4	-7	-1	-1	2	1	-1
0	2	3	-1	-1	0	9	1
0	2	3	-1	-1	0	9	1
0	-8	-2	-3	1	2	-4	-4
-4	1	5	-1	-3	-6	-7	-3
2	0	1	-1	-3	0	5	3
-3	-3	-1	-1	-1	-3	-3	-1
3	5	6	3	-2	2	2	2
-2	9	3	2	-2	4	-4	-4
-1	-11	-2	-1	-2	3	4	1
-1	7	0	-3	3	2	-3	-4
0	-3	0	-1	-1	0	0	0
2	5	-2	-1	-3	-4	0	0
-9	4	0	0	1	2	1	-1
-4	4	-2	-1	-3	-1	-3	-3
6	5	4	-2	0	4	-7	-8
-11	-8	-2	0	-5	-4	1	4
-11	-8	-2	0	-5	-4	1	4
8	-2	-3	1	-7	-47	-17	-10
-9	-5	-4	-1	-3	7	3	5
-5	-5	1	-3	-4	2	-2	1
12	-2	3	0	0	7	5	-3
7	-8	-11	-1	1	22	-4	-2
9	40	0	-2	-10	-53	-12	9
8	5	-12	6	-1	-30	-6	-8
-38	-38	10	-9	-12	-35	-11	-9
5	11	-12	-2	-3	33	7	1
41	24	6	3	-5	-23	-25	2
-30	-33	2	2	10	79	20	24
0	15	10	10	-4	-4	16	1
19	-1	-4	1	0	-29	-5	-2
-10	20	7	3	1	-13	-6	9
-71	-44	5	-7	7	60	24	-10
6	1	-6	-7	-4	-33	1	-9
-8	-12	2	-12	3	22	1	9
6	17	-9	-9	-4	-23	-9	-1
2	-16	-7	-14	-6	2	-11	-10
5	5	-5	-4	1	1	-5	-4
-1	-34	8	-12	-8	1	-6	-1
-23	-28	0	2	1	-7	-8	0
-7	-30	8	7	-2	-20	-13	-3
16	66	15	11	-3	2	8	-2
12	22	-34	-6	-5	-13	0	2
-3	-9	3	0	-1	13	-9	-6
-3	-9	3	0	-1	13	-9	-6
2	-6	7	4	-4	-8	7	-2
-1	4	2	-1	0	11	-6	-1
0	6	9	2	0	-6	0	-2
1	-4	3	-11	-4	-4	-5	0
-6	-55	-14	-3	-2	1	2	-2
-6	-18	5	2	-2	2	-2	-1
-5	-9	14	1	-2	5	0	-2
[truncated: 1,552 more rows]
