# Supplementary material for: Flexible Virtual Reality System for Neurorehabilitation and Quality of Life Improvement
Source: Sensors (Basel). 2020 Oct 23;20(21):6045. doi: 10.3390/s20216045 (PMC7672612; doi:10.3390/s20216045)
Supplement: Supplementary file 1 [file sensors-20-06045-s001.zip › S4_EMG/User2/WhackAMoleTest2.txt]

0	0	0	0	0	0	0	0
0	4	-1	-2	-1	-1	-2	0
-1	-4	-1	-1	0	-1	-3	-1
2	0	-3	-2	-1	-1	0	0
2	0	-3	-2	-1	-1	0	0
2	0	-3	-2	-1	-1	0	0
-2	3	-2	-1	-4	-1	0	1
-2	3	-2	-1	-4	-1	0	1
-2	3	-2	-1	-4	-1	0	1
-2	-5	-3	-1	1	-1	-4	-2
0	9	1	-1	-2	-1	0	-2
0	9	1	-1	-2	-1	0	-2
0	9	1	-1	-2	-1	0	-2
0	9	1	-1	-2	-1	0	-2
0	9	1	-1	-2	-1	0	-2
-1	-2	1	1	-4	0	-1	-2
1	3	-1	0	1	0	0	-1
1	3	-1	0	1	0	0	-1
-1	-2	0	0	1	0	-2	1
-1	1	1	-1	-3	1	-1	-2
-1	-5	-1	-2	0	-2	-2	0
0	-5	0	0	-4	2	1	0
-1	1	1	-1	-1	-2	-1	0
-1	1	1	-1	-1	-2	-1	0
-1	0	-1	-2	1	-1	-3	0
0	3	-1	0	2	-1	1	0
0	3	-1	0	2	-1	1	0
0	3	-1	0	2	-1	1	0
-2	-2	0	0	-2	1	-4	-1
2	1	-3	-2	-5	-3	0	-1
2	1	-3	-2	-5	-3	0	-1
2	7	4	0	-3	-1	-1	-1
2	7	4	0	-3	-1	-1	-1
0	-3	-2	-1	-2	-2	1	-1
-1	-4	-2	-1	-4	-1	-3	-2
-1	-4	-2	-1	-4	-1	-3	-2
-1	-4	-2	-1	-4	-1	-3	-2
0	-1	-2	-2	-1	-3	-1	-2
0	-1	-2	-2	-1	-3	-1	-2
0	-1	-2	-2	-1	-3	-1	-2
-2	-3	1	-1	-2	2	-2	1
-1	-1	1	-2	-1	1	0	-2
-1	-1	1	-2	-1	1	0	-2
0	-3	-5	-2	2	-1	2	0
-2	-2	1	1	-2	1	-1	0
-2	-2	1	1	-2	1	-1	0
-2	-2	1	1	-2	1	-1	0
-1	0	0	-1	-4	-3	-1	-1
-2	-13	2	1	-2	1	1	1
-2	-13	2	1	-2	1	1	1
0	8	-3	-2	-1	-3	-2	-3
0	8	-3	-2	-1	-3	-2	-3
0	8	-3	-2	-1	-3	-2	-3
1	9	0	0	0	-2	-2	-2
1	9	0	0	0	-2	-2	-2
1	9	0	0	0	-2	-2	-2
1	6	5	1	0	-1	-3	-3
-1	-5	-1	-2	-3	0	-1	-2
0	1	-2	-1	-1	0	2	1
-2	-5	0	0	2	-1	-2	-2
0	0	-3	-2	-2	0	-1	0
0	5	-1	0	-3	-2	-4	-1
-2	-8	0	-1	-2	-1	-1	-1
-2	-8	0	-1	-2	-1	-1	-1
0	1	1	-2	2	1	0	0
-2	-2	0	-2	-3	0	2	3
-2	-2	0	-2	-3	0	2	3
-2	-2	0	-2	-3	0	2	3
-1	0	0	0	-3	-3	2	-1
-1	0	0	0	-3	-3	2	-1
0	-6	-1	-1	-2	0	0	0
-1	-4	-1	1	-1	2	-2	0
0	1	1	-2	-3	1	-1	0
0	1	1	-2	-3	1	-1	0
0	5	-1	1	-2	-1	0	0
-2	-8	-1	0	-1	1	0	0
-1	-3	-1	-1	-1	0	-3	-1
-1	-3	-1	-1	-1	0	-3	-1
-2	-4	0	0	-2	-2	1	-1
0	4	1	-1	0	0	1	0
0	4	1	-1	0	0	1	0
0	4	1	3	-3	-4	1	-2
0	1	0	-1	-4	-3	2	0
0	-8	-3	-2	-5	-2	-2	0
-2	1	1	0	-4	2	-2	0
-2	1	1	0	-4	2	-2	0
-2	1	1	0	-4	2	-2	0
-2	1	1	0	-4	2	-2	0
1	6	-2	1	-3	0	-1	-1
-1	1	0	-3	-2	0	-4	-1
-2	-5	1	1	-5	-2	-1	-2
-2	-5	1	1	-5	-2	-1	-2
-2	-5	1	1	-5	-2	-1	-2
-1	-8	-3	-1	0	1	1	-1
-1	-6	-1	-2	-1	1	1	1
-2	-6	-1	0	1	0	-4	-1
3	5	0	0	-2	1	7	2
1	4	-1	1	1	1	1	-1
-2	2	4	1	1	-3	-6	-2
-1	5	-3	-2	-1	-3	-3	0
-4	-6	-1	-1	-1	0	-3	-1
0	-5	-5	-1	-4	-3	0	-2
0	-5	-5	-1	-4	-3	0	-2
-2	-2	0	0	-2	-2	2	0
-2	2	1	-1	-3	-1	2	0
-2	2	1	-1	-3	-1	2	0
0	0	-3	-1	-4	0	0	0
0	0	-3	-1	-4	0	0	0
0	0	-3	-1	-4	0	0	0
2	0	-1	-1	-4	0	0	0
-1	0	-1	-2	-3	1	0	-1
0	-1	1	-1	-1	0	4	1
-1	4	5	-1	-1	1	-2	1
0	-5	-5	-1	-1	-3	0	-1
0	-5	-5	-1	-1	-3	0	-1
-3	-10	-4	-6	0	2	-2	0
-3	-10	-4	-6	0	2	-2	0
-1	4	-4	-3	-2	0	0	-1
-1	-2	0	3	-1	-2	-3	-1
-1	0	0	1	-2	-1	-1	0
-1	0	0	1	-2	-1	-1	0
-2	4	2	0	-1	-1	-2	-2
1	3	0	-1	-3	-3	-1	-2
1	3	0	-1	-3	-3	-1	-2
0	1	-2	-2	-2	-2	-2	2
0	2	1	1	-3	-2	0	-2
-2	-3	-2	1	1	0	-1	-1
-2	-3	-2	1	1	0	-1	-1
-1	-10	-1	-1	-2	0	0	-3
1	0	-3	-1	1	-1	-3	-3
1	0	-3	-1	1	-1	-3	-3
-1	-1	-4	-1	4	-1	0	0
-1	-1	-4	-1	4	-1	0	0
-1	-1	-4	-1	4	-1	0	0
0	7	-1	1	-2	-2	-2	-1
-2	2	4	-1	-3	0	-2	0
-2	2	4	-1	-3	0	-2	0
0	0	-1	-1	0	-2	0	-1
-1	0	1	0	-5	1	-1	0
0	3	-2	-2	-4	1	-2	-2
0	-7	-4	-2	-3	1	0	1
0	-7	-4	-2	-3	1	0	1
0	-7	-4	-2	-3	1	0	1
1	3	-2	-1	-5	-2	-2	0
-2	-6	-3	-2	-1	-1	-3	-1
-2	-6	-3	-2	-1	-1	-3	-1
-1	1	1	0	-3	-1	-1	-1
1	0	0	-2	-2	-1	0	0
-1	-3	2	1	0	1	4	2
-2	-7	-3	-1	-3	-1	-1	-1
0	-2	0	0	0	-1	-1	-1
0	-2	0	0	0	-1	-1	-1
0	-2	0	0	0	-1	-1	-1
-1	3	-2	-1	0	0	-4	-1
-1	3	-2	-1	0	0	-4	-1
0	1	1	-3	-5	-1	-1	-1
0	1	1	-3	-5	-1	-1	-1
-1	2	-2	-1	-5	-2	-1	-1
0	-7	-1	-1	-3	0	0	-1
0	1	-1	1	3	-1	-1	0
-1	-5	-2	-1	-2	-1	0	0
0	-2	-4	-1	-1	-2	0	-1
-1	2	0	0	-3	-2	1	-1
-1	1	-5	-1	-2	-2	0	-2
-1	-4	-2	-1	0	0	-1	-1
0	2	2	2	-2	-3	-1	0
0	-7	-2	-1	-1	1	0	0
0	-7	-2	-1	-1	1	0	0
-1	8	3	-1	-1	-1	-4	0
-3	-11	-1	-1	0	0	-1	-1
-3	-11	-1	-1	0	0	-1	-1
-3	-11	-1	-1	0	0	-1	-1
1	5	-2	-3	-1	-3	-2	-2
-1	-3	-1	-1	-1	0	2	0
-1	4	3	-1	-2	-2	-1	0
0	8	1	-1	0	-2	-1	-3
0	8	1	-1	0	-2	-1	-3
0	4	-1	-1	-2	-2	0	1
-1	1	0	0	-1	-2	1	-1
-1	1	0	0	-1	-2	1	-1
0	-9	-1	0	0	-1	-1	-1
0	-9	-1	0	0	-1	-1	-1
0	-9	-1	0	0	-1	-1	-1
0	-9	-1	0	0	-1	-1	-1
1	2	1	0	-2	0	0	-2
1	-4	-3	1	-1	-5	-3	-3
1	-4	-3	1	-1	-5	-3	-3
-3	4	1	-3	-3	-2	-1	-2
2	4	1	-1	0	-1	-2	-1
2	4	1	-1	0	-1	-2	-1
0	5	-3	-3	-1	-1	-1	-1
0	5	-3	-3	-1	-1	-1	-1
0	5	-3	-3	-1	-1	-1	-1
-1	-2	0	1	-2	0	0	-2
0	0	-2	-1	-4	-1	-1	-1
0	0	-2	-1	-4	-1	-1	-1
0	0	-2	-1	-4	-1	-1	-1
0	1	-1	-2	-1	-1	0	-1
0	1	-1	-2	-1	-1	0	-1
-3	-11	-3	0	0	-1	1	0
-1	1	1	0	-3	-3	0	-1
-1	1	1	0	-3	-3	0	-1
-1	1	1	0	-3	-3	0	-1
1	1	0	-1	-4	1	-2	-1
2	5	-1	-1	-2	-1	0	-2
-1	-1	-1	-1	-1	0	1	0
-2	-2	1	1	1	0	-2	0
-2	-2	1	1	1	0	-2	0
0	5	-3	-3	-3	-1	-2	-1
1	3	-1	-1	0	-1	-1	-1
1	3	-1	-1	0	-1	-1	-1
0	-3	-1	-1	-3	1	-1	-1
-1	-13	-4	0	1	0	1	0
-1	-1	-2	1	-2	-2	-1	0
0	5	1	-2	-2	-3	-1	-1
-1	-5	2	-1	2	0	-2	0
-1	-1	1	-2	-3	-1	-1	0
-1	-1	1	-2	-3	-1	-1	0
-1	5	-2	1	-4	0	1	-2
-1	2	-1	0	-2	-1	-3	-1
-1	2	-1	0	-2	-1	-3	-1
-1	-7	3	2	1	0	4	2
-1	-2	-4	0	-3	-2	-2	-1
0	-3	-1	1	0	0	-3	0
-2	-2	-3	-2	-4	0	1	-1
-1	-4	0	-1	1	0	-3	-1
-1	-4	0	-1	1	0	-3	-1
0	-1	-1	-2	-2	-1	-1	-2
-1	-6	-3	-2	1	-1	-1	0
-1	1	1	0	-2	-1	-1	-1
-1	0	-1	-2	-3	-1	0	-2
0	0	0	0	2	-1	-2	-1
0	0	0	0	2	-1	-2	-1
0	-5	-1	0	0	0	2	0
-1	0	-1	0	-2	-3	-1	-3
-1	0	-1	0	-2	-3	-1	-3
-3	0	-2	-2	-1	0	0	-1
-3	0	-2	-2	-1	0	0	-1
1	4	0	0	-4	-1	-1	0
1	4	0	0	-4	-1	-1	0
0	0	-1	-2	-3	-1	-2	-1
0	3	0	0	-2	-1	-1	-1
0	3	0	0	-2	-1	-1	-1
-1	-2	0	-1	-2	0	0	1
0	0	1	1	-1	1	-1	-1
1	3	-2	-1	0	-2	-1	-1
0	4	1	-1	-1	-1	3	0
-1	-1	-2	-2	0	-1	-1	0
-1	-1	-2	-2	0	-1	-1	0
1	1	0	1	0	-2	0	-2
-1	-4	0	1	-1	0	0	0
-1	-4	0	1	-1	0	0	0
-1	-4	0	1	-1	0	0	0
-1	-7	0	0	-2	0	1	-1
-1	-7	0	0	-2	0	1	-1
-1	-7	0	0	-2	0	1	-1
-3	-5	0	-1	-1	-2	-2	-1
-3	-5	0	-1	-1	-2	-2	-1
-1	7	5	0	-2	-1	-2	1
-1	0	-1	0	-3	-2	0	0
-2	-3	-2	1	0	-1	2	0
0	0	0	-2	-3	-2	1	1
0	0	0	-2	-3	-2	1	1
-1	-12	-6	-2	-2	-1	-1	0
-1	-12	-6	-2	-2	-1	-1	0
-1	8	0	0	-1	-1	-1	-1
-1	8	0	0	-1	-1	-1	-1
-1	8	0	0	-1	-1	-1	-1
-1	8	0	0	-1	-1	-1	-1
-1	-4	-2	-3	-1	0	-2	-1
-3	-2	1	1	-4	-1	2	0
0	-9	-4	-1	-1	0	-1	1
0	-9	-4	-1	-1	0	-1	1
1	14	3	0	0	-2	0	-2
1	14	3	0	0	-2	0	-2
0	0	1	-1	-1	-2	0	-1
0	0	1	-1	-1	-2	0	-1
0	4	-2	0	-2	-1	-2	-1
-1	-2	0	0	-3	-1	0	-2
0	5	3	0	1	-1	-1	-1
0	5	3	0	1	-1	-1	-1
0	-1	-1	0	-4	-1	1	-2
-1	-11	-2	2	1	0	-1	0
-2	3	2	0	-3	-2	-2	-2
-1	0	1	-1	-1	-4	0	-1
2	-2	-1	-1	-2	0	2	0
-2	-1	-1	0	-2	0	1	0
-2	1	1	-1	-1	0	-1	-2
1	4	0	0	-2	-1	0	-1
1	4	0	0	-2	-1	0	-1
1	-2	-5	-3	-3	-1	0	0
1	-2	-5	-3	-3	-1	0	0
1	-2	-5	-3	-3	-1	0	0
0	1	-2	0	0	0	0	0
-1	-2	0	1	-3	-1	-3	-1
0	4	-1	-2	0	-1	2	0
-3	-12	-4	-3	-2	-2	-3	0
0	5	1	-2	-3	-1	0	-1
0	2	3	1	1	-2	0	0
1	-9	-3	-2	-1	0	-2	1
1	5	1	0	1	-2	0	0
-1	-8	-3	-2	-1	0	-1	-1
-4	-8	-1	0	-2	1	0	-1
1	3	1	0	2	-2	0	-1
1	3	1	0	2	-2	0	-1
1	3	1	0	2	-2	0	-1
-3	-10	-1	0	-1	1	-1	1
-3	-10	-1	0	-1	1	-1	1
1	-2	0	-1	-1	0	-2	-2
0	3	1	-1	0	-2	-1	-1
0	7	0	0	-2	-2	1	1
1	4	1	-1	-2	-2	-2	-1
0	2	-2	-1	-3	-1	-1	0
-1	-2	2	0	-3	-1	1	-1
-3	-15	-4	-2	-1	0	-2	-3
0	2	-2	-1	-2	-3	-2	-2
1	4	0	-1	0	-1	0	-1
1	4	0	-1	0	-1	0	-1
0	-2	-3	-2	0	-1	-1	-1
-2	0	-2	-1	-2	-1	0	0
-2	0	-3	-1	-3	0	-2	0
-2	-9	-1	-1	-2	-1	0	-2
-2	-9	-1	-1	-2	-1	0	-2
1	9	4	0	-3	0	-1	0
0	-4	-2	-3	-3	-2	-1	-1
0	2	-5	-2	-1	0	-1	0
-1	-1	0	0	-2	2	-2	-2
0	-1	-2	-2	-2	-3	-1	0
-1	5	0	-1	-4	-3	1	1
-1	5	0	-1	-4	-3	1	1
-1	5	0	-1	-4	-3	1	1
-1	3	2	-2	-2	-2	-1	-1
0	-1	-1	1	0	-1	0	0
0	1	2	1	3	-1	1	-1
-2	-14	-2	-2	-2	1	-2	-2
-1	-2	-2	-1	-4	-1	-1	-2
-1	1	-1	0	0	0	0	0
1	0	-2	-1	-3	-1	0	0
-2	-1	-3	-2	-2	-2	-1	-2
-1	-7	-2	-1	3	2	1	2
-2	4	3	2	1	0	0	1
-2	-6	1	1	1	1	2	1
-2	-6	1	1	1	1	2	1
-1	4	-3	0	-2	-1	1	-1
-1	0	-2	-1	-3	-1	-1	-2
-1	0	-2	-1	-3	-1	-1	-2
-1	-1	-1	-1	-3	-3	1	-1
0	-1	0	-1	-1	0	-1	-1
-3	-10	-1	-1	-4	1	-3	0
1	6	-1	-3	-3	-4	-2	-2
2	2	0	-1	-5	-1	-2	0
1	3	-3	-2	-3	-1	0	-1
1	1	0	-3	0	0	0	-2
-1	-10	-4	2	-3	1	-1	-2
-2	-1	-1	-1	0	-1	-1	-1
-2	-1	-1	-1	0	-1	-1	-1
-2	-6	-4	0	-3	0	0	0
-2	1	-2	0	0	0	-2	-1
1	2	-4	-2	-1	-1	-1	0
0	-4	-3	-2	-3	-2	0	-1
-2	4	0	0	0	-1	-1	0
-2	-1	2	1	-3	-1	-1	-2
2	9	5	1	-2	-2	-2	0
2	9	5	1	-2	-2	-2	0
-1	-4	-3	-1	-4	-2	-2	-2
-1	4	-2	-2	-1	-3	-3	-2
0	-2	-1	-3	1	-2	-3	0
0	-2	-1	-3	1	-2	-3	0
0	5	-1	0	-1	-1	-2	-1
-2	0	3	-1	-4	-1	0	-1
-2	0	3	-1	-4	-1	0	-1
0	-9	-2	-1	1	0	-3	-2
0	-7	0	1	2	-1	0	-1
0	-7	0	1	2	-1	0	-1
0	-1	1	0	1	0	1	0
0	-1	1	0	1	0	1	0
0	-1	1	0	1	0	1	0
-2	1	-2	1	-2	-1	-1	-1
-1	-3	-2	0	1	0	0	-1
-1	-2	0	0	-3	-2	1	-1
-1	-2	0	0	-3	-2	1	-1
-2	-3	-1	-2	-1	0	-2	2
1	5	2	-1	-3	-3	0	-2
1	7	-3	-3	2	-1	-2	-1
-2	0	2	-1	-3	-1	0	-1
-2	0	2	-1	-3	-1	0	-1
0	-1	-3	-1	2	0	-1	0
-2	-7	-1	0	-2	-1	1	-1
-1	-3	0	-1	-3	0	-1	0
1	1	-1	-1	2	-1	-1	-1
0	9	4	0	-1	-3	-3	-3
-1	0	-4	-1	-1	1	-1	0
-1	0	-4	-1	-1	1	-1	0
-3	-13	0	0	-2	2	0	0
-3	-13	0	0	-2	2	0	0
-3	-13	0	0	-2	2	0	0
0	3	-3	-2	-2	0	-1	0
-2	-13	1	2	1	0	0	-1
-2	-13	1	2	1	0	0	-1
-2	-13	1	2	1	0	0	-1
1	1	-2	-1	-1	-2	-2	-2
1	1	-2	-1	-1	-2	-2	-2
-2	0	1	0	0	-1	1	0
-2	0	1	0	0	-1	1	0
-3	-6	-1	1	-3	-1	-1	-1
-3	-6	-1	1	-3	-1	-1	-1
0	2	-1	-1	-4	0	1	0
0	-2	-3	-2	-4	-2	-1	-1
0	-2	-3	-2	-4	-2	-1	-1
1	10	1	-1	-1	-1	0	0
1	10	1	-1	-1	-1	0	0
1	10	1	-1	-1	-1	0	0
-1	-1	1	0	-2	-1	0	0
-1	1	1	0	0	1	1	1
-1	1	1	0	0	1	1	1
-2	2	0	-1	-2	0	-1	0
-2	2	0	-1	-2	0	-1	0
-2	2	0	-1	-2	0	-1	0
-2	2	0	-1	-2	0	-1	0
-1	-3	-1	-2	-4	-2	0	0
-1	-3	-1	-2	-4	-2	0	0
0	-2	1	1	0	-1	-1	-1
-2	-5	0	-1	1	1	0	-1
-2	-5	0	-1	1	1	0	-1
0	2	-1	-2	0	-2	-1	-2
0	2	-1	0	-2	-1	-1	-1
1	-1	2	-1	-3	-2	0	0
-1	-2	-1	-1	-5	-1	0	-1
-1	-2	-1	-1	-5	-1	0	-1
0	-1	-2	1	-2	-1	1	-1
0	-1	-2	1	-2	-1	1	-1
0	-3	0	-2	-1	0	-1	-1
0	-3	0	-2	-1	0	-1	-1
0	-3	0	-2	-1	0	-1	-1
1	4	1	-2	-2	-1	-1	-1
-4	-16	-3	-1	2	1	-2	1
-4	-16	-3	-1	2	1	-2	1
-4	-16	-3	-1	2	1	-2	1
-1	0	-3	-2	-3	0	-2	0
-1	-7	-5	0	0	-2	1	-1
-3	-3	-3	-1	-2	0	-1	0
1	2	-2	-2	2	-1	-1	-1
1	2	-2	-2	2	-1	-1	-1
-2	4	1	-1	-3	-2	3	0
0	2	-2	-1	-4	0	-2	-1
0	2	-2	-1	-4	0	-2	-1
-2	0	4	-1	-1	0	0	-2
-2	0	4	-1	-1	0	0	-2
0	1	4	1	-3	-2	1	-1
-1	-3	-2	0	-2	1	1	1
-1	-3	-2	0	-2	1	1	1
-4	-8	1	-1	-2	3	2	1
1	6	-2	-1	-4	-1	0	0
-1	0	1	-1	-1	-4	-2	-1
-1	0	1	-1	-1	-4	-2	-1
-1	0	1	-1	-1	-4	-2	-1
-1	2	2	2	0	0	0	0
-1	2	2	2	0	0	0	0
-1	2	2	2	0	0	0	0
-1	-2	-1	-1	0	1	-1	-1
1	-3	-3	0	-1	-2	-3	-1
1	-3	-3	0	-1	-2	-3	-1
0	-4	-1	-1	-5	-2	1	-2
1	3	-2	-1	-1	-1	1	-1
1	3	-2	-1	-1	-1	1	-1
-1	-3	-4	-2	-4	-1	-1	0
0	-1	-1	-1	0	-2	0	2
0	-1	-1	-1	0	-2	0	2
-2	0	1	-1	-3	-2	-3	-2
-1	-5	-1	0	3	-1	-2	-1
-1	-5	-1	0	3	-1	-2	-1
-1	2	3	0	-2	1	-1	0
-2	-1	-3	-2	1	0	-2	0
-1	1	-3	0	-2	0	-2	-1
-1	1	-3	0	-2	0	-2	-1
-1	-6	1	0	0	-1	0	1
-1	-6	1	0	0	-1	0	1
-2	0	3	0	0	1	0	0
-2	0	3	0	0	1	0	0
-1	-1	-3	-1	1	0	-1	-2
-1	-1	-3	-1	1	0	-1	-2
-1	-1	-3	-1	1	0	-1	-2
1	3	-2	0	-2	-2	-1	-2
1	3	-2	0	-2	-2	-1	-2
-3	-9	2	-1	1	2	-1	0
-3	-9	2	-1	1	2	-1	0
-3	-9	2	-1	1	2	-1	0
-3	-9	2	-1	1	2	-1	0
1	-1	-2	0	0	-1	-1	0
1	-1	-2	0	0	-1	-1	0
1	-3	-3	-2	1	0	0	-2
-3	-22	-6	-1	0	4	1	2
-3	-22	-6	-1	0	4	1	2
-3	-22	-6	-1	0	4	1	2
1	2	-2	-1	-6	-2	1	-1
1	2	-2	-1	-6	-2	1	-1
1	2	-2	-1	-6	-2	1	-1
-2	-8	-2	-2	-4	-2	2	1
-1	0	0	0	0	0	0	-1
-1	0	0	0	0	0	0	-1
-1	0	0	0	0	0	0	-1
-1	6	-3	-2	0	-2	-1	-2
-1	5	5	2	-2	1	0	-2
-1	5	5	2	-2	1	0	-2
1	6	1	0	-4	0	-1	-2
1	6	1	0	-4	0	-1	-2
-3	-13	-2	-1	-2	0	1	0
-2	2	-2	-2	1	-1	-1	-1
-2	2	-2	-2	1	-1	-1	-1
-1	2	4	1	-2	-1	-1	0
-1	2	4	1	-2	-1	-1	0
-1	2	4	1	-2	-1	-1	0
0	-3	-3	-2	1	1	1	-1
-1	3	-1	1	-2	0	0	0
-1	3	-1	1	-2	0	0	0
1	1	-3	-2	-3	-2	-1	-1
-1	-1	-2	-1	0	0	-1	-2
-1	-1	-2	-1	0	0	-1	-2
-1	-1	-2	-1	0	0	-1	-2
-2	3	-1	1	0	2	0	0
-2	3	-1	1	0	2	0	0
1	0	1	0	-3	-2	0	-2
1	3	-2	1	-3	-2	-1	-2
-1	-2	-2	-1	-3	-2	0	-1
-1	-2	-2	-1	-3	-2	0	-1
1	2	-2	0	-2	-1	0	-2
1	2	-2	0	-2	-1	0	-2
-1	0	1	-1	-2	-1	-2	0
-1	0	1	-1	-2	-1	-2	0
1	-1	-4	0	-3	-1	0	0
-1	5	1	-2	-4	-1	0	-1
-2	-8	0	-1	-1	1	0	-1
1	10	-1	-1	-1	-2	1	0
1	10	-1	-1	-1	-2	1	0
0	3	1	0	-1	0	-1	-1
-1	-13	-6	-3	-4	1	0	-1
-1	-13	-6	-3	-4	1	0	-1
-4	-7	-3	-1	0	-1	-3	0
0	-2	-1	0	-3	-3	1	0
0	-2	-1	0	-3	-3	1	0
0	-4	1	1	-3	-2	-1	-2
0	-4	1	1	-3	-2	-1	-2
0	-4	1	1	-3	-2	-1	-2
-1	3	2	1	-1	-4	-1	-1
0	-5	-4	1	-1	-2	-1	-1
0	-5	-4	1	-1	-2	-1	-1
0	-6	-1	-2	2	1	-1	-1
-1	-4	0	-1	-4	0	1	0
-1	-4	0	-1	-4	0	1	0
-1	3	2	-1	2	0	2	-1
0	4	0	-3	-2	0	-1	-1
0	4	0	-3	-2	0	-1	-1
0	-3	-2	0	-3	-3	-1	-1
0	-5	-3	0	-3	0	1	-1
0	-5	-3	0	-3	0	1	-1
0	-5	-3	0	-3	0	1	-1
0	-5	-3	0	-3	0	1	-1
0	-5	-2	-1	-1	-1	1	0
0	-5	-2	-1	-1	-1	1	0
1	6	-3	-3	-1	-2	-1	-1
-2	-6	-1	-2	-2	0	-1	-1
-2	-6	-1	-2	-2	0	-1	-1
-1	-2	0	0	0	-1	-1	0
-1	-4	0	0	-2	-1	-1	1
-1	-4	0	0	-2	-1	-1	1
0	5	0	-2	-1	0	-2	0
0	5	0	-2	-1	0	-2	0
0	5	0	-2	-1	0	-2	0
0	5	0	-2	-1	0	-2	0
-1	-2	-1	-2	-3	-2	-2	-1
-1	-2	-1	-2	-3	-2	-2	-1
0	-2	-1	0	-3	0	3	2
-1	2	1	-1	0	-1	1	0
0	-2	-2	0	2	-3	0	-2
0	-2	-2	0	2	-3	0	-2
-1	-2	0	1	0	-1	-1	-1
-1	-3	1	-1	-2	0	1	0
-1	-6	-3	-1	1	1	-3	0
-1	-6	-3	-1	1	1	-3	0
-1	-5	-1	-3	-1	-1	-2	-2
-1	-5	-1	-3	-1	-1	-2	-2
0	2	0	-2	1	-1	-1	-3
0	2	0	-2	1	-1	-1	-3
0	2	0	-2	1	-1	-1	-3
1	14	3	0	-2	-1	2	1
0	-1	-1	-2	-3	0	-1	-1
0	-1	-1	-2	-3	0	-1	-1
-1	-1	-1	0	1	-1	-3	-1
-1	-2	1	-1	-3	-1	-2	-1
-1	-2	1	-1	-3	-1	-2	-1
-1	5	2	0	-3	-1	-1	-2
-1	5	2	0	-3	-1	-1	-2
-1	5	2	0	-3	-1	-1	-2
-1	5	2	0	-3	-1	-1	-2
-1	-1	-2	-2	-2	-1	-1	-1
-1	-1	-2	-2	-2	-1	-1	-1
-1	1	0	-1	2	1	0	0
1	2	-1	-2	-3	-4	1	0
1	2	-1	-2	-3	-4	1	0
0	-2	-2	-2	-4	-2	-1	-2
-1	-6	-4	-1	-4	-1	0	0
-1	-6	-4	-1	-4	-1	0	0
-1	-6	-4	-1	-4	-1	0	0
-1	-6	-4	-1	-4	-1	0	0
0	1	-2	-1	-1	-1	-2	-1
0	1	-2	-1	-1	-1	-2	-1
0	1	-2	-1	-1	-1	-2	-1
0	1	-2	-1	-1	-1	-2	-1
0	1	-2	-1	-1	-1	-2	-1
0	0	1	1	-2	-2	-1	-1
0	0	1	1	-2	-2	-1	-1
0	0	1	1	-2	-2	-1	-1
0	0	1	1	-2	-2	-1	-1
1	7	2	0	-2	-2	-1	-1
1	7	2	0	-2	-2	-1	-1
-1	-1	-2	-1	-3	-1	-1	0
-1	-1	-2	-1	-3	-1	-1	0
-1	-1	-2	-1	-3	-1	-1	0
-1	3	0	-2	0	0	-4	-2
0	-3	-2	-2	-3	2	0	2
0	-3	-2	-2	-3	2	0	2
-1	1	0	0	2	1	-1	-2
-1	0	-2	0	-2	0	0	-2
1	5	-2	1	2	0	-2	1
-3	-7	3	1	-2	0	-3	0
0	2	-2	-1	-2	-1	2	0
0	2	-2	-1	-2	-1	2	0
0	1	-2	0	-2	-2	1	0
0	-1	0	1	2	0	-1	-1
0	-1	0	1	2	0	-1	-1
0	-1	0	1	2	0	-1	-1
-1	-3	0	-1	-3	-1	0	-2
0	1	-1	1	-3	-1	-1	-2
0	1	-1	1	-3	-1	-1	-2
1	4	2	-1	-1	-1	0	-2
-1	5	0	-1	-3	-2	-1	0
-1	5	0	-1	-3	-2	-1	0
-2	-7	-4	0	1	-1	1	0
1	-3	-1	-2	-1	-1	-2	0
1	-3	-1	-2	-1	-1	-2	0
-1	1	1	-2	-2	0	-2	-2
-1	1	1	-2	-2	0	-2	-2
-1	1	1	-2	-2	0	-2	-2
-1	1	1	-2	-2	0	-2	-2
-1	1	1	-2	-2	0	-2	-2
-1	1	1	-2	-2	0	-2	-2
-1	1	-1	-2	-4	-3	-1	-1
-1	-3	0	0	-3	-1	-1	2
-1	-3	0	0	-3	-1	-1	2
1	5	-1	-2	-2	-1	0	-1
0	-3	0	0	1	-1	-2	0
0	-3	0	0	1	-1	-2	0
0	0	0	-2	3	0	0	0
0	0	0	-2	3	0	0	0
0	0	0	-2	3	0	0	0
1	9	-1	0	1	-4	0	-2
1	9	-1	0	1	-4	0	-2
1	9	-1	0	1	-4	0	-2
1	9	-1	0	1	-4	0	-2
-1	-1	-2	-2	-4	2	1	1
-2	-3	-2	0	-3	-1	-1	-2
-2	-4	-1	0	-2	-1	1	-2
-2	-4	-1	0	-2	-1	1	-2
0	0	-2	0	3	-2	0	-2
0	0	-2	0	3	-2	0	-2
-2	0	2	-1	-2	1	0	0
-2	0	2	-1	-2	1	0	0
-2	0	2	-1	-2	1	0	0
-2	0	2	-1	-2	1	0	0
1	4	0	-1	-4	-2	1	-1
1	4	0	-1	-4	-2	1	-1
-2	-4	-1	-3	-1	-1	0	-1
-2	-4	-1	-3	-1	-1	0	-1
-2	-4	-1	-3	-1	-1	0	-1
-1	-2	-1	-2	-1	-1	-2	1
-1	3	1	-1	0	0	-1	-1
-1	3	1	-1	0	0	-1	-1
-1	-3	-1	1	2	0	0	-1
0	-1	-1	-1	-2	0	-3	-1
0	-1	-1	-1	-2	0	-3	-1
0	-1	-1	-1	-2	0	-3	-1
1	-2	-1	1	3	-1	0	-1
-2	-1	-1	-1	1	-3	-1	1
0	1	1	-2	-3	1	-1	0
-1	-2	0	-1	2	0	0	-1
-1	-2	0	-1	2	0	0	-1
-1	0	0	-1	-1	-2	0	0
1	-1	-1	0	1	0	0	0
1	-1	-1	0	1	0	0	0
-1	-1	1	-2	-5	-3	0	-1
0	0	0	0	0	-1	-1	0
-2	-1	-1	-1	-3	-2	3	0
-2	-1	-1	-1	-3	-2	3	0
-2	1	0	1	-3	0	1	-2
-2	1	0	1	-3	0	1	-2
-2	1	0	1	-3	0	1	-2
-1	1	-2	-1	-2	-1	0	0
-1	1	-2	-1	-2	-1	0	0
-1	1	-2	-1	-2	-1	0	0
0	-4	1	-1	-2	-1	-3	-1
0	-1	-1	-1	0	1	-1	1
0	-1	-1	-1	0	1	-1	1
-2	-4	-1	-2	-2	1	-2	-1
0	0	0	1	-3	-2	-1	-1
0	0	0	1	-3	-2	-1	-1
-1	-7	-2	-1	-1	0	-1	-1
-1	-7	-2	-1	-1	0	-1	-1
-1	0	4	2	-3	-2	0	-1
1	2	-1	-1	-1	1	2	0
-1	3	1	0	-4	-2	-2	0
-1	3	1	0	-4	-2	-2	0
-1	-3	-3	0	-2	1	1	-1
-3	-3	0	2	-2	0	-2	0
1	-2	-2	-1	-1	0	-1	-1
0	-4	0	-1	1	0	-2	-1
0	4	1	0	-1	-4	-1	-1
0	-5	0	0	-1	0	0	0
2	-1	-1	2	-5	-2	1	0
2	4	-2	-1	0	-3	-1	-1
2	4	-2	-1	0	-3	-1	-1
-1	-8	-3	0	-1	1	0	1
-1	5	1	0	-4	-2	-1	-1
-1	5	1	0	-4	-2	-1	-1
-1	5	1	0	-4	-2	-1	-1
-2	-10	0	0	1	1	0	-1
-2	3	-1	0	-3	0	0	1
-2	3	-1	0	-3	0	0	1
-1	-5	-1	-1	-3	-1	0	-1
1	1	-1	-2	-2	-2	-1	0
1	1	-1	-2	-2	-2	-1	0
-3	1	-2	0	-3	-2	-1	-2
-3	1	-2	0	-3	-2	-1	-2
0	4	-2	-1	1	1	1	-1
0	7	0	-2	-3	-1	-1	-2
0	1	1	-2	0	-1	-1	-2
0	1	1	-2	0	-1	-1	-2
-1	1	-1	-2	-2	-1	0	-1
-1	-3	0	-1	1	-2	-1	0
-1	-4	-2	-2	-2	1	0	0
1	-2	0	-1	-2	-1	-2	-1
-1	-3	-2	1	0	0	2	1
-1	-2	1	0	-1	-1	-1	-1
-2	2	0	-2	-3	-1	-1	-2
-1	-2	0	-2	0	-2	0	-3
-1	-4	-2	0	0	-1	0	0
-1	-4	-2	0	0	-1	0	0
1	-1	-3	0	-1	-2	0	-1
1	3	-4	-2	-5	-1	3	0
1	3	-4	-2	-5	-1	3	0
-2	-2	-3	-4	-4	-4	-1	1
2	7	3	0	4	0	-1	-2
2	7	3	0	4	0	-1	-2
0	6	-1	-2	-3	-2	-2	-1
0	6	-1	-2	-3	-2	-2	-1
-2	3	2	1	-1	0	-2	-1
-1	1	-3	-1	-3	-2	1	-2
-1	1	6	2	0	-3	0	-1
-1	1	6	2	0	-3	0	-1
-3	-14	-4	0	-3	1	-1	-1
0	0	-1	-3	-3	-1	-1	1
0	0	-1	-3	-3	-1	-1	1
-1	-3	2	-2	-2	-1	-2	-1
-1	-3	2	-2	-2	-1	-2	-1
1	3	-1	-2	-3	-2	-1	0
-1	-1	-2	-2	-3	1	-1	1
-2	-10	-1	1	0	2	0	0
-2	-10	-1	1	0	2	0	0
0	-1	0	-1	-1	0	-1	1
0	6	-1	0	2	0	-1	-2
0	2	1	0	-3	0	0	-2
0	2	1	0	-3	0	0	-2
-1	-6	-2	0	-1	-1	-1	0
-1	-3	-4	0	-1	-2	1	0
-3	0	-1	-1	-5	0	-2	1
2	8	1	1	-1	-2	0	-1
2	8	1	1	-1	-2	0	-1
2	8	1	1	-1	-2	0	-1
2	8	1	1	-1	-2	0	-1
0	1	2	0	0	0	-1	1
-1	1	0	0	-5	-4	-1	-2
-3	-15	-1	-2	-2	-1	-2	0
0	4	-1	-2	-3	0	1	-2
0	4	-1	-2	-3	0	1	-2
-1	5	-1	-2	-1	-1	-1	-1
-1	5	-1	-2	-1	-1	-1	-1
-1	2	-1	2	-1	-1	0	0
-1	2	-1	2	-1	-1	0	0
0	-3	0	-2	-2	-2	-1	0
0	-3	0	-2	-2	-2	-1	0
1	3	0	-1	-2	-2	-1	-2
1	3	1	0	-1	-3	-1	0
1	3	1	0	-1	-3	-1	0
0	-3	-4	-2	-2	0	0	0
1	3	-1	-2	0	-1	0	0
-1	-1	0	-1	-3	-2	-1	-1
-1	-1	0	-1	-3	-2	-1	-1
-2	0	-1	-1	-1	2	-1	0
-2	-2	0	-1	-3	-1	0	0
-2	-2	0	-1	-3	-1	0	0
-1	-8	1	0	-2	-1	1	1
0	-4	-1	0	-3	-1	-2	-2
0	-4	-1	0	-3	-1	-2	-2
-1	3	1	-2	0	-1	-1	-1
0	-2	-4	-2	-5	0	0	-1
0	-2	-4	-2	-5	0	0	-1
0	3	0	-1	-1	-1	0	1
0	-3	-1	1	-2	0	-1	-1
0	-3	-1	1	-2	0	-1	-1
0	-3	-1	1	-2	0	-1	-1
-1	-3	2	1	-2	0	3	0
-1	-3	2	1	-2	0	3	0
0	-1	-1	-1	-1	2	0	-1
0	-1	-1	-1	-1	2	0	-1
-3	-2	-1	-1	-1	0	1	-1
-3	-2	-1	-1	-1	0	1	-1
1	1	1	0	2	-1	-1	-1
-2	-8	-3	-2	-1	0	1	-1
-2	-8	-3	-2	-1	0	1	-1
-2	-8	-3	-2	-1	0	1	-1
0	4	0	0	-4	-2	-1	1
0	4	0	0	-4	-2	-1	1
-1	-1	0	1	-1	-1	0	2
-1	-4	-2	1	0	-2	-3	-3
-1	-2	-2	-1	-4	-1	-1	-1
-1	-2	-2	-1	-4	-1	-1	-1
-1	-2	-2	-1	-4	-1	-1	-1
-1	-2	-2	-1	-4	-1	-1	-1
-1	1	0	-1	1	1	0	1
-1	1	0	-1	1	1	0	1
-1	1	0	-1	1	1	0	1
-3	-9	-3	0	-2	1	-2	-1
2	3	-1	-2	0	-1	0	-1
2	3	-1	-2	0	-1	0	-1
0	3	0	-2	2	-2	-1	1
-2	-14	-7	0	-1	0	-1	0
-2	-14	-7	0	-1	0	-1	0
-1	2	-1	-1	-3	-2	-3	-1
2	2	-1	0	-3	1	0	1
-3	1	2	0	-3	0	1	0
0	0	1	1	-1	0	2	0
-3	-6	-2	0	0	2	-1	1
-3	-6	-2	0	0	2	-1	1
0	2	-1	-2	-2	-1	-1	-1
0	2	-1	-2	-2	-1	-1	-1
-3	1	-1	-1	-2	-2	-2	0
0	4	3	-1	-2	-1	-2	-2
0	4	3	-1	-2	-1	-2	-2
0	4	3	-1	-2	-1	-2	-2
0	2	-1	-2	1	-2	2	-2
0	2	-1	-2	1	-2	2	-2
0	2	-1	-2	1	-2	2	-2
-2	-3	0	-1	-1	1	0	0
-1	2	0	1	2	0	0	-1
2	-1	-1	-1	-1	-2	-3	-2
-1	1	-1	-1	0	1	-1	-1
0	6	1	-1	0	-1	0	-1
1	5	2	-1	0	-2	-2	-1
0	-2	0	0	-1	-2	-1	1
-3	-5	0	-2	2	3	0	0
0	5	-2	2	-1	-1	-2	0
0	3	1	-1	-3	-2	-1	-2
-1	-2	3	0	-1	0	-1	2
-1	-2	3	0	-1	0	-1	2
-1	-2	-2	-2	-4	0	0	-1
-1	5	2	-1	-2	-1	0	-2
-2	-1	0	0	1	-2	-2	-1
-1	2	-1	-1	-2	-3	0	0
1	1	-1	-1	-2	-2	-2	-1
-2	-4	1	-1	-4	0	-1	0
-1	-5	0	-1	-2	-1	0	0
-1	-5	0	-1	-2	-1	0	0
0	2	0	1	-2	-1	-1	-1
-1	-5	-1	-1	0	0	-1	-1
-1	-1	-2	-1	1	-1	0	0
0	8	1	0	0	1	0	-1
0	3	-3	-1	2	-1	-2	-1
1	-6	3	0	-4	-2	-1	0
-1	0	3	-1	-2	-1	0	0
-1	0	3	-1	-2	-1	0	0
0	0	0	0	0	0	0	0
0	0	0	0	0	0	0	0
-2	1	0	0	-2	1	-1	-1
-2	1	0	0	-2	1	-1	-1
-2	1	0	0	-2	1	-1	-1
-2	1	0	0	-2	1	-1	-1
-2	1	0	0	-2	1	-1	-1
-2	1	0	0	-2	1	-1	-1
-2	1	0	0	-2	1	-1	-1
-2	1	0	0	-2	1	-1	-1
-2	1	0	0	-2	1	-1	-1
-3	-6	-2	-1	-6	-1	-1	-1
-1	-2	-1	-2	-3	0	-2	-2
-1	-2	-1	-2	-3	0	-2	-2
1	-6	-2	-1	-3	0	-2	-2
-3	-5	0	1	0	0	0	0
-3	-5	0	1	0	0	0	0
-3	-5	0	1	0	0	0	0
0	7	-2	-1	-3	-1	-1	-2
0	7	-2	-1	-3	-1	-1	-2
-2	0	-1	0	-3	1	-2	-1
-2	0	-1	0	-3	1	-2	-1
0	-3	-2	-1	-3	-2	-1	-3
0	-3	-2	-1	-3	-2	-1	-3
0	-3	-2	-1	-3	-2	-1	-3
0	-3	-2	-1	-3	-2	-1	-3
0	-3	-2	-1	-3	-2	-1	-3
0	-3	-2	-1	-3	-2	-1	-3
0	1	-1	-2	3	1	1	-1
-1	-3	-2	-2	-4	-1	-1	-1
-1	-3	-2	-2	-4	-1	-1	-1
-1	-3	-2	-2	-4	-1	-1	-1
-1	-3	-2	-2	-4	-1	-1	-1
0	1	-1	-2	-4	-1	-3	-3
0	1	-1	-2	-4	-1	-3	-3
0	2	-1	-1	-2	1	0	-2
0	2	-1	-1	-2	1	0	-2
0	2	-1	-1	-2	1	0	-2
0	2	-1	-1	-2	1	0	-2
-1	-2	-1	-1	-3	1	-1	0
-1	-2	-1	-1	-3	1	-1	0
0	0	0	-1	2	-2	-1	-1
0	0	0	-1	2	-2	-1	-1
0	7	5	0	3	-2	-2	-1
-1	0	-1	0	-1	-3	1	-1
0	-2	-3	0	-2	0	-1	-1
-2	-6	1	1	-2	-1	-2	1
1	6	-1	0	-4	-2	0	-2
1	6	-1	0	-4	-2	0	-2
-1	-2	-1	-1	-1	2	0	-1
-2	5	0	0	-3	-2	1	0
-2	-9	-2	-1	0	-1	-1	0
-1	-6	-2	-1	-1	-1	0	-1
-1	-6	-2	-1	-1	-1	0	-1
-1	-6	-2	-1	-1	-1	0	-1
-1	-6	-2	-1	-1	-1	0	-1
-1	-7	-5	-1	-1	1	-2	-1
-1	-7	-5	-1	-1	1	-2	-1
0	-1	-2	-1	-2	-1	1	-2
0	4	0	-2	-2	-1	0	0
-1	0	0	0	-4	-1	-1	1
-1	0	0	0	-4	-1	-1	1
-1	-3	-2	-3	-3	-3	0	-2
-1	-3	-2	-3	-3	-3	0	-2
-1	-3	-2	-3	-3	-3	0	-2
0	8	0	-2	2	-1	-1	-3
-1	-3	-1	-1	-2	0	-2	-1
-1	-3	-1	-1	-2	0	-2	-1
-1	-3	-1	-1	-2	0	-2	-1
1	2	-2	0	3	0	1	2
1	2	-2	0	3	0	1	2
1	2	-2	0	3	0	1	2
0	6	1	0	-3	-2	0	0
0	6	1	0	-3	-2	0	0
0	6	1	0	-3	-2	0	0
-2	-15	-1	-1	-3	3	-2	-1
-2	-15	-1	-1	-3	3	-2	-1
-2	-15	-1	-1	-3	3	-2	-1
1	5	1	-2	0	-1	-1	-1
-3	-8	-1	0	-3	0	2	-1
-3	-8	-1	0	-3	0	2	-1
-3	-8	-1	0	-3	0	2	-1
-3	-8	-1	0	-3	0	2	-1
-3	-8	-1	0	-3	0	2	-1
0	-6	-1	-1	-3	-2	-2	-1
1	4	-1	-1	-4	-2	0	0
1	4	-1	-1	-4	-2	0	0
0	3	-1	0	-2	-2	-2	-2
0	-2	0	-1	-5	0	-2	0
0	-2	0	-1	-5	0	-2	0
-1	6	-3	-1	-1	-2	-2	-2
-1	6	-3	-1	-1	-2	-2	-2
-1	0	-1	-2	-3	0	-1	0
0	-1	0	-2	-5	-2	-1	-1
0	-1	0	-2	-5	-2	-1	-1
-2	-8	-4	-2	-5	-1	-2	0
-2	-8	-4	-2	-5	-1	-2	0
0	-1	-1	1	-5	-1	1	-1
-2	-2	-2	-1	-3	0	-1	1
-1	-2	-2	-1	-2	-1	-1	-1
-1	-2	-2	-1	-2	-1	-1	-1
-1	-2	-2	-1	-2	-1	-1	-1
0	-1	0	-1	-1	-1	-1	-1
-1	2	1	0	-3	-1	-1	-1
-1	2	1	0	-3	-1	-1	-1
-1	2	1	0	-3	-1	-1	-1
-2	0	1	0	-2	0	-1	-2
-2	0	1	0	-2	0	-1	-2
-2	-7	1	-1	-1	0	-1	0
-1	1	-2	-1	-1	0	-1	-1
-1	1	-2	-1	-1	0	-1	-1
0	-8	0	-1	-3	1	1	1
-3	-13	-5	-2	-1	0	1	0
-3	-13	-5	-2	-1	0	1	0
-2	-11	-5	-1	-2	0	-1	-1
-2	-11	-5	-1	-2	0	-1	-1
-2	-11	-5	-1	-2	0	-1	-1
-2	6	0	1	-1	-1	-1	1
-2	2	4	-1	2	2	-2	0
0	4	3	0	-4	-1	0	-1
2	10	-5	-2	-4	-3	0	-1
2	10	-5	-2	-4	-3	0	-1
-2	-1	-4	-2	-2	0	0	0
2	2	1	0	-2	-3	-1	-3
2	2	1	0	-2	-3	-1	-3
0	-4	3	0	-2	-1	-3	-2
-2	-16	4	1	2	2	-1	-1
-2	-16	4	1	2	2	-1	-1
-2	-16	4	1	2	2	-1	-1
-2	-16	4	1	2	2	-1	-1
-3	-1	1	2	1	1	-1	1
-3	-1	1	2	1	1	-1	1
-3	-1	1	2	1	1	-1	1
4	26	4	0	-3	-5	4	0
-1	-1	-4	-2	-1	-4	-3	-1
-1	-6	0	1	1	-1	-3	-1
-1	-6	4	-2	-2	0	-1	1
-1	-6	4	-2	-2	0	-1	1
-1	-6	4	-2	-2	0	-1	1
1	-9	-10	-5	-5	-1	1	-1
-2	6	-4	-4	-7	-2	1	0
-2	6	-4	-4	-7	-2	1	0
-2	-5	0	0	-4	-2	-9	-2
-1	6	-6	-6	-3	0	-1	-1
-1	6	-6	-6	-3	0	-1	-1
-1	6	-6	-6	-3	0	-1	-1
-2	-9	-1	-5	0	-6	4	2
-2	-9	-1	-5	0	-6	4	2
-2	-9	-1	-5	0	-6	4	2
-2	-9	-1	-5	0	-6	4	2
-1	6	-8	-4	0	-4	2	-2
-1	6	-8	-4	0	-4	2	-2
-1	6	-8	-4	0	-4	2	-2
-1	6	-8	-4	0	-4	2	-2
-1	6	-8	-4	0	-4	2	-2
-1	6	-8	-4	0	-4	2	-2
-1	6	-8	-4	0	-4	2	-2
1	14	6	0	4	7	2	0
1	14	6	0	4	7	2	0
1	14	6	0	4	7	2	0
-4	-15	5	8	0	1	-1	2
-4	-15	5	8	0	1	-1	2
-4	-15	5	8	0	1	-1	2
-8	-18	1	2	-1	3	0	0
-8	-18	1	2	-1	3	0	0
-8	-18	1	2	-1	3	0	0
8	13	-14	-5	-2	-3	1	-1
2	2	-11	7	2	3	1	-3
2	2	-11	7	2	3	1	-3
-2	2	-8	-6	-3	-4	2	0
-1	9	15	2	-2	8	0	0
-1	9	15	2	-2	8	0	0
-4	-2	4	-8	-4	2	-6	0
0	19	-5	-3	0	2	-4	-1
0	19	-5	-3	0	2	-4	-1
0	10	11	0	0	3	3	1
0	10	11	0	0	3	3	1
0	10	11	0	0	3	3	1
0	10	11	0	0	3	3	1
0	10	11	0	0	3	3	1
0	10	11	0	0	3	3	1
0	10	11	0	0	3	3	1
0	10	11	0	0	3	3	1
0	10	11	0	0	3	3	1
0	10	11	0	0	3	3	1
0	10	11	0	0	3	3	1
0	10	11	0	0	3	3	1
0	10	11	0	0	3	3	1
0	10	11	0	0	3	3	1
0	10	11	0	0	3	3	1
0	10	11	0	0	3	3	1
-1	-6	-5	-4	-2	-3	-5	-3
-1	-6	-5	-4	-2	-3	-5	-3
-1	-6	-5	-4	-2	-3	-5	-3
1	-10	-8	3	-1	2	2	-2
1	-10	-8	3	-1	2	2	-2
-1	-10	1	7	3	1	-1	1
1	-7	-3	-5	-5	0	2	0
1	-7	-3	-5	-5	0	2	0
1	-7	-3	-5	-5	0	2	0
-3	5	-4	-5	-3	0	-2	-1
-3	5	-4	-5	-3	0	-2	-1
0	-7	-8	0	4	0	-1	-1
-4	2	4	1	-5	1	-2	-1
-4	2	4	1	-5	1	-2	-1
1	-5	-18	2	-1	1	1	-2
-2	-16	-13	-5	-1	-2	-4	-4
-2	-16	-13	-5	-1	-2	-4	-4
-2	-16	-13	-5	-1	-2	-4	-4
-2	-16	-13	-5	-1	-2	-4	-4
-2	-16	-13	-5	-1	-2	-4	-4
-3	-27	-12	-7	-3	-2	0	-1
0	-2	6	3	2	1	3	-2
0	-2	6	3	2	1	3	-2
0	-2	6	3	2	1	3	-2
0	10	3	-5	-4	-2	0	-2
0	10	3	-5	-4	-2	0	-2
0	10	3	-5	-4	-2	0	-2
0	10	3	-5	-4	-2	0	-2
0	-4	3	0	-4	0	-1	0
0	-4	3	0	-4	0	-1	0
-2	-11	-18	-1	0	-3	-4	-2
-1	5	-1	-6	-4	-1	-5	-1
-1	5	-1	-6	-4	-1	-5	-1
-1	5	-1	-6	-4	-1	-5	-1
3	-8	-28	9	7	-4	6	-1
3	-8	-28	9	7	-4	6	-1
3	-8	-28	9	7	-4	6	-1
3	-8	-28	9	7	-4	6	-1
3	-8	-28	9	7	-4	6	-1
3	-8	-28	9	7	-4	6	-1
3	-8	-28	9	7	-4	6	-1
3	-8	-28	9	7	-4	6	-1
0	4	7	13	-3	4	-2	-1
-7	-27	-29	-12	-5	-4	-4	-1
-4	-28	-47	-17	-8	-9	-3	-4
-4	-28	-47	-17	-8	-9	-3	-4
-4	-28	-47	-17	-8	-9	-3	-4
1	7	25	14	3	7	1	5
1	7	25	14	3	7	1	5
1	7	25	14	3	7	1	5
1	7	25	14	3	7	1	5
1	7	25	14	3	7	1	5
1	7	25	14	3	7	1	5
1	7	25	14	3	7	1	5
1	7	25	14	3	7	1	5
1	7	25	14	3	7	1	5
1	7	25	14	3	7	1	5
1	7	25	14	3	7	1	5
1	7	25	14	3	7	1	5
1	7	25	14	3	7	1	5
1	7	25	14	3	7	1	5
1	7	25	14	3	7	1	5
1	7	25	14	3	7	1	5
1	7	25	14	3	7	1	5
1	7	25	14	3	7	1	5
1	7	25	14	3	7	1	5
1	7	25	14	3	7	1	5
1	7	25	14	3	7	1	5
1	7	25	14	3	7	1	5
1	7	25	14	3	7	1	5
1	7	25	14	3	7	1	5
1	7	25	14	3	7	1	5
1	7	25	14	3	7	1	5
1	7	25	14	3	7	1	5
1	7	25	14	3	7	1	5
1	7	25	14	3	7	1	5
1	7	25	14	3	7	1	5
1	7	25	14	3	7	1	5
1	7	25	14	3	7	1	5
1	7	25	14	3	7	1	5
3	-2	-22	-17	-4	-10	2	-3
3	-2	-22	-17	-4	-10	2	-3
0	5	-14	-7	-4	-2	1	1
0	5	-14	-7	-4	-2	1	1
2	8	1	1	-1	-4	-2	-4
0	6	0	-1	1	0	-2	-2
2	7	-4	-3	-1	2	2	-1
2	7	-4	-3	-1	2	2	-1
-4	-3	-8	-17	-7	3	-2	-2
-4	-3	-8	-17	-7	3	-2	-2
-4	-3	-8	-17	-7	3	-2	-2
-4	-3	-8	-17	-7	3	-2	-2
-4	-3	-8	-17	-7	3	-2	-2
-4	-3	-8	-17	-7	3	-2	-2
1	0	-5	0	-4	-2	0	0
-1	-11	9	0	1	2	6	4
0	-2	-5	0	-7	-14	-2	0
0	-2	-5	0	-7	-14	-2	0
1	11	7	0	-2	-3	-5	-4
1	3	-3	-2	-5	-5	-3	-3
1	8	0	0	-3	0	0	-2
0	-5	-2	-3	-1	5	2	1
-4	-9	-3	0	2	5	2	0
-4	-9	-3	0	2	5	2	0
-4	-9	-3	0	2	5	2	0
2	13	3	1	-1	-4	-5	0
2	13	3	1	-1	-4	-5	0
2	13	3	1	-1	-4	-5	0
-1	11	0	-3	-2	3	0	-1
-1	11	0	-3	-2	3	0	-1
-1	11	0	-3	-2	3	0	-1
-1	-1	-3	1	0	-1	-1	-2
-1	-1	-3	1	0	-1	-1	-2
-1	-1	-3	1	0	-1	-1	-2
2	21	1	-1	0	-1	4	-1
2	21	1	-1	0	-1	4	-1
2	21	1	-1	0	-1	4	-1
-3	-11	-4	0	-3	-10	-1	0
-3	-11	-4	0	-3	-10	-1	0
-3	-11	-4	0	-3	-10	-1	0
-1	6	1	-3	-1	-5	1	-3
-1	6	1	-3	-1	-5	1	-3
-1	6	1	-3	-1	-5	1	-3
-1	5	13	3	3	-3	-5	-1
-3	-6	-20	-7	-6	-6	-5	-2
-3	-6	-20	-7	-6	-6	-5	-2
-1	7	-1	0	-2	-3	-3	-1
3	7	-2	2	1	1	0	-3
3	7	-2	2	1	1	0	-3
4	-1	-5	-1	2	-6	-1	-2
4	-1	-5	-1	2	-6	-1	-2
4	-1	-5	-1	2	-6	-1	-2
-1	-13	1	-5	0	2	-2	2
-1	-16	-28	-3	0	-1	0	-3
-1	-16	-28	-3	0	-1	0	-3
-1	-16	-28	-3	0	-1	0	-3
-1	-16	-28	-3	0	-1	0	-3
1	13	7	-3	-3	2	-4	-3
1	13	7	-3	-3	2	-4	-3
3	0	0	2	4	2	3	3
-5	-23	-14	-5	-2	0	-3	-2
-5	-23	-14	-5	-2	0	-3	-2
-5	-23	-14	-5	-2	0	-3	-2
0	4	1	5	1	-1	-3	-3
-2	-6	-2	-7	-3	6	-3	-1
0	-2	-8	-1	1	-3	0	-1
1	-7	6	4	-1	1	4	0
0	3	-6	-10	-3	-7	-1	-3
3	6	2	3	1	1	3	1
3	6	2	3	1	1	3	1
-1	2	0	-3	-3	0	-1	-1
-2	1	6	1	-1	-4	-2	0
-2	1	6	1	-1	-4	-2	0
-2	1	6	1	-1	-4	-2	0
-2	1	6	1	-1	-4	-2	0
-1	0	3	5	3	-1	-3	0
-1	0	3	5	3	-1	-3	0
-1	0	3	5	3	-1	-3	0
-1	5	-4	1	1	-1	-1	0
-1	5	-4	1	1	-1	-1	0
-2	2	-1	0	-4	-3	-3	-2
1	3	-5	2	0	1	2	0
1	3	-5	2	0	1	2	0
1	3	-5	2	0	1	2	0
-1	0	0	0	0	0	2	1
-1	0	0	0	0	0	2	1
-1	0	0	0	0	0	2	1
-1	0	0	0	0	0	2	1
1	3	2	-1	-1	-4	1	0
3	0	3	-4	-3	0	2	1
3	0	3	-4	-3	0	2	1
-1	3	0	3	-2	-1	-2	-1
-2	-3	2	-12	-6	6	-2	-1
1	4	1	1	3	0	1	0
-5	-2	-5	0	-2	-1	1	-4
-2	-5	-8	-3	-2	-3	1	0
-2	-5	-8	-3	-2	-3	1	0
1	0	-9	5	-1	-3	-1	-3
-2	-1	-1	-7	-2	0	-3	-2
-2	-1	-1	-7	-2	0	-3	-2
-1	8	6	-5	-2	-2	-3	-1
-1	8	6	-5	-2	-2	-3	-1
-2	-4	8	7	2	-2	5	0
-2	-4	8	7	2	-2	5	0
0	-6	-6	-5	-3	0	-1	-1
0	0	-3	3	-2	-1	-2	1
1	3	0	-4	-1	-2	-2	0
-1	0	-6	5	0	4	1	2
1	9	-8	-1	-1	-2	5	0
-1	-3	-1	-2	1	5	-1	-2
-1	-3	-1	-2	1	5	-1	-2
-1	-3	-1	-2	1	5	-1	-2
-1	-3	-1	-2	1	5	-1	-2
-1	-3	-1	-2	1	5	-1	-2
-1	-3	-1	-2	1	5	-1	-2
1	7	-5	-3	-1	-2	-2	-3
2	6	3	0	-3	0	-5	-2
-2	-7	-3	-3	-2	2	3	0
-2	-7	-3	-3	-2	2	3	0
1	5	3	0	-3	-3	-1	-1
-1	2	-3	1	-2	-7	0	-2
0	-9	-2	1	-2	-2	-7	-3
1	0	0	-1	0	-5	3	1
-3	-7	-1	1	-1	-4	-4	-2
-2	-19	-2	1	0	2	6	1
-1	5	-2	-1	-1	4	-3	-1
1	-2	-1	4	-4	2	-1	-1
1	-2	-1	4	-4	2	-1	-1
2	-15	-4	0	3	3	2	-1
3	-2	-5	-1	-5	2	1	-2
1	16	5	0	-2	-2	-7	-2
-3	-3	1	0	-1	0	-1	-2
-3	-3	1	0	-1	0	-1	-2
-3	-3	1	0	-1	0	-1	-2
-1	0	1	-2	-1	-3	-1	-1
-1	0	1	-2	-1	-3	-1	-1
2	4	-3	-2	-2	-2	-1	-3
-4	2	-3	-2	-3	-3	3	0
-1	12	2	-1	1	2	-5	0
-2	-8	-6	-3	-3	-2	2	1
-2	-8	-6	-3	-3	-2	2	1
-2	-14	-6	0	-3	1	-1	1
-2	-14	-6	0	-3	1	-1	1
-1	-7	-2	-1	-3	2	-1	0
1	-13	-3	-1	1	2	2	-2
1	-13	-3	-1	1	2	2	-2
5	21	7	4	-1	2	0	0
-1	-4	-5	-4	-4	-3	0	-1
-1	-4	-5	-4	-4	-3	0	-1
1	6	-1	-1	-2	-3	0	0
0	-15	-7	-1	-2	-3	0	-2
1	0	5	0	-1	-2	-1	-1
-1	-1	0	0	1	-1	-3	-2
-5	-9	1	-6	-6	0	-1	1
2	-2	-14	-2	0	1	-3	-2
2	-2	-14	-2	0	1	-3	-2
2	-2	-14	-2	0	1	-3	-2
-1	2	2	1	-1	-2	-1	0
-1	2	2	1	-1	-2	-1	0
-1	2	2	1	-1	-2	-1	0
-1	-8	-8	-5	-3	-7	-2	-1
-3	4	7	3	-1	4	0	0
-3	4	7	3	-1	4	0	0
-2	1	7	-1	-4	2	0	1
-2	1	7	-1	-4	2	0	1
-2	1	7	-1	-4	2	0	1
-1	0	12	-3	0	6	2	0
0	0	6	7	-1	0	0	0
0	0	6	7	-1	0	0	0
1	3	-1	-2	0	-1	5	2
0	6	5	0	-1	-5	-5	-3
2	-7	-6	-7	-1	-6	2	-2
-1	-14	15	3	0	-4	1	-1
-3	-3	-3	-2	-4	-3	-3	-1
-1	-1	-4	1	0	1	0	1
-2	3	4	0	-5	0	-3	0
-2	-2	-7	-7	-2	-2	0	-1
-2	-8	-3	2	1	3	-1	0
-2	-8	-3	2	1	3	-1	0
-4	-9	-2	2	2	2	-3	0
-1	-4	-5	-2	-4	-2	-3	-2
-1	-4	-5	-2	-4	-2	-3	-2
-1	-4	-5	-2	-4	-2	-3	-2
-1	-4	-5	-2	-4	-2	-3	-2
2	-1	-9	8	6	0	6	2
-1	0	-8	-3	-3	-7	-2	-1
0	3	10	5	-1	-2	-1	0
0	1	3	1	-2	-1	-1	-1
0	1	3	1	-2	-1	-1	-1
-1	1	2	1	-1	-2	0	-1
-1	1	2	1	-1	-2	0	-1
0	4	0	1	-3	-4	0	-1
0	4	0	1	-3	-4	0	-1
1	1	2	0	-1	-5	-4	-1
-1	-4	1	2	1	1	-1	-1
-1	-4	1	2	1	1	-1	-1
-1	3	0	-1	-4	0	-1	-1
-3	1	0	2	2	0	1	0
0	-3	-1	0	-2	-12	-4	-1
-1	-6	-1	-7	-4	0	2	-1
-3	-25	2	-2	0	5	1	2
0	-3	-2	-1	-1	0	1	-1
-2	-8	-12	-2	-1	5	-2	-2
0	15	8	1	-1	0	-4	-2
-3	8	2	-1	-1	-4	4	0
-1	-13	-14	-3	-1	1	4	1
-3	4	6	4	-1	1	-2	-2
-3	14	9	3	0	7	0	-1
-2	0	0	2	-1	0	0	-2
-2	0	0	2	-1	0	0	-2
0	-7	-10	-1	-1	2	-2	0
0	-7	-10	-1	-1	2	-2	0
2	2	-1	1	-4	-4	-1	0
5	8	-3	0	1	-2	0	0
0	-1	2	3	-3	-1	0	0
-4	2	4	2	-1	5	2	1
-1	-3	0	-1	-2	-8	-1	1
-1	-1	0	2	-1	2	0	0
-1	-2	2	0	0	-3	0	-3
-1	-2	2	0	0	-3	0	-3
-1	-6	-3	-5	1	-2	-5	-1
-1	-1	-13	-8	-6	1	-2	-1
3	16	7	4	-2	0	6	-1
1	-9	0	-11	-6	-2	-3	-3
1	10	-2	4	2	-2	-2	0
2	0	2	5	-7	-5	2	0
2	0	2	5	-7	-5	2	0
-1	-4	-3	-15	1	3	-1	0
-1	-4	-3	-15	1	3	-1	0
-1	-4	-3	-15	1	3	-1	0
4	-1	-9	-12	-4	-8	1	-1
-1	1	-1	-3	1	2	-1	-3
-1	1	-1	-3	1	2	-1	-3
-1	1	-1	-3	1	2	-1	-3
0	-6	-3	-3	-2	-6	-1	-1
6	7	-1	4	-3	0	4	2
6	7	-1	4	-3	0	4	2
-4	-3	4	-1	-2	-4	-8	-5
4	-4	0	1	-3	8	1	1
0	15	3	5	-1	-3	2	-1
-4	7	-2	2	1	5	5	1
6	-11	-4	1	-2	-4	-3	2
-7	10	0	3	-1	-1	-1	-5
-7	-12	0	0	-3	-1	-2	-2
-7	-12	0	0	-3	-1	-2	-2
-3	-5	-7	-3	-2	1	-1	0
-3	-5	-7	-3	-2	1	-1	0
-3	-5	-7	-3	-2	1	-1	0
-3	-5	-7	-3	-2	1	-1	0
-3	-5	-7	-3	-2	1	-1	0
-3	-5	-7	-3	-2	1	-1	0
-3	-5	-7	-3	-2	1	-1	0
-3	-5	-7	-3	-2	1	-1	0
-3	-5	-7	-3	-2	1	-1	0
0	0	-4	-1	-3	-5	1	1
0	0	-4	-1	-3	-5	1	1
-3	-2	-3	-3	-2	5	5	0
-3	-2	-3	-3	-2	5	5	0
-3	-2	-3	-3	-2	5	5	0
1	5	-3	-2	2	2	4	-1
1	5	-3	-2	2	2	4	-1
1	5	-3	-2	2	2	4	-1
6	1	-1	-3	-4	3	-4	0
6	1	-1	-3	-4	3	-4	0
-1	7	8	0	-2	-5	-1	0
-4	-7	1	3	-1	-1	-2	-1
-4	-7	1	3	-1	-1	-2	-1
-1	-9	-5	-3	-1	0	-5	-1
-5	3	8	2	-4	0	1	2
-2	-3	-1	0	-1	0	2	-2
2	4	-2	0	-2	8	-3	-1
-1	-10	6	2	-3	-4	-10	-1
-1	-10	6	2	-3	-4	-10	-1
0	9	-4	1	2	3	0	-1
1	-10	-5	-7	-2	11	-4	0
1	-10	-5	-7	-2	11	-4	0
0	3	4	5	0	8	-2	1
9	2	-17	-3	-3	-5	2	-2
9	2	-17	-3	-3	-5	2	-2
-4	-20	-10	6	0	-25	-12	-3
-3	-10	8	0	-4	2	2	1
-3	-10	8	0	-4	2	2	1
-9	2	-12	-6	-10	-38	-10	-2
-1	3	3	1	-2	-5	0	1
-1	0	6	-2	-2	-4	0	-4
5	2	3	-4	-1	-4	-8	-6
4	6	10	-4	0	9	-5	1
4	6	10	-4	0	9	-5	1
4	16	14	-9	-2	6	-7	-3
-5	-9	-6	-6	-2	-1	-2	5
8	2	-1	-5	-1	6	10	6
2	9	-1	-4	-2	-9	4	-1
1	6	0	-2	-1	14	0	-4
-2	-6	0	-1	2	2	-1	-3
-3	4	8	3	-1	4	0	1
-7	-7	0	2	-2	-8	-5	0
3	2	-4	1	-1	-3	4	-1
0	-2	-6	2	-1	2	1	-2
-7	-4	5	5	-2	-3	-6	-4
-2	11	2	3	-2	-9	-4	0
-2	11	2	3	-2	-9	-4	0
-3	-11	0	2	4	2	4	1
5	7	-2	-1	-3	-2	3	-3
5	7	-2	-1	-3	-2	3	-3
-1	-1	-11	-1	0	-4	2	4
0	10	7	1	0	-6	-1	1
0	10	7	1	0	-6	-1	1
4	3	-16	15	9	7	-3	-2
4	3	-16	15	9	7	-3	-2
-4	-7	-6	-5	-3	-4	2	1
-4	-7	-6	-5	-3	-4	2	1
-4	-7	-6	-5	-3	-4	2	1
-4	-7	-6	-5	-3	-4	2	1
-4	-7	-6	-5	-3	-4	2	1
-2	-4	-11	-9	-6	-6	-3	-4
-2	-4	-11	-9	-6	-6	-3	-4
-2	-4	-11	-9	-6	-6	-3	-4
0	1	5	-1	-1	2	0	1
1	9	19	-1	4	4	-2	-2
-2	-4	-2	-4	-2	1	0	-1
-2	-4	-2	-4	-2	1	0	-1
-2	-4	-2	-4	-2	1	0	-1
-2	-4	-2	-4	-2	1	0	-1
-2	-4	-2	-4	-2	1	0	-1
-2	-4	-2	-4	-2	1	0	-1
2	3	10	-1	-2	-3	0	0
2	3	10	-1	-2	-3	0	0
0	-1	-6	-6	0	1	-2	-2
0	-1	-6	-6	0	1	-2	-2
0	-1	-6	-6	0	1	-2	-2
1	6	0	2	-3	-3	-2	0
1	6	0	2	-3	-3	-2	0
1	6	0	2	-3	-3	-2	0
0	-1	-4	-4	-5	-4	1	1
-1	-5	-4	0	-2	-1	-3	-2
-1	-5	-4	0	-2	-1	-3	-2
-1	-5	-4	0	-2	-1	-3	-2
-3	-6	3	3	-2	0	-3	0
2	4	9	12	3	-1	1	0
2	4	9	12	3	-1	1	0
-1	-7	0	0	0	3	2	-1
-1	-7	0	0	0	3	2	-1
-1	-7	0	0	0	3	2	-1
-1	-7	0	0	0	3	2	-1
-1	-7	0	0	0	3	2	-1
-1	-7	0	0	0	3	2	-1
-1	-7	0	0	0	3	2	-1
-1	-7	0	0	0	3	2	-1
-1	-7	0	0	0	3	2	-1
-1	-7	0	0	0	3	2	-1
-1	-7	0	0	0	3	2	-1
-1	-3	-6	-1	-5	3	5	0
-2	-4	-3	0	2	4	1	2
-2	-3	4	-2	-2	1	-3	-2
0	1	0	3	0	4	1	-1
0	-1	-5	-3	-3	-3	-1	-1
-1	-6	-7	-4	-1	-10	0	0
-1	1	-4	7	1	-8	-6	-1
1	-7	0	-5	-6	2	-1	-1
1	-7	0	-5	-6	2	-1	-1
-4	-10	-5	-5	-3	1	-3	-2
-4	-10	-5	-5	-3	1	-3	-2
1	9	6	5	-1	1	1	0
-1	-7	-5	-1	0	1	1	3
0	1	0	0	-3	0	-5	-3
1	0	-5	9	4	5	4	0
2	13	-3	1	0	-3	0	0
-3	0	-2	-4	-6	-3	-3	-2
-3	0	-2	-4	-6	-3	-3	-2
3	9	11	1	-4	-2	1	0
0	2	0	-2	-1	-3	-2	0
0	2	0	-2	-1	-3	-2	0
0	2	0	-2	-1	-3	-2	0
0	2	0	-2	-1	-3	-2	0
0	2	0	-2	-1	-3	-2	0
0	2	0	-2	-1	-3	-2	0
0	4	-6	6	1	2	1	-1
0	4	-6	6	1	2	1	-1
0	4	-6	6	1	2	1	-1
-3	-6	-2	-1	-2	3	-1	0
-3	-6	-2	-1	-2	3	-1	0
-3	-6	-2	-1	-2	3	-1	0
-3	-6	-2	-1	-2	3	-1	0
-3	-6	-2	-1	-2	3	-1	0
-2	-4	-9	-6	-7	-5	2	0
-2	-4	-9	-6	-7	-5	2	0
-2	-4	-9	-6	-7	-5	2	0
-3	-11	-4	-1	1	-2	-3	-1
-3	-11	-4	-1	1	-2	-3	-1
-3	-11	-4	-1	1	-2	-3	-1
-3	-11	-4	-1	1	-2	-3	-1
-3	-11	-4	-1	1	-2	-3	-1
-2	-7	-1	0	-1	3	-1	-2
-2	-7	-1	0	-1	3	-1	-2
-2	-7	-1	0	-1	3	-1	-2
-2	6	3	4	-1	-3	1	-2
-3	-2	3	-3	3	-1	0	1
-3	-2	3	-3	3	-1	0	1
4	1	-2	0	-2	-2	0	0
1	-1	2	0	-2	-5	1	-1
1	-1	2	0	-2	-5	1	-1
1	-1	2	0	-2	-5	1	-1
-7	-6	0	-2	-5	-2	-2	-1
-7	-6	0	-2	-5	-2	-2	-1
9	-1	1	-1	-2	6	-4	2
0	3	0	-2	0	-1	-1	0
0	-2	2	0	0	-2	4	5
-10	-4	-4	0	-4	-9	-1	3
-2	2	0	-2	-4	-28	-7	-3
3	0	-1	-1	4	8	0	-3
0	2	0	-1	-3	4	4	1
2	-5	6	0	-2	0	-2	-3
-1	9	10	-2	-5	-5	-2	-3
-1	9	10	-2	-5	-5	-2	-3
-6	-14	-8	-1	-3	4	5	0
-6	-14	-8	-1	-3	4	5	0
0	-17	-23	-5	-4	-1	-2	1
-3	3	13	6	4	0	-10	-2
-3	3	13	6	4	0	-10	-2
3	4	-8	0	0	15	-3	-10
0	2	14	4	-3	-5	-12	-4
0	2	14	4	-3	-5	-12	-4
-10	-6	-5	1	-1	14	7	4
-10	-6	-5	1	-1	14	7	4
0	-9	-9	0	0	-11	1	2
4	-4	-3	3	0	16	2	-6
4	-4	-3	3	0	16	2	-6
-5	-5	-2	-2	-5	-17	-2	-2
-3	14	-2	-2	7	8	8	0
-3	14	-2	-2	7	8	8	0
-3	14	-2	-2	7	8	8	0
-3	14	-2	-2	7	8	8	0
0	2	-2	-7	-5	-7	3	3
-2	-18	2	-3	-1	1	0	1
0	4	8	-5	-1	16	-2	-1
2	1	-2	-3	-2	1	0	-1
2	1	-2	-3	-2	1	0	-1
2	1	-2	-3	-2	1	0	-1
5	7	-1	-1	-4	-5	-10	-2
-2	8	4	-2	-2	3	-3	-4
-2	-7	-3	-2	1	-9	-2	-3
-8	-14	0	0	0	-3	-4	1
-8	-14	0	0	0	-3	-4	1
-8	-14	0	0	0	-3	-4	1
-7	-4	0	-2	-1	-8	0	-1
3	10	-3	-1	-3	0	3	1
3	10	-3	-1	-3	0	3	1
1	0	0	0	-3	-2	0	-1
-5	-12	3	1	1	7	2	1
-5	-12	3	1	1	7	2	1
-2	-26	-11	-1	-1	0	-1	-1
-1	18	2	2	-2	1	-1	0
-1	18	2	2	-2	1	-1	0
-4	0	7	4	2	6	5	2
-5	-14	2	-1	-4	-7	2	-4
-5	-14	2	-1	-4	-7	2	-4
1	4	-3	-3	-3	-2	-5	-2
1	4	-3	-3	-3	-2	-5	-2
1	4	-3	-3	-3	-2	-5	-2
3	9	-8	2	3	1	3	-1
0	-6	-3	0	1	10	5	1
1	14	17	-1	2	7	-1	-1
1	14	17	-1	2	7	-1	-1
1	0	0	2	0	7	-2	-1
1	0	0	2	0	7	-2	-1
1	0	0	2	0	7	-2	-1
1	0	0	2	0	7	-2	-1
1	0	0	2	0	7	-2	-1
1	0	0	2	0	7	-2	-1
1	0	0	2	0	7	-2	-1
1	0	0	2	0	7	-2	-1
1	0	0	2	0	7	-2	-1
1	0	0	2	0	7	-2	-1
1	0	0	2	0	7	-2	-1
1	0	0	2	0	7	-2	-1
1	0	0	2	0	7	-2	-1
1	0	0	2	0	7	-2	-1
0	8	-8	0	-5	0	-2	-2
0	8	-8	0	-5	0	-2	-2
0	8	-8	0	-5	0	-2	-2
0	-4	0	-2	0	-5	1	1
-2	3	0	-1	0	1	0	-2
-2	3	0	-1	0	1	0	-2
1	7	3	5	1	2	-3	-2
-2	-3	4	-2	-4	-1	-2	-1
-2	-3	4	-2	-4	-1	-2	-1
-2	-3	4	-2	-4	-1	-2	-1
-2	-3	4	-2	-4	-1	-2	-1
-2	-3	4	-2	-4	-1	-2	-1
-1	-6	-1	-1	-4	0	3	0
-1	-6	-1	-1	-4	0	3	0
-3	-10	-2	-2	1	-1	0	-2
-3	-10	-2	-2	1	-1	0	-2
2	6	1	2	-4	-7	-5	-2
0	-1	-2	-3	-3	-3	-1	0
0	-1	-2	-3	-3	-3	-1	0
2	-3	-5	1	0	0	2	-1
0	7	3	0	2	-1	-2	-2
0	7	3	0	2	-1	-2	-2
-5	3	9	0	-3	2	0	1
-5	3	9	0	-3	2	0	1
-5	3	9	0	-3	2	0	1
-5	3	9	0	-3	2	0	1
0	2	2	0	1	2	-3	-2
0	2	2	0	1	2	-3	-2
0	2	2	0	1	2	-3	-2
0	2	2	0	1	2	-3	-2
0	2	2	0	1	2	-3	-2
0	2	2	0	1	2	-3	-2
0	2	2	0	1	2	-3	-2
-2	-23	-5	-4	-6	-1	8	5
0	-3	0	-2	-4	-7	-2	0
0	1	-9	-3	-2	-3	-4	0
0	1	-9	-3	-2	-3	-4	0
0	3	2	2	-2	-1	0	0
0	3	2	2	-2	-1	0	0
0	3	2	2	-2	-1	0	0
0	6	-3	1	0	0	-4	-3
0	6	-3	1	0	0	-4	-3
-1	-1	-14	-3	-1	-2	7	2
-1	-3	-5	-3	-2	-3	-1	-1
-1	-3	-5	-3	-2	-3	-1	-1
-1	-3	-5	-3	-2	-3	-1	-1
0	1	-4	-1	-3	-4	1	-1
0	1	-4	-1	-3	-4	1	-1
-1	0	-2	-3	-2	-3	-2	-1
-1	0	-2	-3	-2	-3	-2	-1
0	0	-2	-1	-2	2	0	-1
0	0	-2	-1	-2	2	0	-1
0	0	-2	-1	-2	2	0	-1
-2	-1	-1	-1	1	2	-3	-2
-2	-1	-1	-1	1	2	-3	-2
0	1	-2	-3	0	-1	-2	-2
-3	5	4	-2	0	0	0	-1
-3	5	4	-2	0	0	0	-1
-3	5	4	-2	0	0	0	-1
0	-3	-6	0	-1	-3	-1	0
-1	-2	0	0	-1	0	-1	-2
-1	-2	0	0	-1	0	-1	-2
-1	1	5	-2	-6	1	1	-1
-1	1	5	-2	-6	1	1	-1
-1	-9	5	-1	-2	0	3	0
-2	1	-3	-1	-4	-11	-4	-3
-2	-3	-8	-3	-3	3	0	0
0	1	-2	-4	-3	3	1	-1
-1	-2	1	0	-1	-1	-6	-1
-1	-2	1	0	-1	-1	-6	-1
-3	-2	-1	-3	-1	13	2	0
-3	-2	-1	-3	-1	13	2	0
0	3	0	1	-2	0	0	1
0	3	0	1	-2	0	0	1
0	3	0	1	-2	0	0	1
6	0	-1	-1	1	-8	0	2
6	0	-1	-1	1	-8	0	2
8	5	6	1	1	7	-7	-10
-5	-1	3	-3	-1	3	-15	-3
8	0	1	0	2	22	7	2
8	0	1	0	2	22	7	2
-1	-5	-5	-1	2	13	3	1
-8	-13	-6	-1	3	-4	8	3
4	12	-2	-8	-3	3	4	1
-3	1	4	3	4	5	4	0
-10	-10	3	2	-2	1	-2	-2
-10	-10	3	2	-2	1	-2	-2
-4	0	-2	0	-2	10	7	5
-4	0	-2	0	-2	10	7	5
25	25	-1	-4	-1	11	-5	-9
7	17	5	-1	1	15	8	3
7	17	7	5	-7	-47	-2	0
7	17	7	5	-7	-47	-2	0
7	17	7	5	-7	-47	-2	0
7	17	7	5	-7	-47	-2	0
7	17	7	5	-7	-47	-2	0
2	51	-19	-5	-2	-12	8	5
5	7	-8	1	1	1	-17	-5
5	7	-8	1	1	1	-17	-5
-10	-41	-1	4	-4	-14	-13	0
-10	-41	-1	4	-4	-14	-13	0
1	1	14	7	5	11	-2	-1
14	-7	1	7	1	23	2	2
2	1	-2	5	2	9	2	1
2	1	-2	5	2	9	2	1
2	1	-2	5	2	9	2	1
2	1	-2	5	2	9	2	1
-5	0	-6	-2	1	-7	1	-3
-2	-2	3	-2	-2	-9	1	-1
-2	-2	3	-2	-2	-9	1	-1
-1	-12	-2	0	-1	-12	-10	-5
-1	-12	-2	0	-1	-12	-10	-5
-1	-12	-2	0	-1	-12	-10	-5
-2	4	4	-11	1	13	1	0
-2	4	4	-11	1	13	1	0
-2	4	4	-11	1	13	1	0
-1	4	12	-4	2	1	-2	0
-1	4	12	-4	2	1	-2	0
-1	4	12	-4	2	1	-2	0
-5	-7	3	-2	-3	-9	-6	-5
-5	-7	3	-2	-3	-9	-6	-5
-5	-7	3	-2	-3	-9	-6	-5
4	20	9	1	-7	-26	-4	-1
4	20	9	1	-7	-26	-4	-1
4	20	9	1	-7	-26	-4	-1
4	20	9	1	-7	-26	-4	-1
0	1	10	0	-5	-13	-3	1
0	1	10	0	-5	-13	-3	1
-4	9	4	3	0	8	2	0
3	19	13	0	-2	-15	-6	-3
3	19	13	0	-2	-15	-6	-3
0	-19	-5	-5	-2	6	0	-2
0	-19	-5	-5	-2	6	0	-2
2	-2	-2	-4	-3	3	1	-1
2	-2	-2	-4	-3	3	1	-1
-1	-1	-6	-10	-1	6	0	1
0	-10	-3	-12	5	6	3	1
0	-10	-3	-12	5	6	3	1
-1	-11	-8	-11	-2	-1	-2	0
-5	-7	-5	-5	-3	-1	-3	0
-5	-7	-5	-5	-3	-1	-3	0
-1	7	-1	-2	0	1	2	0
-3	-5	-3	-5	-2	1	0	-2
-3	-5	-3	-5	-2	1	0	-2
-2	0	1	0	-2	0	0	-1
-3	-1	-4	-3	-4	2	-1	-2
-3	-1	-4	-3	-4	2	-1	-2
-3	-1	-4	-3	-4	2	-1	-2
1	1	-2	2	-4	-4	0	2
1	1	-2	2	-4	-4	0	2
0	1	-4	-3	0	0	-4	-1
1	4	9	9	0	2	1	-4
1	5	1	4	-4	-12	-2	-1
1	5	1	4	-4	-12	-2	-1
0	1	4	10	5	2	6	-1
0	1	4	10	5	2	6	-1
1	10	5	3	1	0	-2	1
-1	-4	-1	-1	-3	-1	-1	0
0	-4	-5	0	-3	-3	-4	-3
0	-4	-5	0	-3	-3	-4	-3
1	4	-1	-3	-2	-5	0	-1
-2	-3	-2	-4	-3	1	0	-2
1	1	-9	-8	-5	-1	2	-1
1	1	-9	-8	-5	-1	2	-1
2	0	6	-1	-3	1	-1	0
-1	7	4	-3	-1	-2	-5	-2
0	-5	-1	1	-3	1	-1	-2
0	-5	-1	1	-3	1	-1	-2
1	9	-4	1	0	-4	3	0
1	9	-4	1	0	-4	3	0
4	12	5	4	4	3	4	-1
4	12	5	4	4	3	4	-1
-2	-5	-2	1	-7	-22	-6	1
-2	-5	-2	1	-7	-22	-6	1
0	-5	3	3	1	3	-1	-3
-1	5	1	0	-2	2	-1	0
-1	5	1	0	-2	2	-1	0
-1	5	1	0	-2	2	-1	0
-2	-6	1	0	1	6	-1	1
-2	-6	1	0	1	6	-1	1
-2	-6	1	0	1	6	-1	1
-1	-8	-2	-4	-2	0	-6	-1
-1	-8	-2	-4	-2	0	-6	-1
-1	-8	-2	-4	-2	0	-6	-1
2	6	-4	0	3	5	1	-1
2	6	-4	0	3	5	1	-1
2	6	-4	0	3	5	1	-1
-2	-7	-4	-1	-2	0	0	-1
-2	-7	-4	-1	-2	0	0	-1
-2	-7	-4	-1	-2	0	0	-1
-2	5	-4	-6	-5	-3	-1	0
-2	-4	-2	-3	-2	3	0	1
-2	5	1	-1	-2	2	1	-1
-2	5	1	-1	-2	2	1	-1
-2	5	1	-1	-2	2	1	-1
-2	5	1	-1	-2	2	1	-1
-1	1	1	-1	-2	-3	-1	0
-3	-6	0	-5	0	-2	1	0
-3	-6	0	-5	0	-2	1	0
-2	-13	2	-2	3	3	-2	-3
-2	-13	2	-2	3	3	-2	-3
-2	-13	2	-2	3	3	-2	-3
-2	-13	2	-2	3	3	-2	-3
-2	-6	-3	-2	-3	-7	-5	-1
-2	-6	-3	-2	-3	-7	-5	-1
-2	-6	-3	-2	-3	-7	-5	-1
-2	-6	-3	-2	-3	-7	-5	-1
-2	-6	-3	-2	-3	-7	-5	-1
-2	-6	-3	-2	-3	-7	-5	-1
-2	-6	-3	-2	-3	-7	-5	-1
-2	-6	-3	-2	-3	-7	-5	-1
0	5	3	1	0	4	0	-1
-1	-6	-2	-1	-1	6	-2	-1
-1	-6	-2	-1	-1	6	-2	-1
-1	-6	-2	-1	-1	6	-2	-1
-2	-3	-5	-3	-3	-3	1	-1
-2	-3	-5	-3	-3	-3	1	-1
-2	-3	-5	-3	-3	-3	1	-1
-3	-8	-10	-10	-2	-2	-4	-2
-3	-8	-10	-10	-2	-2	-4	-2
-3	-8	-10	-10	-2	-2	-4	-2
-3	-8	-10	-10	-2	-2	-4	-2
0	-1	2	0	-6	-7	0	-1
-2	0	-2	1	-1	-5	-1	0
1	2	-1	2	-5	-4	0	-2
1	2	-1	2	-5	-4	0	-2
-1	-1	-2	-2	-5	-7	-5	-1
-1	-1	-2	-2	-5	-7	-5	-1
1	2	0	2	-2	-1	4	2
1	2	0	2	-2	-1	4	2
1	2	0	2	-2	-1	4	2
1	2	0	2	-2	-1	4	2
1	2	0	2	-2	-1	4	2
1	2	0	2	-2	-1	4	2
1	2	0	2	-2	-1	4	2
1	2	0	2	-2	-1	4	2
1	2	0	2	-2	-1	4	2
-1	-1	0	-1	3	2	0	1
-1	-1	0	-1	3	2	0	1
0	-6	-4	-1	-3	-7	1	1
-8	9	13	1	1	1	1	0
-8	9	13	1	1	1	1	0
-2	0	9	1	-2	19	5	2
-2	5	-8	1	1	-1	2	-6
8	10	-3	-4	-3	-10	-5	1
-8	-11	-13	0	-3	-7	-1	6
1	4	-1	-2	4	34	6	1
0	-23	-2	1	-1	9	12	1
0	-23	-2	1	-1	9	12	1
0	-23	-2	1	-1	9	12	1
-22	-7	-2	-3	-3	14	5	0
-22	-7	-2	-3	-3	14	5	0
3	-19	-2	-1	-5	10	-5	-1
-3	-16	-9	-2	0	-9	-1	-1
-14	-16	-9	0	-2	8	-5	-1
17	2	-5	0	-2	-11	-6	-2
17	2	-5	0	-2	-11	-6	-2
11	25	2	0	-4	-5	-7	1
9	12	0	2	-4	9	3	2
-13	-17	-3	2	1	-7	8	2
1	4	-1	3	-3	-6	-7	1
-5	5	-2	0	-1	8	8	1
5	1	-1	1	-6	-13	-1	1
5	1	-1	1	-6	-13	-1	1
5	1	-1	1	-6	-13	-1	1
-7	-19	22	4	0	12	-9	0
-7	-19	22	4	0	12	-9	0
-7	-19	22	4	0	12	-9	0
-7	-19	22	4	0	12	-9	0
-7	-19	22	4	0	12	-9	0
-7	-19	22	4	0	12	-9	0
-7	-19	22	4	0	12	-9	0
-7	-19	22	4	0	12	-9	0
-7	-19	22	4	0	12	-9	0
-7	-19	22	4	0	12	-9	0
-7	-19	22	4	0	12	-9	0
-7	-19	22	4	0	12	-9	0
-7	-19	22	4	0	12	-9	0
-7	-19	22	4	0	12	-9	0
-7	-19	22	4	0	12	-9	0
-7	-19	22	4	0	12	-9	0
-7	-19	22	4	0	12	-9	0
3	-5	-2	-4	2	2	-4	3
3	-5	-2	-4	2	2	-4	3
-1	1	7	-1	-2	0	3	2
-1	-4	-3	1	-1	2	-3	-1
-1	-4	-3	1	-1	2	-3	-1
0	-4	1	-1	-4	-4	-1	-1
-3	-7	-1	7	-4	-14	-1	0
1	2	0	3	-1	0	3	0
-4	-23	-2	0	-1	7	1	0
0	0	9	4	0	-3	-1	-2
-2	1	-7	0	-4	-1	-3	-1
-1	3	-1	2	-1	-1	2	-2
-1	3	-1	2	-1	-1	2	-2
1	4	1	5	-1	2	-1	-1
0	13	12	10	2	4	1	1
0	13	12	10	2	4	1	1
0	13	12	10	2	4	1	1
0	-7	1	3	0	0	-5	-2
0	-7	1	3	0	0	-5	-2
2	-1	0	-1	3	-5	-1	-1
2	-1	0	-1	3	-5	-1	-1
2	-1	0	-1	3	-5	-1	-1
2	-1	0	-1	3	-5	-1	-1
2	-1	0	-1	3	-5	-1	-1
2	-1	0	-1	3	-5	-1	-1
2	-1	0	-1	3	-5	-1	-1
2	-1	0	-1	3	-5	-1	-1
2	-1	0	-1	3	-5	-1	-1
2	-1	0	-1	3	-5	-1	-1
-1	6	-1	-2	-4	1	0	0
-1	6	-1	-2	-4	1	0	0
-1	6	-1	-2	-4	1	0	0
-1	-6	-5	5	1	4	1	-1
-1	-6	-5	5	1	4	1	-1
-1	-6	-5	5	1	4	1	-1
-1	-6	-5	5	1	4	1	-1
-4	-2	-2	-5	-2	-2	-3	-1
-4	-2	-2	-5	-2	-2	-3	-1
-2	-1	4	1	0	-1	-2	0
-2	-1	4	1	0	-1	-2	0
-2	-12	-3	-1	-2	0	2	1
-2	-12	-3	-1	-2	0	2	1
-2	-12	-3	-1	-2	0	2	1
-2	-12	-3	-1	-2	0	2	1
-2	-12	-3	-1	-2	0	2	1
-2	-5	-13	-6	-2	-2	-2	-3
-1	7	6	0	0	-3	-3	-1
-1	7	6	0	0	-3	-3	-1
-1	7	6	0	0	-3	-3	-1
-1	7	6	0	0	-3	-3	-1
-1	7	6	0	0	-3	-3	-1
-1	7	6	0	0	-3	-3	-1
3	5	-12	-3	-3	-12	-6	-2
3	5	-12	-3	-3	-12	-6	-2
0	4	-2	-4	2	3	1	0
-1	-5	-10	-1	0	-11	-4	-2
-1	-5	-10	-1	0	-11	-4	-2
-5	-12	10	7	5	9	1	2
4	6	-5	-4	-2	-8	2	-1
4	6	-5	-4	-2	-8	2	-1
0	-1	2	-1	-1	6	1	1
0	-1	2	-1	-1	6	1	1
0	-1	2	-1	-1	6	1	1
0	-1	2	-1	-1	6	1	1
0	-1	2	-1	-1	6	1	1
0	-1	2	-1	-1	6	1	1
0	-1	2	-1	-1	6	1	1
0	-1	2	-1	-1	6	1	1
0	-2	-6	-3	-3	7	2	2
0	-2	-6	-3	-3	7	2	2
0	-2	-6	-3	-3	7	2	2
0	-2	-6	-3	-3	7	2	2
0	-2	-6	-3	-3	7	2	2
0	-2	-6	-3	-3	7	2	2
0	-2	-6	-3	-3	7	2	2
0	-2	-6	-3	-3	7	2	2
0	-2	-6	-3	-3	7	2	2
0	-2	-6	-3	-3	7	2	2
-2	10	7	1	0	-7	0	0
-1	5	-1	-4	4	1	-3	-1
-1	5	-1	-4	4	1	-3	-1
-1	5	-1	-4	4	1	-3	-1
-1	5	-1	-4	4	1	-3	-1
-1	5	-1	-4	4	1	-3	-1
-1	5	-1	-4	4	1	-3	-1
-1	0	1	1	-3	-2	-6	-1
-1	0	1	1	-3	-2	-6	-1
-3	-1	-1	-2	0	3	-1	0
-3	-1	-1	-2	0	3	-1	0
-3	-1	-1	-2	0	3	-1	0
-3	-1	-1	-2	0	3	-1	0
[truncated: 5,170 more rows]
