# Supplementary material for: Flexible Virtual Reality System for Neurorehabilitation and Quality of Life Improvement
Source: Sensors (Basel). 2020 Oct 23;20(21):6045. doi: 10.3390/s20216045 (PMC7672612; doi:10.3390/s20216045)
Supplement: Supplementary file 1 [file sensors-20-06045-s001.zip › S4_EMG/User2/WhackAMoleTest3.txt]

0	0	0	0	0	0	0	0
0	0	0	0	0	0	0	0
1	3	3	0	-6	0	0	-2
-1	0	1	-4	0	-1	1	1
-1	0	1	-4	0	-1	1	1
-1	0	1	-4	0	-1	1	1
-1	2	2	-2	2	-1	-1	2
-1	2	2	-2	2	-1	-1	2
-2	3	-1	0	1	0	-4	-2
-3	-5	0	0	-1	2	0	1
0	0	-5	-3	-6	-5	-9	-3
0	0	-5	-3	-6	-5	-9	-3
-3	-9	0	-3	1	0	-1	2
-2	-10	-4	-1	-4	-4	-4	-3
-2	-10	-4	-1	-4	-4	-4	-3
1	-1	-4	0	-1	-2	2	-1
1	-1	-4	0	-1	-2	2	-1
1	-1	-4	0	-1	-2	2	-1
-2	-2	1	0	0	-1	1	1
-3	-6	-3	-1	-2	-1	2	0
-3	-6	-3	-1	-2	-1	2	0
0	-3	1	-1	-1	0	1	0
-3	0	-2	0	-3	0	0	-2
0	1	-1	-2	1	1	-1	-1
0	1	-2	0	-6	-1	-2	-1
0	1	-2	0	-6	-1	-2	-1
-2	-5	-2	-1	-2	-1	3	-2
0	1	-4	-2	0	2	-3	0
0	1	-4	-2	0	2	-3	0
0	1	-4	-2	0	2	-3	0
0	1	-4	-2	0	2	-3	0
-2	10	3	-2	-3	0	3	1
-2	10	3	-2	-3	0	3	1
-2	10	3	-2	-3	0	3	1
-2	10	3	-2	-3	0	3	1
-2	10	3	-2	-3	0	3	1
-2	10	3	-2	-3	0	3	1
-1	1	-3	-1	-6	-3	1	0
-1	1	-3	-1	-6	-3	1	0
-1	1	-3	-1	-6	-3	1	0
-1	1	-3	-1	-6	-3	1	0
-1	1	-3	-1	-6	-3	1	0
-1	1	-3	-1	-6	-3	1	0
1	1	-2	1	-3	-1	1	2
-2	-4	-1	1	2	-1	0	-1
-3	-3	2	0	-2	2	-2	1
0	-3	-3	-1	-4	-1	1	0
0	-1	-3	-1	0	0	0	0
0	-1	-3	-1	0	0	0	0
0	-1	-3	-1	0	0	0	0
0	-1	-3	-1	0	0	0	0
0	-1	-3	-1	0	0	0	0
1	4	-3	0	-3	-1	3	0
1	0	7	2	-2	-1	1	1
1	0	7	2	-2	-1	1	1
1	0	7	2	-2	-1	1	1
-3	-5	-4	-2	-2	1	-1	-1
-3	-5	-4	-2	-2	1	-1	-1
-1	-6	-5	-4	-3	-1	-2	-1
-1	-7	-2	1	-1	-1	0	-1
1	2	1	-3	-2	-3	-1	-2
1	2	1	-3	-2	-3	-1	-2
0	-4	-6	1	4	-2	1	0
2	9	-2	-3	5	-2	0	-3
2	9	-2	-3	5	-2	0	-3
2	9	-2	-3	5	-2	0	-3
-1	0	-3	-2	-4	0	1	0
1	7	0	1	0	-1	-2	-2
0	3	-1	-2	-4	-2	-3	-1
1	2	3	0	-4	-2	-1	1
0	2	3	-1	-6	-1	-2	-1
0	8	1	-2	1	-2	-1	-3
2	10	2	0	-2	-2	-1	-1
-2	1	1	-4	-1	-1	-1	-1
1	10	0	-2	-1	0	2	-1
-1	-1	-4	-2	-3	-2	-2	-2
0	0	2	0	-1	-2	-1	-1
-1	2	-1	-2	-1	1	1	1
-1	2	-1	-2	-1	1	1	1
-1	2	-1	-2	-1	1	1	1
-1	0	-1	-1	-4	-3	-4	-3
0	-2	-3	-1	-5	1	-1	-1
0	-2	-3	-1	-5	1	-1	-1
0	-2	-3	-1	-5	1	-1	-1
0	-8	2	0	-1	2	0	0
0	-8	2	0	-1	2	0	0
-2	-1	-2	-1	-2	2	1	-1
0	-1	0	-1	-3	-4	-3	1
0	-1	0	-1	-3	-4	-3	1
2	2	-1	1	3	0	5	-1
2	2	-1	1	3	0	5	-1
1	0	3	2	0	-3	0	-2
1	0	3	2	0	-3	0	-2
-2	9	3	-1	-3	-2	-1	0
-2	2	2	1	-5	-1	-2	-2
-2	2	2	1	-5	-1	-2	-2
0	6	-2	-2	-2	-3	1	1
0	6	-2	-2	-2	-3	1	1
0	6	-2	-2	-2	-3	1	1
0	6	-2	-2	-2	-3	1	1
0	6	-2	-2	-2	-3	1	1
0	6	-2	-2	-2	-3	1	1
0	6	-2	-2	-2	-3	1	1
0	6	-2	-2	-2	-3	1	1
0	6	-2	-2	-2	-3	1	1
0	6	-2	-2	-2	-3	1	1
0	6	-2	-2	-2	-3	1	1
0	6	-2	-2	-2	-3	1	1
0	6	-2	-2	-2	-3	1	1
0	6	-2	-2	-2	-3	1	1
0	6	-2	-2	-2	-3	1	1
0	6	-2	-2	-2	-3	1	1
0	6	-2	-2	-2	-3	1	1
1	5	1	0	-6	1	-1	0
-1	3	-4	-4	-4	-2	-2	1
-1	3	-4	-4	-4	-2	-2	1
-11	-32	-16	-5	-1	9	-7	-3
-11	-32	-16	-5	-1	9	-7	-3
-5	-15	-10	-7	-5	-4	-2	-2
-5	-21	-20	-24	0	5	0	-1
-5	-21	-20	-24	0	5	0	-1
4	15	-30	-23	-2	-6	-2	3
-1	16	15	-2	7	-7	-3	0
-1	16	15	-2	7	-7	-3	0
-2	-13	-5	-9	-5	0	-3	-1
-2	13	18	6	1	2	3	0
-2	13	18	6	1	2	3	0
-2	13	18	6	1	2	3	0
-5	-23	-9	-4	2	3	0	-1
-5	-23	-9	-4	2	3	0	-1
-5	-23	-9	-4	2	3	0	-1
-5	-23	-9	-4	2	3	0	-1
-5	-23	-9	-4	2	3	0	-1
-5	-23	-9	-4	2	3	0	-1
-5	-23	-9	-4	2	3	0	-1
1	7	13	7	-2	7	2	1
-6	-13	6	5	2	-3	-3	-4
0	6	5	-4	-4	-3	0	0
5	3	2	14	2	-7	4	-1
-7	-13	6	2	3	2	-2	-2
-3	9	5	1	-5	-2	0	0
-3	9	5	1	-5	-2	0	0
-3	9	5	1	-5	-2	0	0
0	-6	-7	-7	-7	-7	-2	-4
2	12	3	2	5	6	-2	0
-4	-6	0	-4	-5	1	-1	-1
-4	-6	0	-4	-5	1	-1	-1
4	11	-5	-10	0	2	0	-2
4	11	-5	-10	0	2	0	-2
0	13	2	-4	-7	-1	-3	-2
3	-20	-13	0	1	-6	0	-1
3	-20	-13	0	1	-6	0	-1
3	-20	-13	0	1	-6	0	-1
3	-20	-13	0	1	-6	0	-1
-4	12	7	0	-2	-2	2	0
-8	-16	-6	1	-3	-6	-8	-4
3	1	-3	-4	-4	-8	-16	-1
-3	1	3	0	1	0	0	1
-7	-25	-7	-2	-3	-1	4	-2
5	-10	-3	-3	-3	3	-1	1
-1	1	-2	0	0	3	1	-3
-8	13	9	1	-1	-2	-2	-3
0	18	3	0	0	-3	0	-2
0	18	3	0	0	-3	0	-2
7	-7	-6	0	-1	5	-7	-3
7	-7	-6	0	-1	5	-7	-3
-1	-23	-2	-1	0	7	3	-3
8	9	1	0	2	0	-1	1
-3	-14	-5	-2	-2	-1	0	1
-3	-14	-5	-2	-2	-1	0	1
-12	-26	-3	-1	-2	1	0	-2
0	24	0	-1	-2	-4	1	0
0	24	0	-1	-2	-4	1	0
-4	-1	3	0	-2	-3	-2	-2
4	26	2	-1	-5	-3	-6	-2
-1	-4	-3	-2	-1	-8	-1	-1
-13	-5	3	-1	2	4	-4	0
-4	18	8	1	-3	-3	-1	-1
2	-10	-18	-3	-5	-6	4	1
-4	6	-1	-2	-2	-1	3	1
1	3	-1	0	1	1	-3	0
1	3	-1	0	1	1	-3	0
24	5	4	0	-4	5	-2	-2
11	11	1	-2	-2	3	3	1
1	-1	-4	-1	-1	3	4	-2
1	-1	-4	-1	-1	3	4	-2
-7	-5	-2	-2	-3	1	-1	1
-4	-9	-5	-1	-2	-5	-6	-2
-1	7	-2	-2	-3	-3	-2	-1
-9	0	-1	0	-2	-2	5	2
-9	0	-1	0	-2	-2	5	2
2	4	3	1	4	2	1	-1
2	4	3	1	4	2	1	-1
-7	-12	-7	-2	-4	0	3	1
4	11	8	2	2	-1	-10	-3
3	1	-1	-2	-3	-3	-2	-1
-9	-4	1	0	-4	-4	-2	-1
-9	3	-1	-2	-1	-2	-4	-3
5	-4	-7	-2	-2	-1	3	0
5	-4	-7	-2	-2	-1	3	0
11	2	2	0	-4	-6	0	1
0	-4	-5	-2	-1	-2	1	-2
0	-4	-5	-2	-1	-2	1	-2
0	-4	-5	-2	-1	-2	1	-2
0	-4	-5	-2	-1	-2	1	-2
0	-4	-5	-2	-1	-2	1	-2
0	-4	-5	-2	-1	-2	1	-2
-6	-4	3	-2	-5	-5	-1	1
-6	-4	3	-2	-5	-5	-1	1
-6	-4	3	-2	-5	-5	-1	1
-6	-4	3	-2	-5	-5	-1	1
-6	-4	3	-2	-5	-5	-1	1
-6	-4	3	-2	-5	-5	-1	1
-6	-4	3	-2	-5	-5	-1	1
-6	-4	3	-2	-5	-5	-1	1
-6	-4	3	-2	-5	-5	-1	1
-6	-4	3	-2	-5	-5	-1	1
-6	-4	3	-2	-5	-5	-1	1
-6	-4	3	-2	-5	-5	-1	1
-6	-4	3	-2	-5	-5	-1	1
-6	-4	3	-2	-5	-5	-1	1
-6	-4	3	-2	-5	-5	-1	1
-6	-4	3	-2	-5	-5	-1	1
-6	-4	3	-2	-5	-5	-1	1
-6	-4	3	-2	-5	-5	-1	1
-6	-4	3	-2	-5	-5	-1	1
-6	-4	3	-2	-5	-5	-1	1
-6	-4	3	-2	-5	-5	-1	1
-6	-4	3	-2	-5	-5	-1	1
-6	-4	3	-2	-5	-5	-1	1
-6	-4	3	-2	-5	-5	-1	1
-6	-4	3	-2	-5	-5	-1	1
-2	-6	-1	-1	3	4	17	2
2	5	-3	1	1	-7	-6	-4
2	5	-3	1	1	-7	-6	-4
2	5	-3	1	1	-7	-6	-4
2	5	-3	1	1	-7	-6	-4
2	5	-3	1	1	-7	-6	-4
2	5	-3	1	1	-7	-6	-4
2	5	-3	1	1	-7	-6	-4
2	5	-3	1	1	-7	-6	-4
1	-1	-3	-2	-6	-3	-1	-4
1	-1	-3	-2	-6	-3	-1	-4
1	-1	-3	-2	-6	-3	-1	-4
8	8	-2	-1	-2	-2	3	0
-3	1	-3	-2	-2	1	3	-1
-3	1	-3	-2	-2	1	3	-1
-1	0	-3	0	4	-3	5	2
-1	0	-3	0	4	-3	5	2
-1	0	-3	0	4	-3	5	2
-1	0	-3	0	4	-3	5	2
-16	-6	2	-2	-2	-3	-2	-2
-16	-6	2	-2	-2	-3	-2	-2
-16	-6	2	-2	-2	-3	-2	-2
-16	-6	2	-2	-2	-3	-2	-2
-16	-6	2	-2	-2	-3	-2	-2
-16	-6	2	-2	-2	-3	-2	-2
-2	-3	0	-2	-3	1	-2	-2
-2	-3	0	-2	-3	1	-2	-2
-2	-3	0	-2	-3	1	-2	-2
7	5	3	-1	-4	-5	1	-3
7	5	3	-1	-4	-5	1	-3
7	5	3	-1	-4	-5	1	-3
7	5	3	-1	-4	-5	1	-3
7	5	3	-1	-4	-5	1	-3
-6	-7	-5	-1	-2	-6	-9	1
-21	-15	-2	-1	6	30	10	-1
-21	-15	-2	-1	6	30	10	-1
21	10	-4	-1	2	-4	-2	-3
11	3	-2	-1	0	6	1	0
2	-3	1	0	-6	-13	-3	0
2	-3	1	0	-6	-13	-3	0
-12	-7	-1	-2	-2	-1	-1	-1
-12	-7	-1	-2	-2	-1	-1	-1
-12	-7	-1	-2	-2	-1	-1	-1
-12	-7	-1	-2	-2	-1	-1	-1
-9	-3	-1	0	-2	0	2	0
-9	-3	-1	0	-2	0	2	0
-9	-3	-1	0	-2	0	2	0
20	17	5	0	-1	-2	-3	0
20	17	5	0	-1	-2	-3	0
20	17	5	0	-1	-2	-3	0
-8	0	-1	-2	-8	-3	-1	-2
-8	0	-1	-2	-8	-3	-1	-2
-8	0	-1	-2	-8	-3	-1	-2
2	-4	-2	1	0	2	1	1
2	-4	-2	1	0	2	1	1
2	-4	-2	1	0	2	1	1
2	-4	-2	1	0	2	1	1
2	-4	-2	1	0	2	1	1
2	-4	-2	1	0	2	1	1
-2	-1	1	-2	-2	-15	-11	-2
-2	-1	1	-2	-2	-15	-11	-2
-2	-1	1	-2	-2	-15	-11	-2
-2	-1	1	-2	-2	-15	-11	-2
-2	-1	1	-2	-2	-15	-11	-2
-2	-1	1	-2	-2	-15	-11	-2
17	12	1	-3	-9	-2	-6	1
17	12	1	-3	-9	-2	-6	1
17	12	1	-3	-9	-2	-6	1
13	4	-1	0	2	13	12	-1
-4	-2	0	-1	-2	9	15	3
-4	-2	0	-1	-2	9	15	3
-4	-2	0	-1	-2	9	15	3
-4	-2	0	-1	-2	9	15	3
-4	-2	0	-1	-2	9	15	3
-4	-2	0	-1	-2	9	15	3
-2	10	7	1	-3	3	1	-2
-2	10	7	1	-3	3	1	-2
-2	10	7	1	-3	3	1	-2
-2	-6	-3	-4	-5	-4	5	1
-2	-6	-3	-4	-5	-4	5	1
-2	-6	-3	-4	-5	-4	5	1
-2	-6	-3	-4	-5	-4	5	1
-2	-6	-3	-4	-5	-4	5	1
-2	-6	-3	-4	-5	-4	5	1
5	6	0	-2	5	1	1	0
5	6	0	-2	5	1	1	0
5	6	0	-2	5	1	1	0
5	6	0	-2	5	1	1	0
5	6	0	-2	5	1	1	0
5	6	0	-2	5	1	1	0
-12	-13	1	0	0	4	3	0
2	0	0	-1	0	4	-1	-1
2	0	0	-1	0	4	-1	-1
2	0	0	-1	0	4	-1	-1
10	-5	-2	-3	-5	-32	-9	1
10	-5	-2	-3	-5	-32	-9	1
10	-5	-2	-3	-5	-32	-9	1
-2	-8	-5	-4	-17	-25	-11	-1
-2	-8	-5	-4	-17	-25	-11	-1
-2	-8	-5	-4	-17	-25	-11	-1
6	7	1	2	3	9	-1	-1
4	-3	2	0	-8	-11	-2	1
4	-3	2	0	-8	-11	-2	1
3	2	-1	-1	-6	-18	-6	-1
3	2	-1	-1	-6	-18	-6	-1
3	2	-1	-1	-6	-18	-6	-1
3	2	-1	-1	-6	-18	-6	-1
-9	-8	0	-1	-2	-4	3	0
2	7	2	-1	-3	-2	-2	0
2	7	2	-1	-3	-2	-2	0
-1	-2	0	0	-3	-3	1	0
5	2	-1	-1	-5	-4	0	0
-1	-1	-1	-1	-6	-1	1	-1
-1	-3	-2	-2	-1	2	-4	-3
-4	0	-1	0	-1	8	2	-1
-2	1	-2	-1	1	1	2	0
-2	1	-2	-1	1	1	2	0
4	-3	1	-1	-7	-10	2	-1
-17	-13	-2	-1	3	0	3	0
-17	-13	-2	-1	3	0	3	0
5	0	1	0	-5	-8	6	0
-2	-6	-1	-1	0	1	-3	-1
-2	-6	-1	-1	0	1	-3	-1
-4	-4	0	-1	1	1	-1	-1
-7	-5	-2	-3	-3	-3	0	0
-7	-5	-2	-3	-3	-3	0	0
-7	-5	-2	-3	-3	-3	0	0
0	-1	-3	-4	-3	-2	0	-2
0	-1	-3	-4	-3	-2	0	-2
-4	-1	0	0	-2	-2	-1	-1
-4	-3	0	1	-2	-2	-1	0
-4	-3	0	1	-2	-2	-1	0
-4	-3	0	1	-2	-2	-1	0
-1	-2	1	0	-1	3	-1	1
16	12	0	-1	-1	-1	-1	0
16	12	0	-1	-1	-1	-1	0
16	12	0	-1	-1	-1	-1	0
-10	-7	0	0	2	1	-2	-3
-10	-7	0	0	2	1	-2	-3
4	1	0	-1	-2	1	-2	1
-6	-4	-2	-1	-2	-3	2	-2
-6	-4	-2	-1	-2	-3	2	-2
-6	-4	-2	-1	-2	-3	2	-2
0	0	0	0	0	0	0	0
0	0	0	0	0	0	0	0
0	0	-2	0	-4	1	0	-5
0	0	-2	0	-4	1	0	-5
0	0	-2	0	-4	1	0	-5
0	0	-2	0	-4	1	0	-5
0	0	-2	0	-4	1	0	-5
0	0	-2	0	-4	1	0	-5
-1	5	0	-1	-2	8	0	-4
0	-4	-1	0	7	-4	-1	3
0	-4	-1	0	7	-4	-1	3
-1	-10	-3	0	0	3	0	0
0	2	1	-1	-2	-8	-1	-3
0	2	1	-1	-2	-8	-1	-3
0	4	1	-1	-5	-2	-6	-1
-1	-2	-1	0	-1	1	-1	2
-1	-2	-1	0	-1	1	-1	2
0	-6	0	0	-5	-2	-3	-1
0	7	-3	-1	-1	-3	1	-1
0	7	-3	-1	-1	-3	1	-1
0	7	-3	-1	-1	-3	1	-1
1	1	-2	-1	-1	0	2	-1
1	1	-2	-1	-1	0	2	-1
1	1	-2	-1	-1	0	2	-1
0	-1	0	-1	-3	-3	0	0
0	-1	0	-1	-3	-3	0	0
0	-4	-2	-1	0	0	0	-1
-2	-8	-4	1	3	-1	-1	2
-1	-1	0	-1	-4	0	0	-1
0	2	-2	-1	-3	-1	0	-2
-4	-7	0	2	-1	1	-1	1
-4	-7	0	2	-1	1	-1	1
-4	-7	0	2	-1	1	-1	1
0	4	-1	0	-4	1	2	-1
-1	4	-1	-1	-4	-1	-1	-2
-1	2	-2	-2	-4	-2	-2	-1
-1	-1	-2	-1	-4	-1	2	0
-1	-1	-2	-1	-4	-1	2	0
-1	-1	-2	-1	-4	-1	2	0
-2	-8	1	-1	-6	1	-4	-3
-2	-8	1	-1	-6	1	-4	-3
-2	-8	1	-1	-6	1	-4	-3
-1	1	-3	-2	-2	2	0	-1
-1	1	-3	-2	-2	2	0	-1
-1	1	-3	-2	-2	2	0	-1
0	1	-1	-1	-2	-3	-1	0
0	1	-1	-1	-2	-3	-1	0
0	1	-1	-1	-2	-3	-1	0
0	1	-1	-1	-2	-3	-1	0
-1	1	-1	1	-5	-1	-4	-2
-1	1	-1	1	-5	-1	-4	-2
-1	1	-1	1	-5	-1	-4	-2
0	5	-4	0	0	1	2	-2
1	-5	0	0	3	-1	-1	0
1	-5	0	0	3	-1	-1	0
-2	-2	-3	-1	-1	-4	0	0
-2	-2	-3	-1	-1	-4	0	0
0	5	-1	-2	-4	-3	1	0
0	2	-2	0	0	0	2	1
0	2	-2	0	0	0	2	1
2	1	-3	0	-4	-1	1	1
-2	-4	-1	-1	-5	-1	-3	-3
-2	-4	-1	-1	-5	-1	-3	-3
-2	-4	-1	-1	-5	-1	-3	-3
0	3	-1	1	-3	-2	-4	-3
-2	-3	-1	-1	0	-1	-1	-1
-2	0	0	-2	-1	0	0	-2
-1	2	1	-1	-1	-1	0	1
-2	-2	-2	-1	-2	-2	1	-1
-2	-2	-2	-1	-2	-2	1	-1
1	1	0	-1	2	2	2	0
1	1	0	-1	2	2	2	0
1	1	0	-1	2	2	2	0
1	1	0	-1	2	2	2	0
0	-5	0	-1	0	0	0	0
0	-5	0	-1	0	0	0	0
1	1	0	0	-2	0	0	-2
0	0	0	1	1	0	-1	1
-2	-5	-2	-1	-4	-1	-1	-1
0	-2	1	0	0	2	2	0
-2	-5	-3	-1	-4	0	-1	-4
-2	-5	-3	-1	-4	0	-1	-4
-2	-5	-3	-1	-4	0	-1	-4
1	-1	-1	0	-1	-1	-2	-2
1	-1	-1	0	-1	-1	-2	-2
1	-1	-1	0	-1	-1	-2	-2
-2	-1	0	0	1	-2	-1	-1
-2	-1	0	0	1	-2	-1	-1
-2	-1	0	0	1	-2	-1	-1
-1	4	-1	-2	2	-1	-1	-2
-1	-1	1	1	-4	-2	-1	-1
-1	-1	1	1	-4	-2	-1	-1
-1	3	0	-1	-2	-2	-1	0
-1	3	0	-1	-2	-2	-1	0
-2	3	0	-2	-3	-3	-3	0
0	4	0	-1	-4	-1	-1	0
1	0	-2	-2	-7	-1	2	1
1	0	-2	-2	-7	-1	2	1
1	0	-2	-2	-7	-1	2	1
-2	-8	0	0	-3	0	-3	0
-2	-8	0	0	-3	0	-3	0
-2	-8	0	0	-3	0	-3	0
-2	0	0	-1	0	0	-1	-2
0	-1	-1	-3	-4	-1	0	-1
0	-1	-1	-3	-4	-1	0	-1
2	-3	0	1	-3	-2	0	-2
-2	-2	-2	1	3	1	0	0
-2	-2	-2	1	3	1	0	0
-1	1	0	-1	-4	-1	-1	-1
-1	0	3	-3	-4	-2	2	0
-1	0	3	-3	-4	-2	2	0
-1	0	3	-3	-4	-2	2	0
0	0	0	-1	-3	-1	-1	-1
0	0	0	-1	-3	-1	-1	-1
0	0	0	-1	-3	-1	-1	-1
0	0	0	-1	-3	-1	-1	-1
0	0	0	-1	-3	-1	-1	-1
0	0	0	-1	-3	-1	-1	-1
1	1	-3	-2	0	0	2	0
1	1	-3	-2	0	0	2	0
1	1	-3	-2	0	0	2	0
-1	5	-1	-1	-5	-1	0	-2
-1	5	-1	-1	-5	-1	0	-2
-1	5	-1	-1	-5	-1	0	-2
-1	5	-1	-1	-5	-1	0	-2
-1	5	-1	-1	-5	-1	0	-2
-1	5	-1	-1	-5	-1	0	-2
-1	-6	-2	-1	0	-1	-1	0
-1	-6	-2	-1	0	-1	-1	0
-1	-6	-2	-1	0	-1	-1	0
-1	-6	-2	-1	0	-1	-1	0
-1	-6	-2	-1	0	-1	-1	0
-1	-6	-2	-1	0	-1	-1	0
-1	-6	-2	-1	0	-1	-1	0
-1	-6	-2	-1	0	-1	-1	0
-1	-6	-2	-1	0	-1	-1	0
-1	-6	-2	-1	0	-1	-1	0
-2	-8	1	2	-1	-3	0	-1
-2	-8	1	2	-1	-3	0	-1
-2	-8	1	2	-1	-3	0	-1
-2	-8	1	2	-1	-3	0	-1
-2	-8	1	2	-1	-3	0	-1
-2	-8	1	2	-1	-3	0	-1
-2	-8	1	2	-1	-3	0	-1
-2	-8	1	2	-1	-3	0	-1
-2	-8	1	2	-1	-3	0	-1
-2	-8	1	2	-1	-3	0	-1
-2	-8	1	2	-1	-3	0	-1
-2	-8	1	2	-1	-3	0	-1
-2	-8	1	2	-1	-3	0	-1
-2	-8	1	2	-1	-3	0	-1
-2	-8	1	2	-1	-3	0	-1
-2	-8	1	2	-1	-3	0	-1
-2	-8	1	2	-1	-3	0	-1
-2	-8	1	2	-1	-3	0	-1
-2	-8	1	2	-1	-3	0	-1
-2	-8	1	2	-1	-3	0	-1
-2	-8	1	2	-1	-3	0	-1
-2	-8	1	2	-1	-3	0	-1
-2	-8	1	2	-1	-3	0	-1
-2	-8	1	2	-1	-3	0	-1
-2	-8	1	2	-1	-3	0	-1
-2	-8	1	2	-1	-3	0	-1
-2	-8	1	2	-1	-3	0	-1
-2	-8	1	2	-1	-3	0	-1
-2	-8	1	2	-1	-3	0	-1
-2	-8	1	2	-1	-3	0	-1
-2	-8	1	2	-1	-3	0	-1
-2	-8	1	2	-1	-3	0	-1
2	6	-2	0	-1	-1	-1	0
2	6	-2	0	-1	-1	-1	0
2	6	-2	0	-1	-1	-1	0
2	6	-2	0	-1	-1	-1	0
2	6	-2	0	-1	-1	-1	0
2	6	-2	0	-1	-1	-1	0
2	6	-2	0	-1	-1	-1	0
2	6	-2	0	-1	-1	-1	0
0	-4	0	0	2	2	1	1
0	-4	0	0	2	2	1	1
-2	-3	-1	-1	-1	0	-1	-3
-1	5	0	0	2	-1	-1	-1
-1	5	0	0	2	-1	-1	-1
-1	5	0	0	2	-1	-1	-1
-1	5	0	0	2	-1	-1	-1
-1	5	0	0	2	-1	-1	-1
-1	5	0	0	2	-1	-1	-1
1	1	-2	-2	-4	0	2	1
1	3	-2	-2	-4	1	0	-1
1	3	-2	-2	-4	1	0	-1
1	4	0	1	-5	-2	-2	-1
-2	3	1	1	2	0	0	1
-2	3	1	1	2	0	0	1
-2	3	1	1	2	0	0	1
-1	-4	-2	-2	1	-1	0	0
-1	-4	-2	-2	1	-1	0	0
-1	-4	-2	-2	1	-1	0	0
-1	-3	-7	-3	-1	-3	-2	-2
-1	-3	-7	-3	-1	-3	-2	-2
1	-3	-5	1	3	-2	0	0
0	8	1	0	4	-1	0	1
0	8	1	0	4	-1	0	1
0	8	1	0	4	-1	0	1
1	5	-1	0	-2	-3	2	-1
-3	-17	-2	1	-3	3	-1	-1
-3	-17	-2	1	-3	3	-1	-1
1	5	2	-1	-1	-1	-2	-2
0	6	0	-2	-1	-1	-1	-2
0	6	0	-2	-1	-1	-1	-2
-1	0	-3	-1	-1	-1	1	-1
-1	-1	0	-3	-2	1	-1	0
-1	-1	0	-3	-2	1	-1	0
1	0	-4	-2	-3	-1	1	0
-5	-7	1	2	-1	0	-1	0
-5	-7	1	2	-1	0	-1	0
2	11	2	-3	-3	0	-2	-2
-2	-15	-8	0	-2	-2	1	-2
-2	-15	-8	0	-2	-2	1	-2
0	-6	-10	-4	-4	-1	-1	-1
-1	-5	-3	-1	-1	1	-4	-2
-2	-18	-6	-1	0	-3	-1	-2
3	18	3	0	-4	-5	0	-1
4	19	4	0	-3	-4	0	-1
1	3	2	0	3	-4	-1	-2
1	3	2	0	3	-4	-1	-2
1	3	4	3	-2	-2	0	-1
1	3	4	3	-2	-2	0	-1
1	3	4	3	-2	-2	0	-1
-5	-4	33	14	-4	-2	-2	-1
-4	-21	5	-10	-5	2	-3	1
-4	-21	5	-10	-5	2	-3	1
-6	8	2	0	-1	0	-1	-1
1	23	2	-13	-5	-2	3	0
1	23	2	-13	-5	-2	3	0
1	-8	2	13	-2	-2	2	2
1	4	5	-5	2	1	0	-1
1	4	5	-5	2	1	0	-1
1	4	5	-5	2	1	0	-1
1	-17	-14	-11	-3	-6	-2	-3
1	-17	-14	-11	-3	-6	-2	-3
1	-17	-14	-11	-3	-6	-2	-3
1	-17	-14	-11	-3	-6	-2	-3
1	-17	-14	-11	-3	-6	-2	-3
1	-17	-14	-11	-3	-6	-2	-3
-2	-9	-19	-5	-7	1	-3	-1
-2	-9	-19	-5	-7	1	-3	-1
0	6	0	1	0	-5	1	1
0	6	0	1	0	-5	1	1
0	6	0	1	0	-5	1	1
0	6	0	1	0	-5	1	1
1	22	20	1	0	5	-1	-1
1	22	20	1	0	5	-1	-1
1	22	20	1	0	5	-1	-1
-9	-40	-12	2	-4	-11	0	-1
-9	-40	-12	2	-4	-11	0	-1
-9	-40	-12	2	-4	-11	0	-1
-9	-40	-12	2	-4	-11	0	-1
-9	-40	-12	2	-4	-11	0	-1
-4	-5	0	-11	-2	0	-3	-2
7	51	36	13	11	6	-2	2
2	1	1	-7	-2	3	1	-2
2	1	1	-7	-2	3	1	-2
-2	-5	7	1	-4	0	-1	2
4	8	-1	-7	-1	-6	1	-2
-2	-1	-11	-2	-4	-11	1	-2
-3	-3	10	6	1	8	-2	2
-3	-3	10	6	1	8	-2	2
3	11	-14	-2	-7	-10	3	-1
3	11	-14	-2	-7	-10	3	-1
3	11	-14	-2	-7	-10	3	-1
3	11	-14	-2	-7	-10	3	-1
3	11	-14	-2	-7	-10	3	-1
3	11	-14	-2	-7	-10	3	-1
3	11	-14	-2	-7	-10	3	-1
-14	-25	2	-1	0	-10	-1	-2
0	-8	1	-2	-6	-3	-2	-6
0	-8	1	-2	-6	-3	-2	-6
0	-8	1	-2	-6	-3	-2	-6
-21	6	5	0	-3	8	-6	-5
14	0	-5	-1	1	-11	-4	-2
14	0	-5	-1	1	-11	-4	-2
-12	17	0	-3	1	2	-2	5
-12	17	0	-3	1	2	-2	5
-12	17	0	-3	1	2	-2	5
5	-14	-8	-1	-3	-3	-2	-1
5	-14	-8	-1	-3	-3	-2	-1
5	-14	-8	-1	-3	-3	-2	-1
-7	-5	5	-2	1	7	2	3
10	-2	-2	-2	-5	3	-1	0
10	-2	-2	-2	-5	3	-1	0
-6	-6	1	0	-1	-10	-12	0
12	-20	-9	2	-6	-1	-1	-2
10	-19	-7	-1	-2	-2	2	-1
1	17	3	1	5	19	9	4
-12	12	-6	0	-2	-12	1	-2
-12	12	-6	0	-2	-12	1	-2
-7	-12	-3	-1	2	2	8	1
-7	-12	-3	-1	2	2	8	1
-7	-12	-3	-1	2	2	8	1
-1	-4	-1	-1	5	16	8	0
-1	-4	-1	-1	5	16	8	0
-1	-4	-1	-1	5	16	8	0
-5	20	4	0	-1	1	-5	-2
3	8	-7	-1	-2	-6	-1	-2
3	8	-7	-1	-2	-6	-1	-2
16	24	5	-3	-1	-4	-2	1
-1	-14	2	-2	-2	-2	-6	-8
-3	-11	-3	-1	-4	-12	-2	-2
-9	-6	8	1	-3	3	0	0
-9	-6	8	1	-3	3	0	0
-9	-6	8	1	-3	3	0	0
-9	-6	8	1	-3	3	0	0
-5	-8	-5	-3	-2	3	0	2
-5	-8	-5	-3	-2	3	0	2
13	11	1	-1	1	1	3	-1
0	-4	-4	-2	-7	-22	-14	1
0	-4	-4	-2	-7	-22	-14	1
-16	-11	-5	-1	-4	-5	4	1
-15	-5	-7	1	11	0	20	-2
-15	-5	-7	1	11	0	20	-2
-15	-5	-7	1	11	0	20	-2
6	3	1	-1	-7	-24	-17	-5
6	3	1	-1	-7	-24	-17	-5
10	8	-1	2	3	18	-9	4
-15	-14	-4	1	-2	-9	18	4
-15	-14	-4	1	-2	-9	18	4
-10	-8	2	1	-6	-28	8	1
-10	-8	2	1	-6	-28	8	1
-10	-8	2	1	-6	-28	8	1
-10	-8	2	1	-6	-28	8	1
-5	-10	-1	2	7	26	2	-1
0	-3	0	2	13	34	11	0
16	18	-1	-3	-21	-35	-7	1
1	-2	4	-1	-4	-4	6	-3
1	-2	4	-1	-4	-4	6	-3
1	-2	4	-1	-4	-4	6	-3
-1	-1	4	2	5	2	20	3
-1	-1	4	2	5	2	20	3
-1	-1	4	2	5	2	20	3
0	-8	2	0	2	2	-8	-8
0	-8	2	0	2	2	-8	-8
0	-8	2	0	2	2	-8	-8
10	19	11	3	2	7	-7	0
-9	-13	-7	-2	5	15	-9	-6
-9	-13	-7	-2	5	15	-9	-6
1	-5	-1	0	-1	2	-7	3
-1	-9	-2	-2	-1	-5	-13	-2
-3	-1	1	-1	3	3	8	-3
4	2	-2	-3	-4	-7	-14	-1
4	2	-2	-3	-4	-7	-14	-1
4	2	-2	-3	-4	-7	-14	-1
4	2	-2	-3	-4	-7	-14	-1
11	-2	-5	-3	-4	2	-3	-3
11	-2	-5	-3	-4	2	-3	-3
-1	7	-2	-2	-4	-5	7	1
4	-8	-4	-3	-1	3	31	1
4	-8	-4	-3	-1	3	31	1
4	-8	-4	-3	-1	3	31	1
-13	-5	2	1	-1	-4	-5	-1
-13	-5	2	1	-1	-4	-5	-1
-13	-5	2	1	-1	-4	-5	-1
0	-7	-1	-1	-3	-2	-4	2
6	13	-2	2	1	-3	-6	-3
-3	-15	-4	0	-4	-9	2	3
-4	2	1	0	-7	-1	-3	-1
-4	2	1	0	-7	-1	-3	-1
-4	2	1	0	-7	-1	-3	-1
-10	-6	0	-1	-2	0	-6	0
-10	-6	0	-1	-2	0	-6	0
-10	-6	0	-1	-2	0	-6	0
12	9	-3	-1	-4	-8	-5	2
12	9	-3	-1	-4	-8	-5	2
5	-1	-1	0	-2	-3	4	1
7	8	2	-2	-1	7	25	0
-2	1	-1	1	19	36	3	4
-2	1	-1	1	19	36	3	4
3	1	-2	-2	-2	-17	-25	-7
-4	-7	0	-3	-20	-23	6	0
-4	-7	0	-3	-20	-23	6	0
2	-5	-6	-2	-1	5	4	0
5	6	-5	4	9	-19	-16	6
5	6	-5	4	9	-19	-16	6
5	6	-5	4	9	-19	-16	6
-8	-1	-1	-4	0	-13	-4	3
-2	0	-4	0	-4	4	6	0
-1	7	1	2	1	1	2	-3
-1	1	-3	-1	10	23	15	-2
-1	1	-3	-1	10	23	15	-2
-1	1	-3	-1	10	23	15	-2
10	5	7	-1	-4	-5	-11	-1
7	6	-4	0	1	0	-2	-4
7	6	-4	0	1	0	-2	-4
2	-1	2	2	-1	-18	-9	-2
2	-1	2	2	-1	-18	-9	-2
2	-1	2	2	-1	-18	-9	-2
-3	-7	-5	-2	-5	2	4	-5
-3	-7	-5	-2	-5	2	4	-5
-3	-7	-5	-2	-5	2	4	-5
-3	-7	-5	-2	-5	2	4	-5
-13	-11	-1	0	-1	3	0	-4
-13	-11	-1	0	-1	3	0	-4
-13	-11	-1	0	-1	3	0	-4
0	1	-5	-2	-2	4	4	-2
0	1	-5	-2	-2	4	4	-2
8	-6	-1	-2	-1	-2	1	-2
-11	-10	-6	-3	-4	-10	-3	1
-11	-10	-6	-3	-4	-10	-3	1
-11	-10	-6	-3	-4	-10	-3	1
0	-11	-4	0	-1	2	0	2
-3	22	11	1	4	2	2	0
-3	22	11	1	4	2	2	0
8	0	2	2	2	10	3	-2
-3	-1	-2	-1	0	-3	-6	-2
-3	-1	-2	-1	0	-3	-6	-2
-11	1	7	0	0	-3	1	0
5	3	1	0	-2	-1	-4	-4
5	3	1	0	-2	-1	-4	-4
1	-3	1	0	3	5	1	0
10	3	-6	-2	-5	-8	-3	1
10	3	-6	-2	-5	-8	-3	1
10	3	-6	-2	-5	-8	-3	1
-3	-9	-4	1	-1	-7	-1	-1
3	0	3	0	13	57	7	-1
3	0	3	0	13	57	7	-1
-4	-3	0	-2	-3	-2	6	-1
-4	-3	0	-2	-3	-2	6	-1
-4	-3	0	-2	-3	-2	6	-1
3	8	1	0	-5	-8	0	-1
-2	-1	-1	3	4	3	0	-3
-2	-1	-1	3	4	3	0	-3
-3	-1	2	-2	-5	-12	-1	2
-13	-5	11	8	5	2	3	-1
-13	-5	11	8	5	2	3	-1
-5	0	4	2	0	8	1	0
-6	-10	-13	-11	-6	6	1	-1
-6	-10	-13	-11	-6	6	1	-1
-3	7	28	0	-4	3	-5	-6
-4	-5	-21	-17	-6	0	1	2
-7	-15	1	-2	-6	5	-2	0
3	6	9	12	2	-2	2	0
3	6	9	12	2	-2	2	0
3	6	9	12	2	-2	2	0
0	6	5	6	5	1	-2	2
-2	-1	-3	-7	-2	-7	2	-3
-2	-1	-3	-7	-2	-7	2	-3
-3	0	-6	-4	-4	0	-4	-2
0	-1	-1	-8	-2	-5	0	-6
0	-1	-1	-8	-2	-5	0	-6
1	11	18	1	7	4	3	5
0	-9	-31	-26	-7	-3	-3	-1
5	6	16	4	9	7	2	6
1	1	7	4	-5	-1	-1	-1
0	-6	-13	5	-3	-6	-3	-8
0	-6	-13	5	-3	-6	-3	-8
0	0	8	2	6	4	-2	-2
-1	0	6	5	-1	-1	0	0
0	-1	4	6	-1	-4	1	2
-4	-5	3	-15	-8	-3	-9	-2
0	2	7	21	4	0	2	0
-3	-2	6	2	-3	2	3	-1
-3	-2	6	2	-3	2	3	-1
0	-2	-15	-3	-6	-5	1	0
-3	6	0	-6	-4	3	1	-3
-3	6	0	-6	-4	3	1	-3
-1	-3	-2	-12	-2	2	-3	0
-1	11	4	-9	-7	0	-4	-2
0	-15	-6	-6	-1	0	-1	2
0	6	7	6	-2	-2	3	-4
0	6	7	6	-2	-2	3	-4
-3	-9	0	2	-7	1	0	-1
0	-3	11	1	-1	1	0	-2
0	-3	2	-10	-8	0	-1	-1
0	-3	2	-10	-8	0	-1	-1
2	5	2	1	-2	-1	2	0
0	3	-1	1	3	-1	-1	1
-2	-8	-9	0	-5	1	-2	0
-2	-4	0	-2	-3	2	4	4
-1	-2	4	-1	-5	0	-2	1
-1	-2	4	-1	-5	0	-2	1
-1	-2	4	-1	-5	0	-2	1
0	3	-4	2	-1	-1	0	2
0	3	-4	2	-1	-1	0	2
-2	-7	0	-1	-3	2	-4	0
0	-2	-2	-2	-1	-4	-1	0
-1	-4	-3	-1	-1	1	0	-3
-1	-4	-3	-1	-1	1	0	-3
1	14	6	1	1	3	1	-3
1	3	2	0	0	-1	-1	-1
1	3	2	0	0	-1	-1	-1
1	3	2	0	0	-1	-1	-1
-1	0	0	1	-2	-2	2	2
-1	0	0	1	-2	-2	2	2
0	6	2	0	2	-2	0	-1
0	6	2	0	2	-2	0	-1
0	6	2	0	2	-2	0	-1
0	6	2	0	2	-2	0	-1
0	3	0	-1	-7	-1	-2	-1
0	3	0	-1	-7	-1	-2	-1
0	3	0	-1	-7	-1	-2	-1
-1	3	1	-1	-2	-2	-3	2
-2	-3	0	-1	-1	1	-1	-1
-2	-3	0	-1	-1	1	-1	-1
-1	-5	-4	-1	0	2	1	2
-2	-7	-2	-1	-6	-5	-2	-3
-2	-7	-2	-1	-6	-5	-2	-3
-2	-7	-2	-1	-6	-5	-2	-3
-2	-7	-2	-1	-6	-5	-2	-3
-2	-7	-2	-1	-6	-5	-2	-3
-2	-7	-2	-1	-6	-5	-2	-3
-2	-7	-2	-1	-6	-5	-2	-3
-4	-16	-3	-2	1	1	-1	0
-4	-16	-3	-2	1	1	-1	0
-1	-4	0	-2	-2	-4	-1	-2
-1	-4	0	-2	-2	-4	-1	-2
-1	-4	0	-2	-2	-4	-1	-2
0	1	2	1	1	-1	0	-1
1	-2	2	-2	0	2	-3	-1
1	-2	2	-2	0	2	-3	-1
-1	-2	-2	0	2	-2	3	2
-1	-2	-4	-1	-2	-1	0	1
-1	-2	-4	-1	-2	-1	0	1
-1	-2	-4	-1	-2	-1	0	1
-1	0	2	-1	-5	-1	0	0
-1	0	2	-1	-5	-1	0	0
-1	0	2	-1	-5	-1	0	0
-2	-4	0	-1	0	-1	-2	-1
0	7	-2	-2	0	-1	2	0
0	7	-2	-2	0	-1	2	0
-2	-6	-3	0	-5	-3	-2	-2
1	2	-1	0	-3	-2	0	-2
1	2	-1	0	-3	-2	0	-2
0	-2	-2	-1	3	-1	-1	-2
0	-2	-2	-1	3	-1	-1	-2
0	-2	-2	-1	3	-1	-1	-2
0	-2	-2	-1	3	-1	-1	-2
-1	2	-2	-1	-1	-3	-1	-1
-1	2	-2	-1	-1	-3	-1	-1
-1	2	-2	-1	-1	-3	-1	-1
-1	2	-2	-1	-1	-3	-1	-1
-1	2	-2	-1	-1	-3	-1	-1
-1	2	-2	-1	-1	-3	-1	-1
0	-1	2	0	-4	1	-1	-1
0	-1	2	0	-4	1	-1	-1
0	-1	2	0	-4	1	-1	-1
0	-1	-3	-1	2	-2	-1	0
0	-1	-3	-1	2	-2	-1	0
0	-1	-3	-1	2	-2	-1	0
0	-1	-3	-1	2	-2	-1	0
0	-1	-3	-1	2	-2	-1	0
0	-1	-3	-1	2	-2	-1	0
0	-1	-3	-1	2	-2	-1	0
0	-1	-3	-1	2	-2	-1	0
0	-1	-3	-1	2	-2	-1	0
0	-1	-3	-1	2	-2	-1	0
-2	-16	2	0	-4	1	1	1
-2	-16	2	0	-4	1	1	1
-2	-16	2	0	-4	1	1	1
-2	-16	2	0	-4	1	1	1
-1	0	-2	0	-3	0	-1	-1
-1	0	-2	0	-3	0	-1	-1
-1	0	-2	0	-3	0	-1	-1
-1	0	-2	0	-3	0	-1	-1
-1	0	-2	0	-3	0	-1	-1
-1	0	-2	0	-3	0	-1	-1
-1	0	-2	0	-3	0	-1	-1
-1	-17	-3	-1	1	0	-1	1
-1	-17	-3	-1	1	0	-1	1
-1	7	2	-2	-3	-2	0	-2
-3	-5	-2	0	-5	-1	-1	-1
-3	-5	-2	0	-5	-1	-1	-1
-3	-5	-2	0	-5	-1	-1	-1
-3	-5	-2	0	-5	-1	-1	-1
-3	-5	-2	0	-5	-1	-1	-1
-3	-5	-2	0	-5	-1	-1	-1
0	-2	0	-3	0	0	-2	0
0	-2	0	-3	0	0	-2	0
0	-2	0	-3	0	0	-2	0
0	-2	0	-3	0	0	-2	0
0	-2	0	-3	0	0	-2	0
0	-2	0	-3	0	0	-2	0
0	-2	0	-3	0	0	-2	0
0	-2	0	-3	0	0	-2	0
0	4	0	-1	-3	1	-1	-2
-4	-16	0	-1	0	3	-1	-3
2	5	0	-2	-4	-3	-2	-2
-2	7	1	-2	1	0	-2	-3
0	-6	-1	-1	-1	-1	0	-1
0	-6	-1	-1	-1	-1	0	-1
1	7	-2	0	-1	0	0	0
1	7	-2	0	-1	0	0	0
-1	3	-3	-2	-5	-4	-3	0
-1	3	-3	-2	-5	-4	-3	0
1	5	-2	0	-3	-2	-1	-2
-3	-7	-2	0	-2	0	-1	-2
-3	-7	-2	0	-2	0	-1	-2
0	3	6	0	-1	2	1	0
0	3	6	0	-1	2	1	0
0	3	6	0	-1	2	1	0
-1	-1	-4	0	-2	-2	1	1
-1	-1	-4	0	-2	-2	1	1
-1	-1	-4	0	-2	-2	1	1
-1	-1	-4	0	-2	-2	1	1
-1	-1	-4	0	-2	-2	1	1
-1	-1	-4	0	-2	-2	1	1
-1	-1	-4	0	-2	-2	1	1
-1	-1	-4	0	-2	-2	1	1
-1	-9	-3	-1	0	0	0	-1
-2	-8	-3	-1	-3	1	1	0
-2	-8	-3	-1	-3	1	1	0
-2	1	1	0	-1	-4	-1	-2
-2	-7	2	0	-2	1	0	1
-2	-7	2	0	-2	1	0	1
-2	-7	2	0	-2	1	0	1
-1	1	-1	-2	-1	0	-2	-1
-1	1	-1	-2	-1	0	-2	-1
-1	1	-1	-2	-1	0	-2	-1
-1	3	3	-5	-2	-1	-3	-2
-1	3	3	-5	-2	-1	-3	-2
-1	3	3	-5	-2	-1	-3	-2
-1	3	3	-5	-2	-1	-3	-2
0	-4	-2	0	-6	-2	1	-1
0	-4	-2	0	-6	-2	1	-1
-3	-4	-2	1	-1	-4	-1	0
-3	-4	-2	1	-1	-4	-1	0
-3	-4	-2	1	-1	-4	-1	0
-3	-4	-2	1	-1	-4	-1	0
-3	-4	-2	1	-1	-4	-1	0
-3	-4	-2	1	-1	-4	-1	0
-3	-4	-2	1	-1	-4	-1	0
-3	-4	-2	1	-1	-4	-1	0
-3	-4	-2	1	-1	-4	-1	0
-3	-4	-2	1	-1	-4	-1	0
-3	-4	-2	1	-1	-4	-1	0
-2	-5	-16	3	-2	-5	-2	-1
-2	-5	-16	3	-2	-5	-2	-1
-2	-5	-16	3	-2	-5	-2	-1
-1	3	-6	-16	-6	-5	-4	-4
3	8	-16	-2	-1	-3	2	2
-3	-21	-10	-1	-2	2	0	-1
-5	0	17	7	-1	3	-4	-2
-5	0	17	7	-1	3	-4	-2
-2	-11	1	0	-1	5	3	3
-1	-5	-8	-5	-4	3	-5	-3
-1	-5	-8	-5	-4	3	-5	-3
-1	0	5	11	-1	0	0	0
-3	0	-7	3	-1	-2	0	-2
-3	-3	-1	-7	-5	0	-2	-1
0	1	17	6	-3	1	1	-1
-2	-3	4	2	0	1	0	0
-2	-3	4	2	0	1	0	0
-2	-3	4	2	0	1	0	0
-3	-2	-7	-6	-4	-4	-5	-2
-2	0	8	7	19	18	3	2
-2	0	8	7	19	18	3	2
0	4	1	3	4	1	8	3
0	4	1	3	4	1	8	3
0	4	1	3	4	1	8	3
0	4	1	3	4	1	8	3
0	4	1	3	4	1	8	3
0	4	1	3	4	1	8	3
1	-1	-1	2	-2	-7	-4	-1
1	-1	-1	2	-2	-7	-4	-1
-1	-1	3	3	-2	2	0	-2
-1	-1	3	3	-2	2	0	-2
-1	-1	3	3	-2	2	0	-2
-1	-3	-4	2	-7	-2	1	-2
-1	10	13	2	0	-1	-3	-1
-1	10	13	2	0	-1	-3	-1
-1	10	13	2	0	-1	-3	-1
-12	-25	1	0	-1	6	-3	0
-2	21	-3	0	0	1	0	-1
-2	21	-3	0	0	1	0	-1
-2	21	-3	0	0	1	0	-1
0	9	6	-3	-3	-1	0	0
0	9	6	-3	-3	-1	0	0
0	9	6	-3	-3	-1	0	0
4	-2	-8	-3	-11	-2	-2	5
-4	2	0	-2	10	-23	-11	-5
-4	2	0	-2	10	-23	-11	-5
-4	2	0	-2	10	-23	-11	-5
-4	2	0	-2	10	-23	-11	-5
-4	2	0	-2	10	-23	-11	-5
3	-1	-1	-1	3	3	3	-3
-7	-4	-2	-1	1	3	-1	-1
-7	-4	-2	-1	1	3	-1	-1
-7	-4	-2	-1	1	3	-1	-1
-6	4	6	-2	-4	-1	0	4
-6	4	6	-2	-4	-1	0	4
-6	4	6	-2	-4	-1	0	4
-6	4	6	-2	-4	-1	0	4
-6	4	6	-2	-4	-1	0	4
-6	4	6	-2	-4	-1	0	4
-1	-7	7	0	-1	-1	-4	5
-1	-7	7	0	-1	-1	-4	5
-1	-7	7	0	-1	-1	-4	5
-1	-7	7	0	-1	-1	-4	5
-1	-7	7	0	-1	-1	-4	5
-1	-7	7	0	-1	-1	-4	5
-1	-7	7	0	-1	-1	-4	5
-1	-7	7	0	-1	-1	-4	5
-1	-7	7	0	-1	-1	-4	5
-1	-7	7	0	-1	-1	-4	5
-1	-7	7	0	-1	-1	-4	5
-1	-7	7	0	-1	-1	-4	5
-1	-7	7	0	-1	-1	-4	5
-1	-7	7	0	-1	-1	-4	5
-1	-7	7	0	-1	-1	-4	5
-1	-7	7	0	-1	-1	-4	5
-1	-7	7	0	-1	-1	-4	5
-1	-7	7	0	-1	-1	-4	5
-1	-7	7	0	-1	-1	-4	5
-1	-7	7	0	-1	-1	-4	5
-1	-7	7	0	-1	-1	-4	5
-9	-7	-7	-6	-5	7	-12	-8
-9	-7	-7	-6	-5	7	-12	-8
-9	-7	-7	-6	-5	7	-12	-8
-9	-7	-7	-6	-5	7	-12	-8
-1	2	-3	-6	-13	-14	-4	-2
-1	2	-3	-6	-13	-14	-4	-2
-1	2	-3	-6	-13	-14	-4	-2
-1	2	-3	-6	-13	-14	-4	-2
-1	2	-3	-6	-13	-14	-4	-2
-1	2	-3	-6	-13	-14	-4	-2
-1	2	-3	-6	-13	-14	-4	-2
-1	2	-3	-6	-13	-14	-4	-2
-1	2	-3	-6	-13	-14	-4	-2
-1	2	-3	-6	-13	-14	-4	-2
-1	2	-3	-6	-13	-14	-4	-2
-1	2	-3	-6	-13	-14	-4	-2
-1	2	-3	-6	-13	-14	-4	-2
-1	2	-3	-6	-13	-14	-4	-2
-1	2	-3	-6	-13	-14	-4	-2
-1	2	-3	-6	-13	-14	-4	-2
-1	2	-3	-6	-13	-14	-4	-2
-1	2	-3	-6	-13	-14	-4	-2
4	-4	2	-3	-17	-19	-16	4
-3	-5	-6	-7	2	-1	-6	-2
-3	-5	-6	-7	2	-1	-6	-2
-3	-5	-6	-7	2	-1	-6	-2
0	1	-1	-1	-4	0	0	0
-1	-10	-1	-6	-5	4	-2	2
-2	1	1	-6	-3	-3	-3	-4
2	4	1	0	1	0	-1	1
-1	-1	7	5	-3	-1	3	-1
-1	-1	7	5	-3	-1	3	-1
0	5	11	6	0	0	1	0
0	5	11	6	0	0	1	0
0	5	11	6	0	0	1	0
1	-4	-10	-3	-2	-1	2	0
1	-4	-10	-3	-2	-1	2	0
-1	6	6	0	-3	-1	-2	1
-2	-3	-6	2	-2	2	0	0
-2	-3	-6	2	-2	2	0	0
-1	10	-1	-5	-1	1	-2	-2
-1	1	-1	-1	-4	0	1	0
-1	1	-1	-1	-4	0	1	0
-2	0	-2	0	-1	0	2	0
0	11	8	5	1	0	-4	-2
0	11	8	5	1	0	-4	-2
0	11	8	5	1	0	-4	-2
-3	-2	-1	0	-2	2	-3	1
-3	-2	-1	0	-2	2	-3	1
1	-1	-2	1	-1	-2	1	-1
0	-1	-2	2	-1	-1	0	0
0	-1	-2	2	-1	-1	0	0
-1	-6	0	0	-7	-2	-1	0
0	7	6	4	-8	-3	-3	1
0	7	6	4	-8	-3	-3	1
0	2	3	-1	-3	4	6	-1
0	2	3	-1	-3	4	6	-1
0	2	3	-1	-3	4	6	-1
0	2	3	-1	-3	4	6	-1
0	2	3	-1	-3	4	6	-1
0	2	3	-1	-3	4	6	-1
0	2	3	-1	-3	4	6	-1
0	2	3	-1	-3	4	6	-1
0	2	3	-1	-3	4	6	-1
2	-5	0	-1	1	4	6	-2
2	-5	0	-1	1	4	6	-2
-3	-1	-3	-1	-2	1	-1	-1
2	6	-3	0	-1	1	1	1
2	6	-3	0	-1	1	1	1
-2	-3	-2	0	-3	-4	-3	-4
0	1	-2	-1	-2	-1	-3	-3
0	1	-2	-1	-2	-1	-3	-3
0	-2	-2	-3	-4	-1	-1	0
-3	-5	-2	-1	-3	-3	-1	-1
0	-1	1	0	2	0	1	0
0	-1	1	0	2	0	1	0
-2	-6	-2	-1	-3	-2	-1	-1
-2	-6	-2	-1	-3	-2	-1	-1
2	8	-2	0	-1	-1	2	1
2	8	-2	0	-1	-1	2	1
2	8	-2	0	-1	-1	2	1
2	8	-2	0	-1	-1	2	1
2	8	-2	0	-1	-1	2	1
2	8	-2	0	-1	-1	2	1
2	8	-2	0	-1	-1	2	1
2	8	-2	0	-1	-1	2	1
0	1	1	2	5	1	-2	-1
0	1	1	2	5	1	-2	-1
0	16	2	-1	-5	-2	0	1
0	-1	-2	1	1	0	0	-2
0	-1	-2	1	1	0	0	-2
0	-1	-2	1	1	0	0	-2
0	-1	-2	1	1	0	0	-2
-1	-1	-1	2	-1	-2	2	0
-1	3	1	-1	4	3	5	2
-1	3	1	-1	4	3	5	2
-2	-1	1	-3	0	0	0	0
0	3	1	-3	-1	-2	1	0
0	3	1	-3	-1	-2	1	0
0	-8	-1	-3	1	2	0	1
-2	-8	-2	-3	-2	-2	-1	-2
-2	-8	-2	-3	-2	-2	-1	-2
1	0	-1	-3	0	1	-3	-1
-1	0	-1	-2	1	-1	1	-1
-1	0	-1	-2	1	-1	1	-1
-1	0	-1	-2	1	-1	1	-1
1	0	0	0	4	2	3	0
1	0	0	0	4	2	3	0
1	0	0	0	4	2	3	0
-2	-3	-4	1	-3	-2	-1	0
-2	-3	-4	1	-3	-2	-1	0
-2	-3	-4	1	-3	-2	-1	0
-2	-3	-4	1	-3	-2	-1	0
-2	-3	-4	1	-3	-2	-1	0
-2	-3	-4	1	-3	-2	-1	0
-2	-6	1	0	-1	-2	1	-2
-2	6	3	-1	-2	1	-3	-1
-2	6	3	-1	-2	1	-3	-1
-2	6	3	-1	-2	1	-3	-1
-2	6	3	-1	-2	1	-3	-1
-2	6	3	-1	-2	1	-3	-1
0	4	0	0	-5	-2	-2	-1
0	10	2	0	1	-2	-1	-4
0	10	2	0	1	-2	-1	-4
-1	-9	2	-1	1	0	-3	-1
0	4	-2	1	1	-2	-1	0
0	4	-2	1	1	-2	-1	0
0	4	-2	1	1	-2	-1	0
0	4	-2	1	1	-2	-1	0
0	4	-2	1	1	-2	-1	0
-1	-6	-1	1	3	1	-2	0
-1	-6	-1	1	3	1	-2	0
-1	-6	-1	1	3	1	-2	0
-1	-6	-1	1	3	1	-2	0
1	-5	4	2	-4	0	-1	0
1	-5	4	2	-4	0	-1	0
1	-5	4	2	-4	0	-1	0
1	-5	4	2	-4	0	-1	0
1	-5	4	2	-4	0	-1	0
1	-5	4	2	-4	0	-1	0
0	10	1	-2	-2	1	1	-2
-1	-1	-1	1	-2	0	-2	0
-1	-1	-1	1	-2	0	-2	0
-1	-4	3	1	3	-1	0	-1
0	2	0	-3	-4	1	-2	1
0	2	0	-3	-4	1	-2	1
-1	-7	-3	0	1	1	2	1
-1	-7	-3	0	1	1	2	1
1	2	0	0	1	-3	-1	-2
1	-1	-1	-1	-4	-3	-2	-1
1	-1	-1	-1	-4	-3	-2	-1
1	-1	-1	-1	-4	-3	-2	-1
-1	2	-3	-3	-2	-1	-3	-1
-1	2	-3	-3	-2	-1	-3	-1
-1	7	-2	-2	-1	-3	-2	-1
2	0	0	-2	-3	1	-2	-2
2	0	0	-2	-3	1	-2	-2
2	0	0	-2	-3	1	-2	-2
-3	-6	-4	-2	-6	-2	1	-1
0	2	1	-2	-2	1	-2	-1
0	2	1	-2	-2	1	-2	-1
-2	0	-5	-2	-4	-2	-2	-2
0	-6	-2	-2	-3	0	-2	1
0	-6	-2	-2	-3	0	-2	1
0	-6	-2	-2	-3	0	-2	1
1	5	-3	-1	-3	-2	-1	0
1	5	-3	-1	-3	-2	-1	0
-3	3	1	-2	-1	0	4	0
0	4	-3	-2	2	1	1	-1
0	4	-3	-2	2	1	1	-1
0	4	-3	-2	2	1	1	-1
-2	-9	-5	0	1	0	0	1
-2	-9	-5	0	1	0	0	1
-1	-1	-2	-2	1	1	-1	0
0	-4	-1	0	-1	1	2	-1
0	-4	-1	0	-1	1	2	-1
-1	0	-1	-2	-3	-2	3	0
0	-5	-3	0	-4	-1	-2	1
0	-5	-3	0	-4	-1	-2	1
0	-5	-3	0	-4	-1	-2	1
0	-5	-3	0	-4	-1	-2	1
1	-2	0	0	-1	0	-1	-1
1	-2	0	0	-1	0	-1	-1
1	-2	0	0	-1	0	-1	-1
-1	5	3	0	4	0	-1	-2
-1	5	3	0	4	0	-1	-2
-1	5	3	0	4	0	-1	-2
-1	5	3	0	4	0	-1	-2
-1	5	3	0	4	0	-1	-2
-1	5	3	0	4	0	-1	-2
0	6	0	-2	-5	-2	-1	-2
0	6	0	-2	-5	-2	-1	-2
0	6	0	-2	-5	-2	-1	-2
0	6	0	-2	-5	-2	-1	-2
0	6	0	-2	-5	-2	-1	-2
0	6	0	-2	-5	-2	-1	-2
0	6	0	-2	-5	-2	-1	-2
0	6	0	-2	-5	-2	-1	-2
0	6	0	-2	-5	-2	-1	-2
0	0	0	0	-1	-2	0	0
0	0	0	0	-1	-2	0	0
0	0	0	0	-1	-2	0	0
0	0	0	0	-1	-2	0	0
0	0	0	0	-1	-2	0	0
0	0	0	0	-1	-2	0	0
0	0	0	0	-1	-2	0	0
-2	-5	0	-1	-3	-1	1	1
-2	-5	0	-1	-3	-1	1	1
-2	-5	0	-1	-3	-1	1	1
-2	-5	0	-1	-3	-1	1	1
-2	-5	0	-1	-3	-1	1	1
-2	-5	0	-1	-3	-1	1	1
-2	-5	0	-1	-3	-1	1	1
-2	-5	0	-1	-3	-1	1	1
-2	-5	0	-1	-3	-1	1	1
-2	-5	0	-1	-3	-1	1	1
-2	-5	0	-1	-3	-1	1	1
-2	-5	0	-1	-3	-1	1	1
-2	-5	0	-1	-3	-1	1	1
-3	-1	-4	-1	-1	0	0	0
1	2	-3	0	1	-2	0	-1
-1	-11	2	1	0	1	0	0
-1	-11	2	1	0	1	0	0
0	-3	-1	-1	-2	-1	-3	-1
0	-3	-1	-1	-2	-1	-3	-1
-1	-2	0	-1	-3	1	0	-1
-1	-2	0	-1	-3	1	0	-1
-1	-2	0	-1	-3	1	0	-1
-1	-2	0	-1	-3	1	0	-1
1	-1	-3	0	1	1	-1	0
1	-1	-3	0	1	1	-1	0
1	-1	-3	0	1	1	-1	0
1	-1	-3	0	1	1	-1	0
0	2	-1	-1	-3	-3	-2	0
0	2	-1	-1	-3	-3	-2	0
-1	2	-5	-3	0	-1	-1	-1
-1	2	-5	-3	0	-1	-1	-1
-1	2	-5	-3	0	-1	-1	-1
3	12	-5	-3	-1	-1	1	-1
3	12	-5	-3	-1	-1	1	-1
3	12	-5	-3	-1	-1	1	-1
-3	-9	5	1	-1	4	-1	0
-2	0	-1	-2	-3	-5	1	0
-2	0	-1	-2	-3	-5	1	0
0	2	0	-1	4	-1	2	0
0	2	0	-1	4	-1	2	0
0	2	0	-1	4	-1	2	0
1	3	-6	-1	3	-4	0	-2
0	8	0	-1	-1	-3	-1	1
0	4	-1	-1	-2	-1	-3	-1
2	3	-1	-2	-3	-2	1	-1
2	3	-1	-2	-3	-2	1	-1
2	3	-1	-2	-3	-2	1	-1
-2	-5	-1	0	-2	0	0	-1
-2	-5	-1	0	-2	0	0	-1
-1	-2	2	-2	-3	1	2	-1
-2	-4	-2	-1	0	1	-1	-3
-2	-4	-2	-1	0	1	-1	-3
-2	-4	-2	-1	0	1	-1	-3
-2	-1	-1	0	-2	0	-1	-2
-1	2	-1	-2	0	-1	0	-2
1	-4	-7	-2	-5	-2	-2	-1
2	6	-2	-1	1	-2	2	1
2	6	-2	-1	1	-2	2	1
-1	3	-4	-1	-3	-2	0	-1
-1	3	-4	-1	-3	-2	0	-1
1	8	1	1	0	0	-1	-1
1	8	1	1	0	0	-1	-1
-1	-2	0	0	-1	-1	3	0
0	8	-3	0	-2	0	-1	-2
0	8	-3	0	-2	0	-1	-2
0	8	-3	0	-2	0	-1	-2
1	-3	-1	0	0	-1	-2	0
1	-3	-1	0	0	-1	-2	0
-1	-2	1	-1	-2	1	-2	-1
-1	-2	1	-1	-2	1	-2	-1
-1	-2	1	-1	-2	1	-2	-1
-1	-2	1	-1	-2	1	-2	-1
-2	6	4	2	-1	-1	-3	-2
-2	6	4	2	-1	-1	-3	-2
-2	6	4	2	-1	-1	-3	-2
-1	1	-1	-3	-1	-1	-1	0
-1	1	-1	-3	-1	-1	-1	0
-1	1	-1	-3	-1	-1	-1	0
0	-8	-3	-1	-4	-1	1	0
0	-8	-3	-1	-4	-1	1	0
0	-8	-3	-1	-4	-1	1	0
-2	3	-1	-3	-5	-2	-1	-2
-2	3	-1	-3	-5	-2	-1	-2
-2	3	-1	-3	-5	-2	-1	-2
-2	3	-1	-3	-5	-2	-1	-2
1	9	-3	-1	0	-3	-1	-1
1	9	-3	-1	0	-3	-1	-1
0	-6	0	2	1	-2	-2	-2
0	-6	0	2	1	-2	-2	-2
0	-6	0	2	1	-2	-2	-2
0	-6	0	2	1	-2	-2	-2
-1	1	-3	0	0	-1	-2	-2
-1	1	-3	0	0	-1	-2	-2
-1	1	-3	0	0	-1	-2	-2
-1	1	-3	0	0	-1	-2	-2
-1	1	-3	0	0	-1	-2	-2
-1	1	-3	0	0	-1	-2	-2
-1	1	-3	0	0	-1	-2	-2
-1	1	-3	0	0	-1	-2	-2
-1	1	-3	0	0	-1	-2	-2
0	0	-3	0	-3	-2	-3	-2
0	0	-3	0	-3	-2	-3	-2
0	0	-3	0	-3	-2	-3	-2
0	0	-3	0	-3	-2	-3	-2
0	0	-3	0	-3	-2	-3	-2
0	0	-3	0	-3	-2	-3	-2
0	0	-1	0	1	0	-2	-3
0	0	-1	0	1	0	-2	-3
0	0	-1	0	1	0	-2	-3
0	0	-1	0	1	0	-2	-3
0	-3	-2	-1	1	-1	-2	0
0	-3	-2	-1	1	-1	-2	0
0	-3	-2	-1	1	-1	-2	0
0	-3	-2	-1	1	-1	-2	0
0	-3	-2	-1	1	-1	-2	0
0	-3	-2	-1	1	-1	-2	0
0	-3	-2	-1	1	-1	-2	0
0	-3	-2	-1	1	-1	-2	0
0	-3	-2	-1	1	-1	-2	0
0	-3	-2	-1	1	-1	-2	0
0	-3	-2	-1	1	-1	-2	0
0	-3	-2	-1	1	-1	-2	0
0	-3	-2	-1	1	-1	-2	0
0	-3	-2	-1	1	-1	-2	0
-1	-7	3	1	-1	-1	0	0
-2	1	-2	0	-5	-1	-5	-3
-2	1	-2	0	-5	-1	-5	-3
-1	0	-1	-2	-4	2	0	-1
-1	0	-1	-2	-4	2	0	-1
-1	0	-1	-2	-4	2	0	-1
-1	0	-1	-2	-4	2	0	-1
-1	0	-1	-2	-4	2	0	-1
-1	0	-1	-2	-4	2	0	-1
-1	-5	-1	1	-2	0	3	1
1	2	-1	-2	-2	0	-2	-2
-1	-4	0	0	-1	-1	-5	-2
-1	-4	0	0	-1	-1	-5	-2
-1	-4	0	0	-1	-1	-5	-2
-1	-4	0	0	-1	-1	-5	-2
-2	-5	0	-1	-3	-3	0	0
-2	-5	0	-1	-3	-3	0	0
-2	-5	0	-1	-3	-3	0	0
-2	-5	0	-1	-3	-3	0	0
-2	-5	0	-1	-3	-3	0	0
-2	-5	0	-1	-3	-3	0	0
1	0	-2	-2	1	-1	-2	-1
1	0	-2	-2	1	-1	-2	-1
1	0	-2	-2	1	-1	-2	-1
-1	-9	1	-1	-1	1	0	-1
1	0	-1	0	-2	-2	-2	-3
1	0	-1	0	-2	-2	-2	-3
1	0	-1	0	-2	-2	-2	-3
1	0	-1	0	-2	-2	-2	-3
1	0	-1	0	-2	-2	-2	-3
1	0	-1	0	-2	-2	-2	-3
1	0	-1	0	-2	-2	-2	-3
1	0	-1	0	-2	-2	-2	-3
1	0	-1	0	-2	-2	-2	-3
1	9	-2	-2	-3	-2	-1	-1
1	9	-2	-2	-3	-2	-1	-1
1	9	-2	-2	-3	-2	-1	-1
1	9	-2	-2	-3	-2	-1	-1
1	9	-2	-2	-3	-2	-1	-1
1	9	-2	-2	-3	-2	-1	-1
1	9	-2	-2	-3	-2	-1	-1
1	9	-2	-2	-3	-2	-1	-1
1	9	-2	-2	-3	-2	-1	-1
1	9	-2	-2	-3	-2	-1	-1
1	9	-2	-2	-3	-2	-1	-1
1	9	-2	-2	-3	-2	-1	-1
1	9	-2	-2	-3	-2	-1	-1
1	9	-2	-2	-3	-2	-1	-1
1	9	-2	-2	-3	-2	-1	-1
1	9	-2	-2	-3	-2	-1	-1
1	9	-2	-2	-3	-2	-1	-1
1	9	-2	-2	-3	-2	-1	-1
1	9	-2	-2	-3	-2	-1	-1
1	9	-2	-2	-3	-2	-1	-1
1	9	-2	-2	-3	-2	-1	-1
0	-2	0	0	-1	-1	0	-1
0	-2	0	0	-1	-1	0	-1
0	-2	0	0	-1	-1	0	-1
0	-2	0	0	-1	-1	0	-1
1	3	-1	0	-1	-1	2	-1
1	3	-1	0	-1	-1	2	-1
-1	-3	0	-1	3	0	0	-1
-1	-3	0	-1	3	0	0	-1
-1	-3	0	-1	3	0	0	-1
-1	0	0	0	-2	0	-3	0
0	4	0	-1	-2	-1	-3	-2
0	4	0	-1	-2	-1	-3	-2
0	-12	-8	-1	-2	1	0	0
-2	-9	-1	0	0	2	-1	1
-2	-9	-1	0	0	2	-1	1
-2	-9	-1	0	0	2	-1	1
-2	-9	-1	0	0	2	-1	1
-2	-9	-1	0	0	2	-1	1
-2	-4	-4	-2	-6	-2	2	0
0	-4	2	1	3	-1	0	-2
0	-4	2	1	3	-1	0	-2
0	-4	2	1	3	-1	0	-2
0	-4	2	1	3	-1	0	-2
0	-4	2	1	3	-1	0	-2
0	-4	2	1	3	-1	0	-2
1	3	-4	1	-5	-3	-1	-1
1	3	-4	1	-5	-3	-1	-1
1	3	-4	1	-5	-3	-1	-1
1	3	-4	1	-5	-3	-1	-1
1	3	-4	1	-5	-3	-1	-1
1	3	-4	1	-5	-3	-1	-1
1	3	-4	1	-5	-3	-1	-1
-1	-7	-2	-2	-1	-1	0	-1
-1	-7	-2	-2	-1	-1	0	-1
0	7	1	0	-2	-2	0	0
0	7	1	0	-2	-2	0	0
0	7	1	0	-2	-2	0	0
0	-2	1	-2	-2	1	1	-1
0	-2	1	-2	-2	1	1	-1
0	-2	1	-2	-2	1	1	-1
0	-2	1	-2	-2	1	1	-1
0	9	3	-1	-2	-2	-3	-4
0	9	3	-1	-2	-2	-3	-4
0	9	3	-1	-2	-2	-3	-4
-1	-10	-4	0	-3	0	-2	-2
-1	-10	-4	0	-3	0	-2	-2
-1	-10	-4	0	-3	0	-2	-2
0	-3	-1	0	3	1	1	0
-1	-1	1	-3	-3	-3	-1	-1
-1	-1	1	-3	-3	-3	-1	-1
-1	-1	1	-2	-2	-2	-3	1
-1	-4	-6	-2	-5	-2	0	-2
-1	-4	-6	-2	-5	-2	0	-2
-1	-4	-6	-2	-5	-2	0	-2
-1	-4	-6	-2	-5	-2	0	-2
-1	-4	-6	-2	-5	-2	0	-2
-1	-4	-6	-2	-5	-2	0	-2
0	-2	3	2	-2	1	-3	-2
1	-3	-2	-3	-2	-2	-2	0
1	-3	-2	-3	-2	-2	-2	0
1	0	2	-1	-2	-2	-1	0
1	0	2	-1	-2	-2	-1	0
1	-2	-2	-2	-4	-2	3	0
1	-2	-2	-2	-4	-2	3	0
1	-2	-2	-2	-4	-2	3	0
1	-2	-2	-2	-4	-2	3	0
1	-2	-2	-2	-4	-2	3	0
1	-2	-2	-2	-4	-2	3	0
1	-2	-2	-2	-4	-2	3	0
-1	1	4	0	-1	-2	-1	-2
0	-3	-4	-4	-4	-1	-1	-1
0	2	1	-2	-2	-4	-1	-1
0	2	1	-2	-2	-4	-1	-1
0	2	1	-2	-2	-4	-1	-1
-2	-3	0	1	2	-2	-2	1
-2	2	-1	0	-2	-1	0	-1
-2	2	-1	0	-2	-1	0	-1
1	2	0	-2	-2	-1	-2	0
1	2	0	-2	-2	-1	-2	0
-4	-6	-3	0	3	1	-1	1
0	-2	7	2	-2	1	-1	1
0	-2	7	2	-2	1	-1	1
-1	-8	-4	-2	0	1	-2	1
-2	-9	1	0	1	0	0	-1
-2	-9	1	0	1	0	0	-1
-2	-9	1	0	1	0	0	-1
2	0	0	3	2	-2	-2	-1
-1	4	-2	-3	-1	0	0	1
-1	4	-2	-3	-1	0	0	1
0	5	-3	-2	0	1	1	-1
0	5	-3	-2	0	1	1	-1
0	5	-3	-2	0	1	1	-1
0	5	-3	-2	0	1	1	-1
0	-3	0	-2	-4	0	-4	-1
0	5	-2	-3	1	-1	1	-1
-2	-4	-2	0	-2	0	3	1
-2	-4	-2	0	-2	0	3	1
-2	-4	-2	0	-2	0	3	1
-2	-4	-2	0	-2	0	3	1
1	0	-1	0	-2	-3	2	-1
-1	-1	-3	-1	1	-3	-1	0
-1	-1	-3	-1	1	-3	-1	0
-1	-1	-3	-1	1	-3	-1	0
-1	-1	-3	-1	1	-3	-1	0
-1	-1	-3	-1	1	-3	-1	0
-1	-1	-3	-1	1	-3	-1	0
-1	-1	-3	-1	1	-3	-1	0
-1	-1	-3	-1	1	-3	-1	0
-1	-1	-3	-1	1	-3	-1	0
-1	-1	-3	-1	1	-3	-1	0
-1	-1	-3	-1	1	-3	-1	0
-1	-1	-3	-1	1	-3	-1	0
0	2	-4	-3	2	1	0	-1
0	2	-4	-3	2	1	0	-1
0	1	5	2	1	-1	1	-1
-1	-8	-1	-1	0	0	-3	0
-1	-8	-1	-1	0	0	-3	0
-1	-8	-1	-1	0	0	-3	0
0	7	5	4	-1	-3	0	-1
0	-1	-6	-2	-4	0	1	-1
0	-1	-6	-2	-4	0	1	-1
0	-1	-6	-2	-4	0	1	-1
-1	-6	-2	-1	0	-1	-5	-2
-1	-6	-2	-1	0	-1	-5	-2
1	2	-2	1	1	0	2	0
0	4	1	2	2	-1	1	1
0	4	1	2	2	-1	1	1
0	4	1	2	2	-1	1	1
-1	-1	-2	0	0	-1	2	-1
-1	-1	-2	0	0	-1	2	-1
-1	-1	-2	0	0	-1	2	-1
-1	-1	-2	0	0	-1	2	-1
0	-12	0	0	-3	0	-2	-1
1	6	0	-1	-1	0	-1	1
1	6	0	-1	-1	0	-1	1
1	6	0	-1	-1	0	-1	1
2	9	0	1	-5	-3	2	0
1	-3	-2	0	1	0	-1	0
1	-3	-2	0	1	0	-1	0
-2	4	1	-2	-2	-1	3	1
-2	4	1	-2	-2	-1	3	1
0	2	-3	0	-2	0	1	0
-1	-11	-3	1	3	1	-2	0
-1	-11	-3	1	3	1	-2	0
2	11	1	1	-1	-2	3	2
1	1	-1	-1	-3	-2	3	2
1	1	-1	-1	-3	-2	3	2
1	1	-1	-1	-3	-2	3	2
-2	-1	-1	-1	-1	0	-2	-2
-2	-1	-1	-1	-1	0	-2	-2
-6	-6	-2	-2	-2	-2	-2	-2
-3	3	-1	-1	-5	-2	-1	0
-3	3	-1	-1	-5	-2	-1	0
-3	3	-1	-1	-5	-2	-1	0
0	-5	1	-1	1	-2	-2	-1
0	-5	1	-1	1	-2	-2	-1
0	-5	1	-1	1	-2	-2	-1
2	3	0	-1	-2	0	-1	0
-4	-2	0	1	1	-1	-2	-2
-4	-2	0	1	1	-1	-2	-2
2	-7	-5	-2	-1	-3	-1	-2
2	-7	-5	-2	-1	-3	-1	-2
2	-7	-5	-2	-1	-3	-1	-2
0	-1	-3	0	-4	-1	2	2
2	-2	1	2	-1	1	0	-1
2	-2	1	2	-1	1	0	-1
-2	1	1	1	0	1	0	-1
-1	-5	5	-1	-3	-1	-1	0
-1	-5	5	-1	-3	-1	-1	0
3	4	-2	1	-3	-4	0	0
5	6	0	1	-2	0	-3	0
-5	1	-1	1	-1	0	-3	-2
3	-1	-2	-2	-1	-2	3	1
2	2	-1	-3	1	-1	-1	-2
2	2	-1	-3	1	-1	-1	-2
-4	-11	-2	-3	-2	0	-1	-2
5	0	-1	-5	1	0	0	2
5	0	-1	-5	1	0	0	2
5	0	-1	-5	1	0	0	2
-1	-5	1	-2	-2	0	-1	-1
-1	-5	1	-2	-2	0	-1	-1
-1	-5	1	-2	-2	0	-1	-1
-1	-5	1	-2	-2	0	-1	-1
-1	-11	0	-2	-3	0	1	0
-1	-11	0	-2	-3	0	1	0
-2	-5	-4	0	-3	0	4	1
0	6	2	0	-3	-1	0	0
-3	-14	9	2	2	1	-2	0
0	4	1	2	-4	-2	1	-3
1	2	-1	3	-2	0	-2	1
1	2	-1	3	-2	0	-2	1
1	2	-1	3	-2	0	-2	1
0	10	-2	-5	-4	-2	0	-2
-1	3	1	4	-3	0	2	1
-2	-11	2	1	-1	-2	0	0
-2	7	-3	-3	-3	-1	-4	0
-2	7	-3	-3	-3	-1	-4	0
-2	7	-3	-3	-3	-1	-4	0
-1	-6	-1	0	5	2	0	-1
-1	-6	-1	0	5	2	0	-1
-2	-2	2	8	-1	0	-1	-2
-2	-2	2	8	-1	0	-1	-2
-1	1	5	-4	-3	-1	0	1
-4	-11	-4	-2	-4	1	1	1
2	-2	2	5	0	-3	3	-1
-1	10	1	-9	-3	2	5	0
-1	-4	-6	-6	2	-1	-2	-1
3	2	2	1	-2	-2	-2	-2
-3	-7	5	0	-2	4	-1	-1
-3	-7	5	0	-2	4	-1	-1
-3	-7	5	0	-2	4	-1	-1
-3	-2	1	-1	-3	-2	-1	-2
-3	-2	1	-1	-3	-2	-1	-2
-2	-1	0	0	1	0	-1	0
-2	-1	0	0	1	0	-1	0
-2	-1	0	0	1	0	-1	0
-2	-1	0	0	1	0	-1	0
-2	-1	0	0	1	0	-1	0
-2	-1	0	0	1	0	-1	0
-2	-1	0	0	1	0	-1	0
-2	-1	0	0	1	0	-1	0
0	-1	-9	-5	-5	-3	0	-1
-3	-1	2	0	-2	0	-3	-2
-3	-1	2	0	-2	0	-3	-2
0	-3	-12	-10	0	-4	-4	-3
0	-3	-12	-10	0	-4	-4	-3
0	-3	-12	-10	0	-4	-4	-3
-1	1	0	7	-1	0	-1	-2
-1	1	0	7	-1	0	-1	-2
-1	1	0	7	-1	0	-1	-2
-1	2	10	1	4	4	0	1
-1	2	10	1	4	4	0	1
0	0	-6	3	-2	-6	-1	-1
-1	3	4	0	-1	-1	-3	0
-1	3	4	0	-1	-1	-3	0
-3	-5	0	2	-2	2	0	-1
-3	-5	0	2	-2	2	0	-1
-3	-5	0	2	-2	2	0	-1
0	-3	-7	-2	0	-2	-3	-2
0	1	-2	-2	-6	0	0	1
0	1	-2	-2	-6	0	0	1
0	-2	1	5	1	0	-1	0
0	-2	1	5	1	0	-1	0
0	-2	1	5	1	0	-1	0
-2	-3	0	-4	-2	-1	-4	-3
-2	-3	0	-4	-2	-1	-4	-3
-2	-3	0	-4	-2	-1	-4	-3
-2	-3	0	-4	-2	-1	-4	-3
-1	3	-4	-5	0	-2	0	-2
-1	3	-4	-5	0	-2	0	-2
-1	0	7	-2	-6	-3	-5	-3
-1	0	7	-2	-6	-3	-5	-3
-1	0	7	-2	-6	-3	-5	-3
0	7	7	-1	-2	0	-2	-1
-2	-5	-5	-3	-2	-1	-2	0
-2	-5	-5	-3	-2	-1	-2	0
-2	-5	-5	-3	-2	-1	-2	0
-2	-2	-6	-5	-3	-1	2	0
-2	-2	-6	-5	-3	-1	2	0
0	1	-6	2	3	1	1	0
0	1	-6	2	3	1	1	0
0	1	-6	2	3	1	1	0
0	1	-6	2	3	1	1	0
-2	2	-5	-6	-2	-1	-1	-1
-2	2	-5	-6	-2	-1	-1	-1
-2	2	-5	-6	-2	-1	-1	-1
1	9	-2	4	1	0	1	0
0	-6	0	-2	-3	-2	-3	-3
-1	-5	-8	-11	-3	-2	-2	-1
-1	2	0	3	-1	1	1	0
-2	-1	-6	-1	-1	-1	-1	-1
-2	-1	-6	-1	-1	-1	-1	-1
1	2	-4	3	5	1	-1	0
1	2	-4	3	5	1	-1	0
1	2	-4	3	5	1	-1	0
0	-4	-4	-5	-4	-1	-2	-2
0	-3	-1	-3	1	-2	1	-1
0	-3	-1	-3	1	-2	1	-1
-2	-1	-3	-4	-1	-1	-2	0
-1	-1	-5	-5	-3	-2	-4	-2
1	-1	0	0	-4	4	-1	0
0	2	5	0	-2	-1	1	1
0	2	5	0	-2	-1	1	1
0	1	-3	-1	-5	-2	-3	-1
0	1	-3	-1	-5	-2	-3	-1
0	1	-3	-1	-5	-2	-3	-1
0	0	0	1	2	-2	3	-1
0	0	0	1	2	-2	3	-1
0	0	0	1	2	-2	3	-1
0	0	0	1	2	-2	3	-1
0	0	0	1	2	-2	3	-1
0	0	0	1	2	-2	3	-1
0	0	0	1	2	-2	3	-1
-3	-4	-2	0	-4	0	-1	0
-3	-4	-2	0	-4	0	-1	0
-3	-4	-2	0	-4	0	-1	0
-3	-4	-2	0	-4	0	-1	0
-3	-4	-2	0	-4	0	-1	0
-3	-4	-2	0	-4	0	-1	0
-3	-4	-2	0	-4	0	-1	0
-3	-4	-2	0	-4	0	-1	0
-2	-2	-1	0	-2	-1	6	2
1	7	0	2	2	-3	-1	0
1	7	0	2	2	-3	-1	0
1	7	0	2	2	-3	-1	0
0	2	2	-1	3	1	2	0
-2	-2	-1	2	2	2	1	0
-2	0	1	3	-1	0	0	0
-2	-4	-8	-6	-1	-4	-1	-2
-2	-4	-8	-6	-1	-4	-1	-2
-1	7	4	-1	-1	1	-2	0
-1	5	3	-1	3	1	-2	0
-1	5	3	-1	3	1	-2	0
-1	1	1	0	-3	-4	-3	0
-4	-7	0	-3	-1	1	-1	-1
-4	-7	0	-3	-1	1	-1	-1
-3	-22	0	0	-1	-1	-1	0
-3	-14	-4	-1	-5	-2	-2	1
-3	-14	-4	-1	-5	-2	-2	1
7	28	-6	2	0	-8	1	0
-3	-2	-3	3	-4	-6	-2	0
-1	-1	-1	2	-1	-3	-1	1
-1	-1	-1	2	-1	-3	-1	1
-3	0	2	4	1	2	-1	-1
-3	0	2	4	1	2	-1	-1
1	4	0	1	-4	1	-1	0
2	7	0	1	-1	-2	-1	-2
2	7	0	1	-1	-2	-1	-2
-4	-4	0	-3	-2	0	-2	0
-2	9	4	-5	-3	-2	-1	-3
-2	9	4	-5	-3	-2	-1	-3
-2	9	4	-5	-3	-2	-1	-3
0	-4	1	-5	0	-2	-1	0
0	-5	-2	-5	-1	-4	-2	-1
0	-5	-2	-5	-1	-4	-2	-1
0	2	2	-6	-3	-4	0	-1
2	-5	-10	-8	-7	-4	-2	-4
2	-5	-10	-8	-7	-4	-2	-4
0	7	5	1	1	-1	-1	-3
0	8	2	-2	-3	-1	0	1
0	8	2	-2	-3	-1	0	1
1	-4	-5	0	0	-1	2	-1
-1	4	-4	3	1	-2	0	-2
-1	4	-4	3	1	-2	0	-2
-3	-2	-4	2	-1	0	-2	-1
0	-7	-6	-6	-3	-3	-2	-1
0	-7	-6	-6	-3	-3	-2	-1
2	5	7	1	0	4	1	2
-1	-12	-3	8	2	-4	0	0
0	2	4	0	-2	0	-2	-1
0	2	4	0	-2	0	-2	-1
0	2	4	0	-2	0	-2	-1
-1	-4	7	8	-1	-4	3	-1
-1	-4	7	8	-1	-4	3	-1
1	-6	-1	-3	-2	2	0	-1
1	-10	0	2	-2	-1	-1	-1
1	-10	0	2	-2	-1	-1	-1
1	-10	0	2	-2	-1	-1	-1
-1	-4	4	8	3	1	1	1
-1	-4	4	8	3	1	1	1
-1	-4	4	8	3	1	1	1
1	5	4	7	4	2	0	1
1	5	4	7	4	2	0	1
1	5	4	7	4	2	0	1
-1	0	6	-1	-4	-2	2	-1
0	-4	-13	-3	-3	-3	-3	-2
0	-4	-13	-3	-3	-3	-3	-2
0	-4	-13	-3	-3	-3	-3	-2
-2	-4	-4	-8	-3	1	-3	-1
-2	-4	-4	-8	-3	1	-3	-1
-2	-4	-4	-8	-3	1	-3	-1
-2	-4	-4	-8	-3	1	-3	-1
-2	-4	-4	-8	-3	1	-3	-1
-2	-4	-4	-8	-3	1	-3	-1
-2	-1	1	0	2	-1	-1	-1
-2	-1	1	0	2	-1	-1	-1
-2	-1	1	0	2	-1	-1	-1
-2	-1	1	0	2	-1	-1	-1
-2	-1	1	0	2	-1	-1	-1
-2	-1	1	0	2	-1	-1	-1
-2	-1	1	0	2	-1	-1	-1
-2	-1	1	0	2	-1	-1	-1
0	2	0	2	-3	-3	-3	-1
0	2	0	2	-3	-3	-3	-1
0	2	0	2	-3	-3	-3	-1
-1	-1	-2	-3	-4	-1	0	-1
2	5	5	2	0	-1	1	0
2	5	5	2	0	-1	1	0
-2	-2	1	1	5	1	-3	0
1	5	0	0	-2	-3	4	1
1	5	0	0	-2	-3	4	1
1	5	0	0	-2	-3	4	1
0	2	10	5	-2	2	3	-1
0	2	10	5	-2	2	3	-1
0	2	10	5	-2	2	3	-1
0	2	10	5	-2	2	3	-1
0	2	10	5	-2	2	3	-1
-4	-3	-5	-3	-2	-2	-3	-2
-1	2	3	-1	-2	-1	2	-1
-1	2	3	-1	-2	-1	2	-1
-1	2	3	-1	-2	-1	2	-1
-1	2	3	-1	-2	-1	2	-1
-1	0	-10	6	-1	-3	-1	-3
-1	0	-10	6	-1	-3	-1	-3
-1	-2	-3	-3	-4	-4	-3	-1
-1	-10	5	1	0	3	2	2
-1	-10	5	1	0	3	2	2
-1	-10	5	1	0	3	2	2
-1	-10	5	1	0	3	2	2
-1	-10	5	1	0	3	2	2
-1	-10	5	1	0	3	2	2
0	1	4	1	-2	-2	-1	0
0	1	4	1	-2	-2	-1	0
0	1	4	1	-2	-2	-1	0
0	1	4	1	-2	-2	-1	0
0	1	4	1	-2	-2	-1	0
0	1	4	1	-2	-2	-1	0
0	-1	-3	0	-1	-2	3	0
0	-1	-3	0	-1	-2	3	0
0	-1	-3	0	-1	-2	3	0
0	-1	-3	0	-1	-2	3	0
0	-1	-3	0	-1	-2	3	0
0	-1	-3	0	-1	-2	3	0
0	-1	-3	0	-1	-2	3	0
0	-1	-3	0	-1	-2	3	0
0	-1	-3	0	-1	-2	3	0
0	-1	-3	0	-1	-2	3	0
0	-1	-3	0	-1	-2	3	0
0	-1	-3	0	-1	-2	3	0
0	-1	-3	0	-1	-2	3	0
0	-1	-3	0	-1	-2	3	0
0	-1	-3	0	-1	-2	3	0
0	-1	-3	0	-1	-2	3	0
0	-1	-3	0	-1	-2	3	0
0	-3	-2	-2	-4	-3	1	-1
0	-3	-2	-2	-4	-3	1	-1
0	-3	-2	-2	-4	-3	1	-1
0	-3	-2	-2	-4	-3	1	-1
0	-3	-2	-2	-4	-3	1	-1
0	-3	-2	-2	-4	-3	1	-1
0	-3	-2	-2	-4	-3	1	-1
0	-3	-2	-2	-4	-3	1	-1
0	-3	-2	-2	-4	-3	1	-1
0	-3	-2	-2	-4	-3	1	-1
0	-3	-2	-2	-4	-3	1	-1
0	-3	-2	-2	-4	-3	1	-1
0	-3	-2	-2	-4	-3	1	-1
0	-3	-2	-2	-4	-3	1	-1
0	-3	-2	-2	-4	-3	1	-1
0	-3	-2	-2	-4	-3	1	-1
0	-3	-2	-2	-4	-3	1	-1
0	-3	-2	-2	-4	-3	1	-1
0	-3	-2	-2	-4	-3	1	-1
0	-3	-2	-2	-4	-3	1	-1
0	-3	-2	-2	-4	-3	1	-1
0	-3	-2	-2	-4	-3	1	-1
0	-8	-10	-13	-3	2	-1	-1
0	-8	-10	-13	-3	2	-1	-1
0	-8	-10	-13	-3	2	-1	-1
0	-8	-10	-13	-3	2	-1	-1
0	-8	-10	-13	-3	2	-1	-1
0	-8	-10	-13	-3	2	-1	-1
0	-8	-10	-13	-3	2	-1	-1
0	-8	-10	-13	-3	2	-1	-1
1	0	-5	1	1	-2	5	-1
1	0	-5	1	1	-2	5	-1
1	0	-5	1	1	-2	5	-1
1	0	-5	1	1	-2	5	-1
1	0	-5	1	1	-2	5	-1
1	0	-5	1	1	-2	5	-1
1	0	-5	1	1	-2	5	-1
1	0	-5	1	1	-2	5	-1
1	0	-5	1	1	-2	5	-1
-1	-5	0	1	0	3	4	2
-1	-5	0	1	0	3	4	2
-1	-5	0	1	0	3	4	2
-1	-5	0	1	0	3	4	2
-1	-5	0	1	0	3	4	2
-1	-5	0	1	0	3	4	2
-1	-5	0	1	0	3	4	2
-1	-5	0	1	0	3	4	2
-1	-5	0	1	0	3	4	2
-1	-5	0	1	0	3	4	2
-1	-5	0	1	0	3	4	2
-1	-5	0	1	0	3	4	2
-1	-5	0	1	0	3	4	2
-1	-5	0	1	0	3	4	2
-1	-5	0	1	0	3	4	2
-1	-5	0	1	0	3	4	2
0	-5	1	4	1	-1	2	0
0	-5	1	4	1	-1	2	0
0	-5	1	4	1	-1	2	0
0	6	0	0	-1	-1	0	-1
0	6	0	0	-1	-1	0	-1
0	6	0	0	-1	-1	0	-1
0	6	0	0	-1	-1	0	-1
0	6	0	0	-1	-1	0	-1
0	6	0	0	-1	-1	0	-1
0	6	0	0	-1	-1	0	-1
0	6	0	0	-1	-1	0	-1
0	6	0	0	-1	-1	0	-1
0	6	0	0	-1	-1	0	-1
0	6	0	0	-1	-1	0	-1
0	6	0	0	-1	-1	0	-1
0	6	0	0	-1	-1	0	-1
0	6	0	0	-1	-1	0	-1
0	6	0	0	-1	-1	0	-1
0	6	0	0	-1	-1	0	-1
0	6	0	0	-1	-1	0	-1
0	6	0	0	-1	-1	0	-1
0	6	0	0	-1	-1	0	-1
0	6	0	0	-1	-1	0	-1
0	6	0	0	-1	-1	0	-1
0	6	0	0	-1	-1	0	-1
0	6	0	0	-1	-1	0	-1
0	6	0	0	-1	-1	0	-1
0	6	0	0	-1	-1	0	-1
0	6	0	0	-1	-1	0	-1
0	6	0	0	-1	-1	0	-1
0	6	0	0	-1	-1	0	-1
0	6	0	0	-1	-1	0	-1
0	6	0	0	-1	-1	0	-1
0	6	0	0	-1	-1	0	-1
0	6	0	0	-1	-1	0	-1
0	6	0	0	-1	-1	0	-1
0	6	0	0	-1	-1	0	-1
0	6	0	0	-1	-1	0	-1
0	6	0	0	-1	-1	0	-1
[truncated: 6,038 more rows]
