# Supplementary material for: Flexible Virtual Reality System for Neurorehabilitation and Quality of Life Improvement
Source: Sensors (Basel). 2020 Oct 23;20(21):6045. doi: 10.3390/s20216045 (PMC7672612; doi:10.3390/s20216045)
Supplement: Supplementary file 1 [file sensors-20-06045-s001.zip › S4_EMG/User3/Box1.txt]

0	0	0	0	0	0	0	0
0	0	0	0	0	0	0	0
-1	2	3	1	-3	0	-11	0
1	5	5	2	-4	-1	-12	2
-1	-4	-1	0	-1	0	-7	0
0	4	7	-2	-3	-1	-18	-2
-1	3	1	-1	0	-2	2	-1
0	-4	-3	-1	-1	0	-13	2
-2	1	3	0	0	-1	1	0
-1	-2	-2	-3	-1	0	-3	-2
2	1	-1	6	1	0	-12	0
0	-1	-4	-2	-4	-2	-12	1
-3	-3	-4	-4	-4	-2	-14	-1
0	4	2	0	-2	0	-6	-1
1	-2	1	3	0	-1	-11	-2
-1	-2	0	-3	1	-2	11	-2
0	-1	-3	-1	-1	1	-14	2
0	-2	-5	-1	-4	-1	-9	-1
1	0	4	2	-1	-1	-36	2
-2	-3	-2	0	-3	0	-3	0
-1	2	-1	1	1	0	4	-2
-2	0	1	-1	-5	-1	-7	0
-1	-2	1	1	-1	0	-2	-2
-2	-1	-2	-3	-5	0	-18	0
1	-1	-1	5	2	1	-2	1
-1	-5	-9	-5	-4	-2	-14	-1
1	-2	2	-1	-2	-1	-2	1
-5	-1	0	3	3	1	-3	-2
0	0	-1	0	0	1	-12	2
6	6	1	-3	-4	-1	-3	2
-4	-3	-3	0	1	2	-10	-1
2	3	1	-3	-1	-1	-1	1
-3	-4	-2	0	-3	-1	-15	-2
0	-1	-1	0	2	0	-5	0
3	1	2	4	-2	2	-19	3
-2	2	3	5	-2	1	-10	-3
-3	-3	-3	-3	-3	-2	-6	-1
-1	-5	-7	-1	-2	4	-13	3
1	1	3	3	1	-1	-4	-5
0	-1	-3	0	-1	-1	-10	2
-1	0	-1	-3	-4	-3	-11	-1
-1	1	1	-2	-6	-2	-18	3
0	1	2	-2	-5	-4	-13	-1
-1	4	6	0	-1	-1	2	-2
0	-3	-5	-2	-4	0	-15	1
1	0	0	3	4	1	4	0
1	-4	-4	0	-1	-2	-8	0
-2	1	-2	-2	-1	1	6	0
1	0	2	0	-1	0	-19	-1
-2	-3	-3	0	-2	2	-15	5
-2	-3	-3	0	-2	2	-15	5
1	-1	0	0	4	-1	6	-7
-2	0	1	1	0	-4	-7	-6
1	2	2	-2	-4	-2	-18	-6
0	0	-6	-1	2	-1	12	7
3	-2	-4	-4	-5	0	-3	15
-4	-5	-3	-2	0	0	7	7
-6	-1	4	-1	-3	-3	-19	-17
-2	0	4	2	1	1	-13	-3
3	7	-10	-2	-2	2	-18	4
-1	-1	1	-4	-7	-3	-24	-3
-3	-6	-4	-5	-3	-1	-4	-2
0	-7	-4	-4	-5	-2	-17	-1
-2	3	-4	-3	-6	-2	-19	-3
-3	-2	7	4	1	1	-4	-3
-1	-6	0	1	0	2	7	3
1	0	2	-1	-2	1	-11	0
-2	-1	3	-2	-5	-2	-19	-2
-3	-3	-4	-2	-4	-1	-10	0
1	-1	-3	-1	3	1	9	1
1	3	-1	1	-1	0	-3	2
-1	-4	-4	-2	-3	-2	-17	2
4	13	9	7	4	1	3	-1
4	13	9	7	4	1	3	-1
-4	-1	-1	-5	-9	-5	-20	-5
-1	-3	-3	0	-4	-1	-11	2
-3	-5	0	-3	-1	-1	10	-1
2	-1	0	2	-1	1	-9	-2
-2	-2	-2	-1	0	-1	-16	1
-2	0	-1	1	1	-1	-1	1
0	-2	-5	-4	-5	-2	-12	-2
-2	-2	-3	-1	0	0	-4	1
0	3	2	-2	-1	-1	-4	0
-2	-2	1	0	-2	-1	-7	-2
-3	-1	-4	-5	-4	-3	-4	0
1	1	-2	-3	-2	-1	-16	-2
0	-1	0	-2	-2	-2	-1	-2
0	-1	-7	0	-3	0	-12	-2
0	-2	-2	-3	1	1	13	0
0	0	3	0	-2	1	-16	1
-1	10	14	6	1	0	-12	0
-4	-6	-7	-1	-1	-2	-5	-3
-2	-1	-1	-2	-4	-3	-17	1
-1	-3	-2	-2	-2	-2	-4	-4
-3	3	4	-6	-6	-4	-5	-3
2	1	0	-5	-5	-4	-6	-6
-4	-3	0	-6	-6	-2	-10	-4
-1	-5	-4	0	-1	0	-10	3
-1	-2	-6	-4	-2	-1	4	-3
-1	-2	-6	-4	-2	-1	4	-3
0	-6	-8	-5	-1	-1	11	0
-2	-5	-7	0	0	-1	-9	-1
0	1	0	-3	-4	-4	-12	-4
1	-2	-5	1	-3	2	-19	3
-2	-4	-6	-6	-5	-2	-15	-2
0	9	14	6	0	3	-8	2
-3	-7	-10	-2	-2	-3	-10	-3
-1	-2	0	0	-2	1	-10	1
1	0	6	-2	-6	-2	-18	0
-3	-1	-1	-4	-2	-1	-12	-3
-1	-5	-6	-2	-2	-3	-13	1
-1	3	5	0	-5	1	-12	-2
1	-5	-8	0	0	0	-10	4
0	-1	3	-5	-3	-3	7	-3
0	5	6	1	0	0	2	-2
-4	-1	3	0	-4	-3	-20	-3
-1	-2	-6	-1	2	-1	4	-5
0	0	1	-3	-5	-4	-14	-7
-3	-1	1	-4	-2	0	-5	-1
-2	-2	-3	1	1	2	0	1
-1	1	0	-1	0	-1	-1	2
6	1	2	3	-1	1	-15	3
-3	-1	0	-4	-5	-2	-17	-3
-2	0	0	1	2	0	9	-2
-2	0	0	1	2	0	9	-2
2	0	0	0	-3	0	-10	-1
-4	-1	-4	-3	-4	2	-8	8
-3	-4	-7	-5	-2	-2	10	0
-1	-1	3	2	-2	-2	-13	-4
5	2	-1	1	-2	-1	-14	2
-5	-4	-3	-4	-5	-1	-6	-3
-2	2	2	0	0	-3	-10	0
4	4	6	3	1	-4	-18	-9
4	-2	-4	-2	-1	2	-11	2
-7	-1	-3	0	-1	0	6	3
5	2	4	0	-8	-5	-17	-11
-5	-5	-4	-1	-4	0	-11	5
0	3	3	-1	-1	2	-6	-2
-3	-4	0	-1	3	2	1	-2
-1	-7	-6	-1	2	4	-1	8
1	-3	0	-2	-5	0	-16	-1
0	4	3	2	0	-1	-3	-4
-2	4	2	0	-2	1	-1	3
-2	0	-5	-2	0	-3	5	-6
1	-4	-5	-3	-4	0	-6	16
-2	-3	0	-1	0	-1	1	-1
-4	-9	-3	-2	-1	-1	3	-9
1	5	4	-1	-1	-1	-9	2
0	4	5	3	1	0	4	-3
-1	2	-4	-2	0	1	-3	2
0	9	9	2	0	2	1	-2
1	0	1	-2	-3	0	-11	-5
-1	-5	-5	-1	-3	-2	-9	-1
2	6	-2	2	2	1	-1	1
-2	1	1	1	-1	-2	-9	0
-3	-11	-5	-1	0	0	2	3
1	-2	-3	0	-1	0	-11	-1
-3	-2	0	-2	1	0	3	-2
-2	4	1	-2	-3	-2	-5	2
2	0	0	3	0	-1	-11	1
0	1	-3	-1	3	-1	6	3
-1	-1	-2	-2	-1	-1	4	-1
1	-5	-2	0	0	-1	8	-3
1	-1	-6	0	-1	-2	-16	-3
0	-12	-11	-7	-2	-4	4	-2
1	3	2	-3	-1	0	-6	1
-2	-2	3	0	2	-2	11	-6
-1	-4	-3	-4	-3	-2	-8	3
-1	1	-1	0	0	-3	8	0
-1	2	-3	-2	-1	3	-5	2
-2	5	9	-2	-5	0	-14	0
1	2	-4	0	1	0	3	2
1	2	-4	0	1	0	3	2
0	1	0	-2	-1	-1	14	-1
-1	-2	1	-2	-4	1	-3	0
2	-4	1	0	1	-2	-4	-2
-2	-5	2	-2	-2	-2	-8	-3
0	-1	-2	-1	-3	-4	-14	-4
1	1	-4	-3	-3	-3	-12	1
1	2	3	1	-1	-1	-3	-3
-3	-3	-2	-1	-1	-3	-11	-7
2	1	-5	-2	-4	0	-5	2
1	4	4	2	2	-1	-8	-8
3	7	9	2	-2	0	-6	2
0	-4	-5	-1	-1	-1	-7	5
0	0	1	0	-3	-1	-18	3
1	1	7	4	0	2	3	-1
-1	-5	-4	-1	0	-2	-5	-1
-2	-2	-2	0	0	1	-9	-2
-4	1	0	1	2	1	6	-3
-1	-4	-2	-4	-10	-1	-22	0
-4	-1	4	-2	-2	0	-1	-2
0	-4	-7	-2	-3	-4	-14	-8
-1	-4	1	0	0	-1	2	0
-5	-4	-2	-3	1	-1	2	-3
-1	-3	2	-1	-2	1	-10	2
-1	-1	-2	1	-2	0	-3	1
4	2	1	0	-2	1	-18	4
-1	1	-4	-2	1	3	22	19
-3	2	4	-1	-2	1	-12	-3
4	-5	1	4	0	-1	-10	-5
-1	2	-1	-2	-1	-1	7	-1
2	2	0	-2	-1	-2	-15	-5
4	5	4	3	0	0	-13	-6
1	6	-1	-2	-4	2	-8	6
-3	9	1	2	1	2	2	-1
-1	-4	-4	-2	-2	-2	-8	2
-1	-3	1	0	-3	-2	-16	-7
2	-6	1	1	1	1	1	-2
2	2	2	-1	0	-1	-15	-14
-3	-15	-4	-1	-7	-4	-12	-7
-3	-4	-7	-4	-5	-1	-7	4
1	3	2	1	-2	-4	-3	-8
-1	-10	-1	-1	-1	0	-3	1
0	-2	-5	-2	-4	1	-1	15
0	6	4	3	0	-1	-14	-9
-1	1	0	-2	-4	-1	-7	2
0	-1	-5	-4	-3	0	6	5
5	9	5	2	-1	-5	-15	-6
-6	-11	-6	-4	0	-2	7	1
-1	4	6	3	1	0	-11	-1
-5	-10	-2	-2	-6	-2	-11	1
-1	4	4	2	-2	0	-6	5
0	-4	-2	-2	0	1	12	3
-1	-3	-3	1	2	-1	6	0
-4	0	0	-2	-4	1	-10	11
-4	0	-4	-1	0	-1	0	1
0	1	-3	-1	-2	-1	-8	2
0	-4	-1	-4	-3	-1	-11	0
-1	-2	-2	0	-1	1	-4	0
-1	-1	-2	-1	0	0	2	3
-1	3	2	0	-2	0	-10	2
0	7	0	0	-2	1	-10	2
-2	-7	-1	1	0	-2	0	0
7	1	5	4	1	-4	-31	-24
2	3	2	1	-1	-2	-12	-7
-1	6	2	1	-2	1	-11	1
-3	-2	-4	-1	-1	0	0	2
0	-5	-10	-2	-4	-1	-9	2
-1	1	2	1	2	0	17	5
-1	4	3	-3	-2	-1	-14	-5
-1	-2	-2	0	-4	-4	-19	0
-2	-5	-5	-2	-1	-1	-9	-2
2	-1	3	1	-3	-1	-15	-4
5	17	5	4	4	2	-1	-4
-4	-11	-6	-6	-3	1	-3	3
-4	1	3	3	-1	-1	-6	1
0	-2	-5	-3	-4	-3	-13	-4
-4	3	4	-2	-4	0	4	2
2	0	0	2	-1	0	-5	0
0	2	1	0	-3	-1	-12	-2
-2	-4	-1	-1	0	-3	-15	-8
9	6	7	6	0	-5	-29	-12
0	-4	0	-1	-3	-1	-3	-2
-1	0	5	2	-1	2	4	8
0	-3	-4	0	-4	0	-7	1
0	2	2	-1	0	-1	4	0
-2	-1	-2	-1	-3	1	-4	2
0	-6	-4	-3	-1	1	3	6
0	0	-1	-1	-4	-2	-9	-3
2	-3	0	1	0	0	-3	0
-1	-4	-2	1	-3	-1	-9	1
2	2	1	-1	-1	1	-13	-4
-2	2	0	0	-1	-4	-2	0
-1	0	1	0	-2	0	-2	5
-1	-4	-4	-2	0	-1	-6	0
2	-1	-1	3	0	2	0	2
-1	-2	-3	-1	2	0	-3	-4
2	-5	-2	-1	-2	2	-6	7
-4	-2	-1	-1	-4	1	-9	3
0	3	-1	1	-2	1	-7	0
0	-2	-1	-1	-1	-2	2	0
-7	2	1	0	3	-1	15	-1
-1	0	-1	2	-3	-2	-17	-2
3	-5	-2	0	-1	0	3	8
-5	3	2	-3	-5	-3	-15	-9
3	1	1	1	-1	-1	-15	-4
-1	-6	0	-3	-3	-2	-8	0
0	-2	-6	-1	2	3	11	4
-1	-1	-1	-4	1	-1	10	-3
-7	-5	-4	-3	-5	0	-8	6
3	8	6	0	0	0	1	-1
0	1	1	2	-1	0	-10	6
5	2	5	2	0	2	-16	1
-2	-5	-5	-2	-3	0	0	5
3	0	3	4	2	-1	-3	-8
-1	2	0	0	-2	-3	-11	-3
-8	-8	-9	-4	-5	-2	-12	4
-2	-3	0	-1	-1	-2	-4	-8
3	7	9	4	-1	1	-23	-5
1	-4	-1	0	-6	-2	-9	2
11	0	3	-1	-2	-4	-22	-12
0	-4	-1	-1	0	-1	-5	1
-2	-8	-4	-3	-6	-2	-14	-11
-5	-7	-4	-4	2	0	14	1
-4	-2	4	3	0	2	-4	3
-5	0	-3	0	-2	0	-9	5
1	6	-1	0	-1	2	-5	2
0	2	1	0	-2	0	-9	-1
-3	-3	0	-1	0	1	4	3
2	3	4	0	-1	-2	-4	1
2	3	4	0	-1	-2	-4	1
1	6	6	2	0	0	-7	-2
0	-4	4	3	-3	0	-14	1
-3	-5	-2	-2	-1	-3	-6	-3
0	5	2	1	-3	0	-9	-1
-2	-4	-3	0	-3	-4	-7	-7
1	3	3	0	0	1	3	2
-3	-5	-4	-2	1	-2	4	-3
1	2	1	0	-1	1	-1	-3
0	5	3	2	-3	-1	-19	-4
0	-4	-1	0	1	-1	4	-1
1	-2	-2	0	-1	0	-5	3
1	1	-3	2	2	0	-2	-2
-1	-2	-3	1	-1	1	-14	2
0	2	-1	-1	-2	-1	-4	-1
-1	-1	-1	1	-2	-1	1	-1
0	-2	-2	-2	-3	-2	-7	3
-1	-1	-4	-4	-1	-1	0	-1
-1	-1	-3	-3	-2	-2	-6	-2
1	3	4	1	1	-1	2	2
-2	0	-1	-2	-3	0	-11	-3
-2	-2	-3	-2	-1	-1	-2	-2
0	0	-3	-1	1	-1	5	-1
2	0	3	2	-2	0	-11	-1
-1	-1	-4	-2	-1	-2	1	2
-1	-10	-6	-1	-2	-1	-7	1
0	-5	-4	-4	0	-1	12	0
2	1	-4	1	-1	-2	-6	1
-1	3	-3	-2	0	1	14	-3
-2	-1	0	-1	0	-2	0	0
1	3	1	0	-2	-2	1	-5
0	-2	-1	1	0	-1	-11	0
4	6	8	4	1	1	-8	2
-3	-2	-5	-3	0	-1	7	-2
-3	0	1	-1	-4	0	-9	-1
-2	-5	-3	-1	-1	2	13	0
-1	-1	2	1	-3	0	-12	-2
0	0	6	2	-2	-1	-17	0
-2	-4	-9	-1	-3	-2	-9	-1
-2	0	0	-1	-2	0	-12	-3
-1	-1	-1	-2	-1	-2	-1	0
0	2	4	3	0	-1	-13	0
-1	-1	-2	-2	-2	-2	0	-1
0	2	2	2	-1	0	-9	-3
-2	-2	-4	-5	-5	-3	-11	0
2	1	5	3	2	1	2	3
-1	-3	-3	0	2	-2	1	-4
-2	0	3	-2	-1	-1	-2	-1
-10	-8	-11	-9	-5	0	-2	1
1	1	-1	1	2	1	3	5
-2	-5	-5	-2	-2	0	-4	7
1	2	2	2	-1	0	-15	-4
-3	-3	-4	0	-1	1	-2	-4
0	2	1	-1	-1	-1	-4	-5
0	-2	-5	-1	-1	0	-11	4
0	-2	-5	-1	-1	0	-11	4
2	2	3	3	3	1	5	-1
2	2	3	3	3	1	5	-1
1	-2	-2	0	-2	-2	-15	2
1	3	3	1	-5	-1	-31	0
-5	0	0	-3	-6	-1	-9	4
-4	-1	-1	-4	-8	-4	-19	-6
2	-3	2	2	-6	0	-26	0
-1	-2	-2	-1	-1	-1	1	3
0	1	0	1	-2	0	-11	-5
-1	1	-6	-1	0	0	-10	-3
0	-3	-3	1	-1	0	-15	1
-1	-10	-7	-6	-4	-3	-22	-5
-2	3	0	1	-1	0	-2	2
-2	-9	-5	-3	-4	0	-8	3
1	4	1	-2	0	0	13	5
1	5	5	0	-2	1	-21	-2
0	4	-1	-1	-3	0	-5	4
-1	1	1	2	-1	0	-19	3
-6	-6	0	0	-6	-4	-20	-1
-1	3	6	2	-4	-2	-6	-5
-1	-1	2	0	-1	0	-4	0
0	-2	-4	0	0	-1	0	1
1	1	-1	0	-10	0	-21	-4
-1	-2	1	1	2	-1	-1	1
1	-1	-1	-2	-1	1	-14	1
-2	0	-1	-1	-3	-1	-16	0
-1	1	-2	-2	-2	-1	-7	-1
-3	1	2	-2	0	-1	5	1
-1	0	0	0	-1	-1	-16	0
-1	-1	-1	-3	-4	0	-19	3
0	-4	-8	-2	-1	-1	11	0
0	-4	-8	-2	-1	-1	11	0
1	0	0	-1	3	-2	16	0
0	-1	-1	-1	-2	-1	-16	-2
3	2	5	0	1	0	10	0
2	8	3	2	-3	0	-14	0
-5	-1	0	-1	-3	-2	-7	2
0	-5	2	2	3	-6	2	-11
18	8	0	-1	-5	-2	-5	13
2	-2	3	1	1	-3	-3	-8
-4	-3	-3	-2	-5	0	-15	1
-2	-2	-5	-1	1	4	6	3
2	2	0	0	-2	-4	-13	-1
0	0	-5	-4	-4	-3	-19	-3
-3	-5	-1	-4	-4	-2	-9	-5
-3	-1	-1	0	-2	0	8	-3
1	3	5	0	-2	2	-7	4
-4	-5	-7	-1	-4	0	-18	-2
-3	-2	-1	-2	0	-1	12	-2
-9	-8	-4	0	-3	-2	-10	-4
0	-1	1	1	-4	-1	-12	0
-1	-1	-1	0	-2	0	-9	1
-1	0	-4	-1	2	0	9	1
-2	-4	-1	-2	-4	0	-13	2
-2	-4	-1	-2	-4	0	-13	2
1	1	1	-1	0	1	11	0
-2	1	1	0	-1	-1	-6	3
-1	0	1	-2	-2	-1	-5	2
0	-2	0	0	-3	-1	-13	-2
0	3	-5	2	3	2	2	-1
-4	-4	-1	-1	-4	-2	-3	-1
-2	-2	-1	-2	-3	-1	-14	2
5	5	5	1	-4	-4	-18	-5
-1	1	-2	-1	2	0	3	1
1	-1	0	-1	-2	-2	-6	0
2	-2	0	-1	-4	-2	-16	9
-2	-3	-1	-1	1	1	-1	-5
-3	-5	-6	-4	-4	-1	-14	-2
0	-1	1	-2	1	1	-8	-1
0	1	3	2	2	1	-4	1
-2	-5	-3	-2	-1	0	-5	2
-2	-2	-10	-1	-3	-2	-3	0
-1	-3	-2	0	0	-1	-12	-1
1	3	3	3	2	2	-6	1
1	0	2	1	-1	-1	-7	1
-2	-1	-2	-2	0	0	-1	1
-3	-3	-1	-1	-1	0	-7	4
0	1	2	1	-5	-1	-14	-3
-2	-3	-1	-1	-5	-1	1	9
0	-6	0	-3	-4	-1	-13	-2
0	-6	0	-3	-4	-1	-13	-2
-1	-8	-12	-4	-3	0	-9	4
-3	-2	0	0	0	-1	8	-1
-1	2	0	0	-1	-1	-10	5
-1	-2	-2	-2	-3	0	-11	0
0	0	0	-1	0	-1	9	-2
-1	-8	0	1	-2	-1	-16	-4
-1	0	-1	-1	0	-1	5	-1
1	1	2	0	-4	-1	-18	0
-2	-2	-4	1	2	1	12	-2
0	2	-3	-1	-3	-1	-12	0
-1	0	1	1	-1	0	-15	1
-1	0	1	1	-1	0	-15	1
1	-1	0	2	-1	-1	-10	-2
-1	0	3	0	-1	0	3	1
3	-2	-3	1	-3	-1	-17	0
-4	-3	-4	-2	0	2	11	4
-1	-1	-5	-3	-3	-2	-9	1
0	-3	2	0	-4	-1	-17	-3
-1	-1	-3	1	-2	-1	-8	1
-2	5	3	0	1	-1	9	-4
1	1	2	-1	-2	0	-8	-2
-1	-1	4	3	-2	0	-19	3
0	0	2	2	3	0	7	0
1	4	-1	3	-1	2	-8	6
0	-5	-3	-2	-1	-1	-2	-2
0	2	-1	-4	-5	-2	-13	-1
4	14	8	3	3	-1	3	-1
-1	-4	0	2	-2	-1	-14	-7
-2	-10	-13	-7	-5	-2	-23	2
0	-8	-2	-2	-1	0	3	1
2	-1	-4	-3	-7	-3	-8	-1
-1	1	-2	1	-1	-1	-10	1
-6	-3	-1	0	-2	0	-18	-3
-2	0	3	-2	-1	1	-3	2
0	0	1	-1	-2	0	-4	-4
0	-1	-7	-3	-5	-3	-16	-1
-3	-2	1	0	-3	-2	-5	-2
0	-2	1	-1	-3	-1	5	-1
-2	-7	-7	-3	-4	-1	-2	4
0	1	-3	-1	-4	1	-13	-1
-1	4	4	2	0	-1	-2	-4
3	0	4	0	0	1	0	1
3	0	4	0	0	1	0	1
-1	3	2	2	0	0	-3	-4
4	1	-2	2	-1	-2	-10	-2
-1	-1	-4	-2	2	-1	-1	-1
2	1	2	6	1	2	-13	0
2	-4	-4	-1	0	-2	-5	0
2	-1	3	2	1	5	0	0
-2	-1	-1	-1	-3	1	-6	3
-4	-2	-4	-4	-3	-2	3	4
1	1	3	1	-1	-1	-11	-3
-1	-1	0	1	-2	-3	-12	-8
-6	-6	-9	-3	-4	1	-6	5
-1	-2	-1	-1	0	-3	0	-3
-3	-4	-4	-1	0	0	-4	5
0	-3	-2	-2	-4	0	-1	-5
-2	-1	-1	-3	-2	-1	-12	-3
-1	2	0	0	-4	-1	-11	0
-5	4	2	-2	-2	-3	4	-5
-2	-6	-2	-4	-2	-2	-3	0
7	-1	-2	2	-1	2	-12	8
-1	-2	1	-2	-2	0	-4	-1
0	5	4	3	3	1	6	-8
-2	-6	-5	-2	-1	-1	-9	2
1	2	1	2	-3	1	-11	0
-1	-1	-3	-1	1	-2	12	-1
1	10	3	1	0	-1	-2	-1
2	-6	-7	0	3	0	18	4
0	-8	-1	-1	-5	-2	-14	-1
-3	-5	-4	0	1	0	7	-3
-3	-6	-5	-2	-4	-2	-6	5
0	10	5	2	-1	0	-9	7
5	21	10	4	4	1	1	0
0	-3	0	2	-3	0	-12	-3
1	-1	-1	1	0	-2	-3	0
-1	-3	-3	-3	-3	0	-17	1
-1	-5	-1	1	0	-1	-9	-10
0	0	2	3	-3	1	-10	1
-1	-7	-7	-4	-7	-1	-13	-3
2	-3	-9	-4	-3	-2	-5	0
-3	-1	3	-2	-1	0	1	-1
-1	-4	-5	-2	-3	-1	-5	4
1	7	2	-4	-6	-2	-12	-1
3	-5	2	1	3	-5	-2	-17
-1	1	0	-1	-4	0	-8	-3
-1	4	6	3	2	1	1	1
0	1	2	1	2	2	-6	0
0	6	12	4	4	2	4	0
1	-2	-2	2	-1	1	0	3
-1	2	3	2	0	0	-9	1
-1	-4	-6	-3	3	0	2	0
-1	0	2	0	-2	0	-16	-1
-5	-4	-4	-3	-3	-1	-1	2
-2	-2	0	-1	-4	-2	-12	-1
3	2	-3	0	0	-3	-4	1
0	1	-9	-6	-3	-1	-3	1
-1	-6	-1	0	-1	-1	-11	0
-3	-1	-1	1	-3	0	-10	-3
0	-3	-1	-3	-4	-3	-19	-1
-1	3	2	-3	0	-1	3	-5
-2	-2	1	1	-3	0	-11	-1
1	-2	-2	0	0	-1	-13	-3
1	1	0	1	1	0	8	3
-3	-3	-4	-2	-5	0	-9	-1
-6	-5	-6	-4	-4	-1	-4	6
0	-4	-9	-3	-3	0	-5	2
-1	0	1	-1	1	1	9	7
-2	2	5	3	-2	1	-9	-1
-4	-2	-2	-3	-3	-2	-5	0
1	2	0	0	-4	-1	-16	-4
2	0	3	-1	1	-2	1	-5
-2	-3	-4	-3	-3	-1	-8	-2
-2	-1	-3	-1	0	-1	-7	0
-1	1	4	0	0	0	2	-2
-1	-4	-7	-1	0	-3	-8	-3
-1	-4	-7	-1	0	-3	-8	-3
-2	2	3	0	-5	-2	-24	-1
-2	3	4	-1	-1	0	7	1
3	3	-5	-1	-1	0	1	4
-2	1	6	3	-1	0	-11	2
-5	-6	-6	-4	-2	-3	8	1
2	-2	-1	-1	-4	-3	-11	-3
1	0	0	-1	1	0	11	-3
2	-1	3	2	-2	-1	-19	-2
1	6	9	2	1	-3	-1	-14
-3	-6	-6	-2	-3	-1	-16	-1
3	-7	-7	-1	-4	-2	-17	0
-4	5	3	0	-3	1	-7	-4
17	2	13	10	5	-2	-32	-16
-19	-8	-15	-10	-4	3	36	17
2	19	9	2	-3	-2	-12	1
-2	-3	-4	-1	1	0	1	5
6	3	4	2	-2	-3	-20	-9
0	-8	-4	-2	2	-3	11	1
1	4	2	4	-2	1	-3	2
-4	-4	-2	-1	0	-2	0	1
0	0	2	2	0	2	-7	-3
-2	-3	-5	-4	-3	-3	-8	-2
-1	-5	-3	-4	-2	0	-2	3
-5	-8	-14	-5	-3	-2	-2	13
3	5	0	0	-1	1	-5	10
-3	-4	-2	0	-1	-3	-11	-5
-1	0	2	0	0	0	7	-2
1	-1	-1	-1	-4	-1	-15	-1
-1	3	9	5	-3	-3	-18	-12
0	-2	0	-1	-3	-1	-7	4
2	1	3	3	-3	0	-18	2
3	2	-4	0	1	0	-14	0
-2	1	0	1	0	1	-11	3
5	5	6	3	-2	0	-6	-6
3	-4	-8	-1	1	1	-5	-3
-2	1	1	1	-3	0	-10	4
-2	-2	-1	-2	0	0	0	-1
0	0	0	1	-2	0	-8	6
-2	-6	-4	-4	-1	0	3	4
-1	-1	-3	-1	-3	1	-9	4
-3	-2	-1	-2	-2	-2	-3	-2
0	-1	-4	-1	1	0	3	2
-3	-6	-2	-1	-5	0	-8	1
-2	-3	0	0	0	0	-2	0
1	1	0	0	-2	-1	-8	1
-2	-3	-8	-2	-1	0	-11	-2
-1	-1	-2	-2	-2	-1	-13	3
-1	4	6	2	-2	-1	-11	1
-2	7	3	-3	-5	-3	-10	-4
0	-2	-9	0	3	1	0	-1
-3	-4	-7	0	1	-2	-2	-3
-1	-5	-7	-3	-2	-2	-12	-1
2	18	26	9	1	2	6	-3
-1	-2	-3	-3	-1	-2	-7	-2
-1	-6	-8	-3	-2	-2	-16	-1
-1	-5	-9	-2	-2	-1	-4	2
-3	1	2	-2	1	-1	3	0
-2	-7	-3	-7	-5	-2	-9	-1
1	0	2	2	-3	1	-10	0
1	8	6	4	1	1	8	-2
1	-1	-3	0	-1	-2	-13	2
2	4	0	0	2	0	11	1
1	-1	-3	-4	-5	-2	-3	0
-3	-1	5	0	-2	-1	8	0
0	-2	-5	-1	-1	-1	-9	2
-2	3	12	3	3	1	14	0
-1	3	0	-2	2	-1	-2	-2
1	-5	-6	-1	-3	-3	-15	0
0	-2	2	-1	1	0	13	-1
2	-2	-1	-3	-3	0	-6	2
-2	-1	7	1	-2	-1	-3	-2
-3	-4	-5	-5	-2	-2	-10	0
2	6	3	2	-3	1	-13	-1
2	0	1	-1	0	-2	-9	0
-1	11	0	2	0	2	-12	5
0	-7	-1	0	-1	-2	-9	3
0	-3	2	-2	-3	-1	-12	-4
2	-1	7	1	0	1	-5	-4
-2	-5	-2	-3	-4	-2	-14	-1
-1	-3	1	-3	0	-2	14	1
1	-2	-1	1	-3	0	-4	-1
-4	-4	-3	-3	-1	-3	1	-4
2	-2	-3	-2	-3	-1	-7	-2
-1	0	-2	0	-1	1	-11	0
-1	-3	-3	-2	1	-1	3	-1
1	-4	-11	-11	-10	-1	-13	1
-2	2	5	-2	0	-2	11	-3
2	-3	-5	-3	-7	-2	-10	2
-2	3	3	2	1	-1	0	-3
0	-1	0	-1	-3	-2	-5	-4
-1	-2	1	-1	2	1	-1	-5
0	0	-1	-3	-3	-2	-6	-6
-3	0	0	-1	-5	-1	-16	4
-3	6	-3	-3	-2	-1	3	0
-4	-6	-4	-4	-3	0	0	-2
-2	1	-3	-1	0	-1	-7	-3
-2	1	3	0	-3	-2	-15	-3
-3	0	0	1	1	-2	-5	-6
0	5	4	0	-1	-2	-6	-4
8	5	3	3	-3	0	-18	-1
3	-6	-7	-4	-3	1	7	11
-2	0	0	0	-1	3	6	15
-5	-6	-2	-2	-1	-2	-2	2
-2	-1	-2	-1	-4	-2	-12	-2
-3	-5	-5	-5	0	0	4	-1
-4	2	-4	-2	-1	0	5	3
4	3	6	4	-1	0	-9	-8
-1	-7	-5	-2	1	-2	2	2
5	6	4	1	1	-2	-6	-2
0	-2	0	-2	0	-1	5	-4
-5	-7	-8	-2	-1	-1	-4	0
1	-1	-3	-1	-2	-2	6	7
2	0	4	1	0	-1	8	-5
-2	-6	-8	-1	-3	-1	-14	-2
-1	4	4	-2	-4	-3	0	-1
1	0	-2	2	-2	-1	-18	0
-1	0	3	0	3	-1	12	-4
0	-1	-3	-2	-2	1	-9	3
-2	5	1	0	3	2	22	4
1	0	-1	-3	-3	-2	-2	-2
0	1	-1	0	-2	-1	-6	-2
-1	-2	-2	-2	3	-1	10	-2
-1	-2	-2	0	-1	-1	-13	-3
5	2	2	2	2	-2	-2	-6
-3	1	1	1	-2	1	-11	-1
2	1	2	1	2	-2	8	0
1	-5	-10	-4	0	1	-1	0
-1	3	-4	-1	-3	-1	-12	-1
1	0	3	1	-1	-1	2	-1
-1	-11	-5	-4	-1	-2	3	-3
1	1	2	1	-1	-1	-7	1
0	4	-3	1	-1	2	-13	3
-2	-8	-3	0	2	1	-2	2
2	1	6	0	-4	-2	-13	-2
-1	0	-2	0	1	1	5	1
-2	2	1	-3	-3	-1	-4	-1
0	2	4	3	-1	1	7	-1
-2	1	2	-2	-2	-1	-3	-1
1	15	21	6	3	1	-8	0
-3	-7	-7	-4	0	-3	0	-3
2	-1	-2	-1	-3	-1	-12	3
-2	-4	-6	0	-3	-1	-14	1
0	1	4	1	-1	-1	-17	1
0	3	0	-1	-3	0	-16	1
0	-4	-6	-2	-4	-2	-17	-1
0	-3	-3	1	-5	0	-22	1
2	1	2	3	3	1	5	0
-1	-1	-4	0	-2	-1	-14	2
1	2	0	1	-2	1	-10	0
0	0	-2	-2	-3	-1	-18	-1
-2	-4	3	0	-1	0	-7	-3
0	-2	-5	-5	-4	-2	-6	-4
-3	-5	-3	-2	-3	-1	-21	1
1	-8	-12	0	1	0	5	3
-3	-2	-6	-5	-4	-3	-8	-1
1	11	16	7	-3	0	-5	1
-1	1	2	0	-5	1	-20	0
0	-7	-8	-2	-4	0	-21	3
-2	-3	-4	-2	-1	-1	-9	-1
0	-1	-5	-1	-5	-3	-21	-1
0	1	-3	3	2	1	-1	1
-1	1	-2	-2	-4	-2	-24	-2
-1	-3	0	-1	-3	-1	-11	-1
1	7	17	5	-2	1	-16	-4
-2	-7	-7	-3	-4	-1	-20	1
0	-3	-4	-3	-3	-1	-1	-1
-2	-1	-3	0	-3	-2	-4	-1
-1	-7	-15	-1	1	0	5	-1
-1	3	10	4	-2	0	-21	1
2	0	-6	1	4	0	6	3
4	7	3	10	3	3	-15	5
-5	-6	-9	-9	-6	-2	-21	-3
-1	2	4	-2	-2	-1	-9	-2
-1	-4	-2	-2	4	-1	8	-2
1	2	0	-2	-2	0	0	-2
-2	1	4	-1	-6	-1	-16	-2
-2	3	-2	-6	-1	-2	8	-5
-3	-6	-1	-5	-5	-5	-9	-5
-2	2	6	3	4	2	11	2
-1	-4	0	0	-4	-1	-10	3
-3	-16	-2	-1	0	-1	6	-2
0	2	-4	-3	-4	-2	-14	-2
3	-2	-4	-2	-2	-1	-15	0
2	0	-1	-2	-2	-1	-6	0
-4	-4	-2	-2	-5	-4	-11	-4
0	-1	-8	0	-4	-1	-10	1
1	3	1	0	-3	1	-14	4
0	2	2	0	2	-3	5	-2
1	4	8	5	0	4	-11	0
1	2	-2	2	0	2	-16	3
-3	-3	-5	-1	1	-3	7	-6
-1	-5	-8	-3	-2	-1	-17	-1
3	4	1	-1	-4	0	-11	2
-1	-1	-4	-4	-1	1	0	-1
-4	-8	-2	-4	-1	-4	12	-3
-1	4	-2	-2	-3	0	-15	1
2	11	18	9	-3	2	-11	2
2	11	18	9	-3	2	-11	2
-2	-6	-10	-4	-1	0	0	0
-1	-3	-3	-3	-5	0	-13	-1
-2	-3	-5	-2	-3	-1	-17	0
-1	-4	0	2	-1	-2	-6	-1
2	-2	-1	2	6	10	2	5
0	-2	-1	-2	1	3	-1	0
-1	-2	-1	-2	-2	-2	-6	-1
2	-3	0	0	2	-2	1	-1
-2	-4	-6	0	0	0	-6	1
-2	-9	-7	-3	-5	-5	-15	2
1	-1	-1	0	-1	5	-4	0
-1	-2	-1	-1	-1	5	-7	-3
-2	-3	-5	-5	-1	-1	4	2
-1	0	-6	-1	-5	1	0	-5
-4	-2	-6	-3	-5	-5	-2	-5
-1	-2	1	-1	2	-3	-10	4
-2	-3	0	-1	-4	-2	-20	3
-4	-4	-4	-2	-6	-2	-10	0
-4	-1	0	-1	-3	0	-12	-2
-2	-1	-3	-4	-6	-3	-10	-3
0	-1	0	-2	-3	-3	-13	-3
1	0	0	0	-2	1	-7	1
2	-1	2	0	4	0	22	-1
1	0	-2	1	-3	0	-8	-1
-1	-1	-2	0	-3	-2	3	-1
1	6	6	3	1	1	-13	0
-1	-2	-1	-1	5	-1	10	1
-2	-2	-1	-1	-6	-1	-20	1
-2	-1	0	0	-3	0	-17	0
-3	-1	-2	-1	-1	0	6	-2
-3	-1	-2	-1	-1	0	6	-2
1	0	-1	-1	3	0	13	-2
-1	-3	-5	-2	-4	1	-21	-1
-1	0	-4	1	2	0	8	-2
1	3	4	0	-3	-1	-19	-1
-1	-2	-1	-3	-5	-2	-24	0
-1	1	2	-2	-4	-1	-20	-2
1	0	3	3	3	0	12	-2
3	-6	0	-3	-3	-1	9	12
5	11	6	3	1	1	-11	5
-5	-11	-8	-3	2	1	11	-4
-1	3	2	3	2	1	-9	-6
-4	-5	-4	-2	-2	-3	-8	-5
3	9	8	4	-2	-3	-14	2
2	-4	-4	-4	0	-3	4	2
0	-4	-1	-2	-7	0	-14	0
1	6	12	5	-5	1	-3	-3
-3	-2	-3	-1	5	0	16	1
-3	-8	-6	-1	0	-2	-9	-4
1	5	12	6	-1	1	-13	-4
-2	-7	-8	-3	-5	-1	-18	0
0	-4	0	-1	-2	0	10	0
-3	-3	-2	-3	-6	-2	-24	-1
0	-1	-2	-3	-5	-2	-26	-1
0	-1	-2	-3	-5	-2	-26	-1
-3	-3	2	0	-3	1	-17	0
2	6	6	3	1	0	-15	-1
1	-3	-10	-5	-7	-1	-21	4
0	-3	-4	-2	-2	-2	2	0
1	3	5	3	1	0	-6	1
1	3	5	3	1	0	-6	1
0	1	2	1	0	-1	-3	0
-5	-5	-1	-2	1	-1	4	-1
-2	-6	-5	-2	-3	-1	0	-1
-2	-1	0	-1	-3	0	-11	-3
4	12	3	3	-1	0	1	2
2	3	8	5	0	3	-7	1
2	10	-7	-2	3	1	-6	0
-1	-6	1	0	-2	-2	-3	-1
0	2	2	2	2	1	-1	4
-2	-3	-2	-1	-1	-1	0	-5
0	1	-1	3	-2	2	-12	1
2	1	4	3	1	2	-2	0
-5	-11	-2	-6	-4	0	-4	-2
1	8	13	3	2	2	0	-1
-1	-2	-10	-3	-3	-1	-13	-1
-4	-10	-4	0	-3	-2	-7	0
-2	-2	3	2	-1	-3	-1	-1
0	2	2	-4	-4	0	-8	0
1	0	-1	3	2	0	-6	-1
-1	-1	-1	-1	-1	-1	-4	-2
-2	-3	-5	-3	-1	-1	5	-1
1	5	2	1	-2	-2	-7	-1
-3	-1	1	0	-1	-2	-7	0
-1	-4	-5	-1	0	-1	0	-2
-1	-1	-2	-3	-2	0	-2	-2
2	-1	-2	-1	1	-2	13	-1
1	-2	-3	-3	-3	1	-10	0
-2	0	-1	-4	0	0	8	-2
1	-3	1	4	-1	-1	-7	-1
-1	-2	-3	-2	-3	-1	-13	-1
-1	-2	-3	-2	-3	-1	-13	-1
1	0	-3	-1	-3	1	-1	-2
-1	-1	0	-2	4	-2	18	-4
0	-4	-2	-1	-4	-1	-14	-1
0	-1	1	-1	3	0	6	1
0	4	7	2	1	2	-4	-1
-2	-4	-2	-3	-4	-2	-19	0
-1	-3	-6	0	-1	-1	-5	0
-2	-2	-2	2	1	2	1	2
0	-1	0	-2	-3	-1	-4	1
2	0	2	3	0	0	-13	0
0	5	3	0	0	0	2	-2
-2	-4	-2	-2	-4	-2	-16	-4
-1	2	5	1	-4	-2	-8	-1
-1	-2	-1	0	0	0	-8	2
0	3	4	0	-1	-2	0	-1
-1	-6	-5	-1	-3	-2	-1	-2
1	1	-1	2	-1	-1	-5	1
0	0	-3	-4	-1	-2	0	0
1	3	0	0	-2	-2	-2	-1
-2	-3	-2	-1	0	0	-4	-1
-1	0	0	-2	-2	-2	-9	0
3	3	0	3	4	1	4	2
3	5	2	2	0	-2	7	-2
3	5	2	2	0	-2	7	-2
-1	-7	-3	-7	-6	-3	-16	-3
-1	0	3	2	-2	0	-23	1
0	-2	-4	-4	-4	-1	-1	-1
3	10	2	2	0	1	-14	2
-4	-7	-6	-3	0	-1	0	-3
1	4	5	4	0	1	5	-1
-3	-8	-5	-3	-4	-2	-14	-2
-1	4	1	1	2	0	11	0
1	1	1	-2	-5	1	-13	0
3	-1	1	4	5	2	2	3
-3	-7	-8	-4	-7	-3	-14	-2
-1	-6	-4	-5	-2	-2	-7	-1
-1	2	3	0	-1	0	-6	1
-2	2	2	0	0	-3	2	-2
0	-2	-3	-2	-2	-2	-3	-1
-2	-5	-4	-6	-5	-1	-10	-3
-1	4	-1	3	2	2	8	-1
-3	-3	-3	-3	-5	-2	-7	-2
-2	3	7	2	0	1	-3	-1
-2	-1	1	1	1	1	-12	-2
0	-1	5	2	1	0	6	0
-1	-3	-2	-2	-1	-4	-13	-7
-1	-4	-2	-2	0	-1	-1	0
0	-3	-8	1	2	1	2	1
-3	-2	0	-2	-4	0	-9	1
3	10	6	5	2	3	-11	3
-3	-3	0	-3	-7	-3	-14	1
0	1	1	-1	1	1	8	5
-2	-6	-6	-4	-2	-1	-6	-2
-2	1	3	0	-5	-3	-21	-4
-2	-7	-6	-2	-1	-2	10	-2
0	-1	2	-1	-5	-1	-9	0
-2	-4	-7	-4	0	1	12	1
1	5	1	2	-5	1	-13	-1
-5	-7	-4	-6	-2	-1	7	-2
-2	1	0	-1	-3	-2	-11	-1
-1	1	2	-1	-1	-2	-13	-1
1	2	10	4	-2	-1	-10	-1
2	2	0	3	1	0	-11	1
-3	-5	-5	-2	-1	-1	7	-1
2	2	-1	3	0	-1	-10	-4
-3	-6	0	-6	-3	-4	-6	-2
2	2	3	2	0	1	0	-2
-1	0	3	-4	-1	-1	18	-3
2	-3	-2	-2	-2	0	-4	2
-1	-1	0	-2	-1	0	-3	-2
-3	-5	-6	-3	-3	-2	-3	0
2	4	7	1	-2	0	-8	0
1	3	8	3	3	0	-1	2
0	-5	-5	-2	-3	-2	-11	-1
-3	-6	-3	-1	-3	0	-10	0
-3	-5	-4	-3	-5	-3	-15	-1
0	2	4	-1	1	-1	1	2
-2	-6	-5	-4	-3	-4	-11	-1
0	-1	-4	0	-5	-2	-14	-2
-3	-7	-11	-6	-8	-1	-9	-2
0	0	1	1	0	2	-9	1
-2	-2	-5	0	-5	-1	-11	-5
-1	-4	2	0	0	-1	-15	1
-1	3	9	2	-2	0	-6	-1
1	7	7	4	-2	1	-6	0
-3	-9	-5	-4	-5	-4	-11	-6
2	6	3	4	0	1	3	3
0	-3	-2	-2	0	0	-9	0
1	1	-6	-1	-2	0	0	4
-1	0	-4	-4	-4	-1	-13	-1
1	-2	-1	1	-2	0	-12	0
1	4	3	1	-2	-1	-15	0
0	4	7	3	5	0	-2	0
4	7	6	9	3	0	-4	0
1	4	3	0	-1	-1	-12	2
1	2	0	0	1	-2	-2	-1
0	-1	-3	-2	-2	1	-9	0
2	7	10	7	3	1	-9	0
2	7	9	2	-3	-1	-7	0
-3	-6	-7	-3	-1	0	-2	1
-1	-2	0	-1	-4	0	-14	0
1	-4	2	2	-2	0	-16	1
-2	-4	0	-2	-1	-2	-11	-1
1	4	0	1	-1	-2	-1	-2
-2	-1	-13	-1	0	1	13	1
-1	0	0	-5	-5	-3	-5	0
-2	-1	1	1	0	0	4	0
-1	1	4	1	-3	0	-10	-3
-1	-4	-9	-6	-4	0	-10	1
0	7	-1	0	0	-1	7	-1
-3	-11	-14	-2	0	1	-12	0
-1	4	8	3	0	-1	4	0
-1	-1	-1	-2	-7	-5	-23	0
0	-5	-3	-2	1	-1	5	0
-1	2	3	-2	-4	-2	-15	-1
-3	-3	-4	1	-2	1	-15	-1
-1	1	-4	2	-1	1	-9	-2
0	-3	1	-1	-3	-1	-16	0
0	-2	3	-1	1	-2	2	-10
4	2	5	3	4	2	-10	2
0	1	0	1	-2	-2	-7	-4
3	2	0	0	-2	6	-8	10
-3	2	3	-1	-3	-2	-16	-8
-1	-3	-2	2	1	10	-3	1
3	7	6	1	1	-1	-14	-8
1	-6	-3	0	-1	0	-9	-3
-3	-1	-3	1	-1	-2	-10	-5
0	-2	1	1	1	3	5	5
-3	-2	2	-1	-4	-2	-12	0
-3	2	2	0	-1	-1	-5	-2
0	0	-1	0	1	1	-10	-1
3	-3	-1	0	-2	-6	-5	-8
4	-2	1	1	0	-1	-16	2
-5	-1	0	0	3	-3	6	-4
-7	0	6	1	-5	-3	14	6
3	3	5	4	3	3	-17	-5
1	-6	-10	-1	-5	0	-12	-4
-1	-5	-3	0	-1	-1	-2	0
-5	-7	-1	-1	-3	-4	-8	-18
-4	1	1	-1	-1	-2	-5	2
2	12	2	4	5	0	4	-1
-1	6	2	-1	-4	-4	-9	-5
0	-3	-4	1	-6	-1	-20	4
-3	-4	-1	-2	-4	-3	-2	-6
-2	1	-1	-3	-7	-5	-13	-6
-3	0	2	1	-1	1	-3	2
-1	1	1	-1	-1	-1	0	-2
-4	-3	-1	-3	-4	-4	0	-2
-2	-6	-3	0	-1	-1	1	-3
0	4	12	5	2	1	-10	-4
-1	0	-5	5	9	1	2	-3
0	-3	-3	-7	-5	-1	-9	1
0	4	0	0	-3	0	-6	2
2	-4	-8	-1	-4	1	-10	-1
0	1	7	6	3	0	-3	1
-2	-6	-9	0	2	-2	2	-2
-3	-6	-3	-4	-4	-1	-4	-3
3	11	9	3	-3	-3	-16	-5
-3	-6	-4	0	1	1	-4	4
0	-8	-1	1	-2	1	-14	2
-2	-4	-2	-5	-5	-1	-15	1
2	3	10	4	-1	0	-7	-1
-3	-3	-3	-3	-1	0	13	-1
1	-3	-7	-3	-1	1	-7	1
-2	-4	-3	-2	-1	0	7	0
-2	-9	-4	0	-1	0	-10	-2
5	6	-4	4	6	1	12	5
-2	-1	-5	-2	-7	-3	-15	2
0	4	0	1	-1	1	7	4
-5	-4	-6	-7	-4	3	0	5
2	10	10	2	-3	1	-9	-3
0	5	7	3	4	-2	7	-14
-3	-3	0	-3	-6	-2	-7	-3
-1	-1	-2	3	3	-2	11	-8
0	-7	-1	1	-2	-1	-7	1
0	-2	-3	-3	0	-6	4	-5
0	3	1	-2	-1	-1	1	3
-1	1	1	2	2	1	-9	0
-1	2	1	-1	-2	0	-4	7
-3	-8	-6	-3	-1	-3	-16	-2
2	1	0	5	1	1	2	5
1	-3	-5	-2	0	-1	-10	-3
-3	-4	1	-3	-3	0	2	-1
1	-4	-4	-3	-4	1	-9	1
-5	3	1	3	0	1	2	1
-2	-4	-1	-3	-6	-5	-18	-13
-5	-2	-1	-2	-1	0	-3	-2
-3	6	2	-1	-3	-2	-7	3
-2	-3	-4	0	-1	2	-7	13
2	-1	-2	-3	-1	-2	-2	-4
3	-2	-1	-2	-3	1	-7	5
-3	-4	-3	-2	-3	-4	0	-9
-2	4	2	2	-1	1	7	6
-6	-10	-5	-4	-1	1	10	11
0	2	0	-3	-1	0	-1	3
8	12	13	5	1	-2	-31	-13
0	4	6	4	6	2	-8	4
-1	-5	2	2	2	0	-10	8
-2	2	-8	-3	-5	-2	-11	-10
-3	-5	-3	2	0	0	-23	-2
-1	-4	0	0	-5	-3	-14	-2
5	-5	4	0	-4	-4	-21	-15
1	10	1	3	1	-2	-24	0
4	-5	-5	-1	2	2	-4	4
-3	-17	-9	-9	-7	1	-12	12
-2	-4	-1	-5	-9	-4	-10	-1
-8	-8	-5	-6	-9	1	-17	11
-5	-3	1	-2	-3	-2	-20	2
-1	0	3	-2	-3	-2	-6	-4
-3	12	12	3	0	1	-3	-7
-5	-8	-6	-5	-2	-1	4	-2
1	3	8	1	-6	-2	-26	-8
2	2	-1	7	4	1	-8	-3
0	-4	-5	-3	-4	1	-20	1
0	15	14	7	1	0	-27	-3
0	-1	-3	-3	-3	-2	-10	-2
-1	-5	-2	-5	-3	1	3	4
-2	-13	-11	-1	-1	0	5	-1
3	2	-1	0	0	0	-20	-2
1	5	-1	0	-1	-1	9	-1
2	-5	-3	2	0	1	-11	-4
0	-8	-2	0	3	0	7	-2
8	4	7	2	1	-2	-16	-13
-3	-1	-4	-1	-1	0	10	6
2	3	3	-2	-5	-2	-21	-1
0	-4	-8	-5	-8	-1	-25	-1
3	-2	1	0	0	-1	3	-4
1	-2	-5	-1	-3	0	-8	-1
-7	-9	-11	-9	-3	-1	12	6
1	0	4	3	-2	1	-15	0
5	12	7	6	5	-1	0	-6
1	4	6	5	-1	0	-10	5
-4	-7	-7	0	0	-1	-18	0
2	7	6	9	5	1	-1	-3
2	4	3	-2	-1	-3	-18	-3
-4	-6	-7	-8	-4	-2	-13	-2
2	2	-2	0	-2	-1	-9	4
-3	-10	-9	-3	0	-2	8	1
1	-2	6	1	-4	0	-5	-2
-3	4	-3	-5	-7	-2	-14	-4
1	3	6	2	-1	0	-9	-3
-4	-6	-4	2	2	1	18	3
0	-2	-4	-3	-3	1	-7	6
6	0	5	4	-1	-1	-27	-8
-10	-3	-6	-5	-3	-2	-2	-10
-5	-7	-1	-1	0	0	-10	0
0	5	-5	2	6	2	5	4
0	1	5	2	-1	-1	-3	-1
3	1	-4	-1	2	-3	-2	-1
-1	1	-5	-5	-6	-2	-3	0
-2	-1	-3	1	-2	-2	-13	1
1	-1	7	3	2	1	-6	0
2	0	8	2	1	2	-17	2
8	7	13	6	0	-1	-23	-7
-4	3	-1	0	0	1	-9	3
3	-2	-4	1	0	1	2	0
2	1	4	-1	1	-1	-5	-1
-1	-3	-3	-1	1	2	-13	3
-1	-10	-5	-5	-7	-2	-9	0
6	-2	2	4	1	-1	-16	1
10	4	7	4	1	-4	-15	-20
-7	-5	-7	-2	-3	3	6	20
7	2	-1	2	0	2	-6	7
-9	-4	-3	-6	-5	-2	-1	-4
-3	-5	-4	-4	-3	2	-5	5
-6	7	2	0	-3	-4	-12	-13
-9	-12	0	-1	0	-1	-6	3
-8	4	-3	-5	-2	-2	7	-7
5	-1	-2	2	-1	1	-14	5
-1	9	3	5	-1	0	-5	1
-14	-12	-13	-11	-6	3	22	18
11	-2	-3	3	1	-1	-16	-1
-13	-2	-5	-3	-2	2	18	4
0	0	4	1	-4	-2	-19	-4
0	-1	0	0	5	0	1	-2
5	17	6	-1	-4	-1	-12	1
-3	-12	-1	-4	-8	-4	-20	-3
3	11	3	3	-2	-1	-12	-6
-3	-3	-4	-5	-4	-2	11	0
4	10	-1	1	1	-1	-2	3
-2	-3	-6	-3	-4	-2	-20	-2
-1	1	7	4	2	1	10	1
0	5	-3	-5	-5	-1	-12	0
2	3	6	1	-1	0	-20	-11
0	-6	-3	-4	-5	-1	-9	0
-5	-6	-3	-3	-1	-1	12	5
-2	5	1	1	2	-1	0	-1
0	7	-2	-2	-5	0	-18	-3
-2	-5	-3	-5	-3	-2	7	-1
2	3	3	0	-3	1	-8	-1
0	-5	-1	5	3	1	-2	-6
-1	-3	3	1	-3	-3	-10	-2
-7	-9	-8	-7	0	-1	20	11
-2	6	2	-1	-3	-1	-8	2
4	15	15	7	0	1	-16	-2
4	-2	-7	-3	0	-2	1	-5
-4	-5	1	0	-3	1	-11	1
-3	-8	-6	-8	-5	-1	-10	-2
1	-4	0	6	-1	2	-16	2
0	-4	-7	-1	-3	-1	9	2
0	-1	-5	-1	-1	-2	-9	1
2	4	2	1	0	0	-17	2
-2	-5	-3	1	-2	-2	-10	2
-6	0	-4	-1	-1	0	2	3
-1	-2	5	-2	-7	0	-17	0
3	-6	0	-1	-4	-2	-26	-3
1	-5	-6	-2	-4	-1	-8	-1
-2	-7	1	-2	-3	-1	-6	0
-3	-2	1	1	0	3	-18	-1
-3	-2	1	1	0	3	-18	-1
-1	4	0	2	-1	1	-4	-1
-2	3	-1	0	-2	-4	-2	-4
0	1	4	2	-1	-3	-16	-4
2	10	12	6	2	2	-2	0
-2	-7	-10	-6	-5	-2	-18	0
2	2	4	2	0	0	-8	0
0	1	1	1	-1	1	-12	4
-2	-2	4	1	-3	-1	-10	-3
-1	-3	-6	0	-1	1	6	4
2	4	-2	-2	-2	-2	-12	-2
2	-1	9	0	-3	0	-10	1
0	8	14	4	-4	-2	-11	1
-4	-2	-1	-2	-1	-2	0	-5
1	4	-1	0	-1	0	-12	5
-1	-1	2	0	0	1	-8	0
-2	-4	-2	-1	-1	-1	7	-1
-3	-3	-11	-5	-4	-2	-6	3
-3	-3	-11	-5	-4	-2	-6	3
-2	-6	-4	-5	-3	-2	7	1
1	8	10	5	5	2	15	0
-4	-2	-4	-6	-7	-2	-6	-2
3	4	2	1	-3	-2	-8	1
0	1	0	0	3	-1	10	-4
4	9	14	4	2	0	-7	2
6	9	7	2	0	-5	-8	-13
-6	-9	-6	-6	-6	-2	-9	-1
-1	-3	-8	0	3	-1	15	-2
-1	0	-3	-4	-6	-3	-7	-2
4	5	0	1	1	3	-13	6
-3	-6	-4	-3	0	-5	2	-8
-6	-8	-5	-2	-2	1	-4	4
1	0	-1	-3	0	-2	8	2
13	14	10	7	3	0	-17	11
-16	-11	-15	-7	-5	-5	7	-6
6	4	8	7	1	1	-10	1
2	-3	-2	-1	-3	1	-18	-3
7	7	7	3	1	-1	-7	-15
-6	2	0	-1	-4	-6	-8	-9
-6	-9	-4	-5	-5	-2	-3	3
-5	-4	-5	-4	-3	0	-8	0
-9	-20	-7	-4	-2	-2	0	-1
0	1	7	2	-4	-3	-14	-4
5	4	-2	-1	-3	1	-14	-5
-2	0	-3	-3	-3	0	-3	1
0	7	-1	0	2	1	3	2
-1	7	4	0	-2	-2	-3	1
1	-1	-3	6	3	4	-6	-1
0	4	-3	0	2	1	1	2
-3	-2	0	-5	-6	-3	-5	4
1	-4	1	-1	1	-1	6	-5
-1	12	6	2	0	0	0	1
1	3	3	1	2	1	-5	-4
-3	-2	-2	-3	-4	0	1	3
5	6	2	1	-2	-2	-11	1
-6	-1	4	-4	-5	-1	-2	1
-4	-12	-8	1	-1	0	-11	7
3	3	3	-1	-1	-1	-3	-1
0	5	3	-1	-4	-1	-7	2
1	6	5	4	-1	1	-4	1
-2	-3	0	-1	4	1	3	-1
-2	-1	-4	-2	-1	-2	-11	2
-1	8	1	-3	-2	-1	-6	2
-1	-12	-9	-2	-5	1	-13	0
-4	-2	2	-1	-1	-2	6	0
1	-7	-9	-3	-2	-1	-11	-1
0	3	7	10	6	2	-5	0
2	-1	2	1	1	1	7	0
-1	-2	-8	-7	-5	-4	-9	-4
-1	2	4	0	-3	-1	-6	1
3	-5	-11	-1	-1	1	-7	3
-1	-1	-1	-4	-4	-1	0	-1
-3	3	3	-1	-2	-1	-5	-3
-2	-5	5	1	-3	0	-7	2
0	-4	0	0	-2	1	-12	-3
1	10	13	6	-3	0	-20	4
-1	0	1	0	-1	1	-5	1
2	1	1	3	0	2	-9	-1
0	0	-6	-4	-1	-1	5	-3
8	-1	3	2	-1	-3	-20	-6
-1	5	5	1	-2	0	-9	4
-1	-7	-3	-1	-4	-1	-18	0
-3	-11	-10	0	2	0	9	2
-1	4	7	1	2	1	-6	4
3	-1	-1	1	-1	0	-12	-2
-6	-5	-4	-7	-3	-4	5	-7
1	8	14	6	-6	2	-14	3
-4	-6	-9	-1	-1	-1	13	-1
-1	-1	-17	-4	-4	-3	-10	2
0	2	7	4	2	3	7	-1
-4	-1	-5	-2	-2	-2	-7	0
-1	3	5	-3	-5	-2	-12	3
-2	1	-1	-1	4	-2	7	-4
-3	-4	-11	-3	-1	0	-10	5
-5	10	4	0	-2	-1	10	-5
0	0	-9	0	0	-1	-16	1
-1	4	12	-1	-1	1	-2	0
2	-5	-11	0	-1	1	-8	1
1	7	9	-1	-3	0	-12	-3
-2	0	0	-1	-1	-2	-6	0
0	-5	-6	-2	0	-1	-3	0
0	0	1	4	0	1	-8	4
3	-7	-6	3	-1	1	-12	1
-3	-7	-6	-9	-9	-4	-6	-2
1	2	1	4	2	-1	-15	-2
12	10	12	8	3	-1	-20	2
2	0	-1	0	-3	-3	-11	-2
-5	-1	-2	-2	0	0	2	-5
-2	-1	-2	-1	2	1	-10	4
-1	-9	-6	-5	-5	-2	-9	5
7	7	7	7	3	2	-3	6
-3	-1	-1	-1	-3	-2	-13	-3
-13	-4	-14	-3	-1	4	14	7
3	-5	0	6	4	1	-2	0
-2	-7	-4	-5	-3	0	-6	-1
4	-2	-4	1	2	-4	-8	-7
-3	-6	-4	-1	-3	0	-10	0
-1	-1	2	3	1	0	-15	1
1	-6	-2	-4	-5	-4	-22	-6
-2	1	-1	0	1	2	0	7
-4	-7	-1	-2	-4	0	-2	-10
-1	4	5	0	-4	-2	-13	-1
0	-1	0	1	0	-3	-4	-7
1	10	2	0	-1	1	-5	2
2	1	2	-3	-5	-1	-16	-11
-3	-7	-3	-3	-6	-5	-14	-1
-1	7	2	-2	-4	-2	-3	2
-3	-5	-1	-1	-3	0	-7	1
-3	-4	-5	-1	-3	-1	-8	1
3	0	12	2	2	-2	-7	-17
-2	2	3	1	1	1	1	5
-2	-7	1	-3	-2	-2	2	-2
1	0	-3	-3	-6	-3	-13	-4
-2	-3	-1	-1	2	0	6	3
0	10	8	5	-1	2	-7	2
-4	-10	-11	-7	-3	-3	-5	0
-2	-5	1	-1	-2	-1	-9	-1
0	-6	-6	1	3	0	7	1
0	-2	-2	-1	-3	-1	11	0
-1	5	-2	2	-1	0	-9	2
1	4	-3	2	2	0	10	3
2	-5	-3	-1	1	2	-11	2
-1	0	1	2	2	0	-14	1
0	-3	-6	-2	-3	-2	-9	0
-1	-5	6	-3	0	-1	6	1
0	-2	-5	2	1	-2	14	0
-1	-3	-1	1	-3	0	-15	2
-3	3	3	-1	-1	-2	0	-5
0	9	1	5	-2	0	-17	-1
-2	-7	-12	-2	-4	1	-19	-1
2	2	-1	-1	-2	-2	-9	1
-2	-3	-1	-2	-1	0	-3	0
2	5	4	4	-2	-1	-10	-1
-2	3	2	-2	-1	-3	-2	-3
4	-1	-3	1	0	0	-10	-3
-3	-4	-5	-3	-4	1	-5	5
-3	-1	-3	-3	-5	-1	-9	4
-7	0	-1	-4	-3	0	0	0
0	8	0	-1	0	0	5	5
-3	4	6	2	0	1	-5	-3
-1	-9	-5	-6	-6	-2	-12	2
0	0	-1	-1	1	1	-2	4
-3	-3	-9	-5	-4	-1	-15	3
6	6	4	9	2	1	-11	0
-3	-6	-11	-9	-7	-6	-12	-5
-4	-1	2	4	3	3	15	-5
1	-6	-2	-2	-1	1	-7	1
-1	-4	-4	-3	-3	-1	4	-3
-1	-3	-2	1	0	1	-3	3
-2	-3	-7	1	-2	0	-17	0
0	-6	-8	-3	0	-3	-6	-2
1	-4	6	1	-3	-3	-22	-5
-1	0	0	2	-1	2	-5	2
-2	1	1	1	-6	-2	-16	0
-4	-1	-3	-6	-5	-3	2	-4
5	6	11	7	5	-3	-4	-5
-1	-7	-8	-4	-4	-1	-6	2
-1	2	3	1	0	2	10	2
-1	8	14	5	1	3	-6	-1
-5	-7	-11	-4	-4	-3	-8	0
-1	2	2	3	-2	3	-3	10
-4	-3	-2	-2	-2	-5	-9	-8
0	-3	-5	-3	-2	2	3	0
7	5	3	2	4	0	-6	4
5	1	-2	1	0	-1	-10	-4
-2	-2	2	0	1	-1	-4	0
8	12	5	3	2	2	-2	-4
-7	-4	-2	2	-3	0	-7	-4
0	15	5	1	-1	0	9	-3
-6	-11	-1	-1	-3	-3	-4	-5
7	5	-1	-1	0	-3	-13	3
-6	0	-1	3	5	1	6	-4
-1	-1	-4	-3	-3	0	-15	1
2	-3	-3	-2	-1	-1	11	8
1	0	-4	0	-3	1	-13	0
-1	9	0	-4	-2	0	12	7
0	-6	2	1	-1	-1	-1	0
2	4	-1	-1	-2	-1	-8	-1
2	-3	2	-2	-4	-3	-9	-3
1	-1	-2	0	1	0	-16	-4
4	0	-3	1	0	0	2	3
-2	0	0	-2	-3	1	-6	5
-1	-9	-10	-1	2	-1	0	1
-2	-2	1	0	0	1	-8	4
-1	-6	8	5	0	-1	-13	-8
0	-6	-11	-3	0	-1	-6	1
-3	0	-7	-3	2	0	14	4
-2	4	-2	0	-2	-1	4	-1
-1	-4	-4	0	-1	2	-2	3
2	4	6	3	3	2	11	0
-1	1	9	4	-3	1	-13	2
-1	-4	-11	-5	-3	-4	-3	2
-1	-1	-5	0	0	0	-8	4
0	-2	4	-4	-2	-1	-4	-3
-3	1	3	0	-4	0	-7	2
-2	0	2	0	0	-2	-10	-2
-2	-7	-4	-3	-2	-3	2	-4
0	-6	-2	1	-3	1	-9	-1
0	3	9	0	-2	1	-5	1
0	6	-1	1	-1	2	-15	0
-1	-1	-9	-7	-1	-2	0	-2
1	1	3	-1	-3	-2	-2	0
-1	2	11	4	-1	-1	-10	-4
0	-4	-11	-7	-2	-1	-5	-4
-2	-1	-1	2	2	0	-6	0
1	-6	-6	-1	-2	-3	-2	0
1	-1	-11	-1	1	0	-7	3
-2	-7	-9	-6	1	0	-2	1
0	-3	1	-4	-6	-3	-2	-1
0	5	10	4	-4	0	-19	-1
-1	0	-1	-4	-4	-2	-3	-2
-2	-3	-3	-3	-4	2	-14	5
-2	1	3	0	1	-4	-13	-10
0	3	3	3	0	-1	-25	0
-1	1	1	-2	-4	1	-21	-1
1	-4	-2	1	-1	4	-6	6
-2	4	-2	-3	-5	-2	-7	-1
-1	-6	-8	-2	-2	-2	-2	-3
0	-2	2	3	-3	1	-17	0
0	3	7	5	1	2	-1	5
8	-2	1	1	-2	-2	-31	-7
-3	-6	-3	-1	-3	-1	-18	1
-4	-5	-9	-6	-6	-2	-2	-2
-3	2	5	0	-3	0	-2	-1
3	-2	-9	-1	-5	-5	-18	-1
-3	-7	-11	-4	-6	-3	-20	1
-2	6	3	2	2	3	7	3
3	3	12	4	-1	0	-18	2
-4	3	5	0	1	-1	7	1
-4	4	5	3	-1	-1	-3	-3
-8	-15	-13	-12	-7	-4	-2	-7
-2	-1	-1	0	-2	0	-14	5
-1	-1	-1	0	-5	-2	-26	-2
0	-2	1	-4	-1	-1	4	0
2	-1	0	-1	-6	1	-4	5
8	4	11	2	6	2	6	1
-2	1	5	0	-5	0	-23	-2
-4	-5	-6	-6	-5	-2	2	-3
-4	-5	-7	-1	-1	4	-9	6
5	4	1	4	2	0	-16	7
-2	-4	-5	-3	-2	-3	-9	-7
8	-2	-2	2	1	-3	-17	-4
-8	-5	1	2	-2	-4	-3	-4
2	5	3	1	-1	0	-18	-2
-14	-9	-6	-3	-3	-1	16	-11
-10	-10	-9	-5	-5	3	3	9
-1	7	6	5	1	-3	-18	-5
-1	-3	1	-4	-4	-3	-10	4
-3	4	0	-1	3	3	9	-1
3	-4	-7	-3	-4	-4	-21	-2
4	9	5	5	0	0	-19	2
2	1	-4	2	2	1	15	2
0	3	4	1	0	2	-3	-1
-3	-15	-3	-5	-7	-7	-15	-6
5	-2	-3	1	0	-5	-21	-20
1	-9	-1	-3	-1	-6	-14	-7
9	6	4	1	-1	-4	-22	-21
-1	0	-2	-1	-4	1	-8	8
3	7	4	2	3	2	-1	2
-3	0	2	1	-1	1	-9	2
-1	1	0	-1	-2	1	-4	1
-1	2	7	3	2	-2	-5	-4
-2	-1	2	0	1	1	-2	5
0	-1	1	4	3	2	-3	2
-2	-7	-5	-5	-4	0	-12	0
2	1	-2	-4	-3	-2	-7	-4
-3	-1	-1	-1	-4	0	-9	1
2	8	2	2	0	1	2	2
-4	-5	-4	-1	-4	-2	-11	2
0	-6	-6	2	3	0	-4	3
0	-5	-7	-7	-4	-3	2	-1
-2	2	6	1	1	0	-11	-1
1	-1	-7	4	1	1	-1	5
-1	4	3	-4	-4	-3	-11	-3
0	6	6	0	-1	0	1	-1
3	-3	-12	1	1	1	-12	2
-3	2	10	3	-1	0	-9	-3
-2	0	-1	-3	-3	0	-5	-3
0	1	0	-3	-3	-3	-2	-2
0	-5	-1	-2	-3	-1	-8	0
-1	-3	2	-2	-3	-2	-17	-3
-2	-5	-10	-3	-2	-2	5	-2
1	2	2	1	1	0	-11	3
0	-4	-2	-2	-4	-1	-16	1
-3	-1	-6	-4	-4	-1	-6	3
-2	-1	-2	0	-2	-1	10	1
5	-3	-4	-1	0	-4	-1	-3
-1	-5	-4	0	-4	-1	-19	0
0	4	1	-2	2	2	26	2
1	-1	2	2	1	3	-11	2
-4	-3	-5	-3	0	0	6	-2
-1	-2	-1	-1	-3	-1	-6	-1
-2	-4	-5	-3	0	-3	11	-2
1	1	6	0	1	1	-14	-2
0	6	6	4	-4	-3	-20	-2
-2	-4	-7	-4	1	0	9	-1
-1	0	-8	-2	-3	-2	-8	-1
2	-5	-3	0	2	-1	-3	-1
3	8	5	6	-1	1	-17	1
-4	-7	-13	-7	-3	-2	4	-3
2	5	2	0	-1	0	-5	2
0	-4	-1	-1	-3	-2	-25	-7
0	3	1	0	-4	-2	-11	-2
0	2	6	0	-2	0	-9	-3
-5	-7	-4	-3	-5	-3	-12	-6
1	-3	1	-2	-4	0	-13	6
-1	2	1	-5	-2	-2	6	-2
-1	1	-1	4	-2	1	-9	2
-1	-5	-12	-6	-8	-2	-18	-1
4	11	13	4	0	0	-17	-3
-8	-5	-3	-5	-1	-4	-7	-6
0	-2	1	-2	-1	2	-9	3
1	2	5	3	-1	0	-10	0
5	3	1	1	2	2	3	5
-9	-4	-2	-1	0	-1	-6	-2
1	11	9	2	1	1	-3	4
0	-4	0	0	-1	-2	-1	2
-4	-4	-7	-1	2	0	4	6
3	9	8	5	-3	-4	-21	-12
0	1	2	3	-2	0	-21	1
-6	-7	-7	-3	-2	-1	-6	-4
2	-5	2	1	2	3	-11	7
-4	-13	-14	-7	-4	-1	-1	-8
-5	-6	-1	0	-2	2	-12	5
2	0	-3	-4	-6	-4	-13	0
3	-1	3	3	3	0	-5	-4
-4	-7	-1	-3	-6	-1	-11	2
-4	-7	-1	-3	-6	-1	-11	2
1	8	8	2	-2	0	-10	-3
-1	2	1	0	-2	-3	0	-4
-1	2	-1	-1	-5	-3	-15	0
1	-4	-8	-2	-2	-2	-11	3
-1	-1	4	-1	-2	-3	-3	-6
1	-1	-1	1	-5	1	-6	0
1	2	0	-5	-2	-2	-11	3
1	2	0	-5	-2	-2	-11	3
-1	2	3	2	2	0	5	-3
-2	-1	5	3	-1	0	-7	-5
0	7	9	2	1	1	-8	4
-3	-9	1	-5	-4	-2	-7	-1
0	4	-1	-3	-3	-2	-10	2
0	4	-1	-3	-3	-2	-10	2
2	-6	-1	1	2	-1	-13	-8
0	-3	-6	-4	1	-2	14	-4
-1	-7	-3	-1	-3	0	-9	2
-1	3	2	0	-3	2	-8	2
-4	-3	1	2	1	1	19	6
-3	0	3	0	-3	1	-4	1
0	-1	-5	-4	-4	-2	-8	0
-1	-5	-2	-2	0	-4	-13	-4
3	5	10	5	3	-2	6	-6
0	-6	2	0	-2	-1	-18	-6
1	0	5	3	-3	0	-13	0
0	-2	3	3	1	0	-13	1
-3	-6	-1	-5	-5	-2	-10	-3
-1	0	-2	-5	-7	-2	-10	-2
-1	3	2	2	-2	0	-11	2
-3	-8	-10	-9	-3	-4	11	-1
-1	-5	-8	1	1	0	-2	0
2	4	4	5	2	1	-12	0
-2	1	-7	-6	0	-3	3	0
-1	0	2	-4	-2	-2	15	-3
-1	-6	-6	-1	-1	-2	-8	-2
0	5	9	3	1	0	-12	-1
0	0	-4	1	0	0	10	1
1	-5	-6	-1	-2	-2	-6	1
-1	2	-1	-1	-3	0	-14	-1
-1	-4	-1	-4	-5	-1	-14	1
0	-1	-10	-3	1	0	13	0
-1	-6	-2	-1	-1	1	-6	1
-2	-4	1	-4	-4	0	-15	0
-2	-7	-4	-5	-2	-4	-7	-1
2	3	4	4	-2	0	-6	2
-1	2	-3	0	-2	-1	-7	2
-1	1	6	1	-2	-1	-17	-3
12	5	6	6	3	-2	-20	-1
-1	4	1	-1	-1	-1	2	0
1	3	3	2	-2	1	-10	2
-8	-6	-4	-5	-3	-3	1	-6
1	5	6	1	-2	2	-9	0
-3	-3	-12	0	2	-1	5	-1
-3	-3	-4	-3	-4	1	-8	-3
-4	-10	-6	-3	-3	-2	-5	-2
-1	6	13	3	-1	0	6	1
2	6	8	5	2	2	-7	5
0	-2	-3	-3	0	0	-8	-1
-3	-4	-8	1	0	-1	-10	2
1	1	-1	1	-5	-2	-19	-2
-4	-4	-8	-6	-7	-2	-4	11
1	3	8	0	1	-1	-3	3
3	0	-8	2	-2	-2	-22	-2
-4	0	-7	-3	-3	-2	-1	-5
2	-3	-2	-3	-1	1	-4	8
-1	-3	-2	-4	-2	1	-4	6
9	1	7	8	4	0	-22	-6
1	0	2	0	-2	0	-14	-3
-2	-6	-5	-3	-2	1	-6	3
-4	3	4	2	-4	-2	-22	-8
-2	-7	-6	2	3	-2	6	-3
4	9	7	5	0	-2	-8	-10
1	-6	-3	0	-3	-2	-14	-2
-1	-2	-1	3	0	-1	-17	1
-5	-8	-6	-2	-6	0	-8	3
2	2	2	-2	-4	-4	-5	-7
-1	2	0	-1	-1	0	-11	-4
-2	-3	-3	-3	1	-2	9	-2
1	-7	-4	-5	-6	-2	-14	-7
0	-9	-1	0	-1	-3	-14	-4
0	7	6	4	-2	1	-13	-2
0	5	-3	4	6	2	7	2
-2	6	5	3	-1	-1	4	-2
-1	2	1	-4	-5	-2	-12	-4
-1	0	-3	0	2	-1	2	-1
-1	-2	0	-1	-3	-3	-20	1
6	-2	-1	-2	-4	-4	-16	-7
-5	-8	-8	-3	-2	0	-10	-2
0	2	11	6	3	2	1	-2
2	-2	-4	1	0	-1	-10	-4
2	4	5	4	3	0	8	-6
7	3	6	2	0	1	-7	-3
-1	-6	-5	-2	-4	1	-14	6
-2	-3	-3	0	1	2	-6	-1
1	1	-5	4	2	0	-6	2
-1	0	4	-1	-1	0	-2	-4
-1	-1	7	5	1	0	-4	4
-1	1	-3	-3	-2	1	-10	-1
-2	-3	-5	-2	-3	-2	2	-3
1	3	-2	-1	-1	0	-7	2
0	1	1	2	3	-1	-6	-2
1	8	3	3	-3	0	-15	1
1	1	0	-3	-4	-1	-2	2
-3	-6	-8	-2	0	-2	-5	1
0	-3	-1	-1	-2	-1	-11	1
-3	-4	-5	3	-1	2	-3	0
0	3	5	2	-2	-3	-7	0
-3	-4	-5	-5	-3	0	-2	2
0	-3	-8	-1	-1	-1	-16	-1
-1	-5	-3	-3	1	-2	-9	1
-1	2	9	3	1	-1	-2	-1
0	1	-7	-1	1	1	-10	1
0	-3	4	1	-1	0	-5	1
-3	-1	2	0	-5	-3	-17	-2
0	4	9	-2	-4	-1	-1	-2
-4	7	6	4	-2	2	-3	2
-1	-3	-7	-2	-3	0	-10	3
-2	-2	-5	-5	-3	0	-5	-2
2	0	1	-1	-3	0	-5	-2
2	4	1	-1	-1	1	0	0
-1	5	5	1	1	1	-7	-5
3	0	2	5	3	-4	-11	-3
-2	-3	-1	-2	-2	-1	-10	0
0	2	5	0	-2	0	-7	2
-4	-5	-7	-7	-4	0	-7	-1
-3	-1	-2	0	2	2	-5	1
0	-2	4	-2	-3	-2	5	1
-1	-5	-5	-2	-5	-3	-14	0
-2	1	-1	1	0	0	6	-2
-1	-1	3	-2	-2	1	-11	-1
0	-4	0	-1	-1	-1	-17	-3
0	3	-10	-1	-1	-3	-14	-8
-1	-1	4	1	1	-1	10	3
8	16	19	10	4	5	10	1
-1	-1	-6	-5	-6	-3	-10	3
1	5	8	4	3	2	1	-2
0	-7	-9	-4	-3	-4	-20	-5
1	-10	-17	-5	-4	0	-12	6
0	5	8	6	0	0	-4	3
-4	-1	-2	-1	0	-3	-1	-7
2	-1	1	-2	0	-1	-11	-2
-8	-3	-5	5	-1	-1	-14	-13
0	1	-1	-3	1	-1	13	3
-2	-4	-7	-8	-8	-4	-16	-5
2	3	-1	-4	-8	-6	-12	2
3	-3	-1	1	-1	-1	-16	-4
-3	1	1	-3	0	6	24	15
-4	-9	-1	-1	-2	0	-12	2
1	0	3	2	-3	-1	-20	-5
5	1	2	3	1	-1	-10	5
6	6	1	2	-1	-3	-14	0
-9	-2	-3	-2	-1	-1	-9	1
1	-2	-3	-3	-7	0	-12	7
5	10	7	4	2	-2	-10	-6
3	-4	-6	-2	-2	-2	-21	-2
2	4	3	1	-4	1	-13	1
-4	-1	1	1	-4	0	-6	0
0	1	1	1	1	3	2	2
0	-1	-3	-2	-3	-1	-10	-5
-1	-6	-1	0	1	-1	-15	-3
-2	-2	-2	-1	-3	0	-3	-1
-2	-3	-4	-3	-3	-2	-15	-6
0	5	4	1	1	1	-1	3
-8	0	-3	-3	-6	-2	-3	12
-3	-4	-1	-3	-5	-2	-6	-2
-1	-2	-8	-3	-2	0	8	7
0	2	2	2	2	1	6	1
1	3	0	1	3	-2	4	-12
-3	-6	-4	-3	-3	-2	-15	4
0	-13	-3	-2	0	-1	-7	-10
0	0	-5	0	-3	-1	-7	1
-1	-5	2	-3	-2	-1	-10	-4
1	2	-6	3	4	0	-3	-2
-1	-5	-3	-4	-3	0	-7	-1
0	1	0	-1	-3	-2	-2	-6
2	11	4	1	-2	0	-12	0
-3	0	0	-1	-2	1	2	1
-2	-2	0	0	-4	-1	-5	3
0	4	1	0	1	0	-13	2
-1	-2	-3	-5	-5	-2	-13	1
-2	-4	0	-3	-5	-3	-13	-2
0	-1	4	1	0	2	12	2
3	1	3	1	-3	-2	-12	-3
0	2	6	0	2	0	14	-1
-1	-2	-1	-2	-2	-3	1	-2
-4	-6	-11	-2	-1	-2	-3	-6
2	5	2	4	1	1	-11	-5
-3	-3	2	-4	-3	-4	12	-5
2	13	7	6	6	3	-4	1
-1	-8	-13	-8	-5	-2	-7	2
-3	-5	1	-2	-1	0	11	-1
3	7	9	4	0	2	-11	0
-2	-9	-20	-2	5	-2	11	-1
-1	-3	-7	-6	-6	-2	-9	2
-1	-8	-6	1	3	2	6	-1
-2	-2	-1	0	-3	0	-9	-1
-3	1	8	3	1	-1	-18	-1
-3	6	3	-2	2	-1	-2	-5
-3	2	9	2	-2	0	-14	-3
-1	-8	-7	-2	-2	-1	-7	-2
-4	1	-7	0	0	1	-9	1
1	-3	-1	0	3	-1	6	-2
-1	0	-7	-2	-4	-1	2	0
-1	0	-2	-3	-1	-1	3	1
0	4	-4	-3	-3	-1	-13	-3
-2	-6	2	5	3	2	9	1
-1	-5	-8	-3	-6	1	-2	4
-4	-7	-6	-2	-2	3	6	11
1	9	11	4	3	1	5	-1
1	0	-6	-5	-4	-4	-7	-2
4	6	7	2	1	-1	-11	-1
-4	-4	-4	-4	-2	-2	-8	-4
1	2	5	-3	-4	0	-12	0
1	-1	-4	2	-1	0	-5	-3
-1	-5	-7	-9	-9	-4	-19	-5
3	9	15	5	5	2	-1	-2
-1	-1	-3	-5	-3	-3	-14	-3
-2	-3	-4	-2	0	0	6	-2
-7	-6	-6	-6	-7	0	-8	1
0	2	5	9	4	0	-3	-1
-1	2	6	-4	-2	-2	2	-4
-1	-1	-4	4	3	1	-12	-3
-1	-4	-6	0	4	1	-10	-1
-1	8	11	2	0	3	-10	5
-3	-6	-3	-9	-10	-5	-8	-5
0	-8	-8	-4	-5	-1	-2	4
3	-1	-7	-3	-4	0	-17	7
2	1	-4	-6	-3	-1	1	4
-2	4	-3	0	-3	3	-16	5
0	2	1	2	1	2	1	-5
2	3	5	3	0	3	-4	0
-2	-3	-3	-4	-4	0	-7	0
-2	-1	-1	1	-2	0	-19	3
-6	2	1	-1	-7	-6	-20	-10
-2	-1	0	3	1	0	-1	-3
-1	-3	-3	-1	-5	0	-17	6
-3	-1	-1	2	1	-3	-3	-11
7	6	6	1	0	0	-6	-10
2	-7	-8	-5	-5	-2	-2	1
1	-6	2	0	-2	1	-17	1
-4	-14	-7	-2	-4	1	-20	10
-1	1	-1	-3	0	0	0	1
-3	-6	-3	2	-2	-1	-25	-4
-1	-1	-1	-2	-1	-2	3	0
-3	-5	0	0	-5	-4	-29	-6
0	5	0	3	2	1	4	1
-1	0	2	2	-2	1	-24	-1
-1	-3	2	-2	-5	2	-24	0
0	-4	-5	-4	-4	-2	-8	0
-3	-5	-4	0	0	0	-8	-1
-1	-1	-1	0	0	3	8	1
-2	-6	1	-1	-6	-3	-20	-2
-1	6	6	0	2	0	1	-5
0	-2	-11	-3	-4	-1	-11	1
-1	-2	1	-1	-3	-1	-19	4
-4	-5	-2	0	0	-2	-6	-3
-1	-4	-4	-1	0	-2	6	-2
-1	1	2	5	-2	0	-11	-2
2	0	0	0	-4	0	-19	-2
-2	5	6	-2	-2	0	7	0
1	3	8	3	-4	1	-7	1
-1	-5	-8	-4	-7	-2	-13	-1
0	1	8	4	4	1	-8	1
-4	-9	-10	-9	-6	-4	-5	-6
-1	3	-2	0	2	0	-8	1
-2	7	11	-1	-3	-2	-10	-3
-2	-10	-10	-6	-3	-3	-4	-3
1	-3	-12	1	3	2	-11	3
-1	2	7	-3	-9	-2	-11	-3
0	4	1	2	0	-1	-16	-1
0	-3	-3	3	1	1	-3	0
3	5	0	-6	-5	-4	-10	-1
0	-1	-8	-4	-5	-1	-15	-1
1	2	-6	-2	-1	1	1	-1
-1	-2	3	2	-1	1	-10	-4
1	4	7	1	0	-1	2	-1
-1	3	4	0	-2	0	-13	-1
0	-4	-4	-3	0	0	-3	2
0	1	6	2	0	0	1	-1
-2	-4	-1	-2	-3	-2	-5	1
0	4	6	3	2	2	-3	-1
-2	-1	-1	-3	-4	-1	-9	-2
-2	2	3	1	1	0	5	4
-3	-3	-2	-4	-6	-2	-9	2
0	1	5	3	1	0	-8	-5
0	-3	-8	1	-2	-2	-11	3
1	0	2	-1	0	1	-1	0
-2	0	1	0	-4	-1	-8	-1
-1	-2	0	1	2	-1	-12	0
0	0	3	-1	-2	0	1	-4
-3	5	-1	-2	-3	-1	-12	0
-2	-12	-14	-6	-6	-3	-4	0
-2	3	-2	-3	-2	0	-8	0
2	6	7	1	0	0	6	2
-5	-7	-6	-7	-5	-5	-15	-6
-1	-2	-8	-3	-6	0	-13	6
2	-8	-17	-5	0	0	9	3
0	4	16	0	-3	0	-6	-3
4	11	12	11	6	2	7	0
1	-3	-11	4	1	1	-13	2
-2	1	8	-1	0	-3	10	-7
-3	-5	3	1	-3	2	-11	-1
4	16	31	17	7	8	-5	14
-3	-5	-5	-4	-4	0	-9	3
-5	-3	-5	-8	-4	-4	4	-11
-2	0	0	0	3	-2	15	-5
-3	-4	-7	-4	-4	-2	-16	4
0	0	-5	-2	0	-2	7	-8
-6	-2	-2	-1	-4	-1	-16	-11
-3	1	-2	0	-7	-8	-25	-8
0	-3	-1	1	-3	1	-11	-2
7	4	3	0	-1	5	12	18
-1	-12	-12	-5	-2	0	-12	-1
1	-3	-1	0	-2	1	-14	5
2	-1	2	2	3	-2	6	-9
1	-2	-1	-1	-2	-2	-7	-1
-4	-5	-3	-3	-7	-2	-12	-7
6	16	9	5	-2	-4	-15	-6
4	9	5	8	9	5	8	-2
2	11	-2	-1	4	1	-14	-2
-3	-5	-1	-1	-4	0	-7	4
2	-2	-1	2	-4	0	-4	1
-1	0	4	-1	-2	0	-12	-4
1	2	3	0	-3	1	-7	0
-3	-10	-4	-2	-6	-1	-12	1
3	7	2	0	0	0	0	-1
2	-6	-5	-3	-2	-3	1	12
-4	-4	-4	-2	-3	-2	-14	-4
-2	4	4	0	-1	-1	-2	1
-3	-5	-3	-2	0	1	-12	1
-3	-4	0	-4	-1	-4	-7	-1
-1	20	23	5	-3	1	-15	-9
-1	-2	0	5	-1	0	-18	3
0	4	6	5	-1	-1	-7	-2
-3	-13	-11	-4	-6	-4	-23	-6
-3	-13	-11	-4	-6	-4	-23	-6
-3	-4	-4	-2	-3	0	-7	1
-3	-5	-7	-3	-2	-1	-2	2
1	0	-2	-1	-5	-2	-18	-1
-3	-9	-3	-3	-6	-2	-8	0
4	2	-4	5	2	2	-7	5
0	-5	-14	-5	-3	-2	-9	0
0	-5	-14	-5	-3	-2	-9	0
-3	-2	0	1	-3	-1	-10	-4
-1	-7	-6	-1	0	-1	4	2
2	3	1	-1	-5	-3	-10	-1
2	7	7	4	3	1	-9	-1
-2	12	19	3	0	2	-5	-1
-1	3	-9	-4	-1	-1	10	-1
0	-2	3	-3	-6	-1	-11	-2
-3	0	-10	1	-1	-2	-12	-2
0	3	8	-1	0	0	11	-2
0	-8	-14	-4	-3	-1	-8	0
1	-4	-1	-3	-4	-1	-12	0
0	-3	-4	-6	-4	0	-5	1
1	3	0	-3	-1	0	13	0
0	1	1	0	-2	-2	-13	-1
-2	0	-5	6	0	-1	-14	0
-1	1	1	-4	-1	-1	12	-1
1	1	1	4	0	1	-8	3
-2	-5	6	-4	-2	-3	6	-3
-1	-3	-4	-4	-2	-1	-6	0
-2	-4	-5	-3	0	-1	11	-1
0	2	0	0	-1	1	-4	1
-1	-2	0	-3	-6	-1	-10	-1
1	2	8	-1	1	1	12	-2
3	7	6	4	0	2	-8	4
0	-8	-13	-6	-5	-1	-9	0
0	4	0	6	0	2	-15	-3
-2	-8	-14	-6	-3	-3	-4	-1
-1	4	14	2	0	-2	-11	-3
1	8	16	11	3	3	-11	5
-2	-4	-4	-3	-1	-1	2	3
-3	-9	1	2	2	1	6	-3
-3	-4	-4	-5	-3	-1	-8	0
-2	-2	0	-4	-4	-3	-12	-7
-4	-11	-11	-1	1	-3	3	-9
-1	3	-1	-3	-3	-1	-12	-3
2	-7	-10	-6	-4	-1	-19	2
1	20	25	7	3	4	-8	4
-4	-6	-4	-4	0	-2	8	-2
4	5	10	4	0	0	-1	10
-1	3	8	3	-2	1	-12	1
-2	5	5	4	4	0	1	-5
-3	0	2	0	1	-5	-18	-14
-7	1	-1	0	-2	-5	-11	-8
-6	-3	-4	-5	-3	2	6	5
-2	-3	-3	-2	1	3	7	5
2	3	7	-2	-4	-1	-3	0
6	4	8	6	0	-5	-27	-18
2	5	-3	-3	-1	1	2	4
1	4	2	2	3	-2	-8	-8
-2	-4	0	6	7	3	6	-2
-2	-2	-2	0	-4	-2	-10	3
-3	-1	-7	-7	-6	-2	1	6
-3	4	1	1	-2	-3	-8	-14
-1	3	-1	0	0	2	-15	-1
8	13	10	1	-1	1	-15	-3
0	22	16	5	0	4	-6	8
-3	-4	-5	-4	-4	-4	-2	-3
-1	-5	0	-1	-5	-4	-13	2
-1	-1	-1	-1	-1	-2	-14	-5
0	-1	1	1	-2	0	1	0
0	-1	1	1	-2	0	1	0
-1	-5	-7	-3	-4	-1	1	6
-2	-7	-7	-2	-3	-1	-10	-1
1	7	-1	-3	1	-2	3	-6
-2	-10	0	-1	-3	0	-5	1
-1	7	4	3	-1	1	-8	-1
-1	4	-2	-3	-6	-3	-11	4
-5	-8	-2	0	-3	-1	-15	-1
-3	1	-3	-2	1	0	5	2
1	1	4	2	2	0	-10	-3
0	-1	-2	-1	3	1	13	0
-3	-6	-4	-3	-4	-1	-9	0
0	-2	-1	0	-1	-1	-5	2
3	10	4	-2	-7	-1	-17	-1
-3	0	5	0	0	-1	9	-4
-2	1	7	4	4	0	-3	-1
-3	-1	8	-5	-8	-4	-15	-4
-1	-2	-3	-2	1	1	2	2
1	5	8	4	-2	2	-26	-3
-1	-3	-4	-4	3	0	-11	1
-2	-2	3	4	0	-1	-9	0
-2	-3	-7	-3	-1	-3	-1	-1
2	10	19	9	5	1	-6	0
5	4	-7	-1	-4	0	-10	2
-2	-3	-5	0	1	-1	2	5
3	6	6	-2	-3	-1	-14	-1
-1	-2	1	-2	-4	-3	-7	-3
0	-1	-2	1	0	2	-12	0
-1	-5	-3	-5	-2	-2	2	0
1	-1	-8	3	1	0	-5	2
-1	-3	-6	0	0	0	-6	-5
-1	-12	-11	-7	-4	-2	1	0
2	1	9	2	-3	0	-5	0
0	3	10	6	2	1	-6	-1
-2	-1	0	-4	-3	-2	-10	-2
-1	0	0	2	2	0	-4	-1
5	8	14	8	0	2	-5	-1
-4	-10	-12	-8	-9	-3	-14	-1
-1	5	7	2	1	0	3	-1
-2	-4	-1	-1	-4	2	-11	0
0	-2	-1	-1	-2	-1	-4	1
-1	-5	-2	3	-1	-3	-23	-7
0	1	2	3	1	2	0	6
6	5	-6	9	3	2	-7	5
2	-1	-6	-1	-4	0	-13	3
0	0	5	-2	-2	-2	-3	-1
-4	-2	11	6	2	0	-13	-4
-1	5	-2	-5	0	0	-2	-1
-5	-10	-8	-5	-4	-2	-9	2
0	6	-2	1	-2	-1	-10	-1
0	4	7	-3	-3	0	-8	-4
1	-7	-4	1	0	1	-2	2
2	10	15	2	0	1	-4	6
1	-3	1	0	-1	-1	-12	-4
2	6	6	2	-1	1	0	6
3	1	6	3	1	3	-5	8
0	1	-1	-4	-7	-3	-14	-3
0	-2	-4	-1	-1	-1	-6	-1
-3	-6	-2	-3	-2	-3	0	-4
11	9	12	6	2	3	-10	1
-6	-1	-2	-4	-5	0	-9	-3
8	10	14	5	2	-5	-20	-19
-7	-4	-5	-4	-4	4	5	11
-3	-2	-4	-4	-5	-2	-8	2
-1	-1	3	1	-3	1	-2	3
-3	-5	-5	-1	4	3	13	9
0	-4	-1	1	-3	-1	-13	-9
-10	-4	-3	-2	-2	-4	-11	-2
-3	6	-7	-2	0	-4	4	-7
0	-1	-1	2	-2	-1	-13	-4
3	2	0	-1	0	0	7	-7
-2	1	-1	-2	-6	-2	-14	-3
7	-4	6	4	4	-5	-16	-22
-1	-2	-5	-4	-4	4	6	21
-3	-9	-4	-2	-3	3	-13	-1
-3	4	2	0	0	-1	0	-1
-2	2	0	0	-3	-1	-14	3
1	7	3	4	-1	3	-3	2
1	0	-3	-1	-2	-1	-11	-1
0	11	4	0	-1	-2	-3	-1
-6	-9	-3	-2	-4	0	-5	2
-2	-4	1	0	-3	-2	-9	-1
-4	-8	-7	-3	-5	-3	-10	-8
-4	-10	-5	-7	-5	-7	-6	-7
-3	-3	2	-1	-3	-1	-11	-2
0	6	3	0	-4	-1	-12	-4
1	1	-3	1	5	1	-4	1
-4	-5	6	-4	-6	-2	-15	-5
1	2	-2	3	1	2	-11	2
-1	-4	-10	-4	-4	-6	-10	-6
2	7	10	4	4	3	-2	1
0	0	4	0	-4	-3	-14	-2
1	7	3	0	-4	1	-14	-1
-2	-4	0	-2	-2	0	-4	3
-2	5	0	0	-5	-2	-12	-2
[truncated: 22,256 more rows]
