# Supplementary material for: Flexible Virtual Reality System for Neurorehabilitation and Quality of Life Improvement
Source: Sensors (Basel). 2020 Oct 23;20(21):6045. doi: 10.3390/s20216045 (PMC7672612; doi:10.3390/s20216045)
Supplement: Supplementary file 1 [file sensors-20-06045-s001.zip › S4_EMG/User3/Box2.txt]

0	0	0	0	0	0	0	0
0	0	0	0	0	0	0	0
3	-4	-28	-20	-4	-2	24	-2
14	25	7	0	-2	2	17	3
14	25	7	0	-2	2	17	3
-7	-5	12	17	10	-2	31	-5
3	9	-3	-1	-2	0	-3	0
-6	-12	-16	-9	-1	7	-2	-3
2	-2	3	-2	-4	-4	-6	-1
-2	2	3	4	5	8	10	-1
2	-5	-7	-8	-7	-13	-23	0
3	-8	-2	0	-2	-2	-4	2
3	-8	-2	0	-2	-2	-4	2
3	7	-6	-3	0	3	18	-6
5	-12	-12	-9	-7	-3	17	10
0	5	10	0	6	-1	-9	-1
-6	-6	0	-3	-10	-4	-21	-2
0	-2	0	8	4	-5	24	2
0	-2	0	8	4	-5	24	2
15	21	-1	-7	-6	2	-18	13
15	21	-1	-7	-6	2	-18	13
-1	-3	2	0	0	-2	-18	3
-3	-7	-2	6	3	-2	19	-3
-3	-7	-2	6	3	-2	19	-3
-11	-12	-15	-11	-6	-7	-14	-10
-11	-12	-15	-11	-6	-7	-14	-10
-3	-3	-7	-10	-6	-5	-18	-9
-3	-3	-7	-10	-6	-5	-18	-9
2	4	3	3	2	3	-2	5
-2	-3	4	-2	1	-2	-21	-1
-6	-2	3	0	-2	1	28	-4
4	1	-1	6	-4	7	-13	2
-3	-8	-8	-3	0	3	13	-4
-5	13	22	10	2	2	0	-5
0	-10	-13	-11	-4	-3	-15	4
0	-10	-13	-11	-4	-3	-15	4
0	5	11	8	-2	3	-24	3
0	5	11	8	-2	3	-24	3
3	-5	-4	-5	1	-2	7	5
4	7	1	-3	-1	-6	-16	-1
4	-6	-5	-9	-1	-4	-13	7
4	-6	-5	-9	-1	-4	-13	7
-2	-12	-16	-11	-2	-4	-10	5
5	3	-7	-4	-2	-1	0	0
-9	4	11	6	-5	3	-31	-3
0	8	10	2	1	3	-8	2
3	1	6	1	1	2	-15	4
3	1	6	1	1	2	-15	4
4	7	-1	0	-4	-2	1	-2
4	7	-1	0	-4	-2	1	-2
-1	18	18	9	2	2	-32	0
-12	-8	-5	-4	-8	-5	-37	-4
-12	-8	-5	-4	-8	-5	-37	-4
1	-16	-14	-3	0	0	-1	2
3	3	-4	-2	0	-1	-11	-1
-5	-8	-14	-5	-1	0	11	-3
4	17	2	1	0	-1	-4	-1
0	-4	-3	-1	-1	-1	-8	2
4	5	12	3	1	2	-6	3
1	10	2	0	0	-1	5	-1
-3	-15	2	2	0	-4	-18	-4
2	3	8	2	0	1	-6	1
-2	-5	-6	-2	-1	-3	4	-6
3	3	-3	-4	-3	0	-10	0
-4	-8	-1	-1	0	0	-26	10
-3	4	5	1	0	-1	-35	0
-2	-4	-4	2	-2	-4	-8	1
-3	-7	-2	2	1	-3	13	3
2	4	6	0	-1	0	-3	-3
1	-2	-12	-7	-4	-4	-10	1
-4	-5	-1	-1	3	1	13	0
-8	-10	-3	-1	-1	-2	1	-3
1	6	-2	0	-6	-3	-8	0
0	-5	3	1	3	1	47	4
4	9	5	3	-1	2	-2	-4
-3	-3	2	0	2	-3	6	-2
-2	3	-4	0	-2	0	-4	1
2	3	0	-2	-2	-2	-13	-7
2	3	0	-2	-2	-2	-13	-7
-3	-1	1	1	0	-2	1	-6
0	-6	-9	-1	2	0	-9	7
0	-6	-9	-1	2	0	-9	7
3	3	2	-1	-1	-2	-26	1
-4	-10	-1	3	2	2	10	4
0	3	-2	-3	-3	-1	6	-1
-6	-7	1	-2	0	-3	4	1
1	-3	-3	-3	-1	3	3	1
1	-3	-3	-3	-1	3	3	1
-1	-7	5	0	-7	-1	-13	-7
-3	-4	-1	1	3	0	9	1
3	2	-8	-3	-1	0	5	-7
-10	1	12	3	1	3	-20	-4
-6	-6	-28	-10	-7	-5	38	9
0	-5	8	5	7	5	8	8
4	-22	-36	-18	-2	-9	49	2
3	7	23	12	12	-3	-27	-13
-6	-1	-2	-3	-7	3	-24	1
-2	15	8	-1	-8	-9	-18	-2
-7	-9	-15	-7	-9	0	-18	2
-3	9	4	4	6	4	-14	-5
6	8	16	7	6	-1	-33	4
6	8	16	7	6	-1	-33	4
13	14	22	6	-3	-5	-13	-2
5	8	15	5	2	5	-19	-2
14	16	-5	-5	-2	7	-6	6
14	16	-5	-5	-2	7	-6	6
-7	-10	-12	-1	-3	-1	-13	0
-7	-10	-12	-1	-3	-1	-13	0
-7	-10	-9	-2	-2	-1	-18	-11
-11	-1	1	-4	-7	-4	-23	-2
-7	-4	4	1	-3	-1	-1	13
-11	-21	3	-1	-1	-2	-3	2
-11	-21	3	-1	-1	-2	-3	2
-8	-9	-18	-3	-8	0	-18	-4
-8	-9	-18	-3	-8	0	-18	-4
10	2	-2	0	-3	-10	-4	-5
10	2	-2	0	-3	-10	-4	-5
2	2	1	0	-4	-5	-32	-24
1	12	18	7	-2	-3	8	1
-3	-1	4	2	2	3	-2	2
-3	2	-4	-3	-1	1	-6	-13
3	11	-4	-7	-6	9	3	6
1	1	-15	-8	-4	1	-11	5
-1	-9	-13	-2	2	-5	27	-8
-2	0	-1	-3	-2	-5	-6	-2
9	2	-1	0	-1	2	-16	6
4	6	-16	-7	-2	1	10	2
4	6	-16	-7	-2	1	10	2
21	12	7	4	2	-2	-26	3
-4	26	48	17	2	7	-7	5
-4	26	48	17	2	7	-7	5
-3	-10	-5	0	0	-1	-12	1
-5	-14	-17	-7	0	-4	15	-3
-3	0	-6	-3	-3	-4	-7	2
-3	0	-6	-3	-3	-4	-7	2
-12	-9	-12	-4	-4	-1	-14	-6
3	-4	0	5	4	2	-21	6
-4	-13	-11	-7	-4	-4	4	-5
-5	-10	2	3	1	0	-16	-4
-5	-10	2	3	1	0	-16	-4
2	0	1	1	0	-1	-8	2
2	0	1	1	0	-1	-8	2
-6	-2	-7	0	0	-2	1	-7
-6	-2	-7	0	0	-2	1	-7
-11	-12	-3	2	-2	2	-14	-4
-11	-12	-3	2	-2	2	-14	-4
-5	-2	3	-2	-3	-1	-5	1
-10	-3	8	5	2	4	-1	-3
1	-5	-7	-6	-2	-3	-1	-3
-4	-7	-3	1	0	-1	-14	-2
3	4	6	3	5	0	6	0
3	4	6	3	5	0	6	0
2	-2	-2	-2	0	-1	-18	4
-2	1	-4	-1	1	-2	46	-1
-2	1	-4	-1	1	-2	46	-1
1	9	14	2	0	-2	-39	-5
1	9	14	2	0	-2	-39	-5
-8	-3	-1	1	2	0	-16	-3
-1	0	8	0	-3	0	-28	5
4	1	-17	-7	-5	0	2	4
-3	-7	-4	-2	-4	-2	-6	-1
-3	-7	-4	-2	-4	-2	-6	-1
3	-4	5	4	3	-1	10	-5
-1	0	8	3	-3	-2	-14	-1
-3	0	5	0	-2	-1	-10	0
1	0	0	-2	-3	-1	-7	-1
1	0	0	-2	-3	-1	-7	-1
2	-1	-6	-1	1	0	-5	2
2	-1	-6	-1	1	0	-5	2
2	-3	-2	0	-3	-1	-9	-1
2	-3	-2	0	-3	-1	-9	-1
-10	-6	-1	-1	-3	0	6	2
2	6	0	0	-1	1	-16	-4
-3	2	-1	-1	-1	-1	-12	-6
0	0	6	3	-1	2	-11	6
0	0	6	3	-1	2	-11	6
2	-4	4	2	1	0	-10	2
2	2	-8	-4	-2	0	-8	-1
-1	2	-3	-2	-3	-1	-14	-2
3	2	3	-1	0	-1	-3	1
-2	1	-1	-2	0	2	-1	-2
-3	-5	2	3	4	1	22	-1
3	6	-2	-3	-2	-2	-15	-2
-4	-6	-4	-4	-2	-2	-2	-1
-5	-11	-1	-2	-2	-3	-9	-2
-2	-2	1	2	0	-1	-6	-2
-2	-2	1	2	0	-1	-6	-2
5	8	4	0	1	-3	-20	-10
-2	-8	0	1	-2	0	-4	-1
-1	1	-1	-1	-1	-1	-7	2
0	-7	-2	0	2	1	0	1
0	-7	-2	0	2	1	0	1
-3	-5	-2	0	-3	-3	-10	0
1	5	-1	-3	0	0	-1	-1
1	5	-1	-3	0	0	-1	-1
-2	-1	-5	-5	-5	-4	-15	1
-4	-7	1	0	-2	-3	-22	-5
0	3	1	-1	0	0	10	-1
-2	-1	1	0	0	0	-28	-1
-2	-1	1	0	0	0	-28	-1
1	4	-3	-3	-2	-3	2	1
0	4	-5	-2	-1	-2	-22	2
1	0	-1	-1	1	0	12	-2
0	-1	-3	-2	-2	0	-17	2
-3	-5	0	-2	-2	0	3	-2
0	5	4	0	-1	0	-22	0
0	5	4	0	-1	0	-22	0
-5	-11	-5	-2	-5	-1	10	3
0	6	0	-2	-3	-1	-10	-1
-1	-3	5	2	-2	-2	-29	-1
-1	0	1	1	0	0	16	-1
0	4	-2	-3	-2	-1	-17	-4
0	0	-3	0	0	0	5	-1
0	0	-3	0	0	0	5	-1
1	3	-3	-2	0	-1	-11	-2
1	0	-2	1	2	-2	29	0
-2	-4	4	3	1	1	-13	0
0	-3	0	1	-1	-1	-15	0
0	-6	-2	-1	2	0	5	-1
-1	-1	1	0	-2	-1	-23	-3
-1	-1	1	0	-2	-1	-23	-3
-2	-1	0	1	2	0	32	0
-3	3	-3	0	-4	0	-24	-1
-2	-9	0	-1	0	0	-16	1
0	3	1	0	-2	-2	-8	-1
-1	-3	-4	-1	-3	-3	-29	0
-1	-3	-4	-1	-3	-3	-29	0
0	-3	0	-1	-1	-1	-21	-1
0	-3	0	-1	-1	-1	-21	-1
-1	2	-1	1	2	2	-10	0
-2	-6	2	4	-1	-1	-25	-1
-2	-6	2	4	-1	-1	-25	-1
-2	-6	2	4	-1	-1	-25	-1
2	1	2	2	2	1	-24	-1
0	-7	-4	-1	1	1	38	0
0	-7	-4	-1	1	1	38	0
0	-2	-1	1	-1	-4	-28	-3
0	-2	-1	1	-1	-4	-28	-3
1	4	5	1	-1	-2	-29	1
3	13	-4	-6	-5	-2	-28	-1
-4	-9	-2	-4	-3	-3	-15	-2
2	7	0	-2	-5	0	-26	-2
2	7	0	-2	-5	0	-26	-2
-3	4	-1	-2	-2	2	-26	1
-4	-3	-2	-7	-5	-3	-17	-2
6	0	4	11	4	3	-9	3
-4	-9	0	-1	2	0	-17	-4
-4	-9	0	-1	2	0	-17	-4
-9	-19	-2	4	4	-1	21	-6
0	1	-4	-1	-3	-5	-6	1
-3	-6	-31	-25	-12	-2	-16	-5
-3	-6	-31	-25	-12	-2	-16	-5
-14	-13	6	-1	-1	-8	-12	-6
-14	-13	6	-1	-1	-8	-12	-6
4	3	-2	-6	1	2	-8	4
-9	-18	2	5	4	-8	-14	-2
-7	-14	-16	-20	-9	-6	-20	-3
9	18	8	11	0	5	-20	3
9	18	8	11	0	5	-20	3
6	-1	13	5	0	0	-10	0
-2	-10	-14	-8	-6	-4	-20	-3
-8	1	5	5	1	2	-28	-7
-8	1	5	5	1	2	-28	-7
32	66	94	95	81	45	-1	21
32	66	94	95	81	45	-1	21
-13	-36	-64	-63	-40	-25	-11	-10
3	-4	-44	-38	-14	-5	-12	-3
-3	2	25	54	8	3	-14	-5
6	25	80	56	27	16	-12	9
6	25	80	56	27	16	-12	9
3	10	-20	2	-28	-12	-16	-6
-1	4	21	16	5	4	-11	4
-18	-53	-116	-128	-85	-43	-6	-16
0	-11	-32	-39	-14	-8	-14	-3
0	-11	-32	-39	-14	-8	-14	-3
-1	3	1	-9	1	2	-21	1
-1	3	1	-9	1	2	-21	1
-3	-5	-11	-28	5	3	-20	0
-3	-5	-11	-28	5	3	-20	0
7	6	40	42	19	5	-1	5
7	6	40	42	19	5	-1	5
21	-4	5	9	11	6	-8	3
-6	-4	-6	-6	-4	-3	-8	-4
-15	4	-16	-4	-2	-2	-17	-2
2	18	67	68	25	12	-15	4
-6	-6	-13	-10	-4	-6	-4	-1
-5	1	6	21	3	-1	-4	-3
1	2	24	27	18	6	6	0
-2	-10	-6	-1	-1	5	-9	3
1	4	11	13	10	3	-11	1
-5	12	-3	0	-2	1	15	5
-5	12	-3	0	-2	1	15	5
4	-6	5	7	7	2	-14	1
0	7	8	2	6	3	8	-8
-5	-5	-7	-6	-1	4	-10	-7
-5	-5	-7	-6	-1	4	-10	-7
2	7	-2	-3	-1	-2	4	-2
-1	-8	0	-6	-4	-3	-26	1
2	2	2	0	4	0	27	0
-1	-6	-2	-3	-3	-3	-10	-2
-1	-8	0	2	-1	0	-17	1
0	11	-1	2	1	-1	11	-1
0	-10	2	-1	-1	-1	-14	-2
0	-10	2	-1	-1	-1	-14	-2
-1	8	3	0	5	2	30	-2
0	3	2	0	-3	0	-16	-2
1	-10	0	1	-1	0	-18	-1
-1	1	0	0	1	0	12	-2
-1	-8	1	1	-1	-1	-27	1
-1	-8	1	1	-1	-1	-27	1
0	1	-2	0	-1	-2	-12	-2
-1	-6	0	-2	-3	-1	-23	0
0	9	1	-1	1	0	13	-1
-1	-6	-1	0	-2	0	-11	-1
-1	-6	-1	0	-2	0	-11	-1
-1	0	-3	-4	-3	-2	-21	0
-2	-10	-4	-5	-3	-2	-20	-1
0	-4	3	2	-1	2	-2	-1
0	-4	3	2	-1	2	-2	-1
-1	-3	-2	-4	-4	-3	-11	0
-1	-3	-2	-4	-4	-3	-11	0
1	-1	-1	1	-1	-1	-11	1
0	4	0	0	5	-1	46	0
0	4	0	0	5	-1	46	0
-1	-4	0	0	-2	-2	-18	-1
-1	-4	0	0	-2	-2	-18	-1
-2	2	-2	-2	-5	-2	-17	-1
-2	-10	-2	1	-2	-2	-25	-1
-1	-4	1	2	-1	-2	-11	1
1	13	4	-1	-2	0	-15	0
0	2	-3	-3	-2	-2	-17	-1
-2	7	-5	-5	-3	0	-13	-1
-2	7	-5	-5	-3	0	-13	-1
-1	-9	-7	-4	-1	-2	-6	-1
-1	-9	-7	-4	-1	-2	-6	-1
-2	0	4	4	1	1	-9	-1
-2	0	4	4	1	1	-9	-1
0	-4	0	-2	-2	-1	-11	-1
-1	3	-3	-1	-2	-2	-20	2
0	-1	5	2	1	1	-10	-1
0	-1	-1	0	-1	0	-11	-1
0	-1	-1	0	-1	0	-11	-1
0	-1	-1	0	-1	0	-11	-1
0	-1	-1	0	-1	0	-11	-1
0	1	-1	-1	-1	-1	-5	1
0	1	-1	-1	-1	-1	-5	1
1	-2	1	1	-3	-1	-10	0
1	-2	1	1	-3	-1	-10	0
0	0	-1	0	-2	0	-6	0
0	0	-1	0	-2	0	-6	0
-1	-6	-5	-4	-3	-4	-11	-1
-1	5	0	-1	1	-1	-3	0
-1	5	0	-1	1	-1	-3	0
0	1	0	-2	-1	0	-4	0
-1	11	0	0	-1	-1	-13	-1
0	-8	-1	-1	-1	-2	-13	-1
0	1	1	-1	0	0	3	0
0	1	1	-1	0	0	3	0
-1	-6	1	1	0	-1	-6	-2
-1	-6	1	1	0	-1	-6	-2
-1	3	0	1	-2	0	-16	1
-1	3	0	1	-2	0	-16	1
-2	-8	-6	-3	-2	0	-6	-2
-2	-8	-6	-3	-2	0	-6	-2
-1	9	0	-2	-1	-1	-8	-1
1	-1	0	0	0	1	-5	-1
-2	-4	-5	-3	-4	-1	-16	0
-1	-3	-7	-4	-3	1	-29	-4
0	4	3	1	1	1	-6	-3
0	0	1	0	-1	0	-20	-2
1	-4	3	0	-1	-2	0	0
-1	1	0	1	-2	-2	-10	1
-1	1	0	1	-2	-2	-10	1
-1	-3	-1	-1	-2	-1	-8	-2
-1	-3	-1	-1	-2	-1	-8	-2
1	3	2	0	0	-2	-8	0
2	-1	0	-2	0	0	-10	1
-1	2	-5	-3	-3	-1	0	-4
-1	2	-5	-3	-3	-1	0	-4
-4	-7	-2	0	2	1	-2	1
-1	-5	-4	-2	-3	-1	-22	0
-1	1	0	-1	-1	-1	15	-2
-1	-2	2	1	1	-2	-11	1
-2	-3	-4	1	-2	-2	-22	-1
0	-4	-5	-1	-2	0	11	1
1	-1	1	-1	-1	-2	-8	-1
1	-1	1	-1	-1	-2	-8	-1
3	4	3	0	-2	-1	-15	-3
3	4	3	0	-2	-1	-15	-3
0	4	-1	-3	-3	0	12	0
0	4	-1	-3	-3	0	12	0
-1	-2	-2	-1	-3	1	-11	-1
-3	-8	-3	-1	-1	-1	-13	-5
-2	3	-2	-2	2	0	30	-1
-2	-4	0	-2	-2	-1	-24	-2
1	10	1	0	2	1	0	1
0	0	3	2	0	1	-10	0
0	0	3	2	0	1	-10	0
-1	-14	-1	-2	-3	-2	-12	0
-3	0	-2	-2	-3	0	-20	-2
2	9	2	0	-2	-1	-6	-1
2	9	2	0	-2	-1	-6	-1
-3	9	1	0	-2	-2	-9	1
-3	9	1	0	-2	-2	-9	1
2	2	-1	-2	-1	-2	-17	1
-1	-5	1	0	0	-1	-19	1
-2	-11	-2	0	-1	0	-6	0
-2	-11	-2	0	-1	0	-6	0
2	6	1	-1	0	0	-9	-3
-1	1	4	0	-1	-2	-9	0
1	13	5	0	-3	-3	-13	-5
2	-1	-4	0	-2	-2	-13	-3
2	12	0	-2	-4	0	-7	-1
2	12	0	-2	-4	0	-7	-1
4	5	-1	-2	2	-3	40	0
-6	-1	-3	-1	-4	-1	-12	-1
1	-2	-1	-3	-2	0	3	2
1	-2	-1	-3	-2	0	3	2
-1	-4	-1	-1	0	-3	-5	-2
-1	-4	-1	-1	0	-3	-5	-2
-2	-4	-1	0	1	0	1	0
-2	-4	-1	0	1	0	1	0
-2	-9	-4	-1	-1	2	-2	2
-1	-3	-3	-1	-1	-3	-9	-1
-1	-3	-3	-1	-1	-3	-9	-1
-1	-3	-3	-1	-1	-3	-9	-1
-2	1	-1	-2	-2	-1	-12	-2
-1	-6	-6	-1	4	3	40	-2
-1	-6	-6	-1	4	3	40	-2
-1	-1	-1	-2	-4	-1	-10	-2
-1	-1	-1	-2	-4	-1	-10	-2
-2	7	3	0	2	-2	-11	1
0	11	1	1	3	0	-12	1
-1	3	4	5	6	0	-11	-1
-1	-6	-2	-3	-5	-3	-8	1
-1	-6	-2	-3	-5	-3	-8	1
-1	0	-3	-5	-7	-3	-13	-2
-1	-9	-2	-3	-5	-2	-9	-1
-6	-9	-4	-3	-4	1	-17	-3
-3	15	20	7	3	4	-11	-1
-3	15	20	7	3	4	-11	-1
0	-10	-8	-4	-2	-4	-14	-1
0	-10	-8	-4	-2	-4	-14	-1
1	-1	-1	0	-3	1	-11	-1
1	-1	-1	0	-3	1	-11	-1
-1	0	3	-1	-2	0	-4	1
-1	0	3	-1	-2	0	-4	1
0	-1	1	2	-2	-5	-8	-2
0	-1	1	2	-2	-5	-8	-2
10	7	-13	4	6	-3	-4	-4
-4	3	-3	5	0	-4	2	-4
-4	3	-3	5	0	-4	2	-4
-3	-8	-4	-3	0	-2	-8	0
-3	-8	-4	-3	0	-2	-8	0
-7	-5	5	-6	-3	0	-8	-3
1	-3	3	-8	-6	-4	-7	0
4	2	-6	5	7	1	10	4
0	7	1	1	-1	1	-10	-2
-11	-4	-7	-8	-4	-3	-9	-2
-11	-4	-7	-8	-4	-3	-9	-2
-3	-6	2	-7	-6	2	-7	1
3	2	2	3	1	0	8	-1
3	2	2	3	1	0	8	-1
0	2	1	-4	-2	1	-4	1
0	2	1	-4	-2	1	-4	1
-4	-9	3	-4	-6	1	-12	0
1	-6	-1	-7	-6	-5	6	0
1	-6	-1	-7	-6	-5	6	0
0	3	-1	-7	-5	-3	-10	-3
0	3	-1	-7	-5	-3	-10	-3
4	3	13	8	3	2	-15	2
4	3	13	8	3	2	-15	2
1	8	1	5	3	1	18	1
1	8	1	5	3	1	18	1
2	-1	-1	-5	-6	3	-11	0
2	-1	-1	-5	-6	3	-11	0
2	-3	-4	-2	-4	-3	-14	2
1	-2	-6	-1	0	0	25	2
1	-2	-6	-1	0	0	25	2
1	-2	-6	-1	0	0	25	2
1	-5	-3	5	4	-4	-15	0
1	4	4	3	1	2	-9	-2
1	4	4	3	1	2	-9	-2
-2	-2	1	-2	5	-1	19	1
-2	-2	1	-2	5	-1	19	1
-2	-2	1	-2	5	-1	19	1
-1	5	5	3	0	4	-4	0
0	0	9	3	-2	-8	19	1
-6	2	-4	-3	-2	0	21	-13
-6	2	-4	-3	-2	0	21	-13
-2	-3	-1	4	1	-4	-9	3
-2	-3	-1	4	1	-4	-9	3
2	2	2	-3	-1	8	-19	4
2	5	3	1	-1	-5	7	-2
2	5	3	1	-1	-5	7	-2
2	5	3	1	-1	-5	7	-2
2	8	6	1	1	-1	-7	2
-2	-8	-9	-2	-2	-4	-19	-1
-2	-8	-9	-2	-2	-4	-19	-1
-2	-8	-9	-2	-2	-4	-19	-1
-4	-1	-2	-2	0	-1	6	-1
-3	-6	-1	-3	-7	-6	-22	-3
-3	-6	-1	-3	-7	-6	-22	-3
-2	-8	-4	1	3	1	-8	-2
1	6	6	4	3	4	10	-1
1	6	6	4	3	4	10	-1
2	-2	-1	1	13	0	-2	4
2	-2	-1	1	13	0	-2	4
-2	-4	-2	-2	-11	5	-12	-2
-2	-4	-2	-2	-11	5	-12	-2
6	9	2	-3	-6	-2	11	4
6	9	2	-3	-6	-2	11	4
-6	-9	-4	0	0	-6	-7	-2
-6	-9	-4	0	0	-6	-7	-2
-4	-6	-4	-1	-4	0	-12	-2
1	0	-2	-3	-1	2	14	1
1	0	-2	-3	-1	2	14	1
1	0	-2	-3	-1	2	14	1
-1	-2	-2	-3	-4	-2	-26	-3
-3	-3	-2	-1	-3	0	11	-1
-3	-3	-2	-1	-3	0	11	-1
-3	-2	0	-4	0	-3	8	2
-3	-2	0	-4	0	-3	8	2
2	0	2	2	2	0	25	2
-2	-5	-3	-1	-3	-2	-7	0
-2	-4	1	-3	-2	-1	-6	-8
-2	-4	1	-3	-2	-1	-6	-8
-3	-3	-6	-4	-3	1	0	3
-3	-3	-6	-4	-3	1	0	3
-1	-7	-6	0	3	1	-3	-1
-1	-7	-6	0	3	1	-3	-1
3	2	0	-2	-1	-2	-2	-1
3	2	0	-2	-1	-2	-2	-1
3	2	0	-2	-1	-2	-2	-1
1	-2	-4	-4	-3	-3	-2	-1
1	-2	-4	-4	-3	-3	-2	-1
2	8	3	3	-1	-3	0	1
-2	-2	-2	-6	-3	-1	-16	0
0	3	5	5	2	1	-11	3
0	3	5	5	2	1	-11	3
-2	-1	-4	-4	-1	-2	10	-3
1	-3	-1	-4	-2	-2	2	-2
0	-5	2	1	0	0	-5	0
0	-5	2	1	0	0	-5	0
1	-3	0	-2	-2	-2	3	-1
-1	0	2	1	-1	-2	-14	1
-1	1	3	-2	0	1	1	-1
1	5	-2	2	-1	1	1	-1
1	5	-2	2	-1	1	1	-1
1	-3	2	1	4	0	21	1
-2	4	0	-1	-4	-1	-26	-2
3	4	2	3	2	2	-7	1
0	1	0	-3	-2	0	13	2
-4	-8	-10	-7	-5	0	4	1
0	-2	2	0	2	-1	22	-2
0	-2	2	0	2	-1	22	-2
0	-5	4	0	0	1	4	-1
0	-5	4	0	0	1	4	-1
1	13	-2	-5	-4	-4	-1	-1
3	-7	-1	0	0	10	25	0
3	-7	-1	0	0	10	25	0
0	2	2	3	0	-6	10	-2
0	2	2	3	0	-6	10	-2
0	2	2	3	0	-6	10	-2
-2	-8	-6	1	5	-7	1	1
-1	2	-4	-2	-9	0	44	1
-1	2	-4	-2	-9	0	44	1
5	8	-1	-3	-11	-1	-37	2
-5	-3	-2	2	-3	-1	-10	-2
2	-9	-1	0	0	3	-10	3
-3	-8	-3	1	-4	-2	-29	-3
-3	11	0	-1	2	58	5	-3
-1	2	4	1	-8	25	-32	-2
1	6	-2	-4	-3	-38	-8	1
-2	0	-1	-2	1	-25	-22	-5
0	-3	-3	1	0	-7	19	1
0	-3	-3	1	0	-7	19	1
-4	-9	-3	-4	-7	0	3	-1
-4	-9	-3	-4	-7	0	3	-1
-1	8	-5	-3	-2	0	-8	-1
-1	8	-5	-3	-2	0	-8	-1
-1	8	-5	-3	-2	0	-8	-1
4	-8	-3	-4	-2	-3	2	1
0	-1	2	-1	1	-1	11	2
0	-1	2	-1	1	-1	11	2
0	-1	2	-1	1	-1	11	2
0	-1	2	-1	1	-1	11	2
-1	3	0	0	8	-2	48	1
-3	-7	3	-1	-1	0	-16	-4
-3	-7	3	-1	-1	0	-16	-4
-3	-2	7	4	2	1	-4	-9
-3	-2	7	4	2	1	-4	-9
2	-3	-8	2	1	0	4	3
2	-3	-8	2	1	0	4	3
-1	3	1	0	1	2	-8	-1
-1	3	1	0	1	2	-8	-1
-4	-11	-10	-6	-5	-6	-14	-3
1	-2	1	-2	0	2	4	-1
1	-2	1	-2	0	2	4	-1
-1	-6	2	-1	-3	-2	-14	-1
0	4	3	3	2	0	6	0
0	4	3	3	2	0	6	0
0	4	3	3	2	0	6	0
0	4	3	3	2	0	6	0
0	4	3	3	2	0	6	0
-1	3	1	2	-4	2	57	-1
-1	3	1	2	-4	2	57	-1
-1	3	1	2	-4	2	57	-1
-2	-4	0	-3	-2	0	-38	-1
-2	-4	0	-3	-2	0	-38	-1
-2	-4	0	-3	-2	0	-38	-1
-2	-2	0	-2	-4	-4	-42	-3
-2	-2	0	-2	-4	-4	-42	-3
-2	-2	0	-2	-4	-4	-42	-3
-1	4	1	0	-4	-3	-22	-1
-1	4	1	0	-4	-3	-22	-1
-2	0	-7	-6	-5	-5	-19	0
0	6	0	-2	-3	-1	-25	2
0	1	2	0	2	-3	15	-1
0	1	2	0	2	-3	15	-1
-3	-4	0	-1	-1	-1	-14	2
0	0	2	0	6	1	-10	0
-1	2	-1	1	-11	-1	-14	-2
-2	-1	1	2	-3	5	12	-2
-1	-6	-3	-3	-1	-2	0	1
0	2	-2	2	3	-2	0	-2
-1	3	1	-1	2	1	-7	-1
-2	-3	0	0	-2	0	-7	-1
-1	1	-1	-1	3	0	12	0
-1	1	-1	-1	3	0	12	0
0	-3	0	1	-2	0	-18	-1
2	8	-4	-2	2	4	18	-2
-2	-3	1	-1	-1	-7	-9	-2
-1	-2	-2	-2	-4	-2	-22	-2
-4	-7	-2	3	-2	-2	-5	0
-4	-7	-2	3	-2	-2	-5	0
2	8	1	-2	1	1	11	4
2	8	1	-2	1	1	11	4
1	-3	-2	-2	-3	-7	-13	-2
-4	5	-2	-4	2	2	28	1
-3	0	-2	-2	-2	-1	-15	-2
3	-10	1	2	-1	4	-14	1
-1	-2	0	1	0	1	17	-3
3	0	3	2	5	7	-10	6
3	0	3	2	5	7	-10	6
-7	-6	-5	-6	-11	2	-13	-7
-7	-6	-5	-6	-11	2	-13	-7
-3	-7	-3	-2	-3	-2	2	2
-3	-7	-3	-2	-3	-2	2	2
1	2	0	-1	1	-2	-10	-4
1	2	0	-1	1	-2	-10	-4
1	4	2	0	0	-4	-2	-2
-1	6	-3	-4	-3	-3	-12	4
-1	6	-3	-4	-3	-3	-12	4
0	4	3	-1	-1	-3	-3	-1
0	4	3	-1	-1	-3	-3	-1
4	-6	-1	0	-2	0	-10	2
4	-6	-1	0	-2	0	-10	2
4	-6	-1	0	-2	0	-10	2
-1	1	-4	-3	-5	-2	-19	1
2	-18	-3	-3	1	1	-4	3
2	-18	-3	-3	1	1	-4	3
2	-18	-3	-3	1	1	-4	3
-1	5	-1	1	2	0	-8	2
1	-9	-2	-1	-2	0	9	-1
1	13	3	2	-2	2	-22	1
1	13	3	2	-2	2	-22	1
1	13	3	2	-2	2	-22	1
-3	-10	-4	0	-1	-4	-5	-5
0	3	0	1	4	1	43	-3
0	3	0	1	4	1	43	-3
0	3	0	1	4	1	43	-3
-1	-16	0	-1	-4	-2	-21	-2
-1	-16	0	-1	-4	-2	-21	-2
-2	-2	-5	-3	-3	-5	-22	0
-2	-2	-5	-3	-3	-5	-22	0
-2	-2	-5	-3	-3	-5	-22	0
-2	-7	2	0	-3	-3	-33	1
-2	-7	2	0	-3	-3	-33	1
0	11	-1	0	1	1	12	0
0	11	-1	0	1	1	12	0
0	11	-1	0	1	1	12	0
-2	1	-1	-1	3	2	36	-5
-1	3	-1	-2	2	-1	-2	-5
-2	0	-3	-2	-2	-2	-21	0
-2	0	-3	-2	-2	-2	-21	0
-2	0	-3	-2	-2	-2	-21	0
-2	0	-3	-2	-2	-2	-21	0
-1	0	4	1	-1	-2	-4	-1
-1	0	4	1	-1	-2	-4	-1
-1	0	4	1	-1	-2	-4	-1
0	-3	3	1	-3	-6	-10	0
0	-3	3	1	-3	-6	-10	0
0	-3	3	1	-3	-6	-10	0
0	-3	3	1	-3	-6	-10	0
0	-3	3	1	-3	-6	-10	0
0	-3	3	1	-3	-6	-10	0
-1	0	2	-1	-2	2	-28	-1
-2	-8	-6	-5	-1	-3	17	-1
-2	-8	-6	-5	-1	-3	17	-1
-2	-8	-6	-5	-1	-3	17	-1
-1	-9	-3	-1	4	1	26	-5
-2	-5	-6	2	-1	-1	-25	-3
0	12	4	2	2	3	6	3
0	12	4	2	2	3	6	3
0	12	4	2	2	3	6	3
0	-7	-9	-4	2	1	32	2
0	-7	-9	-4	2	1	32	2
0	-7	-9	-4	2	1	32	2
-1	4	18	5	0	5	-22	0
-1	4	18	5	0	5	-22	0
-1	6	5	-1	-4	-3	-45	-1
-1	6	5	-1	-4	-3	-45	-1
-1	-7	-9	-3	3	-1	45	2
-1	-7	-9	-3	3	-1	45	2
2	-1	9	5	-4	0	-44	2
0	-3	-2	1	0	-1	4	-1
0	-2	-6	0	-2	-1	-19	0
-2	-3	-7	-3	-1	1	5	-5
-2	-3	-7	-3	-1	1	5	-5
-1	6	2	1	0	-1	2	1
1	6	8	0	-3	-1	-14	0
-1	-7	-7	-3	-3	-4	-14	0
2	2	-1	1	2	1	11	0
2	2	-1	1	2	1	11	0
2	8	5	0	0	-1	-2	-2
-9	-10	-4	0	-1	-1	-1	-6
-9	-10	-4	0	-1	-1	-1	-6
1	3	3	1	0	2	1	2
1	3	3	1	0	2	1	2
1	-11	0	-2	-4	-3	-16	-2
1	-11	0	-2	-4	-3	-16	-2
-2	11	-6	-5	-3	-6	-12	-2
-3	7	-6	-3	-1	-1	-22	1
-3	7	-6	-3	-1	-1	-22	1
-3	7	-6	-3	-1	-1	-22	1
-3	7	-6	-3	-1	-1	-22	1
-4	12	-3	-5	-4	-2	-27	-1
0	2	-8	1	-2	-1	1	1
0	2	-8	1	-2	-1	1	1
3	-9	-5	1	-1	0	-30	3
1	9	-1	0	-1	-1	-14	-1
0	-12	-7	-5	-1	0	7	0
0	-3	6	4	-1	1	-41	-1
-1	-1	-9	-4	-3	-2	-18	-2
-1	-1	-9	-4	-3	-2	-18	-2
-1	-1	-9	-4	-3	-2	-18	-2
3	-1	5	2	2	0	-14	2
-3	-2	-2	-3	-5	-3	-17	-3
1	-5	-11	-7	-3	-3	-19	-1
1	-4	0	0	-2	-1	-19	3
0	-4	1	0	-1	1	-2	1
0	-4	1	0	-1	1	-2	1
-3	-11	2	4	1	1	26	-3
-7	-9	-10	-5	-5	1	-11	-3
1	-3	0	-2	-1	-3	-25	0
1	-3	0	-2	-1	-3	-25	0
2	-1	-1	-4	-1	0	-4	1
2	-1	-1	-4	-1	0	-4	1
2	-1	-1	-4	-1	0	-4	1
-2	-4	-1	1	-1	1	-25	-1
0	7	-2	0	-1	-1	-29	0
0	7	-2	0	-1	-1	-29	0
0	7	-2	0	-1	-1	-29	0
0	-3	7	4	1	-6	15	0
0	-3	7	4	1	-6	15	0
0	-3	7	4	1	-6	15	0
0	-3	7	4	1	-6	15	0
-4	-6	-2	-3	-3	-2	-18	-4
-4	-6	-2	-3	-3	-2	-18	-4
-4	-6	-2	-3	-3	-2	-18	-4
-4	-6	-2	-3	-3	-2	-18	-4
-4	-1	-3	-4	-1	-2	5	-1
-4	-1	-3	-4	-1	-2	5	-1
-2	-15	-8	-2	-1	4	-14	-1
-1	5	-3	-1	-1	-1	-27	-2
-1	5	-3	-1	-1	-1	-27	-2
-3	-6	0	-2	-1	0	-35	-3
1	-2	-5	0	2	0	2	-1
1	-2	-5	0	2	0	2	-1
0	5	-3	-2	-4	-3	-19	-2
-1	4	1	2	0	1	-4	-1
-1	-2	0	-4	-1	-2	-17	-1
-1	-2	0	-4	-1	-2	-17	-1
-3	-9	-2	-2	0	3	-7	-2
-3	-9	-2	-2	0	3	-7	-2
2	6	-2	-1	-2	-4	-9	-1
-1	-3	-6	-5	0	1	0	-3
0	-9	-3	-1	0	0	21	-2
1	14	5	2	1	-1	-18	-1
0	-3	-4	-4	0	0	-7	2
-1	-6	-7	-6	-2	-2	-13	-2
-4	-7	4	0	-1	0	-4	-1
-2	7	-2	1	-2	-1	-20	-2
0	-10	-4	-2	-2	-2	-15	-3
-3	-3	3	5	0	0	-13	-3
0	9	9	3	-3	0	-13	1
0	4	2	3	2	0	-8	2
2	-2	-1	-3	-3	-3	-11	3
2	-2	-1	-3	-3	-3	-11	3
1	-1	1	-1	-3	0	2	1
1	-1	1	-1	-3	0	2	1
1	-1	5	3	1	-1	-10	0
1	-1	5	3	1	-1	-10	0
-2	8	-1	-2	-5	-2	-16	-2
2	-16	-16	-5	-1	-3	-14	-1
1	-3	0	-3	0	-2	-1	-1
1	-3	0	-3	0	-2	-1	-1
-2	-1	3	-2	-2	-2	-19	0
0	3	1	-1	-2	-1	3	-1
0	3	1	-1	-2	-1	3	-1
1	1	-14	-1	1	-3	8	0
1	1	-14	-1	1	-3	8	0
-3	-9	0	0	-2	0	-14	-1
-3	-9	0	0	-2	0	-14	-1
-2	-1	0	-1	-3	-1	-11	-2
1	-7	-2	-1	-2	-1	-13	1
-2	-5	-8	-2	0	2	-4	0
1	-6	-4	-1	-1	-2	-13	-3
1	-6	-4	-1	-1	-2	-13	-3
2	7	1	-4	-1	0	-8	-1
2	7	1	-4	-1	0	-8	-1
0	-7	-3	-1	0	-1	-2	-1
0	-7	-3	-1	0	-1	-2	-1
-6	-4	-4	-1	-2	-2	-21	-3
-2	-7	-4	4	2	1	28	0
-2	-7	-4	4	2	1	28	0
-2	-9	-9	-4	-3	-2	-17	-3
0	7	0	1	1	2	19	0
0	-9	6	3	0	-1	-12	-2
0	-9	6	3	0	-1	-12	-2
0	-9	6	3	0	-1	-12	-2
-2	-2	-6	-4	-5	-2	-14	-1
-2	3	1	3	3	0	43	-1
-1	-10	-4	0	0	-1	-20	-1
-1	-10	-4	0	0	-1	-20	-1
1	3	4	0	-2	0	-28	0
0	-1	5	4	-1	-2	-23	-2
0	8	3	3	-1	-1	-7	-1
0	8	3	3	-1	-1	-7	-1
1	7	8	4	1	2	-19	0
1	7	8	4	1	2	-19	0
1	-2	-1	1	3	2	32	2
-2	-1	-2	6	1	-3	-19	0
-1	7	3	-4	1	-1	22	0
-1	-6	0	0	-1	-1	-18	0
-1	-6	0	0	-1	-1	-18	0
-5	-8	-3	-4	-5	-1	-19	-4
-3	-3	-3	-4	-4	-1	-28	-3
-3	-3	-3	-4	-4	-1	-28	-3
0	-6	0	0	-1	0	-25	0
-1	-6	-2	1	0	0	-8	0
-3	-8	2	0	-1	0	-11	-2
-3	-8	2	0	-1	0	-11	-2
1	3	-5	-2	1	-1	-11	-2
1	3	-5	-2	1	-1	-11	-2
1	5	2	-3	-3	-1	-5	2
1	5	2	-3	-3	-1	-5	2
2	-2	-2	-1	-1	0	1	1
-3	1	-2	0	-2	-1	-18	0
-1	-9	1	3	2	-1	-17	0
-1	13	2	4	1	0	0	-1
-1	13	2	4	1	0	0	-1
-1	13	2	4	1	0	0	-1
-2	-3	3	-2	-3	-1	-6	0
-1	9	3	1	2	1	36	-1
-1	9	3	1	2	1	36	-1
-2	1	2	3	0	0	-15	-2
-2	1	2	3	0	0	-15	-2
0	-7	-5	-4	-4	-2	-21	0
-1	1	5	3	0	1	-12	0
-1	-8	-6	-2	-3	0	-24	-2
1	3	3	-3	-4	-1	-28	-2
1	3	7	1	1	1	-14	0
-1	5	-2	-2	-2	-1	-20	-1
-1	5	-2	-2	-2	-1	-20	-1
-1	5	-2	-2	-2	-1	-20	-1
-2	7	5	3	-2	-1	-37	-2
-2	7	5	3	-2	-1	-37	-2
1	-12	-6	-4	-3	-1	-15	2
0	4	7	6	1	3	-12	0
0	4	7	6	1	3	-12	0
-2	-9	-6	-8	-7	-3	-22	-2
-1	6	2	3	-1	0	-29	-4
1	-1	-2	3	4	0	14	-1
-1	-4	-5	-5	-3	-1	-8	-1
-2	3	2	1	-1	1	15	-1
0	-1	-2	1	-1	-3	-27	0
-1	-1	-5	-7	-3	-3	-30	-1
-1	1	1	5	4	-2	16	-2
-1	1	1	5	4	-2	16	-2
1	-2	2	2	0	1	-2	0
1	2	1	-1	-1	-1	6	1
1	2	1	-1	-1	-1	6	1
1	2	1	-1	-1	-1	6	1
1	2	1	-1	-1	-1	6	1
-1	1	3	4	0	2	-16	1
-1	1	3	4	0	2	-16	1
-1	-3	-9	-8	-5	-2	-29	-1
0	9	3	6	0	0	-21	0
0	9	3	6	0	0	-21	0
0	-7	-2	1	-2	0	-13	-1
-2	0	2	-3	-2	-1	-13	0
-2	0	2	-3	-2	-1	-13	0
0	-7	1	-1	-3	-1	-26	-3
-1	-1	-3	0	2	-2	33	-1
-1	-1	-3	0	2	-2	33	-1
-1	7	6	1	-4	0	-26	-2
-1	7	6	1	-4	0	-26	-2
0	-6	-2	-4	-2	-1	-16	1
0	-6	-2	-4	-2	-1	-16	1
0	-10	0	-2	0	0	12	1
0	9	-4	-2	-2	0	-21	1
0	9	-4	-2	-2	0	-21	1
0	9	-4	-2	-2	0	-21	1
-4	8	-2	-2	-3	-3	-22	-1
-4	8	-2	-2	-3	-3	-22	-1
-3	-8	-7	-4	0	-3	38	-2
-3	-12	2	2	-2	-1	-24	-3
-3	-12	2	2	-2	-1	-24	-3
0	-9	4	0	-3	-1	-30	-3
1	-1	2	-1	-1	-2	-22	-1
1	-1	2	-1	-1	-2	-22	-1
1	-1	2	-1	-1	-2	-22	-1
-1	-9	-11	-3	-4	-1	-30	-2
0	-2	4	7	4	1	-8	-1
-1	0	0	-1	2	2	34	1
-2	6	-6	-3	-2	-3	-11	-1
-1	-6	2	1	-1	-2	-21	0
0	-1	7	2	0	1	-5	-1
0	-1	7	2	0	1	-5	-1
-1	1	-4	-3	-3	-3	-32	0
-1	-8	-1	1	2	-1	44	0
-1	-5	4	3	-3	-2	-27	-3
0	10	2	0	-1	2	-16	-1
0	3	-1	-1	0	-1	17	-1
-2	-12	2	-5	-6	-4	-11	-1
-1	-1	6	2	0	0	-21	0
2	12	-1	-1	4	0	13	-1
-2	-1	-10	-5	-3	-3	-22	1
-2	-1	-10	-5	-3	-3	-22	1
-1	-6	1	0	-1	-3	-12	-2
-1	-1	-1	-1	-4	-2	-19	-1
-2	-2	0	1	-3	-1	-10	-2
0	-1	2	-1	-2	0	-10	0
0	-1	2	-1	-2	0	-10	0
0	-1	2	-1	-2	0	-10	0
-1	1	-2	-2	-3	0	-20	-1
-3	3	1	-1	-1	0	-18	0
-3	3	1	-1	-1	0	-18	0
0	4	6	1	-4	-2	-46	-1
-1	4	-2	-2	-2	0	-2	-2
-2	0	-2	1	0	0	-19	1
-2	0	-2	1	0	0	-19	1
-1	-5	-3	-4	-2	-1	-7	0
-1	-5	-3	-4	-2	-1	-7	0
1	4	5	4	0	2	1	0
-1	-1	0	0	-4	-1	-25	0
-1	-1	0	0	-4	-1	-25	0
2	-1	0	-4	-2	-4	1	-2
2	-1	0	-4	-2	-4	1	-2
-1	1	-3	-1	3	0	14	0
-1	1	-3	-1	3	0	14	0
0	1	-1	1	0	0	10	0
-1	3	3	2	2	3	15	0
0	2	4	3	-2	0	0	-2
0	-5	0	0	-2	-1	2	-2
0	-5	0	0	-2	-1	2	-2
-1	0	-2	-4	0	-1	-1	0
-1	0	-2	-4	0	-1	-1	0
-2	-2	-3	1	-1	-3	-12	0
-2	-2	-3	1	-1	-3	-12	0
-1	-8	-3	-1	-3	0	-17	-1
-3	-4	-1	-3	-4	-4	-21	-2
-3	-4	-1	-3	-4	-4	-21	-2
1	-1	-1	-2	0	-1	24	0
3	3	9	5	1	2	-8	0
2	0	-13	-6	0	-1	31	-1
2	0	-13	-6	0	-1	31	-1
-1	3	-2	-2	-4	0	-29	1
-1	3	-2	-2	-4	0	-29	1
-2	-3	-5	-7	-6	0	-22	-2
-3	-9	2	6	3	0	11	-2
-3	-9	2	6	3	0	11	-2
-1	-3	-5	-5	-2	-3	-15	-2
-1	-3	-5	-5	-2	-3	-15	-2
-2	-2	7	2	-1	1	-17	-1
-2	-2	7	2	-1	1	-17	-1
-1	-2	7	3	2	0	18	-2
-1	-2	7	3	2	0	18	-2
-1	11	0	0	-4	-1	-23	0
-1	11	0	0	-4	-1	-23	0
0	1	-5	-1	1	0	-11	0
-1	5	5	1	-2	1	-8	0
-1	-2	-6	-1	1	-2	20	0
1	-3	2	-2	-3	0	-8	-1
1	-3	2	-2	-3	0	-8	-1
-1	1	-2	0	-1	-4	-24	1
0	2	1	0	1	1	19	0
0	2	1	0	1	1	19	0
0	2	1	0	1	1	19	0
0	3	-5	-2	-2	-2	-6	-1
-3	-7	-5	-2	-2	1	-21	-1
-3	-7	-5	-2	-2	1	-21	-1
-1	-2	3	2	1	-1	15	-2
-1	-2	3	2	1	-1	15	-2
-2	6	0	-1	-2	1	-7	-2
-2	6	0	-1	-2	1	-7	-2
-1	-11	3	-3	-3	-1	-15	0
1	-9	-2	0	0	-109	28	0
1	-9	-2	0	0	-109	28	0
-1	9	-1	-4	-3	58	-7	-1
0	5	0	-3	-1	28	-19	-1
-2	-5	-3	-2	-3	13	-1	-1
-2	2	-3	1	0	6	1	-1
-2	2	-3	1	0	6	1	-1
0	-7	-5	-5	-2	5	-15	0
0	-7	-5	-5	-2	5	-15	0
1	-3	7	7	4	7	-14	0
-1	-3	-6	-4	-1	1	18	-1
-1	-3	-6	-4	-1	1	18	-1
1	0	5	4	2	-1	0	-1
1	0	5	4	2	-1	0	-1
-2	2	-2	-1	-1	0	-13	1
0	-1	-1	0	0	0	30	0
0	-1	-1	0	0	0	30	0
0	-2	-3	-3	0	1	3	-1
-1	-2	0	-1	-2	-2	-7	-1
-1	0	-1	-5	-3	-2	-27	-2
2	-1	1	0	-1	0	-3	0
2	-1	1	0	-1	0	-3	0
0	-2	2	1	-4	0	-49	1
-2	0	-2	-3	-1	-2	3	-2
1	-2	-1	2	-1	-1	-18	1
1	-2	-1	2	-1	-1	-18	1
-2	3	7	1	-2	-1	-9	-2
-2	3	7	1	-2	-1	-9	-2
0	-2	-6	-2	-1	-2	-2	-2
0	0	5	1	-2	1	-19	-1
1	5	-3	0	0	-2	2	1
1	5	-3	0	0	-2	2	1
1	5	-3	0	0	-2	2	1
-1	8	8	3	3	0	9	1
-1	8	8	3	3	0	9	1
-1	0	-2	-3	-4	-1	-6	-1
-1	0	-2	-3	-4	-1	-6	-1
-2	-8	-3	-3	-2	-1	21	0
-2	-8	-3	-3	-2	-1	21	0
-1	4	-8	-3	0	1	-8	-1
0	-2	-8	-2	-1	1	-14	1
0	-2	-8	-2	-1	1	-14	1
0	-2	-8	-2	-1	1	-14	1
-2	-3	1	-4	-1	-1	23	-3
-2	-3	1	-4	-1	-1	23	-3
-1	-1	1	-1	-1	0	-2	0
-1	-1	1	-1	-1	0	-2	0
-1	-1	1	-1	-1	0	-2	0
-3	-2	-5	-5	-3	-1	-15	0
1	2	5	3	3	0	42	1
1	2	5	3	3	0	42	1
0	-5	-5	2	-1	-2	-10	-2
-1	5	3	2	3	-1	54	-1
-1	5	3	2	3	-1	54	-1
-1	5	3	2	3	-1	54	-1
-1	5	3	2	3	-1	54	-1
-3	6	8	-1	-2	-1	4	-1
-3	6	8	-1	-2	-1	4	-1
-4	-7	-7	-10	-6	-2	-18	-2
-4	-7	-7	-10	-6	-2	-18	-2
1	2	4	2	2	1	17	1
1	2	4	2	2	1	17	1
5	83	5	4	2	0	-5	0
5	83	5	4	2	0	-5	0
-14	-112	-14	-5	-6	0	-4	-2
4	-31	-1	-4	-1	-7	41	-1
4	1	0	0	-1	3	2	1
4	1	0	0	-1	3	2	1
4	1	0	0	-1	3	2	1
-4	1	-3	-3	-2	-1	47	-2
-4	1	-3	-3	-2	-1	47	-2
-4	1	-3	-3	-2	-1	47	-2
-4	1	-3	-3	-2	-1	47	-2
-1	-7	-1	-1	-1	-1	-10	-1
1	3	2	0	-1	-2	-18	1
4	5	-1	0	0	1	2	1
4	5	-1	0	0	1	2	1
-2	4	-3	-4	1	-2	-1	-3
-2	4	-3	-4	1	-2	-1	-3
3	-4	1	0	-8	-2	-23	1
-1	-6	5	8	1	-1	17	-1
-1	-6	5	8	1	-1	17	-1
-2	4	3	3	-3	2	-35	0
0	-5	-6	-4	1	7	21	-1
0	4	3	2	-5	-7	-17	-1
0	4	3	2	-5	-7	-17	-1
0	4	3	2	-5	-7	-17	-1
-3	0	-5	-5	-1	-1	11	1
-3	4	0	-5	-2	-1	5	-9
-3	4	0	-5	-2	-1	5	-9
-3	4	0	-5	-2	-1	5	-9
-1	0	-2	-3	1	1	-9	2
1	3	2	-1	-4	-3	-11	2
-1	3	7	4	-1	1	3	-3
-1	3	7	4	-1	1	3	-3
-1	3	7	4	-1	1	3	-3
-1	-2	13	8	1	1	1	-1
0	-5	4	3	6	8	52	2
0	-5	4	3	6	8	52	2
-1	-3	-12	-7	0	-2	-2	3
3	2	1	4	1	0	-12	1
-1	-8	-9	-8	-8	-5	-30	-3
1	-1	-12	-10	-1	-1	5	-2
1	3	2	2	0	-1	-3	0
-1	-2	0	1	-1	2	-15	-1
-2	2	-4	-3	-2	-1	-5	-1
-1	4	7	8	-2	-1	-15	1
-2	-2	-6	-4	-5	-2	10	-3
-2	2	2	-2	-1	-1	-3	-2
-2	2	2	-2	-1	-1	-3	-2
1	7	10	8	1	0	-10	0
1	7	10	8	1	0	-10	0
1	-8	-4	-5	-1	1	-2	-1
1	-8	-4	-5	-1	1	-2	-1
1	4	10	5	2	-2	-6	-2
1	4	10	5	2	-2	-6	-2
2	2	-1	-2	-4	0	-17	2
2	11	10	7	2	1	6	1
0	-5	-2	-1	0	0	0	-1
-1	-1	-5	-1	0	1	-18	3
0	8	7	3	0	1	-4	-1
-3	-8	-4	-2	0	0	0	0
3	5	1	-3	0	-2	10	-4
1	4	-3	-4	-1	-3	-21	-2
3	3	5	3	0	-4	-7	-5
1	-7	-1	-1	0	1	3	0
-2	5	1	-2	-2	-1	-12	2
-6	-1	-5	-4	-5	-4	-8	-3
1	-3	5	3	2	3	-9	4
1	-3	5	3	2	3	-9	4
-2	11	8	3	3	0	-1	-1
-2	11	8	3	3	0	-1	-1
0	-6	-7	-1	-3	-3	-10	0
2	23	32	21	8	4	21	2
-1	-4	2	1	0	1	-11	-2
-4	-13	-11	-8	-6	0	-11	-2
-1	-3	-3	-3	-4	-1	9	-1
-1	1	-7	-5	1	1	-13	-1
-6	4	-2	-3	-3	0	-15	-2
-2	7	11	8	0	2	10	0
-5	-17	-8	-5	-1	-4	-11	-3
2	6	-4	-4	-2	-1	19	1
-3	-3	-7	-2	-1	-1	-8	-1
-3	-8	-2	-4	-1	-3	-12	-4
-3	-8	-2	-4	-1	-3	-12	-4
1	8	14	5	-2	2	-13	1
3	19	-4	-1	2	-3	-9	1
-5	8	-4	-2	0	-4	13	-6
-5	8	-4	-2	0	-4	13	-6
3	-11	0	-2	-2	-1	-6	1
-3	-3	1	-1	-4	-2	-18	-3
2	-9	0	2	-2	-1	-13	-2
2	-9	0	2	-2	-1	-13	-2
-2	0	11	1	-3	0	-18	0
3	9	-3	3	0	-1	-3	0
0	9	-6	-2	-1	-2	42	-2
-4	4	-9	3	-4	-3	-26	-2
-4	4	-9	3	-4	-3	-26	-2
-3	-9	1	0	-1	2	-7	-1
0	-2	-3	-4	-3	-2	-16	1
0	-2	-3	-4	-3	-2	-16	1
-1	-6	8	-2	-3	1	-5	1
-1	-6	8	-2	-3	1	-5	1
-2	-4	-3	-3	-1	-3	-15	-3
0	6	-1	0	0	-1	0	-2
0	6	-1	0	0	-1	0	-2
0	6	-1	0	0	-1	0	-2
-3	-4	-2	-5	-3	0	-20	-1
0	1	0	-2	-3	0	-11	1
0	1	0	-2	-3	0	-11	1
0	8	3	-1	0	-1	-14	-1
0	8	3	-1	0	-1	-14	-1
-2	7	-7	0	2	1	19	-1
-3	-18	-5	-5	-5	-3	-23	0
1	8	4	3	5	1	48	0
-1	-10	-5	-4	-6	-2	-27	-2
-1	-10	-5	-4	-6	-2	-27	-2
0	6	0	-1	0	-1	-10	-1
1	8	-5	-2	1	0	-10	2
-1	-5	1	1	-1	1	-8	0
-2	3	-1	-4	-3	-4	-1	0
-2	3	-1	-4	-3	-4	-1	0
1	16	7	6	4	0	44	1
-2	-6	0	-3	-3	-1	-17	-1
-1	11	0	0	-3	-1	-5	-1
-1	11	0	0	-3	-1	-5	-1
-1	-10	0	1	1	-1	-15	-1
-1	-10	0	1	1	-1	-15	-1
2	-8	1	4	2	1	-18	0
2	-8	1	4	2	1	-18	0
-3	5	2	2	-3	-1	-6	-4
-2	-8	10	8	2	1	-3	0
-2	-8	10	8	2	1	-3	0
2	2	-4	0	-1	0	-2	1
3	-7	6	4	-1	0	-18	0
3	-7	6	4	-1	0	-18	0
-1	-14	2	-2	-4	-1	-24	-1
-2	-11	1	0	1	0	-3	-1
-2	24	-3	-2	-2	-1	-20	0
-2	24	-3	-2	-2	-1	-20	0
-1	-9	2	0	-5	0	-13	-4
2	3	-8	-1	1	-2	-3	-1
2	3	-8	-1	1	-2	-3	-1
-2	-5	14	0	-2	-1	-13	0
5	-6	-4	2	3	-2	3	0
5	-6	-4	2	3	-2	3	0
0	-16	-1	1	-3	0	-14	1
-3	25	-9	-7	-2	-1	-6	-2
-2	3	4	1	-2	1	-20	-1
-1	-16	0	0	-4	-1	-18	0
0	7	-1	6	4	0	9	1
0	7	-1	6	4	0	9	1
-1	12	11	7	0	1	-14	-1
-3	-10	-1	-5	-10	-6	-8	-5
0	-7	-2	1	1	-1	-6	2
0	-7	-2	1	1	-1	-6	2
0	-7	-2	1	1	-1	-6	2
-1	-6	-5	-4	0	2	-19	1
-1	3	-7	-7	-1	-1	24	0
-1	1	0	0	-4	-2	-28	-1
-2	3	0	2	3	-1	24	0
-2	3	0	2	3	-1	24	0
0	-14	-6	-6	-3	-2	-15	0
1	-6	-1	1	2	0	7	1
1	-6	-1	1	2	0	7	1
1	-6	-1	1	2	0	7	1
2	17	-5	2	1	-1	0	1
2	17	-5	2	1	-1	0	1
-5	-17	-9	-10	-6	-1	-10	-2
-1	15	-17	-4	2	-2	35	0
-5	-16	-3	-5	-3	0	-20	-1
-5	-16	-3	-5	-3	0	-20	-1
-1	-3	3	-2	-5	-3	-18	-1
2	-5	3	2	0	1	-20	0
2	-5	3	2	0	1	-20	0
4	3	-8	-1	0	0	-10	2
0	9	4	3	0	0	-14	-1
-2	12	-10	-5	-1	-2	1	-2
-2	3	-1	1	0	1	-23	1
-4	-16	-4	-4	-3	-1	-15	-2
-4	-16	-4	-4	-3	-1	-15	-2
-4	-16	-4	-4	-3	-1	-15	-2
-1	0	-3	-1	-2	-1	-7	-1
-3	-5	3	1	-3	-1	-35	-2
4	-1	6	5	0	1	-6	-1
3	-4	8	5	0	-1	-15	1
-2	12	-6	-9	-6	-4	-12	-2
-2	12	-6	-9	-6	-4	-12	-2
-1	22	-3	0	4	0	36	0
1	-9	-11	-8	-4	-2	-11	0
1	-9	-11	-8	-4	-2	-11	0
4	-2	-2	5	5	2	-15	0
4	-2	-2	5	5	2	-15	0
4	-2	-2	5	5	2	-15	0
0	-10	6	4	2	-1	-16	-1
-2	19	1	-3	-3	-1	0	-1
0	3	12	7	4	1	-25	2
0	3	12	7	4	1	-25	2
-1	-23	-6	-2	-3	-1	-12	-1
-4	6	-3	-9	-4	-2	-30	-1
0	28	6	3	1	1	-13	0
0	28	6	3	1	1	-13	0
-3	-13	-1	-5	-3	2	-11	-1
-3	-13	-1	-5	-3	2	-11	-1
3	3	8	7	-2	-2	-20	-2
-4	-13	-9	-13	-7	-4	-14	-3
-4	-13	-9	-13	-7	-4	-14	-3
-1	28	4	0	1	-1	-10	0
-1	28	4	0	1	-1	-10	0
-1	-10	-5	-4	-3	-2	-20	0
-6	-18	-1	-6	-5	-2	-24	-5
-4	-16	-3	-3	-3	-2	-21	-2
0	1	8	5	0	2	-9	1
0	1	8	5	0	2	-9	1
0	-9	-14	-10	-2	-2	20	0
0	-9	-2	-1	-1	-1	-21	-1
1	12	6	4	0	0	15	1
2	10	-4	-1	-2	-1	-5	-4
-2	0	16	6	2	1	-5	0
-2	0	16	6	2	1	-5	0
3	-5	-9	-6	-4	-3	-19	-1
3	-5	-9	-6	-4	-3	-19	-1
-2	-5	-7	-3	-1	-1	1	0
-1	2	2	6	2	0	-24	3
-1	2	2	6	2	0	-24	3
-1	27	-1	-2	-1	0	-13	-3
-4	13	-8	-13	-10	-6	-34	-3
2	-14	0	5	2	1	-19	0
3	-14	10	3	-4	0	-40	0
-3	-13	-12	-7	-7	-2	-27	-3
-2	-6	-1	-3	-2	-2	-24	-2
2	-5	2	0	-1	-2	-14	0
0	12	-3	-4	-1	-2	-20	-1
0	12	-3	-4	-1	-2	-20	-1
-2	-10	-6	-2	1	0	-7	-1
-2	-10	-6	-2	1	0	-7	-1
-3	-12	-13	-9	-5	-4	-9	-4
2	1	4	4	2	1	9	1
2	2	0	1	-2	0	-21	0
-2	1	-2	-6	-5	-2	-16	-1
-1	4	2	5	0	-1	3	-2
-1	-3	-4	-4	-1	-2	-29	-1
1	29	-9	-1	4	2	22	-2
-4	12	0	-5	-3	-2	-23	-1
-1	-14	4	-1	0	-1	-4	-2
0	-12	8	5	3	1	9	0
2	-10	2	0	-3	0	-32	2
-2	-5	2	-2	0	-1	-9	-5
0	2	5	10	5	-1	23	0
0	-5	7	1	-2	-1	-22	0
-3	1	-1	-7	-6	-3	-22	-1
-2	10	-8	-4	-2	0	0	1
2	0	7	7	3	1	0	1
1	-10	-5	-2	-3	-1	-26	-1
1	-10	-5	-2	-3	-1	-26	-1
-2	-1	-1	3	2	0	0	-2
-1	-5	-5	-3	2	2	40	0
-1	5	4	0	-1	1	-12	0
-1	4	2	2	-1	-2	-1	1
-3	1	-5	0	4	1	43	-2
-3	1	-5	0	4	1	43	-2
-3	1	-5	0	4	1	43	-2
0	18	1	-1	0	-1	-10	-3
-1	-16	-7	-9	-6	-2	-42	-5
-1	-16	-7	-9	-6	-2	-42	-5
2	-2	-5	4	2	0	-15	1
2	-2	-5	4	2	0	-15	1
-1	-2	-3	-4	-3	-3	-8	-3
-2	0	3	0	-2	0	-27	-1
-2	0	3	0	-2	0	-27	-1
-2	0	3	0	-2	0	-27	-1
-2	0	3	0	-2	0	-27	-1
0	5	-8	-5	-4	-2	-21	-1
1	-8	3	3	4	1	15	0
-3	11	-6	-3	-3	-3	-15	-5
-3	11	-6	-3	-3	-3	-15	-5
-2	-11	9	8	3	2	-14	-2
0	-8	13	3	-3	-1	-25	1
-1	29	-3	-3	0	-3	32	-6
-1	29	-3	-3	0	-3	32	-6
-5	-25	2	1	-4	-2	-24	-1
-2	-16	-2	-3	-2	2	1	1
-1	15	-10	-2	-1	-4	-22	0
0	28	-5	-4	2	0	34	1
0	28	-5	-4	2	0	34	1
0	28	-5	-4	2	0	34	1
0	-22	-4	-3	-4	-3	-16	-2
1	-4	-2	-3	0	-1	-31	1
0	30	-3	0	-1	-1	-17	-2
-1	9	2	-3	-1	0	-10	-1
2	-14	6	3	3	1	-3	2
2	-14	6	3	3	1	-3	2
-3	-13	2	-1	1	1	42	-3
0	36	-3	-1	2	1	-7	-1
0	36	-3	-1	2	1	-7	-1
-1	-3	0	-4	-2	-1	10	-1
-4	-14	1	0	-1	1	-10	-1
0	-5	-2	-1	-3	0	-18	0
0	-5	-2	-1	-3	0	-18	0
0	44	2	5	1	1	-13	2
0	44	2	5	1	1	-13	2
-1	-24	-8	-5	-3	-1	-19	-1
-1	-24	-8	-5	-3	-1	-19	-1
1	-3	6	9	2	0	-28	0
1	-3	6	9	2	0	-28	0
0	-1	-5	-4	-3	-2	-10	-2
0	-14	-7	-5	-1	-1	-12	-3
0	-14	-7	-5	-1	-1	-12	-3
0	0	0	0	-1	1	-5	0
0	0	0	0	-1	1	-5	0
0	0	0	0	-1	1	-5	0
-1	-1	-1	0	-5	1	-36	-2
0	-3	-1	-6	0	-2	-1	0
0	-3	-1	-6	0	-2	-1	0
0	3	4	3	-1	-2	-12	-1
-3	-4	-2	-1	1	-2	35	-4
-3	-4	-2	-1	1	-2	35	-4
1	-3	-7	0	0	-2	-16	1
1	-3	-7	0	0	-2	-16	1
1	-3	-7	0	0	-2	-16	1
-1	12	-1	0	0	-1	-2	-2
-2	40	-6	-6	-7	-2	-15	0
-3	-20	1	-2	-2	-1	-4	-1
-3	-20	1	-2	-2	-1	-4	-1
-3	-10	-5	-1	-5	-1	-9	-6
1	-4	-4	0	3	1	14	0
0	-5	-1	-5	-4	1	-15	0
0	-5	-1	-5	-4	1	-15	0
0	7	15	12	5	2	4	2
0	7	15	12	5	2	4	2
2	-7	-2	-5	-2	-3	-6	-1
-1	17	5	3	1	0	-15	-1
-1	2	-6	-6	-4	-2	-38	0
0	-14	-8	-8	-4	-1	2	0
0	-11	10	5	-1	-1	-37	-2
-2	-12	4	1	-1	1	-14	-1
-2	29	-6	-4	-1	-2	-18	-1
-2	29	-6	-4	-1	-2	-18	-1
3	-13	0	1	0	-1	6	0
-1	-18	-4	0	-2	-2	-32	-1
-1	3	3	0	0	-1	-24	-1
-1	13	0	-2	1	3	21	1
0	-11	-7	-5	-4	-1	-21	-2
0	-10	0	2	-1	-2	-26	-1
0	-11	5	3	0	-1	-10	2
-2	37	2	0	-2	-3	-10	-2
-2	37	2	0	-2	-3	-10	-2
-2	37	2	0	-2	-3	-10	-2
0	-24	-5	-1	-1	0	-25	0
-1	1	-1	0	1	0	39	2
-2	-13	-13	-7	-4	-1	-11	-3
-2	-13	-13	-7	-4	-1	-11	-3
0	-9	7	5	1	1	-17	0
0	-9	7	5	1	1	-17	0
-1	0	-5	-5	-5	-2	-23	-1
-1	-2	-5	-3	-4	-2	-13	-2
0	3	-1	-1	-4	-1	-20	-3
0	3	-1	-1	-4	-1	-20	-3
1	1	-6	0	2	-1	-4	-1
-2	36	0	-3	-3	-1	-29	-1
-1	3	-2	-5	0	-1	42	0
0	-18	-10	-3	-5	-3	-37	-3
-1	-10	-2	-3	-3	0	-20	-2
0	9	24	12	3	1	-22	3
-1	6	-3	3	0	1	-21	-2
-1	-1	-9	-5	-3	-1	-6	0
-1	-1	-9	-5	-3	-1	-6	0
-1	-1	-9	-5	-3	-1	-6	0
-1	-1	-9	-5	-3	-1	-6	0
-2	25	2	-3	-2	-1	2	-1
-2	-13	13	0	-2	0	-19	-1
-2	-13	4	-1	1	0	40	-1
-2	-13	4	-1	1	0	40	-1
0	-5	-6	4	3	0	-13	0
-1	-1	-2	-3	-6	-3	-44	-4
-1	-1	-2	-3	-6	-3	-44	-4
1	-9	-4	-1	-2	-1	-14	1
0	41	6	4	0	-2	-28	-2
0	41	6	4	0	-2	-28	-2
-3	-5	-5	-7	-7	-1	-3	-1
0	-14	1	-3	-4	-2	-22	-1
-2	10	7	3	0	0	-14	-1
-2	10	7	3	0	0	-14	-1
0	-8	1	-2	-3	-1	-28	1
-2	-13	-1	-1	2	0	-9	-1
0	-4	1	3	-2	0	-1	0
-1	28	-2	-6	-6	-4	-34	-3
-4	23	0	0	-1	-2	-7	-3
-4	23	0	0	-1	-2	-7	-3
1	-23	0	1	0	-2	3	-1
0	12	-1	-1	0	0	34	2
0	12	-1	-1	0	0	34	2
0	12	-1	-1	0	0	34	2
-4	-12	-7	-9	-4	-3	-8	-6
-1	-3	3	3	1	0	-6	2
-1	2	7	3	-2	0	-25	-1
-1	2	7	3	-2	0	-25	-1
-4	-3	-5	-1	-2	0	-23	-3
0	6	7	7	5	1	0	-1
-1	-2	-5	-6	-5	-2	-14	0
-1	-2	-5	-6	-5	-2	-14	0
-1	-2	-5	-6	-5	-2	-14	0
-2	-2	-6	-9	-4	-3	-9	-1
-5	-4	-1	-4	0	-1	7	-3
3	-2	2	2	1	0	-20	-1
3	-2	2	2	1	0	-20	-1
3	12	0	3	2	1	-1	0
3	12	0	3	2	1	-1	0
2	-9	-12	-6	-3	-2	7	1
2	-9	-12	-6	-3	-2	7	1
-2	-9	6	0	-3	2	-10	-1
-2	-9	6	0	-3	2	-10	-1
-1	-4	3	5	0	2	-16	0
-3	-9	-6	-6	-3	-2	-20	-4
-2	-6	-7	-3	-1	-1	29	0
0	2	-5	-2	1	1	-17	-1
0	2	-5	-2	1	1	-17	-1
-1	-2	0	1	-1	-2	-14	-3
-1	-10	-7	0	-1	-1	-12	3
-1	19	8	5	5	1	21	-1
-1	19	8	5	5	1	21	-1
1	-5	12	7	-1	2	-26	2
0	-3	6	3	-1	-3	-9	-3
0	-3	6	3	-1	-3	-9	-3
-1	-1	-4	-5	1	-2	23	0
-1	-1	-4	-5	1	-2	23	0
-1	-1	-4	-5	1	-2	23	0
0	30	5	1	-3	1	-12	-2
0	-19	-9	-7	-4	-1	-23	-1
-2	-7	8	7	2	0	7	-1
-2	-7	8	7	2	0	7	-1
-2	-9	1	-3	-4	-3	-18	-1
0	4	-7	-2	-2	0	-13	2
-1	-10	-8	-3	-3	0	-21	2
-1	-10	-8	-3	-3	0	-21	2
-3	25	-7	-7	-3	-3	6	-2
-1	2	2	3	0	-1	3	-2
-1	-18	5	2	0	-1	-14	-1
-3	-8	4	-1	-5	1	-17	-1
-3	-8	4	-1	-5	1	-17	-1
1	2	-2	-2	0	0	3	-1
1	2	-2	-2	0	0	3	-1
1	2	-2	-2	0	0	3	-1
1	2	-2	-2	0	0	3	-1
-2	-3	-3	-3	-3	-3	-7	-4
-2	-3	-3	-3	-3	-3	-7	-4
0	-23	-2	3	3	0	8	1
0	-18	-9	-6	-4	-2	-17	0
0	-18	-9	-6	-4	-2	-17	0
0	7	0	-3	-2	-2	-11	-1
0	7	0	-3	-2	-2	-11	-1
0	7	0	-3	-2	-2	-11	-1
-1	11	4	2	0	-1	-9	-1
1	-5	9	2	-2	-1	-8	0
1	-5	9	2	-2	-1	-8	0
0	-4	-6	-6	-3	-3	-10	0
-2	-2	0	0	0	1	3	1
-2	-2	0	0	0	1	3	1
-2	34	-3	-2	1	1	-3	0
-2	34	-3	-2	1	1	-3	0
1	-12	14	8	2	1	-8	-1
1	-12	14	8	2	1	-8	-1
-2	-18	-8	-3	-2	-2	-4	-3
-2	-18	-8	-3	-2	-2	-4	-3
-1	9	-5	-2	-2	0	7	-1
-1	9	-5	-2	-2	0	7	-1
-1	9	-5	-2	-2	0	7	-1
-2	-11	5	-5	-4	-3	7	-3
1	4	0	0	2	0	21	-3
-1	-2	0	-1	0	-2	-3	0
-1	-2	0	-1	0	-2	-3	0
-1	-21	-10	-2	-1	-1	-11	-2
0	6	10	6	0	0	7	-1
0	2	2	-1	0	0	-10	0
1	6	2	1	-2	0	1	0
-1	-7	0	-2	-2	0	-4	0
-1	14	-3	-3	-3	-2	-7	-1
-2	40	8	1	0	0	-1	-1
-2	-5	-11	-4	-2	-3	-10	1
0	-15	5	5	1	0	-2	-1
0	-15	5	5	1	0	-2	-1
-3	0	-5	-3	-1	-1	-4	0
-1	11	2	3	2	1	0	-2
-1	11	2	3	2	1	0	-2
-1	-18	-7	-2	-3	-1	-24	-2
-3	-9	-5	-9	-6	-2	4	-2
0	5	5	3	0	1	-8	-1
-2	-2	-11	-9	-6	-6	7	-1
1	4	6	1	1	0	3	1
1	4	6	1	1	0	3	1
-3	-3	-10	-7	-3	-2	-24	0
-3	-3	-10	-7	-3	-2	-24	0
-1	0	-2	-3	-1	0	-11	0
-1	5	9	4	3	1	-4	-3
-1	-4	2	-1	-1	-1	14	-2
-1	-4	2	-1	-1	-1	14	-2
0	45	3	6	5	-1	-1	0
0	45	3	6	5	-1	-1	0
-2	-23	-3	-5	-3	0	-9	2
0	-8	1	0	1	-1	16	0
0	-8	1	0	1	-1	16	0
-1	-3	-6	-3	-6	0	-23	0
0	-5	0	-2	-2	0	-4	-1
0	-5	0	-2	-2	0	-4	-1
-1	-7	-4	-3	-4	0	-5	0
-1	-7	-4	-3	-4	0	-5	0
-1	-5	-7	-9	-3	-2	8	-3
0	-15	0	4	0	0	-15	-1
0	-15	0	4	0	0	-15	-1
0	33	4	2	0	0	0	0
0	33	4	2	0	0	0	0
0	-24	-6	-4	-1	0	5	-1
1	10	-2	9	2	-1	-9	0
1	10	-2	9	2	-1	-9	0
1	10	-2	9	2	-1	-9	0
-2	-17	-6	0	2	-2	44	-4
-2	-17	-6	0	2	-2	44	-4
-2	-6	-4	-7	-3	-2	-2	-1
-2	-6	-4	-7	-3	-2	-2	-1
0	44	8	-1	-1	1	-11	0
-1	-13	8	4	-2	0	0	0
-1	-13	8	4	-2	0	0	0
-1	2	-8	-2	-4	-2	-3	-4
-1	2	-8	-2	-4	-2	-3	-4
0	-16	-2	-2	-2	-1	0	1
0	-4	6	2	2	1	7	1
0	-4	6	2	2	1	7	1
0	0	6	1	-2	-1	-27	2
-1	3	-5	-9	-5	-3	-7	-1
0	3	11	8	3	4	35	0
0	1	-2	1	1	0	-4	0
0	-2	2	2	2	1	1	3
-2	-5	-6	-5	-4	-2	-11	0
-2	-5	-6	-5	-4	-2	-11	0
0	-1	6	5	0	1	-1	-1
0	-1	6	5	0	1	-1	-1
0	-1	6	5	0	1	-1	-1
1	-1	3	3	0	-1	-2	-1
-2	1	4	0	-2	-2	-1	-3
0	24	3	3	1	-2	-21	1
0	24	3	3	1	-2	-21	1
-1	-19	-1	-6	-4	-2	4	-2
-1	-19	-1	-6	-4	-2	4	-2
1	-3	5	7	3	1	-7	-4
1	-3	5	7	3	1	-7	-4
1	-3	5	7	3	1	-7	-4
-1	-2	-1	-1	-1	-1	-3	-2
-2	-10	-5	-4	-2	0	1	2
1	18	10	11	4	4	1	2
1	18	10	11	4	4	1	2
1	18	10	11	4	4	1	2
-2	-14	-13	-8	-1	-3	40	-2
-2	-14	-13	-8	-1	-3	40	-2
-2	-14	-13	-8	-1	-3	40	-2
-2	35	-3	-5	-3	-2	-2	0
-2	35	-3	-5	-3	-2	-2	0
-1	-15	5	-2	-2	-1	-8	0
1	-11	5	4	1	2	1	2
0	-11	-9	-4	-3	-2	-15	-2
0	-11	-9	-4	-3	-2	-15	-2
1	11	7	13	6	2	-5	0
-3	-17	-2	-8	-6	-3	-30	-3
-3	-17	-2	-8	-6	-3	-30	-3
-2	28	8	2	0	0	-8	-3
1	-21	-5	-2	-2	-1	-2	-1
1	-21	-5	-2	-2	-1	-2	-1
-1	-11	-5	-8	-3	-2	24	-1
1	9	19	13	3	0	-9	-1
-1	-7	-13	-10	-7	-1	-16	0
1	3	0	-2	-3	-1	-8	2
1	3	0	-2	-3	-1	-8	2
0	3	4	3	0	1	-12	0
-1	-3	-3	-1	-1	-1	-7	-2
0	-5	-8	-8	-3	-3	7	-1
-1	-7	0	-2	-2	0	-7	2
-1	-7	0	-2	-2	0	-7	2
-2	3	-3	-4	-2	1	11	2
0	-22	-4	-1	-2	-2	16	-1
1	-15	-6	0	2	0	-9	1
1	-15	-6	0	2	0	-9	1
-3	-12	-2	0	-1	-1	-1	-1
1	-7	-2	-2	-1	-1	-12	1
1	-7	-2	-2	-1	-1	-12	1
3	7	12	17	8	3	4	1
1	12	11	17	13	6	43	2
1	12	11	17	13	6	43	2
-4	-18	-14	-15	-9	-4	-22	-3
-4	-18	-14	-15	-9	-4	-22	-3
-2	19	-4	-2	-3	0	-19	-5
1	-13	1	6	4	1	-8	1
1	-13	1	6	4	1	-8	1
-2	-19	-4	-8	-5	1	-12	-1
-2	-19	-4	-8	-5	1	-12	-1
-2	-19	-4	-8	-5	1	-12	-1
0	39	-3	-4	-1	3	-16	0
0	27	-6	-2	-1	0	-19	1
-2	-18	2	-4	0	-3	35	1
1	6	1	-1	-2	-4	-22	1
1	6	1	-1	-2	-4	-22	1
-1	-22	-6	-1	-3	-3	-24	-5
0	-12	5	0	-2	-2	-27	0
-2	-7	-3	2	2	0	-14	-1
-1	0	-9	-6	-5	-4	-24	0
-1	0	-9	-6	-5	-4	-24	0
-1	0	-9	-6	-5	-4	-24	0
2	5	-2	4	3	1	-16	1
0	-1	2	0	1	-1	37	-2
0	-1	2	0	1	-1	37	-2
1	2	-10	3	1	0	-7	1
-2	-3	1	-2	-1	0	32	-2
-2	-3	1	-2	-1	0	32	-2
0	-5	2	0	-2	0	-19	-1
-1	42	-7	-7	-2	-4	26	-3
0	-17	2	-2	-2	0	-20	1
0	-17	2	-2	-2	0	-20	1
-1	-19	-10	-3	0	-1	39	1
0	-14	1	-1	-1	1	-26	1
0	-8	17	11	6	4	10	1
0	-8	17	11	6	4	10	1
-1	10	2	2	-2	-3	-19	1
-1	10	2	2	-2	-3	-19	1
1	-13	-1	-4	-2	-1	-18	0
1	-11	-1	2	1	0	-8	0
0	-8	-4	-1	1	1	54	0
0	46	0	1	1	-1	-5	1
0	46	0	1	1	-1	-5	1
0	6	5	3	1	0	32	-1
-2	-15	7	0	-3	-1	-8	0
-1	9	-1	1	2	0	28	-2
-1	9	-1	1	2	0	28	-2
2	2	24	20	7	4	-8	0
0	-8	-5	-7	-4	-3	-41	-3
1	1	0	-3	-1	1	-7	1
-3	-5	0	-2	-4	-1	-19	-1
-1	0	-7	1	0	0	-22	2
-1	0	-7	1	0	0	-22	2
-1	14	-2	-4	-4	-2	-3	-1
-1	3	-3	-5	-2	0	-31	-2
-1	-24	3	6	3	1	3	-1
-1	-24	3	6	3	1	3	-1
2	-6	-5	-2	0	-1	2	0
2	-6	-5	-2	0	-1	2	0
0	11	-3	-1	0	0	40	-2
-1	-18	0	1	0	-1	-3	-3
0	-10	-2	1	-3	0	-7	2
-1	-4	0	-2	-4	0	-28	0
0	2	-3	-2	-2	0	-8	-3
-1	3	-3	-2	-2	-1	-6	-1
-1	3	-3	-2	-2	-1	-6	-1
-1	-1	-3	-5	-3	-2	-2	1
-1	-1	-3	-5	-3	-2	-2	1
2	0	2	3	2	3	-28	2
-3	-2	3	2	2	0	-11	0
0	-5	-5	-4	-6	-1	-19	3
0	-5	-5	-4	-6	-1	-19	3
-1	33	0	1	-1	-2	-1	1
0	-7	1	2	1	1	-2	-2
-1	-16	-2	0	-1	-1	-13	0
-1	-16	-2	0	-1	-1	-13	0
-4	-9	6	1	1	-2	7	1
-1	-9	1	-2	-4	0	-21	-1
0	10	2	1	0	0	3	1
0	10	2	1	0	0	3	1
1	-9	2	2	0	1	-11	-1
1	-9	2	2	0	1	-11	-1
-4	-5	-6	-3	-4	-3	-17	-1
-1	2	3	1	-1	0	-8	-1
-1	0	-3	1	-3	-2	-29	-1
-1	1	-5	-4	-1	-1	-9	-3
1	38	-5	-3	0	0	-24	0
-2	19	1	-1	-2	0	-4	-1
-3	-20	-7	-7	-7	-4	-23	-3
0	-12	2	1	1	0	-6	1
3	-10	-2	-1	-3	-3	-21	2
3	-10	-2	-1	-3	-3	-21	2
0	2	4	1	-1	0	-9	2
0	2	4	1	-1	0	-9	2
2	-10	4	5	3	2	-14	0
2	-10	4	5	3	2	-14	0
0	28	-7	-11	-9	-3	-14	-2
8	39	7	7	1	1	-21	0
-3	-13	3	1	0	-1	-5	-1
-3	-13	3	1	0	-1	-5	-1
-3	-21	-1	-3	-4	0	-3	0
-3	-21	-1	-3	-4	0	-3	0
-3	-21	-1	-3	-4	0	-3	0
1	-5	0	-3	-4	0	-2	-2
-1	4	1	2	0	-1	2	-2
-1	4	1	2	0	-1	2	-2
0	1	-3	-5	-6	-3	-36	-1
0	6	9	4	1	1	15	1
2	2	9	7	6	1	-3	0
-1	6	-6	-4	0	0	6	-1
-1	6	-6	-4	0	0	6	-1
-1	17	-4	0	-2	-4	-18	1
-3	-27	-5	-8	-4	-2	-10	1
0	-15	7	7	4	0	-13	-4
0	-12	-5	2	-2	-1	-24	0
0	-12	-5	2	-2	-1	-24	0
-1	3	-5	-5	3	1	33	-1
-1	3	-5	-5	3	1	33	-1
-1	-9	1	-3	-2	0	-6	0
-1	-9	1	-3	-2	0	-6	0
1	-3	-9	-2	-1	-2	-16	-3
1	-3	-9	-2	-1	-2	-16	-3
-2	-4	-2	-1	-2	-1	-26	0
1	6	0	3	-1	-3	-19	-1
0	33	6	-2	-1	1	-18	-1
0	33	6	-2	-1	1	-18	-1
-2	-8	0	0	-3	-3	-24	-1
0	-16	-3	-4	-4	-2	-39	-1
0	-16	-3	-4	-4	-2	-39	-1
-2	-22	-4	-9	-5	-3	-10	-1
0	15	3	12	5	2	-19	0
0	7	2	4	0	1	-37	0
-1	-23	-10	-13	-7	-1	0	-1
0	0	3	-2	-3	0	-23	-1
0	3	-2	-4	1	-1	19	-1
-1	2	-3	-3	-4	-2	-26	-1
0	-2	-1	1	1	-2	12	-1
0	-2	-1	1	1	-2	12	-1
-2	-4	1	1	1	1	-10	-2
-1	18	-5	-6	-5	-5	6	-5
-3	7	-1	-1	-1	-2	-24	1
-3	7	-1	-1	-1	-2	-24	1
-3	7	-1	-1	-1	-2	-24	1
1	-10	0	-1	0	-1	-21	0
-1	-13	-7	-2	0	0	-6	0
0	-5	6	5	6	1	6	-1
0	-5	6	5	6	1	6	-1
1	-11	-1	-3	-2	0	-12	-1
1	-11	-1	-3	-2	0	-12	-1
0	0	-1	-4	-4	-1	-15	-2
-1	33	6	1	0	1	9	0
-1	-11	-5	-3	-2	-1	-21	0
1	-12	6	8	4	1	3	1
0	-7	-2	-3	-1	1	-34	0
0	-17	-6	-4	-1	-1	-13	-2
1	-20	-6	1	1	-4	-10	-3
1	-20	-6	1	1	-4	-10	-3
1	-20	-6	1	1	-4	-10	-3
0	-24	10	8	6	4	10	2
0	-12	1	1	-3	-1	-14	-2
0	-2	3	1	-1	-1	-11	-1
-1	0	-2	-2	0	2	9	1
1	17	13	3	-3	-2	-14	-1
1	17	13	3	-3	-2	-14	-1
-1	18	-4	1	-1	-2	-15	0
-1	18	-4	1	-1	-2	-15	0
0	-8	11	4	1	-2	12	1
0	-8	11	4	1	-2	12	1
0	-14	3	2	0	1	-15	-1
0	-9	-6	-2	-1	1	1	0
-1	-5	1	-1	-1	0	-7	1
-1	-5	1	-1	-1	0	-7	1
-2	7	5	2	-1	0	-11	-1
-2	7	5	2	-1	0	-11	-1
-2	16	0	-7	0	-1	39	-2
-1	1	-4	-3	-4	-2	-9	-1
1	-16	-5	-7	0	-3	30	-2
1	-13	0	-2	0	0	-20	-2
0	6	-4	-3	-2	0	-6	0
1	-12	-7	-1	-3	1	-18	3
-3	-18	-8	-6	-3	-1	-3	-1
-3	-18	-8	-6	-3	-1	-3	-1
0	3	-2	1	0	-1	-16	-1
0	3	-2	1	0	-1	-16	-1
-2	4	4	0	0	-1	-23	-2
0	20	12	5	2	1	-5	1
-1	43	-8	-9	-5	-2	-9	-3
1	-22	15	13	6	3	-4	3
1	-22	15	13	6	3	-4	3
-2	-6	-15	-14	-7	-5	-15	-5
-1	-16	-1	4	3	2	-13	2
-1	-13	11	6	0	1	-8	0
0	0	0	0	-2	0	-21	-3
-2	-4	-2	-2	-4	-2	-10	1
-2	-4	-2	-2	-4	-2	-10	1
-1	5	1	0	-3	1	-7	-3
-1	5	1	0	-3	1	-7	-3
2	24	-1	-1	4	0	37	3
-1	-27	5	8	3	0	-6	-1
-1	-27	5	8	3	0	-6	-1
0	10	-2	0	-2	-2	-22	-3
-1	-23	-5	-4	-4	-2	-21	-3
-1	-23	-5	-4	-4	-2	-21	-3
-4	0	2	-2	-2	0	-21	-1
0	8	1	5	1	1	-12	2
0	8	1	5	1	1	-12	2
2	-1	-12	-1	2	0	46	1
1	25	-4	-2	-3	-1	19	-1
1	25	-4	-2	-3	-1	19	-1
1	-13	-2	-7	-5	-2	-14	-1
1	-13	-2	-7	-5	-2	-14	-1
-1	-18	-6	-3	-3	-2	-32	-2
1	-11	0	0	-2	-2	-14	-1
0	-12	-5	-4	0	-1	-14	-1
0	-12	-5	-4	0	-1	-14	-1
-2	14	2	0	-1	0	-39	-2
-1	-11	-2	-5	-4	-2	-20	-2
-1	-11	-2	-5	-4	-2	-20	-2
-1	-11	-2	-5	-4	-2	-20	-2
0	42	6	4	1	-1	11	0
0	42	6	4	1	-1	11	0
0	42	6	4	1	-1	11	0
3	13	-10	-10	-1	-2	10	1
2	-9	5	5	6	1	25	0
0	2	-7	-5	-3	-2	-6	-1
-5	-14	1	1	1	-1	2	-1
-5	-14	1	1	1	-1	2	-1
-5	-14	1	1	1	-1	2	-1
-1	36	-2	-3	-1	0	-6	1
-1	36	2	5	0	-2	-10	0
-1	36	2	5	0	-2	-10	0
-3	-12	0	-3	0	-4	4	-5
0	-9	5	2	0	2	3	0
0	-9	5	2	0	2	3	0
-5	-5	2	-2	-1	1	-15	2
-5	-5	2	-2	-1	1	-15	2
-5	-5	2	-2	-1	1	-15	2
-5	-5	2	-2	-1	1	-15	2
0	9	-11	-5	-4	-3	-4	-4
1	41	-4	-3	-1	0	8	2
4	12	5	3	0	1	-33	1
0	-19	1	-1	-1	0	13	-2
0	-19	1	-1	-1	0	13	-2
-4	-14	2	1	-2	-1	-14	-2
-4	-14	2	1	-2	-1	-14	-2
-1	-7	-10	-5	-1	-1	-14	0
-1	-7	-10	-5	-1	-1	-14	0
1	6	1	2	1	0	2	0
1	6	1	2	1	0	2	0
2	36	0	0	-1	-3	-32	0
2	36	0	0	-1	-3	-32	0
2	-13	1	0	2	0	27	1
2	-4	-4	-1	0	-2	-32	-1
-1	-13	-4	-5	-1	-2	33	-1
-2	-7	-1	0	-3	0	-23	-1
-2	-7	-1	0	-3	0	-23	-1
2	6	-2	6	1	0	-15	1
2	6	-2	6	1	0	-15	1
-1	17	1	2	-4	-3	-31	0
-5	41	0	-1	1	-1	-16	-2
-1	-24	-6	-2	0	-2	-13	1
0	-11	2	3	1	3	-13	0
0	-11	2	3	1	3	-13	0
-1	-18	-3	-1	-1	-1	-5	-1
-1	-18	-3	-1	-1	-1	-5	-1
-1	31	-3	-4	-2	0	-4	-3
-1	31	-3	-4	-2	0	-4	-3
-1	-22	3	2	-2	0	-18	-2
-1	-22	-5	-5	-4	-1	0	-1
1	30	5	3	3	3	8	3
1	4	-3	-1	-3	-1	-17	-1
1	4	-3	-1	-3	-1	-17	-1
-3	-15	-4	-2	4	1	56	0
0	-2	4	1	-2	0	-9	0
0	-2	4	1	-2	0	-9	0
0	-19	2	-2	-4	-1	-25	-1
0	-22	-2	1	1	1	-4	-3
0	-22	-2	1	1	1	-4	-3
-2	3	-3	-3	-4	-2	-10	-4
-1	-13	3	4	4	0	47	0
-1	-13	3	4	4	0	47	0
-3	2	-4	-4	-3	-4	-13	-3
-3	2	-4	-4	-3	-4	-13	-3
-3	2	-4	-4	-3	-4	-13	-3
-1	25	16	9	2	2	-18	1
0	-21	-6	-4	-2	-2	-6	-1
0	-21	-6	-4	-2	-2	-6	-1
-3	13	-13	-10	-7	-4	-9	-4
-1	-14	-8	-8	-5	-1	-19	1
-1	-14	-8	-8	-5	-1	-19	1
1	8	8	6	-1	1	-16	2
1	8	8	6	-1	1	-16	2
-1	27	2	-3	-3	-1	-35	3
-1	27	2	-3	-3	-1	-35	3
0	13	4	1	2	1	-6	0
0	13	4	1	2	1	-6	0
0	-27	-2	-1	-4	0	-26	0
0	-6	7	4	0	4	1	2
0	-6	7	4	0	4	1	2
-2	3	-3	-3	-2	-1	-14	1
1	29	-2	0	1	-1	37	-1
1	29	-2	0	1	-1	37	-1
1	29	-2	0	1	-1	37	-1
-1	4	-1	-1	0	1	-23	2
-1	-7	-7	-4	-2	-1	-16	-3
0	-12	6	3	0	-1	-23	-1
0	-12	6	3	0	-1	-23	-1
-1	7	4	-3	-2	-1	-6	-4
-1	7	4	-3	-2	-1	-6	-4
-2	27	-5	-2	0	2	-8	-1
-2	27	-5	-2	0	2	-8	-1
-2	27	-5	-2	0	2	-8	-1
-1	-14	-5	-3	-2	-3	-16	-1
-3	-30	-2	0	-3	-2	-17	-4
2	6	0	-2	-2	0	-24	2
-2	-18	-5	-4	-4	-3	-3	-2
-2	-18	-5	-4	-4	-3	-3	-2
-2	-18	-5	-4	-4	-3	-3	-2
-1	0	-3	-8	-5	0	-29	-1
1	32	4	7	3	0	3	0
1	32	4	7	3	0	3	0
-2	31	6	2	-2	-2	-24	-2
-5	2	1	-4	-5	-2	-7	-2
-5	2	1	-4	-5	-2	-7	-2
0	-21	-2	-2	-2	0	-1	-2
0	2	-4	-1	-1	-3	-20	0
0	2	-4	-1	-1	-3	-20	0
0	2	-4	-1	-1	-3	-20	0
0	-3	4	3	3	3	41	1
0	-3	4	3	3	3	41	1
0	-3	4	3	3	3	41	1
0	7	6	5	-1	0	-4	-1
0	7	6	5	-1	0	-4	-1
0	7	6	5	-1	0	-4	-1
0	0	-3	-3	-2	-1	9	-2
0	0	-3	-3	-2	-1	9	-2
0	0	-3	-3	-2	-1	9	-2
1	16	7	3	2	-1	-22	0
-1	-2	-4	-5	-2	-1	8	1
-1	-2	-4	-5	-2	-1	8	1
-2	-11	-2	0	-2	-1	-21	2
-1	-9	-9	-5	-3	-3	-25	-1
-1	25	3	3	-1	1	-25	-1
-3	-19	-4	-5	-5	-1	-19	-1
-3	-19	-4	-5	-5	-1	-19	-1
-3	-19	-4	-5	-5	-1	-19	-1
-3	-19	-4	-5	-5	-1	-19	-1
-2	-19	-5	-3	-2	-1	-25	-1
[truncated: 9,380 more rows]
