# Supplementary material for: Flexible Virtual Reality System for Neurorehabilitation and Quality of Life Improvement
Source: Sensors (Basel). 2020 Oct 23;20(21):6045. doi: 10.3390/s20216045 (PMC7672612; doi:10.3390/s20216045)
Supplement: Supplementary file 1 [file sensors-20-06045-s001.zip › S4_EMG/User3/Box3.txt]

0	0	0	0	0	0	0	0
0	0	0	0	0	0	0	0
-1	-3	-2	-2	-3	-2	-2	0
1	0	0	1	1	-1	-1	-1
-1	-3	-5	-6	-6	-4	-1	-2
-6	-11	-8	-4	1	-1	-5	-3
-6	-11	-8	-4	1	-1	-5	-3
0	2	1	2	0	-1	1	-3
0	1	0	-2	-2	0	-2	-3
-3	-5	-5	-2	-4	-4	-3	-1
-3	-5	-5	-2	-4	-4	-3	-1
-1	1	4	0	2	0	3	3
-1	0	0	-1	1	1	0	-3
-1	0	0	-1	1	1	0	-3
0	1	6	4	2	1	1	1
4	-3	-6	-2	-5	1	-2	4
4	-3	-6	-2	-5	1	-2	4
1	-2	-1	-2	-2	0	2	1
-4	-4	-5	-1	-1	1	-2	-2
1	3	3	1	0	0	1	-3
1	-1	-2	-3	-2	-2	-2	3
-4	-2	0	0	1	-4	-5	-1
2	1	1	1	0	0	-3	-4
-5	-2	-3	-2	-3	-3	-1	-3
-2	-6	-3	-4	-1	1	-1	-1
2	4	5	2	-3	0	0	-1
-8	-4	-2	1	0	-2	-2	-4
-2	1	1	-1	-2	-1	3	0
-4	-8	-9	-5	-2	-2	-1	-3
-1	0	2	1	2	4	0	-2
-1	-3	-1	-1	0	-1	-2	1
-4	-8	2	3	1	1	-2	-7
-2	0	2	-1	-3	-3	-2	-6
0	-1	-2	0	1	-1	-9	0
5	1	-1	2	-2	0	1	0
-3	-5	-5	-4	-9	-7	0	0
-3	-5	-5	-4	-9	-7	0	0
-1	-1	2	-2	0	-3	0	-2
0	0	-3	-2	-1	-1	2	8
-2	-4	-2	0	-3	-4	-6	-7
-3	2	-3	-1	-1	-1	-4	-12
0	0	1	3	3	2	-1	2
5	5	5	2	0	-1	-4	-1
-2	-2	-3	-1	-2	2	2	0
-1	0	-1	-1	-3	-4	-4	1
0	0	1	0	1	3	5	5
-2	-3	-4	-4	-2	-3	-3	0
-5	-2	-3	-4	-2	-1	-3	-6
-16	-9	-2	-2	1	3	-2	-5
4	2	0	-1	0	-2	-1	0
4	3	2	2	2	-1	2	3
7	3	2	1	-2	-3	-2	-1
1	0	1	1	0	1	0	-4
0	0	1	-2	-3	-3	2	4
1	3	5	-1	-2	-2	-5	-3
-7	-5	-3	-1	-1	-2	0	-2
1	0	1	2	0	-2	-1	2
1	1	0	-2	-1	1	1	1
-9	-4	-4	2	3	0	-1	-7
5	-1	0	1	2	0	-3	-2
4	0	-3	-2	-2	-1	-1	1
4	2	2	-1	-1	0	3	5
3	2	0	-1	-2	-1	3	1
-6	-7	-4	-5	-2	-4	-6	0
6	10	4	5	4	6	2	1
1	5	3	3	-1	0	-1	-1
-19	-18	-6	-5	-1	-4	-5	-9
1	8	19	8	4	2	0	-1
-1	-2	3	0	0	8	11	5
2	4	2	1	-2	1	3	3
0	-5	-9	-4	1	5	3	2
-3	1	-3	-5	-7	-6	-5	-8
1	3	1	3	7	6	8	3
0	-4	-3	-5	-1	-6	-5	-1
-1	0	-2	-1	0	-1	-2	-2
7	9	-5	-4	-3	-5	-5	-7
-1	-2	0	3	0	2	1	0
-14	-17	-6	-3	-1	-2	-2	-1
-1	1	1	-2	-6	-1	0	2
-1	1	1	-2	-6	-1	0	2
-5	-3	0	-2	-1	-4	-2	-1
3	-2	-5	-1	-2	-3	-2	1
-1	2	2	2	-2	-1	0	-2
6	1	-3	0	5	3	2	7
0	3	3	0	-1	-2	0	-3
1	0	-2	-1	-4	-1	-2	-1
-3	-5	-1	-2	-1	-2	0	0
-4	-3	-1	-2	2	1	0	-3
-1	1	-1	0	1	-2	0	-1
-3	-3	0	1	-2	-2	0	-1
-7	-8	-6	-3	-1	0	-2	-4
-7	-8	-6	-3	-1	0	-2	-4
3	3	0	-1	0	0	-1	1
-2	1	-1	-1	-3	-2	-2	-2
-6	-2	2	0	1	-2	-2	-5
0	1	1	1	-2	0	0	1
-6	-3	2	-3	-4	-5	-4	-4
-9	-8	-3	-1	-1	2	0	-5
0	-4	-3	-1	2	4	2	-1
-4	-5	-1	0	-1	-3	-1	-3
1	-6	-5	-3	-4	-1	0	2
1	0	0	1	-1	-1	2	0
1	3	2	7	6	3	3	6
3	3	1	-2	0	-3	-2	-1
-2	-1	-1	-3	-8	-4	-4	-5
-2	0	0	-1	-1	3	-1	-3
0	-1	-1	-2	-2	-2	-2	2
1	3	-2	-1	1	1	-1	-4
1	3	-2	-1	1	1	-1	-4
-8	-6	-5	-4	-5	-5	-3	1
0	-4	-1	1	4	0	1	0
0	-4	-1	1	4	0	1	0
0	-1	-1	-1	-3	-1	0	0
0	-1	-1	-1	-3	-1	0	0
0	2	-1	1	-1	2	1	1
0	2	-1	1	-1	2	1	1
2	-3	-1	-1	-1	0	-1	-1
2	-3	-1	-1	-1	0	-1	-1
1	1	1	0	-6	-4	-2	-4
1	1	1	0	-6	-4	-2	-4
-2	-1	-2	-3	-3	-2	-2	2
-1	-1	0	-3	-1	-3	-2	-3
1	0	-2	-1	-1	1	0	0
1	0	-2	-1	-1	1	0	0
1	0	-3	-1	-2	-2	-2	2
0	0	0	-1	-2	0	-2	-1
-1	2	0	0	2	0	0	-3
-1	-2	-3	-4	0	3	2	1
-1	-2	-3	-4	0	3	2	1
1	4	-2	-5	-5	-5	-3	-3
2	2	1	1	3	0	-2	2
-3	-6	-2	1	0	-2	-2	0
0	-1	-3	0	-1	1	0	0
0	-1	-3	0	-1	1	0	0
0	1	2	2	7	4	0	-2
-1	-4	-5	-3	-3	-1	-3	-2
-2	1	1	0	-8	-4	-1	-1
-3	-3	-1	-3	-4	-3	-3	-1
-3	-3	-1	-3	-4	-3	-3	-1
-2	-8	-4	-1	1	-3	-2	2
3	3	0	-5	-2	0	1	1
3	3	0	-5	-2	0	1	1
-4	-1	-2	1	0	-2	-3	-4
-4	-1	-2	1	0	-2	-3	-4
-1	1	2	2	2	0	-3	-5
-3	-4	-3	-2	0	-2	-3	-4
0	1	0	2	0	3	-1	1
3	4	4	4	-2	-1	-2	0
3	4	4	4	-2	-1	-2	0
-3	-2	0	0	-1	-1	2	0
1	-4	-1	-4	-6	1	4	6
-5	-5	-2	1	5	-1	-1	-3
-5	-5	-2	1	5	-1	-1	-3
-5	-5	-2	1	5	-1	-1	-3
-4	-2	-3	-1	0	-3	-3	-1
3	5	2	-2	-6	-3	-2	-2
3	4	3	4	5	2	-1	1
1	9	6	5	-1	0	-3	-4
-4	-2	-3	-1	-1	2	-1	-7
-3	1	0	-2	0	0	-2	-5
1	3	1	-3	1	1	0	1
-2	-5	-5	-2	-4	-2	1	0
-2	-5	-5	-2	-4	-2	1	0
-3	-6	-3	-2	1	-1	0	1
-3	-6	-3	-2	1	-1	0	1
2	-4	-4	0	-1	0	2	4
2	-4	-4	0	-1	0	2	4
0	0	0	-1	0	-1	-2	-1
0	1	3	2	-1	1	-1	0
-4	-3	-2	-1	-2	0	0	2
2	-1	-3	-4	-4	-3	0	3
2	2	1	-3	-2	0	0	-2
2	2	1	-3	-2	0	0	-2
-3	-1	-3	-5	-5	-3	-1	0
-3	-1	-3	-5	-5	-3	-1	0
-5	-2	-2	-1	1	-3	-5	-5
-5	-2	-2	-1	1	-3	-5	-5
2	4	-3	-3	-3	-5	-5	-4
-2	3	0	3	1	-2	-1	0
-4	-4	1	2	0	2	0	1
0	0	4	2	1	1	-1	-1
2	-2	0	2	0	2	3	0
2	-2	0	2	0	2	3	0
-1	-3	0	1	-2	-4	-2	-1
-1	-3	0	1	-2	-4	-2	-1
-1	-2	-1	0	-1	-2	-2	-1
1	2	0	1	-3	0	-1	1
10	14	2	1	0	1	2	2
26	29	11	3	2	6	8	6
26	29	11	3	2	6	8	6
-2	-9	-8	-2	-3	0	0	2
-13	-15	-4	0	1	1	1	-1
-19	-6	6	-6	-6	-13	-13	-9
-5	-3	1	0	0	1	-2	-1
4	13	17	11	1	-1	-3	-2
11	8	6	-5	-3	-4	2	1
1	-9	-9	-6	-1	1	2	2
7	2	0	4	1	3	2	5
1	-3	-7	-2	-3	3	2	1
7	6	8	3	-3	0	2	1
7	6	-6	-5	-2	1	1	4
2	4	0	-1	1	2	0	0
0	-3	-7	-4	-5	-4	-3	-3
12	12	6	4	4	3	4	3
2	-5	-8	-6	0	0	0	1
-6	-3	-1	-1	-2	-3	-6	-4
3	-1	-9	-5	-4	-2	0	1
-3	-3	-1	0	1	0	0	-1
-17	-20	-20	-6	-2	-2	-3	-6
-1	-10	-19	-11	-5	-3	3	1
-2	5	10	2	1	-2	-4	-2
-1	-2	-1	-1	-1	-1	0	-2
0	-3	-7	-2	-1	-2	-2	-1
7	21	37	19	10	5	2	2
-2	-9	-14	-7	-3	1	0	0
-5	-5	-4	1	0	-1	-2	-2
6	8	4	5	0	-1	-2	1
-3	1	8	5	0	-4	0	-2
1	7	11	4	3	-1	-3	-1
-4	-5	-12	-8	-5	3	0	-3
0	-9	-17	-12	-6	0	0	1
-2	-1	-3	0	0	2	-1	0
1	4	7	8	2	-1	-1	-1
-1	-3	-5	-2	-1	0	-1	-1
-3	-6	-3	0	-1	1	1	-1
0	0	-2	-4	-1	-2	-3	-1
-1	-6	-7	-4	-5	-2	-2	1
-3	-1	-2	-2	-4	0	0	-2
-1	-1	-6	-2	-1	0	1	1
-1	-3	-2	-4	-5	-3	-2	-1
-3	0	-4	-2	1	-1	-2	-2
1	0	1	2	3	-1	-2	-1
-3	0	1	-1	-1	0	-1	0
1	2	6	4	-2	-3	-2	-1
1	1	1	-1	-1	0	-1	0
-1	1	4	4	0	-5	-2	-2
0	-1	-3	-3	0	2	0	1
0	0	0	1	3	0	-1	-1
-1	0	-2	-2	3	1	1	-1
-2	3	8	3	2	3	0	-2
1	-2	-5	-6	-4	-2	-2	0
-2	-2	0	0	-4	-2	-3	-2
-1	-1	-2	-2	-3	-2	-2	-3
-1	-3	-5	-5	-3	-2	-3	-2
0	0	0	3	-4	-2	-4	-1
0	0	0	0	0	-1	0	-2
-1	-2	2	1	-1	-1	0	2
-1	4	4	4	3	1	0	0
-2	-3	-4	-4	-6	-2	-1	-2
1	-2	-2	-2	1	-1	-1	0
1	-1	-2	0	-1	0	-1	0
-1	0	-2	0	-1	0	-1	1
0	-1	0	-2	-1	-1	-1	0
-1	1	-1	1	1	1	2	0
-3	-2	-2	-4	-3	-3	-1	0
0	0	0	0	-2	0	-1	0
1	1	2	1	0	-2	0	1
0	0	-2	-3	-3	-1	-2	1
0	-2	-2	-1	0	0	-1	-1
0	1	-2	0	2	-1	1	0
-3	2	4	2	1	1	0	0
-1	-4	-1	-1	-1	-3	-1	-1
-1	-3	-3	-2	-1	0	-2	-1
-2	-2	-1	-2	-1	-2	0	0
-2	-1	-4	-1	2	-1	-1	0
1	-1	-1	-1	-1	-1	0	1
0	1	0	0	0	2	1	1
0	0	-2	0	-2	-1	-2	-1
-2	0	-3	-3	0	-2	1	0
0	-1	1	1	0	2	1	0
1	-1	-2	0	-1	-2	-3	0
1	5	6	3	2	-1	0	-1
-1	-2	-5	-2	-1	-1	-1	0
-1	-2	1	0	-2	1	-1	-1
1	0	1	0	-2	1	0	-1
-1	3	9	4	1	3	-1	-1
-2	-1	-4	-1	-1	-1	1	-2
-1	-2	0	-1	-3	0	-1	-2
-1	-2	0	-1	-3	0	-1	-2
0	-1	-2	-3	-2	-1	0	0
1	0	-2	-1	1	0	3	2
1	0	-2	-1	1	0	3	2
-1	1	-3	0	-2	-4	-1	-2
2	-1	-3	-1	-2	-3	-1	-1
0	-2	-6	-2	-3	-4	-1	-1
0	-2	-6	-2	-3	-4	-1	-1
-1	-2	-1	-3	-1	1	-1	-1
-1	-2	-1	-3	-1	1	-1	-1
0	0	-1	0	-1	-1	0	-1
0	-1	1	0	0	-2	0	0
-1	0	-1	-1	0	1	-1	0
-3	-1	-2	-2	-2	2	-1	0
-1	-2	0	-1	1	1	1	-1
-2	-1	1	1	-1	-2	-1	0
-2	-1	1	1	-1	-2	-1	0
-1	0	-2	-1	1	0	-1	-1
-1	0	-2	-1	1	0	-1	-1
1	0	0	-2	-1	-1	2	-1
1	0	0	0	-2	-1	-2	-2
0	-2	0	-1	-3	-1	-1	0
0	0	-1	-1	-1	0	-2	-1
-1	-1	-2	-2	-2	-1	1	0
-1	-1	-2	-2	-1	-3	0	0
-1	-2	-3	-2	0	2	0	-2
-3	0	0	-1	1	0	0	0
-1	-2	-2	-4	-3	-1	0	0
1	-1	-1	-2	0	0	0	0
1	-1	3	3	2	0	-1	-1
1	-1	3	3	2	0	-1	-1
-1	0	-1	-1	0	-4	0	-1
-1	0	-1	-1	0	-4	0	-1
-1	2	2	3	0	2	-1	-1
-2	-1	0	0	0	-2	-1	-2
0	1	5	4	-1	-3	0	0
0	2	4	4	0	0	-3	0
-1	-3	-9	-6	-2	-2	-2	1
1	0	7	2	3	2	-1	-1
0	-1	-12	-8	-5	0	-1	1
0	3	-12	-3	-3	0	-1	-1
-4	-5	-2	2	-1	-1	-3	-2
-3	-1	8	1	-2	-3	-4	-4
-1	-5	4	-2	-5	-3	-3	-3
-6	-4	8	8	4	2	-2	-3
0	-3	-3	-4	-1	-1	-2	0
1	1	9	4	1	-1	-2	-3
0	-2	-7	-3	-1	-2	0	0
0	-2	-7	-3	-1	-2	0	0
5	6	2	0	-3	0	3	2
-2	-5	-5	4	3	1	1	-2
-2	-5	-5	4	3	1	1	-2
4	7	9	0	0	3	1	2
8	12	-1	0	1	0	-1	4
-3	-1	5	4	1	-2	-2	-4
-10	-8	-7	-3	-4	-4	-4	-8
-4	-4	-2	3	2	-1	1	-2
-4	-4	-2	3	2	-1	1	-2
8	3	-4	-4	0	1	2	7
-3	0	-1	1	0	-2	0	-1
1	1	-3	-1	-4	4	0	3
3	-1	-3	2	-3	-4	-1	0
-2	-5	-1	-2	-2	-9	-2	2
-2	-5	-1	-2	-2	-9	-2	2
-9	-5	-2	0	-1	-2	-7	-10
-1	-2	0	-4	-2	-1	-8	-8
-1	0	-1	0	-3	0	1	2
-2	0	-3	-1	-1	2	9	4
0	0	0	-1	-3	1	-8	-2
3	1	1	1	3	2	3	2
-3	-4	-4	-4	-3	-1	-4	-3
-2	1	-4	-1	1	4	1	-1
-5	2	23	14	6	-3	-1	-3
-5	2	23	14	6	-3	-1	-3
2	-6	-12	-11	-8	-2	1	3
-4	3	6	4	4	0	-10	-13
-3	-2	-6	-5	1	1	-2	-3
3	-1	-5	-4	-1	-1	1	6
1	9	-5	6	3	3	2	2
1	9	-5	6	3	3	2	2
1	9	-5	6	3	3	2	2
0	-13	-21	-21	-18	-10	3	3
-1	1	-4	-2	2	5	1	-3
-4	6	15	9	5	-2	-13	-17
-4	6	15	9	5	-2	-13	-17
12	11	13	2	-4	1	4	3
-2	-9	0	1	0	-6	-8	-8
27	35	-11	-15	-9	-3	3	10
-9	-15	5	12	5	7	9	8
-17	-13	-11	0	1	2	-3	-9
-8	-16	-4	-4	-1	-1	-1	3
-3	-5	9	5	3	3	2	4
-6	-14	-15	-4	0	11	14	9
5	2	-10	-7	0	-1	-4	0
4	12	4	-3	-3	-6	-7	-4
0	-5	-8	-3	-3	0	-6	-5
2	-1	-6	-4	-3	-4	6	5
-1	-2	0	-2	0	-1	-2	-1
-1	-7	-8	-4	-3	0	1	2
0	-5	-2	2	-3	0	1	2
-5	2	11	0	0	1	-5	-4
2	-1	-1	3	2	3	2	0
11	4	-3	1	3	-1	-5	-2
-1	0	-7	-2	2	1	-2	-2
4	-2	-8	-3	-1	-6	-4	0
1	-2	-2	0	2	2	-9	-13
1	-1	1	-1	0	2	3	5
0	3	4	3	-2	0	4	4
-5	8	23	7	5	3	1	-1
-8	-5	18	5	1	-5	-6	-6
5	2	-5	1	-1	-1	2	2
6	0	-6	-2	1	0	0	3
1	1	-9	-8	-7	-8	-4	-6
-2	-3	-6	1	1	0	-5	-4
11	2	-6	-3	-3	1	-1	-4
3	-3	1	0	0	3	6	6
-6	-4	-13	-4	-4	-2	0	-6
1	2	-2	-2	-3	-3	-3	-3
-2	-2	3	0	0	0	-1	-2
-5	1	6	2	3	2	1	-1
-5	-4	-8	-3	-2	-3	-2	-1
0	-2	-4	-1	1	-3	-8	-3
-1	-2	-1	0	1	0	-5	-3
-3	1	-2	-5	-4	-5	-2	-3
4	1	-1	-3	-4	4	5	7
1	4	5	2	0	0	1	-3
-2	-2	-1	2	2	0	1	2
-1	-3	-2	-1	0	-2	2	-2
5	7	3	1	1	-7	-9	-8
-4	-5	-3	-2	-2	-1	2	3
-1	-4	1	-2	-2	0	-4	-6
1	-1	-2	-1	-2	-2	2	3
0	-3	0	-2	2	-2	1	0
-3	-5	-3	-1	-4	-2	0	-3
-7	-7	2	2	-1	-1	0	-3
-2	-3	-2	-2	-3	-1	-1	-2
3	1	2	4	2	-6	-19	-17
1	3	-2	-1	-6	-3	-4	-4
1	1	-4	0	4	3	1	3
-5	-4	-4	-5	-7	-6	-1	-4
-1	0	0	3	6	3	4	2
-1	-1	1	3	5	3	4	2
2	0	2	0	2	1	-3	-1
-2	1	1	3	-2	-1	-2	-4
-6	-5	-4	-4	-4	-1	-2	-4
0	-1	-4	-2	1	-2	-1	0
-1	-5	-10	-19	-12	-2	-3	1
-5	-4	0	-2	-4	-4	-1	-1
6	5	0	-1	-2	-5	-8	-5
10	22	10	17	9	-1	-1	0
3	3	4	8	7	2	4	4
-20	-15	6	4	-1	2	0	-6
28	23	-2	1	0	-8	4	8
-6	-7	-16	-4	4	4	-3	-2
-6	13	32	36	1	-6	-11	-13
29	36	-18	-13	5	9	6	11
-5	-4	-4	8	-1	-4	-8	-8
-11	-22	-27	-17	-2	9	10	6
7	12	59	55	65	24	3	-1
13	14	33	23	-9	2	6	7
5	-11	-34	-35	-32	-10	-4	0
10	30	58	63	21	0	-7	-4
-15	-19	-50	-40	-19	-10	-2	-2
0	0	-6	-24	-10	-12	-5	-1
-5	-6	-6	-4	-2	-6	-2	-5
-2	7	15	22	16	5	2	2
5	1	3	5	7	3	-1	0
-3	-6	-5	-8	1	2	0	-2
-4	-3	0	-3	-3	3	2	0
2	1	0	0	1	2	-4	-2
3	0	0	-4	-5	1	2	2
0	0	3	2	-2	-3	-6	-5
5	3	9	3	1	-2	-15	-15
-3	0	3	2	0	-1	0	0
1	-3	-1	0	-4	0	-5	-3
1	-3	-1	0	-4	0	-5	-3
3	3	-1	3	1	2	0	-1
-7	-4	-7	-6	-4	2	14	15
-7	-4	-7	-6	-4	2	14	15
0	-1	1	1	-1	-3	-4	-4
-1	-4	-2	-1	-1	-1	4	2
-1	-4	-2	-1	-1	-1	4	2
2	0	2	1	1	3	-1	3
-2	-3	0	1	-1	-1	0	-2
-2	-1	1	-2	-1	1	1	1
-2	-1	1	-2	-1	1	1	1
-1	-3	-3	0	1	-7	-4	-3
-2	-3	-2	-2	7	5	6	1
-2	-1	-2	-4	-11	-7	-3	-2
-1	1	0	-2	-5	-6	-3	0
-1	1	0	-2	-5	-6	-3	0
3	0	-2	1	8	1	-1	1
3	0	-2	1	8	1	-1	1
1	0	1	4	2	3	1	1
1	0	1	4	2	3	1	1
-2	1	0	-2	-6	-6	-11	-4
-2	1	0	-2	-6	-6	-11	-4
-4	0	0	-2	-8	-4	-1	-3
0	-3	-4	-4	-2	5	5	-2
2	-1	-4	-6	-17	-5	2	3
0	2	1	0	1	1	4	2
0	2	1	0	1	1	4	2
1	-2	4	-1	10	11	7	4
3	1	2	3	2	-1	-5	-1
-1	-2	-4	-3	2	-1	1	1
2	-2	-2	3	2	7	5	5
6	6	9	2	0	-3	-6	-5
-2	2	-3	-6	-11	-3	-2	1
8	5	-1	-4	5	2	-1	-5
8	5	-1	-4	5	2	-1	-5
-11	-7	-4	-3	-19	-11	-4	-7
-11	-7	-4	-3	-19	-11	-4	-7
-1	-1	0	2	4	2	-1	-10
8	4	-5	-7	-4	-3	6	10
-4	-1	4	4	2	0	-2	-1
-1	-2	-3	0	-2	-1	-1	-2
-1	-3	-4	-2	3	3	5	5
2	1	1	0	4	2	1	0
2	1	1	0	4	2	1	0
2	1	1	0	4	2	1	0
-3	-1	-1	0	-2	-3	-5	-4
-3	1	4	1	1	-3	-1	-3
0	-2	-4	-1	-2	-3	0	7
0	-2	-4	-1	-2	-3	0	7
-1	3	3	3	1	-1	-3	-3
-5	-6	-5	-3	-2	-4	-2	-3
4	5	2	0	0	-1	-1	1
4	5	2	0	0	-1	-1	1
10	9	6	3	4	3	5	5
9	9	6	2	1	8	7	4
-4	-1	-4	-5	-6	-7	-4	-4
-4	-1	-4	-5	-6	-7	-4	-4
-4	-1	-4	-5	-6	-7	-4	-4
-1	-4	-4	1	-4	-9	-3	0
-5	-1	-1	2	-1	2	-3	-4
0	-5	-14	-13	-5	2	2	4
1	-7	-14	-5	1	10	1	3
-2	-1	5	8	5	-3	-3	-3
-2	-1	5	8	5	-3	-3	-3
-4	-5	-9	-18	-20	-2	4	2
-9	-17	-17	-29	-26	-26	-9	-5
3	7	15	43	30	16	6	2
-8	0	-3	-11	2	-5	-9	-10
-8	0	-3	-11	2	-5	-9	-10
-8	-9	-7	-22	-16	-6	2	1
-3	4	12	4	10	12	-2	-4
4	0	-7	-13	-14	-12	-4	0
4	0	-7	-13	-14	-12	-4	0
7	7	10	17	17	18	4	4
6	5	1	3	3	10	-3	0
2	1	4	29	42	41	22	2
-1	-8	-13	-28	-13	25	0	3
-1	-8	-13	-28	-13	25	0	3
0	0	0	13	5	-5	1	0
-2	8	21	18	7	-7	-11	-10
-2	7	17	7	-6	-8	-6	-3
1	1	-1	7	-2	3	1	3
-7	-6	-7	-14	-23	-28	-12	-6
2	8	12	27	1	-16	-7	0
-5	-7	-9	-24	-10	-2	0	1
4	3	7	15	11	2	0	1
-5	-2	-1	-2	10	5	-4	-3
-6	-11	-10	-10	7	13	-3	-2
6	0	-9	-10	-13	-3	7	5
-1	2	1	0	3	8	0	0
2	4	2	0	-5	-3	1	0
-4	-3	-3	-1	-8	-8	-3	-3
1	3	1	0	-6	-4	-2	0
-1	0	0	-3	0	4	0	0
1	2	3	1	-3	-3	-2	-1
2	1	3	2	1	-4	0	-1
-4	-6	-5	-3	-3	-5	-1	-2
-4	-4	-3	-4	-9	-3	1	0
2	1	3	-1	-3	-2	-5	0
-17	-17	-10	-5	-2	-7	-9	-6
4	10	3	-4	-9	-3	2	0
1	-3	-1	2	-3	-3	-2	0
4	6	4	1	2	1	-2	-1
15	19	13	7	1	4	3	6
4	5	0	-2	3	3	0	2
-5	-12	-5	-1	-6	-2	0	-2
1	0	-1	-2	-1	2	-1	1
-2	-2	-3	-5	1	-1	-5	-1
-1	0	2	1	-2	-2	-3	0
2	2	-2	0	-1	-3	-2	-1
0	-1	-5	-4	-1	-3	-2	-1
-2	-2	1	1	1	0	-2	0
1	-1	-2	-3	-2	-2	-1	0
-1	-1	-1	1	1	0	0	1
-1	2	0	1	1	1	-1	1
-3	0	0	0	-1	-1	-2	0
0	1	4	3	-3	-4	-2	0
-2	0	0	1	1	-2	-1	-1
0	-2	-3	-1	-1	2	-1	-1
1	0	1	2	2	2	-1	-1
-2	-3	-2	0	0	1	-1	-1
0	1	-1	-3	-4	-1	-1	-1
-2	-2	-2	0	-1	-2	-2	-1
0	-3	-2	-1	-1	-2	3	-2
0	0	-9	0	-1	0	2	0
0	0	-2	0	-2	-2	1	-1
1	1	4	3	3	-1	-1	-1
-3	-1	1	-2	0	-2	-1	4
-1	-1	1	0	-3	-2	-3	-3
-2	-2	1	2	-3	0	-1	-5
0	0	1	-1	0	2	-2	-1
1	-2	-2	0	-2	-1	0	0
-1	1	-2	-4	0	0	0	-1
-2	-1	1	-1	-1	-1	0	-2
-1	-1	2	2	0	-1	-1	-1
0	-4	-2	-2	0	-1	0	0
-1	2	3	3	-1	-1	-3	-4
0	0	-2	-1	-1	-1	0	-1
-1	-1	0	0	-4	-1	-1	-1
0	-1	4	0	0	2	-3	-1
-2	-6	-1	-1	-1	0	1	0
0	0	-1	-1	1	-2	-1	1
-1	1	-2	-1	-2	0	-1	0
0	2	1	1	2	0	-1	0
-1	2	1	1	0	-2	0	-1
-1	-2	-1	-3	-3	-1	2	-1
-2	1	-2	-2	0	-2	0	-2
0	1	0	0	0	2	-1	0
-1	4	-1	-1	-2	-3	1	0
-2	1	0	-1	-3	-3	-2	-2
-2	-2	0	-2	-2	0	-1	0
1	-2	-3	0	1	0	-2	-1
-1	-1	3	3	1	0	-1	0
1	-2	-2	3	3	-2	-2	-2
0	-1	0	1	-2	1	-2	-1
0	-1	0	0	-1	1	-1	2
-1	0	1	-2	2	0	-1	0
-1	-2	-2	1	0	-2	-1	-1
0	-3	-6	-2	-2	0	-2	0
-3	-1	0	0	-1	-1	-1	-2
1	-1	-1	-1	-1	-2	0	-1
-2	-1	-4	-3	0	0	-2	-1
1	1	-2	0	-3	-1	-2	-2
-1	-1	-3	-2	-1	0	-2	1
0	-3	-1	-1	2	-2	-2	0
0	0	-2	-1	0	-1	-2	0
0	-1	0	-3	-3	-4	-3	-2
-1	0	-1	1	-3	-3	-2	-2
-1	0	-2	-2	2	2	0	0
-1	0	1	-3	-2	-2	-4	-4
-1	0	1	-3	-2	-2	-4	-4
0	-1	-1	1	-2	-1	2	-1
-1	0	-1	1	1	-1	-4	0
1	0	1	1	0	-2	-2	0
-2	-1	0	-1	-2	0	-1	-2
-2	-1	0	-1	-2	0	-1	-2
-2	-1	0	-1	-2	0	-1	-2
-2	0	-2	-2	1	1	-2	-1
-2	-1	-1	-1	0	1	-1	-1
-1	-1	0	1	-1	-2	-1	-2
-1	-1	0	1	-1	-2	-1	-2
-2	-3	-1	0	0	-1	-4	0
0	0	-2	-2	-2	-1	3	-1
-1	-1	-1	-1	-3	-4	-1	-1
-1	-1	-1	-1	4	1	-4	-1
-1	-2	0	-1	-3	-1	-1	-2
-2	-1	0	-2	-2	0	-3	-1
0	0	-1	-1	2	-2	-2	-2
0	1	0	-1	0	-3	0	-2
-3	-4	-2	0	-2	0	-2	-1
0	0	-2	-2	-2	-3	0	-1
-1	-1	1	2	-3	-1	-3	0
0	2	2	-2	1	4	4	1
1	2	2	0	1	3	0	0
2	3	-1	-2	-1	-2	-1	3
1	0	-1	0	-3	0	0	-2
-3	-6	-3	-3	-2	0	-4	-1
2	0	-2	-2	-5	0	-1	-1
-1	-2	0	-1	0	-2	-1	-2
0	0	-3	-4	-2	-2	2	0
0	0	-3	-4	-2	-2	2	0
-4	-6	-1	-2	0	3	1	-1
-4	-6	-1	-2	0	3	1	-1
2	5	4	2	-2	-3	-5	0
5	2	0	-2	2	2	-3	1
-2	2	-2	2	2	1	2	0
2	0	-9	-4	-3	-4	-2	1
2	5	0	1	-2	-1	-1	-4
-3	-6	-3	0	0	1	-2	-2
-1	-1	-1	-3	-1	3	1	2
-1	-1	-1	-3	-1	3	1	2
-4	-10	-10	-4	0	-2	-2	-1
-6	-13	-9	-7	0	2	3	0
1	4	1	1	0	0	-1	1
5	7	4	0	-3	-3	-2	0
9	9	-4	-4	-6	-2	-1	3
-4	0	2	4	5	0	-3	-1
-4	0	2	4	5	0	-3	-1
-13	-13	-11	-8	-6	-2	-5	-5
-4	-3	-3	-1	-1	1	-3	-2
-2	-7	-7	-7	-5	-7	-2	3
-1	4	4	1	2	0	-4	-11
-1	4	4	1	2	0	-4	-11
-9	-5	2	1	1	3	2	-3
-6	-9	0	0	-2	-2	-2	-5
2	4	0	-2	-2	-8	-4	2
2	4	0	-2	-2	-8	-4	2
2	-2	2	-1	-3	4	6	5
2	-2	2	-1	-3	4	6	5
0	2	2	0	-1	2	0	0
-1	1	1	5	5	2	1	-1
2	3	3	3	2	2	1	1
2	3	3	3	2	2	1	1
4	5	3	2	-1	0	2	3
4	1	-5	3	11	4	2	0
-3	-2	-3	-3	-9	-7	-3	-5
2	-1	-1	-2	-4	-2	-2	1
2	-1	-1	-2	-4	-2	-2	1
0	1	3	1	-2	0	2	-1
7	6	-2	-4	-4	-2	-2	1
17	7	-5	-6	-5	-6	-1	12
-1	-5	-3	-3	-4	-2	0	0
-1	-5	-3	-3	-4	-2	0	0
2	-3	3	1	6	2	4	3
-4	-1	-2	-1	1	0	-2	-4
-4	-1	-2	-1	1	0	-2	-4
-4	-6	-3	-2	-2	-1	0	-2
0	2	2	2	1	-3	-1	-2
0	2	2	2	1	-3	-1	-2
-2	0	-1	-2	1	1	1	0
-2	0	-1	-2	1	1	1	0
1	1	1	-1	1	1	1	1
-3	-2	0	0	0	3	-2	-2
-3	-2	0	0	0	3	-2	-2
0	-2	-4	-3	-4	-1	-5	0
0	-2	-4	-3	-4	-1	-5	0
6	16	8	-3	-4	-11	-7	-4
-2	-6	-3	-1	-4	0	-1	0
-1	-3	-2	-2	-2	-3	-1	-2
-4	-6	-4	1	3	3	2	0
-4	-6	-4	1	3	3	2	0
2	3	0	9	11	4	3	2
-1	-3	-1	-5	-9	-4	-5	-2
-7	-3	-2	-5	-27	-25	-9	-7
0	-1	-2	-4	0	2	0	1
1	4	1	-1	0	-5	-12	-9
3	2	1	3	6	12	8	7
-3	-2	-3	-1	8	8	4	3
2	1	-3	-4	-2	-3	1	2
0	1	-1	-1	0	2	1	0
1	-4	1	-3	-5	-3	-1	-3
9	9	8	6	6	3	5	5
-1	-8	-10	-11	-9	-3	-2	-2
17	13	3	0	0	1	3	3
-25	-28	-17	-10	-7	-7	-8	-7
-1	-5	-12	-13	-12	-7	-4	-1
-11	-16	-13	-15	3	32	-1	-5
10	4	5	1	-13	-12	8	19
-7	-2	1	3	22	41	-6	-11
-2	-1	7	3	3	7	7	0
7	1	2	-4	0	12	20	9
4	7	6	8	13	2	0	1
-17	-11	-9	-4	-1	-1	-2	-8
4	1	1	3	2	-3	-8	0
11	9	9	14	45	69	8	4
5	4	4	1	-4	-3	2	9
8	14	20	18	25	28	-3	-2
4	0	-7	-2	-7	-20	-3	-2
1	-2	-6	-5	-5	-5	3	1
-8	-6	-4	-5	-13	-16	-5	-1
-4	-5	-7	-10	-17	-21	-5	-6
8	5	2	1	2	-4	6	5
-4	-4	-2	0	-6	-2	-3	-2
9	0	5	5	2	3	1	5
9	0	5	5	2	3	1	5
7	7	-1	8	1	-1	0	1
-7	-7	-15	-24	-14	-18	-9	-4
1	5	14	9	18	-2	0	-1
-3	23	30	27	-11	1	-4	-5
-1	-17	-32	-24	-11	-2	0	1
-2	-1	4	-1	-3	0	-2	-1
7	13	18	5	-2	0	-4	-3
-7	-17	-9	-10	-10	-2	1	-1
3	-3	-1	-14	-13	-7	-1	2
-1	-6	-20	-19	-17	-2	8	3
-3	0	9	-6	-14	-13	-11	-6
2	-7	-27	-7	0	7	-1	1
-4	1	5	8	8	7	-2	-8
-3	-12	-22	-7	-2	1	8	4
-9	-1	-11	-15	-5	-11	-5	-6
12	11	13	9	4	0	4	1
23	16	-7	-2	0	-1	0	6
6	-5	-15	-9	-6	-5	-5	2
1	-3	-4	-6	-8	-10	-9	-1
3	-2	-8	-3	-3	0	4	5
-9	-6	1	11	17	1	-1	-3
5	5	10	7	0	9	17	6
6	6	-1	-7	-6	-1	-3	1
-3	-4	-13	-6	-6	-5	-4	-6
-7	-11	-3	-6	-6	-11	-9	0
-23	-21	-18	-12	2	-5	-14	-14
4	0	8	4	1	13	7	5
-19	-19	-13	-14	-18	-17	-14	-17
-19	-12	3	-3	-5	-11	-20	-20
7	-2	-3	1	5	-2	-6	-6
-15	-10	-1	1	2	-1	-3	-3
-22	-17	-7	-3	10	3	0	-7
6	4	5	4	5	2	2	3
9	7	6	9	5	2	1	8
-10	-12	-7	-7	-4	-3	-5	-9
2	1	-3	0	2	-6	1	3
5	11	3	-2	-2	-1	-4	1
-16	-16	-10	-4	-9	-4	-6	-6
1	0	-1	-1	-2	-3	4	-1
6	2	0	3	1	9	2	4
27	20	9	6	3	28	16	14
-2	-3	2	3	6	-7	-2	-1
5	2	1	1	4	-7	2	12
-3	3	-6	-5	-4	-6	-5	-8
5	3	-3	-3	1	7	-1	0
17	11	9	7	5	2	1	6
-3	3	7	4	1	-4	7	-5
-10	-6	-1	0	-8	-16	-12	-8
0	-1	1	2	6	8	6	4
-1	-5	-11	-10	-4	-12	-17	0
-3	-2	-2	1	4	13	-1	-3
5	-2	-2	-5	-11	-23	5	10
8	3	0	-5	-6	14	-1	-3
38	26	10	3	1	15	6	18
-1	6	11	7	4	0	-4	-6
-1	-6	-6	0	3	0	1	-2
-1	-6	-6	0	3	0	1	-2
-1	3	-1	-1	1	-5	-7	-11
-4	0	4	5	4	-1	3	2
0	-2	1	2	4	3	5	10
-4	-8	1	2	1	-5	-3	2
-4	-8	1	2	1	-5	-3	2
-10	-5	5	3	6	8	1	-9
-4	-3	-8	-4	-3	3	0	5
14	15	2	-5	-2	2	-2	1
-4	-2	3	5	5	13	-5	-9
-4	-2	3	5	5	13	-5	-9
-12	-12	-7	-4	-4	-7	-16	-13
2	4	4	4	0	-2	2	3
2	4	4	4	0	-2	2	3
14	7	3	4	7	1	11	17
14	7	3	4	7	1	11	17
-9	-4	0	3	6	5	6	-4
-9	-4	0	3	6	5	6	-4
9	5	-3	1	-2	-2	3	7
-17	-10	-14	-15	-13	-21	-19	-15
3	3	0	4	11	18	2	3
3	3	0	4	11	18	2	3
1	1	-8	-4	-11	-12	3	1
-2	-3	2	5	15	7	6	-4
-1	-5	-10	-6	-11	-13	-1	0
8	2	-4	-4	2	14	2	2
-7	-3	6	13	38	56	3	-8
1	0	-7	-17	-54	-41	-6	2
-2	-1	5	12	35	17	2	-5
-2	-1	5	12	35	17	2	-5
-5	-6	-2	-6	-2	6	-2	0
-5	-6	-2	-6	-2	6	-2	0
2	-6	-9	-1	10	19	1	6
2	-6	-9	-1	10	19	1	6
-6	-5	-2	-2	3	-8	-11	-2
0	-4	-10	-13	-28	-30	3	4
1	1	8	4	-1	-15	-6	1
-7	-3	-2	3	-1	3	-1	-4
0	-4	-1	1	8	20	2	1
0	-4	-8	-6	-22	-18	3	-2
0	-4	-8	-6	-22	-18	3	-2
6	3	6	4	-8	-12	0	1
6	3	6	4	-8	-12	0	1
4	4	-2	-4	-7	-1	1	1
5	6	3	5	8	9	-1	7
3	3	3	-2	1	-5	-11	-1
-1	2	-1	0	1	7	5	0
-1	2	-1	0	1	7	5	0
-6	-7	-11	-8	-1	-5	-5	-4
2	0	1	-3	-5	-6	-3	0
-1	1	8	3	1	0	1	0
-13	-9	-18	-12	-11	-8	-12	-7
-13	-9	-18	-12	-11	-8	-12	-7
-18	-13	-4	-3	-2	-1	3	-12
7	5	6	5	5	4	2	2
-2	-2	-3	-3	-5	-5	-8	-6
-12	-18	-9	-1	1	3	-5	-5
1	3	2	2	7	18	15	-1
1	3	2	2	7	18	15	-1
-25	-19	-5	-1	4	5	-3	-11
0	0	-9	-6	1	3	-7	-4
46	36	13	8	-1	-8	8	22
6	3	8	7	10	5	1	-2
6	3	8	7	10	5	1	-2
-3	2	-10	-11	-6	-2	-4	-3
-3	2	-10	-11	-6	-2	-4	-3
-3	2	-10	-11	-6	-2	-4	-3
-6	-8	-11	-7	-5	-1	1	-1
-6	-8	-11	-7	-5	-1	1	-1
0	5	12	10	9	10	3	-3
0	5	12	10	9	10	3	-3
0	5	12	10	9	10	3	-3
14	9	12	11	12	14	18	12
5	17	-4	-10	-14	-21	-23	-9
5	17	-4	-10	-14	-21	-23	-9
-23	-17	4	4	6	7	-7	-16
-2	-4	-4	-2	-6	-17	-5	4
-4	-5	-3	1	1	-2	-2	-1
31	26	12	6	12	20	20	19
6	-2	-7	-11	-8	-13	-16	3
21	30	0	-2	1	4	0	6
21	30	0	-2	1	4	0	6
-2	4	-4	-2	-8	-17	-13	-6
-22	-8	-3	-4	-4	-8	-12	-14
-32	-48	-23	-14	-7	-4	-1	3
7	5	0	-4	-5	5	1	-1
-16	-12	-10	-7	-1	-1	-1	-8
-16	-12	-10	-7	-1	-1	-1	-8
0	-2	1	4	8	11	1	-3
2	2	4	6	4	13	5	7
0	3	2	5	4	5	2	0
-3	-2	0	2	11	34	3	2
-1	-1	3	5	4	10	8	-1
3	3	6	2	6	19	4	3
-1	-3	-3	-3	-2	-5	0	-1
-4	-2	0	1	-6	-20	-4	-2
-5	-7	-8	-4	5	13	-1	-1
-16	-14	-13	-13	-13	-9	-6	-9
15	10	10	6	7	-1	3	8
-2	4	4	12	6	5	-1	-10
3	2	3	-1	1	3	0	5
-1	0	-2	-3	-1	-4	-6	-2
2	1	-3	-6	-16	-12	1	5
-6	-4	-4	-1	-1	-4	-1	1
-1	1	2	-2	1	-2	-2	0
1	1	0	0	1	0	-4	-2
0	1	-1	3	0	1	-2	-3
1	6	13	7	3	3	0	3
-6	-6	-8	-4	-2	0	-5	-4
-1	-7	-5	-2	-1	0	0	0
-1	1	0	0	-1	3	4	0
-7	0	-2	-2	-1	-1	-6	-6
4	2	2	1	-1	1	-5	1
0	2	-5	-3	0	-5	2	-3
1	-1	-1	1	-4	-2	-5	-1
-5	-2	1	1	1	3	-5	-7
0	5	1	0	1	-2	-5	-6
-4	-2	-4	-3	-1	-5	-5	-5
0	-4	0	-1	-2	0	-1	2
-1	-1	2	-1	1	-3	-4	-3
1	-1	-3	-2	-2	-2	-1	6
3	1	2	0	2	1	-1	0
-2	-3	-6	0	0	-1	1	-2
-2	2	-2	0	-1	-1	-2	-1
-3	0	-1	-2	-3	-2	-7	-4
1	1	-1	-2	0	1	-2	-1
1	6	5	5	0	-3	-2	1
1	6	5	5	0	-3	-2	1
0	0	1	1	2	3	0	2
0	0	1	1	2	3	0	2
1	0	-1	-1	-1	0	-3	0
-3	-2	0	3	0	-2	-2	-2
-3	-2	0	3	0	-2	-2	-2
-3	-2	0	3	0	-2	-2	-2
1	0	-1	0	-2	1	-1	-3
3	0	-2	-2	0	-1	5	8
3	0	-2	-2	0	-1	5	8
-4	-2	-1	-2	-2	-2	-2	-3
-2	-3	-6	-1	-3	4	-1	-1
0	-1	-5	-2	-2	0	-4	0
-1	1	-1	-1	1	-4	2	-2
-1	0	1	2	4	5	0	-1
-1	2	1	-1	-1	-2	-3	-1
-1	2	1	-1	-1	-2	-3	-1
-1	1	2	0	2	1	-6	-2
-1	1	2	0	2	1	-6	-2
-1	1	2	0	2	1	-6	-2
0	-1	-2	-3	-4	0	-3	0
0	1	0	1	1	2	4	-1
-2	-1	0	0	0	-1	-6	0
-2	-1	0	0	0	-1	-6	0
-3	-1	3	2	5	3	1	-1
-1	-4	-5	-4	-3	-3	-3	1
-1	-2	0	-3	0	-4	-2	-2
1	3	5	3	2	-3	-7	0
0	-2	-2	-1	-3	0	-2	2
0	-2	-2	-1	-3	0	-2	2
0	2	-1	0	-6	-6	0	-1
-2	0	-4	-3	-3	-3	-2	-3
-2	0	-4	-3	-3	-3	-2	-3
1	-2	-2	-1	-2	-2	-2	2
1	-5	-6	-4	-5	-1	-1	2
-5	-4	0	1	-1	-5	-3	-3
-3	-1	8	1	0	-1	-1	-4
-2	3	3	2	0	1	-2	-1
-2	3	3	2	0	1	-2	-1
-2	-5	-5	-2	-3	-3	0	-1
-2	-5	-5	-2	-3	-3	0	-1
0	0	4	2	2	2	0	-1
0	0	4	2	2	2	0	-1
-1	-1	-8	-3	1	2	4	3
-1	-1	-8	-3	1	2	4	3
3	3	3	3	2	0	-1	0
-3	-6	-3	-3	-1	1	-2	-1
0	-1	5	2	-2	-4	-2	-3
-4	-7	-12	-9	-10	-6	-5	-4
-4	-7	-12	-9	-10	-6	-5	-4
-4	-7	-12	-9	-10	-6	-5	-4
-5	-3	-5	-2	-2	-3	-1	1
5	8	9	5	6	2	7	1
-1	-4	-2	-1	-3	2	-2	1
-1	0	0	-3	1	2	-3	1
3	-1	-3	-1	-5	-3	-2	0
0	-3	-3	-4	-5	-5	-3	2
-4	-3	-2	0	0	0	-1	0
-4	-3	-2	0	0	0	-1	0
1	1	0	-2	-2	-1	-1	2
1	1	0	1	2	3	0	2
-4	-4	-5	-5	-2	-4	-7	-3
2	3	-1	-4	-4	-4	-4	-2
10	13	20	11	7	1	0	2
10	13	20	11	7	1	0	2
-16	-12	-8	-8	-5	-6	-11	-16
5	6	15	5	1	0	1	0
5	6	15	5	1	0	1	0
5	2	4	8	6	8	2	1
-1	-7	-2	-3	-1	-4	-1	2
-1	-7	-2	-3	-1	-4	-1	2
-9	-10	-7	-5	-1	4	-3	-7
3	-2	-1	-1	-1	-1	6	6
4	8	9	4	-3	-4	-2	11
2	3	7	3	1	2	5	1
2	3	7	3	1	2	5	1
2	3	7	3	1	2	5	1
2	3	7	3	1	2	5	1
5	3	1	1	-2	-1	0	-3
-6	-4	-4	0	-3	0	-1	-4
-6	-4	-4	0	-3	0	-1	-4
10	4	1	0	-2	0	-3	3
-3	-1	-4	0	-2	-3	-4	0
-6	1	12	4	-2	-7	-4	-10
3	0	0	3	8	5	9	3
-1	-1	-4	-4	-2	3	-4	2
-1	-1	-4	-4	-2	3	-4	2
9	5	-4	1	-1	3	2	7
9	5	-4	1	-1	3	2	7
5	5	3	1	-2	0	-3	1
-3	-3	2	-1	-4	-2	-6	-5
-3	-3	2	-1	-4	-2	-6	-5
5	10	6	8	2	-11	1	4
-2	3	0	-4	-5	-1	-4	-3
-6	-8	-2	2	1	0	-3	-3
-1	-3	-3	-4	-4	-4	-3	2
-8	-9	-5	-8	-7	-6	-10	-13
10	-3	-16	-7	-3	-3	2	11
8	5	2	0	-3	-9	5	9
-4	3	9	3	3	1	-6	-5
2	5	6	3	0	2	7	-1
0	-6	-3	1	1	5	0	4
-11	-12	-23	-18	-8	-3	-6	-7
-3	-2	-6	0	-1	-1	-1	-3
5	2	4	1	0	-2	-2	3
-4	2	5	3	4	0	0	-2
3	2	5	4	0	4	1	3
-5	-3	2	-2	1	0	2	1
1	0	-2	2	2	3	2	-1
-3	-11	-15	-13	-8	-2	-3	0
5	9	15	5	2	2	2	1
-2	-5	-2	2	0	0	-1	-4
7	18	26	18	6	-2	-7	-3
-7	-12	-17	-12	-6	-1	3	0
9	13	-2	-2	-1	-2	2	2
-3	-2	-1	0	1	0	-2	0
-5	-11	-5	-10	-7	-4	-4	-2
0	10	33	22	9	3	1	-1
-5	-5	2	2	0	1	-2	-3
-3	-4	-7	-7	-7	-1	1	-1
1	-2	4	7	3	2	1	3
-3	-3	-3	9	5	4	5	0
3	3	3	-4	-3	1	-3	0
-5	-8	-5	-1	-2	-2	-4	-2
4	4	4	-3	-3	1	-1	1
-2	-2	-2	-1	-1	-2	-1	-1
2	1	2	4	4	1	0	0
-1	-6	-9	-1	-1	-1	2	0
4	12	7	8	7	2	3	1
-1	2	-3	0	2	-1	2	0
-3	-3	6	7	3	-1	3	-1
-5	-9	-8	-18	-13	-5	-4	-4
0	-3	-8	-5	-2	-3	-3	-1
3	14	10	1	-2	0	4	0
1	-2	-11	-6	-3	-1	-4	-2
-1	3	12	8	2	1	0	-1
-3	-4	-1	2	2	1	1	-1
2	-2	-1	2	2	1	2	2
-4	-5	-4	-5	-3	-2	-3	-2
-4	-5	-4	-5	-3	-2	-3	-2
-1	-6	-4	-4	-4	-1	0	-2
1	0	-2	-4	-3	0	1	-2
-1	4	-4	4	3	2	-2	0
2	1	-1	2	-1	2	1	3
-1	1	-2	-2	-4	-4	4	-1
-4	0	-2	0	1	-4	-4	-3
-3	0	1	-1	-1	0	0	0
-1	1	0	-1	0	0	3	-1
-2	-2	6	-2	1	-2	-2	-3
1	-2	-4	-1	-3	0	6	1
1	0	-3	1	0	0	0	1
4	3	-2	2	1	0	1	3
0	3	9	4	2	1	-1	-1
-1	-3	-1	0	-3	-1	-1	-3
-3	-2	4	1	0	-1	-4	-2
-1	0	2	0	-3	-3	0	1
-1	-2	-1	-5	0	-2	1	1
0	-3	-2	0	0	0	-2	-1
-1	1	1	0	-1	0	0	0
-1	-2	-5	-2	-1	-2	-2	1
1	-1	-6	-1	1	0	-1	1
3	2	6	1	1	1	-1	1
-1	-2	-3	-4	-2	-1	1	-2
0	1	0	2	-1	-2	-1	-2
-2	-1	-1	-3	-2	-2	0	-2
1	1	0	0	2	-1	1	0
-2	-3	-3	-1	-1	-2	0	-1
1	-3	-3	-3	-3	0	-1	-1
-2	-3	-3	-1	-1	-2	0	2
-2	-1	1	1	-1	-1	0	0
-1	-1	-3	-3	0	0	-1	-3
-1	0	2	3	0	-2	0	-1
2	1	3	0	2	2	4	3
-1	1	-3	-1	-2	1	1	-2
1	2	-5	-4	-2	-1	-3	0
-1	-3	0	-2	-2	-1	3	-1
0	1	6	4	2	-1	-5	-3
-3	-2	-5	-3	-3	-1	-3	0
-1	-5	-5	-2	-2	-3	1	0
-1	-5	-5	-2	-2	-3	1	0
1	1	0	1	2	0	-4	-1
1	1	0	1	2	0	-4	-1
1	-1	-1	-1	1	-1	7	-2
1	-1	-1	-1	1	-1	7	-2
-1	-2	-3	-2	-1	-1	-2	0
-2	-3	-1	-1	-2	-1	-2	-1
-2	-3	-1	-1	-2	-1	-2	-1
-2	-3	-1	-1	-2	-1	-2	-1
-2	-3	-4	-3	-3	1	2	-1
-2	-3	-4	-3	-3	1	2	-1
0	-1	-1	2	0	0	-5	1
-2	-2	4	5	3	2	-1	-2
-2	-2	4	5	3	2	-1	-2
-1	-1	-1	-2	-1	0	-2	0
-1	-1	-1	-2	-1	0	-2	0
-1	-1	-1	-2	-1	0	-2	0
0	4	0	-1	0	-2	1	-3
-2	1	1	-1	-2	-2	0	-1
-2	-2	-1	-4	-2	-2	-4	-1
-2	-2	-1	-4	-2	-2	-4	-1
-2	-2	-1	-4	-2	-2	-4	-1
-2	-2	-1	-4	-2	-2	-4	-1
-1	-4	-1	-2	-1	1	0	2
-1	-4	-1	-2	-1	1	0	2
0	2	-1	0	0	0	-2	-1
0	-4	-4	-2	-3	-3	7	1
0	-4	-4	-2	-3	-3	7	1
0	-4	-4	-2	-3	-3	7	1
2	1	0	0	-1	1	-2	1
2	1	0	0	-1	1	-2	1
2	0	-3	-1	-1	-1	8	-1
-2	-1	1	-1	-2	-3	-3	0
2	1	0	2	2	0	6	-1
2	1	0	2	2	0	6	-1
-3	-2	-1	-1	0	0	1	-2
-3	-2	-1	-1	0	0	1	-2
-3	-2	-1	-1	0	0	1	-2
-3	-2	-1	-1	0	0	1	-2
0	0	0	-4	-1	-2	-4	2
0	0	0	-4	-1	-2	-4	2
0	0	0	-4	-1	-2	-4	2
-2	-2	1	-2	0	3	-1	-2
-2	-2	1	-2	0	3	-1	-2
-1	0	1	0	-1	-3	-1	-3
-1	-2	1	-2	1	1	-1	-2
-1	-2	1	-2	1	1	-1	-2
1	-2	0	0	-1	-1	-3	1
1	-2	0	0	-1	-1	-3	1
-3	-3	-1	0	-1	-1	-1	-1
0	2	2	3	-1	0	-3	-1
0	2	2	3	-1	0	-3	-1
-3	0	-3	-2	0	-1	-1	0
-3	0	-3	-2	0	-1	-1	0
-3	0	-3	-2	0	-1	-1	0
-1	-3	-4	-2	0	0	5	-1
-2	-1	-1	-1	-2	-3	-5	-2
0	-1	-4	-2	-4	-1	-3	-1
-3	-1	-1	-1	-2	-1	-4	0
1	-1	-3	-1	2	0	9	2
-1	-2	1	-2	-2	1	-2	-1
-1	-2	1	-2	-2	1	-2	-1
-2	-2	-1	-1	-3	0	-3	-3
-2	-2	-1	-1	-3	0	-3	-3
1	-1	-1	2	0	0	-2	0
1	-1	-1	2	0	0	-2	0
1	-1	-1	2	0	0	-2	0
-2	-2	-7	-1	-2	-1	-1	1
1	-4	-3	-2	-1	-2	-1	0
1	-4	-3	-2	-1	-2	-1	0
4	4	4	1	1	1	-2	1
-3	0	2	0	0	-2	-1	-2
-1	3	3	0	-2	0	-2	0
-1	3	3	0	-2	0	-2	0
-2	-3	-4	-2	0	-3	1	-1
-2	-3	-4	-2	0	-3	1	-1
-2	-3	-4	-2	0	-3	1	-1
-2	-3	-4	-2	0	-3	1	-1
-2	0	-2	1	0	-2	-4	0
0	1	1	-2	-2	-1	4	1
0	3	6	2	0	-2	0	0
0	3	6	2	0	-2	0	0
-2	-1	-1	-2	0	-1	-5	-3
-2	-1	-1	-2	0	-1	-5	-3
1	-2	-2	-2	0	-1	-8	0
-2	-1	-1	-4	-3	-2	-5	-3
-2	-1	-1	-4	-3	-2	-5	-3
0	0	0	-2	1	-1	-6	-3
0	0	0	-2	1	-1	-6	-3
12	0	-5	-2	-6	-5	-2	-2
12	0	-5	-2	-6	-5	-2	-2
-11	-3	0	1	1	1	4	1
1	-2	3	1	0	-3	-4	-2
1	-1	-1	-1	-1	1	-2	0
4	6	2	1	1	1	0	3
-1	-2	0	2	2	0	2	-1
-1	0	-6	0	-2	-1	-3	0
4	2	-5	-4	-3	-1	7	1
0	1	-4	-2	-1	2	-1	-1
-6	-3	-3	1	-2	0	0	-1
0	-3	3	-3	-1	0	-1	0
0	-3	-3	3	1	5	7	-1
-2	0	2	-2	-4	-5	-10	-3
-2	-5	-10	-4	-7	-1	-1	-1
1	3	7	-3	-2	-3	-5	0
-2	-3	-1	-3	-1	0	0	-3
-3	-4	-9	-5	1	0	-4	0
0	2	1	-1	-1	-2	-1	0
0	1	3	2	2	-1	-3	0
0	-1	0	-2	-4	1	-3	0
-4	-3	0	-2	-3	3	-12	-7
-3	-5	1	-3	-4	-10	-6	-3
2	6	4	1	-11	-16	-3	2
-2	-3	-7	1	1	-3	-3	-2
-3	-7	-9	-10	-1	3	1	0
-5	-1	-1	-4	-5	-10	-6	-6
2	-6	-9	-3	-2	-7	-2	1
-5	-7	-5	-6	-3	-2	-4	-2
-1	-2	-3	0	2	6	-1	2
3	-3	-9	-5	-5	-2	0	3
-3	-1	6	1	-2	-4	-2	-2
-12	-16	-9	-7	-6	-3	-12	-7
3	1	4	3	-6	-14	-4	1
1	1	-1	-3	1	3	-2	1
5	2	1	-3	1	4	-1	1
5	3	-2	-3	-4	0	3	3
-2	1	3	5	6	1	-2	-2
1	-2	-1	-4	-4	-2	-3	0
1	3	9	8	2	-1	-1	1
1	3	9	8	2	-1	-1	1
-4	-1	-8	-6	-4	-2	-4	-1
-4	-1	-8	-6	-4	-2	-4	-1
-4	-1	-8	-6	-4	-2	-4	-1
-3	-7	3	6	4	-2	-3	-3
-3	-7	3	6	4	-2	-3	-3
-4	-6	-5	-2	-3	-2	5	-3
1	4	6	11	7	1	-1	1
1	4	6	11	7	1	-1	1
-4	-5	-3	-3	-5	-5	0	-4
5	13	8	1	1	5	4	3
-2	-1	2	-1	-4	0	8	0
-2	-1	2	-1	-4	0	8	0
-2	-4	0	4	3	8	-2	-1
0	-2	-2	1	2	0	-1	0
-4	-7	-4	-4	-2	-4	-5	-4
4	4	-1	-4	-4	-4	-2	2
4	4	-1	-4	-4	-4	-2	2
0	-2	-3	-4	-7	-7	-4	-1
-2	1	-2	0	-2	-10	-10	-4
-2	1	-2	0	-2	-10	-10	-4
5	4	-1	-3	-3	-1	2	6
-7	-8	-2	-2	3	1	-1	-2
1	4	3	6	5	7	-1	0
-9	-10	-10	-6	-8	-4	-5	-6
3	5	9	6	2	2	-1	3
-4	-4	-4	-4	-2	0	-3	-3
-4	-4	-4	-4	-2	0	-3	-3
6	13	12	6	4	4	12	1
3	-1	-3	-4	1	4	4	3
-6	-4	-4	-7	-4	-5	-2	-7
-1	-4	-4	-3	-1	3	-3	-4
-1	-4	-4	-3	-1	3	-3	-4
3	3	0	1	-3	0	0	3
-3	-5	-2	-1	-2	-2	-6	-5
5	4	-4	1	1	2	3	5
-4	-3	-2	-3	-3	-2	-2	-2
-4	-3	-2	-3	-3	-2	-2	-2
-3	-6	-4	-5	-1	-2	3	-3
3	2	-3	-1	-3	-5	3	2
3	2	-3	-1	-3	-5	3	2
3	-1	2	-2	-1	2	0	2
3	-1	2	-2	-1	2	0	2
0	2	4	2	1	-3	-2	2
-6	-7	-5	-5	-3	-1	-4	-3
-6	-7	-5	-5	-3	-1	-4	-3
2	-1	-1	-2	-4	-4	-4	-3
2	-1	-1	-2	-4	-4	-4	-3
-3	-2	2	0	1	3	-2	0
4	0	-4	-2	-1	3	7	3
-5	-5	-4	-4	-4	-1	-1	1
2	2	3	3	4	-1	0	1
-1	1	-1	-2	0	-2	-5	-3
-1	1	-1	-2	0	-2	-5	-3
2	-1	-8	-6	-3	-2	-2	0
2	-1	-8	-6	-3	-2	-2	0
5	4	2	-2	-2	-1	1	7
5	4	2	-2	-2	-1	1	7
-8	-8	-10	-5	-2	2	3	-5
-4	-4	-4	-3	-5	-5	-2	2
-4	-1	-4	1	-2	-4	-4	-3
2	1	1	-1	0	3	1	2
-1	1	3	3	1	0	0	0
0	-1	2	1	1	-3	-3	0
0	-1	2	1	1	-3	-3	0
2	1	-2	3	-1	0	-3	-3
-1	1	1	-1	-2	0	1	-1
-1	1	-2	-4	-6	-8	-8	-1
1	0	-2	-2	-2	-2	-3	-1
1	0	-2	-2	-2	-2	-3	-1
-2	-1	2	3	1	4	1	-2
-5	-5	-4	-7	0	-4	-7	-11
-5	-5	-4	-7	0	-4	-7	-11
0	4	0	2	-2	-2	-4	-2
0	4	0	2	-2	-2	-4	-2
-2	-3	-5	-2	-2	-2	-4	-2
2	-1	2	2	0	0	1	3
2	-1	2	2	0	0	1	3
-1	-3	-14	-11	-7	-7	-3	-1
-2	-2	1	1	-1	0	-2	-2
0	-7	-11	-7	-6	-5	-3	0
3	6	8	4	1	2	3	4
0	-3	-5	-10	-6	0	-2	-2
-2	-5	-7	-8	-3	1	-2	-3
2	1	3	4	4	2	0	2
3	1	-7	-3	-2	-1	-3	-1
-1	0	-1	-1	-1	-2	-2	-1
-4	0	-1	-6	-5	-3	-5	-4
1	2	2	1	2	4	0	2
-2	-3	-8	-3	-4	-2	-3	-6
6	4	2	-1	0	3	2	5
1	2	-4	0	-1	1	-2	0
-1	1	13	11	3	0	-3	-2
-3	0	0	-2	-2	-3	-1	-2
-4	-3	0	-3	-5	-2	-5	-3
0	-4	-5	0	3	3	-1	1
-2	-1	-3	-3	-3	-6	-4	0
0	6	5	6	2	-2	-1	-1
3	5	2	8	7	4	2	0
3	-2	-7	4	5	5	6	3
1	2	3	6	3	3	0	0
-3	-4	-2	-2	-3	-4	0	-2
0	0	1	-3	0	-2	0	2
-4	-8	-11	-13	-7	-3	-4	-3
0	7	10	2	1	1	-2	-2
0	-3	3	3	1	0	-2	-1
-2	0	13	14	7	2	-1	-2
-2	-5	-14	-12	-11	-5	-1	1
2	6	9	6	2	0	0	1
-2	-6	-7	-3	-5	-4	-3	-1
2	6	9	8	5	1	5	0
3	2	5	4	4	3	-2	1
-2	-1	5	6	3	-1	-4	-1
4	6	8	6	8	3	0	3
0	6	3	-1	-1	-1	1	0
-1	-6	-10	-5	-4	-4	-5	0
3	4	-1	8	6	4	3	2
-2	-5	-5	-5	-3	-1	3	-2
1	0	2	-2	0	1	-1	-1
0	2	1	3	4	2	0	1
1	0	2	0	-3	1	-3	1
0	2	2	0	2	0	7	1
3	6	6	3	2	4	0	3
-2	-3	-5	-1	-1	0	-6	2
1	0	0	1	0	3	0	1
0	-1	1	0	-1	-4	0	0
-2	0	-1	-1	-1	-3	-6	-5
-2	0	-1	-1	-1	-3	-6	-5
2	6	6	6	4	2	-1	3
-1	7	12	6	0	-1	-6	-2
-3	-4	-11	-7	-6	-4	-1	-3
-3	-4	-11	-7	-6	-4	-1	-3
-1	-2	1	-2	-2	-2	-3	-1
-1	-2	1	-2	-2	-2	-3	-1
1	-2	-3	-2	-3	0	-2	0
-1	-7	-14	-8	-4	0	-2	4
-1	-1	0	-2	-1	-1	1	-2
0	-1	-1	3	3	4	1	2
-4	-4	-5	-4	-5	-2	-6	-2
-1	-2	-7	-1	-2	1	3	0
-1	-2	-7	-1	-2	1	3	0
-1	0	0	0	3	-1	-1	1
-1	0	0	0	3	-1	-1	1
-1	1	4	3	4	-2	-4	-1
-1	-1	-1	-3	-2	-2	-1	-1
-1	-1	-1	-3	-2	-2	-1	-1
1	5	3	0	-6	-2	-2	0
1	5	3	0	-6	-2	-2	0
-1	-6	-4	-6	-3	-1	-2	-1
0	3	6	5	4	1	2	-4
-2	-1	2	1	1	-2	1	-2
4	1	-8	2	0	3	2	5
4	1	-8	2	0	3	2	5
4	1	-8	2	0	3	2	5
1	3	0	1	0	-1	5	0
1	3	0	1	0	-1	5	0
0	1	3	0	-1	0	-1	1
0	1	3	0	-1	0	-1	1
1	3	5	6	4	3	-1	2
-1	-1	-4	-3	-4	-3	-2	0
-2	-5	-6	-7	-4	-3	-4	-2
-2	-2	-3	0	0	-1	-3	-3
-2	-2	-3	0	0	-1	-3	-3
0	3	6	2	1	-2	-3	-2
3	2	-1	1	0	0	1	2
-1	-3	-7	-9	-2	0	0	0
-1	-3	-7	-9	-2	0	0	0
-1	-3	-7	-9	-2	0	0	0
0	-1	-1	-4	-3	0	-1	-1
-7	-5	1	-4	-4	-3	-1	-5
-7	-5	1	-4	-4	-3	-1	-5
-1	-2	2	2	-1	0	-1	-1
-1	-2	2	2	-1	0	-1	-1
-3	1	1	-5	-5	-2	5	-3
-1	0	0	0	1	-3	-2	-3
-2	0	-2	-3	-4	-3	-3	-2
-2	0	-2	-3	-4	-3	-3	-2
2	-1	0	5	-1	1	0	0
2	-1	0	5	-1	1	0	0
0	1	1	5	3	2	-1	-2
0	1	1	5	3	2	-1	-2
-1	-5	-4	-4	-1	0	2	0
-1	-5	-4	-4	-1	0	2	0
-4	-9	-14	-11	-7	-3	-4	-3
-4	-9	-14	-11	-7	-3	-4	-3
1	2	3	4	3	-2	5	1
-2	2	5	1	-1	-3	6	-1
0	0	1	-2	-1	-2	-6	-2
0	0	1	-2	-1	-2	-6	-2
1	-1	1	4	0	-2	-3	3
0	1	4	2	1	2	-1	0
0	1	4	2	1	2	-1	0
1	2	7	2	3	1	-4	0
1	2	7	2	3	1	-4	0
-2	-4	-6	-3	-3	-1	7	2
0	-2	-7	-1	-1	0	-1	1
0	2	2	5	2	0	1	0
0	2	2	5	2	0	1	0
0	2	-4	-3	-3	0	-1	1
0	2	-4	-3	-3	0	-1	1
-1	-4	-6	-7	-4	-1	-1	0
-3	-2	0	-3	-1	-2	-1	-5
-1	2	5	0	-3	-2	-1	-1
-1	2	5	0	-3	-2	-1	-1
0	1	-2	1	1	-3	-3	-3
0	1	-2	1	1	-3	-3	-3
-2	-4	-5	-2	0	-1	0	-2
-2	-4	-5	-2	0	-1	0	-2
1	1	7	4	0	0	-2	1
0	-1	1	-3	-5	-3	1	0
1	0	-3	2	0	-1	1	2
-1	-5	-7	-10	-7	-3	-1	0
-1	3	2	2	0	0	6	-3
-4	-6	-7	-4	-3	-1	-3	-3
-1	0	1	1	0	-2	1	-1
2	4	5	7	4	4	6	4
-1	-7	-7	-8	-3	0	0	1
-1	-1	4	2	2	-2	-2	-2
3	0	3	5	7	3	2	0
-1	-1	-1	-3	-4	-4	-1	0
3	3	-9	7	0	0	0	2
-1	-4	-7	-10	-7	-1	-1	-1
-5	4	12	9	2	1	-2	-4
-1	-5	-9	-8	-5	-2	-3	-2
-1	-4	-3	-7	-4	-3	1	-2
0	-3	-6	-7	-5	-1	0	1
-2	-11	-11	-13	-9	-4	3	-2
-4	0	-5	-9	-5	-4	-2	-1
-2	-1	-4	-8	-6	-2	-2	0
1	2	2	4	1	1	1	0
-1	-2	-1	0	0	0	2	-1
0	0	-2	-2	0	-1	5	0
1	-2	-9	-2	-1	-2	5	-2
0	2	9	4	1	1	-2	-1
-2	1	7	1	0	0	-1	-1
3	-1	-8	1	3	3	6	4
-4	-5	-12	-11	-2	-3	-4	-1
0	-1	-2	-2	-3	-2	-3	1
-2	-5	-8	-8	-3	-2	4	-1
-2	-2	-2	-4	-2	-1	0	-2
2	1	2	5	2	2	-1	1
-1	1	6	5	0	0	-3	-1
-2	-3	-2	-5	-2	-3	5	0
-2	0	2	-1	-2	-2	-4	-2
-2	-1	-3	-2	-3	1	-3	-2
0	-1	4	5	3	0	-1	1
1	0	5	0	0	-2	-1	1
-1	-2	-6	-5	-5	-6	-5	-3
1	3	1	-3	-3	0	-1	0
0	-4	-6	-6	-4	-2	-1	0
-2	-1	-1	-2	-1	1	-3	-1
-1	-1	1	-1	-4	-1	-3	1
0	-4	-7	-6	-5	-2	-5	-2
-1	0	-3	2	4	0	1	1
-1	-3	-5	-2	-2	-2	-2	-2
-3	-7	-5	-4	-4	-1	-3	-3
1	2	4	-1	0	1	-4	-2
0	3	9	7	3	1	0	1
2	-1	0	0	3	3	3	1
0	0	-2	2	-3	0	-2	-1
-1	-2	-2	-6	-5	-3	-1	1
0	-4	-4	3	1	-2	1	1
0	1	0	1	-2	0	-4	1
0	0	-1	3	2	0	0	2
-2	1	8	7	4	0	-4	-5
-1	-4	-7	-9	-8	-3	-2	0
-3	-1	-2	-2	1	0	-2	-3
1	3	5	9	6	3	-1	-2
0	-4	-4	-4	-2	-1	-4	1
-2	-3	1	0	-2	-2	0	0
-1	-5	-1	-3	-1	-2	-1	-1
-4	-1	9	9	6	-1	0	-3
-4	-1	9	9	6	-1	0	-3
-1	3	6	0	-1	-2	4	1
-2	-6	-8	-3	-4	-3	-2	-2
-2	-3	-4	-2	-4	-1	2	-2
0	4	1	5	1	-1	0	1
-3	-7	-7	-5	-1	-2	-1	-1
-4	-6	-5	-4	-2	-3	3	-2
-4	-2	0	-1	0	1	2	-2
0	-1	-1	0	-1	1	0	0
0	0	-2	2	-1	0	-2	0
-1	-1	-3	-2	-1	-5	-4	-1
1	-2	1	0	0	0	-1	0
0	-1	-1	1	0	2	-2	0
0	1	2	1	-1	1	0	1
3	5	9	8	7	1	1	2
0	3	6	8	3	3	-2	0
-1	-3	-5	-5	-3	-1	-2	-1
-4	-4	-6	-8	-5	-5	-7	-5
-1	0	3	2	1	0	-1	0
0	-2	1	0	0	0	-2	-1
0	3	1	2	1	-6	-2	-2
1	4	7	2	3	1	2	1
-3	-4	-7	-6	-5	0	-3	0
0	1	-1	-1	-2	1	-4	-1
0	0	-2	3	3	-1	-7	-1
-1	1	-5	0	-1	-2	1	1
-2	-3	1	-3	-2	-5	4	0
-2	-3	1	-3	-2	-5	4	0
-2	0	4	2	0	3	-4	-1
-4	1	5	-1	0	-2	-5	-5
0	0	-2	4	0	2	-4	1
-2	-4	-5	-3	-4	-3	-3	-3
-1	-3	-6	-4	-5	0	-3	0
-1	-3	-6	-4	-5	0	-3	0
0	1	-6	-1	0	0	-5	-2
-3	-3	-5	-5	-4	-1	-1	0
0	4	11	6	4	1	-2	-1
0	4	11	6	4	1	-2	-1
-1	-5	-7	-9	-2	1	-3	-2
-1	-5	-7	-9	-2	1	-3	-2
1	0	-2	-3	-4	-4	-1	1
-1	-4	-1	2	1	0	-3	0
-3	-5	-5	-5	-4	-2	6	-1
3	1	-1	14	10	3	2	6
1	5	2	-2	-4	-3	-3	-2
-1	-4	-1	-2	-2	-3	-2	0
2	2	0	4	2	1	-3	1
-3	-8	-16	-19	-17	-10	-6	-2
-3	-8	-16	-19	-17	-10	-6	-2
1	2	6	8	4	1	-1	0
-2	-3	-1	-4	-3	-1	-6	-3
-4	-2	5	-3	-1	-3	-7	-4
-4	-2	5	-3	-1	-3	-7	-4
-3	-2	-4	-4	-3	0	-2	-1
-3	-2	-4	-4	-3	0	-2	-1
1	2	3	6	3	6	-2	2
1	2	3	6	3	6	-2	2
0	-1	1	5	3	-3	-4	1
-1	-1	5	5	3	-3	-3	0
-3	-1	-7	-7	-4	-2	-5	-2
-1	-3	-1	-3	-3	-1	0	-3
1	1	-1	-3	0	4	0	1
-1	2	3	2	2	0	-4	0
-2	-4	-2	-5	-3	-3	-2	-1
-2	-4	-2	-5	-3	-3	-2	-1
1	0	1	0	-4	0	-2	0
-3	0	-1	-3	-2	-2	0	-2
-1	0	1	4	-1	0	-2	-2
-1	-1	-5	-3	-2	-2	0	-2
-1	-1	-5	-3	-2	-2	0	-2
1	0	4	6	4	1	-2	0
-1	-3	-5	-5	-4	0	-3	-1
-3	-2	-3	-3	-2	-2	-7	-3
1	2	3	7	7	1	2	1
1	2	3	7	7	1	2	1
-1	0	-1	-2	-2	-2	-4	-1
-2	1	-1	-1	0	0	1	-1
0	0	-1	1	0	1	-3	-1
-1	-3	-5	-5	-4	-4	-1	-1
-1	-1	-2	-4	-2	1	-5	1
-1	-1	-2	-4	-2	1	-5	1
0	1	3	7	5	1	8	-1
-1	3	3	5	4	3	4	-3
-1	-3	0	0	-2	-2	-2	1
-1	-3	0	0	-2	-2	-2	1
-6	-6	-9	-5	-3	-5	4	-5
-1	-1	-1	-3	0	-1	-4	-1
0	0	-1	0	-1	-3	1	-2
0	0	-1	0	-1	-3	1	-2
0	0	2	0	-2	0	-6	-3
0	0	2	0	-2	0	-6	-3
2	-1	-3	-1	2	-4	-6	2
0	2	0	-5	-6	-7	-6	0
2	4	0	3	-2	-1	-3	0
-9	-10	-2	2	1	4	-6	-3
7	7	1	-1	-1	1	-4	4
7	7	1	-1	-1	1	-4	4
-6	-8	-3	1	-1	0	-4	-1
-1	-1	-1	-5	-3	-5	-4	1
-1	-1	-1	-5	-3	-5	-4	1
-5	-2	2	-1	0	-1	-1	-2
-5	-2	2	-1	0	-1	-1	-2
-4	-5	-2	-4	-8	2	-3	-3
-4	-5	-2	-4	-8	2	-3	-3
3	0	3	-1	0	-5	-1	1
3	0	3	-1	0	-5	-1	1
1	1	-1	2	4	1	2	1
-2	-2	2	3	0	7	-2	-1
-1	0	2	1	-1	2	-2	-2
0	-1	-2	2	4	4	-2	0
1	1	0	3	2	-3	-1	1
-2	-2	-1	-4	-7	-4	-4	-2
2	-1	-1	-1	1	-5	-4	-1
0	0	-2	-3	-3	2	-3	-2
0	1	0	1	0	3	-4	-3
-3	-6	-3	-4	-3	3	0	-2
0	-2	-1	-1	0	-1	-3	1
1	0	-2	-2	1	5	-2	0
2	1	0	-1	-6	-5	6	1
-1	-3	-2	-4	1	-6	-1	-2
-1	0	-3	-2	-1	2	-1	0
0	2	-1	-2	-2	-3	-2	-1
1	1	-1	-3	-6	-2	-2	-1
-1	0	2	0	-1	-2	-1	-2
-1	1	-2	-1	0	0	-2	-2
-2	-3	-1	-1	0	-3	4	-1
0	-2	-5	-3	0	-3	2	-1
1	2	0	1	1	4	5	0
2	1	6	7	2	2	-4	1
3	4	4	3	2	-1	-4	1
2	-1	1	0	-3	-3	-4	-1
3	3	2	2	-2	3	3	-1
0	2	-1	-2	2	5	-2	-2
-9	-13	-10	-6	-4	-4	-4	-3
0	5	5	5	4	-2	0	-1
0	-4	-4	-1	1	6	0	2
-1	-1	1	6	9	5	1	1
-1	2	3	-1	-2	-4	-3	-1
0	-1	0	-1	0	2	-4	-2
-2	-2	-1	0	1	1	-2	-1
-1	0	-1	-1	0	-4	-3	0
-3	-3	-3	-5	-5	-6	-3	0
0	-1	3	0	-3	3	0	0
-1	-4	-9	-10	-4	-3	-4	-2
-1	-4	-6	-7	-4	-4	-6	-1
-3	-1	1	-2	-3	-5	-2	-5
-1	-4	-1	3	-5	-6	-2	1
-1	-2	1	1	-2	1	-5	-2
0	1	4	3	-1	-6	-5	1
-3	-1	-4	-8	-6	-1	-3	0
0	-4	1	-3	-1	4	-6	5
2	2	0	2	1	3	-3	2
-1	3	-1	6	3	5	5	2
0	-1	-2	-2	5	10	6	1
2	0	4	1	-2	-3	-7	-3
2	-3	-3	-2	-2	0	-1	1
2	-3	-3	-2	-2	0	-1	1
0	-1	-2	-2	-2	-1	-6	0
-1	-1	1	2	2	0	-5	-3
-1	-6	-9	-3	-3	-4	1	-1
2	4	12	11	4	0	12	1
4	3	0	-3	-2	-2	-1	1
3	8	13	6	3	0	-2	1
0	-4	-2	2	1	4	-3	-2
-1	-6	-10	1	-2	0	-3	0
1	0	-1	-5	-3	-2	-3	3
2	2	-7	-2	-2	-4	2	1
3	-1	1	-2	-4	-3	-6	4
-5	-3	-7	-6	-2	-6	-4	-6
0	-2	-6	-2	-1	2	4	1
0	2	4	1	3	5	1	0
-5	-4	-2	-5	-2	-2	1	-6
0	1	1	-1	-4	-3	-2	0
-2	-3	-3	0	1	0	2	-2
-2	-3	-1	-2	2	3	-5	-4
0	-2	0	-2	-5	-5	-6	-2
-1	-4	-3	-4	-5	-4	-5	-2
-3	-1	-2	-1	-6	-8	2	-4
0	2	1	0	0	2	-1	1
-1	-3	-1	-3	-1	-1	-6	-3
0	-3	-2	-3	-4	-4	-3	-3
1	0	1	1	4	2	2	1
-2	-1	-1	-1	-2	-6	-6	-3
3	0	-6	-2	-6	-9	-3	2
3	0	3	0	3	3	0	-1
-3	-2	-3	-3	1	1	-5	-4
-3	1	3	5	0	-1	1	-1
-9	-9	-7	-8	-11	-11	-9	-7
3	4	3	1	-4	0	1	3
3	1	-7	-4	1	2	1	3
-3	-2	2	-1	-1	-2	-2	0
-4	-2	-4	-1	-3	0	-1	-2
3	1	4	7	6	5	1	1
0	-1	4	5	0	-1	-4	-1
0	-2	-3	-2	1	3	4	1
1	5	7	5	0	-1	-1	0
-3	-3	-2	-5	-5	-4	-4	-3
-4	-2	1	-2	0	-2	-1	-5
2	0	-2	-2	-2	-2	0	3
-2	-2	0	-2	1	-1	-1	-4
-4	-2	-1	-3	-5	-3	-2	-3
1	-1	-5	-1	2	0	2	4
1	-1	-5	-1	2	0	2	4
1	1	-1	2	-1	-1	-3	1
1	1	-1	2	-1	-1	-3	1
-1	-2	-1	-3	0	-1	-6	-4
-3	0	-1	-1	1	0	0	-2
2	-1	0	-2	0	2	-1	-1
2	-1	0	-2	0	2	-1	-1
4	2	0	0	0	-1	-4	2
-3	-6	-1	-4	-3	-3	-2	-2
-3	-6	-1	-4	-3	-3	-2	-2
-1	8	17	9	4	2	1	-1
0	-1	-7	-4	-1	1	-1	1
1	-1	0	0	0	1	4	0
-4	-1	1	1	-1	-4	-5	-3
-1	-2	-3	-4	-4	-3	-3	0
1	-2	-9	-2	0	2	2	2
1	-2	-9	-2	0	2	2	2
-1	-1	-5	-4	-5	-1	0	0
-3	0	1	2	3	0	-2	-3
-3	0	1	2	3	0	-2	-3
-3	-6	-5	-5	-1	1	-1	-2
-3	-6	-5	-5	-1	1	-1	-2
-2	-5	-6	-5	-1	2	7	0
1	2	9	1	2	0	1	-2
1	-1	-3	-5	-3	-2	1	2
1	-1	-3	-5	-3	-2	1	2
0	-2	-5	-2	-2	0	2	1
-3	-5	-2	-3	1	-3	-6	-5
2	-3	-4	0	2	2	4	3
2	-3	-4	0	2	2	4	3
0	4	5	3	3	1	0	0
-2	-1	1	3	2	0	-6	-2
-2	-1	1	3	2	0	-6	-2
1	-3	-5	-4	-3	-1	1	0
-1	-3	-3	-5	1	-2	-2	0
-1	-3	-3	-5	1	-2	-2	0
0	0	2	-2	-5	-3	-3	-2
0	0	2	-2	-5	-3	-3	-2
1	3	4	2	-1	0	-2	1
1	4	5	6	3	2	-2	2
0	0	-5	-2	-3	-1	1	-1
0	0	-5	-2	-3	-1	1	-1
-1	2	3	0	-1	-2	-2	-1
2	0	4	0	1	-1	6	1
0	2	5	6	2	3	1	0
0	2	5	6	2	3	1	0
-2	1	-2	-2	0	0	-1	-2
-2	1	-2	-2	0	0	-1	-2
-1	-3	-8	-9	-3	-1	-2	0
-1	-1	-1	-2	-6	-3	1	-1
-1	-1	-1	-2	-6	-3	1	-1
-1	-2	-3	-2	-3	1	-1	1
-1	-2	-3	-2	-3	1	-1	1
-3	-4	-6	-5	0	0	-2	-2
-3	-4	-6	-5	0	0	-2	-2
-1	-3	-3	-2	-4	-2	2	-4
-1	-3	-3	-2	-4	-2	2	-4
-6	-6	-1	-2	-1	-3	-6	-5
-6	-6	-1	-2	-1	-3	-6	-5
1	-1	0	-2	-2	-1	1	1
3	7	6	6	4	0	2	1
0	-4	-3	-1	0	1	2	1
0	-4	-3	-1	0	1	2	1
0	-4	-3	-1	0	1	2	1
0	6	3	2	2	-2	7	-4
0	6	3	2	2	-2	7	-4
0	-4	-5	-2	-3	0	-1	-1
0	-4	-5	-2	-3	0	-1	-1
-2	-1	6	5	8	3	-2	0
-2	-6	-9	-11	-9	-5	4	-2
-2	-6	-9	-11	-9	-5	4	-2
-2	-6	-9	-11	-9	-5	4	-2
-1	-1	3	6	5	2	-2	-3
0	-1	-6	-6	-4	-1	-4	1
1	7	8	9	8	2	2	2
1	7	8	9	8	2	2	2
-1	-4	-4	-8	-5	-3	0	-2
-1	1	-2	4	4	2	3	0
3	-1	-4	-2	-1	0	1	3
-2	-3	-1	-2	-4	-3	-3	-3
-2	-4	-2	-3	-3	-3	-1	-3
0	-1	-5	3	0	1	5	2
-1	-1	-7	-6	-4	-2	-3	-1
-1	-2	-4	-3	-4	-1	3	0
-1	1	7	-1	4	1	-1	-3
-1	-2	2	-2	-1	0	-3	0
-1	-2	1	0	-2	-2	-2	-3
-3	-3	-2	-4	-3	-4	-3	-1
0	0	1	2	1	-2	-2	0
1	1	-9	-2	-2	0	1	1
0	-2	-1	-2	-1	3	0	1
0	3	4	2	-1	-1	1	0
1	-3	-1	0	1	1	1	1
4	1	2	0	-1	2	10	4
1	1	0	0	2	0	0	-2
-2	-4	-6	-6	-6	-2	-1	-1
-1	-3	-7	-7	-2	0	-1	1
-2	-1	0	4	0	0	3	-2
1	2	2	4	4	0	1	1
0	0	0	2	2	-1	-2	-1
0	-2	-8	-8	-8	-1	2	1
1	2	5	5	3	0	-2	0
-1	-1	-3	-1	-4	-1	-3	-3
-2	-5	-3	-7	-7	-4	-4	-1
-3	-2	3	3	-1	-2	-4	-2
1	3	2	-1	2	0	1	1
3	0	-4	-5	-1	2	-1	3
0	-1	-2	-1	-2	-2	2	2
-1	-2	0	2	0	-1	4	-2
-4	-3	-6	-4	-1	-2	-8	-2
1	-1	-5	-4	-2	-1	-10	1
-1	-2	-3	-4	-2	-1	-4	-1
-1	-2	-7	-3	1	1	8	1
-1	1	5	2	-1	-1	1	0
-3	-4	-9	1	-3	0	-4	-3
1	-2	-4	-4	-4	-3	0	1
0	-4	-8	-3	-1	0	-2	1
-2	-3	-3	-6	-5	0	-3	-3
1	0	6	3	1	-2	-2	0
-1	-2	0	0	-3	0	0	-1
-2	0	2	-1	-3	-1	0	-4
-1	1	-1	2	0	1	-3	0
-1	1	8	6	3	0	-6	0
1	2	1	-2	0	-2	-3	2
4	3	1	4	4	0	1	2
-1	-2	-3	-5	-2	-2	-1	-1
2	7	9	11	7	4	-1	1
-4	-5	-8	-7	-6	-4	-2	-2
-4	-3	3	5	-1	-1	-3	-3
-1	-2	-3	-3	-2	-1	0	0
-1	-2	-3	-1	-2	-1	2	-1
-4	-7	-8	-10	-3	-2	-5	-4
1	1	2	3	0	-1	0	1
-1	-2	1	1	2	0	-1	-1
0	0	0	4	3	4	0	1
0	-2	-3	-5	-4	-3	-2	0
-1	1	0	1	-1	-2	0	0
0	2	2	2	4	1	-2	0
0	-3	1	0	1	2	-2	1
-1	1	3	3	0	-2	-5	-1
0	0	0	0	1	0	-2	0
0	-1	-6	0	1	-1	0	-3
-2	-1	-3	-2	-3	-2	-2	1
-2	-6	-7	-6	-5	-3	-7	-2
-2	0	-1	-2	-2	1	0	-1
1	1	2	5	2	1	1	3
-1	-3	-7	-6	-4	-1	-3	-2
1	3	3	3	2	0	2	0
0	-4	-6	-4	-5	-2	-1	1
-2	-4	-9	-9	-3	1	-3	0
-3	1	4	-7	-4	-1	-4	-4
2	0	-1	1	3	-2	-2	2
1	2	4	10	5	1	1	-1
-5	-7	-12	-13	-9	-2	-5	-5
0	-1	-1	0	-1	0	-1	2
2	1	3	3	2	1	1	3
-2	0	1	1	1	0	-8	1
0	1	2	0	-1	-1	-6	1
0	2	1	0	-3	-2	-4	-1
-1	-3	0	-1	-1	-1	-4	-1
1	0	-1	-2	0	-3	-2	-2
-1	4	5	3	2	0	-3	-3
-3	-2	-4	-6	-5	-2	-3	0
0	-3	4	2	2	1	-2	-1
-2	-1	-9	-8	-5	-4	-5	-3
0	5	1	-3	-3	-3	-2	-1
1	-1	-2	-1	-1	2	-2	3
1	1	4	2	2	0	-1	1
-1	-2	-2	0	-1	-1	0	-1
0	2	3	5	2	1	-2	-1
-2	-1	2	1	-2	-4	-7	-3
-1	-1	1	1	-2	-2	0	-2
-2	-1	-3	-3	-2	-2	-4	-2
1	2	3	5	4	0	-4	-1
1	2	3	5	4	0	-4	-1
-2	-4	-3	-7	-4	-2	2	0
-1	-1	1	0	-1	0	-5	2
1	-1	-9	-4	-4	-1	1	0
1	-1	-9	-4	-4	-1	1	0
-2	-5	-6	-7	-5	-3	-6	-3
2	3	1	5	2	1	-7	-2
-1	-5	0	-1	-4	-5	-1	-3
-1	-3	0	-2	-1	1	-3	1
-2	-1	-3	-3	-2	-2	-1	-2
-2	-1	-3	-3	-2	-2	-1	-2
-2	1	1	2	2	1	-1	2
0	0	-5	-2	1	-2	3	-1
-1	0	4	0	-1	0	-3	1
-2	-2	-2	-2	-4	-3	-6	-2
-1	-2	-1	-2	-1	-1	-3	-1
-1	-2	-1	-2	-1	-1	-3	-1
-2	-2	-1	0	-2	-2	-4	-2
-2	-2	-1	0	-2	-2	-4	-2
-1	-1	-1	-2	0	-2	1	0
-1	-1	-1	-2	0	-2	1	0
3	1	5	3	-1	2	1	1
3	1	5	3	-1	2	1	1
-2	2	-2	-3	-4	-2	-4	-1
-3	-3	-1	-1	0	0	-1	-1
-3	-3	-1	-1	0	0	-1	-1
-1	1	-2	-3	-2	0	-4	-2
-1	1	-2	-3	-2	0	-4	-2
-1	2	-1	-5	-4	-2	-6	0
-1	2	-1	-5	-4	-2	-6	0
-3	12	3	2	0	1	-2	-1
-1	-11	-1	-5	0	0	-2	3
-1	-11	-1	-5	0	0	-2	3
3	-1	2	3	2	2	0	4
-1	-4	-6	-5	-3	1	-1	-2
-1	-4	-6	-5	-3	1	-1	-2
-2	-3	-2	0	-2	-1	-2	0
-2	-3	-2	0	-2	-1	-2	0
1	0	-1	4	4	2	-2	0
-3	-2	1	-2	-2	-3	-3	-5
-3	-2	1	-2	-2	-3	-3	-5
-1	0	3	-1	1	-1	-6	0
-1	2	4	5	0	-1	-6	-4
-1	2	4	5	0	-1	-6	-4
1	-1	-5	-3	0	1	2	2
-2	1	3	0	0	0	-1	1
-2	1	3	0	0	0	-1	1
2	1	-4	0	-2	2	-2	-1
0	-1	-1	0	0	1	-1	-1
-2	-2	-2	0	1	-2	5	0
-1	-2	-2	-2	0	-1	0	0
-1	-2	-2	-2	0	-1	0	0
1	1	1	1	2	1	-3	-2
-2	-1	-3	-4	-3	-2	-3	-2
-1	-2	2	-3	-4	-2	-1	0
2	1	-5	4	4	1	-3	2
-1	-3	-3	-2	-2	-5	-5	-3
-1	-1	4	2	0	-1	8	-2
0	-5	-5	-6	-5	0	-3	0
-3	-1	2	0	0	1	1	1
0	-2	-4	0	-2	0	1	-1
0	-2	-4	0	-2	0	1	-1
-1	0	-3	-1	-4	-1	-2	-1
-1	-2	-2	-5	-3	-1	0	-1
-1	-2	-2	-5	-3	-1	0	-1
-2	0	4	-2	0	-1	0	0
-2	0	4	-2	0	-1	0	0
0	1	2	6	3	-1	-4	-1
0	1	2	6	3	-1	-4	-1
0	0	0	1	2	0	-1	0
-1	1	5	3	0	-1	1	1
-1	1	5	3	0	-1	1	1
1	2	-5	-5	-2	-2	-2	-1
-1	-1	-3	-2	-2	0	0	1
0	-1	1	1	1	0	2	2
-2	-5	-9	-7	-5	-2	-3	-2
-1	-3	0	1	0	1	-1	-1
1	-2	-7	-6	-3	0	2	0
0	-1	0	3	4	2	-3	-1
-1	1	-1	-3	-1	-1	-3	-1
1	0	-7	1	0	-2	-2	-1
0	-2	-1	-3	-2	-1	-2	0
-1	2	3	2	3	1	2	0
-1	-2	-6	-3	-1	-2	2	-1
-1	0	7	3	0	1	6	0
-1	0	-1	1	1	0	-3	-2
-1	0	-1	1	1	0	-3	-2
0	-4	-4	-5	-1	2	-2	-2
-2	1	4	4	1	-2	-7	-1
0	-4	-7	-5	-4	-1	-3	-1
1	1	2	3	0	-1	1	2
-1	-2	1	0	0	-2	-1	-1
-1	-6	-8	-7	-3	-1	-6	-1
1	-3	3	0	-1	0	-6	-1
-2	-3	-7	-5	-4	-1	-1	-1
-1	-1	-2	-5	-2	0	-1	1
-1	-2	-6	-5	-3	-2	-3	-1
-2	-2	-1	-6	-3	-1	-3	-2
-1	1	2	-1	-1	0	1	0
-1	-2	-3	-5	-2	-2	-3	0
-3	-6	-8	-7	-2	-2	-3	-2
1	-2	0	2	2	2	3	1
0	0	-1	1	-1	-1	-4	0
-3	-3	-1	-7	-4	-2	-6	-3
-1	1	0	-1	0	-3	-2	-3
1	2	7	5	1	1	8	0
0	1	2	2	1	2	-1	3
-1	1	1	1	1	-2	-1	-1
0	0	-4	-4	-1	-1	-5	0
-1	-1	-3	-2	-4	-2	-1	0
0	1	-5	-2	1	1	-2	0
1	2	2	3	-1	3	-2	2
0	-2	-6	-3	0	1	1	1
[truncated: 12,419 more rows]
