# Supplementary material for: Flexible Virtual Reality System for Neurorehabilitation and Quality of Life Improvement
Source: Sensors (Basel). 2020 Oct 23;20(21):6045. doi: 10.3390/s20216045 (PMC7672612; doi:10.3390/s20216045)
Supplement: Supplementary file 1 [file sensors-20-06045-s001.zip › S4_EMG/User3/DirectingBall1.txt]

0	0	0	0	0	0	0	0
0	0	0	0	0	0	0	0
1	0	-1	-2	1	0	0	-2
1	0	-1	-2	1	0	0	-2
-2	-5	-2	-1	1	-1	-2	-1
-7	-3	1	-1	-4	0	0	-5
-2	-6	-7	-7	-8	-4	-2	-4
-2	-6	-7	-7	-8	-4	-2	-4
-2	-6	-7	-7	-8	-4	-2	-4
3	4	5	0	-1	1	1	-1
1	-5	-3	0	0	-1	1	2
0	1	2	0	-1	0	0	-1
0	1	2	0	-1	0	0	-1
4	9	-1	1	0	-1	-2	2
4	9	-1	1	0	-1	-2	2
-3	-10	-5	-3	-3	-1	-1	-3
-1	0	0	0	3	-2	-1	-1
0	0	1	1	-1	-1	0	-1
0	0	1	1	-1	-1	0	-1
-1	5	3	0	-3	-2	0	0
0	-7	-5	-4	-3	1	0	1
-4	-2	-2	-1	-2	-2	-2	-5
-4	2	-2	-3	-3	-3	-3	-5
-4	2	-2	-3	-3	-3	-3	-5
-1	-12	-8	-2	-1	0	0	2
-1	6	1	0	0	0	-2	-2
-1	1	1	-1	0	-1	-1	-1
1	-3	-1	0	-2	0	0	1
2	-5	-2	-1	-3	-1	-1	-1
-1	4	1	1	1	-1	0	-1
7	28	14	5	1	0	0	0
7	28	14	5	1	0	0	0
-2	-16	-8	-3	-2	-1	1	2
0	-2	-2	-2	-4	-2	-3	0
0	0	-1	-2	-4	-1	-4	0
-1	0	-2	-1	-1	-1	0	0
-1	-20	-6	-3	-4	0	0	0
-3	9	5	0	0	-1	-2	-4
0	-4	-3	-1	2	0	2	1
0	-5	-2	-1	-1	1	1	2
-2	1	-1	-2	-3	-3	-2	-2
-4	0	-1	-1	-4	-3	-4	-6
-4	0	-1	-1	-4	-3	-4	-6
-4	0	-1	-1	-4	-3	-4	-6
-4	0	-1	-1	-4	-3	-4	-6
0	1	0	-1	-1	-2	-1	-2
-1	3	1	-1	-1	-2	0	0
-1	3	1	-1	-1	-2	0	0
-1	3	1	-1	-1	-2	0	0
-1	3	1	-1	-1	-2	0	0
1	-1	-1	1	0	0	0	0
3	10	-1	0	2	1	1	4
-2	-6	-3	-3	-3	-1	0	-2
-2	-6	-3	-3	-3	-1	0	-2
-2	-2	0	-1	-1	-2	0	-1
-2	-2	0	-1	-1	-2	0	-1
0	4	3	-2	0	-1	0	-2
5	5	-1	0	0	0	2	3
0	11	0	1	-1	-2	-3	-3
-2	-4	-2	0	0	-1	0	0
-2	-4	-2	0	0	-1	0	0
-5	-18	-7	-3	-1	-2	-4	-8
-2	1	1	0	-3	-2	-4	-4
2	0	1	0	-3	-1	2	1
2	3	-2	-4	-1	0	0	1
3	2	-3	-3	-3	-1	-2	0
3	8	1	1	-2	-1	-2	-1
0	-9	-2	0	-3	0	-2	-2
0	-9	-2	0	-3	0	-2	-2
-1	-9	-2	-2	-3	-3	-1	-2
2	1	-2	-2	-2	-1	-2	4
2	4	0	1	-1	0	1	0
0	15	9	2	1	1	2	0
0	-4	-2	-1	-3	1	1	4
-1	2	-1	-1	-3	-1	-2	-2
1	0	1	1	-1	-1	-2	1
1	0	1	1	-1	-1	-2	1
1	-3	0	-1	0	0	0	-1
-2	0	1	-1	-3	0	0	-1
-5	-7	-2	-1	-3	-1	0	1
2	-1	-2	0	1	1	0	3
-2	-6	-4	-1	-1	-1	0	-4
-2	-6	-4	-1	-1	-1	0	-4
2	0	-1	0	0	0	0	0
1	12	8	3	0	0	-1	1
0	-5	-2	-3	1	0	-1	1
-1	5	0	0	-1	-1	-1	-2
-1	5	0	0	-1	-1	-1	-2
-1	4	-1	-1	0	0	1	1
0	9	6	4	-1	-2	0	-4
3	8	0	0	-2	-1	-1	-1
-3	-10	-2	-1	-5	0	0	-4
-2	2	2	-1	-4	-2	-1	0
-3	-13	-7	-4	-3	0	-1	-2
-3	-13	-7	-4	-3	0	-1	-2
-1	0	1	-2	-5	-3	-2	-1
-3	-12	-4	-1	-3	-1	3	1
-3	-12	-4	-1	-3	-1	3	1
-2	12	4	1	-4	-1	-2	-1
-2	12	4	1	-4	-1	-2	-1
0	-8	-4	-1	-1	1	1	1
1	-1	-3	-2	-2	-1	-2	-3
1	-1	-2	-1	0	-1	-2	1
-1	-1	0	0	-1	1	1	0
0	-5	-2	-2	-3	-1	-2	-2
0	-5	-2	-2	-3	-1	-2	-2
-1	3	2	-2	-3	-1	0	-1
-2	1	10	4	1	1	-3	-1
-2	12	3	-1	-1	-1	-1	-2
-1	-11	-5	0	-1	1	-1	1
-1	-11	-5	0	-1	1	-1	1
0	0	-3	-2	-3	-2	-1	0
1	1	-1	-1	-1	-1	1	1
1	1	-1	-1	-1	-1	1	1
-1	16	3	3	1	0	-1	-2
-1	16	3	3	1	0	-1	-2
1	-4	-4	-1	-1	-1	-1	1
3	-10	-6	1	-2	1	2	5
-2	-8	-5	-4	-3	0	-1	-2
-2	-8	-5	-4	-3	0	-1	-2
1	-6	-1	0	-1	-1	-4	-3
1	-6	-1	0	-1	-1	-4	-3
0	4	1	1	1	1	2	3
-3	-20	-13	-6	-4	-2	-1	-2
-6	-4	1	0	1	-2	-2	-1
-1	0	1	1	2	1	1	0
-1	5	3	0	0	1	1	1
-2	15	9	3	0	0	1	-2
-1	-1	1	2	-2	2	0	-1
3	2	-3	-2	-2	-1	-1	0
0	1	0	-1	-1	-1	-2	0
-1	-9	-4	2	4	4	2	1
-1	-9	-4	2	4	4	2	1
-2	4	3	0	-3	-1	0	-3
2	4	1	0	-1	0	2	2
0	-3	-1	-2	-3	-2	-2	1
1	-1	-2	0	-1	-1	-1	1
1	-1	-2	0	-1	-1	-1	1
1	4	-1	-1	-3	-1	0	-3
-2	-21	-9	-4	1	2	2	2
-2	-21	-9	-4	1	2	2	2
-5	-5	-1	1	-1	1	-2	-2
1	-6	-2	-2	0	-2	0	-1
6	2	-2	-2	-3	-1	0	4
-2	-1	0	-1	-3	-1	0	-3
-2	-1	0	-1	-3	-1	0	-3
1	1	-1	-2	-1	-1	-1	-2
-2	32	15	7	7	3	3	1
-2	32	15	7	7	3	3	1
3	-11	-4	-2	-3	-2	-2	-1
-1	7	3	1	1	0	-1	0
-3	-7	-6	-4	-3	-1	-2	-2
-4	-10	0	-2	-3	-1	-1	-2
-1	1	2	0	-1	-1	-1	-3
-1	-6	-1	-2	-1	-1	-1	-2
4	5	1	-2	-3	-4	-3	1
-2	-9	-2	-1	0	-2	-3	-3
-2	-9	-2	-1	0	-2	-3	-3
1	2	1	0	-1	-1	-1	0
-2	-4	-2	2	0	0	-2	-1
-2	3	2	-1	-1	-1	-1	-3
0	0	-1	0	-1	-2	-1	-1
0	0	-1	0	-1	-2	-1	-1
2	11	5	1	3	0	-1	1
2	11	5	1	3	0	-1	1
2	11	5	1	3	0	-1	1
-1	-7	-4	-1	-2	-1	-2	-1
-1	-3	-1	-2	-3	0	1	1
3	0	0	-1	-1	2	1	0
0	3	-1	-1	1	-1	-1	-2
2	4	-4	-3	-4	-1	-1	1
2	4	-4	-3	-4	-1	-1	1
-4	-3	-1	-2	-2	-2	0	-3
-4	-3	-1	-2	-2	-2	0	-3
-2	-5	-4	0	1	1	0	0
-2	-5	-4	0	1	1	0	0
4	7	-3	-2	-4	-2	-1	2
4	7	-3	-2	-4	-2	-1	2
1	-3	-3	-2	-3	0	1	1
-2	0	-3	-2	-1	0	1	-1
0	7	1	0	0	-1	-2	1
-2	1	-1	-1	0	-1	0	0
-1	-2	2	0	0	0	1	0
1	-6	0	2	-1	0	0	-1
0	-9	-2	-2	-3	1	1	0
-4	-1	-1	0	0	0	-1	-3
-1	4	4	0	1	-1	-1	1
-2	1	2	-2	-3	0	-1	-2
-2	1	2	-2	-3	0	-1	-2
-2	21	10	3	1	0	-1	-2
-2	21	10	3	1	0	-1	-2
2	-5	-5	-3	-1	-2	-1	0
-2	-7	-1	0	-1	0	0	0
-2	-7	-1	0	-1	0	0	0
-4	-12	-5	-3	-2	0	-1	-1
-4	-2	1	-1	1	0	-2	-2
0	-9	-5	-2	-1	0	0	-3
6	8	2	0	-1	-3	-1	-4
1	-3	-1	0	-1	2	4	2
1	0	-3	-2	-3	-4	-1	1
1	0	-3	-2	-3	-4	-1	1
-4	-2	-3	-1	0	-1	-2	-4
-4	-2	-3	-1	0	-1	-2	-4
-3	4	3	-1	-3	-1	-1	-2
-3	4	3	-1	-3	-1	-1	-2
2	-5	-1	0	-2	-1	-1	3
2	1	-2	-1	-3	0	0	5
-2	-5	1	0	1	-1	-1	1
-4	-5	-5	-2	-2	0	-3	-4
-1	-9	-8	-3	-3	-3	-2	0
-1	-4	-1	2	-1	1	-1	-1
-2	-15	-6	-3	-3	-2	-2	-3
1	3	1	0	-1	-1	1	-1
2	1	-2	0	-1	2	2	4
-7	-1	2	-1	-1	-2	-2	-5
-7	-1	2	-1	-1	-2	-2	-5
14	0	-3	-3	-3	-2	1	19
-5	4	-4	-1	0	1	-1	-9
2	5	0	-1	0	-2	-2	-4
6	2	-3	-3	-2	-3	-5	-2
6	2	-3	-3	-2	-3	-5	-2
-4	-2	1	-2	-2	0	0	-4
-2	6	6	3	1	0	0	-5
4	11	3	0	0	0	0	-1
1	7	0	0	-1	-1	-5	-4
-5	4	2	1	0	1	0	-7
-5	4	2	1	0	1	0	-7
-7	-3	1	1	-1	2	2	1
4	1	-1	-3	0	-1	2	6
4	1	-1	-3	0	-1	2	6
-10	-13	-3	-1	-3	-1	-2	-5
-5	-5	1	0	2	0	2	1
-4	-5	-1	1	-2	0	0	-5
-2	12	4	2	2	2	0	-1
-4	-5	-4	-2	-1	-1	1	-1
1	-4	-3	0	-4	-4	-4	-3
-1	-9	-3	-1	-1	0	-3	2
5	2	-2	-2	-3	0	1	7
-5	-9	-3	-1	0	-3	-3	-9
2	-4	-4	-2	-4	-4	-5	-2
2	-1	3	-3	-3	-1	1	5
-2	7	4	-1	1	1	-1	-3
-2	7	4	-1	1	1	-1	-3
-4	1	0	0	-1	1	2	-2
-4	-1	-2	-4	-2	0	-2	-2
3	1	-2	-1	-1	-1	4	9
1	1	-1	2	-2	-1	0	0
1	1	-1	2	-2	-1	0	0
1	11	3	1	0	-1	0	0
4	7	-2	0	-2	-2	-2	-2
-4	3	0	2	-1	2	1	-5
-1	-13	-7	-1	-2	-3	-1	4
1	9	6	2	2	1	-2	6
1	9	6	2	2	1	-2	6
1	9	6	2	2	1	-2	6
1	-1	-3	-2	-4	-1	-1	-1
-4	-12	-2	1	1	-2	3	-3
-4	-5	-5	-3	-3	-1	-1	-2
-4	-5	-5	-3	-3	-1	-1	-2
1	5	2	1	1	0	-4	0
0	-10	-4	-2	-4	0	0	0
-1	-3	-1	-3	-7	-3	-4	-1
-4	-4	-3	-1	-3	-3	-4	-7
-2	4	-2	-2	1	-2	-1	-2
-4	-11	-1	-1	-3	0	-1	-2
-4	-11	-1	-1	-3	0	-1	-2
0	-2	0	-1	-2	1	-2	-1
0	-2	0	-1	-2	1	-2	-1
-1	-1	0	0	1	-1	1	2
-1	-1	0	0	1	-1	1	2
-3	0	-4	-2	-3	-2	-1	-4
0	11	2	0	-2	-1	-1	1
-1	-9	-3	-3	-3	-2	0	-2
0	3	3	1	-3	0	0	-4
1	-7	-4	-3	-1	-2	-4	-3
-2	0	-2	-2	-2	2	0	-4
-4	-3	-2	0	0	-1	-3	-11
0	1	0	0	-2	0	-2	0
-5	-6	-5	-4	-4	-2	0	0
-2	12	4	3	1	4	4	6
2	-2	-4	-1	-2	0	-3	4
-1	-20	-6	-3	-2	-2	-2	1
0	3	0	-1	0	0	0	-4
-3	-9	-5	-1	-3	1	4	7
7	14	7	1	2	1	4	12
7	14	7	1	2	1	4	12
6	10	-1	0	-1	1	2	6
6	10	-1	0	-1	1	2	6
2	3	1	-2	-4	-2	-3	-8
11	3	1	4	2	1	0	0
-6	-2	0	-2	-1	-2	-4	-10
-6	-2	0	-2	-1	-2	-4	-10
-3	2	-1	4	-1	-2	0	-4
-3	-6	-6	-2	-3	-1	-3	-5
-3	-6	-6	-2	-3	-1	-3	-5
-6	-9	-5	-3	-1	-1	3	3
-6	-9	-5	-3	-1	-1	3	3
-1	5	7	3	1	-1	1	0
-1	5	7	3	1	-1	1	0
5	3	-2	2	0	0	-3	-5
5	3	-2	2	0	0	-3	-5
2	-1	-3	-3	-4	-3	-2	0
0	-7	-4	1	2	1	4	7
0	-7	-4	1	2	1	4	7
3	-7	-5	-3	-2	-1	0	-5
-5	-7	-2	4	4	-2	-11	-8
1	4	2	-1	-2	1	0	-1
1	4	4	0	-2	-1	1	4
-2	3	1	1	3	0	-1	4
-5	8	5	3	-2	1	-1	-8
-5	8	5	3	-2	1	-1	-8
-4	-7	-6	-7	-7	-9	-12	-11
-4	-7	-6	-7	-7	-9	-12	-11
-5	-22	-8	-8	-4	-5	-12	-6
-5	-22	-8	-8	-4	-5	-12	-6
4	5	4	5	2	2	2	-5
-16	-15	-6	5	2	-2	-8	-25
4	-26	-12	-10	-7	-2	5	19
13	9	6	11	11	7	5	13
9	15	4	3	5	2	5	23
1	-6	1	-3	-3	-2	4	18
-6	-4	-2	-3	-3	-9	-13	-23
12	11	-3	-4	-5	-2	-2	12
-1	10	10	1	-2	1	8	2
-13	-15	-5	-4	-5	-3	-4	-14
4	-7	-12	-6	-5	-1	-2	-6
-5	19	14	8	3	3	3	-22
-15	-3	-3	-8	-6	-7	-9	-26
-15	-3	-3	-8	-6	-7	-9	-26
6	-10	-2	-3	1	3	8	20
6	-10	-2	-3	1	3	8	20
-4	-7	-3	2	0	-2	-8	0
-4	-7	-3	2	0	-2	-8	0
-6	-3	-4	-2	-2	-3	-3	-8
-1	-11	-8	-3	-6	-3	-4	-1
11	17	6	1	1	0	3	17
-6	0	3	-3	-1	-5	-5	-14
-8	-5	4	0	-3	-2	-6	-12
1	1	-2	-2	-2	5	18	7
1	1	-2	-2	-2	5	18	7
2	14	2	2	3	2	-2	-6
4	4	-6	-1	1	-1	10	25
5	4	7	4	2	3	0	5
5	4	7	4	2	3	0	5
-5	-6	-2	0	-3	-4	-7	-4
-8	-2	-7	-3	-1	2	9	-24
2	-6	-7	-7	-3	-4	0	17
0	9	11	4	-4	-4	-13	-16
-10	-14	-1	-5	-4	-4	-7	-1
11	11	3	6	4	4	6	7
4	-3	1	4	1	1	6	12
3	7	3	1	1	2	3	-2
-6	-11	-8	-9	-8	-5	-10	-19
-7	6	-4	0	2	2	4	-10
1	0	2	1	0	-1	-5	-18
1	0	2	1	0	-1	-5	-18
12	-9	-2	1	2	2	8	29
12	-9	-2	1	2	2	8	29
-1	-11	-2	5	4	5	-4	2
-1	-11	-2	5	4	5	-4	2
-3	-14	-10	-1	-1	-1	-3	-3
2	3	5	1	-1	0	5	3
-2	-9	-8	-3	-2	-6	-8	-5
-2	-9	-8	-3	-2	-6	-8	-5
0	-16	-7	-4	-2	-3	-5	-1
4	16	8	2	-2	0	-1	4
4	16	8	2	-2	0	-1	4
-12	1	1	-1	-1	-1	-1	-17
-2	12	5	1	-1	3	15	10
9	4	-2	1	1	-1	0	12
9	4	-2	1	1	-1	0	12
0	4	2	0	-2	-3	-1	-10
-7	-21	-15	-4	0	3	0	-22
-7	-21	-15	-4	0	3	0	-22
-7	-21	-15	-4	0	3	0	-22
5	5	9	2	-5	-8	-21	-13
0	-5	-5	-6	-4	0	4	13
0	-5	-5	-6	-4	0	4	13
-6	19	10	2	-1	-5	-6	-4
-9	1	1	-4	-4	1	16	-17
19	35	18	7	6	10	24	56
0	-10	-10	-2	0	2	13	2
-8	-21	-8	-3	-1	3	3	3
-3	24	9	2	-4	-6	-11	-18
-3	24	9	2	-4	-6	-11	-18
-4	-15	-5	0	3	2	2	7
-4	-15	-5	0	3	2	2	7
-18	-10	-10	-1	5	9	6	-31
-18	-10	-10	-1	5	9	6	-31
-18	-10	-10	-1	5	9	6	-31
-3	26	1	3	3	1	-10	-14
15	31	22	6	2	2	13	35
15	31	22	6	2	2	13	35
2	27	10	2	0	-1	16	-7
7	-10	-4	5	-3	-2	2	1
7	-10	-4	5	-3	-2	2	1
-6	-6	-5	-5	2	6	4	-2
-6	-6	-5	-5	2	6	4	-2
3	-5	-9	-8	-4	-5	-1	11
-10	40	17	4	1	4	-9	-15
9	12	2	-4	-2	0	8	17
-1	-26	-15	-4	-1	2	10	-5
24	-4	-3	-8	-10	-20	-12	11
13	-1	3	16	-1	-18	-8	-3
-13	14	7	0	-8	-22	-26	-33
-13	14	7	0	-8	-22	-26	-33
-20	-11	-2	-1	-9	-10	-1	-2
60	39	8	-3	1	2	17	11
4	-12	-6	-6	-9	-3	-2	3
-9	17	13	7	9	13	12	19
-4	-3	-8	-6	3	17	0	6
-4	-3	-8	-6	3	17	0	6
-66	-29	-14	-1	4	-2	-11	-33
-66	-29	-14	-1	4	-2	-11	-33
12	-4	-14	-5	-4	-8	-19	-2
10	-23	-13	-2	9	13	9	26
-7	-6	-4	-2	-2	4	6	9
5	-5	-9	-5	2	5	4	15
-14	0	4	3	1	-2	1	-15
19	14	12	5	2	6	0	10
3	-13	-13	-3	-2	1	-8	-10
-30	-4	-4	-1	4	10	-16	-16
-30	-4	-4	-1	4	10	-16	-16
-21	4	2	3	2	-6	0	-6
-21	4	2	3	2	-6	0	-6
11	4	0	0	-1	-3	5	7
11	4	0	0	-1	-3	5	7
27	2	-3	-4	-7	-5	-6	5
1	16	6	-1	3	10	5	0
2	-7	-7	-5	-4	-1	-4	6
2	0	2	0	-1	1	6	5
12	-3	-3	-1	-5	-2	5	31
-9	6	0	-1	-5	-4	-5	-7
-19	-13	-11	-4	-7	1	1	-12
10	3	6	4	0	5	9	3
10	3	6	4	0	5	9	3
5	5	4	-1	-4	-2	3	3
5	2	2	0	1	-1	-2	-3
5	2	2	0	1	-1	-2	-3
13	10	3	-1	-3	-2	-7	-3
13	10	3	-1	-3	-2	-7	-3
-7	-4	1	-1	-3	-4	3	-3
-7	-4	1	-1	-3	-4	3	-3
-3	8	13	4	-1	-3	-9	-6
-8	-12	-5	-2	-3	2	14	3
7	0	2	2	2	4	5	7
-24	-11	-2	0	-4	-3	-6	-19
15	5	-8	-4	-4	-2	2	9
-13	-7	-7	-5	-5	2	5	-12
11	5	-1	-2	-1	1	2	9
6	3	4	1	3	-1	-4	-3
6	3	4	1	3	-1	-4	-3
-27	-11	-9	-2	2	0	-4	-7
-27	-11	-9	-2	2	0	-4	-7
-9	-11	-11	-5	-4	-4	-13	-21
-38	-14	-4	-4	-5	-4	-7	-23
16	9	9	6	4	4	11	24
19	7	2	4	5	3	6	8
3	-2	0	-1	-1	-2	-8	-8
5	3	-3	-2	-1	3	4	2
-4	-5	-2	0	1	1	-5	-3
-1	-3	0	3	0	-5	-8	1
0	-2	-1	-3	-2	0	-2	-10
-7	2	1	-2	0	0	6	4
-7	2	1	-2	0	0	6	4
11	12	8	3	0	2	3	13
11	12	8	3	0	2	3	13
5	3	1	-1	-2	-2	-4	3
13	-1	0	-1	-4	-5	-5	1
2	-8	1	0	0	2	8	4
-9	-6	-4	-5	-4	-1	-3	-11
9	12	5	4	4	4	15	10
-3	2	-1	-4	-4	-2	-5	3
6	3	1	0	-5	-5	-11	4
2	-7	-10	-4	-2	-5	-5	6
2	-7	-10	-4	-2	-5	-5	6
8	-8	-8	-1	0	-2	-1	6
-11	-8	-2	1	-2	1	0	-14
-11	-8	-2	1	-2	1	0	-14
-1	7	4	-1	-1	-2	3	1
-1	7	4	-1	-1	-2	3	1
-3	0	-5	-5	-2	-2	2	-4
-2	-1	-2	0	6	7	-2	-1
8	13	7	2	0	4	6	6
5	-1	-5	-2	-2	-2	2	9
11	14	7	2	0	0	4	0
-8	-4	-10	-1	-2	0	-5	-12
-8	-4	-10	-1	-2	0	-5	-12
-4	0	2	-1	-3	-5	-3	-5
0	7	13	5	-2	-4	-8	2
0	7	13	5	-2	-4	-8	2
0	-3	-4	-3	-4	-1	2	-7
0	-1	1	0	-1	-1	-1	-2
0	-1	1	0	-1	-1	-1	-2
14	-2	-5	0	-2	-4	-5	2
-4	-6	-3	-3	-3	-4	-2	-6
-1	16	4	2	4	6	7	8
-4	-4	-10	-1	1	0	3	-3
-4	-6	0	-2	-1	-4	-5	-6
-16	-19	-4	-3	-3	-1	-15	-24
2	-2	5	2	2	3	3	3
23	12	7	0	-1	3	10	13
3	7	5	1	-1	5	1	15
0	2	5	4	-1	-1	5	16
-6	2	7	3	0	3	9	-3
-6	2	7	3	0	3	9	-3
12	-3	-4	1	0	-2	-3	11
12	-3	-4	1	0	-2	-3	11
0	-35	-22	-9	-6	-5	-19	-10
0	-35	-22	-9	-6	-5	-19	-10
-14	-21	-18	-2	0	0	-7	-25
-14	-21	-18	-2	0	0	-7	-25
-14	-21	-18	-2	0	0	-7	-25
-5	45	32	15	10	9	21	4
0	5	5	11	6	6	6	9
20	11	0	0	1	4	10	36
5	3	6	7	2	8	15	17
-1	25	1	-7	-5	-5	1	7
-1	25	1	-7	-5	-5	1	7
1	-6	4	5	3	2	-7	-21
1	-6	4	5	3	2	-7	-21
-15	-3	1	3	7	3	-1	-25
2	-7	2	0	-1	0	2	4
0	8	1	-4	0	-2	-23	-26
1	-10	0	3	1	-3	-4	-4
5	-10	-6	-6	-4	-1	12	21
8	9	5	2	0	-5	-15	-16
-15	-1	3	8	3	0	3	-27
-9	-6	-7	-8	-4	-3	1	-4
-9	-6	-7	-8	-4	-3	1	-4
-4	7	0	0	2	2	5	3
-4	7	0	0	2	2	5	3
3	3	2	-4	-7	-9	-20	-9
0	-9	-5	-7	-10	-7	-4	6
6	29	13	4	2	-4	-17	-11
2	21	15	6	-1	1	1	6
-4	-14	-8	-3	0	-1	-1	-2
5	-19	-16	-7	-3	0	0	8
-10	-3	-6	-4	2	1	3	-10
-3	-4	-11	-8	-5	-4	5	-6
-4	0	2	-3	-4	-1	-7	-11
3	4	5	3	0	1	3	14
16	1	-5	-2	-1	3	16	51
1	4	10	8	3	1	5	1
-6	10	8	3	2	3	8	7
1	-6	-21	-4	0	2	10	7
3	4	0	-2	2	2	-4	-7
3	4	0	-2	2	2	-4	-7
3	9	12	10	4	-3	-9	10
-5	2	-2	0	1	-2	-5	-8
-1	11	3	-3	-5	-2	-4	-1
-13	-5	-5	-6	-4	-6	-14	-21
-4	-1	-10	-8	-2	1	14	-7
-11	-11	-5	-5	-9	-6	-5	-18
-8	-18	-8	-3	-2	-2	-8	-4
-5	12	7	1	-3	-2	-3	-13
-6	-17	-8	-2	0	-1	-1	0
-7	-15	-3	-3	-2	-1	2	-6
13	17	10	0	0	-1	3	22
-6	-1	-8	-3	-1	1	3	-9
-6	-3	-3	-3	1	6	18	-9
0	10	3	2	0	-1	-3	-9
3	-1	-2	0	2	-1	4	7
-11	-24	-3	0	4	2	-2	-18
13	27	4	1	0	3	4	34
-10	-20	-11	-5	-2	-1	-4	-10
-6	-26	-1	-2	-2	-2	-5	-4
-15	-9	-5	-3	-4	-6	-18	-43
1	-1	0	-4	-5	1	0	-2
-2	-25	-23	-6	-9	-3	-1	20
-1	9	3	1	0	-3	-6	-13
8	6	-6	-5	-5	-2	0	23
8	6	-6	-5	-5	-2	0	23
2	9	4	1	3	-3	-1	1
2	9	4	1	3	-3	-1	1
1	-1	-4	-1	0	-1	-3	-2
7	10	1	-2	0	-1	0	10
-15	-21	-5	-2	-3	-7	-6	-19
4	16	3	1	-7	2	8	17
11	6	2	0	1	1	7	36
2	4	2	2	6	0	18	11
5	2	1	-4	-2	-2	0	-2
5	2	1	-4	-2	-2	0	-2
5	2	1	-4	-2	-2	0	-2
-3	2	2	1	3	2	2	-9
3	-1	-2	-4	-3	-1	0	3
2	1	2	0	1	6	19	12
-4	-12	-3	-2	-1	-4	-8	-3
-4	-12	-3	-2	-1	-4	-8	-3
2	4	1	3	0	3	-1	15
8	-7	-4	2	1	0	-2	2
20	40	15	5	0	3	9	19
20	40	15	5	0	3	9	19
-24	-12	-4	-5	-4	-2	-1	-16
10	1	-8	-17	-9	-7	-10	4
-12	-3	-2	-2	-1	3	0	-3
-12	-3	-2	-2	-1	3	0	-3
-4	-6	4	0	-2	-6	-7	1
2	-16	-3	5	5	7	-16	-22
-7	16	5	7	4	11	8	4
-13	-10	-3	15	11	4	6	-3
-2	-5	-5	1	13	2	-6	-11
-10	-17	-12	-17	4	-8	-27	-17
-10	-17	-12	-17	4	-8	-27	-17
10	-1	-5	-9	-13	-10	3	11
-22	-15	-3	-1	4	5	1	-15
-22	-15	-3	-1	4	5	1	-15
10	20	13	0	-6	-1	23	8
10	20	13	0	-6	-1	23	8
46	23	-3	-2	-4	3	13	25
-9	2	2	-1	1	10	5	3
-38	-24	-8	1	0	-6	-7	-18
-78	-42	-16	-11	-12	-19	-31	-56
-3	-13	-5	0	3	19	-4	-10
1	4	4	-6	-3	-6	1	3
19	11	6	2	-2	3	11	13
12	-4	-6	-4	-6	2	3	6
12	-4	-6	-4	-6	2	3	6
-14	-6	0	-1	-6	-5	1	-5
-14	-6	0	-1	-6	-5	1	-5
1	6	27	9	0	-3	-3	2
1	-15	-11	-7	-5	-1	-2	-15
4	-4	-6	-3	-2	-4	2	0
25	23	16	8	1	-5	-25	12
-4	-4	0	-2	-4	-2	-8	-8
19	3	-6	-1	3	5	5	12
-12	-27	-17	-11	-2	-7	-10	-26
-8	-7	-4	-3	-4	12	14	4
-15	6	10	5	9	14	10	3
-15	6	10	5	9	14	10	3
4	-7	-8	4	8	7	4	-2
1	5	4	-1	-2	-5	-5	7
-11	2	-2	0	4	8	20	7
-3	24	5	-4	-6	-6	-1	2
-8	-25	-11	-6	-9	-3	-8	-13
-8	-25	-11	-6	-9	-3	-8	-13
2	3	2	-1	-6	-7	-8	-10
2	3	2	-1	-6	-7	-8	-10
-4	-4	-8	0	-6	-3	5	-3
-4	-4	-8	0	-6	-3	5	-3
-14	-7	-3	5	8	0	7	-4
-3	0	2	2	3	5	6	6
12	5	0	-3	-6	2	8	7
-9	-2	-5	-10	-9	-7	-18	-13
-9	-2	-5	-10	-9	-7	-18	-13
2	1	3	-4	-2	1	4	4
2	1	3	-4	-2	1	4	4
-9	-8	-14	-10	-9	-11	-7	-7
-40	-14	-4	2	1	-2	-14	-19
9	2	4	5	-1	0	2	21
9	2	4	5	-1	0	2	21
6	0	0	1	1	-1	-6	1
1	-7	-7	-4	-7	-5	-1	-1
14	12	3	2	4	7	11	20
14	12	3	2	4	7	11	20
2	-2	-6	-3	-4	-5	-8	-14
-2	-6	7	6	8	11	20	11
-9	-7	-9	-6	-6	-8	-1	-7
0	17	7	2	-3	-5	1	-7
29	13	11	7	4	4	10	31
-4	0	2	2	0	5	6	-2
25	15	11	0	2	6	9	30
2	0	0	0	3	4	4	2
-5	-3	-2	-4	-4	-4	-4	-3
-5	-3	-2	-4	-4	-4	-4	-3
0	-5	-1	0	-1	-3	-6	-3
-5	-1	7	3	0	-2	0	-3
5	13	-4	-4	-3	3	2	5
5	13	-4	-4	-3	3	2	5
-10	-16	-12	-7	-4	-2	0	-15
-5	7	-1	-2	0	0	-5	-4
3	-8	-1	0	-3	-3	-6	-9
-11	2	3	1	1	1	1	-9
-11	2	3	1	1	1	1	-9
9	0	-3	-5	-6	-2	-2	9
9	0	-3	-5	-6	-2	-2	9
-11	-8	-8	-3	-2	1	6	-3
-1	-4	-10	-2	-2	2	3	8
-5	8	8	-2	-4	-7	-6	2
-5	-4	-3	-7	-9	-8	-11	-14
3	-14	-9	-1	-2	3	9	-1
-4	-19	-13	-6	-3	-1	-2	-3
3	0	-3	0	0	-2	1	3
-5	-9	-2	-2	-1	2	8	5
-5	-9	-2	-2	-1	2	8	5
-1	4	4	-1	-2	-4	-8	-5
-1	4	4	-1	-2	-4	-8	-5
2	25	9	3	-2	-1	0	-1
0	6	3	6	2	1	0	5
0	1	1	-1	-1	-5	-12	-1
-2	-1	0	-2	-3	-5	-8	-4
-2	10	13	9	1	2	-2	-1
12	0	-12	-4	-3	-2	-6	0
-3	-5	-2	-4	-3	-2	0	-21
6	3	2	1	0	-2	-2	9
-3	4	7	3	-2	-3	2	6
2	-11	-6	-9	-11	-13	-21	-4
-9	13	4	3	1	0	-4	-7
4	13	2	2	1	4	11	11
1	-5	-6	-4	0	0	0	-6
1	-5	-6	-4	0	0	0	-6
1	-25	-25	-8	-4	-1	6	20
1	-25	-25	-8	-4	-1	6	20
-3	0	1	-3	-4	-3	-4	-16
-3	0	1	-3	-4	-3	-4	-16
4	4	7	1	0	-1	2	9
4	4	7	1	0	-1	2	9
2	-1	1	2	-1	3	7	0
2	-1	1	2	-1	3	7	0
-1	-8	-15	-3	-3	1	1	-8
-3	8	12	5	3	3	0	-7
-3	8	12	5	3	3	0	-7
-5	4	3	1	-2	-2	-2	-3
-5	4	3	1	-2	-2	-2	-3
-5	4	3	1	-2	-2	-2	-3
-5	4	3	1	-2	-2	-2	-3
-7	3	1	-1	1	1	0	-3
4	-6	-4	-2	-3	-2	-1	8
-2	8	-1	3	2	5	3	6
-6	0	3	1	-3	-1	0	-14
-10	5	2	4	6	7	-3	-12
-10	5	2	4	6	7	-3	-12
-12	-8	3	0	-3	-8	-9	-7
2	6	7	5	3	1	0	6
3	-1	-5	-4	-2	-1	-1	5
3	-1	-5	-4	-2	-1	-1	5
9	7	10	5	3	1	1	4
3	4	5	-1	-3	-1	-1	-2
-1	-2	2	5	5	2	-1	-7
-1	-2	2	5	5	2	-1	-7
1	-15	-19	-7	-7	-2	0	-4
4	3	4	3	2	-3	-10	-1
-3	-19	-8	-5	-2	-3	-4	0
5	2	2	-1	-3	-1	0	7
-4	0	1	-1	0	-1	6	-1
6	10	2	0	0	4	1	8
-1	1	-5	-2	1	3	7	5
0	2	5	2	0	2	0	0
0	2	5	2	0	2	0	0
2	-5	-10	-5	-3	-4	-1	-2
1	2	3	2	2	0	4	7
-6	3	-9	-8	-9	-6	-8	-12
-1	-8	6	5	2	4	7	0
-4	6	4	0	-1	-1	1	2
-4	2	-6	-5	-3	-2	-10	-10
-2	-11	-8	-7	-2	-2	2	-5
1	13	7	4	1	-1	-2	3
6	-14	-9	-3	0	1	4	-1
0	-1	1	1	-1	2	-3	-4
-3	-4	2	1	-1	3	3	1
1	4	2	1	2	-1	-6	-8
1	4	2	1	2	-1	-6	-8
-1	-2	0	-1	-4	-1	-4	-1
4	0	-1	1	2	-1	5	10
-5	-6	-10	-3	-3	-3	-6	-5
-5	-6	-10	-3	-3	-3	-6	-5
1	-7	1	0	-1	-1	-1	5
-1	1	-6	-5	-4	2	3	-2
-1	1	-6	-5	-4	2	3	-2
-1	1	-6	-5	-4	2	3	-2
2	3	1	-3	1	1	2	3
-1	7	1	-2	-1	-4	-7	-3
3	-12	-16	-7	-4	1	5	4
-5	12	10	3	3	3	3	-1
0	4	1	0	-2	-4	-4	-1
-2	1	1	1	1	-1	-2	-2
3	-7	7	3	3	-2	-2	-1
3	-7	7	3	3	-2	-2	-1
1	5	4	2	2	1	4	5
1	5	4	2	2	1	4	5
3	-4	-6	-1	-5	-5	-5	-4
3	-4	-6	-1	-5	-5	-5	-4
3	-4	-6	-1	-5	-5	-5	-4
-3	-27	-12	-6	-5	-8	-10	-4
-3	-17	-6	-2	-4	0	-2	-3
-3	-14	-11	-3	-3	-1	-4	-4
-3	-14	-11	-3	-3	-1	-4	-4
1	2	4	-2	-2	-2	-3	-1
-2	5	-1	0	-1	3	1	-7
-2	5	-1	0	-1	3	1	-7
3	7	13	6	0	-1	0	2
-3	6	1	-2	-3	-2	-1	-1
-4	2	-2	-4	-4	-2	4	5
-4	2	-2	-4	-4	-2	4	5
-2	13	7	3	-2	-1	-6	-3
-2	13	7	3	-2	-1	-6	-3
-2	-1	0	-1	-3	0	-3	-3
-6	-7	-4	-2	-2	-2	-2	-8
9	25	12	6	2	0	2	13
9	25	12	6	2	0	2	13
0	-16	-11	-6	-3	2	5	2
5	-21	-18	-7	-5	-3	0	9
5	-21	-18	-7	-5	-3	0	9
-6	3	-1	-4	0	-3	-2	-7
-6	3	-1	-4	0	-3	-2	-7
-1	-8	-2	0	1	3	2	-1
-1	-8	-2	0	1	3	2	-1
-8	-2	-4	-2	-4	-1	-3	-11
-6	-7	-7	-2	-3	-3	-1	-3
9	-4	-3	5	6	-2	-9	9
15	14	1	-1	-5	-2	3	22
-2	12	5	-3	-3	-4	-3	-5
3	-25	3	3	-1	2	3	3
-6	-9	-6	-2	3	6	7	-6
-3	-8	-8	-3	-1	0	4	2
-7	-4	-7	-1	-2	-2	-5	-13
2	22	19	10	6	4	5	6
4	10	4	1	-2	1	2	-4
4	10	4	1	-2	1	2	-4
-2	31	23	6	5	2	0	-2
-2	31	23	6	5	2	0	-2
-2	-6	-9	-4	-5	-2	-5	-10
-2	-6	-9	-4	-5	-2	-5	-10
-1	-12	-8	-4	-3	1	4	10
-1	-12	-8	-4	-3	1	4	10
5	-5	-2	1	-2	-2	-1	-1
0	4	1	-1	-3	1	6	-1
-3	4	-3	-5	-2	-6	-5	-14
-4	3	5	-1	-2	-1	-1	-4
-4	3	5	-1	-2	-1	-1	-4
0	-6	-5	2	-2	-6	-4	-3
-1	-3	-2	-3	-3	-1	-2	2
8	40	9	5	4	2	5	9
8	40	9	5	4	2	5	9
-6	-15	-7	-5	-2	1	-4	1
-4	-3	-4	-2	-2	-2	-3	3
7	5	3	4	1	1	2	5
-1	-7	-8	-5	-3	-2	-1	4
0	-11	-7	-3	-3	-1	-3	3
6	4	0	2	0	-1	2	12
-8	-5	-4	-1	0	-2	-2	-10
-2	-4	3	-2	-3	-2	-3	-3
8	6	0	0	1	0	5	18
5	-3	-5	-1	-1	-3	5	12
5	-3	-5	-1	-1	-3	5	12
0	4	2	0	-2	0	1	8
11	20	3	4	2	1	5	10
11	20	3	4	2	1	5	10
-6	-16	-13	-5	-4	0	-3	-9
-6	-16	-13	-5	-4	0	-3	-9
-10	-3	-3	-4	-3	-3	-4	-11
0	-7	-2	-1	1	1	1	1
-6	-5	-4	-2	-1	1	-1	-5
-6	-5	-4	-2	-1	1	-1	-5
-4	-2	1	-1	2	-2	-3	-1
-8	-8	-3	0	2	3	1	-8
-3	-7	-5	-3	-2	-3	-7	-6
-11	-16	-5	-2	-3	0	-3	-10
-11	-16	-5	-2	-3	0	-3	-10
3	6	2	-1	-1	-1	-2	-3
3	6	2	-1	-1	-1	-2	-3
-4	10	10	4	3	1	1	-7
-4	10	10	4	3	1	1	-7
-6	-1	-2	0	-4	-3	-2	-8
3	2	4	2	-2	-3	-3	0
1	-11	-8	-5	-3	-3	1	8
-2	2	3	2	1	3	1	-9
-2	2	3	2	1	3	1	-9
5	14	2	5	2	1	1	5
5	14	2	5	2	1	1	5
-2	-14	-8	0	3	2	4	3
-2	-14	-8	0	3	2	4	3
-2	3	3	1	-1	0	0	-4
-2	3	3	1	-1	0	0	-4
2	1	-1	0	-2	-3	-7	-8
2	6	7	4	3	5	8	14
2	6	7	4	3	5	8	14
9	4	2	3	-1	2	6	15
-5	-10	-8	-5	-3	-1	-2	-11
-5	-1	4	-1	-2	-1	-3	-4
-8	-18	-17	-6	-7	-4	-6	-14
2	-3	-5	-3	-1	-1	0	0
1	20	13	0	-1	1	-1	0
-1	-12	-11	-6	-3	-3	0	-2
-1	-12	-11	-6	-3	-3	0	-2
8	3	7	4	1	-1	-2	7
2	1	-2	0	-2	0	0	5
-5	1	-2	-3	-1	1	-5	-3
-2	-1	4	2	-1	3	8	-1
-2	-1	4	2	-1	3	8	-1
-9	-8	-6	-12	-7	-7	-8	-20
7	-6	-3	0	-2	0	2	10
7	-6	-3	0	-2	0	2	10
1	2	-6	-4	-3	1	-1	-4
1	2	-6	-4	-3	1	-1	-4
18	7	-4	-1	1	4	7	36
18	7	-4	-1	1	4	7	36
18	7	-4	-1	1	4	7	36
11	14	-2	-2	4	6	14	45
-20	-34	-17	-10	-7	-11	-5	-5
-20	-34	-17	-10	-7	-11	-5	-5
-19	4	6	1	-3	-3	-6	-33
-19	4	6	1	-3	-3	-6	-33
-4	-3	1	1	-2	-2	-4	-5
-1	-1	-6	-9	-6	0	5	2
-5	-7	-6	0	3	6	3	-27
8	32	31	11	-2	-1	-1	-4
8	32	31	11	-2	-1	-1	-4
-2	-13	-8	3	4	0	-2	-9
-2	-13	-8	3	4	0	-2	-9
14	9	6	2	-2	1	2	27
14	9	6	2	-2	1	2	27
14	9	6	2	-2	1	2	27
14	9	6	2	-2	1	2	27
5	10	6	3	-1	-1	4	16
3	8	9	5	6	3	-2	5
3	8	9	5	6	3	-2	5
17	-7	-6	0	1	9	22	40
17	-7	-6	0	1	9	22	40
-1	24	5	1	-1	-2	-11	-29
1	-6	-6	-4	-3	-2	-6	10
3	13	8	5	2	3	6	12
-4	-16	-12	-7	-6	-6	-3	-13
-4	-16	-12	-7	-6	-6	-3	-13
-4	-16	-12	-7	-6	-6	-3	-13
-4	-16	-12	-7	-6	-6	-3	-13
-1	11	6	-1	-4	-4	-15	-21
0	11	3	1	-3	-7	-15	-7
-7	-17	0	8	5	6	9	-6
-7	-17	0	8	5	6	9	-6
-7	-17	0	8	5	6	9	-6
7	0	-5	-3	-4	-4	-9	-10
8	13	1	0	1	-1	2	27
-7	15	7	1	-2	0	1	-21
-7	1	0	-3	-5	0	8	-2
1	5	4	4	5	5	11	7
1	0	1	2	2	4	12	2
-5	-17	-5	-1	-1	-2	-1	6
-5	-17	-5	-1	-1	-2	-1	6
-5	-17	-5	-1	-1	-2	-1	6
-4	-5	-1	1	2	0	0	-7
16	51	13	-3	-7	-5	3	28
1	-18	-4	-2	-1	1	-6	-3
1	-18	-4	-2	-1	1	-6	-3
1	-18	-4	-2	-1	1	-6	-3
-10	-11	0	-2	-1	1	-3	-12
-4	-11	-11	-6	-3	-3	6	-1
-2	-4	6	1	5	6	7	6
-9	-40	-27	-7	-2	-5	-11	-14
-9	-40	-27	-7	-2	-5	-11	-14
6	21	7	1	2	4	7	12
6	16	11	4	0	1	8	13
0	2	-1	-1	-2	-1	1	-2
0	2	-1	-1	-2	-1	1	-2
-11	-7	-3	-1	-4	-5	-8	-8
-11	-7	-3	-1	-4	-5	-8	-8
1	0	-1	-6	-9	-5	-8	-10
-3	-20	-1	3	1	-2	-1	1
6	17	3	5	-2	0	4	7
-4	-10	-7	-5	-2	-1	0	-16
1	3	1	-1	-3	1	5	16
3	8	3	0	-5	-6	-6	-5
-5	16	10	2	-3	-3	-6	-8
4	-3	-8	0	-1	4	2	-11
-4	2	4	4	2	1	-8	-19
19	4	10	-4	-4	-4	-6	40
3	-8	-9	3	5	4	9	13
-5	16	5	2	-3	0	4	5
-5	16	5	2	-3	0	4	5
-1	1	0	3	3	2	-10	-4
-1	1	0	3	3	2	-10	-4
-4	-33	-9	0	3	4	12	9
-4	-33	-9	0	3	4	12	9
-4	0	8	1	-4	-2	-3	-13
-4	0	8	1	-4	-2	-3	-13
1	5	-3	-7	-7	-6	-9	-7
1	5	-3	-7	-7	-6	-9	-7
10	8	-2	0	0	1	-2	11
3	-16	-7	-7	-7	-7	-6	-1
6	5	3	4	6	7	4	20
-3	-12	-7	-5	-4	0	0	-2
-6	-4	4	1	-4	-5	-7	-9
-9	-24	-14	-2	3	4	11	9
-9	-24	-14	-2	3	4	11	9
-3	8	5	0	2	3	-6	-28
12	-20	-14	-3	-3	-2	9	27
12	-20	-14	-3	-3	-2	9	27
16	19	0	-1	-1	-3	-11	-5
3	23	22	7	0	-4	-11	18
-8	-13	-15	-5	1	0	11	-5
8	35	19	12	8	8	15	29
-7	16	-3	-5	-7	-5	-8	-10
-43	-45	-27	-16	-9	-9	-12	-65
7	3	-3	-4	-3	-1	3	3
-9	0	2	-2	-2	-7	-14	-6
-2	-10	5	2	0	-7	-18	-6
-2	-10	5	2	0	-7	-18	-6
-2	-10	5	2	0	-7	-18	-6
-7	-16	-15	-10	-5	-6	-4	-38
-7	-16	-15	-10	-5	-6	-4	-38
12	33	15	7	7	15	12	30
2	-38	-10	0	-5	-4	7	3
2	-38	-10	0	-5	-4	7	3
15	10	2	-17	-6	1	-8	6
-5	-28	-14	-8	-8	-17	-19	-10
-5	-28	-14	-8	-8	-17	-19	-10
28	13	5	-2	-5	-12	-8	6
23	23	11	15	4	-4	26	22
23	0	-3	1	5	8	22	22
-15	-10	-4	-9	-2	0	-17	-16
-15	-10	-4	-9	-2	0	-17	-16
-67	-17	-6	-4	-12	-12	-8	-32
-23	-25	-20	3	10	12	4	-33
-23	-25	-20	3	10	12	4	-33
-63	-30	-20	-17	-9	-3	-17	-57
-3	-14	-6	-2	-5	-10	-24	-3
34	-11	-14	-5	-12	-8	-4	21
-23	-20	-14	-4	-5	0	9	-10
19	25	20	2	-5	-9	-18	10
17	4	-6	-6	-7	-9	11	30
5	15	20	11	10	10	11	38
-17	-5	-3	-3	-2	4	0	-25
10	12	3	2	3	3	10	10
43	25	8	4	2	6	7	19
1	0	-1	-3	-2	-5	0	-7
3	12	6	8	4	-7	2	6
14	2	1	0	-5	-10	-22	7
6	1	-1	0	3	18	27	4
6	1	-1	0	3	18	27	4
6	1	-1	0	3	18	27	4
37	17	-5	-6	2	2	13	12
37	17	-5	-6	2	2	13	12
24	23	6	3	-1	-8	-15	-5
12	-8	3	-1	-5	-1	-6	10
-8	-2	-2	-5	-8	-9	-9	-7
10	11	10	4	-4	6	6	6
-28	-18	-8	0	1	2	8	-25
3	-12	5	11	12	12	-4	0
-36	-5	5	2	0	6	9	-19
6	10	9	7	4	2	5	11
23	-2	-9	-4	-11	-3	0	4
23	-2	-9	-4	-11	-3	0	4
17	13	1	-3	-4	-8	-13	0
-2	-2	-4	-6	-5	2	4	2
-2	-2	-4	-6	-5	2	4	2
-14	1	-4	-1	3	4	10	-3
-24	-1	6	2	-1	-6	-3	-26
-14	-19	-3	-1	-2	-2	-7	-6
0	2	4	4	0	1	5	14
-25	-2	-5	-3	-5	-10	-15	-25
19	7	1	-1	-2	-2	-1	9
24	8	2	-2	-3	-1	-2	10
-2	-3	-5	-4	-4	-6	-10	-4
-19	-4	1	-2	0	2	4	0
-16	7	6	5	4	6	5	-2
28	6	-1	4	2	0	4	15
-8	-16	-9	-9	-7	2	-6	-7
-6	-4	-1	3	4	3	4	2
7	-3	-4	-4	-2	-1	-1	2
-2	-5	-4	-4	0	-2	1	-1
2	2	7	7	7	4	7	7
-16	-9	-10	-2	-2	1	0	-6
3	5	4	-2	-2	-2	2	1
11	2	-8	-6	-4	-5	-5	0
-9	-12	-6	-5	-6	-2	-2	-6
-2	-10	-11	-4	-1	-3	-2	2
-20	-5	-5	-3	2	7	3	-10
3	4	7	5	1	-1	0	-3
-1	6	-1	0	-1	0	2	8
0	4	9	3	0	-1	-5	-2
11	3	-2	2	7	8	8	8
11	3	-2	2	7	8	8	8
-7	1	12	6	2	0	-2	-11
-28	-15	-15	-8	-3	-1	1	-10
-1	-2	-1	-4	-4	-3	-5	1
-1	-2	-1	-4	-4	-3	-5	1
-4	-5	-10	-6	-5	-4	-4	-4
4	8	16	3	2	0	3	4
10	5	4	3	4	1	-1	5
-2	0	-2	-2	-3	-1	-3	1
7	-28	-15	-4	-8	-8	-7	-8
6	15	13	5	2	-1	-1	4
6	1	-9	-3	0	0	2	3
-4	-7	-4	2	0	-1	-2	3
-4	-7	-4	2	0	-1	-2	3
-4	3	-8	-8	-7	-3	-3	-5
-5	-1	7	5	0	2	4	2
2	6	8	-1	0	2	2	2
-15	-34	-22	-6	-1	-5	-7	-14
-15	-34	-22	-6	-1	-5	-7	-14
-15	-34	-22	-6	-1	-5	-7	-14
9	10	8	4	1	2	6	13
4	-7	-5	-1	5	10	11	2
4	-7	-5	-1	5	10	11	2
-5	4	11	6	2	1	3	4
11	-7	-6	-6	-2	0	2	8
11	-7	-6	-6	-2	0	2	8
-13	-9	-5	-4	-8	-9	-9	-14
-10	-7	-2	0	0	0	-2	-4
-10	-7	-2	0	0	0	-2	-4
0	10	6	3	6	2	-3	-1
-3	-4	-4	-3	-5	-13	-13	-6
-3	-4	-4	-3	-5	-13	-13	-6
8	8	12	5	1	3	2	4
9	1	3	1	0	3	4	3
-10	-14	-13	-6	-3	-5	-3	-5
-10	-3	2	1	-1	-3	-7	-6
-10	-3	2	1	-1	-3	-7	-6
-5	-23	-14	-6	-3	0	3	-1
-5	-23	-14	-6	-3	0	3	-1
7	-4	-6	-4	-2	0	-1	0
7	-4	-6	-4	-2	0	-1	0
-3	-10	-5	2	1	2	3	-1
-3	-10	-5	2	1	2	3	-1
4	-3	0	0	0	-1	-1	2
-8	-2	-4	-1	-1	-2	-3	-2
-6	-3	-4	-1	-3	0	1	-1
-6	-2	-1	-4	1	-3	-3	-5
-3	-2	-4	-5	-6	-6	-8	-5
-17	1	-1	-3	-1	0	-1	-5
-17	1	-1	-3	-1	0	-1	-5
9	4	1	-2	-4	-8	-8	-1
6	2	3	4	-1	-1	-1	4
4	-3	-4	-3	-4	-4	-4	0
7	8	11	6	1	-1	4	4
-2	15	8	0	0	-1	-3	-7
-2	15	8	0	0	-1	-3	-7
6	-6	-10	-4	-4	-6	-5	-2
-1	8	3	-1	-1	-5	-11	-5
-5	-12	0	0	-2	4	2	-1
-3	-11	-8	-3	-3	-5	-7	-5
-3	-11	-8	-3	-3	-5	-7	-5
2	9	5	1	1	5	8	4
0	9	5	0	0	3	4	2
0	9	5	0	0	3	4	2
-3	13	0	1	1	-1	-1	-2
-3	13	0	1	1	-1	-1	-2
-3	-21	-11	-3	0	3	7	4
-3	-21	-11	-3	0	3	7	4
1	-1	8	4	2	3	5	10
-1	8	5	3	3	10	11	1
3	1	-6	-6	-3	-2	-4	-6
16	18	11	3	1	-1	2	6
2	3	3	-2	-4	-1	1	0
-11	4	8	0	1	-1	-2	-4
10	-5	-12	-6	-7	-6	-6	1
5	-8	-1	-2	-2	-1	1	1
5	-8	-1	-2	-2	-1	1	1
-21	-13	-2	2	-1	-1	-2	-7
-21	-13	-2	2	-1	-1	-2	-7
-1	-3	-1	2	-2	-1	0	0
-1	-3	-1	2	-2	-1	0	0
8	-5	-8	-4	-6	-5	-4	2
8	-5	-8	-4	-6	-5	-4	2
11	7	-6	-2	0	0	2	2
5	-5	-7	-2	-4	1	0	2
5	-5	-7	-2	-4	1	0	2
5	-5	-7	-2	-4	1	0	2
5	-5	-7	-2	-4	1	0	2
4	-6	-1	-1	-3	-2	-7	-4
2	4	13	4	-1	2	0	1
2	4	13	4	-1	2	0	1
2	4	13	4	-1	2	0	1
2	4	13	4	-1	2	0	1
8	-4	-8	-6	-4	-3	2	4
4	15	4	1	0	2	0	-2
-8	-5	-7	-2	-1	-4	-1	-6
-8	-5	-7	-2	-1	-4	-1	-6
-8	-5	-7	-2	-1	-4	-1	-6
-9	-11	-4	-5	-5	-1	1	0
-1	6	0	1	-1	0	0	1
11	-5	-11	-7	-9	-5	-1	2
11	-5	-11	-7	-9	-5	-1	2
11	-5	-11	-7	-9	-5	-1	2
11	-5	-11	-7	-9	-5	-1	2
-4	17	6	-1	-2	-3	-3	-6
-4	17	6	-1	-2	-3	-3	-6
-4	17	6	-1	-2	-3	-3	-6
-4	17	6	-1	-2	-3	-3	-6
0	-22	-5	2	-1	1	1	5
0	-22	-5	2	-1	1	1	5
-5	-3	-2	-2	-4	-2	-3	-6
0	-1	-3	-2	-2	-3	0	2
0	-1	-3	-2	-2	-3	0	2
6	8	-2	-1	0	-4	-5	-2
6	8	-2	-1	0	-4	-5	-2
0	-11	-9	-4	-3	-3	-4	-1
-6	-6	-1	0	0	-1	-2	-2
-6	-6	-1	0	0	-1	-2	-2
-6	-6	-1	0	0	-1	-2	-2
0	-3	-1	0	-3	-2	-2	2
7	-11	0	-2	-2	-4	0	0
7	-11	0	-2	-2	-4	0	0
1	-3	-1	0	-3	0	2	8
4	13	8	3	3	7	5	6
1	12	7	2	-4	-1	-4	-1
-10	-9	-5	-1	0	1	-1	-3
11	4	2	0	-1	-1	-2	3
11	4	2	0	-1	-1	-2	3
11	4	2	0	-1	-1	-2	3
-4	2	0	0	1	5	4	0
-2	6	7	4	2	3	1	3
8	-6	1	0	0	-3	-3	-2
0	1	0	-4	-4	-1	3	8
0	1	0	-4	-4	-1	3	8
-13	-20	-12	0	1	2	-1	-9
-7	2	-4	-4	-2	1	7	7
-6	-15	-8	-6	-2	5	13	6
-2	10	11	6	2	0	-1	1
4	-10	1	0	-3	-2	-3	-3
-2	-1	4	3	1	2	8	18
-10	15	8	2	-3	-2	-11	-13
0	2	-3	-2	-3	-5	-9	-10
0	2	-3	-2	-3	-5	-9	-10
3	-5	0	2	-1	-4	-6	9
2	-9	-9	0	-1	0	1	6
10	9	-2	-1	0	1	1	1
11	11	5	2	0	1	-7	-6
-13	-7	0	-2	-2	-2	0	-7
-13	-7	0	-2	-2	-2	0	-7
-1	4	0	-4	-6	-6	0	-9
-7	-12	-5	-3	-3	-4	-7	7
6	9	2	0	1	-2	1	-7
2	14	7	6	2	1	-3	1
-5	-11	-6	-3	-2	-2	-1	-8
-6	3	5	-1	1	4	0	-5
-7	-11	-9	-7	-4	-5	-7	-9
-2	1	0	2	1	2	-1	-6
1	-24	-7	-3	0	-1	-4	-1
7	-10	-3	1	1	5	4	16
7	-10	-3	1	1	5	4	16
13	17	3	0	-2	-4	-1	14
4	1	-1	2	0	5	6	6
-2	-4	7	3	-5	-6	-7	-3
-2	-16	-11	-2	-2	2	8	4
-7	-5	-6	-5	-2	-3	-3	-11
-7	1	0	0	2	0	-1	-12
3	-1	-2	-1	-1	5	12	8
-32	-20	-10	-5	-2	-3	-7	-43
-9	-18	-13	-8	-7	-5	-3	-10
-6	-6	-9	-11	-8	-7	8	26
-12	3	6	4	2	-3	-7	-25
7	32	12	3	1	1	13	18
7	-16	-10	-6	-2	6	11	34
8	15	2	-1	-3	-2	0	7
3	-3	-4	-3	-4	-3	-9	-9
3	-3	-4	-3	-4	-3	-9	-9
-12	-5	-3	1	2	-2	-16	-27
-12	-5	-3	1	2	-2	-16	-27
-8	-7	-6	-3	-6	-5	-8	-14
7	8	5	2	1	4	10	2
9	7	10	3	-2	0	2	12
-8	-4	1	-5	-10	-13	-19	-19
-11	-13	-4	0	1	-2	-8	-8
-11	-13	-4	0	1	-2	-8	-8
-15	-17	-12	-8	-2	-1	0	-23
2	-1	-2	0	-3	-5	-10	-2
2	-1	-2	0	-3	-5	-10	-2
14	14	18	10	8	5	6	13
14	14	18	10	8	5	6	13
3	2	5	6	2	1	-2	16
-2	3	4	0	2	7	17	5
1	4	-1	-3	-5	-6	-3	-9
0	7	4	2	0	-3	-5	-4
12	22	16	5	5	6	16	37
4	-6	-8	1	-1	-2	3	15
7	14	13	6	2	0	0	10
-4	-12	-8	1	1	2	0	-9
-4	-12	-8	1	1	2	0	-9
-10	-4	-5	-4	-2	1	2	-9
0	-5	4	3	0	0	6	-2
0	-5	4	3	0	0	6	-2
2	3	-2	-5	-1	-2	-9	8
11	12	9	3	-4	-3	1	9
-5	-4	6	3	4	5	10	0
4	-8	-3	0	-1	1	-1	12
0	9	1	-2	-3	0	8	10
-1	-4	-2	1	4	4	3	-4
-9	-7	-2	-7	-8	-4	-3	-12
-6	-5	-9	1	-1	3	4	-4
-8	7	1	-1	6	5	3	-10
-3	-7	-18	-12	-8	-7	-1	6
4	3	-5	-2	-2	3	8	10
-4	-4	-4	-2	1	-8	-29	-26
-4	-4	-4	-2	1	-8	-29	-26
3	-3	1	-4	-3	-2	0	3
3	-3	1	-4	-3	-2	0	3
-2	-7	2	3	1	3	8	11
-2	-7	2	3	1	3	8	11
4	-13	-14	-9	-9	-10	-5	12
-6	11	6	-1	-2	-1	1	-1
-17	-29	-22	-8	-6	-13	-21	-35
11	12	15	9	5	5	6	14
14	18	10	4	2	7	16	31
-3	-3	0	0	-2	1	-7	-17
-6	-6	2	-1	-3	0	-2	2
-1	11	10	4	2	-1	-7	-4
-1	11	10	4	2	-1	-7	-4
0	12	8	4	1	3	10	-5
0	12	8	4	1	3	10	-5
3	24	14	7	4	2	1	10
3	24	14	7	4	2	1	10
3	24	14	7	4	2	1	10
-1	13	2	-4	-3	-3	-1	-1
10	2	-1	2	1	7	-2	13
-4	-8	-5	4	-1	1	2	-11
-4	-8	-5	4	-1	1	2	-11
-4	-8	-5	4	-1	1	2	-11
-10	-16	-13	-3	-4	-3	-9	-8
1	-1	-8	-13	-11	-7	-9	-5
6	1	-2	-1	1	2	10	21
6	1	-2	-1	1	2	10	21
6	1	-2	-1	1	2	10	21
5	-32	-2	2	1	0	0	0
-2	-2	-4	2	-1	-1	1	-7
-2	-2	-4	2	-1	-1	1	-7
-3	0	0	-3	-4	-3	3	0
-3	0	0	-3	-4	-3	3	0
-11	0	2	0	-1	-3	-14	-28
11	-6	1	7	5	2	-8	-7
-7	-5	-9	-5	-1	-2	3	-2
-8	3	2	1	3	5	4	-6
-8	3	2	1	3	5	4	-6
15	16	3	-6	-6	-11	-22	42
15	16	3	-6	-6	-11	-22	42
-5	-9	-9	-3	0	4	14	-12
-5	-9	-9	-3	0	4	14	-12
6	-18	0	2	-5	2	-5	13
6	-18	0	2	-5	2	-5	13
-17	-31	-22	-13	-7	-9	-5	-21
4	8	9	4	-1	-3	-5	2
4	8	9	4	-1	-3	-5	2
-8	-4	-1	1	1	8	11	-10
-8	-4	-1	1	1	8	11	-10
-12	-12	-8	-2	2	2	-1	-14
1	-17	-13	-5	3	6	9	18
-7	34	21	18	13	8	-10	-42
-5	13	3	-3	-8	-7	-12	-42
19	3	0	1	0	1	15	39
30	20	9	1	-4	-12	3	53
30	20	9	1	-4	-12	3	53
-19	-7	1	-4	1	12	-7	-51
-19	-7	1	-4	1	12	-7	-51
30	18	4	10	-4	7	26	46
30	18	4	10	-4	7	26	46
-18	-40	-17	-12	-6	-11	-7	-11
-1	2	-1	-4	-4	5	-20	-21
18	26	7	13	5	-3	0	3
11	-1	-5	-16	-4	4	-5	3
11	-1	-5	-16	-4	4	-5	3
-50	-27	-5	10	0	-4	-7	-13
24	-14	-28	-9	7	15	-7	1
52	15	4	-9	-12	-21	-14	13
-16	-9	4	-13	-12	-6	-8	5
-39	-12	-7	-37	-16	-3	5	-30
-39	-12	-7	-37	-16	-3	5	-30
9	11	13	6	4	0	5	14
-2	-19	-16	-5	-9	-8	-9	-11
-21	14	-1	1	3	7	2	-4
9	1	0	7	3	1	-4	6
9	1	0	7	3	1	-4	6
10	1	-6	-2	-4	-2	3	3
34	-12	-7	0	1	5	3	22
-9	-7	3	4	1	-1	-4	-7
54	24	1	-2	-5	-10	-9	20
-45	-17	6	6	0	3	3	-18
7	8	3	8	11	2	-11	5
7	8	3	8	11	2	-11	5
11	-1	-4	4	4	-10	-44	-23
11	-1	-4	4	4	-10	-44	-23
21	3	-6	-2	1	5	10	40
-11	-8	-5	-2	1	7	12	3
-11	-8	-5	-2	1	7	12	3
19	3	-1	-3	-5	0	7	13
-3	-12	-8	-11	-8	-6	4	5
-21	-11	-2	-1	2	-1	-6	-14
1	5	-1	2	-2	-4	5	2
25	11	7	2	2	5	13	18
1	7	0	5	5	6	16	12
33	11	7	0	3	4	-5	17
33	11	7	0	3	4	-5	17
8	13	9	3	1	2	-4	-8
3	-5	-3	-3	-5	-4	-2	6
3	-5	-3	-3	-5	-4	-2	6
9	5	-3	-2	-4	4	8	-6
50	14	-6	-7	-11	-13	-10	7
-22	-16	-8	-4	-2	-2	-2	1
-22	-16	-8	-4	-2	-2	-2	1
-8	-3	-3	-1	-1	1	1	-4
-2	6	6	1	0	1	-2	0
-2	-12	-10	-5	-2	-2	-2	-5
-2	-12	-10	-5	-2	-2	-2	-5
0	-16	-4	-1	-1	-2	0	2
10	6	-7	-4	-5	-6	-9	-2
-13	4	8	6	4	4	4	4
-13	4	8	6	4	4	4	4
-41	-3	0	1	1	6	7	-10
-1	3	7	3	3	6	6	1
-1	3	7	3	3	6	6	1
14	4	-4	-3	-2	1	2	8
-2	4	-3	7	2	-3	-13	-14
-2	4	-3	7	2	-3	-13	-14
-8	-6	5	-2	-1	3	5	0
-8	-6	5	-2	-1	3	5	0
-6	-5	-5	-2	-1	-4	-4	0
-5	-26	-11	-2	-3	2	9	5
3	8	-3	-2	-3	2	7	8
3	8	-3	-2	-3	2	7	8
10	10	0	-4	-1	1	1	1
10	10	0	-4	-1	1	1	1
9	-4	1	2	0	1	0	3
9	-4	1	2	0	1	0	3
-7	-25	-17	-9	-10	-9	-13	-12
-13	-12	-3	1	-1	-6	-8	-3
-28	-13	-9	-5	-5	-5	-11	-25
13	18	1	-1	-4	-3	0	5
1	13	12	4	2	4	4	5
19	0	-8	-9	-6	-7	-2	-1
-5	-3	4	5	3	-1	-2	-1
-6	-11	-7	-4	-3	-5	-4	-5
-10	6	4	3	3	-1	-4	-8
-4	7	-4	-4	-1	4	9	6
-5	11	11	6	2	3	3	5
-12	7	7	2	1	-1	-4	-4
26	2	-8	-6	-6	-3	-5	2
26	2	-8	-6	-6	-3	-5	2
3	7	6	3	2	3	3	3
3	7	6	3	2	3	3	3
-3	-10	0	1	-1	-4	1	1
-3	-10	0	1	-1	-4	1	1
1	-5	-13	-5	-6	-10	-15	-8
1	-5	-13	-5	-6	-10	-15	-8
1	-5	-13	-5	-6	-10	-15	-8
1	-5	-13	-5	-6	-10	-15	-8
-5	-9	1	-3	-2	-3	-3	-17
-1	12	2	4	4	4	3	10
-3	-12	-2	-1	-2	2	5	7
1	4	3	1	-2	-1	6	8
1	4	3	1	-2	-1	6	8
0	-9	-8	-4	1	3	-2	-6
0	-9	-8	-4	1	3	-2	-6
3	9	9	1	-2	-1	5	2
-12	-19	-15	-7	-3	-2	-1	-8
15	11	4	1	1	4	4	7
-3	6	1	-2	-4	0	3	2
-7	5	4	0	-1	-2	1	-4
5	-3	-10	-3	-4	1	-1	5
26	13	7	1	1	0	4	15
0	-1	-2	-3	-3	-5	-6	-2
-17	-11	-3	0	-3	-1	-2	-10
-7	-4	-1	-1	-2	-1	0	-3
-7	-4	-1	-1	-2	-1	0	-3
0	-4	-9	-4	-6	-4	0	6
0	-4	-9	-4	-6	-4	0	6
1	-3	-2	-3	0	2	4	7
1	-3	-2	-3	0	2	4	7
1	-3	-2	-3	0	2	4	7
1	-3	-2	-3	0	2	4	7
5	11	5	2	1	5	2	-1
-4	1	-5	-4	-3	-8	-12	-13
-4	1	-5	-4	-3	-8	-12	-13
3	3	7	5	2	4	11	12
12	4	1	-2	-3	-2	2	-2
4	-1	-3	-1	-2	-1	0	0
4	-1	-3	-1	-2	-1	0	0
9	-2	-7	-2	-4	-5	-3	5
-7	4	9	8	8	5	-7	-2
-7	4	9	8	8	5	-7	-2
-3	-5	-7	0	-1	-2	-10	-11
-3	-5	-7	0	-1	-2	-10	-11
2	-7	-7	-2	0	-2	2	3
-5	-2	1	2	0	2	3	-12
-1	-14	-13	-7	-6	-3	2	7
-10	-1	2	-1	0	2	10	10
-6	-5	-2	-3	-3	-1	1	-4
2	7	4	2	0	0	2	1
2	7	4	2	0	0	2	1
2	2	-2	-4	-2	-5	-1	4
2	2	-2	-4	-2	-5	-1	4
-6	-2	2	-1	-2	-5	-8	-12
-6	-2	2	-1	-2	-5	-8	-12
-11	5	3	-3	0	3	1	-10
7	-3	-7	-7	-1	-1	2	23
1	10	9	1	0	-1	0	-6
4	7	5	1	0	3	4	-8
8	-4	-4	0	3	2	6	13
-5	-2	-6	-4	-5	-1	0	-9
-5	-2	-6	-4	-5	-1	0	-9
1	1	2	2	-1	-2	1	6
1	1	2	2	-1	-2	1	6
0	-1	-2	1	0	0	7	6
0	-1	-2	1	0	0	7	6
-4	-14	-9	-5	-3	-3	1	-4
-8	-7	2	1	-2	-1	-1	4
0	0	-1	3	3	5	0	4
-5	-10	-4	-2	-3	-3	-1	0
5	-6	-1	3	0	0	3	4
-13	-12	-6	-6	-4	-2	-1	-9
-13	-12	-6	-6	-4	-2	-1	-9
-3	8	3	-2	-3	-3	-4	-7
5	-4	-10	-5	-6	-5	0	9
-1	8	9	2	2	2	0	-3
-1	8	9	2	2	2	0	-3
-7	-9	2	2	-2	-1	4	3
-7	-9	2	2	-2	-1	4	3
-6	-7	-7	-6	-3	0	2	2
-5	1	4	1	-2	-1	1	-11
-2	0	-6	-7	-5	-1	0	-1
-3	-5	-5	-2	-4	-8	-20	-12
-3	-5	-5	-2	-4	-8	-20	-12
-11	3	5	2	-1	2	-2	-13
5	-1	-4	-1	-4	-5	-9	1
-7	-12	-11	-3	1	0	-6	-15
-7	-12	-11	-3	1	0	-6	-15
-7	-12	-11	-3	1	0	-6	-15
11	-9	0	1	2	4	2	12
11	-9	0	1	2	4	2	12
4	17	11	5	2	3	6	12
4	17	11	5	2	3	6	12
-6	-13	-8	0	-1	-3	-6	-12
-19	-5	2	3	3	1	-1	-11
2	-10	-10	-4	-6	-4	-3	-7
-7	-7	1	-3	-5	-5	-7	-9
-7	-7	1	-3	-5	-5	-7	-9
-7	-7	1	-3	-5	-5	-7	-9
5	9	8	5	0	-1	2	4
2	6	4	-2	-2	0	3	1
-5	-12	-4	4	-2	1	0	-3
-5	-12	-4	4	-2	1	0	-3
-5	-12	-4	4	-2	1	0	-3
-14	1	6	4	-2	-3	-11	-26
0	6	3	-2	-1	0	1	0
0	6	3	-2	-1	0	1	0
2	2	2	-2	-3	-1	2	10
2	2	2	-2	-3	-1	2	10
-2	6	8	3	0	3	2	1
7	7	3	0	1	4	6	0
6	1	-2	1	-4	-3	-1	-4
6	-3	-4	-3	-4	-2	-1	10
3	-4	-1	-3	-2	-3	0	9
-11	-14	-11	-4	-8	-10	-11	-18
-2	4	3	0	0	-2	-12	-7
-2	-2	-3	-1	0	0	2	-4
-2	-2	-3	-1	0	0	2	-4
4	-1	-5	-3	-2	2	2	10
4	-1	-5	-3	-2	2	2	10
-1	-2	-3	1	-3	-3	-3	-6
-1	-2	-3	1	-3	-3	-3	-6
-7	-1	3	0	0	-1	0	-1
-3	2	0	-1	1	-1	-7	-9
-4	-5	-8	-4	-1	-3	-2	-4
-3	8	8	2	-2	2	5	5
4	-1	6	-1	-1	0	0	-3
3	-7	-3	-2	-2	-5	-11	-12
8	11	4	1	0	4	7	4
0	5	-1	2	2	-3	-9	-11
8	-6	2	4	2	4	6	0
-9	5	2	4	0	2	-1	-12
-7	-10	-6	-1	0	5	6	-12
-7	-10	-6	-1	0	5	6	-12
13	9	3	-2	-5	-4	1	40
13	9	3	-2	-5	-4	1	40
0	-22	-15	-9	-8	-3	0	6
-6	-7	-3	1	1	-1	-6	-8
-3	-11	-5	-4	-5	-4	-5	-7
0	-7	-9	1	0	2	-3	0
-3	4	5	3	2	-7	-19	-26
-8	2	-3	-3	-6	-5	-5	-14
2	4	1	0	1	3	1	-3
2	4	1	0	1	3	1	-3
2	4	1	0	1	3	1	-3
5	-1	-3	4	8	3	8	17
-3	-7	-1	-4	-3	-3	-13	-23
5	8	3	5	-1	2	2	9
5	8	3	5	-1	2	2	9
-14	-6	-2	-1	-3	-2	4	8
6	14	1	1	2	4	6	-4
8	15	-1	0	-2	-1	2	7
0	9	6	1	-1	2	-6	3
-3	9	1	5	4	5	2	-18
4	13	2	-2	2	-6	-8	-2
11	-16	-11	0	0	2	22	41
-12	-18	-13	-5	0	-4	-13	-24
-29	-28	-18	-14	-12	-10	-17	-27
9	33	22	12	0	-4	-8	9
-11	-9	-7	-8	-8	-10	-15	-18
-6	-14	-10	-8	-5	-2	-1	-10
19	6	0	3	4	4	4	19
11	10	10	2	2	6	10	24
-3	-17	-11	-6	-4	-1	6	5
8	7	11	3	2	2	7	18
8	-6	0	2	0	3	3	6
-15	-18	-18	-5	-3	-4	-9	-30
-4	-2	-2	2	1	0	-4	-28
7	8	6	3	5	7	12	7
5	-4	-2	2	0	-2	-6	14
0	5	8	2	0	-3	0	-3
-2	-27	-23	-12	-6	0	0	0
-10	9	-2	-5	-5	-7	-8	-22
1	18	17	10	3	1	0	-1
-7	-21	-13	-8	-4	-4	-1	-13
-9	-2	-6	-1	-2	2	8	-4
1	9	3	2	0	1	7	2
12	1	6	3	3	4	6	18
-5	-21	-8	-7	-1	1	6	8
2	1	2	2	-1	-7	-13	-11
7	-9	-10	1	0	-8	-16	-11
7	6	12	9	4	2	-3	5
-9	-12	-12	-6	0	-3	-4	-13
-2	-5	7	-1	-4	2	3	-2
-2	-5	7	-1	-4	2	3	-2
4	13	5	-3	-1	1	5	11
-9	-9	0	1	-3	0	4	-11
-12	-5	2	0	-4	-2	-2	-22
8	6	-5	-3	-1	-3	-3	-4
3	-8	-6	-6	-3	-1	8	13
-2	9	6	1	3	1	-2	9
-2	9	6	1	3	1	-2	9
-2	9	6	1	3	1	-2	9
3	2	2	-1	2	2	6	10
3	2	2	-1	2	2	6	10
6	17	6	1	-2	3	8	16
2	-24	-19	-7	-6	-4	4	9
-1	3	8	6	3	5	6	5
-9	-10	-1	-6	-6	-4	-5	-5
3	15	3	2	-1	-2	-1	10
2	-4	0	-1	-2	0	4	0
2	-4	0	-1	-2	0	4	0
-11	-5	-5	-4	-4	-1	-6	-28
-2	0	2	-1	-1	1	2	2
-2	0	2	-1	-1	1	2	2
1	15	3	-2	0	1	1	-2
6	17	7	-1	-3	-1	-2	10
11	17	8	3	4	1	8	21
0	-16	-11	-10	-7	-7	-5	2
-5	4	13	5	3	4	0	-6
-6	-6	-13	-8	-3	0	5	-6
9	19	5	4	2	7	10	29
9	19	5	4	2	7	10	29
-6	-20	-16	-6	1	0	-3	-11
-13	-15	-7	-8	-12	-7	-11	-23
6	21	8	7	2	-2	-3	3
6	21	8	7	2	-2	-3	3
-9	-11	-4	-6	-6	-9	-10	-6
-9	-11	-4	-6	-6	-9	-10	-6
9	2	6	1	-1	0	11	19
3	3	9	4	2	3	-1	2
12	-12	-5	3	1	3	7	15
-3	7	-2	-3	-6	-4	0	4
-5	-18	-17	-8	0	-4	0	-7
-2	3	-3	-1	-1	4	4	-5
6	9	4	0	-1	3	4	2
-4	-9	-4	0	-1	3	-1	-6
12	16	6	6	-1	-3	-8	12
12	16	6	6	-1	-3	-8	12
12	16	6	6	-1	-3	-8	12
6	7	7	3	-4	-3	-2	10
6	7	7	3	-4	-3	-2	10
-1	-3	-1	1	-1	1	6	0
-5	-4	-5	-2	-5	-5	-4	-9
-5	-4	-5	-2	-5	-5	-4	-9
-5	-4	-5	-2	-5	-5	-4	-9
-5	-4	-5	-2	-5	-5	-4	-9
9	18	14	7	4	-4	-8	4
11	6	3	-2	-3	-6	4	31
-3	6	1	-3	0	3	11	10
-3	6	1	-3	0	3	11	10
-3	6	1	-3	0	3	11	10
22	3	-3	-1	-3	0	8	30
-12	-14	-11	-8	-3	1	9	-38
-15	-4	-13	-7	-7	-5	-10	-49
0	13	8	3	3	8	4	10
-1	-3	-8	-4	1	5	13	2
-1	-3	-8	-4	1	5	13	2
3	32	11	3	0	-3	-3	-4
-2	-24	-13	-1	8	15	6	24
-2	-24	-13	-1	8	15	6	24
-2	-24	-13	-1	8	15	6	24
-10	-25	-20	-6	-11	-20	-3	-12
10	6	12	2	-1	4	2	16
26	-26	-23	-14	-19	-23	-10	-10
-14	-10	-2	-12	-3	6	-3	11
-14	-10	-2	-12	-3	6	-3	11
5	-35	-11	15	22	18	5	-2
5	-35	-11	15	22	18	5	-2
4	26	17	-6	-5	6	11	14
5	-18	-13	-13	5	1	-14	-6
5	-18	-13	-13	5	1	-14	-6
-46	-4	-11	2	-2	-16	-12	-9
-46	-4	-11	2	-2	-16	-12	-9
42	43	16	6	-12	-19	-36	31
-6	12	5	5	4	-1	5	2
-28	-19	-7	-4	-3	9	-11	-34
0	-8	-14	-5	-4	-10	-10	-1
44	19	-5	-2	-7	-11	9	7
44	19	-5	-2	-7	-11	9	7
-29	-7	3	0	8	4	2	-6
-29	-7	3	0	8	4	2	-6
-29	-7	3	0	8	4	2	-6
-49	-20	-12	-9	-1	5	12	-33
6	3	7	-8	-10	-6	-3	-3
36	0	-13	-8	-6	-6	-7	6
29	8	-5	-7	-7	-8	-5	14
29	8	-5	-7	-7	-8	-5	14
-12	12	13	9	5	2	1	8
-12	12	13	9	5	2	1	8
-16	1	8	5	-2	-3	1	-11
-16	1	8	5	-2	-3	1	-11
-8	-8	2	-1	-5	5	9	2
-10	-4	3	0	-3	0	2	-1
-1	4	1	0	-3	-5	-10	3
4	-2	-7	-3	-3	0	-4	2
-9	4	3	2	-4	-3	-7	2
-1	1	3	1	-1	2	4	-2
-1	1	3	1	-1	2	4	-2
-11	-10	1	-1	3	-5	-7	-11
-11	-10	1	-1	3	-5	-7	-11
13	14	6	2	1	2	4	14
13	14	6	2	1	2	4	14
-26	-13	0	0	-1	-2	-2	-16
7	-3	-13	-5	-3	-4	-3	-5
-7	2	1	-3	2	8	10	4
-7	2	1	-3	2	8	10	4
-13	4	12	7	2	-1	-3	-2
6	-3	-2	1	-1	-2	-2	-3
2	-3	3	3	1	1	2	0
14	-15	-3	-2	1	-2	5	8
14	-15	-3	-2	1	-2	5	8
1	1	1	1	4	3	4	4
1	1	1	1	4	3	4	4
-4	-2	-5	-3	-4	-2	-2	-2
-11	-1	-8	-9	-7	-5	-7	-3
-6	1	2	2	0	-2	-3	-6
12	5	4	1	2	5	8	7
-5	-9	-8	3	-3	-4	-5	-8
-3	5	1	-2	-2	1	2	-2
-4	-9	-3	0	1	-1	-1	5
-11	-16	-4	-3	0	3	5	4
-1	1	4	3	-1	3	0	-1
-7	5	1	0	-1	-1	-1	-4
-8	-9	-9	-6	-4	-1	-4	-4
15	15	14	5	-2	-1	2	4
-15	-12	-13	-8	0	0	2	1
-15	-12	-13	-8	0	0	2	1
7	20	14	4	1	0	0	0
7	20	14	4	1	0	0	0
29	0	-3	-3	-6	-5	-5	6
29	0	-3	-3	-6	-5	-5	6
26	15	-8	-8	-5	-6	-5	3
26	15	-8	-8	-5	-6	-5	3
26	15	-8	-8	-5	-6	-5	3
7	44	23	8	1	-3	-5	-3
-16	-30	-16	-5	-3	-4	-8	-8
-16	-30	-16	-5	-3	-4	-8	-8
10	4	6	2	3	3	3	3
-12	1	11	6	5	8	7	-2
6	4	-1	0	1	-2	-2	-1
-24	-18	-2	0	-1	-1	1	-5
7	4	-1	-1	-1	-4	-6	-2
1	-12	-10	-3	-4	-1	0	1
-12	-9	-4	-4	-2	0	1	1
-12	-9	-4	-4	-2	0	1	1
-12	-9	-4	-4	-2	0	1	1
9	3	3	-1	0	-4	-3	0
18	13	3	1	0	0	0	3
18	13	3	1	0	0	0	3
-3	-8	-5	-3	-1	1	1	-6
4	14	12	2	-2	0	-3	-6
4	14	12	2	-2	0	-3	-6
0	-7	-11	-4	-4	0	0	-3
0	-7	-11	-4	-4	0	0	-3
-3	2	1	1	3	0	1	3
-3	2	1	1	3	0	1	3
6	-2	-5	-4	-3	-4	-5	1
2	2	-1	-1	-2	-1	-2	-1
-7	-11	-2	-2	-3	-3	-2	-3
-6	-2	-7	-4	-2	0	-1	-4
0	6	6	0	2	3	1	1
-6	-4	1	-2	-3	0	0	-1
-4	27	24	8	6	3	0	-3
-4	27	24	8	6	3	0	-3
0	-4	-2	0	0	0	1	3
11	-12	-12	-3	-2	-2	-1	2
11	-12	-12	-3	-2	-2	-1	2
2	12	11	3	2	0	0	0
-3	-3	-6	-3	-1	-1	-2	-1
10	-14	-7	-3	-2	-1	1	8
-18	1	13	4	2	-2	-7	-7
-18	1	13	4	2	-2	-7	-7
-18	1	13	4	2	-2	-7	-7
-18	1	13	4	2	-2	-7	-7
-6	-4	-3	-2	-1	4	3	-1
-1	16	8	3	2	4	4	0
-1	16	8	3	2	4	4	0
-1	16	8	3	2	4	4	0
6	0	7	2	-5	-4	-4	2
6	0	7	2	-5	-4	-4	2
6	0	7	2	-5	-4	-4	2
4	-10	-10	-5	-4	-2	-1	3
8	-2	-11	-6	-4	-7	-7	-3
8	-2	-11	-6	-4	-7	-7	-3
2	8	6	-1	-1	0	1	-1
2	8	6	-1	-1	0	1	-1
14	18	0	-2	-1	-6	-1	1
-5	6	3	1	-1	0	-3	-3
-5	6	3	1	-1	0	-3	-3
-2	3	2	1	1	-2	0	-1
-2	3	2	1	1	-2	0	-1
-2	3	2	1	1	-2	0	-1
-6	-6	-2	2	2	4	3	-2
-6	-6	-2	2	2	4	3	-2
-6	-6	-2	2	2	4	3	-2
-6	-6	-2	2	2	4	3	-2
-6	-6	-2	2	2	4	3	-2
1	-7	-3	-2	-4	-1	2	1
1	-7	-3	-2	-4	-1	2	1
1	-7	-3	-2	-4	-1	2	1
1	-7	-3	-2	-4	-1	2	1
1	-7	-3	-2	-4	-1	2	1
2	0	5	1	-2	-1	-2	-1
2	0	5	1	-2	-1	-2	-1
4	8	8	-2	0	-3	-2	1
4	8	8	-2	0	-3	-2	1
-9	4	3	2	3	-2	-3	1
7	-4	-3	-3	-3	-3	1	2
7	-4	-3	-3	-3	-3	1	2
4	17	-1	-6	-3	-2	-3	-3
-6	-10	-12	-8	-6	0	2	-3
-7	-5	1	0	-1	0	0	-1
-5	-5	-4	-1	-4	0	1	-4
-2	2	2	1	1	2	1	0
-2	2	2	1	1	2	1	0
-2	-3	-3	-2	-1	-1	-1	-1
-1	-2	-3	0	-2	0	2	0
13	20	9	5	-1	-1	-2	3
13	20	9	5	-1	-1	-2	3
13	20	9	5	-1	-1	-2	3
-4	-11	-4	-2	-3	-2	0	-1
10	-20	-22	-5	0	1	-1	3
10	-20	-22	-5	0	1	-1	3
-6	-1	4	-3	-3	-5	-4	-2
-6	-1	4	-3	-3	-5	-4	-2
0	2	-1	-1	-4	0	0	-1
-4	0	4	-1	-3	0	-1	0
5	-6	-11	0	7	9	6	3
-11	-1	5	0	-5	-1	0	-1
3	-3	-7	-2	-3	-3	-3	-2
3	-3	-7	-2	-3	-3	-3	-2
2	-5	-11	-7	-6	-7	-2	-2
-6	9	5	-2	0	-3	-3	-3
8	1	-3	-1	0	1	2	4
2	-3	0	1	0	-2	-1	1
-6	-2	4	0	-2	-4	-1	-3
-6	-2	4	0	-2	-4	-1	-3
2	-1	-2	-1	-4	-2	-3	0
-7	0	7	0	1	1	-1	-5
10	11	6	4	2	4	3	5
10	11	6	4	2	4	3	5
3	-10	-9	-2	-5	-2	-1	2
-5	-2	2	0	-1	-2	-2	-3
-15	-2	6	2	1	0	0	-6
-15	-2	6	2	1	0	0	-6
-1	-4	-1	2	1	1	2	1
-4	-7	-3	-2	-4	-2	-4	-2
-4	-7	-3	-2	-4	-2	-4	-2
-3	-4	1	3	2	5	5	2
-3	-4	1	3	2	5	5	2
-3	-4	1	3	2	5	5	2
0	2	1	0	1	4	7	1
20	7	-10	-6	-3	-7	-13	6
20	7	-10	-6	-3	-7	-13	6
-22	-10	-6	-6	-2	0	-4	-24
-22	-10	-6	-6	-2	0	-4	-24
-22	-10	-6	-6	-2	0	-4	-24
2	9	2	-3	-4	-3	-4	0
-7	5	0	0	0	3	2	0
-2	3	5	1	-2	-6	-2	9
0	-2	-7	-8	-4	-3	10	-9
0	-2	-7	-8	-4	-3	10	-9
0	6	9	5	-2	-5	-6	-19
-9	-5	1	0	-2	-2	1	-4
-1	-4	-6	-4	-5	-4	-5	8
11	2	1	3	3	1	4	10
11	7	0	1	0	-1	0	11
1	-7	-4	-4	-5	-5	-2	-8
-2	-10	-11	-2	0	2	6	17
-4	-2	3	1	-2	4	1	1
8	6	2	0	1	1	2	8
-19	-19	-9	-4	-4	-5	-7	-12
-10	-9	-2	3	3	5	6	2
2	-2	0	-3	-4	-4	-9	-8
2	-2	0	-3	-4	-4	-9	-8
-6	-2	-6	-6	-5	-3	-7	-8
3	40	16	5	2	-1	-3	-2
7	-4	0	-1	-1	2	0	3
5	-17	-14	-7	-2	0	3	3
3	-22	-12	-5	-4	-2	-6	8
3	-22	-12	-5	-4	-2	-6	8
-7	-6	-1	-3	-1	2	4	-8
4	0	5	0	-1	0	4	-4
-6	-3	-6	-4	-3	-5	-5	-6
-6	-3	-6	-4	-3	-5	-5	-6
14	4	-7	-5	-4	0	2	17
-16	1	5	1	-2	-5	-15	-16
-4	-2	1	0	1	2	-2	-5
-4	14	8	5	0	-1	-6	-15
-4	14	8	5	0	-1	-6	-15
-1	2	4	3	-3	0	5	-6
-4	4	-6	-8	-5	-6	-12	-20
-7	-14	8	3	5	2	4	20
-2	-16	-10	-8	-7	0	4	4
7	8	-4	-4	-5	-1	2	0
-10	10	10	0	-2	0	-1	-19
-10	10	10	0	-2	0	-1	-19
-1	6	-2	-3	0	-8	-8	2
15	19	14	13	0	5	8	4
4	-17	-15	-8	-11	-4	-7	7
4	-17	-15	-8	-11	-4	-7	7
-19	-5	2	4	1	4	-7	-38
-19	-5	2	4	1	4	-7	-38
7	2	2	1	-1	0	4	16
-8	9	-9	-11	-8	-10	-11	-16
-5	5	-4	-4	-3	-2	-3	-14
-1	-7	-4	3	6	10	16	12
-1	-7	-4	3	6	10	16	12
9	4	8	5	2	0	-5	13
11	3	5	2	4	4	11	40
15	1	0	4	6	6	15	29
2	-7	-4	-6	-7	-4	8	26
2	-7	-4	-6	-7	-4	8	26
-9	17	7	2	0	-2	-3	-14
-9	17	7	2	0	-2	-3	-14
-4	-11	-8	-4	0	1	-8	-5
-4	-11	-8	-4	0	1	-8	-5
-9	-19	-6	-3	-4	-5	-5	-25
-10	-4	-1	2	1	-5	-8	-9
1	-18	-14	-8	-2	-2	2	8
1	-18	-14	-8	-2	-2	2	8
11	3	-2	2	-1	-4	-5	11
-5	-5	-5	-9	-10	-9	-14	-23
-5	-5	-5	-9	-10	-9	-14	-23
-5	3	0	1	-1	-1	-6	-7
3	13	4	5	0	1	4	-4
-1	-41	-15	-4	-4	-8	-4	-6
-1	-41	-15	-4	-4	-8	-4	-6
3	11	4	-2	-1	1	2	4
-4	-16	-6	-13	-11	-15	-24	-14
-2	22	17	10	6	4	-3	-10
0	11	2	2	2	4	6	-7
-2	-9	-8	-3	0	-1	-1	6
-2	-9	-8	-3	0	-1	-1	6
3	-26	-8	2	2	9	14	5
-5	7	2	-1	-5	-2	2	-4
-3	5	-2	-3	-4	0	-3	-7
0	-6	-3	-1	0	1	1	2
5	17	5	9	6	11	10	12
8	0	-4	-7	-7	-5	-1	23
1	-14	-8	-2	-3	-2	2	0
1	-14	-8	-2	-3	-2	2	0
1	-14	-8	-2	-3	-2	2	0
-1	8	-5	-6	0	-4	-3	-7
2	3	-1	0	0	3	1	5
3	6	6	2	1	2	4	18
-2	18	12	10	3	-1	-7	-10
3	-6	-4	-4	-5	-3	5	3
-12	-11	-10	-6	-4	0	1	-20
-6	1	-1	0	1	-1	-8	-7
1	14	13	3	-1	1	1	-11
-1	0	-1	0	-1	-1	1	-7
-1	0	-4	3	2	0	-10	-8
-6	-17	-5	-2	2	1	1	5
7	-15	-6	-1	0	2	-2	12
5	-17	0	-4	0	4	14	8
5	-17	0	-4	0	4	14	8
9	7	7	6	1	3	4	17
9	7	7	6	1	3	4	17
-12	-6	-5	-2	-1	-2	-3	-16
3	13	1	1	-2	-1	-4	10
4	4	-5	-2	-2	-2	0	2
3	17	17	2	-1	-1	-3	3
3	17	17	2	-1	-1	-3	3
-1	16	8	1	-1	-1	0	4
-3	-4	1	0	-3	0	-1	-12
-2	-5	-11	-6	-4	-9	-14	-3
9	24	14	2	-1	-2	1	19
9	24	14	2	-1	-2	1	19
9	24	14	2	-1	-2	1	19
-7	-19	-13	-6	-5	-6	-8	-4
-7	-19	-13	-6	-5	-6	-8	-4
2	-6	1	-3	-7	-3	2	3
5	13	11	1	2	1	3	-5
5	13	11	1	2	1	3	-5
-11	6	-2	3	3	4	-2	-17
1	-7	-1	-3	-4	2	4	-1
8	-10	-4	-1	3	3	10	20
-9	4	5	5	1	1	3	-20
1	-3	1	1	-2	-4	1	-3
5	-23	-10	-6	-6	-2	5	10
-4	2	-2	2	4	8	3	-13
9	0	0	-5	-10	-15	-22	7
-4	28	9	12	6	4	2	-25
-4	28	9	12	6	4	2	-25
-23	-17	-12	-5	-5	-2	-3	-20
-23	-17	-12	-5	-5	-2	-3	-20
2	-15	3	5	6	3	8	18
13	19	10	2	-2	-6	-13	6
-27	-9	6	-5	-7	-7	-6	-34
-27	-9	6	-5	-7	-7	-6	-34
24	46	20	8	4	4	0	34
-25	-15	-4	0	-2	0	12	-33
[truncated: 4,306 more rows]
