# Supplementary material for: Flexible Virtual Reality System for Neurorehabilitation and Quality of Life Improvement
Source: Sensors (Basel). 2020 Oct 23;20(21):6045. doi: 10.3390/s20216045 (PMC7672612; doi:10.3390/s20216045)
Supplement: Supplementary file 1 [file sensors-20-06045-s001.zip › S4_EMG/User3/DirectingBall2.txt]

0	0	0	0	0	0	0	0
0	0	0	0	0	0	0	0
0	-1	-1	-2	0	-1	-1	-1
-3	-5	-1	-1	-1	-1	-1	-2
-4	-8	-4	-2	-6	-3	-3	-8
-4	-8	-4	-2	-6	-3	-3	-8
-1	-6	-3	-2	-2	-2	-1	-1
1	5	-1	0	1	1	-1	-4
-1	-1	-1	0	-1	-1	-1	2
-1	-9	-4	-2	-1	-1	0	-2
-1	3	0	-1	-1	0	-2	0
0	-1	-1	0	-1	-2	1	-1
-1	1	0	-2	1	-2	-2	1
-2	-2	-1	-2	-3	-2	-2	-2
0	-3	-2	1	0	-1	-3	0
0	-3	-2	1	0	-1	-3	0
0	-2	2	1	0	3	-1	-1
1	3	2	0	-2	1	0	1
-1	4	3	0	0	0	1	-1
-2	2	-2	-2	-4	-2	-2	-3
-3	-1	-1	0	-2	0	-1	-2
-1	-3	-3	0	0	1	1	-1
1	2	3	3	1	1	2	3
-1	-1	1	2	0	0	-1	0
-1	-5	-2	1	0	1	2	0
1	-3	-1	-3	-1	-2	-1	0
-3	-3	-2	-1	-2	-1	-1	0
0	-2	-2	-1	-1	1	1	2
-1	-2	0	2	-1	0	-2	1
0	2	1	-1	0	0	0	-3
1	-3	1	0	0	0	0	1
-1	-4	-1	-1	0	-1	0	1
1	-8	-7	-3	-2	-2	2	2
1	-8	-7	-3	-2	-2	2	2
-3	-2	-1	-1	-2	0	-1	-1
-3	-5	-4	-4	-1	1	1	1
-3	-4	-1	1	-2	0	-1	0
-2	-3	-2	-2	-1	-1	-4	-5
0	3	1	-1	-1	-1	1	-1
1	0	-2	-2	-1	-1	-1	-1
1	-3	0	-2	-2	-1	-4	-5
-5	4	2	2	1	0	1	-1
2	0	-1	1	3	2	0	3
1	1	-2	-1	-2	-2	-1	-3
-1	-1	-1	-2	-5	0	-2	-2
-1	-9	-6	-1	-3	-1	-1	0
-3	1	-1	0	-4	-1	0	-1
-2	-7	-1	-1	-4	0	0	2
1	4	2	1	-1	-1	-1	-3
-3	-4	2	-1	-1	0	-1	0
0	-1	0	2	-1	-3	0	1
-1	-2	-1	-1	-3	-1	-1	-2
2	2	-1	-2	-3	-1	-1	-1
1	-5	-6	-3	-1	-2	0	2
1	14	1	-2	-5	0	1	2
2	-4	-3	0	-2	0	1	2
-3	-1	2	0	-1	1	-1	-3
0	-2	-1	0	-4	1	0	-1
1	3	1	0	-2	-2	-1	-3
-1	-2	-2	2	-1	1	2	-1
-1	9	5	1	0	0	-3	-5
0	-5	-4	-2	-4	2	2	2
1	0	1	-1	-1	2	3	0
0	-1	0	1	-1	-1	-2	2
0	1	0	-1	-2	-1	-4	-3
-1	-4	-2	0	-3	2	-1	-1
3	12	3	1	-3	-2	-2	2
0	1	-1	0	-2	-1	-1	-1
4	12	1	-1	0	-2	-2	-1
0	-3	-2	1	1	0	0	1
-3	-8	-2	-1	0	-2	1	1
0	-3	-3	-1	1	-1	-1	-2
0	5	1	-2	-3	-2	-2	1
1	-1	0	0	-2	-1	-1	1
-1	4	-3	0	-2	0	0	0
-1	-8	0	0	-1	-1	-1	1
-3	11	8	-1	-4	-4	-4	-3
3	3	0	1	0	-1	0	3
0	4	2	0	0	1	0	-3
3	-9	-6	-2	-1	1	4	4
-4	-3	-2	-3	-4	-2	-3	-6
1	-1	1	0	-1	1	-1	0
-2	-3	-2	-2	-1	0	2	3
1	-1	1	0	-3	-1	-3	-4
0	4	1	-1	-2	-3	-3	-3
1	1	-2	-1	-2	-4	-2	0
-3	-3	-1	-4	-3	-2	-3	-2
-2	-3	-1	0	0	0	-1	-2
-2	-3	-2	-2	0	-1	0	-4
-2	-5	-3	-1	-2	0	0	0
1	-1	-1	-2	-3	-1	0	3
-1	7	1	-1	-3	-2	0	1
-1	-4	-1	1	-2	0	2	4
0	0	-2	-2	-5	-1	0	-1
0	-4	-2	-1	-3	0	-1	-1
1	-4	-2	-1	-1	-1	-1	1
-1	4	0	-1	0	-2	-2	-3
-3	2	1	1	-3	-3	-3	-4
1	-4	-3	-3	-5	-1	-1	0
-2	-2	-2	-1	-2	1	-1	-1
0	2	-1	0	0	-2	0	1
-1	-4	1	0	-1	-1	-2	0
-2	-2	0	-3	-2	1	2	1
-1	-3	-2	-1	-2	0	0	-2
-1	-1	2	1	1	0	0	-3
0	8	1	-1	-3	-3	-2	-2
-2	-5	-4	-1	-3	-2	1	-4
1	0	1	-1	-1	1	0	1
-5	-6	0	1	0	-2	-6	-6
-1	2	0	0	-1	1	2	-1
0	2	-1	-2	2	1	3	3
-3	-8	-2	-2	1	-2	-2	-3
2	4	-1	0	0	1	1	-1
-2	-2	-2	0	0	-2	-1	1
-1	-1	-2	0	-4	0	1	1
-2	-5	0	0	-2	-1	0	-1
-2	2	0	3	2	0	0	-1
-5	-4	-2	-2	-2	-3	-5	-10
-4	-22	-12	-9	-2	-2	2	0
-3	-1	-2	-5	-2	-2	-4	-6
2	3	1	1	0	-2	1	3
-1	-5	-2	-1	-1	-1	-1	0
1	0	0	-1	0	-1	2	3
-2	-1	0	-1	0	-2	-2	-5
-1	8	3	0	1	1	1	0
2	-4	-4	-1	-3	-2	-3	-3
2	-2	-3	-3	-6	-3	-4	-4
-2	-12	-3	-2	-5	-2	-2	0
2	0	-2	-2	-1	-1	-2	1
0	-1	0	0	1	-1	1	1
-2	0	0	0	-2	2	2	-5
3	-1	-3	-3	-1	-1	-1	0
1	1	3	1	0	0	2	1
-1	-1	-1	-1	-2	-1	2	3
-3	-2	0	-2	-2	-1	-2	-6
0	-4	-3	-2	-4	-3	0	0
-6	6	7	0	-1	-2	-1	-5
-2	-7	-3	-1	-3	-2	-3	-3
-1	-2	-3	-2	-1	0	-1	3
-8	-3	0	-1	-2	-2	-2	-1
-3	7	3	2	-1	1	2	-1
0	3	3	-1	-4	-1	1	-2
-4	-6	-1	-3	-2	-2	-2	-3
-1	3	2	-1	-2	-1	-3	-6
-1	-6	-1	-1	0	0	0	-2
-1	-5	0	-1	-1	0	1	2
-5	-2	1	0	-3	-1	-1	-1
0	-2	-5	-2	-1	0	-1	-1
-2	1	2	1	-2	-1	1	5
0	-7	-2	-1	-2	0	1	2
2	3	0	2	2	0	0	-1
-3	3	1	0	-2	-3	-3	-8
-1	-8	-4	-3	-2	-1	1	2
-3	-3	-2	-1	-1	0	-2	0
-2	4	1	0	-3	-4	-3	-3
1	7	-1	0	-2	-3	-2	-3
0	-4	-2	-1	-3	-2	-2	-2
-2	-4	-2	0	-1	-1	1	1
-5	-5	-4	-3	-1	-1	-1	-1
1	-14	-7	0	-3	1	2	4
4	1	0	-1	-1	-3	0	-2
-3	1	2	-1	-1	1	-1	-1
0	2	4	2	-1	-1	-2	-3
2	3	-1	-1	-2	-1	0	-2
-1	3	1	1	-1	-3	-3	-3
-5	8	3	-2	-1	-1	0	-1
-2	47	23	6	1	-1	-2	-4
1	-24	-13	-3	-1	0	1	4
4	7	1	-3	-2	0	-1	-5
-2	4	6	1	-1	-2	-4	-5
0	10	5	1	1	0	1	0
-1	-10	-7	-3	-3	0	-2	-2
0	-12	-4	-1	0	0	-1	-3
1	-7	-3	-1	-2	0	1	2
0	-15	-7	-2	-5	-1	-1	0
-2	-12	-12	-4	-3	-1	-1	0
5	26	11	1	-2	0	-1	0
-2	0	-2	0	-1	0	-2	-3
-2	-2	-4	-1	-4	-1	0	-1
1	3	0	-3	0	-1	1	0
-1	-4	-1	0	1	1	-2	-2
-3	-7	-2	-2	-3	-1	-1	1
0	6	2	1	1	-1	-1	1
-1	-4	1	0	-2	1	-1	1
-3	-7	-3	-1	1	-1	0	0
-2	-3	-1	0	-3	0	-1	-2
-1	5	0	0	-2	-1	-2	-2
2	6	-1	0	3	0	0	-2
-3	1	1	0	-2	-2	-1	-1
-1	0	0	0	-1	-2	-1	-1
2	10	4	1	-1	-1	-2	1
-2	3	3	1	-2	0	-1	1
-2	3	3	1	-2	0	-1	1
-2	-5	-3	-1	-2	-1	-1	-4
0	-2	-1	-2	-3	1	-2	0
0	1	-3	1	0	-2	-1	-2
1	-4	-2	-2	-1	-2	0	1
1	-4	-2	-2	-1	-2	0	1
-8	8	5	2	0	1	-1	-3
1	-6	-5	-2	-3	-3	-1	1
1	-6	-5	-2	-3	-3	-1	1
0	-7	-3	0	1	-2	-1	-3
1	-4	-2	-2	-3	-1	-2	-1
-1	-3	-3	0	2	2	3	0
-3	-3	-3	-2	-4	-3	-3	-5
-3	-4	-2	-2	-3	-1	2	0
1	-4	-2	-2	0	0	1	8
1	9	2	1	-2	-3	-1	1
-2	-5	-2	-1	-2	-2	0	1
-2	-3	-3	-2	0	-3	-1	-6
0	-6	-6	0	0	-1	0	0
-1	-1	2	-1	-5	-1	-2	-3
0	-6	-3	-3	-3	-1	1	-1
-1	-1	-1	-2	-1	-1	-2	-4
1	1	1	1	2	1	-1	1
-3	5	1	0	-1	-1	0	-3
4	11	2	1	0	1	1	3
-1	-12	-6	-2	-1	0	-1	-1
0	0	-1	-1	1	1	2	2
2	-5	-1	-3	-3	0	0	0
2	-5	-1	-3	-3	0	0	0
-4	2	2	0	-4	-3	-1	-2
-4	2	2	0	-4	-3	-1	-2
-1	-4	-1	-1	1	0	2	4
-1	-4	-1	-1	-2	-1	0	-1
-1	-4	-1	-1	-2	-1	0	-1
-1	3	-1	-1	0	-1	0	0
6	10	1	-1	-1	-1	0	9
-2	-13	-7	-3	-4	0	-1	1
0	5	0	-2	-2	-2	1	0
-2	0	0	0	-1	0	1	-2
-2	-1	-2	1	0	-1	-1	-2
-2	-1	-2	1	0	-1	-1	-2
-2	5	6	2	-1	-2	-2	-4
-3	-9	-5	-1	-1	-3	-3	-4
2	0	-2	-1	-1	1	0	2
-3	-3	-2	0	-3	-1	-1	-1
-2	-3	-2	-1	2	-2	0	-2
1	-3	-1	-1	-3	0	0	0
-1	-6	-2	-2	-2	0	2	1
0	1	-1	2	0	-1	-1	-3
2	-5	-1	-2	-2	2	0	0
0	0	-2	-1	-1	-1	-1	0
3	2	-3	-4	-1	0	0	0
1	-1	-1	1	0	0	2	1
0	-1	-1	-1	-2	0	2	2
1	-2	-2	-1	-3	-1	1	-1
0	0	-2	-3	0	-1	-1	-2
-1	2	2	-1	1	-1	-1	-1
0	0	0	0	-2	-1	0	0
-2	-5	-2	-2	-1	-1	-2	0
-2	-2	-2	0	0	-1	0	0
1	1	-1	-1	0	-2	-3	1
0	-5	-1	-1	3	-1	0	-4
1	-6	-3	0	1	-1	-1	1
1	-6	-3	0	1	-1	-1	1
-3	-11	-5	-3	1	1	0	0
-1	9	5	1	1	0	1	0
-1	9	5	1	1	0	1	0
1	1	-2	0	0	-2	-3	-5
2	-3	-1	0	-2	-3	0	-1
-2	5	3	-2	-2	-1	-2	-2
-3	1	0	0	-2	-1	1	1
0	0	-1	-1	-1	0	0	2
2	-11	-7	-5	-6	-3	-2	-4
2	10	3	3	1	2	0	1
2	10	3	3	1	2	0	1
-2	-1	-9	-1	-1	-1	-2	0
-2	3	4	0	-1	-1	-3	-2
3	0	-3	-4	-4	-1	1	2
-1	0	3	1	0	-2	0	0
-4	-2	1	0	-2	-2	-2	-3
-1	-5	-1	0	1	0	-2	-1
-1	8	3	-1	-2	-2	-2	-2
-3	-3	-2	0	-1	-1	0	0
-1	-2	-1	-1	0	0	0	-2
-2	-8	-4	-2	-3	-1	-1	-2
-2	-8	-4	-2	-3	-1	-1	-2
2	4	1	-1	-3	1	0	1
-1	-5	-2	-3	-1	0	-1	0
-1	0	-1	-3	1	-2	-1	0
-2	1	-1	1	-2	0	-1	0
-1	6	-1	-1	-1	0	-2	-1
-2	-8	-4	-1	-1	0	-2	-2
0	-2	-1	-2	-4	-1	-1	0
-1	-3	-3	-1	-2	-1	-2	-2
-1	-5	-1	-3	0	-2	0	-1
-3	9	3	0	-3	-4	-4	-3
-2	-2	2	0	-1	0	-2	-3
1	1	0	-1	-2	-1	2	-1
-2	-2	-2	-2	-3	0	-1	0
3	11	2	0	-2	-1	1	1
3	11	2	0	-2	-1	1	1
-1	-10	-2	-2	1	0	0	-1
0	2	-2	0	-3	-1	-4	-3
-3	-6	-2	-2	-3	-3	0	-1
-1	-3	0	-2	-2	-1	-1	1
-1	-3	0	-2	-2	-1	-1	1
-1	-3	0	-2	-2	-1	-1	1
-1	-2	-1	-1	1	1	1	1
-1	-11	-6	-2	-2	-3	-2	2
0	-8	-2	-1	0	0	1	1
0	-8	-2	-1	0	0	1	1
0	-8	-2	-1	0	0	1	1
1	1	-1	-1	-1	0	1	1
1	1	-1	-1	-1	0	1	1
-1	1	0	-1	-1	-3	-2	-1
-1	1	0	-1	-1	-3	-2	-1
-1	1	0	-1	-1	-3	-2	-1
-2	-1	0	-1	-2	0	-2	1
1	-7	-1	0	-1	1	-1	1
1	-7	-1	0	-1	1	-1	1
-4	-9	-6	-2	-1	-2	-2	0
-3	-4	-1	-1	-3	0	0	-1
-1	9	4	1	0	-1	-1	-2
-1	-3	0	1	0	0	0	0
-2	-13	-4	-2	-1	0	2	0
-1	-5	-3	-1	-1	-1	0	1
1	0	0	-3	-4	-3	-3	0
3	3	0	0	-1	1	-2	-1
-1	-4	-2	-1	-1	-3	-1	-1
-3	-2	-1	0	0	-2	-1	-4
-1	-4	-2	-1	-2	0	-1	-1
1	0	-4	-1	-1	0	2	2
0	0	-1	2	2	-1	0	0
1	1	-1	0	1	0	-1	-1
1	1	-3	-1	-1	0	-1	2
0	3	-2	-1	-2	-3	-1	0
0	5	0	-1	-2	-2	-1	-2
-1	3	1	-2	-3	0	-1	0
-2	-8	-3	-2	-1	-1	1	-2
-2	-3	3	1	-2	0	-1	0
-1	-3	-2	-2	-2	-2	-2	-1
-1	-1	1	1	-1	-2	0	4
2	-1	1	1	2	1	1	0
-1	4	1	-1	0	1	-4	-3
-2	-4	1	-1	0	0	-2	1
1	-7	-6	-4	-5	-4	-3	-5
-2	-7	1	1	1	1	1	3
-2	2	0	0	-1	-1	-1	-2
-1	-4	-3	-2	-5	-1	2	0
-2	-4	-4	0	-1	0	0	1
-1	0	-1	-2	-1	0	-2	-1
-1	-2	-6	-4	-2	-3	-1	0
-2	-6	-3	0	0	2	1	0
-2	-4	-2	-1	-1	-1	1	-2
0	12	4	0	1	-1	-2	-5
0	0	-2	0	-2	-2	-2	-1
1	-1	0	-2	-2	-2	-3	-4
3	5	4	1	-2	0	-4	-2
2	4	-1	-2	2	1	5	4
-1	3	3	0	-5	-3	4	2
-2	-2	0	-2	-2	-1	-1	-1
1	-4	-1	0	2	2	1	0
-1	-2	-1	0	-2	0	0	-2
-2	3	0	-2	-2	0	2	-1
-2	3	0	-2	-2	0	2	-1
1	-2	2	2	4	1	-1	2
-2	-6	-3	-2	-3	-1	-2	-2
0	-7	-1	-2	1	0	-1	1
-1	-1	-1	0	-2	-2	0	-1
-2	-8	-3	-2	-3	-2	-1	-1
-2	-1	-1	-2	-1	-2	0	0
1	2	0	1	-4	0	0	1
-1	2	-1	-1	-2	0	0	-1
4	3	3	2	0	0	0	0
4	3	3	2	0	0	0	0
-1	-2	1	0	2	0	0	-2
-1	-4	-3	-2	-2	-1	0	0
0	5	5	0	-2	0	1	2
0	5	5	0	-2	0	1	2
-2	-6	-4	-1	0	-1	0	-1
-2	0	-2	-3	-1	-1	0	-2
-2	-14	-10	-4	-3	-3	1	2
-3	-7	-1	2	-2	-2	-4	-4
8	14	5	1	0	-1	1	3
-2	3	-3	0	-3	-1	0	1
0	3	1	-1	0	-2	-2	0
-3	0	2	0	-2	1	2	0
1	3	-1	0	-1	0	0	-1
-1	-2	-1	-1	-1	-2	-2	-3
-1	-2	1	0	0	0	-2	-2
1	4	-6	-1	-1	0	1	0
-1	-5	0	0	1	2	2	-1
4	17	4	-1	-1	-1	0	-1
-4	-7	-3	-3	-3	-1	-3	-5
2	-2	1	-1	0	-3	-1	0
3	1	-1	-2	-2	-1	0	2
-3	-1	-2	-2	-2	-1	0	1
-1	-5	0	0	-3	-1	-1	-2
-2	2	-1	0	-3	0	0	-1
0	-1	-3	-1	-2	0	-1	-2
-2	2	1	-2	0	-2	-1	-1
-1	-2	1	0	-2	-1	-1	0
-1	-2	1	0	-2	-1	-1	0
-1	-9	-4	-3	-6	-4	-3	-1
2	-3	3	2	-1	-1	-2	2
-2	-2	2	0	-2	-2	0	-1
-2	-2	2	0	-2	-2	0	-1
-2	-2	2	0	-2	-2	0	-1
1	1	1	-1	0	1	-1	1
-3	-2	1	0	2	0	-3	-1
-2	-5	-3	2	1	-2	0	-2
0	3	-2	-4	-3	0	0	-1
0	3	-2	-4	-3	0	0	-1
0	3	-2	-4	-3	0	0	-1
3	-1	1	3	-2	0	2	2
-3	-9	-4	-5	-5	-4	-5	-5
-2	-3	-4	-2	0	0	0	-1
-2	-1	2	-3	-4	-2	-3	-4
-1	4	-2	0	-3	-2	-2	-1
-1	0	0	0	1	0	-1	-1
-2	-2	-4	-1	-2	2	-1	-2
-3	-4	-6	-1	0	-1	0	-1
2	2	3	-1	1	0	-2	0
1	-1	3	-3	-2	0	0	-2
-3	-5	-2	-3	-3	-2	0	-1
-1	-4	-3	0	-2	-3	-1	-1
-5	-9	-4	-2	-2	-2	-2	0
-2	-2	-1	-2	-3	0	0	0
3	2	-1	-1	-2	-1	1	1
2	-1	-1	0	-2	0	-1	-1
-2	1	1	1	1	-1	0	1
-2	1	1	1	1	-1	0	1
-2	1	1	1	1	-1	0	1
-5	-6	-1	0	-2	-1	-1	-2
-2	3	0	-2	0	-2	0	-2
-2	2	1	0	-3	0	-1	-1
-2	2	1	0	-3	0	-1	-1
-4	-4	-2	-3	-4	0	-2	-3
-1	-2	2	1	-1	-1	-1	-1
-4	-4	-1	-1	0	1	-1	0
-1	2	1	0	1	-4	-3	-2
-4	-5	-4	-3	-2	-2	0	0
-1	2	0	2	-1	-1	-2	-1
-2	3	0	-1	-4	-2	-2	0
2	8	7	2	0	1	2	1
-3	5	0	-1	-1	-1	-1	-3
1	-12	-7	-2	-2	-2	-2	0
1	-12	-7	-2	-2	-2	-2	0
1	-12	-7	-2	-2	-2	-2	0
1	-12	-7	-2	-2	-2	-2	0
-3	0	1	0	-2	1	-1	-1
4	7	2	2	0	-2	0	-1
2	-5	-4	-2	-3	-1	-1	1
-2	-3	3	1	2	-2	-2	0
-2	-3	3	1	2	-2	-2	0
-2	-1	-2	-1	-1	0	2	-1
1	1	4	0	1	1	3	2
1	1	4	0	1	1	3	2
-2	-4	-3	-3	-4	-1	-1	-2
-2	-4	-3	-3	-4	-1	-1	-2
2	-5	5	2	-2	1	-1	1
-2	0	-1	-2	-3	-2	-1	-1
-1	-4	-3	-2	1	-1	-1	-2
0	-1	-3	-2	-2	0	-1	-1
1	1	1	1	-2	2	0	1
-3	1	-1	-1	-2	-1	1	-1
-3	1	-1	-1	-2	-1	1	-1
-1	-4	-3	2	0	1	-3	0
-1	2	4	0	-1	-2	-1	1
0	0	0	-2	-2	0	-1	-2
-2	-5	-5	-2	-2	-2	-3	-2
-2	0	-4	-3	-4	-3	-2	-3
-2	-3	-4	-1	-2	1	-2	-3
0	0	0	-1	-1	-1	-1	-1
1	-4	-5	0	-1	2	1	1
2	1	0	2	-1	0	0	0
-2	-2	-1	-2	1	0	0	-1
-2	-12	-1	1	1	2	1	1
0	1	0	-2	-4	-2	0	0
-3	-12	-5	-2	-4	-1	0	-2
-4	-4	1	0	-3	0	1	-2
2	-2	-3	-2	-1	0	0	1
-1	2	-3	-1	-3	0	0	-2
-3	-6	-3	-3	-4	-3	2	5
-4	2	2	0	0	-1	-2	-5
0	-1	-1	1	1	2	2	0
0	-9	-2	1	-3	0	-2	0
-2	-5	-3	-2	-3	-2	-4	-4
-2	0	-2	0	-1	-1	0	-2
4	-2	-1	1	-1	0	1	0
4	-2	-1	1	-1	0	1	0
-2	0	-5	0	1	4	2	-1
-2	0	-5	0	1	4	2	-1
-2	0	-5	0	1	4	2	-1
1	5	4	-1	-1	-1	-3	-2
0	-5	-5	-1	-1	-2	-1	-1
0	-5	-5	-1	-1	-2	-1	-1
-1	-18	-11	-5	-2	-3	0	-1
1	-1	-2	2	-1	0	0	3
1	3	2	2	1	0	2	1
1	-7	-2	1	0	1	1	4
2	-2	-2	-2	-2	-2	-1	1
2	-2	-2	-2	-2	-2	-1	1
0	-1	3	0	1	1	0	0
-1	-2	-2	0	0	-1	-1	-1
-1	-2	-2	0	0	-1	-1	-1
-1	-2	-2	0	0	-1	-1	-1
-1	1	3	0	-2	-1	-2	0
-2	1	-3	0	-1	1	-2	-2
-2	1	-3	0	-1	1	-2	-2
2	-2	6	6	2	0	0	3
-2	-9	-7	-3	-2	0	1	1
-2	-9	-7	-3	-2	0	1	1
-2	-9	-7	-3	-2	0	1	1
-2	-9	-7	-3	-2	0	1	1
-1	-6	1	0	0	0	-1	-1
-1	4	5	-2	-2	-1	-1	0
-1	4	5	-2	-2	-1	-1	0
-1	4	5	-2	-2	-1	-1	0
-1	-5	-3	-4	-4	-3	-3	-3
-1	-5	-3	-4	-4	-3	-3	-3
-1	-5	-3	-4	-4	-3	-3	-3
-4	-12	-4	-3	-3	-2	-1	-2
-2	1	-5	-2	-5	-2	0	-1
-14	-1	6	2	2	0	0	-7
-14	-1	6	2	2	0	0	-7
5	-7	-3	-3	0	0	-2	-2
5	-7	-3	-3	0	0	-2	-2
11	4	2	7	5	0	1	18
5	8	2	1	2	-2	2	9
1	-4	-5	-7	-4	1	6	-3
-1	-9	0	0	-1	0	2	-4
-13	-9	1	0	-3	4	3	3
18	-6	-8	-7	-5	-3	-6	-1
-19	-30	-6	-7	-3	-3	-2	-4
-20	-21	-6	-8	-1	-6	-4	-16
4	27	13	12	2	4	6	-1
-8	-12	-7	-11	-2	3	-4	-12
3	-6	-6	7	0	-5	-3	2
2	2	-3	-3	-3	2	-2	-3
-10	-8	-5	-2	-2	0	8	-15
-10	-8	-5	-2	-2	0	8	-15
-9	-6	0	5	0	0	12	-6
3	5	3	-2	-1	-4	-1	0
7	-7	2	7	2	3	1	3
3	8	0	-5	-1	1	-5	9
-5	-12	-10	13	-4	-7	-10	-8
-5	-12	-10	13	-4	-7	-10	-8
-1	0	-1	6	6	0	4	-2
0	-6	-3	-4	-3	1	6	3
-9	-2	-3	0	2	1	-1	-10
-5	-5	-3	-9	-7	-4	-3	-7
0	6	6	0	1	1	1	3
-3	-11	-13	-3	-5	-2	-2	-2
2	19	12	0	-1	-2	-2	6
3	-9	0	7	0	-2	0	4
4	-13	-5	-4	-1	1	-1	4
-1	3	-2	-2	-3	-1	-3	-1
-3	-2	0	1	1	-1	0	-2
1	5	3	-1	1	1	0	-1
1	-1	-3	-2	-1	-1	1	8
0	-2	-2	-4	-2	0	-2	-2
1	1	-3	-1	-1	-1	1	-1
-1	7	4	1	-1	0	-1	-2
-1	2	-4	-4	-3	-5	-3	-1
0	-10	-5	-3	-2	-2	-1	-2
2	4	1	3	3	3	3	3
-3	-3	-2	-2	-3	-1	-3	-4
1	-15	-11	-3	-2	-1	1	3
0	2	3	2	1	2	4	2
0	-8	-2	-1	0	-1	-1	-3
3	6	-1	-3	-4	-4	-5	0
0	3	0	-2	-1	0	2	4
0	-7	-6	-2	-1	-2	0	-1
-4	2	4	0	0	1	-2	-4
-1	-2	3	1	0	0	1	-3
-1	-2	3	1	0	0	1	-3
0	0	-2	-3	-1	-1	2	4
3	0	-2	-3	-2	1	-1	0
-3	1	-5	-2	-2	-2	-3	-4
3	11	10	4	-3	0	2	0
-2	-5	-3	-1	3	-1	-1	-2
2	9	6	4	5	4	2	1
0	-8	-6	-4	-4	-1	0	1
-2	-3	-3	-2	-3	-4	-5	-4
-1	0	0	-3	-2	-1	-1	-2
1	1	3	1	0	0	0	4
1	1	3	1	0	0	0	4
-5	-1	-5	-5	-4	-5	-3	-2
-2	3	1	0	-1	-1	-1	-4
-1	-1	-3	-2	0	-2	-2	-2
-1	-3	-1	1	-1	0	1	-2
0	0	1	1	-2	-4	-3	-2
1	-1	0	1	0	1	0	5
-1	-5	-4	-3	-3	-1	-1	-1
1	5	2	1	-2	-2	-1	-2
-2	-2	-3	-4	-2	-1	0	-2
-2	-2	-3	-4	-2	-1	0	-2
-3	-3	-3	-2	0	1	0	-1
-1	0	0	0	-1	-1	0	-4
-1	0	0	0	-1	-1	0	-4
-2	2	1	-1	-2	-1	-1	-5
-1	-1	-2	-2	-2	-2	-3	-3
-1	-1	-2	-2	-2	-2	-3	-3
2	1	5	3	0	0	-1	-2
6	38	25	9	4	2	2	1
6	38	25	9	4	2	2	1
6	38	25	9	4	2	2	1
-1	-2	1	0	0	1	0	1
-1	-4	-5	-2	0	0	0	-2
-1	-4	-5	-2	0	0	0	-2
0	-1	1	0	-1	-1	-1	-2
-2	7	7	1	4	0	-1	-2
-2	7	7	1	4	0	-1	-2
0	-2	-7	-2	-1	-3	-2	0
1	3	3	4	4	2	2	4
1	3	3	4	4	2	2	4
1	3	3	4	4	2	2	4
0	-1	2	2	2	1	0	0
-3	-2	-2	-3	-4	-2	-2	-3
-3	-2	-2	-3	-4	-2	-2	-3
4	0	1	-1	-3	-1	0	4
1	11	8	2	-1	1	1	2
1	11	8	2	-1	1	1	2
-1	-1	-3	-1	-1	0	0	-1
-1	-1	-3	-1	-1	0	0	-1
-1	-1	-3	-1	-1	0	0	-1
-2	-16	-10	-3	-2	-1	-1	0
-2	-3	-1	-4	-1	1	-1	-2
-2	-3	-1	-4	-1	1	-1	-2
0	-3	-5	-4	-3	-2	1	-1
0	4	2	1	1	-1	-2	-2
-5	-7	-9	-5	-1	-2	-2	-5
-3	-7	-1	-2	-3	-1	-1	-1
-3	-7	-1	-2	-3	-1	-1	-1
-2	-6	-2	-1	1	-2	-4	-7
1	12	6	1	-1	-2	0	0
1	12	6	1	-1	-2	0	0
-2	-13	-6	-1	2	2	2	1
2	10	12	5	0	1	0	2
0	0	0	1	0	1	-1	-1
0	12	4	0	-2	1	1	0
-3	6	1	-1	-3	-1	-3	-2
2	14	8	3	0	-2	-1	1
2	14	8	3	0	-2	-1	1
-3	-5	0	0	1	-1	-1	-2
-1	-1	-4	-2	-3	0	-1	-1
-2	-1	-1	-1	-1	-4	-1	-3
-5	-9	-12	-8	-6	-5	-4	-4
-5	-9	-12	-8	-6	-5	-4	-4
-4	0	-1	-1	-1	-2	-3	-4
3	4	10	5	2	3	3	7
-3	-10	-5	-1	-3	-2	-2	0
-5	-2	-4	-5	-3	-1	-2	-2
-5	-2	-4	-5	-3	-1	-2	-2
-1	6	6	1	-1	0	-1	-3
-1	-1	-1	-1	-2	-1	0	0
-2	-1	-2	-1	0	1	0	0
0	8	-3	-4	-3	-1	-1	1
3	-1	3	4	2	5	1	2
1	5	2	0	-1	1	1	1
-3	0	1	-1	0	0	1	-1
2	5	2	1	2	1	-2	1
-2	5	0	-1	-1	-1	-2	-4
-3	-2	-5	-2	-2	-1	-1	-5
-3	-2	-5	-2	-2	-1	-1	-5
-1	-14	-4	1	1	0	4	4
-4	-7	-8	-3	-2	-4	-3	-4
-4	-7	-8	-3	-2	-4	-3	-4
2	16	10	3	1	2	3	0
-2	7	2	0	0	0	-2	-4
-2	1	-2	-2	-2	-3	-4	-3
2	9	4	0	0	1	1	5
0	3	3	0	-4	-1	-2	-1
-1	-3	-1	1	-1	2	1	-1
-2	-14	-6	-3	0	-2	0	-2
3	1	0	1	1	-1	0	4
0	-3	-1	-2	-3	-1	-1	0
-4	-2	-1	-1	-2	-1	-2	-3
-1	0	-3	1	-1	1	1	2
1	-2	-1	-1	0	-1	0	1
-1	5	0	-1	-1	-1	-1	-2
-1	5	0	-1	-1	-1	-1	-2
0	3	-1	0	0	0	1	5
-1	-1	0	-2	-4	-2	-1	3
4	-1	-1	0	0	0	-1	9
0	5	0	-2	1	-1	1	5
-5	5	-3	-4	-3	-2	2	1
-5	5	-3	-4	-3	-2	2	1
-2	-5	0	0	2	-1	-1	-5
5	3	3	-1	-1	-1	-6	-5
-3	-2	-3	-1	-1	1	-3	-6
-3	-2	-3	-1	-1	1	-3	-6
1	4	1	2	2	0	1	2
1	4	1	-1	-1	-1	1	2
-1	2	2	2	1	0	2	1
-1	0	-2	1	2	2	0	6
3	1	-5	-2	-3	2	1	2
3	6	4	1	-1	-3	-3	-2
2	-1	0	1	1	2	1	0
-1	-2	-1	-3	-3	-3	-1	-3
1	-2	1	2	0	1	0	-1
-1	-11	-14	1	-3	-1	0	-3
-1	-11	-14	1	-3	-1	0	-3
-3	-10	-7	-6	-2	0	-3	0
-3	-2	-1	-1	-2	-2	0	-2
-8	-11	-8	-2	-3	0	-1	-1
-8	3	0	-2	0	0	0	-4
-5	4	-3	-3	-4	-2	-4	-18
3	-3	-5	-2	-3	0	0	-3
3	-3	-5	-2	-3	0	0	-3
2	-5	-2	-1	-3	-1	-1	2
-1	1	1	0	1	0	-4	-1
-2	-2	-1	-3	-3	-3	-4	-4
-2	-2	-1	-3	-3	-3	-4	-4
-1	-7	1	-5	-5	-2	0	-2
-1	-7	1	-5	-5	-2	0	-2
4	9	11	7	4	1	1	0
3	-8	1	3	1	0	-4	11
0	-5	-9	-4	-3	-2	1	-2
0	-5	-9	-4	-3	-2	1	-2
-1	2	1	-1	-3	0	3	1
1	-1	-1	-1	-2	-1	-3	-4
1	4	2	0	-2	-3	-5	-1
1	4	2	0	-2	-3	-5	-1
3	-5	-1	3	4	1	2	5
6	9	7	3	2	1	3	11
-4	-6	-2	-1	-1	-1	2	0
-4	-6	-2	-1	-1	-1	2	0
-1	-1	-1	0	-2	0	-3	-4
-4	-5	-1	-2	1	-1	-1	-5
-1	-6	-7	-3	-3	0	-1	1
-3	-2	-6	-5	-1	-1	-4	-5
1	6	5	1	0	-1	1	0
1	8	4	0	-1	-1	2	3
-1	7	1	2	-1	-2	-3	-2
-2	-5	-5	-6	-5	-2	-3	0
0	1	-2	0	-1	-3	-3	0
-2	7	2	-3	-5	-3	-2	2
-6	-10	-4	-4	2	0	-5	-9
-4	-8	-2	-3	-3	-1	-2	-2
-4	-8	-2	-3	-3	-1	-2	-2
1	-10	-7	-3	-5	-1	2	4
2	7	4	2	4	1	3	1
-1	2	1	-2	-3	1	1	1
-1	2	1	-2	-3	1	1	1
3	-2	-1	-3	-5	-2	-1	8
1	5	1	2	4	2	3	2
1	5	1	2	4	2	3	2
-2	0	-1	0	-3	0	-1	-7
-2	0	-1	0	-3	0	-1	-7
-2	0	1	0	0	-2	-5	-3
1	9	5	2	0	1	4	4
2	5	9	5	-1	-1	-1	0
-1	-9	-8	-3	-4	-4	0	-1
-4	7	-3	-1	-1	4	13	-11
-5	-10	-3	1	-2	1	0	-1
-5	-8	-8	-4	0	-2	-1	-5
-5	-8	-8	-4	0	-2	-1	-5
-4	19	9	0	-3	-5	-8	-9
0	10	4	2	-2	4	9	5
0	10	4	2	-2	4	9	5
0	-5	1	0	0	-2	-1	-1
0	-5	1	0	0	-2	-1	-1
3	-4	-4	0	-3	-4	-1	3
-3	-1	-6	-5	-4	-3	-3	-4
-3	-1	-6	-5	-4	-3	-3	-4
2	3	3	1	-1	3	1	-3
0	1	1	-3	-3	-2	-4	-8
0	-9	-7	-5	-3	-3	-3	-6
3	10	9	4	7	9	3	7
1	-7	-6	4	0	-2	-3	2
1	-7	-6	4	0	-2	-3	2
6	-7	0	-1	-1	-2	-5	3
-1	6	-2	-3	-3	-2	2	-2
0	-5	0	-2	-1	-1	6	3
-2	-16	-5	-1	-3	-1	0	-1
4	-1	-4	-1	-2	-2	-6	-2
-2	-1	-2	0	0	1	7	-2
-2	3	0	-1	-2	-3	0	1
-4	0	0	-1	-1	0	0	-2
3	8	3	1	1	1	0	6
-3	24	5	1	1	-1	-4	-3
2	-7	-6	-2	-2	0	-3	3
-1	-12	-9	-2	-2	-3	-3	-4
-1	-12	-9	-2	-2	-3	-3	-4
1	7	7	4	1	-2	0	-2
0	0	-5	-5	-3	-1	-4	-5
-6	-1	0	-1	0	-3	-6	-9
1	-10	0	-1	-4	-3	2	2
1	4	4	3	4	0	-2	-2
10	27	16	10	4	4	4	11
10	27	16	10	4	4	4	11
4	7	7	1	5	6	0	5
-3	2	-3	0	2	-1	0	2
-2	-4	-8	-6	0	-3	-3	-1
-2	2	3	2	-2	-2	-2	-6
1	-12	-7	-3	-4	2	3	1
1	-12	-7	-3	-4	2	3	1
4	9	4	-1	-3	3	3	3
3	0	0	-3	-4	-7	-13	7
-2	-12	-3	0	-3	-1	-2	0
-2	4	0	-1	-2	-2	-5	-3
0	-2	3	2	0	-1	-1	1
0	-5	-8	-1	0	-1	2	-2
0	12	8	1	1	-2	-3	-1
1	4	3	-2	-3	-1	0	0
1	4	3	-2	-3	-1	0	0
1	-4	-2	1	-1	0	0	5
2	18	-2	-4	-2	-2	-3	2
2	18	-2	-4	-2	-2	-3	2
0	1	2	-2	-2	-4	0	-6
-2	-5	-3	0	0	0	3	1
1	-2	-3	-4	-3	-1	2	0
-4	-20	-10	-3	-7	-2	-4	-4
3	6	4	0	0	1	-1	-1
1	-3	-1	-5	-3	0	0	0
4	2	1	4	3	5	4	6
-2	21	6	-2	0	-3	-2	-4
-5	12	5	1	-1	0	2	2
-5	12	5	1	-1	0	2	2
-2	-21	-9	-6	-2	-1	-1	-2
0	-11	-8	-7	-3	0	1	0
1	-12	-9	-6	-3	-2	0	2
-2	4	3	-3	-1	9	9	1
3	-8	4	12	6	-1	-21	-6
-3	-9	-4	-3	-4	-3	7	5
-4	-5	-1	0	-2	-2	-9	-10
-2	0	-3	0	-3	-2	-15	1
0	8	5	1	-1	2	19	2
-5	-2	-2	-1	-3	0	4	-1
-2	-13	-4	0	-2	1	-3	-2
1	2	2	-2	-1	2	0	1
2	-3	-4	-1	-3	-2	0	-2
2	-3	-4	-1	-3	-2	0	-2
1	-8	-5	-3	-2	0	5	2
0	-3	-4	-2	-4	-4	-10	-3
1	4	1	1	-1	-2	1	2
-1	-14	-7	-5	-1	0	9	4
7	-15	-7	-1	8	1	1	7
1	2	4	6	-2	5	1	0
-5	3	0	-1	-4	-1	-2	-11
-3	-2	-5	-6	-8	-2	-7	-5
-2	-4	0	-4	-9	-7	-3	-8
-3	-5	-2	-3	0	-4	-5	-8
0	11	-1	1	3	-5	-14	3
3	1	1	4	2	4	-7	8
1	-5	-7	-4	-1	-2	-6	1
-3	-3	-3	0	-2	2	7	-2
-2	-7	-6	-5	-4	-1	6	3
-4	4	4	1	1	-2	-1	-2
1	3	6	3	4	3	6	3
0	-5	-4	-3	-2	2	0	-2
-1	-11	-15	-3	0	6	-26	-2
-2	-4	-3	-4	-6	-6	7	-8
-3	-4	4	4	1	0	5	-4
-4	1	6	1	-5	-4	7	-5
-6	-7	-10	-7	-2	-2	-5	-6
-5	-6	4	2	1	2	-1	-14
0	2	-1	2	1	1	-3	-1
3	10	15	2	2	-2	0	4
0	-3	-5	1	-1	1	1	1
2	-7	-6	-4	-4	-5	-12	-15
-2	-1	1	-4	-4	2	0	2
4	-6	-8	-3	-5	4	12	18
7	-2	2	3	6	3	3	17
-3	3	0	1	2	-1	-2	-12
-2	4	4	2	1	0	-13	-13
4	3	0	-1	-1	-1	0	3
-1	-3	-6	-3	-2	1	-1	0
-3	5	-1	2	0	-1	-2	0
-4	-18	-10	-6	-6	-2	1	6
-1	1	3	0	0	1	-1	2
2	-5	-7	-1	-1	-2	-3	7
5	2	-1	3	2	0	3	4
0	-5	-3	-4	0	3	0	-4
-2	0	2	3	1	0	1	-1
0	1	-2	-2	-3	-2	-1	-2
-3	-7	-6	-3	-3	-2	-1	-1
-3	-7	-6	-3	-3	-2	-1	-1
-1	-13	-8	-2	-4	-1	1	-2
3	-3	-4	-1	-2	-3	-2	1
1	5	4	0	-1	-1	2	6
-1	6	2	-3	-6	-3	-4	3
6	1	3	0	-2	0	-5	8
-4	-7	-10	-1	-2	-4	-8	-10
-4	-7	-10	-1	-2	-4	-8	-10
-9	-9	-5	-3	1	1	0	-14
2	5	4	1	-3	-1	-6	-5
-1	4	1	3	-1	0	-9	-4
5	-2	2	-1	0	5	4	9
0	-3	-3	0	-1	-1	0	0
5	-1	-8	-1	-2	0	1	-2
5	-1	-8	-1	-2	0	1	-2
-2	8	5	2	1	0	1	2
0	-2	-16	-2	-1	-1	-5	4
0	-2	-16	-2	-1	-1	-5	4
-1	2	4	-1	0	0	3	-3
-5	-14	-2	-4	-1	0	0	-7
-3	-10	1	2	1	2	-4	-3
2	-7	-6	-8	-4	-3	-4	-5
-6	-12	-3	2	0	0	2	-4
-4	-7	3	2	3	2	-1	-5
-2	17	10	6	3	1	-2	0
-1	-9	-2	-3	-1	-1	1	0
3	0	-2	0	-3	-2	1	7
3	0	-2	0	-3	-2	1	7
-4	6	4	2	5	4	3	-5
-4	-10	0	2	-2	-2	2	2
-4	-10	0	2	-2	-2	2	2
2	-3	-2	-3	-5	-5	-2	3
-3	2	2	1	0	0	-6	-12
-1	-1	0	2	1	3	5	1
0	6	2	-2	-1	1	2	4
-1	-1	1	1	-2	1	1	0
-1	-1	1	1	-2	1	1	0
-1	-7	-3	-1	-1	-3	-1	1
0	1	2	-1	-3	-2	-3	-3
1	0	1	2	-1	-1	0	2
1	0	1	2	-1	-1	0	2
3	6	1	-1	-1	-2	-2	-2
-3	-9	-6	-4	-3	3	0	2
2	5	4	0	-3	0	1	3
-2	-2	-1	-2	-1	-2	-2	-1
0	-12	-12	-5	-4	-4	-1	2
4	7	1	-1	-2	-4	-1	12
0	3	1	2	1	-1	-1	-2
-3	-7	-5	-2	2	0	-2	-5
-1	7	3	-1	-3	2	1	0
-3	3	0	1	2	2	1	1
-2	0	0	-1	-3	-3	2	6
1	6	3	0	2	-1	-1	-5
-4	-9	-4	-5	-6	-3	-1	-2
-4	-9	-4	-5	-6	-3	-1	-2
-2	-13	-5	-2	-2	-2	-1	-3
-5	-5	-7	-2	0	-2	-4	1
2	15	16	2	-1	1	1	1
-2	-8	-7	-3	-3	0	2	-1
5	18	16	5	1	2	4	9
-2	5	-1	-1	-2	-1	-1	-3
-2	-25	-13	-2	-4	0	3	-2
-4	3	6	3	3	1	-10	-3
-2	-6	-6	-2	-1	-2	-2	1
-1	-7	-2	-1	0	0	0	-6
1	10	6	-2	-6	-2	1	1
-1	-3	0	0	1	1	-3	-4
-1	-3	0	0	1	1	-3	-4
-2	8	7	3	-1	0	-1	-5
2	2	-6	0	-2	1	2	6
1	-1	-3	-5	-4	-2	0	1
0	4	3	0	0	-2	-2	-2
-1	12	10	2	1	1	2	-1
-1	12	10	2	1	1	2	-1
1	0	-1	0	2	-3	-3	0
-1	-8	-8	-3	0	-1	-3	-1
-1	-10	-9	-4	-2	-3	-2	2
6	15	9	4	2	0	-1	3
3	-15	-12	-4	-5	-3	-7	-6
-2	-9	-5	-4	-6	-2	-2	-1
2	3	6	6	0	1	1	5
1	2	4	3	0	2	2	1
2	-3	-8	-5	-4	-2	1	-4
2	7	1	1	2	-1	-4	-8
-2	7	0	-2	-3	-1	-4	-6
1	-5	-2	-1	-3	-1	-4	0
-3	-3	1	-3	-1	-2	-1	1
2	2	0	-1	-1	0	2	3
0	1	-4	-2	-1	0	1	2
-6	-16	-12	-1	-4	-3	-2	-9
0	17	19	7	7	3	3	2
1	-6	-4	-4	1	-1	0	2
2	1	-2	-2	1	0	0	1
-2	-5	-2	-1	-2	0	-1	-1
1	2	2	0	2	0	-2	1
1	9	5	4	2	2	1	1
-6	-10	-9	-4	-5	-3	-2	-9
-2	-5	-3	-3	-2	-2	-3	-5
-1	-9	-11	-1	0	-2	-5	-2
1	27	13	7	1	2	-1	-7
-3	-8	-4	-3	-6	0	0	-3
-2	5	5	1	0	-2	-2	-1
0	3	0	-3	-3	-2	1	-6
1	-4	-2	1	-1	1	-1	4
4	17	9	4	3	1	-2	-2
2	-8	-5	-1	-2	-1	1	-3
0	-7	-5	1	-1	0	-5	-8
1	7	3	-2	-2	-2	-1	4
0	-10	2	1	1	0	-4	-3
1	-5	-5	-1	-1	0	-4	0
0	3	0	-3	-2	3	10	0
-5	-6	-2	0	-2	-1	0	-7
-3	-2	-1	-2	-3	0	-4	-6
0	-6	-7	-2	-2	-3	-3	-2
-7	0	-1	-8	-5	-1	0	-5
1	3	-5	0	-3	0	-3	1
-1	6	4	3	2	3	-2	-9
2	2	-3	-2	-4	-3	-6	3
-3	-7	-4	0	0	-3	-1	-20
-5	13	5	1	0	3	6	0
-6	24	16	6	4	1	-3	0
3	-2	8	10	2	-1	-3	1
-6	2	0	-5	-3	-2	-11	-14
-2	12	8	-1	1	2	-3	-5
3	4	0	2	-2	0	3	11
-2	-4	-6	-1	2	-2	-2	-1
2	5	4	-4	-3	-2	4	-2
5	2	-1	1	-1	-3	-5	4
-5	3	3	4	2	1	2	-1
-2	-12	-8	-4	-4	-3	-3	-2
-2	-12	-8	-4	-4	-3	-3	-2
-2	-2	-2	2	3	0	-1	-2
-2	-2	-2	2	3	0	-1	-2
-7	-4	3	0	-1	-3	-3	2
4	22	17	10	5	4	1	4
4	22	17	10	5	4	1	4
-4	-5	-3	-4	-3	-1	-1	-4
2	-8	-4	-2	-3	0	1	-4
3	4	5	3	0	0	0	7
2	7	3	-2	-3	-1	2	3
1	-13	-10	0	-2	0	-1	-4
-7	12	0	-2	-4	-2	-1	-3
-2	1	-5	-2	1	-1	0	2
1	-2	-2	-2	-2	-3	-2	-1
0	10	3	-1	-1	-2	-4	-6
6	-28	-18	-2	-1	0	2	2
-5	-1	-5	-9	-4	-3	-4	-6
2	-3	-2	-2	-3	-1	1	2
-2	15	3	-2	-3	1	2	3
-8	-7	-1	6	2	0	-3	-2
1	4	-1	-1	-3	-2	-3	-5
1	9	10	7	4	-1	-2	-2
-2	-16	-2	-5	-3	-1	0	3
-3	5	2	1	0	-1	0	-5
-1	2	1	-1	-1	0	-1	1
-4	5	3	5	1	-1	0	-4
6	10	2	3	1	0	0	1
0	-1	5	17	7	2	3	6
-3	-3	-7	-9	-2	-5	-5	-6
-5	9	4	-3	-3	-2	1	-4
1	-26	-13	-3	-5	-1	1	0
-2	-13	-13	-4	-4	-2	-3	0
4	1	2	1	1	-2	2	4
-1	4	0	-1	-3	-1	0	-3
0	21	8	4	2	3	-2	-6
-5	-9	-1	0	1	0	-2	-8
-4	-2	-3	-2	-2	0	-1	-3
-4	-2	-3	-2	-2	0	-1	-3
17	22	-13	0	-4	-4	-4	-3
1	-2	-3	-1	-3	-1	0	5
1	-2	-3	-1	-3	-1	0	5
1	-2	-3	-1	-3	-1	0	5
6	31	25	10	5	1	1	-3
6	31	25	10	5	1	1	-3
1	0	0	-2	1	-1	0	10
-1	-4	-10	0	0	0	-2	-1
-2	-18	-6	0	-3	-2	-2	-3
-1	-9	-5	-2	-3	0	-2	0
6	15	18	4	2	1	2	2
-1	-20	-7	-5	-2	-2	-3	-1
4	12	-1	-1	-1	-1	-1	-3
0	-7	2	0	-3	0	0	-1
0	1	-5	-2	-3	-2	-1	-2
-5	-12	0	-3	-4	-1	0	-3
-1	-5	6	3	2	2	1	-1
-1	3	-2	0	-3	-2	-1	0
-1	3	-2	0	-3	-2	-1	0
-3	-7	-4	-2	-2	0	0	-1
7	8	-8	-5	-5	-5	-3	-1
0	0	0	0	1	0	0	-2
-5	-1	2	-3	-1	-5	-8	-5
-2	-1	4	0	1	1	-3	-1
-4	-7	-5	-5	-2	-3	-1	-5
1	6	4	1	2	-1	2	0
-3	-4	-3	-4	-3	-2	-1	-4
-5	-5	-4	-7	-4	-2	-3	-8
4	38	14	6	2	4	1	2
-3	-4	-1	-2	-4	-1	-4	-3
-2	0	-1	-1	2	-2	-1	-3
-1	-3	-2	-1	-4	-3	-3	-3
3	5	3	1	0	1	0	3
-1	-6	-6	-1	1	-1	1	2
2	0	1	5	3	1	-2	3
-1	1	4	1	-1	-2	-1	-2
-1	-1	2	0	-1	2	3	3
0	13	1	-1	-2	-2	-2	-6
-4	-10	-10	-3	1	-1	-5	-3
-1	6	8	6	0	1	0	-4
-2	-7	-2	-2	-3	-2	-2	-3
0	0	-1	-4	-2	-3	-1	0
-5	-12	-12	-6	-4	-4	-1	-3
-2	-10	-7	-6	-6	-2	-2	-3
2	2	0	-2	-1	-1	0	6
0	3	5	1	-1	0	1	-2
1	6	7	3	1	-2	-4	-10
0	5	4	0	-2	-1	-1	-4
3	16	9	4	0	1	-3	0
-3	3	-9	-5	-4	-3	-4	-6
-1	0	-2	1	-1	1	0	1
-2	-10	-5	-4	-3	-1	-1	-2
3	-4	-2	1	0	1	1	7
3	-4	-2	1	0	1	1	7
3	-4	-2	1	0	1	1	7
1	-13	-11	-2	-4	-1	4	12
-1	0	0	-1	-2	-2	-3	-8
-1	0	0	-1	-2	-2	-3	-8
-1	-7	-6	-1	1	-1	-1	-3
0	12	13	1	-2	-2	0	-5
0	12	13	1	-2	-2	0	-5
3	-4	0	-2	-2	-1	1	3
3	-4	0	-2	-2	-1	1	3
0	-2	-5	-2	-3	-1	-1	-2
-3	-7	-1	-1	-4	0	-2	-4
-1	-2	-2	1	0	0	-2	-4
-2	-2	-2	0	0	0	-2	-6
-1	-4	-1	-2	-1	-1	-2	-2
-1	-4	-1	-2	-1	-1	-2	-2
-1	-4	-1	-2	-1	-1	-2	-2
-1	-4	-1	-2	-1	-1	-2	-2
-1	-4	-1	-2	-1	-1	-2	-2
-1	-4	-1	-2	-1	-1	-2	-2
-1	-4	-1	-2	-1	-1	-2	-2
-1	-4	-1	-2	-1	-1	-2	-2
-1	-4	-1	-2	-1	-1	-2	-2
-1	-4	-1	-2	-1	-1	-2	-2
-1	-4	-1	-2	-1	-1	-2	-2
-1	-4	-1	-2	-1	-1	-2	-2
-1	-4	-1	-2	-1	-1	-2	-2
-1	-4	-1	-2	-1	-1	-2	-2
-1	-4	-1	-2	-1	-1	-2	-2
-1	-4	-1	-2	-1	-1	-2	-2
-1	-4	-1	-2	-1	-1	-2	-2
-1	-4	-1	-2	-1	-1	-2	-2
-1	-4	-1	-2	-1	-1	-2	-2
-1	-4	-1	-2	-1	-1	-2	-2
-2	-9	-7	-3	-2	-2	0	1
-2	-9	-7	-3	-2	-2	0	1
-2	-9	-7	-3	-2	-2	0	1
-2	-9	-7	-3	-2	-2	0	1
-2	-9	-7	-3	-2	-2	0	1
0	-10	-7	1	2	-2	-1	0
0	-4	-6	-1	-5	0	-3	0
0	-4	-6	-1	-5	0	-3	0
0	-4	-6	-1	-5	0	-3	0
0	-4	-6	-1	-5	0	-3	0
-2	-2	0	-1	-1	-1	-1	-1
-3	-6	-5	-4	-1	-3	0	-1
-3	-6	-5	-4	-1	-3	0	-1
-3	0	-2	-3	-5	-1	0	-2
0	-2	-6	-3	-3	-4	-4	-3
0	1	4	1	1	3	1	-1
1	1	-4	2	-1	-2	-3	-5
1	1	-4	2	-1	-2	-3	-5
1	1	-4	2	-1	-2	-3	-5
1	1	-4	2	-1	-2	-3	-5
-1	-4	-1	-2	-1	0	-1	0
0	-2	-4	-2	-5	-2	-2	-1
0	3	-1	-3	-1	0	0	2
0	3	-1	-3	-1	0	0	2
1	13	7	2	1	-1	0	-2
-3	-1	0	-2	0	0	-1	-2
-1	0	-3	-4	-3	-4	-1	-3
2	-3	-1	-3	-1	0	1	1
2	-3	-1	-3	-1	0	1	1
-2	-4	-7	-6	-4	-3	-3	-1
-3	-1	-3	-5	-4	-3	-4	-4
-3	-1	-3	-5	-4	-3	-4	-4
0	-6	-3	2	0	1	0	1
0	-6	-3	2	0	1	0	1
0	-5	1	1	-2	-2	2	-1
0	-5	1	1	-2	-2	2	-1
3	-4	-4	3	0	0	-1	0
2	7	6	3	-1	2	1	2
-3	-5	-4	-2	-2	-1	-3	-3
0	-4	-3	-3	-2	-1	0	1
-2	2	1	0	0	-1	1	-2
-1	-13	-8	-1	-2	-1	-2	-1
-1	-13	-8	-1	-2	-1	-2	-1
0	-1	-5	-4	-5	0	-2	0
-3	-3	-1	0	-1	-2	0	2
3	5	-7	-5	-2	-1	0	1
-1	2	5	2	0	0	-1	0
-2	-21	-10	-6	-4	-2	-2	0
-1	-2	1	2	2	0	-1	-5
0	7	1	-2	-1	0	0	3
0	7	1	-2	-1	0	0	3
1	5	11	5	1	2	2	7
1	5	11	5	1	2	2	7
-3	-6	-6	-3	-2	-3	-5	-3
2	8	-1	-1	-2	-1	1	2
1	-3	-3	-2	-2	0	3	3
1	-3	-3	-2	-2	0	3	3
1	5	-2	1	1	1	2	4
3	-1	-1	3	0	-1	-1	1
-5	-3	-2	-4	-4	-2	-2	-5
-5	-3	-2	-4	-4	-2	-2	-5
3	3	7	2	-1	0	-1	-1
-5	-13	-5	-4	-2	-4	0	-3
-5	-13	-5	-4	-2	-4	0	-3
-5	-13	-5	-4	-2	-4	0	-3
-5	-13	-5	-4	-2	-4	0	-3
-1	5	1	2	0	2	2	-1
0	-3	-4	-2	-3	-3	-1	0
0	-3	-4	-2	-3	-3	-1	0
0	-3	-4	-2	-3	-3	-1	0
-3	-6	-8	-5	-3	-4	-3	-5
-5	-1	0	-1	-3	-3	-4	-8
-5	-1	0	-1	-3	-3	-4	-8
-5	-1	0	-1	-3	-3	-4	-8
-2	2	6	1	1	0	-1	1
-1	-1	-3	0	-2	1	-3	-4
3	5	9	5	2	0	-2	-1
3	5	9	5	2	0	-2	-1
3	5	9	5	2	0	-2	-1
-3	-20	-23	-5	-5	-3	-2	-2
-3	-20	-23	-5	-5	-3	-2	-2
-3	-20	-23	-5	-5	-3	-2	-2
-3	-20	-23	-5	-5	-3	-2	-2
4	-1	-11	-5	-5	-2	2	1
0	1	4	3	3	0	0	0
0	1	4	3	3	0	0	0
0	1	4	3	3	0	0	0
0	1	4	3	3	0	0	0
2	9	8	3	0	-2	2	2
-1	-1	0	5	1	-1	1	3
3	4	3	-1	-3	3	1	5
3	4	3	-1	-3	3	1	5
-2	-3	-1	0	0	0	-2	-1
2	14	17	3	-1	1	1	0
7	9	-2	-4	-2	-2	-5	-1
0	2	4	2	0	0	-1	0
0	2	4	2	0	0	-1	0
0	2	4	2	0	0	-1	0
5	14	-3	-1	-3	-1	0	1
3	8	7	1	3	1	2	4
-4	-9	-4	-4	-6	-1	-1	-1
-5	-4	-5	-3	-5	-3	-4	-9
-5	-4	-5	-3	-5	-3	-4	-9
-5	-4	-5	-3	-5	-3	-4	-9
-2	2	0	-1	0	-1	1	1
2	3	4	1	-1	0	2	3
0	3	3	3	0	0	2	0
0	3	3	3	0	0	2	0
0	0	-1	-1	-2	-2	-1	-2
-2	-4	-6	-4	-5	-4	-3	-6
0	-2	-9	-6	-5	1	-1	1
3	11	8	4	1	2	2	1
3	11	8	4	1	2	2	1
3	11	8	4	1	2	2	1
3	13	16	6	5	3	3	1
-3	-8	-1	-3	-2	-1	-1	-1
-3	-8	-1	-3	-2	-1	-1	-1
-3	-8	-1	-3	-2	-1	-1	-1
1	-10	8	6	3	1	2	5
-3	-13	-9	-6	-4	-2	-1	-2
-1	-5	-6	0	-2	0	0	-3
-1	-5	-6	0	-2	0	0	-3
-1	-5	-6	0	-2	0	0	-3
0	-3	-7	-1	-4	-1	-2	-4
0	-3	-7	-1	-4	-1	-2	-4
0	-3	-4	-1	1	-4	-2	-3
0	-3	-4	-1	1	-4	-2	-3
0	-3	-4	-1	1	-4	-2	-3
0	-3	-4	-1	1	-4	-2	-3
1	3	2	-1	0	1	1	5
1	3	2	-1	0	1	1	5
1	3	2	-1	0	1	1	5
1	3	2	-1	0	1	1	5
-3	-11	-7	-3	-2	-2	-1	-4
2	7	-1	-3	-2	-1	-1	1
2	7	-1	-3	-2	-1	-1	1
-1	1	2	2	4	1	1	-2
-1	1	2	2	4	1	1	-2
-1	1	2	2	4	1	1	-2
-2	-7	-4	-2	2	0	6	2
-2	-7	-4	-2	2	0	6	2
-2	-7	-4	-2	2	0	6	2
-2	-7	-4	-2	2	0	6	2
2	8	10	3	1	1	0	1
-2	-2	0	1	-2	-2	-4	-4
-2	-2	0	1	-2	-2	-4	-4
-2	-2	0	1	-2	-2	-4	-4
-2	-2	0	1	-2	-2	-4	-4
5	15	4	2	0	-2	-3	0
5	15	4	2	0	-2	-3	0
8	-6	-4	-2	1	0	2	10
8	-6	-4	-2	1	0	2	10
8	-6	-4	-2	1	0	2	10
1	-4	-6	-2	-1	-3	-1	-3
-2	-3	2	-1	-2	0	1	0
-3	-7	-7	-2	-7	-2	-3	-5
0	-5	-9	-5	-4	-1	0	0
0	12	3	1	0	0	2	2
0	12	3	1	0	0	2	2
-1	-2	-2	0	0	0	0	-3
-1	-2	-2	0	0	0	0	-3
6	1	-5	-2	-1	-1	2	5
-2	-5	-4	-3	-3	0	2	1
0	11	6	1	0	1	1	-4
1	-2	-4	-2	-2	-2	-3	-4
1	-2	-4	-2	-2	-2	-3	-4
0	-13	-6	1	-1	1	2	1
-5	0	2	-4	-1	0	-2	-2
-5	-16	-10	0	-3	0	-1	-5
-2	1	2	2	-1	1	0	-1
-4	1	0	-3	-3	-1	-3	-8
1	5	0	-3	-2	-3	-1	1
-1	-2	0	1	-3	-3	-6	-10
0	-1	-1	0	-2	-2	0	3
2	5	7	2	-2	1	-1	3
2	5	7	2	-2	1	-1	3
2	5	7	2	-2	1	-1	3
4	4	0	2	3	-1	-3	-1
-7	-6	-3	-5	-4	0	-4	-7
-3	1	5	1	1	2	0	-2
-3	1	5	1	1	2	0	-2
0	-2	-2	-3	-3	-1	1	3
-1	1	-2	-1	3	0	1	-3
-2	0	1	0	-2	1	1	0
-10	-3	-1	-1	-2	-1	-1	-3
4	3	2	0	1	-2	0	0
4	3	2	0	1	-2	0	0
-2	-4	-8	-3	-3	2	3	0
9	4	5	5	0	3	1	9
-8	-9	-6	-3	-5	0	3	1
-8	-9	-6	-3	-5	0	3	1
1	-4	-8	-3	-3	-2	1	6
-6	-3	0	-2	-2	1	1	-9
8	-3	0	1	0	1	3	5
4	-1	-5	-3	-3	-2	0	0
3	1	2	-1	-4	-2	2	6
4	11	9	3	3	1	1	-6
-4	3	2	0	-4	0	-3	-2
1	-2	-4	-4	-3	-4	-1	4
6	1	-6	-3	0	-1	-3	5
-6	-4	3	0	-3	-1	-8	-10
-3	-13	-8	-3	0	-1	3	0
-3	-5	3	0	-2	2	1	2
1	1	-3	-4	-2	-3	-2	1
2	1	-1	-1	-4	-4	-3	2
3	5	4	1	0	2	4	6
3	5	4	1	0	2	4	6
-9	-13	-9	-5	-5	-3	-6	-1
-3	-3	-2	2	-3	-1	4	5
7	7	5	2	0	0	1	4
-1	-9	-7	-3	-1	0	2	0
-1	-9	-7	-3	-1	0	2	0
0	7	1	1	-1	1	0	-6
-1	-5	-3	-2	-1	-2	0	1
0	2	3	-2	-1	0	0	5
-1	-6	-9	-4	-3	-2	0	2
3	-2	1	2	2	1	2	2
-1	-3	-2	-3	-2	0	-2	-2
1	11	-2	3	3	1	2	7
1	11	-2	3	3	1	2	7
-2	-1	-1	0	-1	0	-1	0
1	4	0	0	0	0	2	2
1	4	0	0	0	0	2	2
-4	-1	1	-3	-1	-2	-4	-1
4	-3	0	2	-2	0	5	10
3	15	8	4	5	2	2	1
-2	4	3	-1	-1	1	0	-6
-5	-12	-9	-5	-2	-2	0	-2
-2	-6	-9	-3	-2	0	-5	-5
-3	-2	1	-1	-1	0	-3	-3
-1	3	3	0	-1	-1	-2	-3
-1	3	3	0	-1	-1	-2	-3
-1	-11	-11	-3	-3	-1	0	-1
-2	-5	0	0	-1	1	3	-1
-2	-5	0	0	-1	1	3	-1
5	12	5	1	0	0	-1	4
5	12	5	1	0	0	-1	4
-2	1	3	0	-1	-1	-2	-8
-2	1	3	0	-1	-1	-2	-8
0	2	6	1	-3	-1	-4	-3
0	1	1	0	-1	-3	-1	0
1	-20	-22	-12	-8	-3	4	13
7	27	19	11	7	4	3	8
-4	0	4	-3	-1	-2	-2	-2
2	3	2	3	-1	0	1	-2
-1	-2	3	1	1	-1	-2	-10
-4	-7	-5	-3	-4	-3	-6	-5
-4	-7	-5	-3	-4	-3	-6	-5
0	0	2	3	1	0	3	1
0	0	2	3	1	0	3	1
2	11	12	6	0	4	1	3
-6	-5	-2	-4	0	0	-2	-3
0	-4	-4	-2	-2	-2	-1	-3
-1	-8	-3	0	-2	-1	-2	-7
0	6	3	2	3	2	4	1
7	3	-7	0	-4	-2	2	11
7	3	-7	0	-4	-2	2	11
-3	-13	-6	-6	-2	0	0	-1
-4	6	1	-2	-4	-5	-4	-6
-4	6	1	-2	-4	-5	-4	-6
2	12	12	3	1	1	-1	1
2	12	12	3	1	1	-1	1
2	12	12	3	1	1	-1	1
1	9	6	0	-2	-3	-5	-4
1	9	6	0	-2	-3	-5	-4
1	-3	0	1	-1	0	-1	1
0	-4	-6	-3	-2	-1	0	0
2	15	13	8	5	3	4	4
-1	-3	-2	-2	-3	0	0	0
-1	-3	-2	-2	-3	0	0	0
-1	-10	-8	-3	-3	-2	0	1
1	-1	-4	-2	0	0	1	0
4	4	4	-2	-3	-2	1	5
-4	-7	-4	-1	-2	1	0	-4
-4	-7	-4	-1	-2	1	0	-4
-6	-4	-1	0	2	0	-5	-14
-6	-4	-1	0	2	0	-5	-14
3	8	6	7	2	1	4	7
3	8	6	7	2	1	4	7
-4	-6	1	-2	-2	-4	-6	-4
-3	-3	2	-2	-2	0	0	-4
1	-2	-3	-1	1	-2	-5	-2
0	-3	0	0	-2	2	1	2
0	-3	0	0	-2	2	1	2
1	7	0	1	-2	-1	0	1
-2	-1	0	2	-1	-1	2	-1
-2	-1	0	2	-1	-1	2	-1
-2	-1	0	2	-1	-1	2	-1
-1	1	-2	-1	-1	-1	0	-1
-3	0	-5	-2	0	-2	-3	0
1	2	0	-2	-3	0	0	4
3	6	3	1	-2	1	0	0
3	6	3	1	-2	1	0	0
-3	-3	-3	-2	-2	0	0	-1
2	-14	-6	-1	-2	-1	3	5
1	-2	-3	1	-1	-2	-1	0
1	-2	-3	1	-1	-2	-1	0
1	-2	-3	1	-1	-2	-1	0
-4	1	-1	1	-2	-1	-1	-5
1	3	3	3	1	-1	2	2
-7	-13	-9	-5	-2	-3	-5	-7
-3	-1	-2	-1	-3	-1	-1	-2
-3	-1	-2	-1	-3	-1	-1	-2
2	-2	0	-2	-2	-2	-2	-1
2	-2	0	-2	-2	-2	-2	-1
2	-2	2	-1	0	1	-1	2
2	2	2	1	2	0	-1	-3
2	7	5	2	0	0	-1	-1
0	0	0	-1	0	1	3	2
0	0	0	-1	0	1	3	2
4	16	8	3	-2	0	0	0
-1	-5	-3	1	1	-2	-1	0
-4	-4	-3	-3	-3	-3	-3	-5
-4	-8	-3	-3	-1	-2	-7	-11
-4	-8	-3	-3	-1	-2	-7	-11
1	7	3	1	1	1	2	8
1	7	3	1	1	1	2	8
1	2	-1	-1	-5	-4	-6	-6
2	10	6	4	-1	3	1	5
2	10	6	4	-1	3	1	5
-3	-7	-11	-4	-2	-3	-2	-13
-3	-7	-11	-4	-2	-3	-2	-13
1	1	-1	2	2	-1	3	6
1	1	-1	2	2	-1	3	6
1	1	-1	2	2	-1	3	6
-3	-5	-8	-4	-3	-2	-4	-8
2	4	8	1	1	2	4	6
-3	-6	3	1	0	0	-1	-3
-1	-4	-7	-3	-4	-1	0	4
-1	-2	3	0	-1	-1	0	0
-1	-2	3	0	-1	-1	0	0
-1	3	8	2	2	2	3	1
-1	3	8	2	2	2	3	1
-2	0	2	-2	-4	-3	-2	-1
2	3	1	0	1	-1	2	3
0	7	0	-1	-3	-2	2	-2
-3	-1	-1	-1	-1	0	1	-2
-2	-9	-5	-3	-1	-2	-1	0
2	-1	-2	1	0	0	1	3
-3	0	0	1	2	2	-1	-1
2	2	-3	1	-1	1	2	2
0	-5	3	1	-2	-1	1	4
0	-5	3	1	-2	-1	1	4
-3	-9	-1	-1	1	1	-2	-1
-6	-10	-7	-4	-4	-2	-4	-5
5	11	9	4	3	2	4	6
5	11	9	4	3	2	4	6
-1	-1	-5	-5	-2	-3	-2	-1
-1	-1	-5	-5	-2	-3	-2	-1
-1	-4	-4	-3	-3	-3	-4	-5
-1	-4	-4	-3	-3	-3	-4	-5
-1	-3	-6	-2	-1	0	1	0
-4	-16	-12	-8	-5	-4	-3	-4
6	19	22	12	8	4	4	4
-5	1	2	-2	-4	-1	-3	-3
-6	-16	-14	-4	-6	-3	-3	-7
-2	2	0	-2	-3	0	-1	0
-2	2	0	-2	-3	0	-1	0
3	-1	0	-4	0	-2	0	7
3	-1	0	-4	0	-2	0	7
2	-7	-4	-1	-2	-1	2	7
1	15	7	0	-2	-1	0	-2
5	-12	-13	-3	-5	-2	3	17
5	-12	-13	-3	-5	-2	3	17
-5	-9	-8	-4	-3	1	-2	-12
-4	-3	-2	0	-3	-1	0	-1
-1	-3	-1	-2	-3	-2	0	-4
-1	4	5	0	-1	0	-1	-1
-5	-8	-7	-5	-5	-2	0	2
-3	-5	-5	-3	-1	-2	-5	-5
4	7	4	2	-1	0	2	2
-4	-3	-2	-1	-1	-1	-3	-12
-4	-3	-2	-1	-1	-1	-3	-12
3	0	0	-1	-1	-1	1	0
-1	5	3	1	0	0	-1	-2
-1	5	3	1	0	0	-1	-2
-1	-9	-3	0	-1	0	2	6
-1	-9	-3	0	-1	0	2	6
-2	17	16	4	-2	-1	-3	-4
-1	4	-1	-2	-2	-1	-1	-1
-3	-10	-11	-3	1	0	-1	1
-4	1	-2	-5	-5	-4	-2	-1
3	-9	0	2	-2	2	8	18
-1	-3	-3	-2	-1	-1	-1	-4
-1	-3	-3	-2	-1	-1	-1	-4
2	3	3	1	-1	0	0	-1
2	3	3	1	-1	0	0	-1
-5	-5	-8	-4	-3	-1	-3	-6
-5	-5	-8	-4	-3	-1	-3	-6
0	18	7	4	1	1	-3	-6
-4	-2	-2	0	-1	0	1	-3
-2	-1	-1	-4	-3	-4	-2	-1
0	2	7	4	-1	2	1	1
0	-2	-2	-2	-1	-1	1	2
0	-4	-3	-1	-3	-3	0	4
0	-4	-3	-1	-3	-3	0	4
-1	-4	-6	-3	-1	-1	-2	-6
0	0	2	1	-2	0	0	2
-2	-2	-2	-1	-1	-1	-2	-3
-2	-2	-2	-1	-1	-1	-2	-3
1	8	-5	-2	-1	3	2	3
1	8	-5	-2	-1	3	2	3
-3	-6	-1	0	-1	-3	-3	-5
3	7	3	0	0	1	-1	1
3	7	3	0	0	1	-1	1
5	10	4	4	-1	1	1	3
-4	0	1	1	0	1	1	-7
-4	0	1	1	0	1	1	-7
4	-7	-5	-2	-1	1	-1	-2
-6	-7	-1	0	1	-2	-4	-6
-4	0	1	-2	-5	-1	-3	-4
-4	0	1	-2	-5	-1	-3	-4
-4	-6	0	-2	-2	-3	-4	-8
-4	-6	0	-2	-2	-3	-4	-8
-2	-7	-5	-2	-1	0	1	1
-2	-7	-5	-2	-1	0	1	1
0	2	-2	1	1	-2	-5	-2
-1	-1	-2	1	1	3	9	14
-6	-9	1	-1	0	1	0	-1
2	1	4	-1	-2	-2	-8	0
-4	-6	-5	-4	-2	-4	-1	-2
3	6	3	2	-2	0	-1	1
3	6	3	2	-2	0	-1	1
1	6	1	4	0	-1	0	-1
-7	-10	-2	-1	-2	-1	1	-6
-1	1	-1	1	2	1	1	1
-1	1	-1	1	2	1	1	1
0	0	-1	-3	-3	-1	-2	2
-2	-7	0	-1	2	-2	-4	-5
0	-5	-6	-4	-2	1	13	5
-3	11	3	0	-4	-1	-1	-4
0	0	6	4	1	0	-2	6
-1	-4	-5	-2	-3	-1	-6	3
3	-16	-10	-2	0	-1	4	7
0	-1	1	1	0	0	-2	1
-9	-4	-5	-8	-5	-5	-8	-24
-9	-4	-5	-8	-5	-5	-8	-24
5	2	2	1	-1	0	1	10
4	6	1	-1	-1	2	2	-4
0	-7	2	2	0	-3	-3	3
0	-7	2	2	0	-3	-3	3
2	-1	1	1	2	-1	-6	4
2	-1	1	1	2	-1	-6	4
3	-8	-11	-7	-4	-3	-1	9
3	-8	-11	-7	-4	-3	-1	9
2	14	5	2	1	0	2	3
3	12	5	2	0	0	2	-2
10	3	-4	0	1	1	0	16
4	2	5	4	2	5	3	19
-6	-12	-7	-6	-3	-1	0	-5
-4	-3	-4	-2	-2	1	3	-9
-4	-3	-4	-2	-2	1	3	-9
6	2	-4	-2	-2	-2	2	9
6	2	-4	-2	-2	-2	2	9
-7	3	2	0	1	2	2	-13
-7	3	2	0	1	2	2	-13
-4	1	7	2	-2	2	5	5
7	-9	-2	0	1	4	8	10
-3	19	8	4	2	-4	-16	-18
5	7	3	-3	-4	-10	-24	-6
-11	-9	-6	-2	-4	-5	-12	-32
-5	-5	-4	-3	-1	-1	1	-5
-8	-10	-11	1	-1	1	-9	-30
-2	4	7	-5	-5	-3	4	6
-2	4	7	-5	-5	-3	4	6
5	-20	-9	-1	-3	-2	-1	-4
5	-20	-9	-1	-3	-2	-1	-4
2	-30	-18	-3	-1	2	2	12
1	16	10	4	3	5	7	12
-9	-4	-2	0	0	-1	-6	-30
-9	-8	-1	1	0	1	0	-3
4	17	10	4	0	1	6	3
4	17	10	4	0	1	6	3
3	5	2	0	-2	-2	-5	-7
1	14	5	4	0	-2	0	2
-2	0	-2	-2	-3	0	-2	-4
0	15	13	1	2	1	-3	-9
5	-3	-4	-4	-5	1	6	29
5	-3	-4	-4	-5	1	6	29
2	-8	-8	-3	-1	0	3	3
2	-8	-8	-3	-1	0	3	3
1	-1	-1	-1	0	1	2	8
1	-1	-1	-1	0	1	2	8
-7	0	6	1	0	-2	-7	-21
2	3	1	0	0	-1	-3	0
-3	-6	-7	2	0	-1	-1	0
-3	-6	-7	2	0	-1	-1	0
-6	-2	8	2	0	0	-9	-9
2	-14	-7	0	0	2	2	5
2	5	2	-2	-2	3	7	9
3	1	-2	-1	-1	-1	3	17
3	1	-2	-1	-1	-1	3	17
-3	-9	-4	-4	-1	0	-3	-10
-3	-9	-4	-4	-1	0	-3	-10
-9	-18	-9	-7	-3	-1	1	-8
1	3	-3	2	-3	-1	-4	-1
1	3	-3	2	-3	-1	-4	-1
1	3	-3	2	-3	-1	-4	-1
-2	2	-2	-2	0	-3	-5	4
-1	17	2	0	-5	-7	-6	-5
3	-4	-1	0	-2	0	5	-1
3	-4	-1	0	-2	0	5	-1
-11	-11	-5	0	0	1	4	-8
2	7	4	3	0	-2	-4	-4
1	-11	-5	-5	-3	-2	-3	4
1	-11	-5	-5	-3	-2	-3	4
8	16	8	2	-3	-3	-4	4
8	16	8	2	-3	-3	-4	4
10	11	4	2	5	2	8	21
10	11	4	2	5	2	8	21
-2	7	3	-3	-4	1	2	-2
-2	7	3	-3	-4	1	2	-2
2	7	3	1	-4	1	4	-3
2	-14	-8	-2	-3	-1	1	15
3	9	2	0	0	-1	7	15
-7	-13	-12	-8	-9	-5	-5	-9
4	24	15	6	7	5	7	6
4	24	15	6	7	5	7	6
-1	3	2	2	-1	-1	-3	-13
7	5	-1	0	2	1	5	14
15	12	4	5	2	3	6	19
0	1	3	0	2	1	3	10
-11	-7	-3	-9	-8	-8	-7	-14
-11	-7	-3	-9	-8	-8	-7	-14
5	10	4	6	2	3	-1	6
5	10	4	6	2	3	-1	6
1	-6	-13	-6	-2	1	11	24
-5	-9	-3	-1	-4	-4	-10	-10
-15	-14	-2	-3	-4	-6	-8	-16
4	-5	-5	-4	-5	0	6	19
1	-1	4	1	2	3	4	-3
-14	-20	-5	-5	-5	-2	-7	-15
1	-10	-8	5	1	1	-1	1
-7	-16	-5	-9	-6	-8	-10	-14
7	1	-3	4	0	-2	2	6
8	14	9	3	2	1	-4	-4
8	14	9	3	2	1	-4	-4
3	9	3	-2	-3	0	7	7
3	9	3	-2	-3	0	7	7
-15	-11	-1	0	-2	-2	-6	-20
0	17	7	1	1	-4	-5	6
1	1	-3	1	0	0	-6	6
-1	5	1	2	0	6	9	-1
-1	5	1	2	0	6	9	-1
-1	-10	-6	-3	-2	-4	-4	-12
1	-8	-2	2	1	0	-1	5
-6	-17	-8	1	3	3	5	-5
-11	-11	-7	-5	-5	-5	-10	-23
-11	-11	-7	-5	-5	-5	-10	-23
-11	-11	-7	-5	-5	-5	-10	-23
-6	2	-7	-6	-6	-1	-1	-11
-1	-11	-8	-4	-2	0	-6	-6
-1	-11	-8	-4	-2	0	-6	-6
19	18	6	-3	-7	-10	-12	15
19	18	6	-3	-7	-10	-12	15
1	52	19	16	14	13	-4	-36
13	19	7	1	-3	-10	-23	27
-13	-30	-21	-16	-10	-7	23	-30
-2	9	2	2	-1	-5	-9	-34
17	16	16	12	6	4	-10	19
7	-11	-10	-6	-6	7	-4	25
-3	-7	-8	2	2	3	-3	-13
-13	-14	-10	-4	-15	-38	-63	-9
-4	-9	-11	-15	-12	-10	0	-19
-7	-11	1	0	-2	7	26	13
12	7	13	15	12	28	40	39
12	7	13	15	12	28	40	39
12	1	-8	-9	-3	-4	-11	6
12	1	-8	-9	-3	-4	-11	6
36	4	3	-1	1	6	11	23
36	4	3	-1	1	6	11	23
-16	-18	-5	-4	-3	0	25	3
-16	-18	-5	-4	-3	0	25	3
-24	-4	1	8	2	-6	-12	-19
1	4	4	4	-7	-4	8	15
48	28	-1	-3	-11	-6	5	19
-36	-12	-7	-3	-5	-6	-9	-31
-13	-8	-2	-12	-16	-20	-23	-11
0	3	-1	-10	-14	-4	2	18
-8	-9	-4	4	3	9	7	1
-27	-24	-8	-3	3	6	0	-21
3	14	1	0	1	3	13	-9
28	12	2	0	6	13	19	19
-50	-28	-12	-7	-3	0	12	-28
-50	-28	-12	-7	-3	0	12	-28
-42	-26	-14	-7	1	0	-21	-40
6	-5	-5	-6	-4	-2	-16	-4
24	8	10	4	-1	2	-12	32
24	8	10	4	-1	2	-12	32
-6	5	4	0	-3	-10	-8	-1
28	-7	-6	-3	-8	-3	-1	46
28	-7	-6	-3	-8	-3	-1	46
2	-4	-3	0	-2	-2	-5	3
2	-4	-3	0	-2	-2	-5	3
9	5	5	0	1	2	6	14
8	1	0	0	0	1	7	4
-8	-2	3	-2	1	-2	-5	-8
-8	-2	3	-2	1	-2	-5	-8
-1	-4	-3	0	3	3	4	-1
11	-3	-4	3	2	3	6	28
3	7	5	1	0	0	0	-3
6	6	5	1	0	-2	-3	-3
-14	-15	-6	1	1	-1	2	5
-9	-1	-2	2	5	8	16	-5
4	-5	-7	-5	-1	-1	1	10
-6	11	5	2	-3	-5	-5	-12
-7	0	5	1	3	8	1	-8
-5	-12	-8	-3	-2	-3	-1	-5
-7	-8	-1	2	-3	-4	-7	-23
4	12	10	5	4	3	5	7
4	12	10	5	4	3	5	7
0	12	-2	-3	-7	-6	-11	-8
-1	3	5	-1	-3	-1	4	10
-1	-4	-5	-4	-6	-3	-5	1
2	16	10	2	-2	2	0	-1
2	16	10	2	-2	2	0	-1
-1	-6	-9	-4	-2	-5	-6	-7
4	9	2	1	-5	-4	-8	-1
6	-7	-1	3	2	3	8	3
16	8	0	-3	-3	-7	-7	7
-11	-8	-5	-2	-2	0	-4	-8
-8	-13	-9	-4	-4	0	0	-1
-8	-5	-5	-2	-1	-6	-15	-12
-8	-5	-5	-2	-1	-6	-15	-12
-8	2	2	3	3	5	3	7
3	0	3	3	2	2	1	-2
3	0	3	3	2	2	1	-2
10	15	-4	-6	-7	-10	-8	-6
-5	-7	-3	2	0	3	3	0
5	-3	0	0	2	1	2	9
-2	-4	-3	-1	-3	0	5	1
-12	-9	-4	3	1	1	-2	-8
-17	-2	4	1	0	2	-6	-2
-5	2	1	4	0	-2	-9	-5
-32	-2	6	-1	0	-1	-3	-14
-32	-2	6	-1	0	-1	-3	-14
16	8	6	2	3	8	15	14
20	11	-1	0	-1	-2	8	13
11	-6	-7	-3	-3	4	12	5
19	2	-6	-5	-2	1	13	10
19	2	-6	-5	-2	1	13	10
6	5	-1	-1	-3	3	5	1
-16	-9	-10	-5	-6	-8	-24	-19
-7	4	4	-1	-4	-9	-23	-12
4	6	8	-1	1	2	9	7
-7	-7	-1	5	4	-2	0	-9
-7	-7	-1	5	4	-2	0	-9
-5	-8	5	4	0	2	2	6
3	-2	6	6	10	16	19	23
-1	2	4	-1	0	1	-6	-4
-3	-6	-4	-5	-4	-3	6	-1
-3	-6	-4	-5	-4	-3	6	-1
-13	-3	-5	-2	-4	-2	-2	-21
-13	-3	-5	-2	-4	-2	-2	-21
-13	-3	-5	-2	-4	-2	-2	-21
6	2	-1	-3	-2	4	7	13
1	0	-6	-5	-4	-5	-5	1
6	-3	-3	0	-5	-2	-3	3
6	-3	-3	0	-5	-2	-3	3
17	4	-5	-3	-1	-4	-2	9
5	-1	-4	-2	-2	-1	0	2
-1	7	3	2	0	1	-14	-5
-1	7	3	2	0	1	-14	-5
4	-3	-2	0	-1	1	3	14
-3	-7	-12	-8	-2	-8	-5	-23
10	3	-2	0	-3	-8	-15	-7
-10	-29	-10	-5	-2	-6	3	-10
10	12	-1	-1	-3	0	4	14
7	14	8	0	-2	0	2	1
-24	-12	6	4	1	-1	5	-19
-12	-20	-6	-2	0	4	7	-5
-7	2	2	-2	0	-7	-10	-9
-7	-6	0	1	-1	-7	-3	-8
1	-8	-6	-2	-4	-4	-10	-7
-15	-11	-2	3	4	2	-8	-9
-15	-11	-2	3	4	2	-8	-9
-11	-8	0	2	5	11	-10	-8
9	19	7	4	1	-1	11	21
-1	9	-8	-6	-5	3	10	-2
2	-8	-2	1	2	5	-1	10
1	-21	-6	0	2	-1	0	4
0	-11	-9	-3	-4	-4	4	7
-1	10	4	-1	2	1	3	6
7	6	-5	-12	-12	-14	-10	7
3	-16	-15	-8	-4	6	1	11
3	30	17	1	-7	-20	-35	-22
-20	-17	-12	-2	7	12	6	-3
8	26	13	12	6	7	19	4
-10	-28	-5	2	7	13	21	14
-10	-28	-5	2	7	13	21	14
4	11	6	0	-5	-8	-3	-3
2	-16	-7	5	11	7	9	17
-10	-26	-11	-10	-7	-11	-17	-18
2	12	4	0	1	-2	-1	-4
-25	-17	-12	-3	-1	-2	-25	-56
3	-28	-14	-5	-5	-4	-7	6
-6	-18	-1	0	0	3	1	5
1	-12	-2	-5	-4	-7	-6	-6
1	-9	-13	-6	-2	2	-4	12
11	4	7	3	2	7	16	12
-6	26	22	5	4	5	9	-1
-3	-10	-4	-3	-2	-5	-3	-15
-3	-10	-4	-3	-2	-5	-3	-15
-1	-32	-17	-11	-7	-5	9	7
-1	-32	-17	-11	-7	-5	9	7
15	9	2	7	7	9	12	26
8	19	8	12	8	5	9	3
0	-16	-5	-2	-1	-4	-11	-16
-9	-12	-1	0	-1	2	-13	-14
10	-4	-7	3	1	3	9	10
-1	0	3	-5	-2	0	5	-8
-2	-9	-10	-11	-9	-5	-9	-4
0	9	5	-1	-6	-5	3	17
0	9	5	-1	-6	-5	3	17
-2	-4	-7	-4	-4	-1	13	-7
-2	-4	-7	-4	-4	-1	13	-7
-5	2	-5	-5	-6	0	-10	-11
2	5	2	1	-3	-2	2	1
-9	13	3	5	7	3	-5	-5
-2	8	8	4	2	2	-1	23
-2	8	8	4	2	2	-1	23
-1	-11	-7	-4	-2	-1	-2	-8
8	-23	-11	-3	-3	2	4	38
17	26	14	7	1	-5	-8	6
3	4	9	3	0	1	11	14
-20	-21	-12	-12	-9	-10	-18	-33
-10	-13	-8	-1	2	0	-2	-19
0	-1	0	-1	0	1	3	3
-1	-20	-7	3	8	6	-5	2
-1	-20	-7	3	8	6	-5	2
2	9	5	-1	-1	-3	-1	-2
2	9	5	-1	-1	-3	-1	-2
5	6	-4	3	-2	1	-1	12
-4	15	-1	1	4	1	-5	-12
-12	30	27	7	4	3	2	-20
-3	6	2	1	3	6	12	11
8	-1	-2	-5	-6	-9	-1	3
-19	-22	-8	-4	-6	-2	-7	-19
3	-15	-14	-5	-4	-3	3	8
-7	-7	-5	-4	-1	1	1	-2
0	8	11	4	-1	-7	-25	-14
17	2	-8	-3	-5	-2	-1	29
-4	2	2	-4	-5	-4	2	-17
-6	-26	-16	-10	-9	-6	-25	18
-12	-3	-4	3	0	0	5	-28
-12	-3	-4	3	0	0	5	-28
21	22	11	8	8	15	24	40
21	22	11	8	8	15	24	40
4	26	13	4	-3	-3	2	-2
-9	-8	3	0	-7	-5	-10	-5
7	-10	-7	-2	1	3	9	2
-5	24	9	3	0	-6	-16	-15
-6	-26	-12	-9	-7	-6	-3	-30
-6	-26	-12	-9	-7	-6	-3	-30
-6	-26	-12	-9	-7	-6	-3	-30
-16	36	20	14	12	-2	-22	-13
-16	36	20	14	12	-2	-22	-13
2	-12	-6	0	-1	-4	2	-2
2	-12	-6	0	-1	-4	2	-2
-12	-10	-16	-9	-9	-9	-14	-18
13	15	11	3	2	6	-3	5
8	-11	-3	4	4	18	50	38
10	15	1	6	10	5	8	15
-19	-7	-2	-12	-12	-20	-11	-27
14	16	6	0	14	30	22	35
-13	-12	1	21	6	-3	-9	-26
-13	-12	1	21	6	-3	-9	-26
-34	-40	1	-5	-10	-16	-11	-35
48	22	-1	-8	-2	3	-1	23
11	-18	-6	-5	-5	2	8	23
-9	-5	-3	-4	-1	-4	-7	0
-12	-5	8	13	1	14	24	10
-12	-5	8	13	1	14	24	10
-16	-23	-25	-19	-16	-28	-49	-32
-11	-5	-4	-11	-11	-8	-23	-15
6	6	4	-11	-9	-1	24	-10
23	21	10	6	-1	-5	-32	35
-8	7	6	-4	-10	-7	-9	7
-9	1	5	3	-1	8	18	-4
-1	1	0	0	-3	-1	-8	-2
-3	3	2	6	3	1	6	-4
-3	-4	-7	0	-2	-3	-10	-6
-3	-4	-7	0	-2	-3	-10	-6
16	9	6	4	4	-2	-10	7
-8	-9	-9	-3	3	4	19	-9
-8	-9	-9	-3	3	4	19	-9
-8	-9	-9	-3	3	4	19	-9
18	-2	-1	1	1	3	1	-3
-5	-8	-9	-3	-4	-16	-17	-11
19	5	-3	-4	-6	-1	21	15
19	5	-3	-4	-6	-1	21	15
19	5	-3	-4	-6	-1	21	15
-4	2	4	6	3	2	15	18
-4	2	4	6	3	2	15	18
-10	-12	-6	-3	-2	-3	-2	-11
-10	-12	-6	-3	-2	-3	-2	-11
5	1	-8	-7	-9	-7	-4	-10
5	-6	3	-2	-2	6	4	3
-16	-14	-5	-2	-2	-5	-12	-13
-16	-14	-5	-2	-2	-5	-12	-13
-3	4	3	-1	0	-2	-6	-2
7	26	18	0	-5	-1	-3	2
1	-13	-17	-6	-5	-2	0	-3
1	-13	-17	-6	-5	-2	0	-3
-5	-14	-10	-4	-3	4	-4	0
-18	-8	-3	1	3	-2	-10	-8
-6	-7	-8	-7	0	0	3	12
1	4	8	1	-2	1	4	5
-7	6	5	2	1	1	-7	-13
1	-3	0	2	-2	3	6	4
-3	14	12	6	4	4	7	-3
12	-14	-1	0	1	-2	4	3
-4	-6	-8	1	-2	-3	-3	-5
19	14	10	3	-2	3	9	13
-7	-3	-1	-4	-6	-7	-5	-7
-10	-39	-24	-6	-6	-6	-16	-16
11	35	20	7	2	5	7	7
3	17	5	-2	-1	0	1	-1
-3	-25	-15	-5	-1	2	1	6
-3	-25	-15	-5	-1	2	1	6
-3	-25	-15	-5	-1	2	1	6
-3	-25	-15	-5	-1	2	1	6
1	-9	-6	-4	0	1	1	2
-7	-3	0	-1	-3	0	1	-2
-9	-14	-10	-5	-5	-10	-14	-12
-8	-6	-2	0	-2	0	-1	-3
-8	-6	-2	0	-2	0	-1	-3
2	26	12	5	7	3	3	2
2	26	12	5	7	3	3	2
-7	-14	-7	-2	-1	-8	-13	-8
-7	-14	-7	-2	-1	-8	-13	-8
5	7	0	-2	-3	-2	1	1
4	-3	-4	-1	0	-2	-2	-2
-8	-5	1	3	2	5	3	1
0	-4	0	2	4	10	14	8
0	3	3	0	4	5	6	4
-4	1	5	2	0	3	13	12
-12	1	5	0	0	0	2	-4
-7	0	3	-3	-5	-2	-2	-5
-2	3	2	-1	-3	-1	-3	-3
4	0	-1	-7	-5	-2	-7	0
0	-1	1	3	2	6	4	1
0	-4	-9	-1	1	2	3	-1
3	4	-2	-4	-7	-1	8	6
-2	-7	-9	-7	-8	-12	-16	-15
7	-6	-5	3	3	4	4	3
-7	7	5	1	0	-1	-4	-6
0	0	0	-1	-3	-3	-1	-5
7	-4	-5	-2	-6	-8	-20	-8
7	-4	-5	-2	-6	-8	-20	-8
-14	-5	0	1	1	4	4	-4
-14	-5	0	1	1	4	4	-4
-14	-5	0	1	1	4	4	-4
12	0	-9	-2	-1	-5	-1	6
12	0	-9	-2	-1	-5	-1	6
-1	4	8	2	2	1	1	4
-1	4	8	2	2	1	1	4
-12	-3	-1	0	1	3	6	-7
6	1	3	1	3	3	4	8
-5	-1	-2	0	-1	7	9	-2
23	4	-4	-6	-3	-4	-6	12
-5	-12	-11	-6	-5	-11	-10	-5
8	7	12	7	5	7	9	18
0	2	1	5	3	1	2	-5
-11	-9	-4	-6	-9	-11	-18	-13
-11	-9	-4	-6	-9	-11	-18	-13
2	8	4	1	1	3	1	10
3	-5	-3	-2	-2	-4	-3	7
3	-5	-3	-2	-2	-4	-3	7
1	-23	-15	-7	-6	-7	-7	-7
4	0	-10	-3	-2	-4	-8	-3
-7	9	14	8	6	4	0	-1
-9	-14	-10	-4	-4	1	3	-7
-11	-4	-12	-4	-3	-2	-5	-21
[truncated: 5,774 more rows]
