# Supplementary material for: Flexible Virtual Reality System for Neurorehabilitation and Quality of Life Improvement
Source: Sensors (Basel). 2020 Oct 23;20(21):6045. doi: 10.3390/s20216045 (PMC7672612; doi:10.3390/s20216045)
Supplement: Supplementary file 1 [file sensors-20-06045-s001.zip › S4_EMG/User3/DirectingBall3.txt]

0	0	0	0	0	0	0	0
0	0	0	0	0	0	0	0
-1	-2	-1	-2	-8	-3	1	-1
-3	-1	-3	-1	-6	-3	-1	-4
-3	-1	-3	-1	-6	-3	-1	-4
1	2	2	-2	-2	0	1	-1
1	0	0	-1	-7	2	1	6
-1	0	0	1	-2	-1	-1	-4
-2	-2	0	-1	-5	-1	-1	0
0	0	-1	-2	-5	0	1	4
-2	0	0	1	-7	0	-2	-3
-2	0	0	1	-7	0	-2	-3
-1	-1	-1	1	-1	-2	-4	-1
-2	-2	0	0	-6	0	1	-4
-1	-1	0	-2	-4	-1	-1	0
0	-1	-2	-2	0	-2	-2	1
-1	0	-1	0	0	0	-2	-3
0	-1	-1	0	4	-1	-1	-1
1	0	2	1	-3	1	-1	-1
1	0	0	-2	-4	-1	0	5
-2	-1	-2	0	-2	-1	-1	3
1	0	0	1	-4	1	1	1
-1	-1	-3	-2	-2	-1	-1	-2
-1	-4	0	-1	-7	0	0	3
-1	-4	0	-1	-7	0	0	3
-1	0	-1	0	-2	-2	0	-1
0	0	0	0	-3	1	-1	2
0	2	3	-2	-3	-1	-2	-4
-2	-1	-1	-2	-1	-1	-3	-7
1	-1	-2	-2	-3	-1	-2	-3
0	-1	1	0	0	0	0	0
0	0	2	2	0	-1	1	-1
-2	-2	-1	1	-9	0	-1	-6
-3	0	0	-1	-1	-1	-2	0
-3	0	0	-1	-1	-1	-2	0
2	1	1	1	0	1	1	3
-2	-2	0	-2	-4	-1	-2	-2
-2	-1	1	0	-6	-1	-2	-4
-1	-1	-1	0	3	-1	-4	-1
0	-1	-2	0	1	-1	-1	-1
0	-1	-2	1	-4	0	1	-1
-1	-2	0	-2	-7	-3	-1	-2
-1	-2	0	-2	-7	-3	-1	-2
-1	-3	-1	-1	-2	-1	-1	2
-3	-2	-1	-1	-3	1	0	-3
-3	-1	-1	0	1	1	-2	-3
1	2	0	-2	-3	0	0	0
1	2	0	-2	-3	0	0	0
2	1	0	0	-1	-1	-1	0
2	1	0	0	-1	-1	-1	0
0	-4	-2	-3	-3	-1	-1	-1
2	1	1	0	-3	-2	1	2
-1	-2	-1	-2	-5	-2	1	3
-2	-2	0	0	-1	0	-1	3
1	0	1	2	0	2	-2	0
-1	3	0	-2	-4	-1	0	-2
1	-3	-5	-1	1	-1	1	4
0	-1	-1	1	-4	-2	-1	1
-2	-4	-2	-3	0	-4	-3	-3
-2	-2	-3	-1	0	-3	-3	-4
0	1	0	1	1	-1	-2	0
-1	0	-2	0	-5	1	-1	1
-3	-3	-2	-2	-10	-2	-2	-3
1	1	-2	-2	-6	0	0	-2
-1	1	1	0	1	0	0	-1
-1	-4	0	-1	1	0	0	-5
-1	1	2	0	-1	0	1	2
1	1	0	-2	-6	0	1	-2
0	-1	-1	1	-6	1	0	1
-1	-1	0	-1	-8	0	1	3
-1	0	0	0	-8	-2	-1	-1
0	-2	0	0	-4	0	-1	-1
0	-1	-2	-2	-2	-2	-1	-1
0	-2	-1	-1	-4	0	2	2
-1	-5	-1	1	-6	1	2	2
-2	-3	-3	-1	-2	-1	-2	-2
1	1	-1	0	-2	1	1	1
-1	1	1	1	0	1	-2	-3
-1	-1	-3	-1	0	0	-1	0
0	-1	2	0	0	1	1	-1
0	-1	0	-1	-1	-2	-1	1
1	-3	-2	-1	-3	0	-3	-3
1	2	1	-1	-4	-1	2	0
1	3	0	0	-1	-1	0	-1
-1	-3	-3	-1	-4	-2	-2	0
0	1	1	0	-4	0	0	2
-4	-2	-1	-1	3	-1	-2	-3
-4	-2	-1	-1	3	-1	-2	-3
-1	0	1	1	-6	0	0	1
-1	0	-2	-1	0	1	0	0
-1	-2	-1	-1	-7	-1	-3	-5
-1	0	-2	-1	8	-1	-2	-2
-1	0	-3	0	-1	-1	0	-1
0	-1	-2	-1	-3	-3	0	1
-2	-1	1	-1	1	-1	-2	-2
0	1	-1	-1	-1	-1	0	2
1	0	-1	1	-1	1	0	6
0	0	1	0	-3	-1	0	1
0	0	1	0	-3	-1	0	1
1	2	-2	-3	0	-4	-1	-3
-1	-4	-2	-2	0	0	-2	-4
1	-1	-1	0	2	0	3	4
0	1	0	-2	-4	-1	0	-1
0	0	-2	-1	-4	-2	0	0
-1	-2	-2	0	2	-2	-2	-3
0	1	4	1	-5	0	-1	-1
1	-3	-4	-2	-6	-1	-2	0
-2	-2	-3	1	-3	0	-1	-3
1	2	-1	1	-6	0	1	3
-1	-1	0	1	-4	-1	2	0
-1	-1	0	0	-3	0	-1	-1
-3	-1	-5	0	5	-1	-1	-2
1	1	-2	-1	6	1	-1	-2
-1	-2	-1	-2	-5	1	1	-3
1	5	1	0	-6	1	0	2
0	1	2	0	-4	1	1	-1
-1	-2	1	1	0	-1	-2	-2
-1	-1	-2	0	-2	-1	0	1
0	4	1	-1	-5	-1	-1	-2
-1	-4	-2	-2	-1	-2	-1	-1
-1	0	2	-1	-6	-1	0	-1
0	-3	-2	-1	-4	0	1	1
1	0	-3	-1	3	0	-2	0
0	-5	-4	-3	-3	-1	0	1
2	-1	-2	-2	-2	-3	-1	-1
-3	2	-2	-2	-1	0	-2	-2
-1	-4	0	0	-4	0	-1	1
0	1	0	-1	-5	1	0	-1
2	1	2	1	-2	-2	1	1
-1	-3	-1	-1	-6	-1	-2	-5
-1	-3	-1	-1	-6	-1	-2	-5
-2	1	2	0	-3	0	-2	-4
0	-1	-1	1	-1	0	2	2
-1	0	0	-1	-8	-2	-1	2
-1	-1	-2	-2	-3	-2	0	2
1	0	-1	-1	-4	0	0	2
-2	2	0	-1	2	-2	-1	-1
1	1	0	-2	-3	-2	-1	0
1	1	0	-2	-3	-2	-1	0
-2	-3	-2	-1	0	0	-4	-5
0	-2	-2	0	-8	0	0	0
-1	-2	-2	0	-7	-1	-2	3
0	-1	-2	-1	-5	-1	0	5
0	-1	0	-1	-1	0	0	-2
-3	-1	-2	0	0	1	-1	-2
3	-1	-2	0	-4	0	0	4
-2	-4	-3	-3	-3	-3	-1	2
-3	-2	0	-1	-1	-1	-1	-4
-1	-2	-2	-1	-5	-1	-3	0
1	0	-2	0	4	0	-1	-2
-1	1	0	1	-1	0	0	-2
-1	1	0	1	-1	0	0	-2
-2	0	1	-1	-8	-3	-3	0
0	-3	1	-1	-4	0	1	1
-1	0	-1	-3	-5	1	-3	-2
-1	0	-1	-3	-5	1	-3	-2
0	-1	0	-1	-2	0	0	-1
-2	0	1	1	-3	1	0	2
1	4	-3	0	3	0	3	2
0	-1	0	0	-3	-1	1	0
-1	-2	-1	1	0	-2	-1	-3
-1	-1	-3	-1	3	0	-3	-2
-1	-3	-1	0	-6	0	0	0
0	1	-2	0	-1	-2	-2	3
1	0	2	1	-5	1	0	-2
0	0	-1	0	-6	0	-3	-3
0	-1	-1	1	3	1	1	0
0	-2	-2	-2	-2	-1	0	1
-3	0	-1	-2	-7	-2	-3	0
2	0	2	2	1	1	3	7
-1	-4	0	1	-3	-1	-1	0
-2	-2	-1	-1	-5	-2	-2	-4
-1	-2	0	-3	-4	-2	-3	-3
0	-1	-1	0	-4	0	1	1
0	-1	-1	0	-4	0	1	1
2	5	2	3	-2	0	-2	6
-1	-4	-2	-2	-8	-1	1	-1
-1	-4	-2	-3	-1	-1	-1	-1
1	0	-3	-2	-5	-1	1	2
0	-3	-2	0	-3	0	0	-2
-1	1	-2	0	-1	0	0	2
-4	-4	-2	-1	-2	-2	-1	-5
-2	-1	0	1	2	0	0	1
-1	2	0	0	0	0	-1	-2
0	1	2	1	3	2	0	-2
0	-2	3	0	-4	0	1	1
0	6	2	-1	-3	-2	0	-2
-1	0	3	0	0	-1	-2	-2
-2	-4	0	0	-2	1	-1	-1
-1	-1	0	1	1	0	0	2
0	-1	-2	-1	-1	-1	0	2
1	1	-1	-2	-3	0	1	1
0	2	-1	1	-3	-2	0	-1
-1	-5	-3	2	-2	1	-1	0
-1	-1	0	-1	-4	0	-1	-2
-3	3	1	1	5	-1	2	4
0	-2	0	-1	-3	0	0	-1
1	-1	1	0	5	0	1	3
0	0	-1	-2	2	0	-1	-1
-3	-1	2	0	-5	0	0	-6
3	6	2	2	0	1	1	1
-2	0	-1	0	1	-2	-1	-1
1	1	-2	-1	6	2	0	-3
-2	-3	-4	1	-2	-2	-2	-7
-1	-4	0	-1	0	-1	0	-2
-3	-8	-6	-5	-2	-3	-5	-3
-1	-2	-1	-1	3	-1	-1	1
-1	-2	-1	-1	3	-1	-1	1
0	-2	3	2	7	0	4	4
-2	-3	-2	3	-5	1	-2	-6
2	1	-1	-2	-5	0	1	3
0	1	1	-1	-6	-1	-1	0
0	0	0	0	-8	-1	0	1
0	0	-2	-1	-6	-1	-1	2
-2	-3	-4	-3	-7	-2	-1	2
0	-1	3	-1	-1	-1	1	-1
0	4	0	1	-2	1	1	-1
-2	0	0	1	-2	1	-1	0
-3	-2	-4	-1	-5	-1	-3	-6
-3	-6	-3	-2	-1	0	-1	-1
0	-5	-2	-3	-7	0	-1	-4
-3	4	1	0	1	-1	-2	-3
0	-1	-2	-2	-4	0	0	2
-3	-2	1	-1	-3	-3	2	1
-2	-3	-4	-2	-1	-2	-3	-3
-1	0	0	-1	-2	-1	-1	1
1	-1	-3	1	1	-1	-1	-1
-2	-1	0	0	-3	-1	-1	-1
1	-1	0	1	-3	-1	0	-4
0	4	2	1	1	1	-1	0
1	3	0	0	0	-2	-3	0
-1	-1	-1	1	-1	-2	-4	-10
-1	-1	-1	1	-1	-2	-4	-10
-1	-1	-1	1	-1	-2	-4	-10
-1	-1	-1	0	-2	-1	2	0
1	0	-1	1	0	2	0	1
-1	0	-1	2	0	1	-2	-2
-1	-2	-2	0	-6	-1	-2	-1
3	5	2	0	-4	-2	-2	1
1	-2	-1	1	-3	0	1	-1
1	5	4	2	-11	3	2	3
0	-1	1	-2	-3	0	-1	-3
0	-5	-4	0	-1	0	1	1
0	-5	-4	0	-1	0	1	1
1	0	-3	-4	-3	-2	-2	-3
-3	-3	-3	-3	-2	-2	-2	-3
-1	-1	0	-2	-2	0	-2	-3
-1	3	0	-1	-1	-1	-1	-1
-3	-5	-6	-3	-5	-1	0	1
-1	1	-2	0	2	0	-3	-5
-3	-5	-2	-3	-7	-4	-2	-4
-1	-3	-3	0	1	-1	-1	0
-1	-3	-3	0	1	-1	-1	0
-2	1	1	0	-5	0	0	-1
1	0	-1	0	4	-2	-5	-6
0	1	1	0	-6	-1	-1	-3
0	-6	-6	-1	-2	-1	2	3
0	-6	-6	-1	-2	-1	2	3
-4	2	-1	1	-3	0	0	-4
-2	-5	-2	-3	-6	-3	-1	-3
0	2	1	0	-12	0	-1	-1
0	2	1	0	-12	0	-1	-1
0	2	1	0	-12	0	-1	-1
0	2	1	0	-12	0	-1	-1
0	1	1	0	-3	0	1	0
1	-1	-5	0	7	2	0	0
-1	7	5	0	-6	-2	-2	-4
-1	-6	-8	-6	0	-3	-5	-6
-1	-6	-8	-6	0	-3	-5	-6
0	-1	2	1	3	1	1	5
2	5	4	-1	2	0	0	3
-1	1	-4	-1	-9	1	2	3
-1	1	-4	-1	-9	1	2	3
-1	1	-4	-1	-9	1	2	3
1	5	6	3	-8	-2	-3	0
2	4	4	3	-9	1	2	4
2	4	4	3	-9	1	2	4
2	4	4	3	-9	1	2	4
2	4	4	3	-9	1	2	4
-1	0	0	-2	1	0	0	-2
0	-3	-1	-2	3	-2	-1	1
0	-3	-1	-2	3	-2	-1	1
-1	-8	-9	0	-2	-1	0	-1
-1	-4	-2	0	3	-1	0	3
-1	-4	-2	0	3	-1	0	3
-1	-4	-2	0	3	-1	0	3
-1	-4	-2	0	3	-1	0	3
-1	3	2	1	8	-1	0	-2
-2	-2	0	-4	-4	-3	-3	-3
-2	-2	0	-4	-4	-3	-3	-3
-2	-2	0	-4	-4	-3	-3	-3
-2	-2	0	-4	-4	-3	-3	-3
-4	-6	-2	-5	-6	-1	-2	-3
-1	0	0	0	0	-1	-2	-4
-1	0	0	0	0	-1	-2	-4
-1	0	0	0	0	-1	-2	-4
-1	0	0	0	0	-1	-2	-4
-1	1	-2	-1	-5	1	3	-2
-1	1	-2	-1	-5	1	3	-2
6	2	-3	1	-6	1	3	3
6	2	-3	1	-6	1	3	3
6	2	-3	1	-6	1	3	3
1	2	3	-1	-1	-2	-5	-6
0	-1	3	0	-4	-1	-1	3
1	-2	-1	-1	1	0	-2	4
1	-2	-1	-1	1	0	-2	4
-3	0	5	-1	-6	0	-4	-3
0	0	-5	0	-3	0	1	-2
-1	-2	-1	-2	-3	-4	-2	-4
1	1	-3	-1	-1	-1	-2	-3
-2	3	2	2	0	0	1	0
-2	3	2	2	0	0	1	0
-2	3	2	2	0	0	1	0
-2	0	-2	-1	-3	-1	-2	-5
0	-3	0	0	0	1	1	0
-1	-2	2	2	-3	-1	-1	-3
0	-5	-2	-2	-4	-1	0	-3
-3	-4	-5	-4	-6	-4	-7	-3
-4	-4	-5	0	-4	-2	-1	-1
-1	-4	-2	-1	-3	-1	-1	-1
0	7	3	1	-1	1	-1	-4
3	1	1	-1	-5	-2	0	3
1	-1	0	1	3	0	3	5
-3	1	1	0	-5	-1	-6	-12
-1	-7	-5	-3	-4	-1	-2	-4
-2	-1	-2	-2	-3	0	5	2
-2	-1	-2	-2	-3	0	5	2
0	4	3	0	-4	2	2	0
-3	-3	-4	-4	-8	-2	-3	-5
-1	1	-4	-3	0	-2	1	3
1	-3	-5	0	1	0	-1	1
-3	2	6	-1	-4	-4	-3	-4
1	7	4	-2	-2	-1	0	1
-4	-9	-3	-1	-6	-2	-3	-4
-4	-9	-3	-1	-6	-2	-3	-4
0	7	1	-2	-2	0	-1	-2
0	7	1	-2	-2	0	-1	-2
0	6	1	-3	-2	-3	-1	1
0	-6	-5	0	2	0	1	4
-1	-2	-2	-1	-5	-1	-2	-4
-1	-1	2	1	1	0	0	-3
1	-2	-10	-2	-5	-3	1	4
1	7	2	-2	-6	-3	-3	-2
2	5	4	4	-3	0	0	6
2	5	4	4	-3	0	0	6
0	-1	1	-1	6	-2	-1	-1
0	-1	1	-1	6	-2	-1	-1
-3	-5	-5	-2	-8	-1	1	-3
-1	-4	2	-2	0	0	-1	-4
-2	-2	-2	0	-5	0	-1	-2
0	5	8	4	-2	1	1	3
2	0	-7	-3	4	0	-1	1
1	-2	1	2	0	1	2	1
1	3	-2	-1	4	2	1	-2
-1	-7	-1	2	-2	1	0	-2
-1	-7	-1	2	-2	1	0	-2
-1	-1	1	-1	-4	0	0	5
0	3	-1	0	4	0	0	3
-3	-1	-1	-4	-7	-3	-4	-5
-3	-1	-2	-2	2	-3	-2	-4
-2	-6	-3	1	-4	0	1	-3
0	0	-3	-1	0	-2	-3	-2
0	0	-3	-1	0	-2	-3	-2
-2	0	3	-2	-6	-1	-1	-1
1	-1	-2	-3	-4	-1	-1	0
1	8	3	-1	-6	0	-1	3
-4	-3	-5	0	-3	0	1	1
0	-6	-1	0	2	-2	-3	-3
1	3	-1	0	-2	1	1	6
-2	2	2	-1	-5	-1	-1	-3
-1	-4	-2	0	-2	0	1	2
1	2	0	1	0	2	1	-4
3	9	3	1	0	1	-1	3
3	9	3	1	0	1	-1	3
-2	1	0	0	-1	-1	1	0
-2	1	0	0	-1	-1	1	0
1	2	-1	-2	-6	-3	1	7
0	1	-2	-4	-8	-4	-1	-1
2	3	-1	-1	2	-1	-2	3
-2	0	-2	1	1	1	-3	-3
-1	1	1	0	-1	0	0	-1
-3	0	4	3	-4	1	1	-4
-3	0	4	3	-4	1	1	-4
-1	0	-2	1	-4	0	-1	2
-2	-3	1	-1	-3	1	0	-1
-2	-5	-4	0	-1	-1	-2	-5
-2	-5	-4	0	-1	-1	-2	-5
-3	-5	-3	-2	-6	-2	0	-4
1	4	3	-1	2	-1	-1	-2
1	4	3	-1	2	-1	-1	-2
-4	-6	-3	-3	-3	-2	-2	-1
-4	-6	-3	-3	-3	-2	-2	-1
2	-4	-5	-1	-7	-3	-4	-1
0	-3	-1	0	-4	0	-3	3
-1	-4	-3	-1	-2	0	-2	-2
0	0	0	-1	0	-1	1	0
-1	-4	-6	-1	0	0	0	-1
-2	-2	-3	-5	-5	0	-2	-4
-2	-2	-3	-5	-5	0	-2	-4
-1	-1	0	0	-2	0	0	3
-1	-1	0	0	-2	0	0	3
-2	-3	1	-2	-3	-1	2	2
-2	-3	1	-2	-3	-1	2	2
0	-1	1	-1	-5	-2	-4	-7
-3	-5	-7	-3	-4	0	0	-3
-1	10	12	2	-7	-1	-1	-2
2	-3	-5	-2	-2	0	2	12
-1	-1	-2	-1	2	0	1	1
1	6	7	3	-2	1	3	4
-3	-1	-2	-1	-1	-2	-2	-9
-1	-5	-5	-4	-3	1	-2	-3
-1	-5	-5	-4	-3	1	-2	-3
0	0	-2	-3	-3	-4	-5	-6
0	0	-2	-3	-3	-4	-5	-6
0	-1	3	5	-2	3	-2	1
2	1	2	0	-1	-1	-2	-1
-4	-9	-9	-3	-3	0	-3	-3
3	4	4	0	-2	-2	1	3
3	4	4	0	-2	-2	1	3
0	-3	-3	0	-3	1	0	1
2	10	6	0	1	1	0	2
-1	-2	-6	-6	-3	-2	-1	-4
-1	-4	1	3	-5	0	-1	-2
-3	-1	4	0	2	1	-1	-3
1	4	-2	-2	-4	-3	-4	-2
1	4	-2	-2	-4	-3	-4	-2
-1	0	0	-1	-1	0	1	-4
-1	0	0	-1	-1	0	1	-4
1	8	5	3	2	0	1	2
1	8	5	3	2	0	1	2
-1	-6	-6	0	-2	2	0	-1
0	-1	0	0	0	-3	-2	-1
-1	-1	2	1	-5	1	3	6
-2	-6	-5	-2	3	-2	-1	-1
-2	-6	-5	-2	3	-2	-1	-1
-5	-9	-1	-2	-4	0	-1	-5
1	10	4	-1	-5	-4	-4	-4
0	1	0	0	2	-2	0	-1
1	-4	-3	-5	-6	-1	-1	-2
0	-2	-1	0	0	-1	1	3
0	1	0	0	-2	0	0	0
0	1	0	0	-2	0	0	0
1	-3	1	2	0	2	2	7
-2	-1	-3	-3	-6	-1	-1	-4
-1	0	2	2	2	2	2	2
-1	0	2	2	2	2	2	2
-5	-2	1	0	-1	-1	-1	-4
0	4	3	2	2	-2	-3	-5
-3	-6	-6	-4	-4	-2	-5	-6
0	-3	-5	-2	-3	-2	-1	-4
-2	-6	-5	-4	-5	-4	-4	-6
1	-4	-2	1	-4	1	-1	-1
-3	-1	-2	-2	-2	-3	-1	-5
1	-1	1	2	-3	1	2	4
1	-1	1	2	-3	1	2	4
3	3	0	0	1	-1	1	2
-3	-9	-6	-4	-5	-3	-6	-5
1	3	5	3	0	1	0	-1
1	3	5	3	0	1	0	-1
2	1	-4	-2	-6	1	2	6
2	6	5	3	-5	0	0	0
0	0	3	-2	-1	0	-3	-2
2	0	-2	-1	-4	2	4	9
-2	-3	-1	-3	-5	-3	0	-1
-2	-3	-1	-3	-5	-3	0	-1
-4	-1	-2	0	1	-2	-2	-4
-1	-1	-2	0	-2	-1	-2	-3
-2	-2	0	-1	-2	-1	-3	-4
1	3	3	3	0	1	2	3
-3	-7	-10	-5	-7	-2	-1	-3
-3	-7	-10	-5	-7	-2	-1	-3
-3	-2	3	0	-1	-2	-2	-1
-3	-2	3	0	-1	-2	-2	-1
0	-3	-4	0	1	0	-2	-1
0	-3	-4	0	1	0	-2	-1
1	4	3	-1	-7	0	-1	-3
-3	-5	-4	-1	-2	0	-2	0
-1	3	1	-1	-2	-2	-2	-2
2	3	0	4	-2	2	3	2
-1	0	-2	-1	-2	-1	-2	-5
1	1	-1	-1	-3	0	0	2
1	1	-1	-1	-3	0	0	2
1	-1	4	2	-1	0	0	3
1	-1	4	2	-1	0	0	3
-3	-8	-5	-4	-2	-1	0	-3
-3	-8	-5	-4	-2	-1	0	-3
-2	-3	-1	-1	-3	-1	0	-1
-4	-8	-9	-8	-6	-3	-4	-7
5	20	20	13	5	4	4	7
2	1	1	0	-6	-2	2	5
-3	-13	-14	-7	-4	-1	-2	-2
1	7	5	3	-2	2	4	3
-1	-5	-4	-3	-1	-1	-1	2
0	4	-2	-2	-6	-1	-1	-2
0	0	-2	0	-1	1	4	3
-5	-3	-5	-2	2	-1	-4	-9
3	9	6	5	0	2	1	5
-3	1	0	-2	-7	-3	-6	-11
0	-6	-2	-1	0	-1	1	0
0	-6	-2	-1	0	-1	1	0
0	-2	-1	-2	-3	-2	-2	0
0	-2	-1	-2	-3	-2	-2	0
0	-2	-1	-2	-3	-2	-2	0
0	9	4	2	2	0	-2	-3
0	1	-1	2	-3	-2	-1	0
-5	-8	-1	-2	-5	-3	-3	-6
2	5	5	2	4	1	-1	3
-4	-4	-6	-4	-2	-2	-2	-5
-3	6	2	1	1	-1	-4	-12
0	-6	-4	-1	-1	0	4	5
0	-6	-4	-1	-1	0	4	5
-4	-5	-2	-1	5	-1	-1	-5
-3	1	3	2	1	0	1	-3
1	-2	-5	-3	-7	0	0	4
3	4	3	-1	-7	0	0	3
3	4	3	-1	-7	0	0	3
2	4	4	0	-5	0	0	3
-3	0	-2	-2	1	-3	-4	-13
0	-2	-2	-1	0	3	2	0
-3	-3	-5	-1	2	-2	-2	-4
2	-1	0	0	-4	-1	-1	2
-1	-3	-2	-2	-7	-2	1	3
-3	-1	-2	-1	4	-2	-2	-3
2	3	1	2	-2	1	-1	0
1	0	-1	1	-4	0	4	9
3	6	3	0	0	1	-1	-1
3	6	3	0	0	1	-1	-1
-2	-5	-5	-2	6	0	0	-1
-2	-5	-5	-2	6	0	0	-1
-2	-8	-4	-3	-4	-2	-3	-1
1	1	-1	-1	-2	0	0	1
0	-1	1	-1	-7	-3	-1	-1
-2	-6	-7	-4	-6	-1	-2	-1
3	1	-1	-1	1	-1	0	4
-1	-2	0	-1	-6	1	-1	-1
-2	1	1	-1	-4	-2	-2	-2
-2	1	1	-1	-4	-2	-2	-2
1	2	1	-2	-3	-2	-2	-3
2	0	-1	-2	-3	-1	-2	-3
2	0	-1	-2	-3	-1	-2	-3
-1	0	3	-2	-1	-2	-1	-1
-1	0	3	-2	-1	-2	-1	-1
1	1	1	1	-4	1	1	3
1	3	4	2	-3	-2	0	-1
0	-3	-1	0	0	0	0	1
-4	-4	-2	-2	-5	-1	0	1
-1	-2	-5	-2	-1	-1	-1	-2
1	7	0	-1	-1	1	3	4
-1	0	-2	-1	-3	0	-2	-3
-1	0	-2	-1	-3	0	-2	-3
-2	-3	-3	0	-4	-1	-3	-2
-5	2	4	0	-4	-3	-1	-4
-3	-4	1	-1	5	1	2	-3
-2	-3	-2	1	-1	0	0	1
2	-1	-6	-2	1	-1	-1	3
2	-1	-6	-2	1	-1	-1	3
2	3	-1	-2	1	-1	2	4
2	3	-1	-2	1	-1	2	4
-1	-2	-3	1	-7	2	3	-1
-1	-1	-2	-5	-10	-2	-1	3
-3	-8	2	3	-2	3	6	4
-3	-8	2	3	-2	3	6	4
-3	1	-1	-1	-5	-1	-3	-6
-1	-3	0	0	-1	-2	-1	-4
-1	-3	0	0	-1	-2	-1	-4
0	5	4	1	-1	-1	-3	-4
0	5	4	1	-1	-1	-3	-4
4	-2	-1	0	-2	-1	-1	0
4	-2	-1	0	-2	-1	-1	0
-4	-3	-5	-5	-4	-3	-3	-3
0	-1	3	3	-3	-1	0	1
-1	8	8	2	1	-1	-1	-1
-1	-5	-8	-1	-6	-1	-1	0
-1	-8	-5	-2	0	-1	-2	-2
0	1	-4	-2	-1	-1	-1	-3
0	1	-4	-2	-1	-1	-1	-3
1	4	6	3	-2	-1	-1	1
-3	0	-1	-1	-11	-1	-1	2
-3	-6	-2	1	-8	0	1	-1
-3	-5	2	0	-2	-1	-4	-6
0	0	-1	-3	-9	-1	0	0
4	-5	-5	-2	0	-2	-1	0
-1	2	-1	0	2	-1	-1	0
-1	1	-1	-1	-2	-2	-2	-2
-2	-9	-12	-4	-3	-2	-2	-3
0	1	0	-2	-2	-2	3	-4
0	1	0	-2	-2	-2	3	-4
-2	-8	-3	-3	-5	1	-1	1
0	6	3	1	-4	0	-1	3
3	5	5	3	2	2	2	5
2	3	3	-2	-4	-1	3	14
2	3	3	-2	-4	-1	3	14
-1	-2	5	1	-4	1	-1	-6
-1	-2	5	1	-4	1	-1	-6
-3	-4	-7	-1	1	-1	-1	-5
-3	-4	-7	-1	1	-1	-1	-5
0	-2	-1	0	-5	-2	-2	0
-6	-6	-5	-4	0	-2	-1	-4
2	3	0	2	1	0	-2	1
2	1	1	2	0	1	1	2
0	2	-1	-3	-3	-2	-2	-2
0	2	-1	-3	-3	-2	-2	-2
1	-2	-1	0	1	-1	-2	-2
-3	2	2	-1	-3	-1	0	-1
-1	-3	-7	-3	-5	-4	-5	-4
0	1	-1	-1	0	0	-4	-3
0	1	-1	-1	0	0	-4	-3
-3	-3	-1	1	-2	3	10	2
-2	-1	0	0	6	-2	-1	-5
0	0	-3	-3	-6	-2	-4	-2
3	6	3	1	-5	0	0	2
-1	2	1	0	2	-1	-2	-4
-2	1	0	-3	-5	0	-2	-2
1	3	3	1	1	-1	0	-5
7	10	4	2	-4	1	2	8
-1	1	4	1	-1	0	0	1
-1	1	4	1	-1	0	0	1
2	3	-2	0	-6	0	2	2
-1	0	4	1	-1	-1	-2	-1
-4	7	6	1	0	-2	-2	-2
-4	7	6	1	0	-2	-2	-2
-4	7	6	1	0	-2	-2	-2
-4	7	6	1	0	-2	-2	-2
-2	-5	-5	-2	-6	-4	-4	-7
-2	-5	-5	-2	-6	-4	-4	-7
0	2	-1	1	-9	0	3	4
0	2	-1	1	-9	0	3	4
0	2	-1	1	-9	0	3	4
-2	3	1	1	-4	-1	0	4
-1	-2	-6	-2	-6	1	-1	0
-1	5	3	0	-3	-1	0	1
-1	5	3	0	-3	-1	0	1
-1	5	3	0	-3	-1	0	1
-2	3	7	1	0	-1	0	-5
-4	-2	-2	-4	-4	-3	-3	-5
1	-2	-1	2	-2	1	4	8
-1	-4	-4	-3	-5	-1	-2	-7
-1	-4	-4	-3	-5	-1	-2	-7
-1	2	-2	-3	4	-1	-5	-7
-1	-2	-1	-1	-7	-3	-2	1
-4	-9	-2	0	-4	0	1	-2
-2	-3	-3	-1	-7	-1	-4	-4
-2	-3	-3	-1	-7	-1	-4	-4
1	-1	3	-1	-5	-1	0	2
-3	-1	2	-1	-9	-2	0	-2
1	-2	-2	1	-2	-1	0	1
1	-2	-2	1	-2	-1	0	1
0	-1	-3	-2	-4	0	-1	-2
2	0	-1	0	-2	0	1	0
-1	-4	1	-2	3	0	-2	-1
-1	2	1	2	-4	-1	-4	-3
-5	-2	-3	-5	-3	-1	0	0
3	12	8	3	-1	3	2	1
3	0	0	0	3	-1	1	2
1	-5	-1	1	-1	-2	-2	3
0	0	-1	-1	-4	-3	0	-1
-1	-1	-1	-8	-2	-2	1	0
-1	2	-4	-4	-8	-3	-3	-5
-1	2	-4	-4	-8	-3	-3	-5
-1	-8	-6	1	-2	0	0	-1
-1	-8	-6	1	-2	0	0	-1
-1	-4	-3	3	-5	0	1	-3
-1	-4	-3	3	-5	0	1	-3
0	-2	1	3	-4	0	-3	-1
1	-3	-3	-1	-3	-1	-1	0
1	-4	-7	-1	-3	-1	-1	3
-2	-3	6	1	-2	0	-3	-7
-1	0	1	-1	-3	-1	0	-1
1	-3	-8	-5	-3	0	6	4
-2	-2	1	-1	0	-1	0	0
-3	-4	-3	-1	-3	0	6	-1
2	2	0	-1	-3	-1	-1	4
-2	1	4	1	1	-1	-1	-6
-4	-6	-5	-6	-2	-1	-3	-5
-1	-8	-5	-2	-3	0	-1	2
-5	-8	-4	-2	-3	-4	-1	-1
-1	0	1	1	-4	-1	-1	-2
-1	1	6	3	-1	-1	-1	-2
-2	-1	-7	-4	-2	-2	-1	-4
-2	-1	-7	-4	-2	-2	-1	-4
-3	-5	-9	-6	2	-2	-1	6
0	2	4	1	1	-1	-2	0
0	-1	1	-1	-5	0	1	0
-2	0	-4	-3	3	-2	-1	0
4	3	1	0	-3	-2	-3	-5
-3	-4	-2	-1	4	-3	-2	-3
-3	-4	-2	-1	4	-3	-2	-3
-1	0	-1	0	-2	1	0	-1
0	-1	1	0	1	1	-1	2
-1	-6	-4	-2	-4	-2	-2	3
1	-3	-1	-1	-1	0	0	1
-1	3	2	-1	-6	-3	-1	0
-1	3	2	-1	-6	-3	-1	0
-1	0	0	1	-3	1	-2	-6
-3	-1	-1	-3	-1	-2	-3	-6
0	2	2	2	0	2	1	-1
-3	-1	0	-1	2	0	0	-6
-2	-5	-7	-4	-6	-1	-2	-7
1	0	4	3	-3	1	1	1
-1	-2	0	1	0	0	-1	-1
-1	-1	1	1	-7	1	1	-2
-1	-1	1	1	-7	1	1	-2
4	1	-1	-1	-2	0	1	3
-3	-7	-7	-3	-6	0	0	0
-3	6	6	1	0	0	-4	-5
0	-5	-1	-1	-3	1	0	3
-2	-5	-3	-2	-3	-2	0	-2
-2	-5	-3	-2	-3	-2	0	-2
-1	-7	-8	-4	-5	0	-1	-2
3	8	8	4	-1	0	0	6
-3	-4	1	-2	-2	-2	-1	-4
-3	-4	1	-2	-2	-2	-1	-4
2	-1	-4	-1	-3	-2	-1	4
-3	0	3	-3	-6	-2	-1	-5
-1	2	-4	1	-3	-2	-4	-5
2	4	5	4	5	3	0	2
-4	-7	-5	-2	-4	0	-1	-5
-3	1	1	-1	-7	-2	-2	-2
4	7	12	7	-2	3	2	1
4	7	12	7	-2	3	2	1
-2	-9	-10	-8	-3	-1	-2	-3
-2	-9	-10	-8	-3	-1	-2	-3
-1	0	-3	1	-2	-1	0	4
-1	0	-3	1	-2	-1	0	4
-4	-1	-1	2	-4	1	3	1
-1	-3	-4	-3	-6	-4	-2	-1
0	6	2	0	2	-3	-4	-5
-2	5	0	2	-3	1	-3	-10
0	2	2	0	1	-1	0	2
0	0	-1	-1	-4	-2	-2	-2
-2	-7	-7	-5	-1	0	0	0
0	6	12	4	2	3	4	4
0	-2	0	-1	-4	-1	1	0
-4	-4	-5	0	0	-2	0	-3
-4	-4	-5	0	0	-2	0	-3
-1	-9	-11	-4	-6	-2	-1	0
-1	-9	-11	-4	-6	-2	-1	0
-2	-4	-3	-4	-4	-1	-2	-1
2	2	-1	1	-2	2	1	4
2	2	-1	1	-2	2	1	4
-6	-4	-4	-2	-8	-1	0	-3
-6	-4	-4	-2	-8	-1	0	-3
-1	-1	-2	-1	-3	1	0	-1
0	-1	-2	0	-1	0	-1	-3
2	1	1	1	-1	-1	-2	1
3	4	7	0	-7	-2	1	5
3	4	7	0	-7	-2	1	5
0	-2	-2	-2	-2	1	1	-4
0	-2	-2	-2	-2	1	1	-4
-2	-2	0	-1	-4	-1	-1	-8
-2	-2	0	-1	-4	-1	-1	-8
-2	-2	0	-1	-4	-1	-1	-8
2	-1	0	1	2	0	-1	-2
5	3	0	-2	-6	-1	3	7
-8	-7	-3	-4	-4	-1	-3	-10
-2	-4	-2	-2	1	-2	-3	0
-2	-6	-4	-2	-5	-1	0	-2
0	0	-2	-3	-4	-4	-4	-2
-2	-5	-4	-3	-8	-1	-3	-3
-2	-5	-4	-3	-8	-1	-3	-3
-1	2	2	-1	2	-2	-1	1
-1	2	2	-1	2	-2	-1	1
2	0	1	3	-1	2	1	-2
-3	-10	-9	-5	2	0	-2	-2
-2	-5	-4	-1	-2	0	1	2
3	-6	-3	1	2	1	2	4
3	-6	-3	1	2	1	2	4
-3	-1	-1	-3	-6	-2	-2	0
-4	2	3	2	1	0	2	-4
-4	2	3	2	1	0	2	-4
2	3	3	3	2	1	0	2
2	7	4	-1	-1	-4	-2	-3
-3	-6	-1	-3	-6	-3	-2	-7
-2	-5	-5	-2	-4	-2	-1	-2
-3	2	5	1	-7	-1	1	-1
-3	2	5	1	-7	-1	1	-1
-2	-3	-4	-4	-7	-2	1	-1
2	-1	-1	-1	3	0	-2	-1
2	3	4	3	-4	1	4	8
-1	-4	-3	-3	4	2	0	1
-4	-6	-6	-3	-8	-3	1	-1
-4	-6	-6	-3	-8	-3	1	-1
-4	-6	-6	-3	-8	-3	1	-1
-3	0	-1	1	0	1	0	-6
-4	-2	-5	-6	-7	-2	-3	-4
1	2	6	3	-1	3	1	2
1	2	6	3	-1	3	1	2
1	2	6	3	-1	3	1	2
1	0	-2	-2	1	0	-4	-10
-2	-3	-4	-2	-6	-2	-2	-4
-1	-3	-3	-3	-2	-3	-3	1
-3	-1	-3	-3	-5	-1	-2	-7
-3	-1	-3	-3	-5	-1	-2	-7
-2	-6	-3	-1	-1	-3	-2	-3
-3	-4	-3	-1	2	-1	2	2
1	-4	-2	0	-3	0	1	5
0	3	-3	-2	0	0	-4	-12
1	3	1	1	-5	0	0	2
-2	0	0	-1	5	-1	-2	-5
-1	-2	-6	-2	-6	0	1	6
2	-5	-3	0	-4	1	-1	3
2	-5	-3	0	-4	1	-1	3
2	-5	-3	0	-4	1	-1	3
-2	7	2	1	5	0	0	-2
-2	7	2	1	5	0	0	-2
-1	0	-1	-1	-4	0	-2	-3
-1	0	-1	-1	-4	0	-2	-3
-1	0	-1	-1	-4	0	-2	-3
-2	-11	-7	-2	1	0	0	-1
4	4	0	-2	0	-1	0	3
-2	-4	-7	-3	-7	-5	-8	-1
3	4	6	6	0	2	3	7
3	4	6	6	0	2	3	7
3	-6	-5	-4	-4	-4	0	4
3	6	6	3	2	0	5	7
3	6	6	3	2	0	5	7
-2	-6	-7	-5	-4	-2	-3	-6
-2	-6	-7	-5	-4	-2	-3	-6
-2	-2	-4	-1	-4	-1	-2	-4
1	-6	-2	0	-3	0	1	1
-2	-2	1	-1	1	0	-4	-10
2	-1	2	0	-3	-1	0	-1
-3	-1	-3	0	-2	1	1	-1
0	-4	-3	0	-3	0	2	5
2	-5	-5	-1	-4	-1	2	0
-2	-1	0	-1	0	-1	-5	-6
-3	-1	-2	-3	-2	-4	-6	-7
-3	-1	-2	-3	-2	-4	-6	-7
-4	-6	-5	-3	0	-1	-2	-5
-1	-6	0	0	-5	-1	-1	0
0	3	-4	-3	-4	-4	-1	4
0	0	1	0	-2	0	3	1
1	-7	-6	-2	0	0	-1	2
1	-7	-6	-2	0	0	-1	2
0	4	-2	-1	-7	0	0	-1
1	-8	-3	0	-2	1	2	3
1	-8	-3	0	-2	1	2	3
-3	1	3	3	-1	-1	-2	-3
5	7	6	0	-4	0	3	12
-1	1	-1	-2	-2	0	-1	-1
-2	0	0	0	-2	0	0	-6
-2	-2	2	0	-5	0	0	-1
-2	-2	2	0	-5	0	0	-1
0	-4	-5	-2	1	2	1	4
0	-4	-5	-2	1	2	1	4
4	0	-2	-1	-5	-2	-3	-6
0	-4	-3	-2	-4	-1	1	5
-1	5	1	2	-6	-1	0	-5
-4	-4	-7	-6	-7	-4	-4	-7
-1	0	2	-1	2	-3	-1	-3
-4	-4	1	0	-3	0	0	-2
-4	-4	1	0	-3	0	0	-2
2	-2	-1	1	-4	0	0	6
2	-2	-1	1	-4	0	0	6
-4	-7	-6	-3	3	-2	0	-3
-4	-7	-6	-3	3	-2	0	-3
-2	-2	2	0	-1	0	0	-1
-1	-5	-4	-2	-1	-2	-1	-2
0	2	-2	-1	-2	-1	0	1
0	0	-3	-4	-3	-2	1	1
0	7	2	0	1	-1	-1	-4
0	7	2	0	1	-1	-1	-4
-1	0	-1	-1	-3	1	0	-3
0	-1	-1	0	-1	-1	0	0
-2	-1	-1	1	-2	0	-6	-11
0	1	-2	0	3	3	3	4
1	-4	-3	-2	-4	-1	1	3
2	0	0	-1	-7	-4	-4	-3
2	2	2	0	-8	-2	1	1
2	2	2	0	-8	-2	1	1
2	2	1	-1	-6	-1	1	5
-8	-14	-4	-2	0	1	0	-2
-2	2	1	-2	-7	-5	-5	-4
0	-3	0	0	0	1	2	7
-2	4	0	-1	-3	0	-1	-3
-5	0	2	-1	-5	-2	-4	-9
2	-9	-4	0	-1	-1	0	7
1	0	2	1	-6	-1	0	-3
-4	1	-2	4	0	4	-1	-7
2	-3	-4	-6	-7	-2	-3	-3
2	-3	-4	-6	-7	-2	-3	-3
1	3	2	-2	3	-2	-1	1
1	3	2	-2	3	-2	-1	1
2	2	5	1	-3	-2	-2	1
2	2	5	1	-3	-2	-2	1
-4	-2	2	0	-6	-1	0	-2
-4	-2	2	0	-6	-1	0	-2
-1	-1	-4	-1	0	-1	-1	-4
-1	-1	-3	-2	-3	0	-1	0
-5	-1	-2	-1	0	-2	-5	-2
-4	-5	-7	-3	2	-1	-4	-9
-5	-9	-4	-2	-5	-2	-1	-4
6	1	-1	0	1	1	0	6
4	2	0	1	-6	1	-2	-3
-4	3	-1	-2	-8	-1	0	-5
-5	-5	2	0	-2	-1	-2	-8
0	6	4	5	-3	-2	-1	-1
-6	-9	-6	-5	-3	-3	0	0
-6	-9	-6	-5	-3	-3	0	0
0	-4	-6	-4	-5	-4	-1	0
-3	-5	-2	-2	-2	0	-2	-4
-3	-5	-2	-2	-2	0	-2	-4
-1	-1	3	1	-5	5	4	1
9	6	0	-3	-2	3	3	6
1	0	-8	-3	-8	-6	-3	5
1	0	-2	-3	-4	-1	1	4
1	-2	-7	-4	-8	-6	-5	-3
1	-2	-7	-4	-8	-6	-5	-3
4	5	2	-1	3	-1	1	0
4	5	2	-1	3	-1	1	0
0	-4	-3	-2	-2	-4	-8	1
0	-4	-3	-2	-2	-4	-8	1
-9	-2	0	0	-3	-2	-3	-4
6	-4	-8	-6	-5	-6	-8	-1
-3	1	4	1	-2	-2	-3	-12
3	3	2	-1	-4	-1	1	2
2	1	-5	-2	0	1	1	0
2	1	-5	-2	0	1	1	0
-11	-10	-1	2	2	6	6	-2
4	8	4	4	-1	0	4	7
-13	-8	-3	-5	-8	-2	-4	-12
-3	-1	6	2	0	2	1	0
-3	-1	6	2	0	2	1	0
0	1	-1	-2	-4	-3	-2	-4
1	0	-1	0	0	0	2	0
2	-2	0	3	0	1	-1	1
2	-2	0	3	0	1	-1	1
2	-4	-5	0	-3	-1	-2	0
-2	-3	-6	-3	-12	2	4	10
-2	-3	-6	-3	-12	2	4	10
-5	-7	-6	-5	-6	-3	-3	-3
-2	-5	-4	-3	-11	-1	1	5
2	0	0	0	-3	-1	-2	0
-1	3	3	1	2	0	-2	-7
-1	3	3	1	2	0	-2	-7
-1	3	3	1	2	0	-2	-7
-5	-4	-2	0	-5	1	-2	-7
-3	4	2	0	3	-1	1	4
-3	4	2	0	3	-1	1	4
2	0	-5	-4	-5	-2	1	9
2	0	-5	-4	-5	-2	1	9
-3	-4	0	-2	-2	2	1	-3
1	-4	2	1	0	2	1	3
6	4	3	4	3	0	-1	-7
-4	-4	2	3	-3	-4	-11	-3
-4	-4	2	3	-3	-4	-11	-3
8	0	-2	-4	-3	-3	-2	-2
8	0	-2	-4	-3	-3	-2	-2
-7	-6	0	-1	6	2	1	-3
-7	-6	0	-1	6	2	1	-3
-4	-3	1	-2	-7	-3	3	1
-7	-8	-3	-3	0	-3	-5	-5
1	3	1	3	-3	0	0	4
-8	-7	-1	-1	-3	-1	-1	-4
0	-1	4	2	6	1	6	9
3	2	-1	0	-4	2	-4	-6
12	13	-3	-5	-5	-4	2	26
-4	-12	-7	-3	-6	0	0	1
-2	7	11	7	6	3	7	-1
7	12	2	-1	4	-2	5	6
3	-13	-10	-7	-8	-7	-7	-13
3	-13	-10	-7	-8	-7	-7	-13
7	6	-1	0	-9	-3	-3	-2
7	6	-1	0	-9	-3	-3	-2
-5	-6	-2	-5	-1	0	1	-2
-5	-6	-2	-5	-1	0	1	-2
1	-13	-9	-6	-6	-2	-1	-1
1	-13	-9	-6	-6	-2	-1	-1
-2	11	6	4	0	1	3	2
-3	2	-8	-4	-3	1	4	-13
-4	2	4	1	3	-2	-11	-10
-2	-5	0	-1	-3	1	3	-2
-9	-6	2	1	-4	-4	-5	-4
-1	6	-4	1	-2	5	16	10
-1	6	-4	1	-2	5	16	10
7	1	4	2	5	1	-2	-1
-7	-9	-3	-4	-5	-1	0	-8
-3	-3	-3	-5	-3	-5	-5	-7
-3	-3	-3	-5	-3	-5	-5	-7
2	0	-3	2	-9	1	2	5
-4	0	5	-1	-5	1	-1	-2
-4	0	5	-1	-5	1	-1	-2
4	-4	0	1	-7	0	1	7
4	-2	-10	-2	3	-2	-5	3
-1	-3	-4	-4	-5	-3	-5	-5
4	2	-1	2	4	0	0	-3
-4	1	-1	2	3	-1	-3	-5
-1	-7	-2	-1	-3	-1	-2	-1
0	-5	-5	-3	-3	-1	0	0
-6	-11	-2	-2	-4	2	3	0
-6	-11	-2	-2	-4	2	3	0
4	3	2	1	3	-1	-2	-2
-3	6	5	1	1	-3	-5	-1
-1	1	0	0	1	1	3	-2
-1	1	0	0	1	1	3	-2
-4	-9	-4	-6	-10	-3	-3	-12
-4	2	3	0	2	-1	-5	-12
-3	-9	-2	2	1	2	2	4
-4	-4	-6	-1	-1	-2	-2	-1
4	-4	-15	-10	-6	-6	-5	-1
6	6	3	-4	-10	-6	-6	0
6	6	3	-4	-10	-6	-6	0
-1	3	2	2	2	3	6	4
1	7	4	0	-1	-1	-2	-7
-1	3	5	3	1	0	-2	0
-1	3	5	3	1	0	-2	0
-1	-4	-1	-4	-8	-3	-2	4
1	10	10	5	-2	-3	-9	4
1	10	10	5	-2	-3	-9	4
-1	0	-3	4	2	3	2	-11
-1	0	-3	4	2	3	2	-11
-1	0	-3	4	2	3	2	-11
-3	-5	-6	-4	-3	-2	-1	-1
-5	3	6	-5	-14	-2	0	-5
-2	19	14	10	-8	3	7	-6
-4	-15	-4	-2	-1	1	5	5
3	-2	10	6	6	1	-9	11
3	-2	10	6	6	1	-9	11
-3	0	-8	-2	1	-2	-3	-5
-3	0	-8	-2	1	-2	-3	-5
-1	-5	-5	-2	3	0	2	5
-1	-5	-5	-2	3	0	2	5
-5	-12	-9	-3	-5	-1	5	-6
-5	6	-5	-1	1	9	15	-15
-5	6	-5	-1	1	9	15	-15
-3	-4	0	-2	1	3	1	-14
0	14	16	6	4	-5	-11	-4
0	14	16	6	4	-5	-11	-4
3	-4	-5	-1	-3	-8	-14	-11
-1	0	0	3	-1	-3	-4	10
2	18	5	1	-8	2	13	18
2	7	2	-3	-1	-7	-7	-5
-3	-22	-14	-2	-4	-9	-27	-37
-3	-22	-14	-2	-4	-9	-27	-37
-1	-5	-1	-3	-8	-10	-11	1
-1	-5	-1	-3	-8	-10	-11	1
-1	-5	-1	-3	-8	-10	-11	1
-5	20	16	11	12	6	7	-5
16	29	6	-1	3	1	-1	-10
-31	-15	-20	-13	5	0	-13	-48
3	-11	3	9	1	4	1	6
13	7	-2	4	-14	5	16	32
-16	-23	-6	-3	-19	-13	-8	11
-16	-23	-6	-3	-19	-13	-8	11
6	-7	-12	-13	-6	-5	-7	-12
1	-3	15	5	4	19	29	23
-4	-4	2	10	2	7	19	13
-5	-11	3	-2	-9	0	7	-11
6	7	-2	-1	-7	17	-7	4
0	3	-6	-11	-1	-6	10	-1
0	3	-6	-11	-1	-6	10	-1
12	19	7	0	4	3	12	7
3	13	0	4	3	-2	-3	-23
3	13	0	4	3	-2	-3	-23
-13	0	7	-3	0	-14	-14	-28
-13	0	7	-3	0	-14	-14	-28
-6	-16	-8	-2	-1	8	18	14
-21	-3	8	-1	-22	-21	-17	-20
-8	-15	-6	12	16	17	-5	1
6	10	17	15	1	13	3	15
1	-5	-11	-4	-12	-19	-13	4
9	16	13	11	5	3	8	2
1	-3	3	0	-2	-9	-8	1
-6	-4	-4	-5	4	0	-8	-13
1	0	12	5	-2	2	8	-5
-5	9	14	8	3	5	6	10
-9	-17	-4	2	10	3	-1	-7
3	-9	-9	-6	-7	-5	-5	3
-5	9	12	4	0	7	7	-5
-7	-1	-5	-1	0	1	-5	-9
-3	-2	0	-1	-4	0	2	3
-12	-19	-14	-5	-6	-9	-12	-18
0	-2	5	0	-4	3	1	-8
13	6	-9	-6	-8	-4	-4	14
-1	8	8	1	-3	-3	-3	-2
0	-7	-2	-4	-6	-2	5	8
3	-8	-7	-8	-6	-5	0	11
3	-8	-7	-8	-6	-5	0	11
0	-5	-8	-6	-6	-3	-4	0
15	0	-4	-3	-3	2	4	19
15	0	-4	-3	-3	2	4	19
6	-1	0	4	4	4	4	5
6	-1	0	4	4	4	4	5
0	1	-1	-3	-10	-4	-4	-6
-2	-3	0	0	-2	2	5	5
0	1	-6	-1	-2	2	8	15
-21	-11	2	3	-2	1	-3	-16
2	-7	-1	-2	-3	0	-1	0
-1	-5	-3	1	-6	3	8	7
-9	5	6	1	0	0	2	-4
-6	-3	3	-1	-4	0	3	2
8	0	3	5	3	5	3	3
1	1	-1	2	7	0	-1	3
-4	-1	-4	3	0	-2	-6	-10
-4	-1	-4	3	0	-2	-6	-10
2	-3	0	-5	-6	-6	-3	3
2	-3	0	-5	-6	-6	-3	3
-3	1	1	7	9	6	-7	-9
-3	1	1	7	9	6	-7	-9
16	10	-6	-12	-4	-5	-1	10
6	11	10	2	-5	14	7	8
6	11	10	2	-5	14	7	8
-6	-8	-8	-7	-14	-13	-8	-6
3	6	6	-1	-8	-7	3	3
3	6	6	-1	-8	-7	3	3
-2	4	4	-4	-2	11	0	4
-2	4	4	-4	-2	11	0	4
-9	-10	-10	-6	-11	-17	-3	-3
0	-2	6	12	20	19	5	4
0	-2	6	12	20	19	5	4
0	-2	6	12	20	19	5	4
-8	2	8	-1	10	11	10	8
-3	-10	-17	-18	-29	-10	-7	-8
-10	-10	-8	-10	-20	-7	-6	-16
-1	5	2	13	4	-3	0	8
-5	-6	-3	1	-24	-11	-4	-4
6	7	3	1	5	0	1	13
6	11	11	6	-4	-1	8	11
-5	-7	-4	3	5	0	-2	3
5	0	1	0	2	1	5	4
-6	6	10	4	4	0	-6	-6
-3	-2	-2	5	-2	4	2	-3
-10	-8	1	6	4	6	1	-8
-10	-8	1	6	4	6	1	-8
-4	-2	0	-2	0	-3	-3	-7
-4	-2	0	-2	0	-3	-3	-7
5	7	0	-4	-7	-10	-5	3
-7	-2	-6	0	-3	0	-6	-20
0	-4	0	-4	-2	-5	0	-2
-3	-1	-1	-1	-8	-1	4	1
7	12	7	4	-4	-5	-7	-7
1	-1	-4	-2	-7	-2	-7	4
1	-1	-4	-2	-7	-2	-7	4
0	-1	-1	1	-4	-1	-2	4
0	-1	-1	1	-4	-1	-2	4
1	6	2	1	0	3	6	1
1	6	2	1	0	3	6	1
-1	1	3	2	-2	-2	-11	0
-1	-3	-5	-3	-1	2	0	-5
0	-5	-2	-2	-1	-3	5	4
-5	-7	-7	-7	-8	-2	-2	-10
-2	-5	-6	-3	-3	-1	-6	-4
1	3	-1	0	0	0	-1	0
2	9	3	1	-6	-1	9	7
0	-6	-7	-2	-2	8	10	6
1	2	3	0	-1	1	2	-4
-2	0	-2	0	3	6	1	5
-2	0	-2	0	3	6	1	5
4	-4	-6	-2	-4	-4	2	11
-14	0	-3	-4	-6	-10	-17	-23
-6	4	9	-2	-2	-1	-2	-9
11	-3	-1	1	-3	0	7	13
-16	-11	-7	-8	-8	-7	-16	-30
7	-3	-5	0	-6	-4	0	9
7	-3	-5	0	-6	-4	0	9
1	-3	-1	6	0	0	4	9
1	-3	-1	6	0	0	4	9
1	3	-2	3	0	1	-2	1
1	3	-2	3	0	1	-2	1
-1	-10	-10	-7	-5	-1	-18	-4
-1	2	4	4	1	3	12	7
1	4	6	2	1	6	14	14
-6	-5	-6	-3	-6	0	0	-13
1	5	-2	-3	-2	1	4	-13
-12	-14	1	1	0	5	1	-8
0	-7	-11	-3	-1	1	-1	-6
5	3	-2	-2	-4	-3	8	11
-2	-3	1	-2	-5	-3	-1	6
4	-2	-6	-1	0	0	4	3
4	-2	-6	-1	0	0	4	3
3	2	3	4	-2	3	-3	4
0	1	1	-1	-1	-1	-1	5
-1	-7	-7	-5	-9	-5	-1	-1
-1	-7	-7	-5	-9	-5	-1	-1
-5	-2	1	3	0	-1	-5	-2
2	3	5	2	-6	0	-1	-4
-3	-10	-3	-1	-2	-4	-5	-7
6	11	9	1	-1	0	0	0
3	3	-2	-4	-3	-1	-4	-5
0	-2	-6	-5	-8	-5	0	2
-11	-6	-4	-7	-8	-3	-7	-16
-11	-6	-4	-7	-8	-3	-7	-16
-2	1	2	1	-2	-2	5	2
-4	-6	-2	-5	-6	-3	-1	-4
-4	-6	-2	-5	-6	-3	-1	-4
6	2	-1	0	4	1	4	15
2	-2	-10	-3	2	-6	-6	1
2	4	3	2	4	-3	-9	-2
5	3	0	-2	-4	-3	-1	1
5	3	0	-2	-4	-3	-1	1
-5	-6	-4	-2	3	3	0	-1
7	2	4	-1	-2	-1	-2	14
-4	-2	2	0	-4	-4	-5	-9
6	1	-2	0	-6	-5	-8	-1
6	1	-2	0	-6	-5	-8	-1
4	-5	-5	-2	-8	-1	5	5
-1	-12	-9	-1	4	2	-2	5
6	5	6	4	-1	0	-3	15
-4	2	-2	-3	3	-1	1	-11
0	-2	0	3	-1	4	7	8
-3	-3	-1	-1	-2	2	3	-2
1	-12	-13	-5	1	-2	-1	-1
4	10	5	1	-3	-4	2	2
-8	6	-1	1	0	4	6	-11
-9	3	-1	0	-8	-4	-19	-32
-9	3	-1	0	-8	-4	-19	-32
-9	3	-1	0	-8	-4	-19	-32
3	9	0	0	-9	-5	1	12
-3	7	2	-1	-10	-5	-8	-6
6	4	-8	-4	0	3	12	12
0	-11	3	1	-3	6	14	21
0	8	10	6	2	4	3	-3
-7	-11	-1	0	-2	-4	-4	-5
0	0	2	2	-4	0	-8	-13
3	3	4	6	8	4	4	0
-7	-10	-7	-6	-7	1	9	0
2	-2	5	5	1	3	5	-3
-4	1	3	5	6	5	6	0
1	1	-10	-6	-7	4	11	7
1	1	-10	-6	-7	4	11	7
-1	10	16	8	2	3	-2	-13
3	6	-5	-4	-5	0	4	19
2	-2	-1	0	9	1	6	4
2	-2	-1	0	9	1	6	4
2	-2	-1	0	9	1	6	4
-1	-2	5	4	3	5	3	-1
6	3	-1	3	0	2	3	5
-4	-6	8	-1	-8	-3	-4	-5
4	0	-11	-1	1	-3	2	8
-8	-8	-4	-5	-7	-4	-5	-16
-1	2	-3	-5	-5	-4	-7	-7
5	-3	-1	-1	-5	0	-1	6
-1	-5	-11	-5	-6	-1	1	2
-7	-12	-7	-4	-1	-5	-6	-9
1	2	3	4	-1	3	5	4
0	-1	-1	-3	-2	0	1	1
0	6	8	5	-1	1	1	1
-3	-8	-11	-3	-2	0	5	8
-7	-23	-22	-7	-2	-1	2	-14
-3	-5	4	4	-6	-2	-5	-11
3	0	-4	0	-2	-1	-3	-6
3	0	-4	0	-2	-1	-3	-6
3	8	-2	-3	-8	-3	-9	6
5	7	1	-2	-5	-2	1	6
-3	0	13	5	1	-4	-14	4
1	-4	-5	-3	-4	-2	-2	2
-2	8	5	2	0	0	2	-7
0	13	10	1	-1	-1	2	-6
-1	8	2	-1	-1	-1	-2	-4
0	0	3	4	8	6	6	1
2	-4	-4	-6	-9	-8	-16	4
1	1	3	-2	-5	-4	-3	1
1	-2	0	-2	-6	-1	-4	-9
1	-2	0	-2	-6	-1	-4	-9
-3	-7	-7	0	-1	1	1	0
-6	2	6	4	3	3	3	-8
-7	-9	-8	-3	0	-1	-5	-7
-7	-9	-8	-3	0	-1	-5	-7
1	14	7	3	1	1	3	6
0	3	3	1	-1	-1	-6	3
-3	-10	-6	-3	3	1	2	0
10	13	12	11	7	8	21	21
-1	-24	-11	-3	3	-2	3	12
-4	-6	-10	-8	-13	-1	1	-6
-4	-6	-10	-8	-13	-1	1	-6
-7	-7	-7	-5	-8	0	-5	-16
4	20	19	7	-1	10	24	20
4	20	19	7	-1	10	24	20
8	14	6	4	-2	-2	-10	15
8	14	6	4	-2	-2	-10	15
3	8	3	0	3	4	8	0
3	8	3	0	3	4	8	0
3	8	3	0	3	4	8	0
5	5	12	3	-3	-7	-6	18
5	5	12	3	-3	-7	-6	18
5	-4	0	-1	5	-2	-16	-19
-13	-19	-21	-6	-8	-14	-32	-19
0	36	19	2	-2	-12	-17	-4
6	11	8	7	16	26	10	2
8	-32	-9	-5	0	8	15	30
-4	-1	5	8	12	5	18	-3
-16	-23	-19	-9	-6	-7	-11	-28
2	-10	-30	4	7	-22	-17	-8
2	-10	-30	4	7	-22	-17	-8
8	13	19	10	-11	-16	15	22
14	-12	-14	-6	-14	-17	-7	19
18	7	-5	-25	-6	-5	0	7
-18	-10	-8	3	9	12	8	-24
-3	8	15	-5	-1	23	21	27
10	-6	-16	-28	-17	7	26	27
-3	3	1	-27	-25	-7	-3	-6
9	11	6	4	2	-1	4	15
5	10	11	7	-7	-6	4	10
5	10	11	7	-7	-6	4	10
-12	4	3	2	5	8	17	3
-4	-14	-14	2	-6	-5	-5	-32
3	4	10	6	4	3	8	24
3	-7	-15	11	2	-10	-7	-11
-12	-7	-1	9	7	4	-8	-17
-18	-4	0	1	0	-13	-28	-45
-12	-7	-2	-1	-3	-6	-4	-2
-12	-7	-2	-1	-3	-6	-4	-2
-12	-7	-2	-1	-3	-6	-4	-2
-12	-7	-2	-1	-3	-6	-4	-2
0	1	-5	-3	-6	5	14	-4
-2	-3	2	-3	-5	-7	-9	-2
13	1	-10	-2	-9	-2	3	5
13	1	-10	-2	-9	-2	3	5
-19	-2	5	3	1	2	-4	-14
12	7	6	1	-5	-2	1	10
12	7	6	1	-5	-2	1	10
12	7	6	1	-5	-2	1	10
-1	0	-8	-4	4	-1	-1	-3
-6	-1	4	1	3	4	2	-1
-6	-1	4	1	3	4	2	-1
-5	-3	-5	-1	-13	-6	-1	-2
-5	-3	-5	-1	-13	-6	-1	-2
0	12	15	4	1	-4	1	-7
-10	-19	-12	-10	-9	-7	-5	-5
-10	-19	-12	-10	-9	-7	-5	-5
-11	-24	-20	-6	-1	-2	-6	-7
1	1	4	-1	-5	0	1	6
-7	-7	3	-3	-5	-3	-5	-8
10	1	-4	-1	-2	-1	-2	8
-7	-4	4	0	-5	-3	-2	-5
-11	2	3	0	-5	0	-2	-11
10	11	9	2	-4	-4	0	10
10	11	9	2	-4	-4	0	10
-4	-5	-7	-3	0	0	-3	-3
-3	-3	2	3	0	-1	-1	-2
-1	-7	-9	-3	0	-1	0	1
-1	-7	-9	-3	0	-1	0	1
-1	-7	-9	-3	0	-1	0	1
-5	10	10	4	-2	1	2	-2
0	-3	6	2	-3	1	-2	-8
-6	-5	-3	-3	-3	1	1	-2
1	-3	0	3	0	0	0	1
3	3	4	-3	-3	4	4	9
3	3	4	-3	-3	4	4	9
-2	5	4	-1	-1	0	-4	-4
2	-3	-6	-5	0	-5	-5	-1
-5	0	1	4	3	-2	2	-1
0	-4	2	0	-2	0	5	0
1	0	-2	6	4	0	-5	-7
1	0	-2	6	4	0	-5	-7
-11	0	6	10	7	3	1	-13
5	9	4	-3	-10	-5	-5	-2
-6	-11	-8	0	0	-1	0	-2
-6	-11	-8	0	0	-1	0	-2
-17	-11	-2	-1	0	-4	-6	-17
-10	-1	2	-2	-5	-1	-3	-8
-1	6	11	7	5	3	6	4
-2	-5	-8	3	-4	2	1	-5
3	-8	-12	-7	-3	-3	-4	1
-2	2	-2	-1	2	5	1	2
2	7	9	3	-1	-1	-1	2
-2	2	6	1	4	3	2	-1
-4	2	-2	-3	-1	-1	-1	-5
2	3	1	4	4	-3	-4	3
-2	-3	-1	-3	-10	1	4	8
0	3	5	0	-5	1	0	0
4	2	0	2	4	0	-1	5
4	2	0	2	4	0	-1	5
2	-16	-12	-7	-2	-3	-1	-2
-5	-2	4	9	1	7	2	-9
0	-3	-8	-10	-2	-5	2	1
-5	1	-2	1	-4	-6	-5	-7
4	3	4	2	-4	-1	1	2
1	0	3	3	-1	1	0	2
-2	-4	-6	2	0	4	4	2
4	-7	-13	-7	-7	-3	-7	5
-2	-4	-4	-4	-7	-3	-1	-3
1	6	4	3	0	1	-1	3
0	-6	-5	-7	-7	-3	-1	-1
-1	-5	-1	3	-4	2	2	0
-5	-1	0	-2	-7	-2	-1	-3
0	-2	-1	0	6	-2	4	6
0	0	1	-1	-4	-1	0	-4
2	-1	2	0	3	1	-2	-1
-2	-2	-6	-2	-5	-2	4	12
2	-12	-12	-7	-14	-5	-5	-5
-3	1	0	-2	-9	-3	-4	-2
3	5	4	3	-6	1	1	-2
-1	-4	-4	-1	1	-1	-4	-5
1	5	2	2	-1	1	1	3
-2	3	1	-2	-3	-2	-2	-7
-2	-4	-3	-6	-5	-2	0	1
1	-1	1	1	5	2	-1	0
-7	-5	-2	-2	-7	-7	-3	-8
-3	-3	1	-1	-2	-4	-2	-11
3	-1	1	1	0	-2	4	11
3	-1	1	1	0	-2	4	11
-8	-8	-6	-6	-6	-7	-9	-11
-5	-6	-6	0	-6	-5	-4	-5
2	0	-5	-5	-1	1	2	11
-4	-1	1	6	4	2	2	-1
-2	-2	0	-3	-2	-1	0	3
-5	-7	-5	-1	1	1	0	0
2	1	-2	-3	-12	-7	-3	4
-1	0	1	-1	3	1	2	4
-3	4	1	1	0	2	-1	0
3	5	5	0	0	-5	-4	4
3	8	6	4	-2	0	0	-4
-4	3	4	-1	1	0	0	-9
3	3	6	3	-3	1	4	2
0	3	4	3	1	3	6	0
-3	-3	-1	-3	-4	-1	-5	-11
-3	0	3	2	-2	-1	-5	-11
-4	-4	-2	-3	-8	-3	-4	-7
-2	-2	3	-2	-6	-1	-2	-1
-2	-4	-4	-3	1	-4	-1	0
-10	2	8	2	-2	3	5	-3
-1	1	3	2	-2	2	3	4
9	3	1	-2	-3	-1	-1	4
-3	0	1	-1	0	-1	0	-5
-1	-1	1	-2	-5	2	10	-2
-3	4	0	-1	-4	0	-4	-2
0	-8	-11	-4	-7	-1	1	3
3	14	16	7	8	3	4	9
-3	-11	-15	-9	-7	-4	-5	1
0	3	2	1	-7	-1	-4	-6
1	4	-1	2	6	1	-3	-2
-1	1	2	2	-1	0	-2	-7
5	2	-1	-1	-5	-1	-2	-3
-5	-5	-6	0	0	-1	1	-5
-3	7	12	4	5	1	2	2
-5	-7	-3	0	-4	0	3	-3
2	-1	-1	2	-16	0	1	5
-5	-4	2	-1	9	-3	-3	-5
-5	-4	2	-1	9	-3	-3	-5
-10	-13	-5	0	1	-2	-3	-9
1	-3	-5	-3	-5	0	0	1
4	-1	-5	1	6	0	-1	4
0	4	0	-5	-6	0	10	-10
0	1	3	2	-3	4	0	2
-1	-2	-2	2	6	1	0	4
-1	-2	-2	2	6	1	0	4
2	7	7	1	-2	-3	-12	2
-1	-3	-7	-5	-6	-1	0	3
-2	3	5	1	-5	-3	-4	-13
-12	-21	-7	-4	-7	0	-3	-9
-4	-2	2	-2	-7	-5	-8	-1
7	11	4	2	0	-3	1	-2
7	11	4	2	0	-3	1	-2
-6	-17	-17	-7	-8	-3	-4	-13
2	8	11	1	-6	-1	-1	-2
-1	8	10	7	5	0	-3	-13
17	17	8	7	4	2	5	23
2	10	16	6	1	1	2	5
-4	-3	-4	2	-4	2	5	4
-4	-3	-4	2	-4	2	5	4
2	12	5	3	-4	1	0	-3
-12	-18	-10	-4	-3	-2	2	-4
1	4	3	1	-3	2	3	11
1	-5	-3	0	1	0	5	13
1	0	0	1	-1	2	3	-2
-9	-1	4	3	4	0	2	-6
-9	-1	4	3	4	0	2	-6
0	0	10	4	0	1	-4	-5
2	0	3	0	-2	2	2	-8
-9	-16	-13	-4	-1	1	2	-4
-10	-8	-3	-5	0	-6	-4	-9
-2	1	-1	5	0	3	5	4
9	4	-1	2	-5	0	2	5
9	4	-1	2	-5	0	2	5
0	2	2	-5	-4	-5	-12	-5
0	2	2	-5	-4	-5	-12	-5
-6	-7	2	-2	-3	-2	-3	1
-1	3	3	2	-1	1	4	-5
1	-5	-4	-3	-2	0	0	10
5	1	3	2	5	-1	0	3
-6	-7	-1	3	0	3	7	-1
-2	3	-1	-8	-10	-3	-3	-3
0	-12	3	-3	-3	4	7	12
2	1	0	-1	-4	-1	-4	-5
2	-4	0	2	1	-2	1	-1
2	3	5	-1	-5	1	-2	-5
-9	-8	-10	-5	-8	-4	-4	-9
0	-8	-2	-3	-4	-1	-8	1
0	-8	-2	-3	-4	-1	-8	1
0	-5	-3	3	1	-5	-3	14
3	-9	-11	-2	-4	0	-10	11
3	-9	-11	-2	-4	0	-10	11
-3	9	4	1	-6	-5	-9	-9
-3	9	4	1	-6	-5	-9	-9
6	13	7	4	4	1	3	-1
6	13	7	4	4	1	3	-1
-4	-1	-2	-3	-6	1	4	3
-1	-3	1	1	-4	5	3	-7
-1	-3	1	1	-4	5	3	-7
-17	-6	-13	-4	-3	4	10	-31
0	6	5	1	0	-6	-7	7
1	-9	-14	-14	-14	-10	-11	-24
-2	-6	-1	2	1	6	11	9
-2	-19	-8	-9	-5	-1	-1	16
-4	3	-2	2	0	7	3	-20
1	0	-8	-6	-3	-4	-4	-1
-12	-30	-7	-2	-5	-4	-4	-8
-12	-12	-2	0	0	5	14	0
-12	-12	-2	0	0	5	14	0
11	5	11	8	3	6	18	25
7	3	-1	-5	-7	7	4	19
-8	11	3	-14	-13	-15	-19	-35
15	5	14	9	2	13	29	48
-2	-14	-12	-19	-5	6	7	-5
-30	-15	-5	8	11	11	0	-31
-3	0	-6	-2	-13	-18	-27	-17
6	-7	-10	-7	-5	-10	-11	-4
-14	-6	7	-2	-6	8	1	-16
-14	-6	7	-2	-6	8	1	-16
-49	-28	-16	-15	-13	-17	-16	-31
40	27	6	-6	-4	5	10	32
-20	-21	-9	11	14	16	7	-6
-20	-21	-9	11	14	16	7	-6
2	-36	-39	-45	-41	-22	-8	4
4	13	12	28	16	0	-3	14
-1	7	13	11	5	12	23	14
5	10	8	0	-5	-3	-2	-9
16	22	8	4	1	2	-3	1
16	22	8	4	1	2	-3	1
10	1	-2	2	-5	-10	-9	3
4	0	-11	-11	-11	-8	-10	-2
-13	-4	-2	10	3	-2	-2	-7
2	-9	-7	2	0	0	6	-4
-3	2	9	9	-3	-9	-16	-4
9	6	3	-5	-5	-10	-24	-2
3	2	4	2	-5	0	-3	-6
3	2	4	2	-5	0	-3	-6
3	-5	-1	-1	1	3	7	2
0	-1	2	0	-1	-1	2	8
0	-1	2	0	-1	-1	2	8
-3	-3	-3	-4	-7	-5	-6	-9
6	4	2	4	0	-3	-5	1
1	9	-2	-4	-8	-2	2	3
1	-17	-16	-9	-2	-1	-5	-6
-2	-4	-3	1	-1	-5	-6	-9
-10	10	11	7	-1	0	2	-8
-10	10	11	7	-1	0	2	-8
-10	10	11	7	-1	0	2	-8
-13	-11	-1	4	3	4	5	-1
3	6	7	5	-1	2	7	6
3	6	7	5	-1	2	7	6
-6	-4	0	0	-6	-6	-11	-19
-5	-5	-3	-5	-2	-5	-2	-6
-5	-5	-3	-5	-2	-5	-2	-6
-9	-13	-6	-2	0	1	1	-2
-9	-13	-6	-2	0	1	1	-2
-9	-13	-6	-2	0	1	1	-2
1	-3	-10	-8	-1	-3	-4	3
3	7	6	5	-2	-1	0	3
3	7	6	5	-2	-1	0	3
-4	-1	2	1	2	2	3	-1
-5	0	4	1	-4	1	4	-3
-4	-9	-12	-7	-5	-4	-3	-1
-3	-8	-6	-1	1	6	4	6
2	4	4	5	3	-1	-1	-3
2	4	4	5	3	-1	-1	-3
-10	-8	-2	0	2	0	-2	-5
-2	-5	2	-5	-6	-3	-3	-2
3	6	0	0	5	-3	-5	2
2	3	1	1	-6	-2	3	2
-7	-10	-6	-5	-10	-2	-2	-7
-7	-10	-6	-5	-10	-2	-2	-7
4	3	4	2	4	4	3	2
8	10	5	2	-6	0	2	4
8	10	5	2	-6	0	2	4
8	-3	-4	-5	-11	-8	-10	-3
1	6	6	2	4	-2	-1	-3
-4	0	-1	3	1	1	1	-1
0	2	-1	-1	-5	-1	2	4
1	-5	1	0	2	3	2	1
-5	-2	3	0	-5	-3	-4	-4
-2	5	2	3	5	0	-3	4
-2	5	2	3	5	0	-3	4
-3	-7	-3	-2	-3	-2	-3	-7
-3	1	4	-2	-7	-2	-2	-7
5	3	-2	-3	-7	-5	-2	0
-4	-6	-4	-2	-4	2	5	-1
0	-3	-6	0	2	0	3	4
-2	-2	-5	0	-4	-3	-2	-5
2	0	-1	-1	-7	0	-4	1
-2	-2	-6	-3	-3	2	3	9
1	-3	-5	-4	-6	0	5	7
-7	-8	-7	-4	-5	-6	-1	-10
-1	-4	-3	0	1	4	3	-2
0	-1	-2	-4	-7	-4	-4	-1
-5	-6	-5	-2	-4	-1	-4	-1
1	-1	0	2	-3	2	0	1
-3	-2	1	-1	-1	0	-1	-3
1	-1	2	1	-3	2	-1	1
3	5	0	-4	0	-1	2	2
3	2	4	3	5	3	2	5
1	-3	-1	-2	-6	0	0	2
3	4	3	3	-4	2	-2	1
-1	0	-2	-4	-9	-5	-5	-5
4	3	-4	-5	-6	-3	1	9
1	0	5	1	-1	2	-1	0
1	8	2	-1	-4	-2	-2	-1
-3	-14	-10	-3	-4	-2	1	2
1	10	19	8	-2	-1	0	1
1	10	19	8	-2	-1	0	1
2	-4	-8	-3	-4	-5	-3	6
-2	-2	-5	0	-1	1	-5	-11
0	-4	-5	-4	-7	-4	-4	-2
-2	2	2	-1	-4	0	-3	-4
2	16	11	6	5	0	2	1
-4	-13	-9	-6	-4	-4	-2	-3
5	2	-4	3	5	2	4	9
-6	-14	-11	-9	-9	-6	-7	-10
-1	-7	-7	-2	0	-2	4	4
-3	-2	-1	-4	-8	-7	-7	-5
-3	1	-3	1	-4	-3	-2	0
1	3	7	2	-3	-1	1	1
-5	-8	-2	-1	1	2	0	-6
-3	0	1	-3	2	-1	-3	-2
-1	-2	2	1	-1	1	0	-6
8	7	0	2	-1	2	1	6
0	2	0	-3	-7	-5	-2	-3
7	8	13	4	5	2	5	7
-5	-3	-5	-6	-9	-4	-5	-7
4	2	3	4	5	3	5	2
4	2	3	4	5	3	5	2
0	0	-2	2	-2	3	7	3
-1	-4	-3	-1	-5	-1	-4	-4
-1	4	2	-1	-7	-3	-5	-5
-3	-1	0	-4	-1	-1	-2	7
-3	-6	-6	-1	-3	1	1	-1
1	3	1	2	-5	2	3	4
-2	-2	2	3	-2	0	2	-4
0	1	-5	-2	-1	0	-3	-4
0	-5	0	-3	-6	-3	-4	-3
0	-5	0	-3	-6	-3	-4	-3
-3	-3	-2	-2	-4	-3	-3	0
-1	-1	-4	-3	-1	0	1	-4
-2	-7	-3	-1	-3	0	1	0
-2	-1	3	1	1	0	-4	-5
1	5	0	0	-2	-1	-2	0
-4	2	-2	-4	1	-4	-4	-6
0	2	2	2	-3	1	7	6
1	-3	-2	1	1	0	0	-2
-4	2	2	-2	-3	2	5	2
-8	-17	-9	0	-5	-1	-7	-11
-8	-17	-9	0	-5	-1	-7	-11
-2	4	1	4	2	-2	2	-1
1	3	3	0	-4	0	-1	3
1	-3	-4	-3	-2	5	7	5
1	-3	-4	-3	-2	5	7	5
4	-1	-7	1	1	0	-1	2
5	6	0	-1	-2	-2	-1	0
-4	-4	-3	-1	-4	-2	-11	-9
-2	1	4	3	-1	-1	-4	-5
0	-7	-4	-5	-11	-5	-5	-2
-5	-11	-3	-3	-1	2	1	4
10	11	6	2	3	1	-2	3
10	11	6	2	3	1	-2	3
0	4	-1	-4	-5	-5	-10	-14
-8	-9	-2	-7	-8	-2	-1	-3
1	17	-3	2	6	5	11	8
3	4	5	4	-2	0	9	2
-8	-24	-12	-4	0	-1	-2	3
-1	11	0	-2	-10	-2	-4	-15
2	18	17	7	3	0	6	-7
6	7	2	-2	1	3	8	17
6	7	2	-2	1	3	8	17
0	-2	-4	-2	-3	-2	1	1
4	9	5	3	2	1	-1	3
4	9	5	3	2	1	-1	3
-2	-6	-11	-2	4	-3	-7	-16
-11	-20	-8	-5	-10	-3	-7	-13
-4	-14	-13	-13	-9	-6	1	13
3	-6	-3	-4	-10	-7	-7	12
-9	-1	-1	-1	-6	2	4	-10
-5	-1	1	-3	0	-5	-8	-6
8	15	14	9	-5	3	6	3
-1	-7	-11	-10	-7	-4	2	-7
1	3	3	6	5	2	0	-1
1	3	3	6	5	2	0	-1
-4	-10	-11	-9	-5	-4	2	9
-4	-14	-4	-3	-6	-3	-11	-12
-12	-15	-7	-6	-6	-4	-8	-20
0	0	2	3	-4	-1	1	0
0	0	2	3	-4	-1	1	0
-7	-4	3	-1	-2	-2	-8	-16
1	3	-5	-7	-10	-7	-7	-10
1	3	-5	-7	-10	-7	-7	-10
2	1	-1	-4	-3	-3	-2	1
2	1	-1	-4	-3	-3	-2	1
8	5	1	4	0	2	2	23
6	2	2	-2	4	-3	-3	15
-5	11	7	1	-6	-3	-4	-6
-5	11	7	1	-6	-3	-4	-6
3	6	4	1	-1	-3	-11	-6
-9	1	-2	-2	-5	-2	-3	-22
7	12	4	1	2	0	7	12
-2	-5	-8	-1	-1	2	11	-11
0	-1	-1	1	-4	-2	1	-1
-18	-25	-13	-14	-7	-7	-13	-29
2	-3	-2	-1	-2	3	5	8
-11	-10	0	1	-5	-1	-3	-10
-2	-1	4	6	6	1	-13	-9
-2	-1	4	6	6	1	-13	-9
-1	9	4	-2	-6	-3	-2	-6
-9	-2	-4	-4	3	0	-3	1
6	6	-3	-1	-5	-1	0	-1
6	6	-3	-1	-5	-1	0	-1
4	13	7	11	0	6	2	8
1	-5	5	1	0	-1	7	17
-5	-4	8	4	-1	-2	-4	-11
-5	-12	-9	-11	-8	-4	-1	3
0	-3	2	1	-4	-3	-10	-12
4	-1	-9	-7	-6	-3	5	11
4	-1	-9	-7	-6	-3	5	11
1	-3	1	2	1	2	-1	12
1	-3	1	2	1	2	-1	12
-3	-20	-5	-6	-5	-7	-17	15
-3	-20	-5	-6	-5	-7	-17	15
4	-10	-4	0	3	-1	-14	23
-5	-9	-15	-3	-3	6	18	-7
-16	-5	-9	-4	-3	0	-1	-28
-4	-4	-1	-1	-2	6	13	-14
3	-6	5	1	-8	-6	-18	-22
4	-4	-6	-6	-12	-6	-4	-4
-11	-6	-18	-18	-16	-12	-14	-15
-19	-18	-13	-10	-10	-10	-2	-23
25	24	26	10	0	4	14	23
0	-20	-26	-19	-11	-7	-16	-6
0	-20	-26	-19	-11	-7	-16	-6
-13	-34	-20	-2	3	10	0	-13
-26	-30	-2	-6	1	7	7	-26
-4	15	15	1	5	14	-3	-6
8	6	12	5	-3	-7	-7	19
8	6	12	5	-3	-7	-7	19
3	6	-1	14	0	1	9	21
17	21	12	8	5	2	2	2
9	1	-2	-6	-7	-7	11	28
-6	-22	-11	1	3	10	13	6
-13	-3	26	7	1	-3	-8	8
-3	-1	-13	-2	-6	-1	0	3
-6	-16	-4	2	-2	-4	-17	-3
5	9	0	4	-5	-6	-2	-8
5	9	0	4	-5	-6	-2	-8
9	16	9	4	1	1	1	-1
9	16	9	4	1	1	1	-1
-15	-3	-4	-8	-8	9	-1	-1
4	5	5	9	13	12	14	-2
0	6	5	3	0	-5	-7	-12
-15	-15	-5	-4	0	-3	-17	-11
-4	-10	-11	-6	-7	-6	7	-5
-12	-18	-5	-8	-5	1	7	-12
15	19	2	-1	-8	-5	0	3
6	0	-2	-2	-9	-1	9	16
6	0	-2	-2	-9	-1	9	16
6	0	-2	-2	-9	-1	9	16
-1	-6	1	1	-7	-10	-17	-6
15	7	6	3	-1	5	8	12
15	7	6	3	-1	5	8	12
15	7	6	3	-1	5	8	12
-6	17	22	10	12	6	2	6
14	12	1	1	-5	4	21	30
-6	7	12	1	4	2	-8	-18
1	4	-7	-2	-1	1	-10	-12
1	4	-7	-2	-1	1	-10	-12
1	4	-7	-2	-1	1	-10	-12
1	4	-7	-2	-1	1	-10	-12
5	0	3	4	9	5	8	3
-12	2	2	4	3	-1	-19	-28
-7	-1	1	1	-13	-2	-7	-16
-7	-1	1	1	-13	-2	-7	-16
-11	-2	0	1	0	-3	-4	-12
12	1	0	3	1	4	3	13
8	1	0	-4	4	0	-1	-4
8	1	0	-4	4	0	-1	-4
1	5	4	2	-1	5	5	-1
-3	-17	-19	-6	-1	0	-2	5
6	3	1	3	-3	-3	3	7
3	-2	-5	-5	-1	-7	-8	-2
0	4	-1	-2	-2	1	0	-1
-6	-2	3	2	-4	-1	1	0
-6	-2	3	2	-4	-1	1	0
6	-1	-5	2	4	4	2	4
6	-1	-5	2	4	4	2	4
-5	-4	10	10	3	0	-1	6
-18	-7	-6	-2	1	-3	-8	-18
0	-7	-10	-7	-8	-7	-6	-6
3	-5	-9	2	6	8	3	0
3	-5	-9	2	6	8	3	0
3	-5	-9	2	6	8	3	0
-2	-10	-12	-6	-7	-4	-3	-2
2	20	18	9	3	-2	-1	0
2	20	18	9	3	-2	-1	0
1	-10	-15	-9	-10	-5	-6	-4
4	-3	-3	-4	-6	-1	3	5
-2	5	5	1	1	-1	0	-2
-3	-2	-9	-3	-2	-1	-1	-2
-3	-2	-9	-3	-2	-1	-1	-2
-2	-3	2	3	-3	2	6	0
-4	-6	-5	-5	-5	-1	1	1
-2	-1	2	0	-2	-3	-3	3
7	17	28	14	5	5	2	4
-1	5	3	1	-1	-4	-4	-5
-1	-11	-19	-5	-3	-2	2	5
-1	-11	-19	-5	-3	-2	2	5
-5	-7	-5	-1	-2	-1	-3	-4
-13	-10	-4	1	-1	3	-1	-11
2	2	1	3	-1	1	4	2
4	-9	-11	-9	-8	-4	-5	-2
-3	-8	-9	-8	-9	-4	-3	-6
-3	-3	-3	6	-4	0	6	0
3	3	6	8	7	5	2	2
3	1	4	0	-8	-2	-2	-2
-1	-2	-5	-2	-1	1	-2	-1
-4	-2	-5	-8	-5	-4	-4	-1
-9	-1	1	-6	-5	-9	-11	-11
3	1	-1	-5	-7	-3	-3	1
7	6	10	3	-2	0	1	6
-2	-7	-3	-2	-4	-1	0	-3
1	0	-1	1	-4	-1	0	0
1	1	-2	-2	-5	0	-1	0
-1	-8	-10	-6	-9	-7	-3	1
2	2	5	6	10	3	0	3
-4	-2	-6	-6	-8	-3	-1	-4
-5	-5	-3	-1	-9	-5	-6	-5
-2	1	7	0	-5	0	-2	-3
-1	2	6	5	7	3	3	-4
0	-10	-9	0	3	1	-2	0
2	5	4	1	-2	0	1	3
-1	0	-7	-4	2	-1	0	6
4	3	5	-1	-1	-5	-3	-1
1	2	1	-2	-1	0	3	1
1	2	1	-2	-1	0	3	1
2	7	3	0	7	2	-1	-1
2	4	6	0	-7	-2	2	3
-9	-6	-5	-5	-10	-2	-3	-11
-3	-8	-6	0	-4	-4	-3	-1
-2	-1	-2	-4	-10	-1	-2	-1
1	1	1	0	-4	5	-1	-2
-3	-3	-3	-5	-10	-5	-6	-6
-3	1	1	1	-3	0	1	-3
-7	-10	-8	-2	-2	1	2	0
1	-1	0	1	0	5	3	3
-6	-14	-13	-8	-6	-5	-4	-6
5	5	1	3	6	-2	3	8
-6	-12	-11	-7	-4	-2	-7	-8
2	1	2	5	-6	-3	-9	-4
-1	-5	-9	-2	-3	3	4	1
1	10	14	9	-2	-1	-4	-8
-1	5	0	-2	-1	1	1	0
2	0	1	-1	-5	-2	0	-1
1	-1	-1	2	4	1	1	4
-1	0	2	0	-1	0	-1	-3
2	3	5	0	-6	-4	-1	1
-1	0	4	1	2	2	3	1
0	0	-4	-5	-6	-6	-3	-1
1	-3	1	0	-2	0	2	9
-1	4	-2	0	-3	1	0	-2
1	-5	-5	-2	-1	1	3	3
1	-5	-5	-2	-1	1	3	3
1	4	7	3	-1	3	0	-4
1	4	7	3	-1	3	0	-4
1	3	4	3	1	-2	-3	-1
-1	-5	-6	-5	0	-3	-4	-7
-2	-9	-3	-2	-4	0	1	-3
-7	-5	1	-2	-3	-4	-5	-7
2	-8	-6	1	0	3	4	5
2	-8	-6	1	0	3	4	5
3	7	9	1	1	-1	-1	3
3	7	9	1	1	-1	-1	3
1	1	-4	-3	-4	-3	-4	0
1	1	-4	-3	-4	-3	-4	0
4	9	10	6	0	2	0	4
-4	3	3	0	0	2	4	0
0	6	4	-2	-1	-1	2	-1
2	-2	-5	-3	-2	-2	-1	3
-2	7	8	5	7	4	3	-2
1	-5	-1	1	-7	-4	0	0
1	-5	-1	1	-7	-4	0	0
-3	-5	-6	-5	-2	-2	-2	-3
-5	-2	-1	1	2	-2	-2	-3
-4	-4	-8	1	5	3	2	-3
-1	-1	-3	-5	-8	-5	-4	-1
-1	-1	-3	-5	-8	-5	-4	-1
3	9	2	1	-4	0	2	4
-1	1	5	0	-3	-1	0	-2
-1	-4	0	-1	0	0	-1	-1
-4	-12	-11	-5	-6	-2	-2	-4
2	5	4	3	-2	-2	-3	0
-1	-1	-3	0	1	3	1	-1
-3	-3	-2	-4	-4	-4	-2	-3
1	-3	-5	3	-7	2	2	1
-1	6	1	-4	-4	-2	-2	-1
-3	-5	-4	-3	-6	-3	-2	-3
0	-1	4	2	2	-3	0	0
-3	-5	-6	-4	-5	-3	-2	-2
-3	-5	-6	-4	-5	-3	-2	-2
1	-5	-7	-3	-7	-2	-1	1
5	17	18	4	-3	-3	-4	1
3	0	2	1	-3	0	1	4
-5	-6	-1	-1	1	0	0	-7
-8	-8	-10	-3	-4	-2	-4	-8
-5	1	2	2	-2	-1	-1	-5
1	-4	0	-4	-3	-2	-2	-3
-1	0	0	3	9	5	4	2
4	0	2	0	-2	2	0	4
-6	2	-1	-4	-12	-4	-2	-3
1	-3	-3	5	-3	4	3	2
2	-1	0	3	0	2	1	3
-1	-3	2	2	-4	3	4	6
3	0	-1	-4	4	-5	-3	-6
3	0	-1	-4	4	-5	-3	-6
5	6	5	7	1	0	0	5
0	-3	0	-2	-3	1	-2	2
3	-3	-5	-3	-3	-1	-1	1
3	-3	-5	-3	-3	-1	-1	1
-4	-2	1	-1	-3	-1	-5	-12
1	6	4	3	4	-2	-2	-4
-3	3	1	-3	-5	-3	-3	-2
-5	-2	-4	-1	-1	-2	-1	-6
0	-3	-8	-4	-4	2	1	-4
-4	-5	-9	-2	-1	4	3	2
-4	3	-5	-7	-5	-4	-3	-5
1	0	-3	-2	-8	1	2	1
-1	-4	1	0	2	0	0	1
5	-1	-2	1	1	1	1	1
-2	2	5	2	-4	1	-1	0
-2	2	5	2	-4	1	-1	0
-1	-2	2	2	-2	1	0	1
1	10	7	2	2	-1	-1	1
1	10	7	2	2	-1	-1	1
3	7	5	1	-2	-1	-1	2
3	7	5	1	-2	-1	-1	2
-2	-1	1	3	-1	-1	-3	-3
1	-3	-3	-3	-4	-4	-4	-1
1	-2	-2	-3	-9	-4	-3	0
-1	-1	-1	2	2	0	-5	-5
-2	-3	-5	-1	-3	-1	-2	-1
-2	-3	-5	-1	-3	-1	-2	-1
4	7	4	1	-2	3	4	-1
-3	-5	1	-1	-4	-3	0	-3
4	17	8	2	1	-1	2	7
4	17	8	2	1	-1	2	7
-2	-9	1	0	-2	-3	0	-7
-2	-9	1	0	-2	-3	0	-7
-1	-1	1	-4	-3	1	6	1
-1	-5	3	1	-6	-2	2	13
8	6	4	2	1	-2	-2	12
4	0	5	5	-3	3	-6	-3
-3	-5	-4	-2	-2	0	5	-7
-3	-5	-4	-2	-2	0	5	-7
-3	-5	-4	-2	-2	0	5	-7
-3	0	-5	-6	-11	-4	-3	-4
-3	0	-5	-6	-11	-4	-3	-4
-9	-3	1	-3	-4	-1	2	-14
-9	-3	1	-3	-4	-1	2	-14
-4	-3	1	2	5	3	1	-6
-2	1	-7	-3	-2	1	-2	-5
9	8	6	0	7	2	-3	9
9	8	6	0	7	2	-3	9
14	17	11	5	8	1	6	17
14	17	11	5	8	1	6	17
0	1	-4	-2	-7	-5	-7	-11
0	1	-4	-2	-7	-5	-7	-11
-8	-11	-10	-6	-7	-5	-4	-8
0	16	11	6	6	0	5	-5
-5	-20	-1	-1	-8	-1	-1	-8
-5	-21	-12	-1	-5	2	0	6
-5	-21	-12	-1	-5	2	0	6
1	9	7	2	4	1	1	1
-1	3	7	0	-6	-4	-17	3
0	-3	0	-1	4	2	-1	3
-5	-7	5	1	-5	-3	-8	-14
10	13	7	2	4	0	1	8
10	13	7	2	4	0	1	8
10	13	7	2	4	0	1	8
6	-1	-8	-2	-3	-3	-2	5
6	-1	-8	-2	-3	-3	-2	5
9	8	7	4	1	0	3	15
9	8	7	4	1	0	3	15
11	13	-1	3	6	2	5	6
-5	-3	1	-3	-4	-2	-7	-4
6	-21	-15	-3	-2	0	4	4
-8	-9	-7	-3	0	1	2	0
-18	-6	9	-2	-9	-6	-11	-12
5	11	5	6	2	2	3	10
3	1	0	-1	-9	0	3	8
5	-2	-8	-5	6	1	3	-2
5	-2	-8	-5	6	1	3	-2
-10	-9	-10	-9	-9	0	2	-5
-10	-9	-10	-9	-9	0	2	-5
6	-25	-27	-14	-13	-9	-12	6
7	-2	1	1	-6	-5	-9	9
-2	-12	-5	-6	-1	3	11	4
-2	-15	-1	-4	-4	1	10	-11
-12	-16	-8	2	-1	4	11	-13
-6	9	15	12	3	8	11	-11
8	-2	4	3	3	8	6	28
-32	11	25	10	3	-5	-12	-63
-4	-10	-2	-5	-7	-9	-8	-4
-3	-17	-27	-15	-9	-4	-7	0
-3	-17	-27	-15	-9	-4	-7	0
-3	-17	-27	-15	-9	-4	-7	0
[truncated: 4,740 more rows]
