# Supplementary material for: Flexible Virtual Reality System for Neurorehabilitation and Quality of Life Improvement
Source: Sensors (Basel). 2020 Oct 23;20(21):6045. doi: 10.3390/s20216045 (PMC7672612; doi:10.3390/s20216045)
Supplement: Supplementary file 1 [file sensors-20-06045-s001.zip › S4_EMG/User3/ExtensiePumn.txt]

2	1	-7	-4	-2	-2	-3	-3
-2	-3	-9	-5	-4	-4	-6	-3
-5	-6	-2	-3	-3	-1	0	0
-1	-3	-5	0	-1	-1	-1	0
0	-2	-4	-4	-2	-1	-1	-3
0	8	8	3	1	-1	-2	-2
-1	-8	2	4	-1	0	1	1
0	2	-1	1	-2	-2	2	-1
1	2	-1	0	-2	0	0	2
2	-2	-4	-3	0	1	0	3
-3	-4	-7	-1	0	-1	-1	0
-2	-6	0	1	-2	0	0	0
2	-1	-6	-3	1	0	1	-1
-1	-2	-1	0	0	0	-1	0
-1	-2	-2	0	-2	-1	-1	-3
-2	0	1	-3	-1	-2	-3	-1
0	0	0	-2	-3	-1	0	2
-1	-2	0	4	2	2	3	0
1	-5	-8	-1	1	0	0	0
0	-2	1	-1	0	1	-1	0
-2	-1	-2	-3	0	-3	-2	-1
-2	-5	-4	-2	-1	-1	-1	1
2	-2	-8	-4	-3	-2	1	1
0	-1	0	1	-3	0	3	3
2	2	5	0	1	1	0	1
-2	-1	1	-2	-3	-2	-3	-3
2	-3	-4	0	-2	-1	-2	2
0	2	0	0	-1	-1	-2	-1
-5	-2	-4	-1	-3	-1	-2	-6
-2	2	4	-1	-3	-3	-1	-3
1	-3	-4	-3	-1	0	1	-1
-3	-4	0	-2	0	-1	0	-2
-3	-4	0	-2	0	-1	0	-2
1	1	-8	-1	0	0	1	-1
-4	-4	4	0	-1	0	-2	2
-4	-1	9	1	-2	0	0	0
0	-1	1	-1	0	1	1	3
0	-2	3	2	0	1	-1	0
1	1	-2	-1	-5	0	0	-1
-1	-7	-3	-2	-4	-1	-1	-1
0	-4	-8	-6	-2	0	1	-1
0	2	-1	-4	-3	-2	0	1
2	4	-1	1	-2	0	0	0
-3	-4	7	3	2	2	1	-1
-1	0	-6	-3	-1	-1	-2	-1
-1	0	-3	-1	-1	-1	-1	-3
1	-2	-5	-1	-3	-2	0	2
4	6	4	-1	0	-1	1	2
-1	-7	-1	1	-1	1	1	-2
0	1	0	0	-3	0	-1	1
1	-2	5	0	1	-1	-1	-1
3	10	0	0	-1	-1	1	1
-4	-6	0	1	-1	-1	-2	-5
-2	-1	-10	-7	-2	-2	1	-1
-1	-6	2	-2	-4	-3	-2	-3
-3	-3	-3	0	-2	0	-1	0
3	-2	-5	0	2	0	0	2
-4	-7	-6	-3	-1	-1	0	-1
1	-3	3	2	1	1	1	2
-1	-3	-8	-1	-4	-2	-2	-1
-1	0	8	-1	0	-2	-1	-2
-2	4	13	5	-1	2	0	0
-3	2	1	-1	1	0	-1	-2
1	7	2	-2	-1	-1	-2	0
2	2	-6	-2	-3	-3	-2	-1
5	14	11	5	1	0	0	-1
1	0	-8	-8	-1	-2	-2	-1
1	-2	-8	-1	-1	0	0	0
6	6	-13	1	-2	0	-1	2
-4	-9	-2	-1	-1	0	-1	-3
0	5	3	-4	-2	-2	-2	-2
2	0	-11	-4	0	-3	-1	-2
8	7	4	-2	0	-1	2	7
2	-4	-14	-4	-2	-3	-3	-2
5	-2	-12	-9	-3	2	3	2
-2	5	12	8	0	3	2	1
-2	-9	11	6	0	1	1	-1
4	1	-11	0	-2	0	1	1
1	10	0	-6	-2	-3	-1	0
-3	-4	-18	-10	-3	-2	-3	-2
-1	-4	-9	0	0	-2	-5	-3
3	-3	-2	-4	-1	0	0	-1
-8	-5	-2	1	0	-1	-2	-8
3	4	-3	1	2	-2	-6	-4
7	1	-1	-1	-4	0	5	6
14	11	6	-2	-3	0	3	4
-34	-50	-2	-10	-8	2	1	-3
15	9	3	3	2	2	5	7
1	0	-9	-6	-6	-2	-4	-3
18	22	-3	2	0	3	2	6
-9	-17	5	0	-7	-5	-5	-3
-4	-9	-6	-7	-2	-6	-9	-6
-1	-8	-6	-2	-2	1	2	4
7	3	-1	-1	-5	-7	-5	-3
1	4	8	-6	-7	-18	-7	-3
4	11	-2	-3	-3	7	2	0
7	-9	-11	-5	-1	1	3	6
-30	-24	4	-1	-8	-12	-3	-19
-22	-11	1	9	1	0	5	-11
-13	-22	-20	-3	3	-3	-6	-2
7	8	-2	-8	1	-5	3	-1
-15	-27	4	7	6	12	5	-5
9	22	36	13	10	11	10	2
7	13	-13	-7	-4	-1	2	4
0	-6	-6	0	-4	-13	-10	0
-15	-25	-10	2	4	-10	-4	-18
1	-28	-47	-18	-6	6	8	17
4	1	11	10	10	10	14	15
3	10	13	3	1	3	-2	-4
2	7	-2	3	0	2	-7	-14
-1	0	-7	-1	-4	-1	0	3
10	12	-3	-2	-2	3	5	5
20	16	-2	-1	1	6	8	10
23	23	13	20	17	10	8	4
-3	-2	-1	-7	-8	-8	-10	-3
5	7	-11	-6	-10	-6	-4	6
-3	-17	-20	-4	1	0	3	5
18	2	-5	-6	-4	-8	1	4
-32	-18	-18	-4	0	14	1	-6
12	6	-1	-7	-9	-23	-7	3
-5	-9	2	-2	-2	-3	-3	-3
-4	-5	3	0	6	15	16	7
3	4	3	5	3	10	5	1
13	1	-2	1	-2	-6	-2	8
-14	-14	-6	-6	-6	-6	-3	-5
2	9	1	-7	-13	-23	-9	-5
-7	1	3	3	0	1	-11	-10
-18	-18	9	6	7	12	6	-6
4	14	9	-11	-8	-1	-4	2
-10	-2	0	-3	-4	14	-6	-12
-1	5	2	4	9	6	2	-1
13	7	9	7	0	-6	-3	-7
12	17	5	-5	-2	11	9	1
0	0	4	4	2	-10	-4	3
5	15	14	10	-2	1	4	5
3	5	1	-1	2	4	9	4
-18	-4	2	-5	-4	-8	-1	-13
-2	11	-3	-4	-3	13	9	5
19	19	0	-5	-3	-12	-11	1
-18	-29	-14	-1	0	-1	-1	-3
-13	-7	4	-3	-2	-4	-5	-10
9	13	5	-4	-3	2	7	12
12	5	-8	-2	0	8	15	19
-1	0	-10	-11	-6	-9	-9	-8
-1	0	-10	-11	-6	-9	-9	-8
-6	-3	12	-1	2	1	7	4
-10	-9	-9	0	2	1	3	6
-4	1	2	0	-1	0	-8	-9
1	-2	-4	0	1	-2	4	1
-3	-4	-7	0	-2	-2	-7	-8
-4	-3	-1	-1	-3	-6	-8	-10
-4	8	15	2	0	0	-1	-1
-8	-2	-12	-2	-1	0	-1	-1
9	10	17	8	1	3	2	1
9	20	16	0	2	-3	-4	-1
-3	-7	-13	1	3	-4	-9	-10
-3	-2	0	-6	-2	0	-1	-5
3	0	-2	-7	-3	-1	3	9
1	4	8	1	1	-2	0	5
-6	-6	-8	-2	-2	1	4	8
1	-1	2	2	-1	1	4	4
-1	1	1	-5	-3	1	0	-2
7	8	-1	-2	-2	-2	-3	2
-13	-16	-8	-3	-4	-2	0	-2
-2	17	30	6	-1	2	2	7
7	5	-3	0	1	2	1	-2
-1	-5	-8	-4	-1	-6	-5	-9
-4	-5	4	-2	0	1	2	1
4	12	18	8	5	7	7	1
-3	-7	0	0	-2	-1	-3	-4
3	7	-5	-5	-3	-2	-3	-5
4	5	0	-1	-1	1	2	9
-7	-9	-14	-8	-7	-5	2	-4
-2	-3	-6	-7	0	-2	-1	-1
3	10	16	0	-1	0	1	7
11	5	2	1	4	0	-3	1
-2	-1	-4	0	-1	-1	-6	-5
-1	11	-2	0	-7	-2	-2	-2
1	0	-6	-6	-2	-2	2	-1
-6	-11	-10	-2	-2	-4	-5	-6
1	-3	-5	-6	-3	1	1	3
-2	-2	5	2	-2	3	5	4
-6	-7	7	2	0	2	1	2
-2	-1	-8	2	-3	-5	-6	-4
-3	-9	-1	-1	-1	-2	2	1
7	-1	-1	-2	0	0	1	4
-6	5	-4	-3	-4	-2	-4	-9
-3	1	7	2	2	-2	0	-1
3	-11	-10	-2	-1	-2	-1	1
4	9	5	3	1	2	-2	-3
2	2	-4	-1	0	-1	-3	-7
-4	-10	-9	-7	-2	-3	2	0
-7	-2	1	1	-2	-1	0	-4
3	-3	7	3	2	1	-1	-2
2	5	7	2	-2	0	1	3
-8	-8	-3	-3	0	0	-1	-6
-5	3	5	3	-1	1	5	-4
-4	-8	0	1	0	1	-2	-3
10	8	4	3	4	7	2	3
-6	-2	3	0	-1	0	3	2
0	2	-2	1	-1	-1	2	3
-3	-2	-7	-5	-2	-3	2	5
1	-3	2	0	2	3	10	11
-6	-1	-9	-4	-4	-6	-7	-8
-2	2	13	2	-3	-1	-1	0
-7	-4	-2	-4	-3	-2	0	-1
5	8	2	0	1	0	0	-1
-1	-3	-5	-2	-2	-2	-1	3
-2	-9	-5	-5	-1	4	6	5
1	2	5	4	0	-2	-6	-5
2	1	-2	-4	-2	-1	-5	-1
-2	-6	3	-2	-3	0	0	-5
-2	-6	3	-2	-3	0	0	-5
-3	-6	0	-3	-1	0	-1	4
9	6	-10	-3	0	-3	-2	0
-3	-1	-4	-6	-2	0	0	1
-6	-15	6	5	1	-1	1	0
3	11	14	3	-3	-2	0	0
-4	-9	8	5	2	3	3	3
-1	6	5	0	-2	-1	-1	-3
-4	8	7	2	1	-1	-7	-7
-4	8	7	2	1	-1	-7	-7
-4	-8	4	4	-1	0	4	2
-4	-8	4	4	-1	0	4	2
3	7	-11	-11	-3	-4	-4	-3
4	11	5	4	-4	-4	-3	-2
-1	-2	-11	-4	-1	-3	-4	-3
-4	-4	-3	3	0	0	3	2
-5	-12	3	3	0	3	6	0
-2	-5	-9	-9	-3	-4	-5	-9
0	-7	-5	-2	0	0	1	3
3	6	-7	-4	-3	-6	-5	-3
-4	-1	-1	-2	0	-2	-1	0
0	3	-5	-2	-5	0	2	2
-1	-7	1	-2	3	2	2	1
-3	-3	-7	-1	-2	0	0	-3
2	-2	9	0	-2	-2	-3	-2
-6	-1	5	-1	-3	-3	-3	-5
6	3	6	7	0	2	-1	-2
-6	-13	-10	-4	0	-1	-3	-6
-3	-1	-3	-4	-3	0	1	1
11	8	7	2	3	4	-1	-5
0	3	9	6	3	0	4	4
4	9	2	-3	-4	-3	-6	-3
3	-2	-7	-2	-2	-1	0	-1
-7	-7	1	0	-1	-2	-5	-7
-4	7	-4	-4	-4	-3	-1	1
-1	1	12	5	0	1	-1	0
-9	-13	-15	-5	-2	-3	0	0
-2	-6	4	5	1	0	-1	0
-1	-11	2	8	2	5	5	2
2	5	5	0	-2	-2	-5	-3
0	1	6	3	1	0	2	2
-6	7	16	8	0	0	0	-2
-3	-7	-14	-5	-6	-5	-12	-17
0	-3	-4	-2	-3	-2	-2	-3
3	4	-3	3	1	3	2	7
0	1	-5	-2	-1	2	1	2
0	-3	4	0	1	1	1	0
-3	-4	-5	-3	-3	-1	-3	-3
1	1	-6	-2	0	-2	0	2
-2	1	10	1	-2	-2	-3	-2
2	-2	7	1	0	2	-1	-5
3	-11	-24	-9	-3	-4	-4	-1
6	5	1	-3	-4	-3	0	4
2	16	10	0	-1	-1	-7	-6
-4	-14	-8	-6	1	-1	1	-1
1	-6	-5	-1	1	0	0	3
-4	-1	3	4	-1	1	6	4
3	10	15	10	0	0	-3	-4
-2	-4	-1	-3	-1	1	-2	-4
-1	0	2	-3	-2	-1	0	1
-3	-9	-2	-3	-3	1	2	-1
-3	-3	1	1	-1	-2	-5	-1
3	10	-7	-7	-6	-3	-4	-5
-7	-12	-2	-1	-3	-3	0	-4
-5	-1	1	-1	-2	-2	0	0
1	18	28	12	0	1	-1	-6
-3	-5	-4	-3	0	-3	-3	0
1	-11	-9	-5	2	1	4	3
1	-11	-9	-5	2	1	4	3
-2	-6	-2	-4	2	-1	0	1
2	7	2	1	-2	-3	-5	-8
-3	-3	-3	6	1	2	4	7
-2	0	-1	-5	-3	-2	-4	-1
0	5	2	2	-3	0	-2	1
-6	-11	-23	-12	-2	-3	3	6
0	5	7	1	-3	-4	-8	-5
5	9	7	4	0	0	-1	0
0	-4	-4	-2	-2	-2	-6	-7
-3	2	3	-3	1	-3	-6	-18
-10	-10	-18	-7	-3	-4	3	2
1	11	17	3	3	2	5	9
-4	0	9	3	1	0	-3	-9
-8	-7	-2	-4	-3	-1	1	3
5	6	6	3	0	3	2	4
13	15	15	5	1	6	2	5
-9	-14	-9	-5	-3	-6	-4	-6
-1	-4	1	7	-2	1	-1	-2
-1	-4	-8	-5	0	-1	-2	-4
-4	-1	0	0	-3	-3	0	-3
-3	-8	-1	-1	-2	-2	-2	-2
0	-7	-2	-4	0	0	-1	-1
1	8	8	-1	-1	0	2	3
8	17	14	4	-1	0	1	3
0	-6	-20	-11	0	-2	0	-1
-5	-2	-2	-1	-1	-1	-4	-4
-1	-3	-2	-2	-2	1	3	4
-9	2	6	0	-2	-2	0	-2
-4	-13	-12	-2	1	1	1	-8
0	-2	1	2	1	1	0	-6
8	15	12	4	0	3	2	5
3	0	2	1	0	-1	-1	-2
-4	-2	5	-3	-1	-1	1	-1
3	3	-12	-6	-4	-4	-1	0
-4	3	11	3	-1	-2	-5	-8
6	4	-3	-3	0	0	-1	-2
4	4	-3	2	-1	-1	-2	3
-4	-7	-16	-8	-4	0	0	1
-3	-7	-3	-2	-2	0	1	2
-5	-13	-20	-9	-4	-8	-7	-10
-1	3	5	3	0	1	-2	-3
6	-2	-21	-10	0	1	7	8
-4	-12	-3	-2	-2	-1	-2	0
1	2	7	4	-1	0	0	2
8	9	2	-1	-1	1	-6	-3
1	-8	-15	-1	1	-1	-3	-2
6	14	2	0	-6	-2	-4	-1
-5	-8	-2	1	0	0	-3	-5
-5	-6	-3	2	-2	-3	-3	-6
5	14	13	5	3	2	1	3
-6	-9	-2	0	1	-2	-1	-2
-1	-4	-1	-2	-2	0	2	-3
-5	-12	-1	2	0	1	4	7
-3	-4	1	1	-2	-2	0	-3
-2	-5	-2	-1	-1	-2	2	4
-5	-6	-4	2	2	1	4	-2
-1	2	6	1	-1	-2	-3	1
-6	-10	-13	-3	-3	-5	-3	-3
9	13	-2	-9	-4	-1	1	2
6	4	-5	-5	-1	-1	3	3
-3	-6	6	3	-1	-1	-6	-8
-2	0	2	3	-1	-2	-8	-1
-1	0	8	1	-1	2	3	3
-2	-1	2	2	0	2	2	1
-3	-1	6	3	-2	-4	-1	-3
-3	-5	-3	-1	-1	-10	-5	0
2	1	0	0	1	1	6	5
7	13	10	2	-2	-1	-1	2
6	15	10	6	0	1	1	2
-5	-16	-5	-2	-1	0	5	2
3	1	-9	-7	-3	-3	0	0
-7	-7	-5	-2	0	0	0	-3
-4	-3	-2	-2	-2	-2	0	-1
2	6	-4	-1	-2	-2	-3	-3
-5	-11	-12	-2	-1	-3	-2	-3
1	5	1	0	-3	-1	0	-2
-1	-6	-5	-4	-1	-2	-5	-6
2	1	4	4	-2	-4	-2	-5
0	3	6	-3	-3	-1	-3	-2
0	1	3	3	-2	1	-1	-1
-3	-9	-6	-6	-1	0	1	0
-2	0	3	8	0	0	-1	0
-5	-10	-9	-7	0	-3	-2	-1
-1	1	-6	0	-1	-2	-7	-6
-2	0	-3	-4	-3	1	4	3
3	9	-2	-4	-2	-2	-3	-6
-1	-2	-4	-4	-4	-5	-6	-4
10	9	5	0	2	0	-3	5
-1	1	2	0	-2	1	4	-6
-13	-15	-10	-2	-2	-4	-2	-4
-3	3	16	5	-1	1	2	1
2	1	-7	-6	-1	1	0	0
-6	-13	-6	-2	-3	0	-2	-3
2	-1	3	-1	1	-1	2	2
1	3	4	-3	-2	0	2	0
4	10	-4	0	1	0	-3	-7
8	13	5	0	-1	0	3	4
0	-4	-5	-3	-1	1	5	10
-5	0	-5	-7	-4	-7	-11	-4
-1	2	3	4	0	1	2	1
0	1	3	0	0	0	-5	-7
2	6	-5	-1	-4	-8	-10	-9
-8	-10	7	8	5	3	1	-2
-4	1	-3	-4	-4	-1	5	-2
1	-2	-2	-3	-4	-2	-1	0
-5	-3	-2	-6	-2	-1	0	0
1	-11	-14	-5	-1	-2	-1	-1
-6	-19	-12	-3	-1	-1	-1	-2
7	10	4	1	-2	-1	0	0
1	-7	-4	-2	-3	0	0	2
2	5	4	1	-1	1	-2	4
-1	5	-2	-6	-3	-2	-3	-1
7	6	1	2	-2	-1	-1	-5
-2	4	6	0	1	2	4	2
1	1	-10	-4	0	-2	-10	-1
3	10	9	3	-4	-1	-3	-4
-2	-13	-4	1	2	-2	-4	-9
0	3	-9	-10	-5	-2	-1	-2
-1	-6	-1	0	1	2	6	6
-9	-7	-8	-5	-4	-2	0	-3
-4	-5	-1	0	-3	-1	-4	-2
-1	5	9	4	-1	-1	-1	0
-1	-2	-3	-1	-2	-2	0	2
0	7	16	7	-1	-1	1	1
-4	-12	-9	0	-2	-2	-2	0
4	6	-2	-6	-1	1	0	1
-1	-5	-6	-7	-2	-2	-5	-3
5	4	-6	-2	-3	-2	2	2
-5	-8	0	-3	-2	-2	-1	-4
-2	-3	-3	-4	0	-1	-3	-1
4	3	0	-3	-2	-3	2	7
8	7	14	1	-1	1	-5	-8
-3	-3	10	8	1	-2	-3	-5
-5	-3	-3	-5	-2	-3	-1	-1
1	-5	-4	-5	-1	-1	-2	0
-5	1	5	3	-1	0	3	1
8	14	-2	-2	2	0	-6	-9
-6	-15	-7	-3	-2	-3	-5	-5
0	-7	-18	-5	1	1	7	4
-4	-4	-9	-2	-1	0	3	2
-6	-5	-5	0	-3	-2	0	0
-3	-3	-2	-2	-1	1	0	0
-2	4	-2	-4	-3	-2	-5	-7
-1	-3	-4	-1	0	-2	-1	1
0	3	-1	-3	-2	-1	-1	-3
0	-7	-4	1	1	2	-1	0
0	-2	-2	0	-1	0	5	3
-3	-5	-5	-3	-4	-3	-3	-1
0	-2	-10	-8	-3	-2	-2	-2
5	0	-9	-7	-3	-5	-8	-8
0	5	16	5	0	0	0	-1
0	10	6	-1	-2	-2	-3	-2
5	-5	-12	-3	-1	-2	0	5
-2	-2	6	5	2	1	0	-2
-5	-7	-5	-3	-2	-1	0	-1
-2	-4	2	-3	0	0	-5	-8
-4	-1	0	-5	-3	0	2	0
-4	-7	-4	3	1	-3	-2	-3
13	8	-9	1	-2	0	-4	-2
-4	-4	7	3	-1	1	-1	-5
0	4	1	-1	-1	-1	-2	2
-3	5	-1	0	-5	-1	-2	0
-5	-7	0	-1	-2	-1	4	6
0	2	-4	-5	-1	-1	2	4
-6	-7	-9	-5	-7	-6	-6	-13
1	-2	-2	-3	1	1	1	-1
3	0	-11	-7	0	2	6	10
8	5	0	2	0	2	1	6
-5	-10	-10	-4	-3	-4	0	5
0	-2	-1	0	0	-2	-2	-2
5	10	-3	-5	-3	-2	-4	-4
-2	-7	-7	-3	-1	0	0	-1
-1	-1	9	5	2	-1	0	0
-1	2	-1	-4	-2	0	-2	-1
-6	-10	0	-1	-1	-1	-2	-2
10	8	10	6	-1	4	3	8
1	-2	4	2	0	-3	0	-4
-7	-16	-18	-5	-3	-4	1	1
-2	-5	0	0	1	0	-1	-2
5	12	16	5	-1	0	0	-1
-4	-3	9	6	0	1	1	1
-3	-5	-7	-4	0	-2	-3	-4
8	7	6	1	-3	2	-3	-3
0	-1	-2	1	0	1	1	0
-6	-13	-19	-17	-2	-1	1	3
5	0	-6	-6	-2	-2	-7	-13
-1	-5	7	1	1	-3	-3	-1
-2	-1	3	4	-2	4	7	6
-3	-2	-9	-4	-2	1	2	3
-3	-6	-1	0	-1	-1	2	0
-5	-3	1	2	-1	-1	-1	-5
-1	-4	-11	-5	-2	0	2	6
0	1	-8	-5	0	-1	0	0
-3	-5	-4	2	-2	0	0	0
3	3	4	2	0	-1	-3	-3
5	11	4	1	-1	-4	-12	-11
-3	1	5	7	-3	-2	-3	-4
0	2	6	0	0	-1	-2	-2
3	14	5	2	0	-2	-2	-1
-5	-9	-6	0	-2	-1	-4	-3
-3	-8	-8	-2	1	0	-1	-4
4	3	6	8	0	2	4	4
1	-2	4	3	-1	-4	-3	-3
-6	-5	0	0	-1	1	2	2
-5	-10	-2	1	1	2	5	6
3	8	5	1	-2	2	-2	2
-1	-1	-8	-6	-1	-1	-1	-3
-2	-2	2	-2	-3	-4	-4	-4
-3	-2	-2	0	0	0	0	-1
-5	1	11	3	-1	1	-2	1
-3	-7	-5	0	-1	-1	1	1
1	2	0	1	-2	1	1	1
-2	-1	-4	-2	-1	-3	-1	-2
-4	2	17	1	0	0	-4	-3
7	18	-6	-6	-5	0	0	0
-6	-11	22	14	3	4	4	3
11	30	15	7	-1	-6	-6	-7
0	29	35	8	3	3	3	1
3	14	3	4	4	4	4	1
12	31	-18	-9	-8	-5	-2	4
-6	-21	-8	6	-1	3	2	2
-8	-79	-49	-9	3	-3	2	2
3	39	42	22	-1	2	-4	3
-13	-21	3	8	7	1	0	1
8	19	-9	-7	-6	-1	3	3
-1	-1	-36	-14	-4	-3	-5	-4
16	-1	-34	-12	-4	0	3	13
-13	-6	10	5	5	0	-2	-8
10	8	7	3	3	1	-2	2
-5	-10	-2	10	3	0	2	-1
1	7	6	0	-3	-4	-5	-11
10	7	-41	-25	-10	-10	-8	-6
5	24	29	9	5	2	-4	-6
-10	-2	33	17	5	2	-3	-4
-10	-25	-36	-17	-6	-1	0	-5
-2	-16	-4	-4	0	-1	0	6
6	-15	-14	-2	4	2	5	8
-2	0	-16	-15	-10	-4	-1	-1
-6	-8	1	0	-3	0	0	-2
-13	11	10	-2	-6	0	1	-6
-1	-6	7	8	3	-2	-4	-6
-3	-21	-7	0	0	-1	-1	-6
5	3	1	-4	-5	0	0	2
-4	6	11	8	0	1	2	-4
-8	-2	2	-6	-3	-1	-3	-1
0	4	16	8	3	4	-2	-10
-5	-4	-7	-2	-6	-8	-2	4
-10	-13	-10	-14	-9	-15	-15	-18
-3	-5	-3	-7	-2	-7	-11	-10
0	5	1	-1	-8	-9	-21	-4
14	7	4	3	4	4	25	18
-3	-11	-22	-11	-1	-3	-5	0
9	11	9	7	1	8	5	17
-9	0	-13	-7	-1	-3	-4	-20
2	-2	6	-2	2	2	-2	-16
-4	-2	-1	3	3	13	13	-3
10	8	16	4	5	0	3	29
-2	0	0	-8	-4	-10	-9	-6
14	0	2	2	-1	-3	-9	3
-7	-7	-2	-1	-2	0	4	-3
-2	-2	-8	-3	0	-1	-3	1
-3	1	4	1	-3	-2	0	3
4	-1	-1	2	0	1	1	0
-4	7	17	0	-3	-4	-9	-4
3	11	17	4	4	2	3	2
6	5	9	2	0	1	2	0
-7	-5	0	8	-1	-3	-11	-14
12	-2	-5	0	-3	-2	-7	5
1	3	-13	-6	-3	-3	-1	-2
-23	-16	-6	-11	-7	-10	-7	-15
8	9	1	0	0	-3	-6	-3
1	1	2	-1	-2	0	0	-3
-11	-11	-11	-9	-1	-2	1	2
-2	-1	8	3	-1	-4	-8	-10
-6	-3	-2	0	-4	-6	-17	-19
-8	5	2	-3	-3	-2	4	4
3	1	6	6	0	2	7	14
-5	-3	11	11	-4	1	0	-5
23	1	-13	-12	-1	2	14	25
-3	-5	-11	1	-2	-4	-5	-8
-9	-10	-24	-9	0	-4	-4	-8
4	14	12	4	-1	0	-7	-6
0	-5	-7	-7	-4	-1	1	2
6	2	7	0	-2	-1	3	12
-6	-2	10	1	0	0	1	-7
-1	2	15	11	3	0	-4	-1
-4	-2	2	0	-3	-1	-2	-3
0	-9	-6	-2	-2	-3	-4	-7
-3	-1	-1	-2	-3	-1	-4	-2
4	2	0	5	0	-4	-9	-5
-3	-2	-7	-2	0	-1	-2	-6
1	0	-2	-3	-5	-3	-1	0
-4	2	5	2	1	-2	-2	-1
-9	-17	-20	-11	-2	-2	-2	-4
2	5	8	1	-3	-2	-4	-3
-7	-7	-13	-7	0	-2	-3	-7
0	5	0	6	0	0	3	3
-4	-10	-13	-7	-2	-3	-1	-3
-2	0	25	10	0	2	4	-2
0	-3	0	-7	-4	-3	-3	-2
-12	-6	11	3	0	-3	-6	-7
6	12	0	13	1	1	2	3
3	-4	-6	-11	-5	-4	-1	-2
1	-12	-17	3	0	2	1	0
-1	-6	-3	1	1	-2	-2	-4
-2	-1	3	-5	-2	-1	-1	-2
3	-4	-3	-4	-3	-1	-2	1
-2	4	7	2	-3	-2	0	-3
5	-2	-14	-3	2	3	3	3
-6	-11	-11	-8	-3	-2	-2	-3
-8	-3	5	-3	-5	-5	-8	-8
9	20	25	4	2	4	6	6
-3	-6	2	7	1	2	3	4
4	4	-18	-3	-3	2	1	3
-1	-8	-17	-5	-1	-2	-3	-4
2	1	1	-2	0	-1	-1	3
-1	-2	-1	-7	-1	-1	-1	-5
-2	10	6	-1	-2	1	-1	-3
-9	-4	16	4	-1	0	-1	-2
4	2	-8	-9	-2	-1	2	5
7	12	14	4	-3	-1	-1	1
4	-5	-4	-4	0	0	-2	6
-7	-5	-4	-2	-1	-2	2	-2
-3	3	2	4	0	3	6	6
4	-9	-23	-5	-2	-2	-2	1
1	9	18	9	2	4	3	2
2	3	-6	-3	-3	2	-2	-4
2	-22	-28	-1	2	-2	-1	1
-4	4	24	9	2	2	0	0
-2	0	5	10	3	5	2	3
-2	-2	-10	-6	-5	-4	0	1
-1	4	11	-4	-1	0	-1	-2
-2	-3	-8	-5	-2	-1	0	-2
3	5	3	5	1	2	1	5
2	7	9	4	0	0	1	-3
-8	-8	-5	-1	0	-1	1	2
2	5	-8	-12	-1	-2	-3	-3
0	5	6	1	-3	0	-1	-4
8	-7	-25	-9	-2	-3	-3	1
-1	0	10	4	0	2	2	0
-5	0	7	-4	-2	-1	-4	-4
4	-7	-24	-2	0	-1	0	0
-6	-1	8	-5	-3	-1	-1	-2
-2	12	30	14	2	0	-1	0
-2	2	11	4	1	0	0	1
-3	3	-4	-1	0	1	0	0
-1	-12	-16	-13	-2	-1	-1	-4
1	4	2	-2	-4	0	1	0
-1	1	-9	4	3	2	0	1
-4	-3	-9	-10	-4	-4	0	3
0	2	10	2	0	0	-2	-2
3	0	-24	0	0	-2	-1	0
-1	-3	-3	-2	-3	-3	-5	0
0	-3	-3	-11	-1	-4	-2	0
-6	-7	5	-6	-4	0	2	1
-2	6	6	4	0	-3	-2	-1
-1	-1	11	11	1	0	-2	-4
-4	-9	-14	-8	-1	-3	-2	-3
-2	0	-1	-3	2	1	2	2
-3	-9	-7	-7	-2	-4	-3	-6
3	3	1	2	3	-1	3	6
-8	-11	-4	-7	-2	1	4	2
-7	-9	-5	-9	-6	-4	-2	-3
1	9	17	4	1	2	1	3
3	-5	-4	5	2	-2	-2	0
1	7	7	-4	-5	-3	0	0
0	-12	-13	-12	-3	-3	-3	-2
-1	-3	6	8	0	0	0	-1
-6	-8	-14	0	-1	0	4	4
-2	-4	-6	-3	-1	-5	-2	-3
-3	-7	-14	-11	-2	-3	-3	-5
4	1	-18	-4	-1	-1	-2	-1
-5	-2	8	0	-1	0	1	1
1	9	5	8	2	0	-3	-6
-3	-15	-37	-15	-2	-3	1	-2
2	7	6	-5	-3	-6	-8	-6
4	3	9	4	-2	0	0	0
-5	-8	-6	2	-1	0	1	-1
-1	4	10	2	0	0	-1	2
8	8	15	4	2	0	-3	-2
6	11	4	-3	-2	-1	0	2
0	8	14	4	0	1	2	0
1	-4	-17	-7	-3	-1	-1	-2
3	12	20	7	0	1	3	4
0	5	1	1	-1	-1	-3	-2
0	0	9	12	2	2	2	2
-2	0	7	3	1	0	1	-2
-1	-1	10	11	3	3	0	0
3	-9	-19	-5	0	0	0	3
-8	1	14	1	-3	-1	1	-4
-4	-7	12	3	-2	-1	-1	-2
-4	1	-3	-1	0	-1	-5	0
-2	-15	-7	-2	2	-1	0	-3
-2	-15	-7	-2	2	-1	0	-3
-1	1	1	1	1	0	0	0
4	6	-4	-7	-3	-4	-4	-3
-2	6	12	3	-2	-2	-2	-1
0	-2	-22	-1	2	-1	0	3
3	11	13	5	-2	-1	1	-2
-4	-16	-31	-5	2	0	1	0
-3	2	17	8	-1	0	1	2
1	-6	-1	4	0	-2	1	-1
1	2	-6	-8	-5	-3	-4	-2
-2	-1	-1	-3	-4	-4	-5	-4
-2	5	25	3	1	1	3	1
3	7	3	-4	-1	-2	2	1
-3	-7	-9	-5	-2	-1	-3	-5
1	-2	-19	-4	-2	-1	1	2
-3	4	2	1	-1	-1	-1	2
-1	0	-10	-8	-3	-3	-2	0
-3	-3	-4	-1	-1	-2	0	2
1	5	11	6	1	-3	-2	-7
-2	-1	-3	-4	-3	-2	-2	2
2	3	4	0	-1	1	-2	-2
-3	-1	8	5	3	1	0	0
-2	2	12	-1	-1	-1	-3	-4
-4	-3	-17	-9	-2	-4	1	3
-4	0	-5	-7	-3	-2	-3	-7
0	4	9	2	0	1	-1	2
-4	-8	-5	-10	-3	-4	-6	-4
-1	-2	-2	-2	-1	1	0	0
-1	-1	-5	-8	-2	-4	-3	-3
4	1	-3	-3	-1	2	0	3
-6	-10	-1	-3	-1	-1	2	0
2	3	6	3	-1	-2	-2	0
1	0	-2	1	0	2	4	2
0	1	1	3	-3	-2	0	1
2	2	2	1	0	2	3	-3
-8	-5	0	-4	-4	-4	-6	-7
4	-4	-21	-11	-4	-4	-3	-2
3	6	8	-1	1	0	-5	-1
-3	-7	5	-2	0	0	0	0
-6	-5	-1	-11	-5	-3	0	1
-2	-2	5	-1	-1	1	6	2
1	14	3	10	1	3	-7	-4
-4	0	0	-2	-1	1	2	-2
-2	-3	3	-1	-2	-4	-6	-1
0	-1	10	0	-4	-3	-2	-4
3	-4	-22	-11	-2	0	4	6
-10	-8	-5	-6	-3	-3	0	-3
-6	-4	-3	-1	-2	-2	-4	-6
2	5	10	8	2	0	-2	-2
-1	-1	2	0	-1	0	-1	-4
3	-3	-7	2	-1	1	2	4
-1	1	-8	-5	-1	2	5	7
-2	-3	-1	0	0	-2	-4	-3
-1	-8	-1	-3	-2	-1	-1	0
2	4	-2	2	0	0	-4	-8
-3	-5	-1	-1	-2	-1	2	4
1	-1	4	1	-1	-2	1	-1
1	2	-2	3	0	-1	-4	-1
-1	-2	-1	-5	-1	-1	-2	-2
-2	-3	-8	-5	1	0	-1	-3
11	17	10	0	0	-3	0	0
-13	-3	19	7	-1	-1	-2	-4
3	16	18	11	0	2	-1	0
12	18	31	16	1	-4	-11	-3
-3	5	21	18	6	7	10	6
-8	-13	-13	-10	-3	-4	-4	-1
3	23	4	-17	-9	1	1	1
12	-5	-4	3	2	5	4	7
-10	16	-12	14	5	2	5	-2
-14	-43	-63	-1	-5	-5	-2	-2
14	0	3	-11	-3	-3	0	4
-1	-3	3	-4	-2	1	4	5
-19	-29	-15	-9	-4	-3	-5	-7
-10	-10	-7	-5	-6	-5	-3	-6
2	15	17	3	1	8	2	-1
15	1	0	7	1	1	1	4
0	-6	-31	-12	-8	-12	-12	-14
-13	-12	-13	-6	0	-8	-12	-13
-6	7	14	-2	-3	0	7	5
1	-1	-17	-3	-3	-4	-3	-3
3	7	14	7	1	5	4	7
4	-7	-17	-7	1	-3	1	7
3	4	19	8	3	1	2	5
7	-12	-37	-4	2	2	3	9
0	0	16	2	-1	-2	-1	-3
1	4	0	-5	-5	-6	-2	0
6	-11	-40	-8	-5	-3	-2	-6
-5	-22	5	2	4	0	1	0
-7	-23	-28	-7	0	0	-1	4
-6	9	2	-4	-5	-1	-2	-2
0	-12	-21	-6	-1	-1	1	-6
14	14	-1	0	-2	0	7	12
-11	-6	28	8	0	3	3	0
3	14	10	-3	0	-7	-10	-7
-11	-21	-28	-8	-4	-8	-11	-16
-5	-1	-2	2	-2	1	1	1
-8	-9	3	1	0	-5	-6	-6
0	0	-5	-6	-5	-2	-1	-1
-4	6	11	-4	-2	4	-6	-6
-6	-7	-1	-6	-3	-5	-4	-10
7	4	-3	11	4	-1	8	23
7	5	9	-2	0	-12	-14	-4
-5	-9	3	3	1	9	0	-3
0	8	9	2	1	1	8	10
17	17	21	8	-1	5	-1	6
16	3	19	5	-1	-1	4	30
7	8	17	-1	-2	-2	-4	3
-11	-10	-12	1	2	10	-3	-11
-2	-3	1	-3	-4	-15	-5	2
27	14	15	-5	-2	-2	9	29
-8	1	1	2	-2	-6	-2	-3
8	7	14	2	5	7	3	10
-16	-7	-3	-2	0	0	0	-18
9	7	-4	-3	0	-2	-11	-18
16	4	0	0	2	6	8	16
14	-3	11	-2	3	0	-1	26
-11	-8	-3	-3	-3	-1	-5	2
-4	-3	-9	-1	1	0	0	-2
-14	-10	-1	-3	-4	-9	-6	-8
-10	-8	-2	-2	-5	0	4	4
-11	-11	-16	-7	-3	-2	-10	-10
1	-1	5	-4	-4	-5	-3	-4
8	-7	2	-2	-1	-1	2	10
2	3	12	4	-1	1	5	4
-4	-5	-10	-6	-2	-4	1	-1
-12	-7	-2	2	-3	2	-1	-9
-6	-10	-2	1	-1	-2	-6	-9
-7	-8	-16	-5	-1	0	1	4
0	6	17	1	-1	0	-6	-11
5	-3	-20	-8	-2	-2	-4	-5
-9	-1	4	2	-2	0	1	-6
10	4	1	-2	3	1	1	-7
-10	-6	-3	0	-5	-2	-4	-9
5	-7	-10	0	-3	0	8	8
1	7	0	-3	-3	0	-1	-2
-19	-14	-9	-7	-5	-2	-3	-11
0	-3	-2	0	1	-1	-3	-2
6	0	-1	-3	0	-1	-2	6
-2	0	-9	2	-3	1	3	0
8	13	6	0	0	-1	3	6
-6	-10	2	-2	-2	0	2	-3
-2	0	6	4	-3	1	2	5
3	6	15	14	3	2	-3	-1
-2	-1	4	5	2	1	-2	-8
2	7	23	7	1	6	8	4
-5	-20	10	11	1	2	3	2
-12	-31	-15	-12	-2	-2	-3	-2
24	20	5	4	-1	0	8	9
20	34	6	8	1	0	0	3
9	22	11	-6	-5	-4	-2	3
6	-10	-22	3	3	1	5	3
0	11	1	8	-2	0	-10	-16
9	22	4	-3	-5	-3	0	3
-20	-40	-21	-4	-1	-1	-2	-4
11	-13	-35	11	3	5	-2	0
-13	-31	-46	-3	0	2	5	0
6	62	36	-9	-6	-3	-5	-2
2	-2	4	-5	-2	0	-1	0
-13	-29	-19	1	-3	-2	-6	-7
-1	-2	-16	-16	-5	-4	-10	-10
-13	-6	-28	-3	-3	-3	-5	0
-10	-18	-21	-10	-7	-1	0	4
5	-1	13	5	0	2	6	13
-12	10	12	4	-1	-2	-7	-10
-4	-17	-10	-6	-3	1	1	0
1	-9	3	4	0	2	1	-5
2	-9	-3	-8	-7	-5	-6	-6
14	15	-19	6	-2	3	5	5
-5	5	-1	5	0	-2	-1	-4
8	15	-2	2	-4	-3	-4	0
-2	-9	-4	-1	1	-1	2	7
-5	-4	0	-4	-4	-5	-7	-8
6	3	4	7	4	4	0	7
3	8	3	-3	-3	-4	6	9
-14	-11	-14	-1	0	1	-2	-11
3	4	4	3	0	5	-4	8
-5	2	-6	-1	2	3	3	-13
-4	2	3	-1	1	15	14	-19
-1	6	-2	-1	3	4	4	3
38	15	1	5	2	2	4	30
-7	-11	-14	-1	0	7	0	-16
-4	8	8	2	-3	-9	-11	-16
-18	-22	-21	-9	-14	-17	-6	-21
-14	-8	-5	-1	-7	-1	-14	-25
-14	-3	-6	-5	-5	-4	-9	-25
-6	-6	-6	-6	-5	-6	-5	-3
9	12	11	3	1	3	7	17
9	-1	-4	0	-3	2	-3	-3
15	-10	-11	-7	-2	-4	2	30
6	6	7	0	0	-1	4	15
-3	0	7	3	0	2	6	14
17	9	14	5	3	1	0	-1
2	1	5	0	0	-3	-13	-9
0	5	3	0	0	-2	-1	-1
2	-3	-5	-5	-4	-1	0	-2
-18	-9	-10	-10	-1	-1	-6	-5
-19	-12	-4	-8	-5	-3	-3	-7
3	-3	-13	-3	-3	2	1	-4
1	3	-1	-2	-4	-7	-4	5
4	-2	8	2	-1	0	5	8
7	3	5	-5	1	2	9	11
-8	-7	-3	-3	-3	-2	-4	-11
4	6	2	0	-2	-2	-1	-4
-5	1	-3	3	-2	-1	-1	-5
-11	-8	-2	-6	-3	0	0	-2
4	-1	-9	-2	-4	-2	2	2
3	-14	-16	-3	2	1	-1	1
1	7	3	5	2	0	4	8
2	0	-6	-7	-3	-5	-11	-6
-15	-9	6	-5	-2	1	-2	-5
-8	-10	-2	6	-2	0	-3	-4
4	-1	-5	4	1	-1	1	0
1	-7	-3	4	2	3	-1	-2
-4	-7	-13	-2	-4	1	1	1
-2	12	30	4	1	-2	-9	-13
-4	0	14	3	-1	-5	-8	-5
-8	-10	-8	-15	-4	-3	2	2
-4	-5	0	-3	0	0	-2	1
-1	-2	-3	-3	-5	0	-1	-4
-4	-8	-11	-2	2	1	2	-3
3	1	-4	-4	-1	1	4	3
9	10	2	0	3	2	2	7
-11	-13	-17	-13	-7	-7	-4	-4
-2	-5	-4	-4	-1	-1	4	4
-4	-3	2	4	0	-1	-3	-7
3	3	8	5	-2	-2	-2	1
0	1	8	0	-2	-1	-3	0
4	4	13	10	-2	0	-4	-4
2	6	19	4	-2	1	2	3
-2	-7	-10	-4	-3	-1	-2	-4
-4	1	0	3	1	-2	-5	-5
-3	-8	-16	-13	-1	-1	-2	-4
-5	-1	3	2	-3	-1	-5	-7
9	17	27	13	3	1	-4	-1
-2	-2	-2	5	-1	1	6	-2
-8	-6	-3	-2	-2	1	4	4
9	11	-6	-1	2	0	-3	1
-7	-7	2	4	0	0	4	-4
-5	-17	-23	-8	-3	-4	-2	3
-1	1	6	6	0	1	0	-1
-3	0	-11	2	0	-2	1	-2
-4	-2	-3	-1	-2	-3	-7	-9
0	4	4	-4	-2	-3	1	-1
-4	-3	7	0	0	0	-2	-4
13	-2	1	-2	0	1	2	7
3	-9	-14	-5	-2	-2	-2	2
-3	7	1	2	0	0	0	-3
6	10	5	9	1	1	-2	7
-7	-11	-12	-3	-3	-5	-5	-5
5	2	7	3	2	3	0	7
2	8	16	2	2	4	3	1
11	9	-10	3	1	3	-1	-6
-10	-14	-1	-6	-7	-8	-9	-10
-11	-4	-6	-8	-1	-4	1	-9
3	-10	-17	-11	-8	-6	-2	-4
2	-3	-4	-7	-4	-3	-2	-1
-6	-5	2	1	-1	-2	-3	1
-3	0	2	-13	-5	-3	-3	1
-2	0	8	10	0	3	7	7
-6	6	16	1	1	-3	-10	-17
0	3	-20	3	1	1	5	3
6	12	18	8	6	3	5	7
-7	-16	-7	2	0	1	0	0
-8	-6	0	-2	0	-3	-1	1
-12	-15	1	12	6	1	0	1
-23	-6	-4	-12	-3	-4	1	-1
26	24	28	20	2	1	1	7
4	-15	-48	-4	-1	-4	0	0
-4	-6	-20	-16	-1	-5	-3	-2
-4	12	12	-7	-4	-3	-5	-5
0	-24	-31	-5	-2	-3	5	7
-13	-30	-19	-10	-3	1	3	-2
3	-12	-19	-9	-5	-5	-6	-4
14	22	26	20	9	11	10	15
15	3	-20	-12	-1	-3	-3	4
17	13	-10	-1	4	2	1	5
-20	-9	9	-5	-3	-4	-6	-15
17	17	3	-3	-3	-5	-1	6
-3	-4	-9	3	1	3	6	7
-2	-2	-8	2	0	-6	-5	-12
-17	-17	-26	-9	-3	-7	-6	-7
1	4	6	0	0	1	-3	-1
-4	-3	-10	-5	-4	-3	-3	1
-2	-1	6	3	3	4	0	-2
-11	-8	0	-3	-2	-4	-8	-10
9	21	9	4	1	1	0	2
0	-1	-4	-7	-3	-1	3	10
-5	-5	1	3	-1	0	1	-1
-1	-3	-14	-7	-4	1	10	7
15	8	8	6	0	-5	-1	12
-8	-17	-18	-15	-7	-8	12	12
4	9	4	9	2	1	3	-10
-6	-3	-1	-1	-1	-1	-2	-17
13	7	14	8	3	-3	-18	0
-11	-4	5	-3	-5	-11	-12	-20
18	10	11	1	3	10	19	25
-10	-6	-11	-8	-2	-4	-17	-24
1	-10	-10	-3	-5	-9	-2	7
8	-6	2	-4	1	-7	-10	2
7	6	13	5	6	-1	-10	7
-1	2	0	-1	2	-1	2	3
2	4	3	-2	-4	1	4	2
1	7	-5	-2	0	1	3	16
1	-8	-3	-6	-4	-5	-5	6
4	4	-3	-2	-4	0	3	-2
-11	-5	5	5	0	-2	-6	-14
-5	-3	4	7	-1	-2	-5	-5
0	-5	-10	-9	-1	1	4	2
-2	-4	-2	-5	-2	-2	-6	-4
-10	2	-1	-5	-2	0	1	-5
0	3	7	7	1	-1	-12	-14
-3	1	5	1	0	2	1	-2
0	-1	-4	-6	-4	0	4	15
-8	0	2	0	-4	-6	-15	-22
2	1	9	3	-1	1	4	-3
-4	-8	-11	-10	-3	-4	2	-6
0	1	6	1	0	-1	-2	-6
1	-1	-14	-3	-1	-1	0	0
2	-6	-24	-6	-4	-2	-2	4
-16	-16	-9	-10	-4	-6	-10	-10
-9	-6	7	8	1	1	0	1
7	11	13	11	3	3	-1	-3
-2	-5	-15	-2	-2	0	2	4
-4	0	-6	0	0	1	6	3
4	1	1	-1	-2	-2	-3	-7
-4	-3	1	-2	-3	-1	2	4
-3	2	9	0	0	-2	-4	-5
0	-9	-12	-10	-2	-4	-5	-5
4	5	-4	-5	-4	-2	0	-2
-8	-8	-6	-1	-2	-3	-6	-7
4	-1	-5	-7	-2	-4	2	4
-2	0	-1	-7	-3	-1	-6	-5
-16	-12	5	6	0	4	0	-1
-2	5	14	18	3	2	6	6
-2	-43	-69	-32	-7	-11	-11	-1
-19	-2	72	22	-1	5	3	-2
41	22	40	9	4	4	0	5
17	-9	1	28	9	5	-1	4
-35	-23	13	-1	-3	-1	-4	-10
11	22	27	-6	-8	-2	-4	-5
10	17	5	-11	-1	-5	-2	0
-15	3	5	-3	-2	1	5	4
-4	-5	-6	11	2	7	10	6
-13	7	14	5	0	2	-2	-9
22	45	19	4	-1	-3	-2	9
33	38	12	4	-1	-3	-1	-4
12	22	36	19	6	0	3	3
-19	-42	-34	-10	-4	0	-1	-9
19	17	-12	-7	1	-2	-5	2
12	-12	-13	-3	3	-1	2	8
-16	-2	20	2	1	1	-1	-7
-20	-16	16	-5	-1	-3	1	3
-1	-15	-13	-3	-2	-4	-7	-11
6	26	22	16	3	7	10	12
7	9	25	-2	-2	3	-1	2
2	-5	-1	-12	-4	-7	-5	-6
-10	-12	-16	-7	-5	-3	-3	-4
0	-4	-1	4	-2	3	8	10
0	8	0	3	2	5	4	-5
2	-5	-9	-5	-3	-5	-2	10
13	24	20	8	6	4	2	4
2	4	6	2	-2	-6	-4	-14
-25	-5	0	-1	5	-3	-2	-18
-5	-2	2	3	1	4	3	-9
11	3	-12	-2	-4	-3	5	3
-22	-14	-11	-9	-1	-1	8	-6
0	-1	15	2	-3	1	3	6
17	13	12	5	3	-9	-3	17
6	5	16	11	2	3	9	2
-1	0	1	-3	-1	-5	-2	4
-12	3	2	4	-4	-7	-5	-12
-7	1	-13	-12	-4	-8	-10	-23
19	10	5	-7	1	-2	-7	2
-19	-12	-15	-7	-4	2	4	-9
-7	2	15	8	3	-5	-10	-15
-4	-9	-23	-8	-2	-3	3	10
-9	-8	-3	0	3	6	2	-11
5	2	-1	-1	1	-2	8	18
-1	-4	-4	5	-3	-3	5	7
-2	2	-4	11	0	0	-3	-10
6	4	6	-6	3	-1	-4	-4
-11	-12	-6	-6	-3	-1	-4	-17
12	-3	-21	-15	-6	-7	-3	7
-2	1	7	5	-1	-2	-4	-5
-5	-3	-6	-2	0	-1	-3	-7
-2	-8	-1	2	1	1	-2	-3
12	-9	-17	-6	-3	-7	0	9
-9	-5	-6	9	-1	-4	-9	-20
-4	-4	-9	0	0	2	3	5
12	4	0	0	-2	-7	-5	-4
0	-3	-9	-1	0	1	2	5
-5	13	7	1	1	4	4	6
4	11	15	-6	0	1	1	6
-12	-9	14	8	1	1	-1	-3
3	8	3	6	1	1	1	2
8	3	6	2	-3	0	0	3
-11	-17	-10	1	-4	-1	-3	-9
5	5	17	2	-1	0	-4	-1
-6	-10	0	-1	-4	-1	-3	-2
-5	-14	1	2	-1	-2	0	-1
10	1	-11	-1	-3	-1	4	9
1	3	7	2	0	0	-7	0
-10	0	4	0	2	-1	-2	-12
2	-2	1	5	0	2	6	3
9	10	-2	-4	-1	-1	-5	4
9	-13	-8	-7	-1	1	8	14
-2	0	-1	-2	-1	1	-1	-6
19	9	4	15	4	4	6	16
-4	-2	-10	-12	-1	-2	-2	0
0	0	-15	-8	-1	-3	-8	-8
-2	-4	-9	3	0	-1	-2	0
-10	-8	-23	-12	-3	-2	2	-2
0	-9	-19	-16	-5	-4	-1	-2
-2	1	4	1	1	0	-2	-2
12	9	4	0	-2	-1	1	6
-4	-2	1	6	-2	-2	-1	-5
-4	-2	1	6	-2	-2	-1	-5
-4	-1	-2	-8	-5	-5	-3	-8
4	1	-1	2	1	2	7	16
-5	-5	-7	-9	-1	-3	-2	-2
1	6	16	10	2	-1	2	6
-3	-3	-16	-8	-2	-2	0	4
-4	-4	-2	-5	-3	-5	-7	-5
-1	4	3	0	-1	-2	-1	-2
2	2	2	2	1	0	-4	-2
-11	-5	-8	-11	-3	-4	-8	-10
2	9	20	11	-2	0	1	3
2	-1	-7	1	1	0	0	-5
6	3	12	-8	-2	-1	0	0
11	0	-5	-1	-1	0	4	10
-3	-9	-17	-3	-1	1	2	2
11	0	4	6	0	1	-1	13
-1	3	3	-2	-1	-1	-4	-3
-8	-1	7	7	0	-1	0	-6
7	-4	-14	-5	-1	-1	1	6
-3	-6	-6	-6	-1	-3	-5	-6
-9	-3	3	2	-4	-4	-8	-8
-5	1	17	3	-1	3	1	-2
16	14	16	10	3	2	1	11
-6	-2	2	0	0	-1	2	-1
-3	-2	-1	-2	-3	-1	-1	-2
-6	2	3	2	-1	2	5	1
8	4	12	7	-1	1	1	9
8	4	12	7	-1	1	1	9
7	3	14	5	0	3	0	1
-4	-1	-3	0	-1	-3	-3	-5
2	-1	-1	2	2	-2	-3	-4
-6	-12	-17	-12	-3	-1	2	5
9	3	19	3	-1	0	1	3
-15	5	-5	-1	1	1	2	1
7	0	-5	5	4	0	2	-2
-11	-1	-18	-7	-1	2	0	0
12	23	-33	-16	-8	-6	-10	-5
-24	-22	17	19	5	7	7	5
8	-13	27	11	9	1	13	17
-10	14	10	-19	-13	-9	-14	-8
-8	-22	-10	-11	-4	-3	3	0
2	43	-4	5	6	2	2	4
9	27	34	7	1	-2	-3	4
2	6	-13	-20	-6	-3	0	4
8	18	-2	-7	-2	-3	-11	-15
-28	-34	-5	-9	-3	-1	-3	-1
25	18	-2	-1	-3	1	3	4
4	-1	37	15	3	0	-2	1
6	3	2	7	6	2	3	6
-7	10	21	-4	-2	-4	-9	-13
3	-13	-39	-15	-2	-4	-1	-1
-26	-7	-6	0	-4	0	0	-5
5	-7	4	7	4	2	5	-3
-5	-15	12	8	0	3	4	8
-6	-11	7	-8	-4	-5	-6	-6
-2	-5	8	4	-2	3	1	4
1	2	0	4	-3	0	2	7
5	3	-5	8	0	0	-4	-5
2	4	-6	-6	1	3	0	3
2	-2	5	5	-2	3	6	3
12	13	3	3	-3	-11	-17	-3
6	-7	-3	-2	4	9	17	25
-11	3	12	4	-4	-5	-7	-15
7	2	-9	-14	1	-8	-15	-32
3	12	11	-2	0	-2	-2	6
1	7	22	25	4	5	-4	-6
4	9	5	-2	0	-6	-10	6
-14	-6	-18	-11	-3	2	-5	-27
4	-6	-25	-11	-4	-3	3	9
19	10	-9	-5	-3	-4	-7	-14
-21	-16	-7	1	-2	-4	-1	-4
0	7	-9	-3	-1	4	4	-11
0	1	-3	1	-2	-3	-1	8
14	8	6	2	1	-3	-8	2
2	-4	-5	-6	-4	-8	-12	-12
3	-1	-4	-4	-1	1	6	12
2	3	-5	-1	-2	-2	0	3
-2	4	19	-1	0	4	6	5
-27	-20	14	10	-1	0	8	9
5	5	-3	-3	-1	1	0	0
8	2	0	2	2	0	0	7
-5	2	16	8	2	1	-2	-1
-3	-2	-13	-4	-3	-8	-16	-21
-13	-11	-9	-4	1	-1	-1	-3
0	4	0	1	-1	-3	-4	-8
0	0	11	3	-2	2	3	-1
-1	2	18	8	2	2	0	-2
-1	-14	-30	-12	-1	2	4	3
13	-6	0	-1	3	1	8	17
-4	-1	-7	-6	1	1	-11	-12
2	4	15	2	2	-1	1	-4
2	4	15	2	2	-1	1	-4
5	6	-2	1	-3	1	-2	-6
-1	-5	-2	-7	-2	-2	1	5
-5	-9	13	4	0	0	2	-2
-13	-13	-21	-5	-1	-2	-4	6
-1	13	8	0	-5	-5	-3	-5
7	-3	2	8	4	5	2	1
8	8	10	4	0	1	2	10
8	8	10	4	0	1	2	10
6	-11	-13	-5	-5	-3	-4	-3
-38	-34	-37	-22	-9	-5	-3	-14
0	-4	-16	-11	0	-2	-2	-11
4	8	12	5	-1	2	-1	5
4	2	0	-1	-2	-1	-3	0
0	-3	-8	-7	0	1	6	8
3	-12	-4	5	-2	2	1	8
-5	5	-4	3	-2	-1	-2	-2
-10	-14	-25	-10	-3	-1	2	-5
-7	-7	-3	-5	0	0	-5	-16
8	11	11	3	0	0	0	5
0	2	4	1	-1	2	6	11
-7	-12	-32	-9	1	4	8	4
3	1	-10	-7	-3	-4	-9	-11
-13	-15	-2	4	1	2	3	0
-23	-18	-5	-6	-3	-8	-8	-14
-1	6	13	4	1	1	-4	-5
5	6	0	5	-1	2	6	9
26	23	-4	-7	3	0	4	20
1	-2	6	-9	-4	-4	-4	-4
-5	-4	5	-4	-2	-1	4	6
21	33	16	19	-5	1	1	2
-13	8	19	15	6	5	0	-15
-5	-12	-7	-7	0	-2	-3	-5
0	4	-11	-5	-3	-2	-2	0
5	-1	-13	-7	-3	-4	-7	-5
3	-2	9	-4	-2	-1	3	12
4	-3	2	-3	-2	2	6	16
-4	-5	-9	2	0	0	-2	-7
-7	0	4	0	-3	-2	-1	-5
13	-1	-5	-19	-6	-4	2	25
-7	-4	2	2	2	6	16	6
2	-1	-2	3	-1	-3	-3	-4
-2	0	-7	2	-2	0	1	-2
0	-1	-1	-2	3	-2	0	-1
1	10	-25	15	3	5	1	-4
-7	-4	-4	-4	-4	-1	-1	-11
-1	3	-5	0	-3	-2	-8	-13
14	13	6	2	-2	0	4	10
2	-5	-3	6	1	-1	0	11
-14	-13	-18	-11	-2	-5	-12	-23
-1	-2	3	-9	0	-3	-2	1
-5	-8	-16	-3	-1	0	0	-2
-3	6	16	5	2	1	1	-5
-11	-11	2	8	2	2	1	-9
-1	-1	6	7	1	-1	-9	-3
9	14	19	8	2	6	10	11
0	8	-7	-2	0	2	2	-1
-7	-14	-17	-6	-4	-4	-5	-10
3	5	3	-2	-2	-4	-1	2
1	-2	8	0	-3	-3	-2	8
10	10	-4	4	2	2	2	3
-4	-10	-17	-12	-2	-5	-4	-7
-2	-2	-7	0	-2	-2	-2	-4
-10	-3	3	-1	-3	-3	-3	-6
-6	-9	5	1	-2	-3	-9	-2
-5	-22	-9	-8	2	3	5	7
-14	-16	-10	-6	-6	-10	-9	-14
-16	-29	19	10	1	-1	1	-3
17	-4	-1	2	-3	-3	4	10
27	12	-33	-3	-3	-3	-3	-3
2	-20	-4	-8	5	-2	0	8
-3	-27	-33	-20	-10	-8	-4	0
-6	12	1	-26	-2	-2	1	-2
24	28	0	7	1	0	-7	4
-13	-24	27	22	8	7	11	11
-9	-18	-19	-20	-5	-5	-1	-7
-7	-4	-7	14	5	-1	-8	-8
1	-24	-24	-3	-2	0	-1	-3
-8	-7	-7	5	0	-1	2	-2
-8	-7	-7	5	0	-1	2	-2
1	-14	-43	-4	1	-3	-1	3
5	19	10	2	2	3	2	3
13	16	31	4	4	-2	-9	2
9	3	-1	-3	-2	3	12	11
12	-13	-43	-4	1	-3	-11	-12
3	-2	-32	-10	-1	-2	0	1
2	-7	3	-6	0	-2	-1	0
-5	-5	3	-2	3	0	-5	-2
1	6	8	5	-2	-1	1	0
-2	-6	-16	-5	-6	-6	-13	-7
11	9	1	1	10	20	20	25
-14	-8	-11	-4	-7	-22	-10	-27
3	9	20	16	10	29	36	26
7	2	-6	-16	-13	-13	-5	-11
-6	-1	16	10	1	2	0	6
-3	6	28	7	-1	10	11	8
2	15	55	24	6	12	8	10
-10	-4	0	2	-2	-5	-4	-3
0	-3	6	3	-1	-2	-3	-12
22	13	5	6	5	4	9	12
-4	-8	-13	2	0	0	6	13
3	-3	-9	-6	-4	-5	0	5
-24	-18	-4	-4	-2	-3	-5	-17
-2	0	13	3	1	2	8	5
7	5	5	-2	-3	-3	-6	-3
-38	-26	-19	-3	-4	3	-3	-16
2	-1	-1	-4	-2	1	3	3
-11	-7	6	0	-1	-1	-8	-17
16	11	7	4	0	2	-1	3
6	2	1	0	-1	-8	-11	-8
1	1	-1	-9	0	-4	-4	6
2	-6	-19	-23	0	-3	1	6
-7	0	1	3	-3	1	2	-10
0	-2	-9	-6	-1	0	6	7
-15	-9	-7	-7	-4	0	-2	-13
10	10	21	5	1	0	4	3
-8	-8	-15	-8	1	1	1	-2
-5	-2	-2	-1	-2	-1	-1	-6
1	11	19	7	2	0	-1	2
0	3	10	8	1	6	9	8
1	-2	2	1	-3	-1	1	1
-25	-8	3	7	-2	0	-6	-20
2	-13	-3	8	-1	-4	-5	-7
-1	3	6	0	1	0	0	1
-5	-3	-19	-7	0	-1	-1	-4
6	-3	3	-1	1	0	3	9
-4	0	9	-2	-2	-4	-8	-12
-7	-6	-7	-6	-2	-2	1	-5
-4	-3	-3	-3	-3	-1	-2	-4
6	-1	-8	3	-1	-1	2	4
-1	-4	-7	-4	0	-2	-2	-2
1	-3	-5	-1	-2	-1	1	7
0	1	13	-5	-1	-4	-6	-9
-7	-2	-6	-5	-3	-1	-2	-5
-2	-2	2	0	0	-1	-5	-2
-1	0	0	-1	-1	0	1	0
-4	0	2	2	-1	-3	-6	-8
1	3	-2	0	-1	-3	-2	0
-5	2	1	-2	-2	1	2	-1
0	-7	-3	-2	1	2	2	-1
-3	0	-1	-2	0	-1	-2	-10
2	-7	-8	-9	-3	0	3	1
-7	-4	-4	-3	-2	-1	-2	-4
-3	3	4	3	1	2	5	5
6	3	-1	4	0	6	6	9
-5	-3	3	-1	2	-2	-2	-10
-11	-9	-3	-1	1	1	1	-2
7	3	-9	-15	-3	-10	-6	6
5	-4	-5	-3	1	2	4	5
1	12	16	5	1	-4	-5	-3
-4	-6	7	4	-2	-2	-4	-7
-1	-2	-6	-13	-7	-7	-9	-12
5	-12	-34	-14	-3	0	8	5
-6	-3	-12	-11	-3	-5	-9	-12
-13	-16	-7	-1	0	2	1	-2
2	2	2	-3	-1	-1	-1	5
-7	-4	2	-2	-1	3	-3	-8
4	6	13	12	2	0	-4	3
5	3	6	5	-2	-2	2	4
-4	-13	-12	-6	-4	-3	-2	-1
2	1	0	4	-1	1	-1	5
-3	-14	-27	-12	-2	-5	-4	-7
-1	-2	-13	-8	-3	-3	1	-3
-2	-5	-12	-7	-3	-2	0	3
-1	-2	-2	-3	-3	-1	2	0
-1	4	5	3	-3	0	-3	-4
-7	1	7	-9	0	1	0	0
-6	-12	-10	-13	-3	-4	-5	-6
-7	4	-5	1	1	1	-1	-3
0	-5	0	-3	-1	0	4	7
1	1	2	2	-1	-1	-1	7
1	1	2	2	-1	-1	-1	7
1	1	2	2	-1	-1	-1	7
0	-3	-5	-4	0	-4	-4	-6
-2	0	-2	-13	-4	-1	-1	2
-1	-6	-3	-5	-1	-2	1	0
2	1	-3	3	0	0	-2	1
1	8	8	5	-2	1	-2	-2
-1	-5	-2	9	-2	-3	-2	-3
-1	-1	1	-1	-1	-2	-1	1
-1	-1	1	-1	-1	-2	-1	1
-1	0	-2	-1	0	-1	2	-2
-4	-5	-2	-4	-1	0	-3	-3
-1	3	9	2	0	1	1	-3
7	-1	-6	4	-2	2	2	6
-3	1	2	0	-1	2	3	5
-4	-3	-1	2	-1	-1	-2	-5
-1	3	1	-2	-4	-2	-2	-4
0	-2	-1	0	0	-1	0	1
-1	-2	-1	0	-1	0	2	3
-4	-1	2	1	-2	0	-1	-3
5	-3	-8	-7	-2	-1	4	6
-3	1	2	1	-1	-2	-2	-5
-3	1	2	1	-1	-2	-2	-5
-3	-3	-5	-3	-1	-2	-1	-3
0	2	3	2	-1	0	0	-1
0	0	-1	1	-1	-2	0	-1
0	5	1	0	-2	0	-2	0
-3	-2	0	1	-1	-3	-3	-5
1	-1	-3	0	-1	-1	-1	-1
-1	-2	-2	-1	0	0	-3	-4
1	2	4	-1	0	-3	-1	-1
0	0	-3	-1	-1	0	2	2
-2	0	-2	-2	-1	0	0	-2
-1	2	3	1	0	-1	2	3
-1	0	0	0	-3	-3	-1	-2
-2	-2	0	-2	0	1	-2	-4
-1	-2	-2	-2	-3	-1	-1	-1
-3	1	-1	0	-2	-1	0	-2
1	-1	-2	-2	0	1	2	2
-2	0	0	-1	-1	-1	0	2
0	1	-3	-3	0	-2	-2	-3
-3	-4	-1	-1	-3	-1	-3	-4
0	-1	-2	1	-1	-2	0	-1
0	0	-1	1	1	2	4	5
-3	-1	-1	-1	-1	1	1	-1
-1	-5	-2	0	-1	0	2	1
-2	1	0	-1	1	-1	-3	-3
-1	1	-2	0	-3	-2	-2	-1
0	1	0	-2	-1	-1	0	-1
-1	-3	0	-2	-2	-1	-2	-1
0	1	1	1	0	2	-1	-1
-2	-1	-2	-2	-2	-3	-6	-7
-3	-3	-2	-2	-2	-2	-2	-3
-1	-1	-2	-1	1	0	-1	-1
-2	-1	-4	0	-2	-3	-1	-6
0	-1	0	0	0	0	-1	2
0	-1	1	-1	0	1	-1	1
0	-1	-1	-3	-2	-3	-3	-3
1	-2	0	2	-1	-1	-1	-1
-1	-1	-2	-1	0	0	1	0
0	-1	-1	-1	-1	-2	-2	-4
1	0	3	1	-2	0	0	3
1	-2	0	-1	-1	-1	-1	-2
0	0	-3	-3	-1	-1	-2	-2
0	-2	0	0	-2	-1	3	1
-1	-2	-1	-2	0	-2	-2	-1
-3	-3	-3	0	-3	-1	-2	-6
