# Supplementary material for: Flexible Virtual Reality System for Neurorehabilitation and Quality of Life Improvement
Source: Sensors (Basel). 2020 Oct 23;20(21):6045. doi: 10.3390/s20216045 (PMC7672612; doi:10.3390/s20216045)
Supplement: Supplementary file 1 [file sensors-20-06045-s001.zip › S4_EMG/User3/ExtensieUmar.txt]

0	0	0	0	0	0	0	0
0	0	0	0	0	0	0	0
0	0	-3	-2	-2	-2	-2	-5
0	0	-3	-2	-2	-2	-2	-5
-1	-1	6	3	0	-1	1	0
-1	-1	6	3	0	-1	1	0
-1	-1	6	3	0	-1	1	0
-1	-1	6	3	0	-1	1	0
1	1	1	1	-1	-1	-3	-2
-3	-5	-5	-2	-3	-3	-3	-3
-4	1	1	1	-2	1	1	0
-2	-6	-2	-2	1	-1	1	1
-2	3	2	-1	0	1	-1	1
-2	3	2	-1	0	1	-1	1
-2	3	2	-1	0	1	-1	1
-2	3	2	-1	0	1	-1	1
-3	0	1	2	-3	-1	-2	-9
-1	-3	-2	-1	1	1	-1	-1
1	2	-2	-1	-3	0	0	-1
1	2	-2	-1	-3	0	0	-1
3	0	1	-1	0	1	1	4
0	-5	-3	-2	0	-3	-2	1
-3	-1	0	-2	-3	-3	0	-2
-4	-2	-2	-1	-1	-2	0	-3
-4	-2	-2	-1	-1	-2	0	-3
1	-3	0	1	2	-1	2	0
1	-3	0	1	2	-1	2	0
-8	-2	-1	0	1	0	-1	-7
-8	-2	-1	0	1	0	-1	-7
-8	-2	-1	0	1	0	-1	-7
3	-2	0	0	1	0	-1	3
1	-3	-2	-1	0	-2	-1	-1
-1	0	0	0	0	-1	-1	-1
-1	0	0	0	0	-1	-1	-1
3	0	-1	-1	2	3	4	5
3	0	-1	-1	2	3	4	5
-1	-2	-2	-1	0	-1	-1	-2
0	1	1	-1	-2	-2	-1	-3
0	1	1	-1	-2	-2	-1	-3
0	1	1	-1	-2	-2	-1	-3
0	1	1	-1	-2	-2	-1	-3
-2	-4	1	-1	0	1	0	1
-2	-4	1	-1	0	1	0	1
-2	-4	1	-1	0	1	0	1
-2	-4	1	-1	0	1	0	1
-6	4	12	4	4	3	0	-2
9	1	-1	2	0	0	5	8
9	1	-1	2	0	0	5	8
9	1	-1	2	0	0	5	8
-5	2	0	-3	-3	-2	-5	-10
-1	-6	-2	-1	-2	1	0	-2
-1	-6	-2	-1	-2	1	0	-2
-1	-6	-2	-1	-2	1	0	-2
2	0	-3	-1	-2	-2	2	2
-2	-3	-7	-2	-1	-5	-2	-4
1	-6	-2	-2	-3	-4	1	2
1	-6	-2	-2	-3	-4	1	2
-2	-8	-4	-4	-3	-3	-3	-4
-2	-8	-4	-4	-3	-3	-3	-4
-2	-8	-4	-4	-3	-3	-3	-4
4	1	1	1	1	0	-2	0
4	1	1	1	1	0	-2	0
4	1	1	1	1	0	-2	0
-1	2	0	2	1	1	2	0
-1	2	0	2	1	1	2	0
-1	2	0	2	1	1	2	0
-1	2	0	2	1	1	2	0
0	1	1	-4	-1	0	-2	1
0	1	1	-4	-1	0	-2	1
0	4	3	2	-1	1	-1	-2
-2	-2	-1	1	2	2	2	-1
-4	1	-2	-1	2	-1	-1	-2
0	-2	-4	0	0	1	1	-1
2	0	-1	-5	-5	-5	-6	0
2	0	-1	-5	-5	-5	-6	0
-1	-2	0	0	0	1	2	0
-1	-2	0	0	0	1	2	0
-2	-2	-5	-3	0	-4	2	1
-2	-2	-5	-3	0	-4	2	1
-11	-2	-2	1	1	2	2	-1
-11	-2	-2	1	1	2	2	-1
4	-4	-1	-2	-1	-2	-2	1
1	-2	0	0	-1	-2	-3	-1
1	-2	0	0	-1	-2	-3	-1
-3	0	3	1	0	0	-1	-3
-3	0	3	1	0	0	-1	-3
-4	-1	-2	-1	-3	-2	-3	-2
-4	-1	-2	-1	-3	-2	-3	-2
-5	0	0	-1	-2	-2	1	-4
-5	0	0	-1	-2	-2	1	-4
3	0	-3	-2	-3	-3	-2	4
-2	2	3	0	0	-1	-4	-6
-2	2	3	0	0	-1	-4	-6
-2	2	3	0	0	-1	-4	-6
1	0	-5	-3	-5	-4	-2	3
2	-1	-1	2	0	-3	1	1
2	-1	-1	2	0	-3	1	1
2	-1	-1	2	0	-3	1	1
2	-1	-1	2	0	-3	1	1
-2	-2	0	1	0	1	1	2
1	-5	-5	-5	-1	-2	2	1
1	-5	-5	-5	-1	-2	2	1
1	-5	-5	-5	-1	-2	2	1
1	-5	-5	-5	-1	-2	2	1
1	-5	-5	-5	-1	-2	2	1
1	-5	-5	-5	-1	-2	2	1
1	-5	-5	-5	-1	-2	2	1
1	-5	-5	-5	-1	-2	2	1
1	-5	-5	-5	-1	-2	2	1
1	-5	-5	-5	-1	-2	2	1
1	-5	-5	-5	-1	-2	2	1
1	-5	-5	-5	-1	-2	2	1
1	-5	-5	-5	-1	-2	2	1
1	-5	-5	-5	-1	-2	2	1
1	-5	-5	-5	-1	-2	2	1
5	2	3	2	2	0	2	3
-1	-5	-2	-3	-4	-5	-6	-5
-1	-5	-2	-3	-4	-5	-6	-5
-1	-5	-2	-3	-4	-5	-6	-5
-1	-5	-2	-3	-4	-5	-6	-5
-1	-2	-4	-2	-2	-2	0	1
-1	-2	-4	-2	-2	-2	0	1
-1	-2	-4	-2	-2	-2	0	1
-1	-2	-4	-2	-2	-2	0	1
-1	-2	-4	-2	-2	-2	0	1
-4	-1	-7	-5	-4	-2	-8	-10
-4	-1	-7	-5	-4	-2	-8	-10
-2	0	1	-1	-3	0	3	0
2	-2	-2	-1	2	2	4	4
2	-2	-2	-1	2	2	4	4
2	-2	-2	-1	2	2	4	4
2	6	-3	1	1	-2	-1	-1
2	6	-3	1	1	-2	-1	-1
-2	-2	-1	-1	0	3	6	2
0	5	4	0	1	1	5	-1
-1	-6	2	-1	-2	0	0	1
1	1	-2	-2	0	-1	-1	-1
1	1	-2	-2	0	-1	-1	-1
1	1	-2	-2	0	-1	-1	-1
-3	-2	-4	-1	-2	-2	-4	-4
-1	-7	-7	-1	-1	-1	-1	1
3	-2	0	-1	0	-2	-2	0
3	-2	0	-1	0	-2	-2	0
3	-2	0	-1	0	-2	-2	0
7	2	1	0	-2	0	2	6
-1	-4	-2	-1	1	1	-2	-2
-1	-4	-2	-1	1	1	-2	-2
-1	-4	-2	-1	1	1	-2	-2
-1	-4	-2	-1	1	1	-2	-2
0	-2	0	-1	2	0	-1	0
2	-1	-1	-1	-1	-1	1	4
2	-1	-1	-1	-1	-1	1	4
-2	2	-1	-1	1	-2	1	1
6	7	6	1	-2	-2	0	1
0	-1	-1	-2	1	1	2	0
-1	0	-6	-2	-1	-2	-3	-2
-3	1	0	2	2	3	0	-5
11	10	11	0	2	3	3	-6
11	10	11	0	2	3	3	-6
11	10	11	0	2	3	3	-6
-2	-2	-6	0	1	-1	0	1
-2	2	2	0	-1	-1	-1	-1
-2	2	2	0	-1	-1	-1	-1
-2	2	2	0	-1	-1	-1	-1
-3	1	2	2	0	1	-2	-3
2	6	0	-1	0	-1	-1	-1
-1	-1	-3	-1	-3	-2	-1	0
-5	-2	-2	-1	1	3	4	0
-5	-2	-2	-1	1	3	4	0
-1	-1	-4	-2	-3	-3	1	0
-1	-1	-4	-2	-3	-3	1	0
2	2	-1	0	1	1	0	0
0	8	-4	-3	-4	-1	-2	2
2	6	5	2	2	2	1	2
-3	-3	-2	0	1	-1	0	-1
-3	-3	-2	0	1	-1	0	-1
-3	-3	-2	0	1	-1	0	-1
-4	1	3	0	1	-1	-2	-4
2	-1	-1	1	3	1	2	1
2	-1	-1	1	3	1	2	1
5	-5	-3	-2	0	-1	2	7
-3	-1	-1	0	-1	-4	-4	-4
0	2	-2	2	-1	2	1	-2
-2	-3	-4	0	-1	-1	-2	1
-4	1	-4	-2	-2	-1	0	-1
-3	-4	-5	-3	0	-1	1	1
0	0	6	2	0	3	3	1
0	0	6	2	0	3	3	1
1	3	-1	-3	-3	-4	0	-1
1	3	-1	-3	-3	-4	0	-1
-2	-4	-4	-2	-1	-1	-1	1
1	2	3	-1	1	-1	1	0
-3	-4	-2	-3	-4	-6	-5	-6
-3	-4	-2	-3	-4	-6	-5	-6
-3	6	-1	0	1	-2	-4	-8
-3	-1	0	-2	-3	1	-1	-1
-4	-3	-10	-10	-10	-7	-4	-3
-4	0	2	-2	-2	-3	-3	-6
-4	0	2	-2	-2	-3	-3	-6
4	3	-1	0	0	-2	-3	2
-3	-2	0	-1	-1	-2	1	0
-2	1	-2	0	-1	-2	-2	0
-3	-4	-3	-2	-3	2	1	-7
-1	-7	-4	-2	-1	2	1	0
-4	-1	0	0	-1	-2	-2	-3
1	-3	-4	0	1	0	1	4
3	-1	1	0	-1	1	1	3
5	4	3	-1	-2	0	4	4
-1	-1	-2	-1	-2	-1	-5	-1
-1	-1	-2	-1	-2	-1	-5	-1
-2	-2	-6	-1	2	0	-2	0
1	-3	-1	-2	1	-1	0	1
1	-3	-1	-2	1	-1	0	1
0	-1	0	0	1	2	2	3
0	-1	0	0	1	2	2	3
-1	2	0	-1	-1	-2	-3	-5
0	-2	-7	0	-2	-1	-1	0
0	-2	-7	0	-2	-1	-1	0
0	-2	-7	0	-2	-1	-1	0
0	-2	-7	0	-2	-1	-1	0
0	-2	-7	0	-2	-1	-1	0
0	0	2	-2	-3	-2	1	2
1	-1	-2	1	0	0	1	-1
1	-1	-2	1	0	0	1	-1
1	-1	-2	1	0	0	1	-1
1	-1	-2	1	0	0	1	-1
1	-1	-2	1	0	0	1	-1
1	-1	-2	1	0	0	1	-1
1	-1	-2	1	0	0	1	-1
1	-1	-2	1	0	0	1	-1
1	-1	-2	1	0	0	1	-1
1	-1	-2	1	0	0	1	-1
1	-1	-2	1	0	0	1	-1
1	-1	-2	1	0	0	1	-1
1	-1	-2	1	0	0	1	-1
1	-1	-2	1	0	0	1	-1
4	8	2	-1	-2	-1	-1	1
-3	-5	-6	-3	-2	-2	-3	-4
-3	-5	-6	-3	-2	-2	-3	-4
-3	-5	-6	-3	-2	-2	-3	-4
-3	-5	-6	-3	-2	-2	-3	-4
-3	-5	-6	-3	-2	-2	-3	-4
-3	-5	-6	-3	-2	-2	-3	-4
-3	-5	-6	-3	-2	-2	-3	-4
-3	-5	-6	-3	-2	-2	-3	-4
-3	-5	-6	-3	-2	-2	-3	-4
-4	-2	-1	-2	0	-2	-3	-5
-2	0	-2	2	-1	-2	-2	-3
-2	0	-2	2	-1	-2	-2	-3
-2	-4	-2	4	4	3	1	3
3	-1	-1	-3	-2	-2	0	3
-4	0	-3	-3	-5	-3	-3	-7
3	2	7	2	2	3	4	-1
3	1	1	-1	-2	-1	0	2
-2	3	-1	-2	-3	-2	-5	-1
-2	3	-1	-2	-3	-2	-5	-1
4	-1	-1	1	1	3	5	6
-3	-3	-3	1	-1	0	-1	-4
-6	0	-3	-3	-2	-4	-6	-10
2	-1	0	0	-4	-2	0	2
2	3	1	-2	0	1	2	1
3	-2	-3	-3	1	0	0	1
-1	6	4	-1	0	-2	0	-3
2	-1	-5	-1	-1	1	1	0
-4	-4	-3	0	0	-1	-2	-3
-2	-5	-6	-2	0	-3	-4	-4
-2	-5	-6	-2	0	-3	-4	-4
1	0	1	2	1	1	0	1
-2	3	4	-1	-3	0	-1	-2
1	-3	-3	-3	0	1	1	2
-3	-1	1	1	1	-1	-3	-1
0	2	0	-4	-5	-5	-2	-2
-3	3	0	-2	-4	-1	1	1
2	-2	-3	-1	1	0	-1	0
1	8	9	2	0	1	1	1
0	-2	-3	-3	-3	-2	3	-1
3	2	0	2	0	-2	-2	0
7	1	1	0	-1	2	5	9
-1	1	1	2	-1	1	-2	-1
-2	1	2	-2	-1	-2	-4	-4
0	0	-1	0	2	0	-2	-2
4	4	-1	-1	-2	-1	1	4
-1	1	1	0	0	0	-4	-1
-1	1	1	0	0	0	-4	-1
-1	-4	0	1	-2	0	2	-1
2	-2	-2	-1	-1	1	2	1
-6	-2	-3	-3	-3	-4	-4	-6
2	-3	1	1	-1	0	2	4
2	-3	1	1	-1	0	2	4
2	-3	1	1	-1	0	2	4
2	-3	1	1	-1	0	2	4
3	1	-3	-1	-1	-2	-2	-1
3	1	-3	-1	-1	-2	-2	-1
2	-3	-5	-2	0	-1	-1	-1
2	-3	-5	-2	0	-1	-1	-1
4	-2	0	1	1	3	4	8
4	-2	0	1	1	3	4	8
4	-2	0	1	1	3	4	8
-5	0	0	-2	-1	-2	-4	-6
3	-1	-3	-2	-2	-2	-4	-2
4	-1	-2	0	-1	-1	2	5
5	4	0	1	1	1	3	2
5	4	0	1	1	1	3	2
5	4	0	1	1	1	3	2
1	-3	1	-2	-3	-3	-6	-3
0	-1	0	2	1	1	-2	2
0	-1	0	2	1	1	-2	2
0	-1	0	2	1	1	-2	2
0	-1	0	2	1	1	-2	2
-3	-2	-5	-3	-3	-2	-4	-3
7	0	-3	0	0	1	0	4
-2	2	-2	-2	0	-1	0	1
-2	2	-2	-2	0	-1	0	1
-2	2	-2	-2	0	-1	0	1
0	1	4	2	1	1	2	-1
5	2	-1	0	1	-1	-1	-1
-9	-7	-4	-5	-4	-5	-4	-7
-2	0	2	0	3	1	3	1
-4	-6	-2	1	0	-2	-1	-3
-4	-6	-2	1	0	-2	-1	-3
-2	-2	0	1	0	1	0	0
-2	-2	-1	-1	-1	3	2	4
-2	-2	-1	-1	-1	3	2	4
-2	-2	-1	-1	-1	3	2	4
-2	-2	-1	-1	-1	3	2	4
-2	-2	1	0	-2	-4	-2	0
1	5	7	2	0	2	2	1
1	5	7	2	0	2	2	1
1	5	7	2	0	2	2	1
-5	-1	3	3	0	-2	0	-4
1	-2	0	-2	-4	-2	-3	-2
0	-2	-2	-2	0	0	1	-3
4	-2	-2	3	0	1	1	0
4	-2	-2	3	0	1	1	0
-3	0	-1	0	-1	-2	-1	-1
-3	2	-2	-2	1	-1	-3	-4
2	2	1	0	1	2	7	6
1	0	-3	0	-2	0	2	1
1	0	-3	0	-2	0	2	1
-1	-2	-2	-2	1	-2	1	0
-1	-2	-2	-2	1	-2	1	0
0	1	-1	0	-1	-1	0	1
0	1	-1	0	-1	-1	0	1
0	1	-1	0	-1	-1	0	1
0	1	-1	0	-1	-1	0	1
1	-5	-3	-2	-1	1	2	4
-3	-2	3	-1	-2	0	0	-2
-3	-2	3	-1	-2	0	0	-2
-3	-2	3	-1	-2	0	0	-2
-1	0	0	-1	1	-2	-1	-1
0	0	-2	0	1	2	2	2
2	3	4	1	-1	-2	-2	-4
2	3	4	1	-1	-2	-2	-4
2	3	4	1	-1	-2	-2	-4
-4	0	-1	-1	0	-1	-1	-3
-1	-2	-1	-1	-2	0	-1	0
3	-1	-1	-1	0	-1	-1	1
-3	-7	-2	-4	-4	-4	-5	-4
-3	-7	-2	-4	-4	-4	-5	-4
-2	-1	-5	-3	-4	-6	-2	-1
-2	1	-1	-1	-2	0	-1	0
-1	-1	-4	-2	-1	-1	-1	-1
9	-3	-3	-2	-1	1	3	8
9	-3	-3	-2	-1	1	3	8
-4	-2	1	-1	-1	-3	-3	-5
1	1	-1	-1	-1	0	1	-2
1	5	3	1	-2	0	-1	-6
-2	-4	-3	0	-2	-1	-1	-6
-2	-4	-3	0	-2	-1	-1	-6
1	-4	-5	-3	-1	-1	-2	4
1	1	1	0	2	1	2	0
-1	0	-2	0	-3	-3	-3	-2
-1	0	-2	0	-3	-3	-3	-2
-1	-1	-2	0	1	0	0	2
-2	7	2	-2	2	1	2	-1
-2	7	2	-2	2	1	2	-1
-2	7	2	-2	2	1	2	-1
-2	7	2	-2	2	1	2	-1
-2	7	2	-2	2	1	2	-1
-2	-2	-2	-1	-2	-2	-3	-3
0	-2	-5	-3	-3	-3	-2	-2
-7	-2	-2	-2	-2	-3	-1	-3
5	-2	-2	-1	-1	-1	0	2
-2	6	3	1	0	0	0	3
0	3	2	0	0	-3	-1	0
-2	-3	-1	-2	0	0	-1	-2
3	1	-3	-1	0	-1	1	4
2	-1	1	-1	-3	-2	2	0
-4	-4	2	-1	-3	-2	-4	-6
2	0	-2	0	-1	0	1	2
1	1	-1	0	1	1	1	2
-1	-2	-1	-2	-4	-1	2	2
-3	0	2	1	2	1	-2	-4
-4	0	-1	-2	-3	0	-2	-4
-4	-3	-4	0	-1	0	0	-2
-4	-3	-4	0	-1	0	0	-2
-1	0	0	2	0	1	0	-1
-3	0	-2	-1	0	0	-2	-5
2	1	3	1	0	0	1	5
2	1	3	1	0	0	1	5
3	-4	-6	-3	-1	-1	-1	-1
-5	1	3	1	-1	1	2	-2
-5	1	3	1	-1	1	2	-2
1	-1	-1	-3	-4	-3	-6	-8
1	-9	-2	-1	0	-1	-1	1
0	1	-3	0	-1	-2	-3	2
1	0	-1	1	1	2	3	3
-2	-2	-1	0	1	2	3	-1
1	3	3	1	1	-1	-1	0
4	-1	-4	-1	0	2	4	6
6	0	-1	1	1	0	3	3
1	-1	1	0	-1	1	3	2
1	1	-2	-2	0	-1	-1	3
-3	-1	-3	-2	-1	-1	-3	-6
-2	-2	-2	0	0	-1	1	1
4	-3	-2	-2	1	0	-3	-1
1	-3	-2	-2	-6	-2	2	1
4	4	-1	-1	-1	0	1	5
-2	-1	-3	-3	-1	-2	-2	-2
7	-1	1	-1	0	0	2	1
-2	-3	-1	-3	0	-2	1	-2
-2	-1	-2	0	0	0	-2	-4
-5	3	3	1	-2	-1	2	-1
-3	-5	-2	1	1	0	-3	-5
-3	-5	-2	1	1	0	-3	-5
-3	2	1	-1	-4	-3	-3	-5
2	7	5	1	2	2	0	3
2	7	5	1	2	2	0	3
2	7	5	1	2	2	0	3
2	7	5	1	2	2	0	3
2	7	5	1	2	2	0	3
0	-3	-1	1	0	0	-2	0
0	-3	-1	1	0	0	-2	0
0	-3	-1	1	0	0	-2	0
-2	1	0	1	1	1	0	-2
-2	1	0	1	1	1	0	-2
-2	1	0	1	1	1	0	-2
-2	1	0	1	1	1	0	-2
-1	-1	-1	0	-1	-2	-2	-2
1	-3	-2	-1	1	2	0	0
1	-2	-1	0	1	2	1	2
1	-2	-1	0	1	2	1	2
-1	-5	-2	0	0	0	-1	-3
0	1	3	4	1	0	2	0
0	1	3	4	1	0	2	0
0	1	0	-1	-2	-2	-1	0
2	3	-1	0	0	0	0	2
3	-1	-2	2	1	2	0	3
3	5	3	0	2	1	-2	-1
-2	-2	-4	-1	0	-1	-2	-1
-5	-1	0	1	-1	-1	-2	-5
1	0	-1	2	1	2	4	3
-1	-3	-2	-1	1	-2	-1	0
2	2	0	3	1	1	4	2
0	2	2	-1	-1	0	0	0
1	0	-4	2	0	1	-1	-1
9	3	2	1	1	1	0	5
6	0	3	0	0	-1	1	6
-3	-1	3	0	0	-1	-2	-1
-7	-3	-4	-4	-4	-2	-2	-1
-1	-7	-5	-4	-1	-2	-4	-4
1	3	0	1	0	1	1	1
-7	-4	-2	-1	-2	-3	-1	-3
-2	1	2	1	1	-1	0	1
-1	1	2	-1	0	-2	-3	2
0	-1	-1	-1	1	0	2	3
-7	-3	-1	0	1	3	-3	-8
1	0	-4	-1	-1	2	1	-1
-3	0	-2	-1	-1	0	-3	-5
-1	0	-1	0	0	-2	-4	-6
1	-2	-3	-1	0	-2	-2	-4
2	3	2	3	2	0	-1	-1
-4	-3	-4	-4	-4	-3	-2	-5
2	3	3	3	2	3	4	3
-2	0	-3	-2	0	-2	-3	-2
-4	-1	-2	0	3	2	-1	-5
0	-2	-3	-2	-2	-1	0	3
-1	4	5	1	-2	-2	-4	-3
-6	-6	-3	-1	-3	-2	-2	-5
0	0	-1	-1	0	1	-1	1
-3	5	3	-1	2	0	-2	-6
-4	-4	-1	-1	0	0	0	-5
0	1	-1	-2	-1	0	2	-2
-1	-5	-4	-2	0	-1	1	1
-3	-6	-5	-2	-4	-4	0	0
2	-3	-1	-1	-1	0	-3	2
-3	0	-2	0	1	1	-1	-1
-3	-2	-1	-3	-2	-2	-1	-1
-1	-1	-2	0	0	0	-5	-5
1	2	1	1	1	0	1	2
-1	1	-2	-3	-1	-1	2	4
-4	-5	-6	-2	-1	-3	-8	-6
2	-1	0	0	0	0	4	5
-1	-3	-6	-1	-1	1	2	1
1	3	-1	0	1	0	2	-1
5	3	-1	-4	-3	-2	0	2
1	-1	0	-1	-1	-2	0	2
-1	0	1	2	1	0	0	-1
1	7	7	0	-2	-1	-2	0
1	-3	-1	3	3	0	1	3
-6	-4	-3	0	1	2	0	-2
1	1	-1	-3	-1	-1	-3	-3
1	2	0	1	-1	-3	0	1
-1	-4	-3	2	-2	-1	-1	-1
-2	-5	-3	-2	1	2	4	0
1	-2	-2	0	-2	-2	0	0
-4	0	-1	-1	-1	-3	-2	-5
-5	-3	-3	-2	-2	-5	-6	-9
-1	-3	-1	-2	-1	0	0	0
6	2	0	-1	0	1	3	4
1	0	0	-1	-2	-1	-2	1
0	-1	0	0	-1	-2	-2	-1
0	1	-2	-2	-3	-1	1	-1
-6	5	5	1	-2	-1	-5	-7
0	-2	-3	-5	-1	-1	2	1
1	0	0	2	0	0	0	0
-1	2	-4	-1	-1	-3	-4	-4
-1	3	3	2	0	0	2	0
1	3	1	1	2	2	1	4
0	0	-2	-1	-1	0	0	1
-4	-5	-4	-3	-2	-3	-3	-1
-1	-3	-1	0	3	0	-1	2
-1	-2	-2	-2	-3	-3	0	0
-4	-4	-2	-1	-1	-2	-2	-2
8	0	2	0	0	1	3	1
-4	-1	1	0	-1	1	1	-2
-5	-2	-3	-2	-8	-6	-7	-8
2	2	0	0	-1	-2	-1	2
0	0	1	1	2	3	2	2
-2	-2	-1	-3	-4	-1	0	-3
-1	-5	-6	-3	1	0	1	0
3	-4	-2	-1	-1	-1	-2	0
-1	-1	-3	-2	-1	1	2	0
-1	-1	-3	-2	-1	1	2	0
-1	1	4	1	-3	0	3	0
1	3	5	0	0	-4	-4	-2
1	3	5	0	0	-4	-4	-2
-7	0	-3	0	-1	-1	-5	-5
-1	-4	-3	-1	-2	-1	3	3
0	2	2	-1	0	0	-2	-1
-12	-4	-1	0	-3	-4	-8	-15
-3	1	1	-1	2	3	3	0
2	-1	4	0	1	3	3	1
1	2	-2	-1	1	-1	2	5
-3	-4	-6	-1	-3	-1	-4	-3
-2	-2	-1	-2	-2	-1	-1	-1
1	-3	1	-3	-3	-5	-2	3
3	-2	-3	-2	-1	1	2	3
0	5	2	1	0	4	0	2
1	3	3	0	0	-2	0	2
2	1	-1	0	1	-1	0	0
0	1	-1	-2	-3	-3	-1	-2
0	1	-1	-2	-3	-3	-1	-2
0	1	-1	-2	-3	-3	-1	-2
-2	-1	2	0	-1	-3	-6	-4
0	-1	-3	1	-2	-1	1	0
1	-3	0	1	-2	-2	0	1
-5	-2	-3	-2	-2	-2	-3	-5
1	0	-2	0	2	1	-2	2
0	-3	-1	-4	-3	-1	-4	-2
8	-1	-2	0	0	-1	3	7
1	0	0	0	-2	0	-1	-1
-1	-1	1	0	-2	1	-1	0
-2	-3	-2	-1	0	-1	-5	-2
-3	-2	-3	-1	-1	-1	-1	-2
5	-2	-2	-2	-2	1	1	7
-1	0	-2	-1	-2	-2	-1	-5
1	4	5	1	-2	2	2	3
-4	-1	1	-1	-1	-1	-1	-5
-3	0	1	0	2	-1	-1	-2
-2	3	5	-1	0	1	-1	-3
0	0	0	-1	-1	-1	-3	2
2	0	0	-1	1	2	1	1
0	-3	-2	-1	0	-3	-1	1
-3	-4	-4	-1	-2	-1	-2	-2
0	0	1	0	-2	0	0	0
0	0	1	0	-2	0	0	0
-1	-1	0	-2	-4	-3	-4	-2
-2	0	-1	-2	1	0	1	-2
-3	-7	-2	-1	2	1	-2	-4
-1	-2	2	3	1	0	-2	-3
-2	0	-1	-2	-2	-1	-1	2
-1	-1	-1	-2	-1	-2	-1	-3
-2	1	0	1	-1	0	2	0
0	1	0	0	-3	0	1	-1
3	-2	-3	0	0	-1	-2	-1
-1	0	0	2	1	-1	-2	-2
-5	-4	-2	-1	1	1	-1	-4
-2	-1	-1	0	2	1	1	0
-2	1	-1	-1	-3	-3	-1	-1
-3	-1	0	1	0	-1	0	-4
3	2	2	0	1	-1	0	-1
-3	-2	-5	-1	-1	-1	0	0
-1	-3	-2	0	0	0	-1	1
-6	2	0	-1	-1	0	0	-3
-1	-4	-3	0	0	-1	-1	-3
3	2	0	0	2	1	-1	-2
-1	-3	-2	-4	-3	-3	-1	-3
-1	0	0	1	-1	-3	-4	-2
1	7	0	0	0	1	-3	0
0	0	4	-1	0	-2	3	3
4	6	3	0	-1	1	-3	3
2	-1	3	3	0	1	0	0
2	-3	-3	0	-1	0	5	4
2	0	-2	-1	-1	-1	2	0
12	18	-2	-3	-2	-1	-1	0
-1	-7	-2	-1	-4	-3	2	2
14	3	0	-2	1	2	6	13
-7	-10	-1	-1	-2	-1	1	7
-2	4	-1	-2	0	-1	-1	-6
1	0	1	-4	0	-1	-4	-3
4	1	-2	0	0	1	3	1
-2	-2	-2	2	-1	-1	-3	-4
1	4	1	1	2	2	0	1
-3	-7	-4	-6	-2	-2	-1	-2
1	2	0	2	0	-1	-3	-4
2	-1	-1	0	-1	-1	0	5
-3	-1	0	-1	-2	-4	-2	0
0	2	1	-1	-1	-2	-2	-3
-3	0	0	2	-2	-2	-5	-5
-3	0	-2	-2	-1	-2	-3	-5
0	-2	-2	-1	1	1	3	4
-1	3	2	1	1	2	1	3
-1	-4	-2	-1	-2	-2	-2	-2
-4	-6	-3	1	-1	-1	0	-2
-3	-5	-4	-3	-1	1	2	-1
2	-1	-4	-2	-3	-3	-4	-5
-2	-5	-4	-1	1	0	0	-3
0	-1	-2	-1	-1	0	1	-2
0	-1	-3	-1	-3	-2	-2	1
0	5	4	0	-2	-1	1	-1
-1	7	5	2	0	1	1	0
1	-5	-2	-1	0	-3	-4	-6
-4	-4	-2	0	2	0	-6	-6
-2	-2	3	1	-1	0	1	4
0	-3	0	-2	-3	-4	-3	-3
2	0	-2	-1	1	-2	-5	-5
-1	-2	-3	-3	-3	-3	-1	-2
-1	-3	1	0	-1	1	2	2
3	4	4	2	0	0	3	5
-3	1	0	0	1	-2	-1	-4
0	-2	-1	0	-1	-1	-3	2
-1	-7	-3	0	0	0	0	3
-1	-5	-7	-2	-2	1	0	2
-2	-3	-1	-1	-1	1	4	-3
-2	-2	-3	-2	-3	-2	1	0
2	0	1	-1	-1	1	2	3
-3	-2	-2	-1	0	-2	-5	-5
3	2	1	-1	-2	-2	-4	-1
0	2	2	1	-1	-2	-1	0
-3	-3	-3	-1	-2	0	-2	1
-3	-3	-3	-1	-2	0	-2	1
-3	-3	-3	-1	-2	0	-2	1
-4	0	-1	-1	-3	-5	-2	-3
-1	-2	-1	-1	0	2	1	-4
-1	-2	-1	-1	0	2	1	-4
1	1	-1	-1	1	-2	1	0
1	-2	-1	-1	-1	-1	-2	-1
3	4	0	-1	-4	0	-1	-1
3	4	0	-1	-4	0	-1	-1
-1	-2	-2	-4	-1	0	-1	-2
2	-2	-1	-1	1	2	2	2
-2	1	1	0	0	-1	-3	-7
-5	-4	-4	-4	-5	-3	-3	0
-1	-4	-6	-2	-3	-2	-1	-2
4	12	11	5	1	2	3	4
0	0	0	0	1	1	1	2
0	-2	-2	-1	0	0	1	-1
3	-1	-3	-1	0	1	2	5
-1	2	0	0	2	1	-1	4
-13	-3	-3	-2	-1	-1	1	-8
2	0	0	1	-2	-2	-1	-1
2	-3	-1	-1	0	1	3	2
2	-3	-6	-5	-2	0	-3	0
1	-3	-5	-2	-2	-2	-1	-4
-1	2	1	2	2	2	4	2
-6	0	0	0	2	3	4	-3
0	0	0	0	-3	-5	-6	-2
0	-1	1	-1	-1	0	0	-3
-5	-1	1	-2	-2	-2	2	-2
4	0	2	1	0	-3	-3	2
0	-1	0	0	1	3	1	1
-2	-2	-6	-2	-1	1	0	-1
-7	-5	5	1	-1	1	1	-1
-5	5	3	1	0	0	-3	-8
0	2	-1	1	-1	1	6	2
2	2	2	1	0	3	1	0
2	2	4	0	1	0	1	-1
-4	-2	7	3	3	3	0	-3
-3	-5	-12	-6	-2	-1	0	-3
-1	-6	-8	-2	-1	0	-1	1
-1	-2	-4	-2	0	0	-2	-4
1	2	2	-1	-3	0	2	0
0	0	0	-3	-3	-1	-1	-1
-1	0	-1	-1	-1	-2	-1	0
-2	-1	-3	-1	-1	-1	1	2
4	-6	-4	-1	-1	-2	1	7
0	-1	-9	-3	-1	-2	3	-2
-3	-2	-3	-2	0	-2	-2	-4
-3	-1	-6	-2	0	-3	-2	0
0	2	5	0	1	0	0	1
-2	-3	-3	-1	-1	0	-7	-6
1	12	15	1	1	0	0	1
-7	-8	-6	-3	-2	-2	0	-7
-3	-4	6	2	0	1	-1	-4
-1	10	8	3	1	0	0	-3
-4	-2	-7	-1	2	2	2	3
4	-2	-3	0	0	1	0	-1
-1	1	2	-1	1	4	1	2
2	7	6	3	0	-1	-1	4
-1	1	-3	-2	-3	-3	-4	-2
-5	0	-4	-2	-3	-1	-5	-8
4	-6	-5	1	0	-2	0	5
-5	-8	-12	-4	-3	-4	-5	-10
0	-1	-1	-1	0	-2	-1	-3
-1	2	2	3	1	2	0	-1
-2	5	4	2	1	0	-4	-7
-4	-1	-10	-7	-3	-2	-1	-2
-4	9	8	2	-2	-1	1	1
2	6	6	2	-1	0	-2	-3
-1	-5	-4	-3	-1	-1	0	-1
1	0	1	3	2	1	2	4
1	3	-1	0	2	0	1	2
-1	-1	-1	0	-1	-3	1	3
-4	-1	-2	-2	-2	0	1	-2
-3	-1	-2	-3	-4	-4	-5	-7
0	2	-1	0	2	2	2	1
1	2	1	-1	1	-1	0	-1
0	-4	-8	-4	0	0	0	-2
-1	2	7	1	2	2	1	3
-1	9	9	3	0	-3	-1	-2
0	4	10	6	2	1	0	5
1	-6	-7	-3	0	1	4	3
0	-8	-4	-1	0	-2	-3	1
0	8	3	1	-3	-2	-2	1
-1	-1	1	0	0	-2	0	-1
-3	-3	-5	-4	-2	0	1	-3
-2	8	8	1	1	2	0	-4
1	-4	-6	-3	1	0	3	5
-1	-4	0	0	-2	-1	1	0
-1	-4	0	0	-2	-1	1	0
-3	-5	-5	0	-2	0	1	-3
-3	5	3	1	-2	-1	-1	0
1	-3	1	-1	1	-1	-4	-2
0	-2	-3	-2	-1	-1	-1	0
-4	-6	-4	-5	-5	-6	-2	-2
-6	-15	-11	-3	-2	-1	-5	-8
-2	-3	0	-1	-1	0	2	2
-1	3	8	4	2	0	-2	-2
-2	0	-4	-3	-5	-3	-1	5
-3	-8	-6	0	0	0	1	-3
-4	-9	-8	-3	-2	-1	-1	0
-4	-16	-11	-5	-4	-3	-1	-2
-2	2	1	0	-1	2	1	0
-3	2	3	-2	-2	-4	-1	-6
5	-5	-3	-1	-1	0	-1	1
-1	-4	-1	0	0	-1	-1	1
1	8	3	0	-2	-1	0	3
0	-1	-4	-2	-2	-1	0	-1
-1	-6	-6	-3	-2	-2	-1	-2
-1	-1	-3	0	1	1	2	0
-3	-4	-4	-1	-1	2	2	-3
0	-3	-4	-3	-2	-4	-2	-3
-6	0	1	-2	-1	-3	-3	-5
1	1	1	0	0	-2	-1	2
3	3	3	2	0	1	0	-1
2	4	4	0	4	2	3	3
-3	-3	1	-1	-3	-2	0	-5
0	2	-10	-1	0	1	1	-1
2	-2	-2	0	-1	-1	-1	0
1	3	4	0	-1	0	-2	-1
0	-13	-6	-2	-3	-4	-5	-4
2	-2	2	0	0	0	1	6
1	-10	-8	-3	-2	-1	-2	0
0	0	-3	-2	-2	-3	-4	-4
-7	-7	0	-3	-2	-4	-3	-5
-3	-4	-2	-2	-1	0	0	0
1	10	12	1	1	1	1	3
1	3	0	0	1	0	0	1
-1	3	-3	-3	-4	-2	-1	0
6	2	-1	-2	-1	-1	1	5
1	-3	-4	0	0	0	-1	-3
0	-4	-3	-1	-2	0	-3	-2
-5	-1	-4	-2	-1	-1	-3	-9
-5	2	0	-1	-2	-4	-5	-4
0	-1	-2	0	1	-1	2	2
-3	-3	-3	-2	-1	2	1	-5
-2	4	5	2	1	2	-2	-4
2	-4	-3	-1	1	-1	-1	-1
-2	-2	-1	-1	-1	-1	-1	0
-2	-2	-5	0	-1	1	2	1
-2	-7	-3	0	-1	0	2	0
0	-3	-1	-1	-3	-2	-1	2
-9	-13	-16	-4	-3	-4	-4	-8
-1	-2	-3	-2	1	1	1	1
2	2	1	-1	0	-1	-2	-1
1	-10	-10	-3	-2	-1	1	1
-2	1	0	-1	-1	0	3	-2
5	-5	-6	-1	1	2	5	6
0	-2	-6	0	2	0	-4	0
0	8	10	5	-1	-3	-6	-4
0	8	10	5	-1	-3	-6	-4
-2	-3	-5	-4	-4	-4	-1	0
2	-4	-2	1	-1	-1	-4	-3
-1	-16	-19	-2	0	2	4	1
2	-1	0	0	-1	-1	-4	-3
4	-8	-7	-2	-2	0	-3	-1
-3	3	4	-2	0	0	0	-5
3	23	17	4	1	-2	-4	-5
-7	-14	-9	-4	-4	-1	0	-1
2	-6	-5	-2	-2	0	0	4
2	10	6	2	3	2	2	0
-1	-1	0	1	0	-1	-2	-2
-4	-7	2	1	1	-3	-2	-2
4	9	3	0	-2	0	0	6
-2	-4	-1	0	0	-1	2	0
3	-1	-2	-2	-2	-3	-1	-4
0	1	0	1	0	-2	-3	-3
0	5	3	0	-1	-1	-1	2
-1	4	4	-1	-1	-1	-1	-1
-3	-3	-1	1	0	-3	-6	-12
-5	-10	-9	-3	-1	-2	0	-3
-8	-6	-6	-1	-3	-2	-5	-12
0	-4	-5	-1	-3	-3	-2	2
3	7	-3	0	-1	1	1	5
-1	-7	-10	-3	-2	-3	-2	0
0	-2	-3	-2	-1	-3	-2	0
1	1	10	2	1	0	1	1
0	10	7	-1	-4	-2	1	5
-3	-2	2	-2	-1	-3	-4	-3
0	-1	-8	0	-1	2	2	-1
3	-3	-7	-2	0	1	6	4
2	7	11	2	-1	-4	0	3
-5	0	3	0	1	-1	-2	0
-4	-6	-5	-2	-1	-2	-4	-10
1	1	1	-2	-1	0	3	5
3	5	-3	-3	-1	-3	-2	0
9	0	-2	2	-2	2	1	9
-7	-17	-7	-5	-2	-3	-3	-9
-2	-8	-12	-3	-3	-2	-2	2
-1	-3	4	-1	-3	-1	2	2
2	-8	0	-1	-1	-2	-3	-7
1	3	-1	-4	-2	-2	3	3
-2	4	4	0	0	-1	-1	0
-8	-13	-2	-3	-1	-2	-4	-9
-3	12	0	2	0	-1	0	-5
-1	-3	-11	-5	-3	-1	-2	-5
-9	4	7	3	2	-1	-1	-7
11	6	-4	-2	0	0	0	0
-2	-8	-4	0	1	0	1	-4
-4	2	-1	-3	-4	-3	-8	-9
-6	-5	-1	2	0	0	0	-1
-4	-4	-11	-2	-1	0	-1	-4
-7	-22	5	1	0	-3	-2	-1
-3	0	-14	-6	-2	1	2	-3
3	-1	-1	0	0	3	3	1
4	24	14	2	0	0	1	-1
-7	-19	-2	1	1	-4	-2	-2
-2	-6	-6	1	0	0	-1	0
2	-3	-3	-1	-2	-2	-1	5
6	-4	-6	-3	0	2	4	6
4	9	-3	-2	-2	-1	-1	6
3	10	5	1	-2	0	0	-5
-3	4	2	0	0	0	-1	-1
12	7	3	0	-2	-1	1	6
7	4	-1	-1	-1	0	3	7
-9	-12	2	0	0	-2	-4	-2
3	11	1	-2	-4	-2	-2	-3
-6	-2	0	-2	1	0	0	-6
3	-8	-1	1	-2	-1	-1	-1
-9	-2	-1	-2	-2	0	-2	-6
2	0	1	-2	-4	0	3	-1
-8	-15	-10	-4	-1	-1	0	5
3	3	-2	-5	-4	-1	-1	0
-3	-6	-1	0	-1	-1	0	-3
13	9	-3	0	-1	0	1	9
1	-2	11	3	-3	-1	1	7
-5	-9	-7	-1	-1	0	2	0
1	9	-3	-4	-3	-3	1	1
4	5	6	1	-1	-1	1	1
2	1	-12	-3	-1	0	0	0
0	2	-1	-1	-1	1	-3	-5
0	15	0	-3	-3	0	-3	-5
0	-5	-10	-4	0	-2	-1	-2
-6	-12	-1	2	0	-2	1	-1
-6	9	8	-1	-3	-1	-4	-8
-1	-6	3	-1	-1	-1	-1	-3
-2	-11	-6	0	-2	-2	-2	-3
2	12	18	1	-1	-2	-2	-4
-2	-3	-9	-2	-1	0	-1	0
-2	-6	-10	-2	-2	1	0	-1
7	2	-4	-1	-1	1	2	4
0	11	-4	-1	-2	-2	-2	0
-7	-6	-9	-1	-4	-1	-1	0
0	3	-1	0	1	-1	-1	-2
1	-1	-2	-3	-2	-3	-2	-5
-2	-2	-6	0	1	0	2	-3
6	-8	0	-1	1	0	0	3
-7	-4	-8	-4	-2	-1	-1	-1
3	12	15	2	0	0	-1	-1
-2	3	-5	-4	-1	0	3	4
-2	7	7	0	0	-1	2	-5
-5	0	-1	0	0	0	-1	-6
-4	-3	-7	-1	0	1	1	2
-2	-4	-9	-2	0	2	3	3
-9	-12	4	1	-1	-3	-6	-12
-4	6	0	-1	1	0	-1	-6
1	-3	11	4	-1	-1	-4	-7
-3	-3	-10	-1	-2	1	4	7
1	-6	2	7	2	1	-1	1
2	1	-9	-5	-1	0	2	3
-4	-9	-3	-11	-5	-2	-3	0
-7	4	9	3	1	1	0	0
-4	-8	1	-1	-1	-4	-2	-4
2	-8	-19	-9	-3	-1	2	5
5	19	22	7	1	-2	-1	6
2	2	9	3	0	-2	-7	-10
-2	9	17	5	1	1	2	0
-2	2	-11	-4	-2	-1	3	1
4	-2	4	5	1	2	2	-4
-4	-4	-12	-5	-3	-2	-4	-5
-8	-3	-8	-8	-1	0	-3	-23
-2	0	-5	-2	-2	-3	-6	-2
-2	-8	-5	0	-1	-2	-2	6
2	-3	-2	-3	-2	-2	0	3
-18	-15	-13	-3	-3	-2	-4	-12
-2	-1	10	4	3	2	3	-1
6	0	-21	-10	-8	-9	-8	-9
-15	5	19	8	5	2	1	-5
4	-3	-9	0	1	2	3	7
2	-1	0	1	2	3	5	3
-2	-4	1	0	-1	-4	-6	-11
5	-6	-9	-2	-1	3	4	7
3	-2	-8	-7	-4	-2	-1	10
-11	5	6	0	0	-1	-2	-13
2	2	14	2	2	-4	-8	-10
-3	-3	-13	1	-1	-1	-1	-1
6	-8	-9	-1	-1	1	3	11
-5	9	17	5	1	-1	-5	-10
3	2	-3	-2	0	-4	0	1
-6	3	7	1	-3	-3	4	5
1	-9	-11	-4	-1	0	-4	-7
-2	6	6	-1	-1	-2	0	0
-3	-13	-4	-2	-3	0	-1	6
5	6	0	1	-3	-3	-3	4
3	15	14	3	-3	0	0	0
-6	-10	-2	-1	-1	0	0	3
-16	-6	-3	-5	-5	-7	-6	-8
2	-1	-1	1	1	1	4	7
-3	-4	-1	0	2	1	-2	1
-2	-2	-7	-2	-1	1	-1	-1
-6	8	5	2	0	1	0	6
-6	8	5	2	0	1	0	6
5	-2	2	3	2	0	-3	-4
5	-2	2	3	2	0	-3	-4
0	1	-1	-1	2	-1	0	-4
-11	-2	1	0	-2	-4	-8	-10
1	-1	1	0	-2	0	-1	-6
-2	-11	-4	0	-1	2	0	-8
-2	-11	-4	0	-1	2	0	-8
-8	-2	-5	-4	-4	-3	-3	-4
2	-3	0	1	-2	-1	-5	-1
0	-1	-1	-3	-2	-1	1	3
3	2	2	2	1	3	3	3
3	2	2	2	1	3	3	3
3	2	2	2	1	3	3	3
-2	-4	-4	0	-3	-3	-3	-4
0	1	1	3	-1	1	2	4
0	-4	-5	-3	-3	-3	-1	7
0	-4	-5	-3	-3	-3	-1	7
1	4	0	-1	-3	-2	-2	-2
0	-3	-6	-2	0	-1	-7	-7
-1	-3	-4	-2	-1	-2	-1	-1
0	0	-2	1	1	0	2	2
8	-1	3	2	0	-1	6	17
-1	-4	-1	0	1	0	2	0
13	2	5	3	1	3	6	9
-13	-6	-4	-1	-2	-2	-7	-20
-5	-6	-7	0	0	-2	-5	-7
-5	-6	-7	0	0	-2	-5	-7
6	0	-1	-2	3	3	6	8
5	-1	2	1	1	1	0	4
0	0	6	3	3	3	0	0
1	-4	-6	-4	-2	-2	0	-2
1	-4	-6	-4	-2	-2	0	-2
-9	7	4	3	0	2	3	0
2	10	14	1	-2	-2	0	2
-4	-5	-3	-2	-4	-6	-12	-11
-3	3	2	-1	-1	0	-3	-7
-3	3	2	-1	-1	0	-3	-7
0	-1	-2	1	-1	-1	-2	2
13	5	-1	-1	-4	-1	1	16
-2	-4	-3	-2	0	-1	0	0
-1	0	-2	0	-2	-2	1	-1
0	3	2	1	-3	-3	-2	4
0	4	-2	0	-1	0	0	0
-2	2	0	-2	-1	1	0	-2
-1	-4	-4	-3	-1	-2	-1	0
-1	-4	-4	-3	-1	-2	-1	0
0	4	4	-2	-3	-3	-6	-3
-3	-1	-5	0	-1	-1	-1	-3
1	-2	-3	-3	-1	-1	1	3
8	12	5	0	-1	-2	0	-5
1	-1	-2	-2	-5	-4	-3	2
-3	-6	-7	-1	0	0	-2	-6
-2	-3	2	1	1	1	-2	1
-2	-1	1	-1	-2	-2	-1	3
-1	-6	-5	-3	-1	-3	-3	0
6	-5	-7	-1	0	3	8	4
6	-5	-7	-1	0	3	8	4
6	-5	-7	-1	0	3	8	4
1	13	15	3	0	0	1	2
-4	6	4	0	1	-1	-4	-7
-3	-1	2	-2	-3	-4	-2	-6
-3	-1	2	-2	-3	-4	-2	-6
0	11	5	0	1	-1	2	5
4	9	7	3	3	3	2	2
-4	-2	0	1	-1	0	-4	-7
13	9	8	3	0	-2	-10	-17
13	9	8	3	0	-2	-10	-17
13	9	8	3	0	-2	-10	-17
-6	-1	-2	-3	-1	-1	0	0
-8	-3	0	-1	1	1	-1	-2
10	6	-1	-3	-4	-4	-4	7
1	-1	-7	-2	0	-1	3	4
-5	3	3	0	2	-2	-1	-1
6	10	17	2	1	1	3	4
-2	-5	-10	-3	-2	-5	-5	-2
-1	4	3	1	-2	-2	-3	-5
-1	4	3	1	-2	-2	-3	-5
-6	-3	-4	-1	1	0	-1	2
-2	-9	-14	-5	1	-2	0	-1
-2	-9	-14	-5	1	-2	0	-1
-1	-6	-2	-1	-1	0	-1	-3
-1	-6	-2	-1	-1	0	-1	-3
-1	-6	-2	-1	-1	0	-1	-3
-1	-6	-2	-1	-1	0	-1	-3
3	0	2	-1	0	3	0	0
3	0	2	-1	0	3	0	0
3	0	2	-1	0	3	0	0
3	0	2	-1	0	3	0	0
5	6	2	1	1	2	3	8
5	6	2	1	1	2	3	8
2	4	2	0	1	1	1	2
2	4	2	0	1	1	1	2
2	4	2	0	1	1	1	2
-2	-3	-3	-1	-1	0	-2	-3
-2	-3	-3	-1	-1	0	-2	-3
-2	-3	-3	-1	-1	0	-2	-3
-1	-1	0	1	1	2	1	-2
4	-2	-2	0	-2	1	2	1
-1	1	0	0	-2	-1	0	-2
-3	3	3	2	1	0	-1	-6
-8	4	18	6	3	3	3	-6
-2	-4	-7	-3	-2	0	-3	-8
2	-4	-7	-1	0	-1	1	-2
-2	-3	-1	1	0	0	0	-4
-2	-3	-1	1	0	0	0	-4
-2	-3	-1	1	0	0	0	-4
-2	-3	-1	1	0	0	0	-4
2	-2	-5	-4	-3	-3	-3	-4
-2	-6	-6	-2	-1	-1	-3	-3
1	0	-2	-1	0	-3	-3	-3
-3	-3	-2	-1	-3	-1	-2	-4
-3	-3	-2	-1	-3	-1	-2	-4
-2	-1	-2	0	-1	0	1	1
0	-2	-2	1	1	-1	0	4
-3	1	0	1	2	2	1	-2
2	-4	-5	-4	-1	-2	-1	-1
2	1	0	1	0	0	1	4
0	-1	0	-1	-2	0	-2	-3
1	0	1	-1	-3	-6	-1	0
0	2	-1	0	-1	2	0	1
-6	-4	-4	0	0	0	0	-1
7	9	-2	-3	-1	0	1	8
-6	-12	-6	-2	0	1	-3	-8
2	-1	5	0	-2	0	2	1
-5	-8	-4	-3	-2	-4	-5	-9
-4	-2	-2	-2	-2	0	-3	-4
0	4	-3	-2	-2	1	-1	3
3	0	1	0	1	-1	1	1
3	0	1	0	1	-1	1	1
3	2	1	-3	-2	-4	-3	2
-1	6	4	2	-1	-1	1	1
-5	-8	-8	-4	-2	-3	-3	-2
5	7	2	0	2	2	4	3
-1	-9	-1	2	1	3	2	2
1	-5	-5	-2	-1	0	1	-3
7	0	-1	0	-2	-1	0	8
-5	-9	-8	-4	-2	-3	-3	-7
-3	-1	3	1	2	1	0	0
-1	11	15	4	1	1	-3	-2
1	6	5	0	0	1	1	-2
-5	-7	-8	-3	-2	-2	-4	-5
-1	-4	-5	-2	-3	-1	1	-1
-3	-2	-4	-3	-1	-2	-4	-6
-4	-4	-4	0	-1	-1	-1	1
-2	-7	-4	-1	2	4	4	1
-5	-1	2	1	1	0	0	-1
2	5	2	0	-1	-2	-1	1
-2	-2	1	-1	-1	0	-1	-1
-3	0	-3	-2	-1	-3	-3	-4
12	-11	-7	-1	0	3	3	12
-1	-2	-4	1	1	0	2	6
4	4	3	1	2	4	4	4
-8	3	2	-2	-2	-2	1	-1
-8	3	2	-2	-2	-2	1	-1
0	6	8	2	2	2	1	-9
7	-10	-7	-3	-2	-3	-1	3
0	-6	-2	-1	-2	-4	-5	0
0	-6	-2	-1	-2	-4	-5	0
0	-6	-2	-1	-2	-4	-5	0
1	2	3	2	0	0	-1	-1
0	1	-1	0	-1	-2	0	-1
-2	-4	-8	-3	0	0	-3	-1
-6	0	5	1	-1	1	-1	-1
13	19	6	2	1	4	10	11
-2	-5	-4	-3	-1	-1	-2	-1
-1	-5	-3	-3	-3	-3	-2	-1
-3	-2	-3	0	-2	-3	-3	1
-2	-6	-3	-1	0	-1	1	1
5	4	6	0	1	3	5	4
9	3	2	0	1	2	5	7
-3	-7	-9	-4	-1	-1	0	-3
-7	1	-7	-4	0	-3	-4	-10
3	2	4	1	1	1	0	-1
1	3	-1	-1	-2	-1	0	2
0	-4	-3	-1	-2	-1	2	-3
1	1	3	-1	-1	-1	1	2
0	-1	2	2	4	3	-1	2
0	-1	2	2	4	3	-1	2
3	-4	-13	-4	-1	1	2	3
-2	0	-3	-2	-1	1	-2	-4
-1	0	2	0	-1	-1	2	1
0	1	-1	-1	-1	0	0	0
-1	3	-1	1	-2	-2	-4	-5
2	6	6	0	0	-1	2	3
2	-6	-4	-2	0	1	3	-1
4	-1	-3	0	-1	-1	0	2
4	-1	-3	0	-1	-1	0	2
0	5	8	2	2	0	-1	-5
-6	-7	-6	-2	0	0	1	-1
-3	7	4	0	0	-4	-4	-7
-4	-7	-7	-2	0	-4	-6	-2
-2	-2	2	1	0	1	-2	1
-2	-2	2	1	0	1	-2	1
0	-2	-2	-1	-2	1	2	-1
1	-1	-3	-3	-4	-4	-3	-1
5	-1	-7	-3	-2	1	2	2
-6	-1	-1	2	2	1	-1	-8
0	1	2	0	1	1	-2	-5
7	0	-1	-4	-4	-3	-3	4
-3	-1	-1	-1	0	-1	2	-3
-5	-4	-2	-2	-2	-2	-2	-4
-5	-4	-3	-2	0	-3	-2	1
1	3	5	3	1	0	2	2
2	9	2	-3	-2	1	0	6
-2	-9	-2	0	-1	-3	0	0
-2	-9	-2	0	-1	-3	0	0
-2	-8	-9	-3	-3	-3	-3	1
-2	-8	-9	-3	-3	-3	-3	1
-2	-8	-9	-3	-3	-3	-3	1
0	-3	-1	1	0	-1	-1	2
0	-3	-1	1	0	-1	-1	2
0	-3	-1	1	0	-1	-1	2
0	-3	-1	1	0	-1	-1	2
0	-3	-1	1	0	-1	-1	2
-4	-3	-3	1	1	1	3	4
0	-3	-5	0	0	-1	-1	4
0	1	-2	-1	-3	-3	-3	0
0	1	-2	-1	-3	-3	-3	0
0	1	-2	-1	-3	-3	-3	0
-4	-3	-5	1	0	0	-1	0
-4	-3	-5	1	0	0	-1	0
-4	-3	-5	1	0	0	-1	0
-4	-3	-5	1	0	0	-1	0
-4	-3	-5	1	0	0	-1	0
-4	-3	-5	1	0	0	-1	0
1	0	-3	-3	-1	0	0	1
1	6	4	1	-1	0	2	0
1	6	4	1	-1	0	2	0
1	6	4	1	-1	0	2	0
-2	8	8	1	0	1	1	1
6	-1	-2	-3	-2	-3	1	11
6	-1	-2	-3	-2	-3	1	11
6	-1	-2	-3	-2	-3	1	11
6	-1	-2	-3	-2	-3	1	11
-4	-3	-3	-5	-4	-2	1	-1
-1	0	1	1	1	-1	-3	-8
0	0	1	0	-2	-3	-2	1
4	-3	-6	-2	-3	-1	-1	-2
-1	-5	-3	-1	0	-1	0	2
-1	-10	-4	-2	0	2	0	-1
0	4	1	-1	1	0	1	-2
0	4	1	-1	1	0	1	-2
9	2	1	-2	-1	-1	-3	-4
9	2	1	-2	-1	-1	-3	-4
2	-4	-7	-3	-1	0	1	3
-2	-4	-7	-1	0	1	1	0
1	-1	-1	-2	-2	-3	0	1
1	-1	-1	-2	-2	-3	0	1
1	-1	-1	-2	-2	-3	0	1
2	-2	-5	-3	-3	-3	-4	0
-5	-5	0	2	-1	1	-1	-4
-3	-1	-2	1	3	0	-2	-1
0	2	-5	-1	1	1	2	0
0	2	-5	-1	1	1	2	0
-2	1	1	0	0	0	-1	-2
1	-1	2	-1	0	1	-1	1
2	-2	-1	0	0	-1	2	0
1	-7	-3	-1	1	0	0	0
2	-9	-3	-2	-1	0	4	4
4	5	1	-1	1	1	1	3
4	5	1	-1	1	1	1	3
-11	-2	1	0	0	0	0	-5
-2	-2	-1	-1	0	-2	-3	-6
-2	-10	-10	-5	-2	1	2	2
-2	-10	-10	-5	-2	1	2	2
-8	-1	3	-1	1	1	2	5
1	2	0	-2	-1	-1	-2	0
7	18	12	2	0	1	-3	-2
3	0	-2	-3	-2	0	-2	-2
3	0	-2	-3	-2	0	-2	-2
-3	-7	-5	-2	0	1	2	0
-2	-7	-4	2	-1	1	0	1
-4	-2	1	1	0	3	0	-3
0	-2	0	-1	-3	-4	-1	2
4	-5	-3	-1	-2	8	2	0
-3	-8	-7	-2	-3	-6	-8	-9
-10	-2	2	0	-1	-1	-2	-3
-11	-8	-1	0	0	-1	-3	-14
-2	1	1	-3	-1	-1	-1	4
4	0	1	-1	-2	-3	-3	-1
1	-4	-1	-1	1	-3	-1	-2
4	3	0	-1	1	0	3	5
-4	0	-1	0	2	0	-1	1
-1	-3	-2	-2	0	-1	-4	-2
-5	0	2	0	-1	0	1	-2
-10	-4	-4	-2	-2	-2	1	-4
-9	-5	-6	-4	-1	0	1	-5
2	1	-6	-3	-3	-3	-3	-4
3	-5	3	3	0	1	2	-3
3	-5	3	3	0	1	2	-3
2	1	1	0	0	2	7	8
-5	-2	1	-2	-4	-4	-4	-14
0	1	-2	0	0	0	0	-4
-1	1	-1	-2	-3	0	-1	-1
-1	0	-8	-4	-2	0	-4	-7
-1	0	4	-1	0	-3	-3	-4
1	1	0	2	1	-1	1	4
1	1	0	2	1	-1	1	4
-2	-1	-5	-2	1	0	-2	2
2	-4	-3	-2	0	3	5	2
-2	-3	-4	-3	-3	-2	-1	-1
3	3	4	-2	-2	-2	-3	1
3	-2	0	-2	-1	-2	-2	4
6	2	2	0	0	-2	-3	-3
0	1	-1	0	-2	-4	-3	-7
-5	1	4	0	0	0	-3	-3
3	0	-4	-2	-1	-2	0	0
11	1	2	0	-1	-1	2	7
0	11	6	1	0	2	3	9
-5	2	2	-2	1	2	0	-6
-4	-1	-4	-1	-1	-5	-4	-8
-2	-2	0	0	-1	3	3	7
3	-5	-1	0	0	-1	2	3
3	-5	-1	0	0	-1	2	3
-4	-4	-2	-1	-1	0	1	3
-1	-4	-2	-1	-3	-2	-6	-12
-4	2	2	3	2	3	0	-4
0	2	1	0	1	0	1	3
5	-7	-6	-1	0	0	1	5
-1	-10	-5	1	0	0	2	2
1	-4	-3	0	-3	-3	1	3
-3	2	1	-1	1	1	0	-1
-3	-2	-2	-1	-2	-1	-1	-2
-9	-3	0	-2	1	-2	-2	-9
3	7	17	7	4	3	0	-1
4	-4	-6	-5	-3	-1	-2	1
3	0	-3	-2	-1	-1	-2	1
-2	0	1	1	3	2	-1	-8
-6	3	-1	0	-1	-3	-6	-11
3	6	5	0	-4	-1	0	5
3	6	5	0	-4	-1	0	5
1	3	6	1	0	1	0	4
-1	3	4	-1	-2	-3	-2	-3
-2	-3	-1	0	-1	-1	1	5
0	-18	-19	-6	-3	-2	1	2
-3	-5	-3	0	-2	-2	0	-2
3	8	12	5	-1	-2	1	3
-4	-8	-5	-3	0	-3	-5	-8
-4	-8	-5	-3	0	-3	-5	-8
-4	-8	-5	-3	0	-3	-5	-8
-2	0	-3	-3	-2	-1	1	5
-2	-2	-7	-3	0	0	-2	-7
0	22	21	4	2	-1	-1	-4
0	2	1	-1	0	0	-1	2
-2	0	-3	-1	-1	-1	-2	-4
-2	-3	-2	1	1	0	-3	-6
5	-3	-6	-1	0	2	4	12
-6	1	4	0	-1	0	-2	-6
-6	-1	0	-2	0	1	-1	-9
-1	-2	0	-2	0	0	0	0
11	3	-1	-1	1	0	2	5
11	3	-1	-1	1	0	2	5
-3	1	8	6	3	1	-1	-1
0	-1	-2	-1	1	-1	-2	1
-3	-9	-4	-3	-2	-2	-3	-4
-3	-3	-6	0	0	3	3	-1
0	1	4	1	2	0	3	1
1	-2	0	-2	-2	-2	-1	0
-10	-4	-2	-1	0	-6	-7	-12
-10	-4	-2	-1	0	-6	-7	-12
-10	-4	-2	-1	0	-6	-7	-12
-3	-4	8	4	2	1	2	-2
6	11	3	0	1	-1	0	-3
6	11	3	0	1	-1	0	-3
-1	-6	1	0	-2	-3	1	0
1	-3	0	1	-1	1	-1	4
5	-4	-5	-4	1	0	-1	0
-2	2	4	0	-2	0	-1	-1
5	-5	-3	0	-1	-1	0	3
5	-5	-3	0	-1	-1	0	3
-5	-13	-14	-5	-2	-4	-8	-7
0	-1	-4	-2	0	-2	-3	-5
0	2	7	1	0	1	-1	-7
3	4	-4	1	-1	1	5	7
1	3	0	-2	0	-1	2	-2
-2	1	3	0	-2	0	0	8
3	11	11	4	2	0	-2	2
9	-9	-10	-3	-2	-3	-1	2
-9	-6	-9	-6	-5	-3	-3	-6
-9	-6	-9	-6	-5	-3	-3	-6
-7	2	-4	-3	-2	-2	0	0
3	-12	-6	0	0	-1	0	7
7	2	3	-1	0	1	1	-1
7	2	3	-1	0	1	1	-1
3	-4	-9	-2	-3	-3	-4	-1
-4	3	-2	0	0	-1	1	-5
-6	9	6	0	-1	-3	-5	-16
-10	-12	-3	-3	-4	-1	-1	-7
-2	11	8	1	2	0	-2	-1
0	16	11	2	-2	-2	-1	-4
-4	-17	-7	-3	-1	-2	-6	-7
-6	-2	0	1	-4	-1	-3	0
-4	-10	-7	0	-2	-1	1	2
-8	-5	0	-2	-3	-4	-5	-9
4	14	20	6	3	8	7	5
-6	-7	-1	1	2	3	7	13
33	7	5	4	-1	5	8	17
26	16	-1	2	0	-1	5	16
12	-4	3	1	3	-3	3	9
-10	-4	1	-1	0	-3	-7	-9
2	6	8	3	0	0	-1	-3
26	-6	-15	-6	-4	-4	-4	1
2	4	0	-1	-1	-2	-3	5
3	-1	3	-1	-3	-3	-5	-6
9	10	-5	-2	-3	-3	-2	2
4	0	-6	-3	0	2	4	9
-12	-9	-2	0	0	1	1	6
-5	-7	0	1	0	2	4	4
-3	-5	0	0	-1	-3	-3	-5
6	13	4	-1	0	-1	-1	-3
-9	-4	-7	-7	-2	3	-2	-9
9	8	6	-1	0	-5	1	4
-15	-7	0	-4	-3	-4	-9	-22
14	16	2	-3	-3	-6	-2	4
-3	10	4	-3	-7	-11	-3	-3
-42	-33	-12	-6	-2	-1	-9	-11
1	-37	12	8	5	14	24	21
5	11	8	6	4	11	12	3
14	14	13	5	2	0	-5	0
-7	1	-9	-6	-11	-14	-14	-12
-9	-7	-3	0	0	-8	-10	0
-53	-88	-42	-15	5	16	-3	-32
-36	17	25	1	-8	-41	-12	-31
-8	7	12	4	-2	2	8	12
30	51	54	14	5	2	14	38
9	38	21	9	10	7	0	17
-2	0	-10	-4	-4	-9	-13	-4
12	-7	-15	-5	-6	-2	4	13
-15	-1	0	-2	-1	-2	1	-10
-3	7	0	-1	1	3	4	0
-11	-13	-2	-4	-1	-2	-6	-13
-13	-15	-5	-5	-5	-1	2	2
-13	7	3	1	1	5	-4	-10
10	-4	-1	-1	3	24	24	17
3	7	2	3	0	-8	-7	-5
-4	-6	-5	-2	-2	-7	-3	3
5	13	2	-1	-3	-9	-7	-10
15	41	20	6	2	2	0	-1
24	16	-9	-5	-6	17	23	14
4	-4	-16	-10	-3	-10	-10	-5
-26	-29	4	7	9	2	7	0
33	23	19	11	5	7	7	13
-36	-34	-10	-7	-3	-12	-16	-12
14	10	1	1	2	4	7	10
5	4	3	3	5	0	-4	-1
10	19	20	13	11	5	-1	1
19	-3	-14	-6	-5	1	5	14
3	1	8	1	5	11	4	-2
6	-2	-4	-1	-1	0	3	9
13	10	2	2	-6	0	1	5
3	-11	-28	-6	-3	0	-1	-5
-14	-6	2	10	27	24	2	-4
0	5	4	-1	0	4	1	-5
0	5	4	-1	0	4	1	-5
7	6	6	0	-3	-4	7	14
-1	-8	-16	-6	-6	-10	-8	-15
-18	-9	5	0	4	4	4	-1
-13	-10	-12	-3	-1	5	2	-6
-62	-41	-8	-2	0	2	-5	-19
21	12	3	-2	-4	-2	1	9
20	14	-3	0	6	12	11	4
-9	-23	-14	-8	0	2	0	4
-6	-15	-8	-6	-2	5	3	1
6	17	12	3	-7	-8	-2	4
12	21	9	2	-3	-8	2	8
-12	-10	-7	-4	7	3	-1	-5
-1	8	7	2	-3	-1	5	5
4	-10	-10	1	6	1	-8	-15
18	-4	-6	-2	-7	-1	5	10
-14	-3	-6	-6	-8	-6	-7	-10
8	-3	-9	-7	-11	9	5	12
1	-14	-6	-3	-4	-2	1	4
-13	-7	8	5	2	8	-1	1
-2	0	0	-1	-3	-7	-3	2
-3	-9	-8	-2	1	1	3	6
3	5	-5	-6	-6	-5	0	3
28	18	5	1	-1	0	0	-5
28	18	5	1	-1	0	0	-5
19	26	6	0	-2	-2	2	5
-34	-33	-10	-8	-5	-7	-8	-9
-10	-15	-9	-2	-1	-1	-1	0
-15	-28	-7	-4	-1	-5	-3	-17
-3	8	0	-1	-2	-6	-3	-8
16	2	-3	0	-1	-2	1	11
17	1	-3	-2	-1	2	3	13
-1	-12	-2	4	1	4	3	2
-14	-27	-5	-3	0	0	4	3
-15	-17	-6	-2	2	2	-1	-5
0	-10	-13	-7	-5	-3	1	-4
-10	-12	-3	-2	-1	-1	-2	-4
6	-12	-5	-1	-3	-2	1	4
-6	12	10	2	1	5	5	2
-3	-4	-4	-1	-1	-3	1	0
9	5	-2	-3	-2	-6	-9	-6
-3	5	-5	-5	-2	-4	-7	-8
-4	-9	-1	0	-2	-2	2	2
-11	-11	-6	-1	-1	-2	-5	-5
-5	-7	-3	-2	-1	-3	-2	0
-1	-9	-7	-1	2	2	7	7
-3	-3	0	-2	0	-1	1	-2
-8	-11	10	2	-2	-2	-6	-5
-3	-8	6	3	1	1	3	10
3	9	4	0	-1	1	3	2
2	-2	-4	-1	0	1	-1	-3
-6	9	3	-1	1	3	4	-2
-1	0	-9	-4	-1	0	4	5
14	13	10	2	0	0	0	-3
6	5	-2	0	-1	0	0	2
-3	4	-1	-2	0	0	1	2
-1	-20	-14	-6	-3	-2	-2	0
-7	-3	10	1	-3	-2	-2	1
-4	0	-2	-3	-1	-3	-4	-5
5	-8	-9	-2	-4	-1	0	-5
-14	-16	2	1	0	-1	-1	-1
-6	14	14	3	1	0	0	-1
5	-7	-10	-4	-2	-1	3	5
-3	3	15	8	4	3	0	-1
-11	2	-7	-4	-3	-3	-4	-5
3	-1	-2	-3	0	-1	-1	-1
12	5	6	2	0	0	3	10
5	1	2	1	0	-1	0	6
-7	-2	3	4	0	0	1	0
-12	-6	-11	-5	-2	-3	-6	-9
0	-3	-3	-2	-4	-2	-2	-5
4	5	-1	-1	0	1	1	4
-9	-1	3	0	-1	0	0	-2
1	-8	-7	-2	-1	0	2	3
-3	-1	0	0	2	3	4	1
7	0	-5	-2	-1	-3	-4	-6
3	2	8	4	2	0	0	0
-5	10	7	1	-1	0	-2	-5
-4	-5	2	1	1	0	-2	-7
5	11	8	1	-1	-2	-3	-6
-9	-13	-4	-3	-3	-2	2	2
-6	-11	-5	-2	-2	-1	0	-2
5	5	6	5	1	3	1	1
4	0	-6	1	1	2	0	3
-1	-1	-6	-5	-3	-2	-4	0
-6	1	-3	-2	-1	-1	0	-5
5	0	-5	-4	-2	-3	-6	-4
4	11	7	4	0	0	0	-1
-10	-9	-4	-1	0	-1	-1	-2
0	-8	-4	-4	-5	-2	-3	-2
-7	1	-2	-1	-2	-2	-5	-16
-6	-1	-5	-2	0	1	-1	-5
2	0	-5	-4	-2	-3	-1	1
-3	1	-4	-2	-2	-1	-1	-3
-15	-12	-1	1	2	1	1	-7
-2	12	24	6	4	1	1	-1
9	2	-1	-2	-2	-2	-1	-2
2	8	2	-1	-2	-4	-3	1
-2	-11	-14	-5	-2	-2	-4	-11
-1	-10	-3	-1	0	-2	1	-2
7	1	1	1	0	-1	0	1
6	7	12	4	0	-1	-1	0
7	-3	-5	-4	-1	-1	-1	-1
-5	-9	-9	-1	-1	-2	-3	-5
11	14	8	0	-1	0	-2	2
-7	0	-5	-2	-1	0	3	0
-2	-4	-6	-4	-3	-6	-3	-2
-2	-1	1	0	0	0	3	3
-5	-3	-5	-3	-4	1	-1	-1
-6	2	0	-2	-2	0	0	-3
2	21	16	2	-1	0	-3	-7
-8	-15	-11	-2	-1	1	-1	-4
5	-2	-6	-3	0	-1	3	6
-3	0	-2	-2	-1	-2	-1	0
-9	-3	6	2	1	0	-1	-6
-3	-7	-9	-3	-3	-2	-2	-3
14	9	-11	-5	1	-2	-1	-1
3	9	-1	0	0	0	2	1
10	3	-3	-2	0	2	1	8
-6	-5	3	2	1	1	-4	-3
-2	-5	1	2	1	2	2	5
11	13	6	4	3	4	-2	-7
-2	4	3	-2	-4	-1	0	0
5	10	11	2	2	1	0	1
-1	8	15	6	-1	-3	-1	-6
-1	-4	0	1	0	1	-1	-1
3	-2	-1	-2	-3	-1	-3	-4
1	0	-6	-2	-4	0	0	2
3	4	-1	-2	-2	-2	-1	3
-6	-9	-11	-5	-3	-3	-2	-10
10	7	-6	-6	-5	-6	-10	-8
-2	-4	5	3	2	2	1	0
-2	-4	-3	0	-1	-1	1	-3
1	7	2	-1	-3	-1	3	7
-6	-6	-3	0	-4	-3	-8	-10
5	-6	-4	-2	-1	0	-2	4
-2	0	1	-2	-2	-2	-5	-8
-2	-5	4	0	3	0	2	0
13	17	7	2	1	3	2	3
-6	-2	1	0	1	0	-3	-3
8	18	20	4	0	0	0	-3
-8	-14	-8	-5	-3	-3	-2	0
-6	-1	-1	-1	0	-2	-3	0
-6	-1	-1	-1	0	-2	-3	0
-9	-9	-5	1	-3	-3	-2	-6
-3	-7	0	-3	-1	-2	-8	-2
-3	-7	0	-3	-1	-2	-8	-2
-5	12	13	2	0	0	1	2
-5	12	13	2	0	0	1	2
2	-1	-6	0	0	2	0	-1
0	-2	-3	-3	-1	-3	-1	-2
-3	6	8	3	1	3	5	1
-3	6	8	3	1	3	5	1
-3	-8	-4	1	1	1	2	6
-3	-6	-12	-7	-2	0	1	0
6	3	4	2	-1	-2	-1	4
-3	1	3	1	2	0	0	1
-6	-8	-2	-2	-2	-1	-1	-6
3	9	-1	0	0	-1	3	8
7	3	-1	2	0	1	-4	-2
-6	-15	-11	-3	1	-1	-1	1
-9	1	1	-2	-4	-2	-2	0
4	5	-1	0	1	-4	-2	-2
-4	-7	-8	-3	-4	-6	-5	-9
-4	-7	-8	-3	-4	-6	-5	-9
4	-4	-9	0	-3	-1	1	1
2	5	9	4	0	0	1	3
5	-4	-1	-1	-1	-2	-1	-3
6	-4	-9	-3	1	3	5	2
0	-3	-2	-2	-1	-1	2	1
2	3	4	0	-1	0	1	-2
2	6	-2	-3	-2	-1	0	2
-1	10	-3	1	-1	-1	-1	0
-1	10	-3	1	-1	-1	-1	0
1	4	8	5	-1	3	2	4
2	1	1	0	0	1	0	-1
-4	-9	1	-1	-1	0	0	-2
-1	-9	-6	0	-1	-2	-2	0
-3	-13	-8	-4	-4	0	4	0
11	5	1	-1	-1	-1	-3	2
4	12	-3	0	2	0	-2	-7
-3	1	-5	-2	0	2	6	6
7	5	-4	-2	1	-3	-6	-1
13	11	5	0	-2	-1	0	0
-6	-6	-6	-4	-2	-1	1	-3
3	-5	2	3	-1	0	1	4
5	1	7	1	-1	-2	-4	3
2	15	9	3	0	0	1	0
-13	-4	4	-1	1	-4	-3	-9
4	7	1	-2	1	2	0	3
-4	-11	-9	-4	-3	-1	-2	-5
-1	-3	-2	-1	0	0	7	8
-7	-2	1	2	1	-1	-3	-5
3	15	12	1	-1	-2	-3	0
8	-4	-4	1	2	3	7	8
-2	2	3	1	-1	-1	-2	0
6	-5	-6	0	-1	-1	2	8
11	0	-2	-1	0	2	2	1
-7	-12	-2	0	1	0	-2	-2
-9	-4	1	0	-2	-1	0	-2
1	2	3	-1	0	2	1	1
3	-11	-19	-7	-2	-1	-1	-7
-14	-11	-13	-3	-3	-2	-2	-5
-8	0	4	2	2	0	-3	0
-2	2	5	0	-2	-3	-5	-2
3	4	5	-1	-1	0	3	4
0	10	21	5	3	3	3	4
0	2	11	2	0	1	-1	0
-1	-1	-8	-2	-1	2	-1	2
-1	-1	-8	-2	-1	2	-1	2
0	-20	-14	-7	-5	-4	2	13
-6	-5	-6	-1	0	1	-1	-2
3	11	5	3	0	2	1	2
1	-2	-3	-2	-2	-2	-4	0
1	-2	-3	-2	-2	-2	-4	0
-5	-10	-10	-4	-1	-1	-2	-1
-1	-7	-4	-3	-2	-3	-5	-1
3	-8	-8	-1	-2	-3	-4	-1
-3	-5	-4	-2	-2	0	-2	1
8	-2	-4	-4	-2	-5	-3	-1
8	12	12	7	5	5	2	-1
-15	-10	-2	0	1	-1	-5	-5
-5	-7	6	2	-1	-2	-1	-2
-6	0	2	2	-2	-1	-2	-5
-6	0	2	2	-2	-1	-2	-5
-6	0	2	2	-2	-1	-2	-5
-12	11	14	4	1	2	-2	-6
-12	11	14	4	1	2	-2	-6
-12	11	14	4	1	2	-2	-6
-4	-4	-4	0	1	0	-3	-3
-4	-4	-4	0	1	0	-3	-3
-1	-9	-4	1	0	0	0	0
4	-3	-2	1	-3	-4	-2	1
4	-3	-2	1	-3	-4	-2	1
4	-3	-2	1	-3	-4	-2	1
0	6	7	3	1	2	5	1
1	-1	-5	-4	0	0	0	-4
-13	0	4	1	0	-1	-3	-7
-13	0	4	1	0	-1	-3	-7
-2	-2	-3	0	-1	-1	3	0
1	-1	1	-1	-1	-1	1	3
1	7	3	-1	-2	-2	0	4
1	-4	-3	-1	0	-3	-1	-5
0	-4	-3	-1	-2	-1	-4	-4
0	-4	-3	-1	-2	-1	-4	-4
2	6	6	2	1	3	0	2
-1	0	-1	-2	0	-3	-3	5
-4	-9	-2	-1	0	-3	-1	2
-4	-9	-2	-1	0	-3	-1	2
-2	-6	-7	-2	-3	0	1	0
5	4	1	0	1	1	5	1
-7	1	-4	-3	-1	-2	-1	-10
-16	-9	1	2	2	1	-2	-2
-12	-9	-10	-4	-1	-1	1	-3
2	1	10	3	1	-4	-3	2
7	-4	-1	0	0	0	-1	-4
6	0	-8	-3	-2	-3	1	2
6	0	-8	-3	-2	-3	1	2
6	0	-8	-3	-2	-3	1	2
6	-4	-6	0	-3	-3	-1	4
4	5	-3	-2	0	-1	-2	4
5	5	3	0	3	4	9	10
5	5	3	0	3	4	9	10
9	1	-3	0	-1	0	0	3
2	2	1	1	0	-1	-3	-3
3	5	10	4	0	-2	1	3
-7	-14	-10	-3	-2	0	-4	-5
-7	-14	-10	-3	-2	0	-4	-5
-10	-12	-4	1	-1	1	-6	-15
3	2	-1	-1	0	-2	-3	0
6	19	17	4	0	-1	-5	-4
-7	-14	-11	-5	-3	-3	-3	-1
3	5	7	3	0	3	7	5
5	1	-1	1	-3	-2	-1	-1
5	1	-1	1	-3	-2	-1	-1
-13	-23	-7	-1	3	2	0	-7
-1	-5	-7	-4	-1	-3	-2	4
2	8	-4	-1	0	2	2	3
-6	-3	1	0	-2	-3	-2	-4
-6	-3	1	0	-2	-3	-2	-4
-3	-2	-2	0	2	-1	0	-6
-2	9	12	1	-1	0	-2	-2
-8	-21	-15	-5	-4	-6	-8	-11
-1	-5	-7	-4	-3	-2	-3	3
2	-9	-5	1	1	2	3	1
-2	-6	-7	1	0	0	2	1
3	1	-5	-3	-2	0	-2	1
-9	6	7	-1	-2	-2	-4	-6
5	13	-1	-2	-3	-3	-1	2
-6	-8	6	1	-2	1	0	-2
-1	-4	-4	1	0	0	-3	-8
-10	-6	-6	-1	-2	-4	-5	-2
-6	-10	-2	-1	0	-1	-1	-6
8	10	4	0	0	-2	-2	4
-3	-1	-1	2	1	0	-2	-6
-4	10	6	1	1	2	0	3
-3	4	8	1	-1	-1	1	0
8	-4	-10	-6	-3	-4	-4	-4
1	19	8	4	1	2	2	1
-4	-7	-1	2	1	1	0	1
-7	-14	-6	-1	0	-2	2	-3
-2	2	-6	-1	-4	-2	0	0
6	-2	2	1	3	0	-2	1
3	3	0	-4	-1	-2	1	2
-3	-8	-1	0	0	-1	-1	0
-5	-3	3	3	0	-1	-2	1
2	-1	-3	-1	-3	2	2	4
4	11	5	0	3	-1	0	0
7	5	8	3	1	1	3	2
-7	-17	-13	-1	-1	1	-1	-8
-5	-5	-4	-1	-1	-2	-1	4
3	5	-2	-3	-4	-1	-1	4
-2	-7	-5	-1	1	1	-1	-4
8	14	6	-2	-2	-3	-1	-3
3	0	-1	0	-2	0	2	5
-1	3	-2	-1	-1	-2	-2	-4
5	9	10	3	0	-1	-2	2
7	-3	-2	1	-1	-2	2	-2
2	11	6	0	-1	-1	-1	-1
-9	-14	-11	-3	-1	-3	-4	-7
1	5	-1	-1	1	-3	0	8
2	-7	-10	-4	-3	1	0	4
-5	4	-2	-4	-3	-3	-4	-6
-7	-7	-4	1	2	2	1	-4
12	5	-2	0	-1	-1	0	5
-3	6	4	0	0	1	0	4
-5	0	-3	-4	-1	-3	-1	-3
18	25	16	2	1	-3	-7	-5
5	-3	-6	-4	-1	0	0	-7
1	-6	0	1	-1	1	1	5
-2	0	-4	-2	-1	-2	-5	-6
-3	20	20	6	2	2	2	-3
-3	-2	-3	-6	-3	-4	-1	-4
-1	-11	-5	4	1	2	2	3
-13	-12	-7	-1	-1	-2	0	0
-3	-7	-5	-3	0	3	4	3
1	-13	-5	-3	-3	-2	-5	-7
-12	-16	-10	-3	0	0	4	3
-6	10	-5	-2	0	2	-1	0
12	3	4	2	0	2	1	8
5	4	6	3	0	2	-1	-3
9	10	13	4	2	0	-2	-4
-7	-5	-12	-6	-4	-5	-4	-2
9	-4	1	2	1	2	2	-5
-5	-2	-1	0	-2	1	4	1
-5	-12	-10	-4	-4	3	5	5
3	9	3	0	-1	-2	-2	-1
9	5	3	1	0	1	5	5
5	4	4	2	2	-2	-2	4
-12	-9	-17	-8	-3	-4	-2	-7
-1	-5	-9	-4	-3	-3	0	-3
-8	-8	-6	-4	-2	-2	-7	-13
3	9	-2	-2	-1	2	2	3
5	18	18	5	0	1	2	0
-5	-14	-10	-4	-3	0	-1	-1
1	16	26	6	3	-2	-5	-5
-5	-9	-15	-4	-3	-3	-3	0
2	-4	-8	-3	0	0	3	8
0	2	-2	0	0	1	2	2
-7	2	4	1	1	0	0	-6
-4	-13	-13	-2	-1	-2	2	4
0	2	-5	-2	0	-1	-5	-4
-6	-4	-8	-3	-4	-2	-2	-1
-5	-4	-4	-2	-2	-1	2	-3
1	0	-4	-3	-2	-1	2	3
-11	-5	-6	-2	-1	-3	-5	-2
-1	8	2	-1	-1	0	0	-3
0	-3	-5	-1	-1	-2	-3	-5
-6	0	4	0	-1	-1	-5	-10
0	-4	-8	-3	0	-1	2	6
2	4	5	2	1	-1	3	6
-1	-11	-8	-1	-1	0	-3	-7
0	0	-7	-4	-4	-5	-3	-1
-10	-2	-3	-3	-1	1	3	1
2	2	3	2	3	2	0	1
5	-3	1	0	-2	2	2	4
3	-4	-10	-5	-2	-3	-4	0
2	1	-10	-4	-1	-3	-1	2
1	10	-5	-4	-2	-3	-7	-7
1	-11	-9	-4	-2	-2	-4	0
-3	-7	-5	-4	-5	-3	-2	-3
-2	-10	-12	-6	-1	-4	-5	-1
-7	0	2	2	3	0	0	-5
5	-4	4	4	1	0	-1	7
5	15	-7	-6	-5	-2	-4	-13
7	-4	3	1	2	3	4	5
2	11	12	5	0	-1	3	5
2	4	8	1	1	1	3	6
8	8	-3	-4	-3	-2	1	6
-1	-3	0	-2	1	-1	-1	-3
-5	3	6	4	1	1	1	0
-12	-12	-5	-3	-2	-1	1	-2
1	-6	-3	-1	2	-1	1	4
-5	-8	-4	-2	-1	-1	-2	-2
2	2	7	2	-2	-3	0	0
5	1	1	-2	1	2	3	3
4	19	8	0	2	0	-2	-11
0	4	1	-1	0	0	0	-1
-1	1	0	3	2	2	3	4
-2	-2	-2	1	0	2	0	-1
0	1	1	2	0	-3	-2	-2
-10	-17	-7	-1	-1	1	1	-7
5	5	6	3	2	2	0	3
-2	-2	0	-1	-3	-2	-3	-1
-1	14	24	6	3	3	1	-2
1	15	-2	-5	-1	-1	4	5
-4	6	-5	-2	-1	-3	-1	-4
-1	-18	-16	-6	-1	-2	-1	0
-1	-18	-16	-6	-1	-2	-1	0
-3	-9	-13	-2	-1	0	-1	4
-1	-4	-3	-2	-1	-2	-1	1
2	-10	-5	-2	-2	-1	4	0
1	7	5	1	0	-3	-3	-4
-5	3	5	0	0	-1	-1	-4
-2	-2	-7	-3	-3	-4	-6	-6
-2	-2	-7	-3	-3	-4	-6	-6
-2	-2	-7	-3	-3	-4	-6	-6
-2	5	6	2	-2	0	-1	-3
-5	12	14	4	2	1	-2	-2
-1	-5	-6	-4	-1	-1	1	-1
-4	0	-12	-6	-3	-3	-2	1
-2	-4	0	1	1	0	1	2
13	12	14	4	1	-1	-2	-1
-7	-17	-9	-4	0	1	0	1
3	9	4	3	0	4	7	5
0	-14	-4	-1	0	0	0	1
-2	-5	-3	-2	1	-1	-4	-4
4	-1	-3	-2	-2	2	4	11
-4	-3	-2	-2	-3	-3	-4	-3
-4	13	12	8	4	4	2	0
3	15	9	0	-1	-2	-3	-11
0	-4	-9	-6	-1	-1	-2	-2
1	-2	-6	-2	-2	0	2	2
-5	-7	-7	-3	-3	-2	0	-1
0	-3	-3	-3	-1	-5	-9	-6
3	6	5	0	2	3	2	3
2	0	7	5	4	1	1	0
6	-3	-9	-4	-3	-3	0	7
4	3	-3	-2	-3	-1	-7	-3
3	-2	0	-1	-3	0	2	4
0	5	0	-2	-2	-2	2	1
2	-2	1	1	-2	0	1	1
7	-4	-6	1	-1	-1	-5	-5
1	-4	-7	-3	0	0	2	3
-3	-10	-12	-2	1	3	3	-3
-2	2	-2	-3	-2	-4	-3	-3
-5	-4	-6	-2	0	-1	0	-8
-1	1	-2	0	-3	-1	-1	-3
3	14	4	3	0	0	-2	1
-7	-12	-5	-2	1	0	-2	2
1	-3	-2	-3	-2	-1	0	2
-3	4	-1	-1	1	1	0	1
-3	4	-1	-1	1	1	0	1
-3	4	-1	-1	1	1	0	1
-3	-4	-3	-2	-1	-1	-2	-7
0	-1	5	2	0	0	0	-4
-1	-6	-1	0	-2	-1	2	2
9	13	4	-2	-2	0	3	3
3	-12	-8	-4	-3	-2	-3	2
4	16	7	0	-3	-3	-6	-9
1	4	4	3	1	3	4	1
1	1	2	0	0	0	-1	1
-4	-6	-4	-2	-2	-2	4	2
4	2	3	2	0	1	1	3
-5	-3	-7	-1	-1	-2	1	0
-3	-1	9	4	0	0	1	-1
-5	1	8	2	0	0	-1	-2
-4	-8	-11	-4	-1	-2	-1	-6
-2	-8	-6	-3	-2	-1	-3	-6
5	2	-2	1	2	6	9	8
-4	2	4	2	0	-2	-5	-2
-3	3	1	0	-1	-3	-7	-11
-6	12	16	4	2	4	3	-1
-1	-7	-11	-5	-2	-2	-2	-4
-1	-7	-11	-5	-2	-2	-2	-4
-4	-11	-8	-3	-3	-5	-6	-3
2	5	-2	-1	-1	-3	-2	3
-5	5	2	-3	0	-1	0	-3
0	-7	-7	-3	-1	-3	-1	1
-5	-3	-8	-2	-3	-4	-7	-5
-6	-5	-9	-3	-2	0	2	-1
-2	0	3	3	2	2	3	0
-4	-2	1	0	0	-1	-4	1
0	1	-2	-4	-3	-1	-1	3
5	1	10	3	0	0	0	2
-2	-11	-11	-4	-2	-2	-1	0
-2	-2	-3	0	0	-1	-2	-2
-1	-1	-2	-4	-2	-1	1	2
1	6	-3	-2	-2	-3	-4	-2
4	-12	-9	-3	-2	-1	1	1
-5	14	41	17	6	3	2	1
-4	-8	-11	-6	-4	-1	-1	-1
-1	0	-6	-3	-1	0	1	2
1	-3	-7	-2	-1	-3	-5	-3
-9	-19	-21	-7	-5	-4	-1	0
1	5	4	1	-1	2	2	2
9	1	4	1	0	2	5	10
8	14	14	2	1	2	-1	-4
6	7	2	-1	0	-1	-1	-4
2	13	14	4	0	1	1	1
3	11	5	1	-1	-3	-5	-3
3	11	5	1	-1	-3	-5	-3
-5	-6	-5	1	1	0	-4	-7
-13	-6	-7	-4	1	-1	-1	-6
-1	8	4	1	-1	-1	2	3
-5	-3	-3	-1	-1	1	2	-2
0	-1	-3	-1	-1	-3	-3	-3
2	6	6	-2	-1	-1	-2	-3
-2	-3	-3	-1	0	3	5	6
2	-3	3	2	1	1	1	9
3	-10	-4	-1	0	2	3	5
5	7	3	0	-1	1	0	3
-3	13	13	1	-1	0	2	8
0	-5	-5	1	2	2	4	1
-9	-15	-5	1	0	-2	-1	-8
3	-5	-8	-1	0	0	3	2
3	17	12	2	0	0	-5	-20
0	-10	-5	2	4	3	4	3
-9	-8	-6	-3	-5	-5	-5	-3
0	-3	-6	-1	-2	1	1	-5
-8	-9	-6	-5	-4	-6	-5	-5
5	12	-3	-2	-3	-1	-2	-3
-7	-12	-6	-1	-1	-2	-5	-2
-2	-2	7	1	0	1	4	7
-3	-1	5	2	2	-1	2	-2
-2	2	-1	-2	-2	-1	0	-3
-1	-9	-5	-3	2	-1	2	5
-2	0	5	4	1	2	1	1
-1	-8	-12	-2	-1	3	3	1
1	12	8	0	3	-2	-1	0
4	9	-5	-3	-2	-3	-4	-5
0	0	0	-2	-1	1	-1	-1
0	4	4	-2	0	1	0	-1
-2	3	-2	-2	-2	-3	-1	-3
2	3	-2	0	0	3	2	-2
-10	-4	-1	-1	1	0	-3	-10
-6	-9	5	3	3	1	-3	-5
11	7	3	1	0	2	0	4
0	3	2	0	0	0	0	1
-3	-3	-2	-1	-2	-3	-3	-2
-6	-7	1	0	-4	-2	-5	-5
-1	-3	-9	-2	0	-2	-4	-7
2	10	8	4	3	2	0	-7
10	16	5	-3	-4	-3	-2	3
-4	-3	0	1	2	2	5	3
-1	2	2	0	2	2	1	-2
0	-6	-3	-1	-3	-2	-1	0
-6	-5	-1	3	0	-1	-2	-1
-12	-13	-4	0	-1	-3	-5	-9
0	-3	-4	-3	-4	-1	0	-3
2	11	14	4	1	-2	-1	2
5	3	-3	-2	-2	-1	2	3
1	15	12	4	0	-1	1	-2
-2	-5	-1	2	1	0	0	3
4	1	-1	-1	-2	-2	-4	-4
0	-1	-5	-1	-2	-1	-1	-5
4	-5	-13	-3	-3	-2	-5	-4
-3	-8	-3	-1	0	-1	1	-2
6	18	14	4	2	1	1	2
4	7	-1	-1	0	-1	-4	-1
4	2	7	2	1	0	1	5
-4	-5	-1	0	0	0	-2	-2
9	6	-9	-7	-3	-2	-1	-4
-5	-9	1	0	-1	-3	1	4
-3	6	11	3	2	-1	-3	-5
-2	2	0	-1	-2	-2	1	0
1	0	9	2	0	1	-1	1
-4	-9	-3	1	0	1	0	-2
2	3	2	0	0	-2	-2	5
0	8	2	0	-2	-2	-1	-6
3	8	2	-4	-2	-1	0	-2
2	-1	-3	-1	1	2	4	-1
-2	-3	-6	1	-1	-1	-1	4
-2	3	4	1	-3	-2	1	0
5	2	-10	-7	-3	-2	-2	-3
-5	-10	-6	-2	-1	-1	-3	-1
-2	-2	-5	-2	-2	0	0	-1
3	-7	-10	-3	1	2	3	2
-4	-12	-11	-3	-1	0	4	3
-4	-12	-11	-3	-1	0	4	3
-5	-5	-5	-1	-3	-2	-4	0
-1	-1	-5	-2	-3	-1	-1	-1
2	6	3	0	1	2	-2	-5
-2	-6	-6	-3	-5	-3	-3	-2
-7	-9	-5	-2	-3	-4	-2	-3
0	5	7	2	2	0	1	2
-11	-5	-9	-3	-1	0	-1	-6
8	-2	-13	-5	-3	-2	3	4
5	4	-3	-3	-1	-2	2	4
-6	17	25	9	2	1	-8	-12
0	-15	-10	-3	-2	0	8	6
0	-15	-10	-3	-2	0	8	6
3	-7	-11	-3	-5	-3	-2	1
2	2	1	0	1	4	3	4
[truncated: 3,843 more rows]
