# Supplementary material for: Flexible Virtual Reality System for Neurorehabilitation and Quality of Life Improvement
Source: Sensors (Basel). 2020 Oct 23;20(21):6045. doi: 10.3390/s20216045 (PMC7672612; doi:10.3390/s20216045)
Supplement: Supplementary file 1 [file sensors-20-06045-s001.zip › S4_EMG/User3/FlexieExtensieAntebrat.txt]

0	0	0	0	0	0	0	0
0	0	0	0	0	0	0	0
1	2	1	0	0	0	-1	-1
0	-1	0	0	0	1	1	-1
-2	1	-1	-1	-1	1	1	-1
3	-2	-2	-2	0	1	3	3
1	2	1	1	-1	0	1	-2
0	3	3	1	1	-1	-1	-3
0	3	3	1	1	-1	-1	-3
2	0	-1	-1	-1	1	3	5
0	1	0	0	2	0	2	0
-3	-1	0	-1	-2	-2	-4	-2
1	1	-1	-2	-1	-1	-2	-4
2	1	0	-1	-1	1	1	4
0	0	-3	0	0	-1	0	-1
-2	0	-1	-2	-2	-1	-1	-3
-2	-2	0	-1	-1	0	0	-2
-2	-1	0	0	-1	0	0	0
0	0	-1	-1	-1	0	-1	0
-3	-3	-2	-1	-1	0	0	-2
1	0	1	0	2	2	-2	-1
1	-2	-3	-2	-1	-2	-3	-1
0	-4	0	0	0	1	0	2
-5	-2	-1	0	0	-3	-3	-5
-2	-2	-1	-1	-1	0	0	-2
5	2	0	0	0	0	1	3
-2	-1	1	0	-1	-3	-4	-5
-2	-1	1	0	-1	-3	-4	-5
-2	-3	-2	-1	0	1	0	-1
-2	-3	-2	-1	0	1	0	-1
0	5	1	0	0	3	4	5
0	0	-1	-1	-1	-2	1	-2
-1	-1	-1	0	-2	0	0	2
-1	-1	-2	-1	1	-1	0	1
-4	-1	0	1	-1	0	0	-4
0	-1	0	0	-1	-2	-1	-4
-2	0	0	-1	0	-1	-1	-4
-2	-1	0	-1	0	-2	-4	-3
0	-2	-1	0	0	1	0	-1
-2	1	0	-2	-2	-1	-1	-3
-2	-2	0	0	-1	-1	3	1
1	1	-2	0	-1	0	-3	1
3	0	-1	-1	-1	-1	0	3
-3	1	0	0	-1	1	0	-3
-2	-1	1	0	-1	0	-1	-4
-2	0	-2	1	-2	-2	-1	-4
-2	0	-1	-1	0	-1	-2	-1
-2	-1	1	0	-1	-2	-1	0
-4	-3	-2	-2	-1	0	-1	-1
-3	-4	0	-3	0	-1	-3	1
1	0	-2	-1	-1	0	-1	0
-1	-2	0	-2	0	1	2	1
-3	-2	-1	0	-3	-2	1	-1
6	2	0	-1	-1	1	3	5
0	-1	0	1	1	-1	-1	0
-1	-2	0	0	-3	-4	-4	-4
-13	-7	-1	0	-2	-1	-1	-3
4	2	0	-1	-1	0	0	3
-1	2	-1	1	1	0	-1	1
-4	-9	-4	-4	-3	-2	-3	-5
4	4	-1	-4	-4	-4	-4	1
1	-7	-5	-3	-2	-7	-7	-4
1	2	1	0	1	-1	0	1
-1	-8	-5	-3	-3	-2	0	-1
-7	-7	3	2	-1	-1	-4	-1
-7	-10	-6	-2	0	1	1	-4
-8	-20	-8	-5	-2	-3	0	0
2	3	0	1	-1	2	2	0
-2	-4	-7	-1	-1	0	0	0
0	2	-4	-2	0	0	-1	-2
0	3	5	3	3	6	2	-1
-6	-3	-3	-3	-3	-2	-1	-2
0	6	4	0	-5	-1	-3	2
9	2	0	1	-1	-1	5	8
3	-6	-6	-2	-1	1	-1	2
-7	3	-1	-4	-6	-5	-3	-4
10	0	-5	-1	-2	1	-1	4
-1	-1	0	-1	-3	-2	-3	-2
-2	-7	0	-2	-2	-2	-2	1
2	-1	-1	0	-1	-2	-2	-3
-6	-4	-3	-1	1	0	1	-4
-1	6	16	7	3	1	0	-1
-7	1	-1	-2	0	0	0	-5
-3	-3	-3	-2	-1	-2	-3	0
-4	-3	-4	-4	-1	1	0	-4
5	0	-1	-2	-2	-5	-2	2
-6	0	-2	-1	-3	-4	-8	-4
3	3	0	-1	1	-1	-2	1
0	-1	-4	-2	-1	3	5	1
0	0	-4	1	0	4	2	3
4	2	-7	-5	-3	-1	0	3
2	-7	-5	-4	0	-2	-3	3
-11	-8	0	-1	-2	-1	-3	-6
3	0	1	0	0	1	2	3
3	1	0	1	-2	-3	-2	0
-4	-9	1	0	-2	2	3	-3
-1	-3	-2	-3	-2	-2	-5	-6
-9	-6	-3	-1	-4	-2	0	0
-9	-7	-3	0	-1	0	0	0
-9	-7	-3	0	-1	0	0	0
7	2	2	0	2	-1	-4	0
10	0	-1	0	0	-1	2	7
5	1	0	-2	-1	0	-1	0
-3	-2	-2	-2	-4	-4	-4	-7
0	3	-2	0	-2	1	5	3
-1	-1	0	1	0	1	1	2
-2	-1	3	-1	-2	-2	-2	-2
-2	-1	3	-1	-2	-2	-2	-2
-2	-1	3	-1	-2	-2	-2	-2
-2	-1	3	-1	-2	-2	-2	-2
-2	-1	3	-1	-2	-2	-2	-2
-2	-1	3	-1	-2	-2	-2	-2
-1	1	4	-1	0	0	-3	-3
5	3	-1	-1	-2	-2	0	2
2	2	1	0	-3	2	2	4
2	2	1	0	-3	2	2	4
2	1	-1	0	0	-2	-2	1
0	0	1	0	-1	-1	-2	3
1	2	1	-2	0	1	-2	-1
0	-4	-2	0	0	-2	-2	-4
1	-2	-3	0	-2	1	0	0
3	2	0	-1	-2	-2	-1	1
4	-2	-1	-1	-1	-1	-1	2
1	3	0	2	-1	0	-1	-3
4	2	-2	-1	-2	0	1	3
-3	-1	-1	1	-2	-1	1	-2
0	-2	0	-3	0	-2	-3	-1
-1	0	1	-2	-1	-2	-2	-1
0	0	0	-1	3	-1	1	-2
-4	-1	-2	-3	-1	-1	-1	-1
-1	-1	0	0	-2	-1	1	0
-1	-1	0	-1	1	0	-1	-1
-3	-3	-1	-2	-2	-2	0	1
2	-1	-2	0	-1	-2	-1	-1
0	-1	-1	-2	0	-2	-2	-2
-2	-2	-2	-3	-2	-2	0	0
-2	-1	-1	1	-2	0	0	1
2	1	0	-3	-2	-2	-1	0
-2	0	-1	-1	-2	-3	-3	-5
-2	0	-1	-1	-2	-3	-3	-5
-3	-2	-4	0	-1	0	0	-2
0	-1	2	1	1	-2	0	0
-2	-2	-1	-1	-2	3	5	3
-9	-2	0	0	-2	1	-1	-8
0	-4	1	-2	-1	-1	0	-1
2	-2	-3	-1	2	2	1	3
-2	1	0	-1	-1	-2	-3	0
2	-4	-2	-3	0	-1	2	2
2	-4	-2	-3	0	-1	2	2
3	3	-1	-3	-1	-4	-3	-1
0	0	1	1	1	2	1	1
0	9	11	4	-1	0	-3	1
0	2	-2	-1	0	2	2	-1
2	5	3	1	-1	0	-3	0
1	4	-1	-1	-1	0	0	0
-4	-4	-2	-1	-2	-2	-1	-5
-2	-12	-12	-5	-2	-3	-3	-4
-4	-3	-2	0	-2	-2	-3	-5
1	-3	-1	1	0	0	0	2
4	6	-1	-2	-3	-2	-2	0
-10	-10	-11	-5	-2	-5	-5	-5
-1	1	-1	-1	-4	-1	0	-2
-2	-4	3	3	-1	-1	-8	-7
-2	-4	3	3	-1	-1	-8	-7
0	12	23	15	1	-1	-3	-4
2	5	3	4	2	2	0	1
2	1	-5	6	-1	-3	-2	1
-2	-2	-5	-8	-2	-3	-3	-4
3	-2	-3	-1	0	-1	-1	-1
1	9	11	3	2	2	0	5
1	3	0	-2	-5	-1	-1	-2
4	-1	-6	-17	-7	4	1	5
3	2	2	10	3	-11	-4	-1
-7	-3	-7	-17	-11	-9	-9	-17
-4	-4	2	1	-6	-8	-1	0
5	-2	-2	1	-2	-5	0	5
-11	-10	-1	10	5	12	2	-9
4	7	2	3	-4	-7	6	11
1	-5	-5	-2	8	7	12	6
-5	-4	1	-3	-5	-2	-5	-3
3	4	2	-4	-7	-14	-5	2
8	4	5	8	3	-4	-2	4
1	-1	-1	-10	-4	0	-3	-5
-4	-7	-5	-3	-2	2	3	-1
2	2	-5	-13	-6	-2	0	2
-3	-3	3	10	8	-5	-4	-7
-9	-8	0	0	2	-10	-6	-8
-7	-8	-3	0	3	-8	-10	-11
0	4	3	-4	-6	-2	-4	-3
-2	-2	-2	-1	-1	-2	0	-2
-1	-3	1	6	8	7	5	1
1	0	-1	-5	-4	-4	0	0
2	3	-2	-2	-6	-4	0	1
0	-2	-1	7	4	-1	-2	-2
-2	0	0	-7	-4	1	-4	-4
4	1	1	-2	-5	-2	-3	2
0	0	1	2	1	2	4	2
-1	-1	-1	0	-5	-2	0	2
-2	-4	2	5	2	-3	2	-2
2	2	-3	-5	-2	-2	1	4
-1	-3	-1	8	4	-1	-3	-7
0	-2	-1	-1	2	6	4	2
-2	-1	4	8	2	-5	0	-3
6	4	4	9	13	5	4	8
-1	-1	-1	-6	-3	2	-1	-1
-1	1	-2	-3	-3	-10	4	2
-1	-1	-3	-1	0	3	4	0
2	2	2	5	-2	-4	-1	2
2	2	2	5	-2	-4	-1	2
-4	-5	-1	-3	-3	-1	5	-1
-2	-3	-4	-11	-8	-8	-3	-5
0	-2	3	3	0	-2	-2	1
3	0	-2	0	1	1	1	1
-1	1	3	-2	-5	-2	-1	-1
0	0	-2	-4	-4	0	-2	4
0	-1	-2	-1	3	2	-4	-4
-2	0	-3	-4	-2	3	0	-1
-2	-3	0	1	4	3	3	3
1	2	-1	0	0	-9	-5	-3
3	3	0	-2	-4	-5	-1	1
-4	-4	-3	-1	0	3	-3	1
-4	-6	-4	-6	-5	-9	-5	-7
2	4	4	1	0	-1	1	3
-3	-1	-1	-1	-1	-4	-1	-2
-2	-2	0	1	-3	-4	-3	0
0	-1	-1	3	2	14	3	0
-4	-3	-2	-2	-1	-2	-4	-6
1	-2	-1	0	-1	-3	1	3
-1	-1	1	-1	2	5	2	-1
4	4	2	0	-3	-13	-1	1
0	0	1	2	0	-6	-6	-6
-2	0	-2	1	-2	-3	-4	-2
-1	2	0	0	-1	2	3	-1
1	-1	2	9	4	-4	-4	-1
-2	-7	-5	-1	-1	1	-2	-1
-2	0	2	-4	-5	-9	-4	0
-1	-1	-2	-8	-2	3	3	0
2	-2	-1	-1	-5	-8	4	3
-2	3	-1	-4	4	6	1	-1
-1	0	-1	5	3	4	2	-2
0	3	-1	2	-1	-2	-4	0
0	-2	-2	-2	-2	-4	1	0
-3	-3	-2	1	3	4	-3	-4
4	2	3	4	-9	-13	-2	3
1	-2	-3	-1	2	9	1	2
-1	2	4	3	6	3	-1	0
-2	-1	0	-3	-1	-2	-1	-1
3	3	0	4	3	-4	0	3
2	3	1	-4	-2	-1	1	2
2	1	0	-1	-2	1	2	3
-3	-3	-3	-1	-1	3	-4	-6
-2	-3	-2	1	1	-2	-2	0
4	3	0	-1	-3	-8	5	4
-4	-2	-1	1	-4	-4	-4	-4
2	1	0	1	1	3	3	3
0	0	-2	4	2	1	-2	0
-3	-2	0	0	-1	3	-1	-4
-1	0	0	-2	0	-1	1	0
-1	0	4	1	-1	1	0	0
-3	1	0	0	-1	1	-1	1
0	-3	-4	-2	-3	-2	-1	-3
0	0	-2	-4	-3	-2	-2	-1
1	3	5	3	-1	-2	-2	0
2	1	0	-5	-5	-1	1	4
1	0	-3	-2	-2	0	2	2
-2	3	1	2	-1	-9	-2	-5
2	-2	-2	-2	-1	-1	1	5
0	-2	-2	-3	0	3	-1	0
-1	0	0	-2	-2	0	-1	-1
-1	-2	-3	-3	-3	-1	1	2
0	3	4	2	0	2	0	0
-1	0	0	-2	-4	-3	-3	-2
-1	-4	-3	1	2	5	1	-2
-5	-1	-1	0	-1	-7	-6	-8
1	1	2	1	2	0	0	-2
-1	0	-2	-4	-4	-4	0	-1
2	1	1	2	0	-1	0	1
2	2	3	2	2	-3	-1	0
-1	3	1	-1	-3	0	1	1
1	2	2	0	-1	-4	0	2
1	-3	-5	-6	-5	-2	1	-1
1	0	-1	-1	-4	-8	-2	-1
1	0	-1	1	-1	3	2	0
3	3	2	1	0	-1	1	5
-1	0	0	-1	-2	-3	-1	-3
0	2	2	-1	-1	-2	-1	1
2	3	0	-2	-2	-3	0	2
0	0	1	1	3	1	3	4
-2	-2	-4	-7	-4	5	1	-1
-5	-5	-3	-3	-1	-2	-2	-8
0	2	0	1	-2	-3	-2	1
0	-2	-2	-1	0	-3	-1	0
-4	-5	-1	-1	0	-5	-1	-2
-3	-3	-2	-2	3	13	6	0
0	0	-2	0	-1	-3	-3	0
-1	-1	-2	0	-4	-4	-5	-4
2	0	1	0	0	-4	0	1
-1	2	-2	-1	-2	-5	-5	-6
-5	-2	-2	0	-1	-5	-2	-3
-1	1	1	0	-2	-2	-3	-2
2	3	-1	0	-2	-9	0	3
-4	-5	0	-1	2	-1	-2	-2
1	-1	-1	6	3	-3	-1	-1
-5	-2	-3	-3	-6	-2	-7	-9
-1	-3	1	4	-1	8	8	2
-1	-1	-3	-1	0	0	-1	-3
-1	-1	5	4	-1	-1	-1	-2
0	2	0	4	3	2	1	-1
3	4	2	0	-1	-3	-2	0
3	4	2	0	-1	-3	-2	0
-3	-7	-9	5	-11	-2	-5	-6
4	7	11	20	5	4	8	6
-5	-7	6	11	17	5	-3	-2
-2	-1	-3	-8	0	-3	-2	-1
-2	-5	-7	-9	-1	-6	-2	1
4	5	0	31	37	13	4	-1
0	-2	-1	-7	0	1	3	3
-11	2	10	3	-9	-4	-9	-15
-2	-12	-9	-9	-17	-4	0	1
1	6	4	-8	-17	-5	-4	-3
1	6	4	-8	-17	-5	-4	-3
1	6	4	-8	-17	-5	-4	-3
0	15	16	-12	-8	-1	0	0
-2	-8	-13	-12	-6	-4	-1	1
1	-4	2	-16	-5	-3	3	1
-10	-13	-10	0	1	1	-3	-8
5	4	-9	11	-12	-2	-2	1
-1	2	-13	-23	-15	-15	-9	-4
-2	-6	-3	-11	-4	-5	-5	-2
-1	19	18	-11	9	4	3	1
7	-15	-13	3	-2	0	5	12
-3	1	-2	0	-1	0	1	1
-1	3	-4	-11	-9	-2	0	-9
-6	11	15	13	3	-6	-6	-10
-6	11	15	13	3	-6	-6	-10
2	-3	-2	-5	-1	1	2	1
6	0	6	-3	-5	0	0	4
6	0	6	-3	-5	0	0	4
1	21	13	-2	-6	-4	-2	0
-3	-6	-10	-3	-3	0	1	0
4	7	3	7	2	2	1	1
4	-5	-16	-1	-3	-3	0	5
-1	-1	-3	-6	0	1	-1	0
-2	-7	-2	0	-1	0	0	1
-1	-5	-4	-4	-2	-1	0	-2
-3	-2	-3	-1	3	-1	3	-2
1	8	7	3	0	-8	-5	0
-3	-2	-5	1	-4	1	0	-5
2	-2	-2	0	-3	8	8	5
-3	0	2	5	1	-3	-2	-4
-4	-2	8	5	2	5	0	0
-1	-2	2	3	-3	-6	-4	-3
-5	-2	-9	-1	0	1	0	-1
-2	-1	5	-3	-7	-12	-6	-5
1	3	4	-3	-6	-6	-4	-1
2	-3	-18	3	0	3	0	-1
-4	-5	6	5	3	4	0	-5
0	0	-9	-6	-6	-6	-3	5
2	-3	-6	-2	0	3	5	6
-6	-6	-2	-1	-3	-4	-3	-2
0	-4	-2	0	-3	-2	-4	-11
-12	-10	-3	-3	-2	-4	-8	-22
0	-6	-3	-3	-2	-2	-4	-4
1	1	6	8	5	0	-2	-7
-8	1	7	6	6	2	-1	-1
10	-3	1	0	-2	1	4	13
0	-3	-5	-3	-4	-8	-4	-5
1	-3	2	2	2	9	4	5
2	4	-1	-2	0	1	0	1
-3	-3	-2	-1	-2	-4	-3	-2
-6	0	-2	-2	-1	2	1	-5
-6	-4	0	2	1	-1	-3	-6
-6	-4	0	1	-2	-9	-6	-6
-2	1	-1	3	1	2	2	4
-4	-3	-2	-1	-2	-4	-5	-5
-3	0	0	-1	0	0	1	0
1	2	-1	-4	-3	-3	-3	-2
3	0	-2	-2	-1	-1	-2	0
-3	0	2	-3	-3	-5	-4	-7
3	2	2	1	-3	-5	-1	0
-1	1	1	0	0	5	0	0
2	2	-2	1	3	0	1	7
3	1	0	-1	-1	1	-2	-1
0	-7	0	1	-2	-2	-1	0
3	-1	-3	0	-1	0	0	-1
0	-3	-2	-3	-4	-4	-2	-3
-1	-1	2	2	1	1	0	2
-1	0	-1	-3	-2	0	0	-1
-2	1	-1	-1	1	-1	-2	-5
-4	-3	-3	-2	-2	-4	-1	-5
0	-2	-1	-2	0	-1	-2	2
0	-3	-9	-4	-4	-3	-1	0
0	-3	-9	-4	-4	-3	-1	0
-3	-2	-3	-4	0	0	-1	-4
0	0	-2	-1	0	0	-2	-2
0	-3	-3	-1	-1	-2	0	-1
-2	-1	0	-2	0	1	-2	0
-2	-2	-2	0	1	-2	-1	-2
0	0	-1	-2	-1	-1	0	1
-1	2	-1	0	1	2	1	-2
-1	-4	-3	5	-2	-2	-3	-3
0	-5	-10	2	-1	-1	0	0
-3	5	13	6	-1	-1	0	-3
0	0	-4	-10	-1	11	4	1
-2	-4	0	-3	-4	-6	-1	0
5	5	13	0	-8	-6	-1	1
-3	-8	-19	-12	0	-6	-4	-4
-1	-4	-11	1	7	3	-1	-1
0	-3	-9	-15	-12	-1	0	0
-4	-14	-13	33	19	11	3	-2
4	3	-10	15	11	4	2	6
6	2	-3	-19	-15	-5	0	6
-7	4	10	15	16	2	-6	-9
3	1	-3	6	3	4	2	2
-6	7	37	47	15	9	-3	-8
2	0	1	-6	-15	-7	-2	3
2	0	1	-6	-15	-7	-2	3
2	-3	-5	0	-11	-2	2	5
0	2	-4	20	27	5	2	0
0	-20	-30	-9	-8	-6	0	3
7	6	-1	-8	-5	3	7	5
-8	-7	0	-17	-11	-7	-4	-6
-1	0	9	-3	3	-1	-2	-4
5	15	18	71	39	15	7	13
-5	-14	-24	-40	-20	-14	-5	-5
-13	-7	1	44	19	13	1	-15
-1	9	15	-8	-17	-9	-7	-10
1	5	8	18	12	3	-2	-1
-9	-28	-28	-44	-14	-8	-2	1
-1	8	20	38	16	-7	-9	-10
-1	8	20	38	16	-7	-9	-10
-5	-15	-30	-29	-6	-3	-11	-7
-3	-4	8	0	4	1	1	2
1	6	9	23	12	2	-1	-2
-7	-21	-24	-5	14	0	-1	-5
-3	9	2	-33	-7	-14	-13	-7
-2	-7	-7	9	0	4	7	2
4	3	5	2	1	-1	-2	-4
-1	5	4	8	2	0	-4	-2
0	4	5	8	5	9	-1	3
2	-2	-7	-11	0	2	2	1
-7	2	4	3	-2	-3	-4	-4
5	7	13	9	3	4	1	3
-6	-16	-19	-15	-6	-6	-5	-5
0	-6	-6	-1	0	-1	3	2
1	0	0	2	0	0	2	1
1	-4	-8	1	-2	-3	-3	0
-4	-2	-3	-1	-1	-1	-2	-7
-1	-1	0	2	-3	0	0	0
4	2	1	-1	-2	2	0	1
-1	-1	-3	-1	0	-1	0	-2
2	5	18	13	2	1	2	3
-2	-3	-2	-12	-6	-2	-1	-6
-2	-1	4	12	-3	-7	-3	-1
-1	0	8	6	-4	-4	-5	-3
-2	4	12	9	1	1	0	-1
2	4	-3	-6	-1	0	0	-1
0	-4	-6	-8	0	1	5	6
-4	-4	-3	-3	2	3	1	-1
3	-2	5	1	-3	-3	-1	2
-4	-6	-9	-8	-1	2	0	-1
-1	-7	-14	-8	-1	-4	-3	-1
1	1	-6	-5	2	2	-1	-1
-1	2	1	-5	4	3	3	0
-3	-11	-10	-11	-3	-5	-2	-1
-2	-6	-5	-3	3	3	4	0
-1	0	-18	-6	-1	0	0	-1
0	-1	3	-5	0	-1	-1	1
-2	-4	-9	-4	-1	-3	-1	-2
2	1	2	5	5	9	11	9
0	-9	-15	-6	-3	1	1	-3
0	-2	0	1	-2	-7	-9	-9
-1	2	1	-1	-3	-8	-7	-3
-2	-8	-5	-4	-3	-2	1	0
-3	5	8	3	3	-1	-3	-6
-2	-20	-17	-6	-2	-2	-2	-4
-3	-5	-5	-5	-2	-5	-3	-4
-3	-5	-5	-5	-2	-5	-3	-4
-3	-5	-5	-5	-2	-5	-3	-4
-3	3	1	-2	-6	-7	-7	-2
-3	3	1	-2	-6	-7	-7	-2
-3	3	1	-2	-6	-7	-7	-2
-3	3	1	-2	-6	-7	-7	-2
0	0	2	1	-1	2	3	4
0	0	2	1	-1	2	3	4
-11	4	8	1	-2	-6	-12	-24
-2	-3	-2	-3	-3	-3	-2	-2
9	6	3	0	-1	6	4	7
-1	-6	-7	-5	-4	-7	-2	5
-4	-3	-2	-1	-4	-4	-5	-4
-3	1	1	2	2	2	0	-3
-1	1	-1	1	1	-2	2	-1
-1	0	1	-3	-1	0	-1	-3
-1	1	-2	-1	-1	-2	-1	1
2	0	1	-1	-3	-1	4	5
-1	0	-2	-2	-2	-3	-3	-5
-2	-2	1	0	1	0	0	-1
-2	2	3	0	-2	-1	0	2
0	-3	-1	-1	0	-1	1	1
1	-1	-1	0	0	0	2	3
3	-2	-2	-3	-3	-2	-3	1
-1	-1	1	0	-4	0	2	0
-3	-2	-2	-3	-1	-1	-1	-1
2	-1	0	-1	1	1	1	2
-2	-2	-2	0	-1	-3	-2	-4
-1	8	13	3	-2	0	1	2
-6	-3	-2	-1	-2	-4	-6	-10
-4	-1	-2	0	1	4	2	0
8	5	6	2	-1	1	1	6
-1	2	1	2	2	4	3	2
-2	0	0	0	-1	-1	-5	-2
0	1	0	-1	0	-2	-3	-3
4	-2	-6	-4	-1	0	1	5
-4	1	1	0	1	1	2	-3
0	3	-1	0	0	1	0	0
-6	-3	-3	-2	-3	0	-1	-3
1	-3	-3	-1	-3	-3	-2	0
-4	-3	-1	1	0	0	-1	0
1	-3	-2	0	2	0	-1	1
-4	-4	0	-1	0	-1	-2	-5
5	2	-2	-4	-2	-2	0	2
-3	0	-2	0	1	1	1	-4
-2	0	1	0	-1	0	-2	-6
1	2	1	1	2	0	-1	-1
0	-2	-1	0	-2	0	-1	0
1	0	-2	-1	1	2	1	0
-2	-3	-3	-1	-2	-2	-3	-5
-1	-1	0	-1	-1	-3	-1	-2
-3	-4	-4	-2	-1	-2	-1	-1
2	0	-3	-5	-4	-6	-2	-2
-5	0	0	0	-1	-1	-2	-5
1	-1	0	0	0	-1	1	2
3	1	0	1	0	4	1	1
-6	-5	-2	-1	-2	-1	-2	2
-2	1	1	1	-1	0	-1	-2
12	-2	3	1	1	2	7	11
0	0	1	1	0	-1	-1	-2
-1	-3	-2	-3	-2	-5	-4	-3
-5	-1	-2	-2	-4	-1	-1	-4
4	-1	0	-2	1	-3	-3	-2
-5	-3	-3	-4	-2	0	-1	-4
-1	-3	-3	1	-1	0	-1	-1
0	1	-2	-1	-1	-2	-1	-1
0	1	0	0	0	-1	-1	-1
-3	0	-2	-3	-1	-2	-1	-2
-2	-2	1	0	1	-2	1	-1
-3	1	2	0	2	5	3	5
1	-1	-1	2	-1	3	3	1
1	-1	-1	2	-1	3	3	1
1	-1	-3	-1	-2	0	0	-2
4	-1	-1	1	1	0	1	3
-2	-1	-1	-1	-1	-1	-1	-1
0	-1	-1	0	0	-2	-2	-2
0	0	0	-2	-3	-5	-1	1
2	2	-2	-1	-3	-1	-2	0
0	-1	1	-1	-2	-3	-2	-1
0	-1	0	0	-1	-1	0	-4
-7	-5	-2	-1	-2	-2	-4	-10
-1	-2	-1	-1	-1	-1	-1	1
-4	0	0	1	0	0	1	-3
-11	-5	-1	1	-2	-3	-3	-7
0	2	-3	-2	0	0	0	1
0	0	0	-4	-1	-2	-1	-1
2	0	1	0	0	0	-2	-1
-3	0	0	0	1	2	0	-2
5	1	-1	-3	-1	0	1	3
5	1	-1	-3	-1	0	1	3
1	-2	-3	1	0	-1	0	1
1	-1	1	0	-1	-1	0	2
2	1	2	0	0	0	-1	0
-5	-3	-2	-1	-3	-3	-3	-6
-5	-2	2	-1	1	0	0	-4
3	3	6	1	-1	0	0	-1
3	1	0	-2	1	0	-1	2
-2	-5	0	2	2	3	6	12
-1	-1	0	0	0	0	-1	2
0	-1	2	0	-3	-2	-2	-4
-3	-2	-3	-2	-3	-4	-3	-7
-1	-3	-3	-3	0	-4	-3	-2
-1	-1	-2	-2	0	1	1	-3
-2	-1	-1	0	1	0	-2	-5
0	-1	-1	-1	-2	-2	-1	-3
3	0	-1	-2	-1	-3	-2	-3
3	0	-1	-2	-1	-3	-2	-3
0	-2	-1	1	0	2	1	2
2	2	0	-3	-2	-1	0	3
1	-1	-1	-1	-2	-1	-5	-1
-1	-1	-1	-1	1	-1	1	1
-1	-2	0	0	0	0	0	-1
1	3	-1	-1	-1	0	2	2
0	3	-1	-2	-1	2	3	3
0	3	1	-2	0	-1	-1	-1
-2	-2	-3	-1	-1	-2	0	-2
-3	-3	-1	-1	-1	-1	-1	-2
0	-1	0	-1	1	-1	-1	1
-3	-1	-1	1	-1	2	1	-1
-3	-1	-1	1	-1	2	1	-1
-2	-2	0	1	-1	1	-3	-2
0	2	1	2	0	3	0	1
-1	0	0	-1	-1	0	1	0
-6	-6	-5	-6	-3	-5	-5	-7
5	1	-1	-1	-2	-2	-1	3
0	3	2	1	2	-1	2	5
5	-3	-2	-2	-1	0	0	-2
-1	4	3	0	-2	-2	-1	-2
-2	0	1	0	-1	-2	0	-1
-2	0	1	0	-1	-2	0	-1
-2	0	1	0	-1	-2	0	-1
-3	0	-1	1	0	-1	1	-1
0	2	0	0	-1	1	0	1
-3	-5	-6	-2	-2	-3	-3	-1
-3	-5	-6	-2	-2	-3	-3	-1
-3	-5	-6	-2	-2	-3	-3	-1
-3	-5	-6	-2	-2	-3	-3	-1
-3	-5	-6	-2	-2	-3	-3	-1
-3	-5	-6	-2	-2	-3	-3	-1
-3	3	0	-1	-1	1	-1	-2
8	1	0	2	2	3	5	11
8	1	0	2	2	3	5	11
8	1	0	2	2	3	5	11
8	1	0	2	2	3	5	11
8	1	0	2	2	3	5	11
8	1	0	2	2	3	5	11
8	1	0	2	2	3	5	11
-7	0	0	2	-1	2	-1	-5
-1	-5	-3	3	2	3	-4	0
-1	-5	-3	3	2	3	-4	0
-1	4	1	3	4	10	6	-1
-1	4	1	3	4	10	6	-1
-1	-6	1	1	0	0	-6	3
-14	-32	-3	0	0	-1	1	1
-6	1	-2	1	-2	2	-7	-6
1	4	-3	0	-4	1	-1	-5
11	10	0	-4	-1	-5	-4	-1
11	10	0	-4	-1	-5	-4	-1
11	10	0	-4	-1	-5	-4	-1
11	10	0	-4	-1	-5	-4	-1
11	10	0	-4	-1	-5	-4	-1
1	6	-1	-1	-3	-7	-8	-2
1	6	-1	-1	-3	-7	-8	-2
9	2	0	0	-1	0	2	3
-5	-4	-1	1	-1	1	4	0
3	5	-1	0	-1	0	-1	2
0	1	0	-2	-2	0	0	-2
0	1	0	-2	-2	0	0	-2
0	-2	-1	-2	-2	0	0	-1
0	-2	-1	-2	-2	0	0	-1
-4	0	-1	0	1	0	0	0
0	-1	0	2	2	3	-1	-3
0	-1	0	1	-1	-5	-1	0
-4	-2	-3	-2	-7	-8	-2	-3
10	-4	-8	-5	-7	-11	-2	9
-6	-7	-4	-4	-1	1	-4	-8
0	3	3	0	-2	-7	1	4
8	5	2	1	0	0	3	3
0	-1	0	1	0	1	-4	-2
3	12	3	2	1	4	3	-1
3	12	3	2	1	4	3	-1
9	21	0	-1	-3	-4	-5	-4
9	11	4	3	1	3	0	1
2	0	-1	0	1	-1	1	2
2	0	-1	0	1	-1	1	2
-1	0	0	0	0	0	-1	-2
3	-2	-1	-1	0	-1	2	-1
-2	-11	1	2	1	8	8	10
-2	-11	1	2	1	8	8	10
-2	-7	-5	0	-4	-5	-2	-2
-11	-18	3	4	3	4	1	0
9	11	-1	-3	-6	-6	-3	2
9	11	-1	-3	-6	-6	-3	2
9	11	-1	-3	-6	-6	-3	2
9	11	-1	-3	-6	-6	-3	2
9	11	-1	-3	-6	-6	-3	2
-8	-16	0	1	-1	4	5	0
0	-2	-3	-3	0	0	-2	-3
3	4	-2	0	-2	-1	0	1
0	3	2	1	1	-1	-5	-2
-3	-2	-2	-1	-2	-2	-2	-9
-12	-6	-6	-2	-2	-7	-6	-10
-1	-2	0	0	-2	-1	-2	-1
-3	-3	-1	-1	-1	1	4	3
5	-1	-3	-2	-1	0	1	2
1	1	0	-1	-1	0	2	2
-4	-4	-2	0	0	2	0	-2
1	1	0	1	2	1	3	2
-6	0	-1	-1	-2	-3	-4	-6
0	-1	1	1	0	1	2	-1
-3	0	0	0	0	1	-2	-3
12	0	-2	0	-1	2	2	11
3	0	-2	-1	-3	-4	0	2
-3	-2	0	-3	-1	-2	-3	-8
-3	-2	0	-3	-1	-2	-3	-8
3	1	-1	1	-1	0	-4	0
-1	0	-2	-1	-1	-1	1	-2
1	2	2	0	0	-1	-1	1
-5	-1	-1	-3	-3	-6	-4	-5
-5	-3	-2	-2	-1	-2	-1	-4
-5	-3	-1	-2	-1	-2	-2	-2
-5	-3	-1	-2	-1	-2	-2	-2
0	2	0	0	-3	1	0	-1
-3	1	-1	1	-1	1	-2	3
4	0	0	-1	0	3	2	3
0	-1	-1	0	0	0	0	-2
0	-1	-1	0	0	0	0	-2
-5	-2	-3	0	-1	-2	-2	-8
0	-2	-2	-1	2	4	10	8
0	-2	-2	-1	-3	-4	-4	-3
0	-2	-2	-1	-3	-4	-4	-3
-3	-1	-1	-1	-3	0	-1	-3
1	-5	-2	-5	-3	-6	-7	-3
-3	-3	0	0	2	2	4	1
-3	-3	0	0	2	2	4	1
2	7	1	0	-2	-1	2	-1
-5	-6	-2	-2	-1	0	-2	-3
-5	-12	-4	-3	-4	-4	-6	-6
2	-1	3	3	1	6	6	7
-4	-2	0	0	0	0	-1	0
-5	-4	-2	-1	-1	-2	-3	-5
2	-2	-1	-1	-3	-2	-2	1
-2	-2	-1	-2	-1	1	-2	-1
-1	3	2	1	-1	-1	0	-1
-1	0	-2	0	2	1	1	2
0	-2	-1	0	0	3	1	3
0	-2	-1	0	0	3	1	3
2	-4	0	2	1	4	3	5
2	-4	0	2	1	4	3	5
-3	-2	-1	1	1	2	1	1
3	11	-1	-3	-2	0	2	1
-5	-6	-2	-4	-1	-4	-5	1
-5	-6	-2	-4	-1	-4	-5	1
8	6	2	1	-2	0	2	6
8	6	2	1	-2	0	2	6
8	6	2	1	-2	0	2	6
8	6	2	1	-2	0	2	6
8	6	2	1	-2	0	2	6
-3	2	-1	0	0	-2	-1	-3
-3	2	-1	0	0	-2	-1	-3
-3	2	-1	0	0	-2	-1	-3
-4	-1	-1	0	-1	-1	-2	-2
3	-3	2	0	-2	1	0	1
-4	-1	-2	-2	1	-3	-3	-4
-5	1	2	2	1	1	0	-4
-1	0	-1	-3	-1	0	0	0
-1	-3	-2	1	-2	-1	-3	-6
2	-7	-11	-6	-4	-2	1	5
-5	-4	0	-2	0	-2	0	-1
6	1	-3	-3	-2	-3	-4	4
-1	12	14	5	0	1	1	-2
-3	4	3	-2	-2	-1	-1	-4
-8	-1	1	0	0	-2	-3	-8
1	-5	-9	-5	-3	2	5	3
1	-5	-9	-5	-3	2	5	3
4	3	-1	-1	1	-4	-4	1
-1	-1	-1	-3	-1	-2	-5	-5
-1	0	0	1	0	-1	0	-2
3	2	-3	-3	-1	2	-2	-1
3	2	-3	-3	-1	2	-2	-1
-3	-2	-3	-4	-1	2	2	2
-3	-2	-3	-4	-1	2	2	2
-3	-2	-3	-4	-1	2	2	2
1	-2	-4	-1	-2	-2	0	3
1	-2	-4	-1	-2	-2	0	3
1	-2	-4	-1	-2	-2	0	3
0	-1	0	0	1	-1	-2	-3
0	-1	0	0	1	-1	-2	-3
0	-1	0	0	1	-1	-2	-3
0	-1	0	0	1	-1	-2	-3
0	-1	0	0	1	-1	-2	-3
0	-1	0	0	1	-1	-2	-3
4	1	-2	-1	-1	-1	-1	1
4	1	-2	-1	-1	-1	-1	1
0	-2	-1	-1	-2	-3	0	1
-5	-1	-1	-1	-1	0	-3	-1
0	-2	-1	-1	-2	-2	-3	0
5	2	-2	0	-1	-5	2	3
5	2	-2	0	-1	-5	2	3
1	-4	0	-2	-1	-2	0	3
-3	-1	-1	-3	-1	2	1	-4
-3	-1	-1	-3	-1	2	1	-4
-9	-2	-2	0	-2	-1	-5	-9
-9	-2	-2	0	-2	-1	-5	-9
-9	-2	-2	0	-2	-1	-5	-9
-9	-2	-2	0	-2	-1	-5	-9
-1	-2	-3	-2	-2	-1	-1	1
-1	-2	-3	-2	-2	-1	-1	1
-1	-2	-3	-2	-2	-1	-1	1
0	-1	-2	-2	0	-2	-1	5
-3	-2	1	-2	-1	-4	1	0
8	1	-1	-1	0	-3	2	7
8	1	-1	-1	0	-3	2	7
-4	-2	0	0	0	-2	-3	-1
-4	-2	0	0	0	-2	-3	-1
2	1	1	0	-1	1	2	4
2	1	1	0	-1	1	2	4
0	2	2	1	-1	-1	-1	-1
0	2	2	1	-1	-1	-1	-1
0	2	2	1	-1	-1	-1	-1
-3	0	-1	-1	-1	1	-1	-6
-2	-4	-4	-3	-1	-7	-3	-4
-2	-1	-2	0	0	1	0	0
-3	-3	0	1	1	0	0	-3
1	1	-1	-1	1	7	4	1
-2	-2	0	0	-2	-2	-2	-1
-3	-5	-2	-1	0	1	-1	-3
-1	-1	-2	-1	-1	-1	-2	-2
0	0	-1	-1	0	-2	-2	1
-1	2	1	-2	0	-1	-2	-4
2	0	-2	-1	-1	9	4	1
1	1	0	0	0	-3	-1	2
1	1	0	0	0	-3	-1	2
1	1	0	0	0	-3	-1	2
-4	-4	-2	-3	-2	-6	-6	-5
2	4	-1	-2	-4	-5	-2	-1
2	4	-1	-2	-4	-5	-2	-1
0	-1	-2	-2	-1	-2	-1	-4
-2	-3	-2	-1	-2	-1	0	-2
-1	-2	0	-1	0	1	2	0
4	-2	-1	1	-2	0	0	3
-4	-3	-3	-2	-1	-1	-1	-3
0	-1	1	-1	-1	0	1	-1
1	-2	-2	-1	1	-1	1	2
-5	-3	-2	-2	-2	0	-2	-5
-3	-3	-2	0	-1	-1	0	-1
-2	-3	-3	-3	-1	1	-1	-3
-1	0	1	0	-1	-1	-1	-1
1	0	-1	0	0	-2	-1	-1
2	-1	-1	-2	-1	-1	-2	1
3	-1	-1	-2	-2	-1	0	1
-4	0	-2	-2	0	-4	-4	-6
-1	0	0	-1	-1	1	-1	0
3	0	-1	-2	-1	0	-2	2
-1	-1	-2	-1	1	1	3	3
7	-1	1	-2	-1	-2	2	8
-1	-2	1	2	-1	-2	-2	-3
-3	0	0	-1	-1	-2	-4	-4
5	0	-1	-2	-1	-2	1	7
-1	3	1	-2	0	0	1	-1
1	-4	-3	-1	-2	0	-2	4
-2	1	1	-2	-1	-2	-1	-3
0	-1	0	0	1	1	0	-2
-2	-1	3	0	0	1	0	-5
3	0	-3	-3	0	6	5	5
4	4	-1	0	1	0	1	4
-7	-1	0	3	-2	-8	-4	-8
9	16	0	-4	-3	-3	-7	-4
9	16	0	-4	-3	-3	-7	-4
30	35	2	-1	-3	0	2	7
-2	-3	0	-2	-1	-4	-2	-3
1	-1	0	1	0	-1	1	2
1	-1	0	1	0	-1	1	2
0	8	-2	-4	-1	-3	-2	-2
-2	-3	-1	-1	0	0	0	-4
-2	-3	-1	-1	0	0	0	-4
4	4	1	2	-3	2	1	2
-3	-3	2	2	1	0	-1	-4
-3	-6	-4	0	0	3	1	4
-4	-2	-2	0	-3	-4	-5	-5
1	-1	0	-2	0	-1	-3	-4
0	-1	-1	0	-1	-1	1	3
-6	-7	-2	-1	1	-1	-2	-4
-1	6	7	4	-2	-2	-5	-4
-2	-7	-1	0	-1	-1	2	2
0	0	-1	-2	-1	1	1	3
1	0	0	3	0	-2	2	-1
3	5	2	2	1	-3	-2	1
3	5	2	2	1	-3	-2	1
-1	-3	-5	-7	-3	-2	-1	0
-2	-2	-1	-2	0	1	-3	-4
4	5	-1	-3	0	0	2	0
2	-1	-1	-1	-3	0	1	3
0	-1	0	2	0	1	1	2
0	-1	0	2	0	1	1	2
1	3	2	2	3	4	2	3
1	3	2	2	3	4	2	3
1	0	-3	-1	-3	-6	-5	-3
-4	-5	-4	-9	-4	-7	-7	-7
-1	-2	-2	-7	-3	-3	-1	-1
1	0	0	3	-3	0	-4	-5
1	2	1	5	5	6	3	4
4	3	11	49	20	7	6	3
-2	-5	-8	-34	-14	-12	-6	-3
-7	-5	-2	-4	-5	-4	-4	-6
6	0	-4	-9	-3	-1	0	5
0	1	3	-4	-2	2	1	1
2	-3	0	26	20	8	2	2
-1	-3	-7	-36	-18	-7	-3	-3
-1	-4	-5	-7	-6	-1	0	-1
-7	-3	-1	2	-2	-2	-4	-8
6	5	7	21	6	3	3	3
1	1	-1	0	-2	-1	-1	-1
1	2	2	12	5	3	-1	2
-3	-1	-1	14	9	0	0	-2
-1	0	1	5	2	-2	-1	1
-5	-5	-2	-4	-3	-4	-3	-7
-1	3	7	10	3	5	1	1
-6	-1	1	-17	-8	-4	-3	-6
6	0	3	6	5	2	5	8
-3	9	-3	1	-2	-8	-9	-8
-5	-11	-5	-5	-1	4	-1	1
3	2	-8	-7	-1	4	5	3
1	14	-3	-4	2	-3	-4	0
-1	1	6	8	6	6	4	1
4	3	-6	30	21	3	1	-1
8	-2	-14	0	-1	3	6	7
1	-9	-8	-6	-4	-5	-3	-1
-6	-5	6	6	2	-2	0	0
-1	4	0	9	3	0	-2	-3
-1	-1	5	13	8	2	-1	0
-4	-5	-6	-13	-6	-3	-3	-1
-4	-5	-6	-13	-6	-3	-3	-1
-4	-2	7	-5	-9	-4	-4	-2
-1	4	0	-2	1	-1	-1	-3
-3	-6	-5	1	0	-2	-3	-3
-1	-4	-5	-4	-4	-3	-2	-1
0	-5	-4	-10	-11	-5	-3	-1
0	-1	1	-4	-2	0	1	1
-1	1	-2	0	0	0	0	-1
1	-5	-4	-1	-4	0	0	0
-4	0	4	2	0	-1	-3	-5
0	0	-5	3	3	-2	-3	2
1	1	-1	-8	-8	-6	2	1
-2	-3	0	0	-3	1	1	1
1	2	5	3	0	-1	-1	3
0	0	4	-2	-1	0	1	0
-3	5	5	0	-3	-6	-5	-4
2	-8	-11	-2	-3	0	2	1
2	11	9	2	0	1	-1	2
1	-2	-3	-4	-1	1	3	2
-2	1	2	-3	-4	2	5	0
-2	-3	-1	-3	-2	-4	-5	-2
1	-6	-5	1	0	-2	-5	-2
-1	-12	-10	-6	-3	0	-1	-3
0	3	1	-1	-1	1	1	0
-1	-2	-1	1	0	-2	-4	-2
0	0	-3	0	2	1	3	0
2	15	27	7	0	-2	-1	0
-1	-1	-10	-5	0	1	2	0
-2	-2	-7	1	3	2	2	2
1	1	-6	-1	0	0	4	5
0	1	-1	2	-2	-2	-1	1
-1	-9	-8	-7	-5	-3	0	0
1	9	10	39	24	13	4	1
-2	-8	-9	1	11	3	-1	-4
2	-5	-13	-1	-3	-2	0	2
-2	0	-2	-8	-3	-7	-4	0
5	7	8	-14	-11	-4	1	2
5	7	7	10	8	8	5	2
2	0	-1	-17	-12	-6	-3	0
1	10	-9	-21	-13	-5	-6	-3
-1	-11	-6	-24	-23	-1	-3	-7
2	-4	-34	-23	-5	-3	3	4
2	-5	-24	-18	-8	-3	3	3
-4	-1	1	-25	0	-7	-4	-3
0	12	19	-10	-22	-5	1	0
0	-3	7	-6	-10	1	0	3
-1	-6	-14	-7	-1	0	-1	-1
3	30	38	8	1	-2	-4	-4
-5	-6	4	43	17	7	1	-4
0	-10	-3	20	10	10	4	3
-9	-24	-22	-49	-35	-13	-9	-8
-4	2	2	13	0	0	-1	-2
-4	2	2	13	0	0	-1	-2
-2	-18	-14	-38	-9	-7	-4	-3
0	7	17	-17	-21	-4	-1	-1
3	6	-8	-28	-21	-9	-2	-1
3	-2	-16	-33	-10	0	3	3
3	-2	-16	-33	-10	0	3	3
-2	-18	-22	-15	-3	-3	-3	-5
-3	13	25	91	42	15	6	-1
-3	13	25	91	42	15	6	-1
-1	4	9	5	4	6	6	8
0	17	20	32	12	2	-3	-2
2	-2	-11	-9	22	-5	2	13
-1	3	-5	-15	-4	-4	0	2
-1	3	9	24	-16	-1	-6	-12
1	-20	-28	-58	-32	-17	-7	0
5	9	12	24	13	5	0	0
11	12	-3	-28	-25	3	9	16
1	0	22	7	33	-4	-5	-6
2	1	4	11	8	7	8	9
-9	-9	-29	-4	-10	-3	-7	-7
4	7	9	38	35	19	4	4
-3	3	27	29	3	-2	-12	-27
-17	-17	3	53	18	0	-10	-15
2	-6	-14	-24	7	-2	1	1
-10	-30	-38	-35	-19	-6	-7	-8
-2	-5	-2	21	-1	-2	-1	0
-5	-12	-14	-30	-22	-10	-3	-3
-9	-10	-5	-40	-33	-15	-10	-15
5	-7	-8	-2	18	10	5	4
2	0	-9	-7	-11	-7	-4	-2
12	31	10	49	30	14	6	2
-20	-31	-28	-50	-20	-7	0	-3
5	21	21	8	-2	2	5	7
-5	8	24	28	2	-5	-8	-10
9	19	28	71	30	18	10	7
1	1	-4	-3	-6	-7	-2	-2
-5	-13	-8	-16	-6	-7	-8	-7
17	24	12	24	13	12	6	10
-2	-12	-15	-11	-1	-2	-1	-4
0	-5	-11	-6	-3	-7	-6	-4
1	-2	5	5	10	4	0	-1
-4	-1	2	3	4	3	3	7
4	-2	-9	-7	-6	-1	-1	-5
-8	-24	-4	-1	-1	-3	-2	-3
1	-13	-15	-6	-6	-2	3	3
-2	-3	-7	-9	1	2	2	-1
1	2	2	-8	-8	-4	-4	-2
1	13	30	15	1	-2	1	1
0	2	0	6	2	2	0	0
-7	-9	-13	-2	-5	-4	-6	-5
-1	-5	-9	-6	0	0	1	-1
0	0	-2	-2	2	4	5	5
0	4	18	6	-2	-1	-1	-1
-6	-12	-19	-13	-8	-4	0	0
-6	-12	-19	-13	-8	-4	0	0
1	0	9	-2	-3	3	0	2
-4	-7	-12	-7	-5	-2	-3	-1
0	1	9	-1	-3	-4	-4	-1
1	1	2	2	-4	5	6	3
-3	-5	-4	-2	-1	-2	-4	-4
-4	-6	-1	-7	-6	-6	-4	-4
-6	-2	14	-2	-3	2	0	-1
0	-9	-22	-4	-3	-7	1	-3
0	1	-15	-17	-12	-14	-3	-2
2	-4	2	0	-6	-2	-4	-3
2	-5	-11	-10	-4	4	-2	2
0	-3	-7	-12	-6	-5	2	2
-3	-3	0	-11	-10	-7	-2	1
-2	3	1	3	1	8	5	-7
-5	-17	-17	-18	-8	-4	-6	-7
-8	0	29	12	-2	-5	-6	-10
-7	-11	-8	1	-3	-6	-2	-13
2	0	4	1	4	1	5	15
1	1	4	-6	-3	-4	-5	-4
4	2	-3	-7	-4	3	0	1
1	3	2	-1	-2	-12	-2	4
-1	1	1	-3	-4	-1	-1	2
-19	-13	-4	-6	-3	-2	-9	-28
-8	-6	-3	4	0	0	-2	-2
-11	4	4	4	1	-5	-3	-14
1	2	-3	-6	-7	-21	-9	-2
4	-1	-7	-4	-7	-2	-3	-17
-16	-9	3	1	-1	-4	-9	-8
8	16	10	3	2	7	11	17
-2	-2	-3	-3	-2	-3	1	5
4	-2	3	5	2	-1	-1	2
-4	-6	1	6	0	3	-4	-3
-12	-10	-4	-1	0	1	0	-9
0	2	-2	1	-2	-1	2	2
13	12	2	-2	-4	3	12	20
-6	0	4	1	-2	0	1	-6
-48	-13	-2	0	-10	-3	-6	-30
-3	0	-1	-6	-1	4	-2	-7
5	-4	-2	-6	1	3	-3	-3
-14	5	5	8	5	-2	-3	-22
19	5	-1	0	1	-7	-7	4
-1	-7	-4	-4	-2	-5	-3	8
-10	-4	2	2	0	-9	-5	-8
-9	0	2	1	1	-11	-6	-2
8	11	3	1	-1	-6	1	9
13	9	1	1	-2	3	6	17
-9	-6	-2	2	1	5	-1	-6
-1	4	2	-2	-1	2	0	-5
1	-2	-2	1	-2	0	2	3
1	0	-3	0	-3	-1	1	2
-1	4	1	1	-1	1	2	0
0	1	0	0	2	4	-1	3
4	2	-1	-1	-1	5	5	7
1	2	3	1	2	5	5	5
-3	-2	1	0	-2	-15	-5	-6
4	-1	1	-1	-2	5	1	5
3	4	1	-1	1	-4	-1	3
0	-3	-1	-2	-3	-6	-4	1
-1	-1	-1	1	-1	0	1	0
-30	-17	-5	-2	-4	8	-3	-17
7	0	-2	-2	-2	-6	-1	3
10	2	0	-3	-3	3	3	-2
-3	-4	-4	-4	-4	-10	-5	-1
-3	5	-1	0	4	2	-1	0
-3	2	2	0	-1	0	0	-1
2	0	1	-1	-3	-6	-2	0
3	0	-1	-2	-2	1	2	0
-1	1	-2	1	-1	-1	-3	-2
4	2	-1	0	0	0	-3	-4
-2	-1	3	3	1	-6	-5	-5
-4	1	-2	-2	-2	2	-2	0
2	-1	1	0	0	5	2	2
2	-1	-1	-3	-4	-4	-1	-3
-5	-7	-2	1	2	-1	-3	-3
0	-3	-1	-2	-1	-5	-3	-2
-3	-4	0	-1	-3	-3	-3	-4
0	1	-2	0	-1	-1	1	1
-9	-5	-2	-2	-2	1	4	1
0	-2	-1	-1	-2	2	2	1
-2	-1	-2	-3	1	-3	-1	0
-2	1	3	4	5	11	10	1
-5	-4	2	-1	0	3	1	-4
-2	0	3	1	0	-3	-1	2
10	0	-5	-1	-1	-1	2	5
0	-2	1	-1	-1	-3	-3	-2
2	0	1	1	-1	-2	4	-2
-2	-1	-2	-2	-4	-5	-4	0
-3	-3	-1	-3	-2	-1	-1	-1
3	1	0	0	-1	0	-2	0
5	4	-2	-2	-2	0	2	0
-3	-4	0	-1	-2	0	-1	-1
0	-3	-4	-1	-2	-2	0	3
-5	-4	-3	-2	1	-1	-2	-1
0	3	-3	-1	-1	2	2	-1
-5	-3	1	2	1	7	-1	-6
-4	0	0	2	0	1	2	-1
6	6	2	-1	1	-1	0	9
1	1	0	0	0	-4	-3	2
8	-1	0	1	-1	1	2	5
1	3	-1	-1	-2	-3	-3	-3
-7	-2	-1	-1	0	-2	-4	-8
-7	-2	-1	-1	0	-2	-4	-8
4	0	-5	-5	-4	4	7	10
-3	-1	0	4	2	-2	-2	-3
2	2	-1	-1	0	4	-4	-1
-8	-4	-4	0	-3	-3	-4	-7
-2	-5	0	-1	2	3	1	-4
-5	0	-2	-1	1	-1	-5	-10
-2	-3	0	-1	1	-1	2	0
2	4	0	1	0	6	3	-3
-1	-1	2	-1	-3	-10	1	-1
-1	-1	2	-1	-3	-10	1	-1
-1	-1	2	-1	-3	-10	1	-1
-4	-2	-1	1	-1	-2	0	1
5	3	2	5	-1	-3	-2	3
1	1	-1	0	-1	-1	-4	-7
-3	-3	0	-1	-1	1	1	2
1	2	3	0	0	0	-1	4
-5	-4	-6	-4	-2	-4	-2	-1
-4	-1	0	-1	-1	-2	-3	-4
-1	1	-2	-1	-3	-8	3	4
-2	-1	0	-2	-2	-3	-1	-1
2	-1	-2	-1	0	4	2	6
2	-1	-2	0	-1	1	-1	-2
0	0	0	0	-2	-2	2	4
-2	0	-1	-1	1	2	-1	0
1	1	-1	-2	0	-2	-2	1
-8	-7	-3	-2	-1	-1	-1	-5
0	-1	-2	-2	-2	-3	-6	-1
0	-1	-2	-2	-2	-3	-6	-1
-1	-1	-1	-1	-2	-3	-2	-1
-2	-1	0	0	-1	-4	-3	-2
-1	-1	0	1	0	-2	-1	-3
-4	-3	-2	-3	-3	-4	-3	-3
-2	1	0	-1	-1	0	-3	-4
1	0	-2	-1	-2	-1	1	4
-4	-3	-4	0	-1	-3	-3	-1
0	2	1	-2	-2	-5	-1	-1
-1	-3	-2	-1	-2	-2	0	-1
0	1	-1	-1	-1	-2	-1	0
2	-4	-2	-1	-3	3	-2	2
11	4	0	-1	2	7	5	10
11	4	0	-1	2	7	5	10
-3	-2	1	-1	-1	-2	-3	-4
-3	0	-1	-1	-2	-3	-5	-3
1	5	3	-1	1	10	3	-3
-4	-1	-1	1	-1	-4	-1	-5
-4	-1	-1	1	-1	-4	-1	-5
1	1	1	1	-1	0	-2	-2
-1	1	2	-1	-1	-3	-5	-6
-2	-1	-4	-1	-1	-1	0	0
-2	-1	-4	-1	-1	-1	0	0
1	-1	-2	-1	-2	-2	-2	1
-2	-3	-1	-2	-1	1	1	-2
6	-3	-6	-1	1	-1	2	4
-4	0	0	-1	-4	-3	-2	-3
0	-2	-1	-1	0	0	1	0
1	0	0	1	-1	0	-1	1
3	0	-1	0	1	2	-2	-1
-3	-1	-1	0	-3	-4	-3	-2
1	0	1	2	0	0	1	-1
-2	1	0	-1	0	-1	-2	-4
4	-3	-5	-2	-2	-8	-1	-1
4	1	0	1	0	-2	-1	4
-4	-4	-2	0	-2	-7	-6	-5
-4	-4	-2	0	-2	-7	-6	-5
0	-1	0	1	0	0	1	-2
-1	0	-1	0	-2	2	3	2
3	-2	-1	1	-1	-1	1	6
3	-2	-1	1	-1	-1	1	6
-1	1	0	0	-2	-7	-5	-2
-2	-3	0	0	-1	-3	-3	-2
-2	-1	-1	1	0	1	2	0
-1	0	2	-1	2	6	1	-4
-4	-2	-2	-2	-1	-4	-2	-2
-2	-1	0	0	2	1	-4	-3
1	-1	0	0	-1	-3	-2	-2
1	-7	-3	-3	-2	2	2	3
2	1	-1	1	-2	-2	0	3
0	2	-1	0	-2	2	0	0
-1	-2	0	-1	-3	-4	-5	-3
4	2	1	-1	0	1	2	2
-1	0	0	0	-1	-3	-5	-5
-3	-2	-2	-1	-2	1	2	-3
0	0	0	0	-2	-4	-1	-1
-2	-4	-1	-2	-2	-5	-3	-2
-2	-1	-5	-5	-3	-5	-6	-8
-2	-1	-5	-5	-3	-5	-6	-8
6	-2	-2	0	1	3	5	9
-3	0	-3	-2	-1	-4	-1	-1
-2	0	-1	0	1	2	0	-2
-1	-2	-1	-1	-1	-6	-4	-1
-6	-5	-2	0	0	-1	-1	1
1	2	-2	-2	-2	-2	-2	0
2	2	-1	0	-1	1	1	1
1	2	1	0	0	-1	0	1
3	-1	-1	-1	0	2	4	6
-5	-1	0	0	-2	-1	-2	0
2	-2	-2	-2	-1	0	1	2
2	-2	-2	-2	-1	0	1	2
-3	-2	-4	-3	-3	2	0	0
-3	-2	-4	-3	-3	2	0	0
0	-4	-4	-2	1	-1	1	2
0	-2	-2	-1	-1	0	-1	-2
-1	5	1	0	-4	-5	-1	-3
0	-1	-2	-1	-1	0	4	7
-2	-2	-1	-1	0	0	0	-4
-3	-1	0	-1	0	0	-2	-4
-1	-2	-2	-3	-1	-2	-1	-1
1	-1	0	3	2	4	1	-1
-4	-2	-1	-3	-1	-4	-4	-7
5	1	-1	-2	-2	0	1	8
5	1	-1	-2	-2	0	1	8
2	1	-1	-2	0	1	4	6
-4	-3	0	1	1	-3	-2	-3
0	0	-1	-1	-1	1	0	-3
0	0	-1	-1	-1	1	0	-3
0	1	-1	0	0	2	2	1
5	-3	-2	-2	-2	-2	1	2
-2	-2	-2	-4	-2	1	2	0
2	1	-1	0	-2	0	0	2
1	-2	-2	-1	-1	-1	0	2
-3	1	-1	0	1	0	-7	-4
1	1	-1	-1	-2	2	1	0
-3	-1	-1	-1	-2	7	2	-6
-3	-1	-1	-1	-2	7	2	-6
-1	-1	0	1	-3	-2	-1	-2
-3	-4	-2	0	-2	-4	-1	-2
-5	-1	1	1	-2	-5	-2	-5
1	0	0	0	0	0	1	2
0	0	0	0	-1	3	2	0
4	0	1	-1	0	2	4	7
5	0	-3	-2	-2	-3	-4	1
-3	2	1	0	0	1	0	-1
-2	-1	-1	-2	-2	-2	-1	-1
0	-1	1	0	-1	2	1	2
-4	-4	-3	0	0	4	1	0
-3	0	-1	1	1	3	-1	-2
2	-1	0	-1	0	4	2	-2
-1	-1	-1	1	0	0	-1	-1
1	1	1	0	0	1	1	1
2	0	0	0	0	5	3	1
-3	-3	0	-1	0	-4	-3	-3
-1	-3	-2	-4	0	0	3	2
1	-2	-3	-2	-2	-3	1	-1
-3	-3	-3	-2	-3	-8	-4	-2
-4	0	3	-2	-1	-1	-2	-4
-2	0	0	0	3	1	-2	-5
-2	0	0	0	3	1	-2	-5
4	2	1	0	-2	6	4	2
-1	-2	-1	-4	0	-5	2	0
-1	0	-2	0	-2	2	0	1
-2	-2	-1	1	4	10	10	3
-2	-3	-2	-1	-2	-3	-2	-1
2	-5	-2	-2	-2	-1	-2	0
7	4	1	2	0	0	4	4
0	1	1	0	2	-1	-2	-3
-4	-1	-1	1	-1	-4	-2	1
5	2	-1	0	-2	-6	-2	6
-2	-2	-1	0	0	2	0	-2
3	-2	-2	-1	-1	-4	0	3
0	0	-1	-1	-2	-3	-4	-3
-1	-1	0	0	0	-6	-2	-3
-2	-1	-2	-3	-1	-3	-1	1
-2	-1	-2	0	0	6	2	0
-3	2	2	-1	-2	-3	-3	-1
-1	-1	0	0	-1	-3	-2	0
0	-1	-2	-3	-2	-3	-3	3
4	-1	-2	-1	-2	3	3	3
3	0	1	2	0	0	0	5
0	1	1	0	0	1	-2	-4
-3	-3	-1	-1	0	0	-2	-5
-1	-1	-2	-2	0	5	2	-3
-1	-1	-2	0	-1	-5	-1	1
1	0	1	0	-2	0	0	2
3	1	0	1	0	0	-1	7
-4	-3	0	-2	-1	-4	-4	0
2	1	-1	-1	-3	-3	-1	0
2	1	-1	-2	0	-2	-1	0
-6	-4	-2	0	-2	0	0	-5
1	-1	0	-1	-1	2	2	3
-1	0	0	-2	0	0	1	-3
-4	-2	-2	-2	0	-2	-3	-1
3	-1	-1	1	-1	5	2	5
-2	-2	-1	-2	0	5	2	0
-5	-1	0	-1	-2	1	-5	-7
0	0	0	1	-3	-3	-1	7
7	1	-1	-1	0	-4	-2	-1
3	-5	-4	-3	-1	-1	-1	2
2	1	-1	1	-1	-2	-3	0
-2	2	2	0	0	-1	-2	-3
-7	5	-1	-2	1	10	1	-8
-1	1	-2	0	-1	-1	0	-8
0	-4	-4	-1	-2	-7	-7	-11
-7	1	1	-1	0	-7	-9	-13
0	1	-1	2	2	8	7	4
7	-1	-4	-1	0	5	2	4
-3	-5	-2	-3	-2	2	1	4
-5	-2	-4	-6	-6	-11	-5	-5
-12	1	2	0	1	-3	-5	-15
-4	-1	2	0	-3	-5	1	-1
8	1	1	0	-1	-4	3	7
-3	1	-1	0	-1	-1	-1	-8
0	-3	-1	-2	-3	-2	0	6
0	0	-2	0	-3	-7	-2	-1
2	2	1	3	1	-1	-4	-7
-9	-1	-1	0	-4	-5	-7	-11
-7	0	-1	-1	-1	-1	-2	-7
6	5	1	0	0	0	4	11
-5	-2	-2	0	0	-2	-5	-4
-3	0	3	1	0	-5	-3	-4
-3	-1	0	1	-1	4	2	1
1	-3	-2	-2	-1	6	-1	-3
-2	2	-1	-2	1	-3	-3	-6
-9	-3	0	0	-2	-3	-5	-8
-10	-5	-4	-2	0	0	-5	-14
-8	-2	1	-1	0	8	3	-3
8	3	2	-1	-2	-4	-2	8
1	-3	-1	0	-2	1	-2	4
-8	-3	-3	-1	-3	-7	-3	-7
4	-5	-4	-4	-1	1	1	6
-5	2	0	1	-2	2	-4	-3
2	2	0	0	1	-2	-3	-4
-1	0	1	-1	-1	5	10	5
4	0	-1	0	-2	-4	-3	3
-9	-4	-3	-4	-1	-3	-6	-13
2	-1	1	0	0	2	3	4
-3	-2	1	1	2	-1	-2	-5
-2	-4	-1	-2	-1	-4	-3	-3
0	3	-3	-1	-2	1	-3	-4
-6	-4	-1	0	-1	0	-2	-2
-5	1	-1	0	0	1	-2	-4
-2	10	10	3	2	1	1	0
0	-6	-6	-5	-1	-3	-2	-4
-7	-4	-3	1	0	-1	0	-4
2	-2	-2	-1	-3	-1	-1	3
-1	2	-1	-1	0	-4	-5	-9
4	1	0	0	0	4	3	5
-2	-1	-2	-3	-2	-3	-1	0
-3	-4	-2	0	-1	-1	0	0
0	1	-1	-3	-2	-2	0	-1
0	1	2	1	-1	1	1	-1
-6	-6	-2	-1	0	0	-4	-5
2	2	0	-4	-3	0	1	5
2	1	0	15	6	2	0	2
-2	-3	-2	-7	-2	-1	-1	-3
-2	-2	1	-1	0	-2	-1	-2
1	0	-1	0	0	-2	-2	2
-1	1	2	0	-1	0	1	2
0	-5	-3	-3	0	-1	1	2
-1	-2	-1	-3	-1	1	-4	-5
-2	-2	1	1	0	3	1	-2
-2	-1	-2	-3	-4	-2	0	2
-1	-1	-1	-3	-1	-1	1	0
-5	-4	-2	1	2	5	1	-7
2	2	2	3	0	-2	-1	-1
-1	-1	-1	0	-1	-1	0	-1
-6	-5	-1	-1	-2	-6	-1	-1
3	1	0	0	1	0	1	0
-3	-3	-1	-1	1	2	0	1
-1	0	-2	-2	0	0	1	0
-2	-1	0	2	0	-1	-1	-4
-5	-8	0	3	-1	-3	-5	-7
-1	2	-1	-3	-4	-1	-4	-3
2	3	-1	-3	-2	0	2	6
-1	2	2	0	2	5	4	6
-3	-2	-2	0	-4	-7	-2	0
0	-9	-5	-2	0	1	-2	-2
0	2	2	-1	-2	2	0	-1
0	2	0	0	1	-6	4	5
4	2	1	0	-2	0	-1	1
-3	0	3	4	4	1	0	-1
2	0	-2	-3	2	3	-3	-2
-3	-1	-1	-2	0	-2	-3	-6
0	-2	-2	-1	-2	-8	-6	-5
-1	-1	-1	-3	-2	-1	3	5
2	3	-2	-5	-4	0	1	0
2	3	1	0	-1	-1	-2	0
1	0	0	1	0	2	8	10
1	0	0	1	0	2	8	10
0	-2	-1	1	1	0	0	0
1	-1	-1	-4	-2	-3	-3	0
0	-3	-5	-5	-7	-4	-1	1
1	2	2	3	2	-2	-1	0
-3	-3	-3	6	8	0	1	-3
-1	-1	3	12	6	6	2	2
-2	-3	-1	-5	-6	-4	-4	-3
-2	-7	-7	5	12	2	0	-2
-1	2	1	3	3	4	3	1
0	-1	-3	19	13	1	-2	-3
-3	0	8	10	1	1	-5	-3
-1	-2	4	17	11	5	-1	1
4	7	21	9	-2	1	5	3
-7	-8	1	-12	-13	-4	-1	-1
5	10	24	14	3	5	4	5
-3	-1	-1	-14	-8	-5	-5	-5
2	3	1	-6	-3	3	4	4
1	1	2	-16	-3	-1	-3	-3
0	1	8	4	-10	-1	0	1
-4	-4	6	6	9	4	2	2
3	0	-9	-17	-7	-2	-1	0
-10	-14	-18	-5	-6	-9	-10	-11
-1	-8	-9	12	13	4	1	-1
1	-1	-5	-10	-7	-4	-1	0
1	0	-3	38	18	8	3	2
-1	2	10	10	1	1	0	1
4	3	-6	0	-3	0	1	0
6	-1	6	-46	-26	-7	3	7
0	-2	-18	-29	-33	-12	-4	-2
-4	0	10	34	9	6	-1	-4
-3	0	-1	17	5	3	-1	-2
4	5	16	58	31	13	8	8
-9	-16	-26	-38	-7	-10	-5	-4
-2	0	9	41	21	4	-1	-7
4	8	5	18	13	3	-2	3
-2	-5	-1	-13	-10	-1	2	3
-4	-4	4	8	6	0	2	-3
-8	-7	-3	-47	-37	-15	-8	-8
-2	-4	-9	-16	-6	-3	-2	-2
5	9	6	37	22	5	1	1
-4	-1	-1	-3	-20	-7	-4	-2
-15	-10	-3	7	2	4	-3	-8
13	20	28	51	29	10	4	10
-20	-11	-6	-11	-3	-8	-8	-7
4	0	0	37	4	15	13	8
-1	-4	2	28	27	6	-2	-5
1	-8	-7	9	25	-8	-8	-1
18	5	11	13	3	13	2	-2
-5	-7	-10	-20	-3	5	0	4
7	10	0	-44	-37	-11	3	13
-13	-19	-23	-46	-15	-27	-17	-16
12	-3	-7	7	2	-6	-3	-4
-7	5	6	6	-2	-11	-12	-22
-11	-6	4	11	0	3	3	1
-12	-9	13	12	1	7	6	11
8	9	-10	-37	-16	-3	0	3
9	3	-5	-14	-13	4	5	4
10	5	4	35	33	18	7	5
-1	1	-6	7	11	-15	-12	-15
10	3	-1	12	-1	4	6	16
13	8	8	14	12	3	2	3
5	8	5	21	30	10	6	12
-23	-18	-7	-38	-26	-12	-8	-14
-4	-2	-10	-72	-82	-23	-3	-5
10	0	-8	-24	-4	-5	-8	9
-13	-10	-2	51	41	11	-4	-21
13	18	26	85	49	23	13	11
8	7	5	49	26	14	8	0
6	6	0	-8	-3	0	1	7
5	-1	-14	-42	-30	-14	-3	4
1	3	3	26	12	1	-8	-3
0	0	-8	-38	-19	-4	-4	-7
1	-4	3	17	4	2	-2	-7
2	-6	1	15	12	0	-1	-8
17	15	9	29	11	3	4	10
-11	-7	-4	-16	-2	0	-4	-7
6	4	-6	-1	5	0	2	6
1	-2	4	39	27	10	4	-3
-16	-14	-12	-28	-3	-3	-3	-6
-13	-9	-2	-3	-7	-1	6	13
8	3	3	-3	-6	-2	5	9
2	8	-5	-12	-2	-3	-7	-8
-3	1	-3	-4	-10	0	2	2
0	-3	-4	-2	-4	-3	-4	0
-4	-3	-1	1	-18	-14	-4	-7
-11	-14	-8	-2	-1	-1	-5	-6
1	1	-2	3	9	4	4	3
2	3	-7	-8	3	9	-9	-4
11	-4	4	4	-4	-3	1	1
-3	-7	5	4	-2	1	4	8
-4	-11	1	10	3	7	5	2
3	-2	2	2	4	1	3	9
-19	-18	-4	-3	-4	-3	-2	-4
-4	-3	-6	-3	-4	-2	-3	-9
13	13	2	15	23	6	8	9
-13	-3	7	-2	-1	-5	1	1
-7	-3	-2	-12	-8	0	-5	-2
-8	-8	-7	-15	-8	-3	-2	-2
11	12	6	1	-3	8	3	4
-6	-14	2	2	4	-4	-11	-11
8	14	2	-6	-4	0	4	5
-16	-16	-1	-5	1	11	-4	-7
-3	-1	0	17	9	1	-6	-9
-3	-1	0	17	9	1	-6	-9
8	1	-5	-10	1	1	2	-3
-28	-18	-2	12	7	4	1	-8
24	3	-10	-20	-11	-6	1	11
-7	3	11	14	2	3	-1	-10
-7	3	11	14	2	3	-1	-10
8	7	-8	-15	-8	-3	3	8
10	11	4	0	-1	5	1	6
9	7	1	7	0	0	4	18
0	3	4	1	0	-2	0	4
-14	-36	-2	5	3	1	0	8
-12	-12	-17	-11	-1	-9	-7	-14
-6	-4	-3	-5	-3	-1	0	-4
-5	-8	6	4	2	9	7	0
7	12	3	-6	0	-3	-4	2
-4	2	1	3	1	-1	-6	-6
-4	2	1	3	1	-1	-6	-6
5	-9	-14	-3	-2	-3	1	4
-8	-5	5	3	2	3	-3	-8
-6	-8	-10	-3	0	0	2	-1
-1	-4	-4	-5	-2	0	2	1
-4	-2	-2	2	-4	-3	-3	0
-2	0	-3	3	-1	2	3	2
0	-9	-9	-8	-6	-8	-4	1
2	-3	-16	-8	-3	-8	-1	1
1	2	0	8	3	3	-5	-2
-4	-5	-4	-18	-10	-6	-7	-2
-2	-2	-2	-8	-8	-15	-9	-5
-2	-7	-16	4	-1	-6	-5	-4
-5	-10	-11	-2	-2	0	-4	-2
8	13	2	-22	-11	-2	4	2
2	2	-10	-8	1	-2	2	0
5	2	3	-5	-8	-3	-1	1
-3	-4	-8	-6	2	0	-2	1
-1	-7	3	-1	-1	-4	0	2
-1	-1	-19	-23	-12	1	2	2
1	2	4	-2	-4	-1	0	-4
0	18	11	6	0	1	1	0
-5	-15	0	-4	-3	-3	-7	-12
-2	-4	-7	-6	-2	1	-4	0
3	5	-4	-1	-1	-6	-10	1
4	4	4	-3	-4	-7	-2	-5
1	-3	-4	-9	-4	-3	1	3
-2	10	16	1	-1	2	2	-2
-6	-1	0	0	-2	4	5	6
0	-5	-12	-4	-2	-5	-2	2
-1	0	3	-1	0	1	-2	-5
0	0	-5	0	1	8	8	-3
7	5	-1	-6	-4	-3	0	5
-2	-9	-8	-3	-2	0	-3	-2
-7	-5	4	2	-1	0	-3	-8
4	7	3	-1	1	4	5	1
-3	-5	-4	-6	1	0	-2	2
-5	-6	-2	4	3	0	-5	-11
-2	4	9	5	0	-2	-2	-2
-2	-2	2	2	2	-2	-5	-9
14	-8	-10	-8	-6	-3	-1	13
-7	-2	-2	1	-1	3	-1	-3
-3	-3	-4	3	1	2	-1	1
-5	-2	-1	-3	1	-4	1	2
6	-5	-13	-3	-5	-6	-1	0
-7	-4	1	2	-1	-2	-5	-12
-2	-9	0	2	0	-3	-4	-4
-11	-1	2	1	-2	0	-2	-10
18	4	2	0	-2	4	3	19
-12	-7	-1	-4	0	-2	-2	-6
-9	-1	3	4	6	-2	-3	-10
13	8	1	-2	2	4	6	11
-5	-12	-8	2	-2	-6	-7	-15
-1	-5	-6	-4	-4	1	5	3
-9	-12	-7	1	-3	-6	-11	-16
-2	0	1	2	1	0	-2	-1
-3	-4	-1	-2	0	5	2	9
-3	-4	-1	-2	0	5	2	9
-2	-1	-1	0	-1	-4	-4	-4
-2	-1	-1	-3	-1	-1	0	6
0	7	4	3	3	4	1	-1
9	4	0	-1	-3	2	5	9
-11	-1	3	3	-2	2	-3	-17
-11	-1	3	3	-2	2	-3	-17
-11	-1	3	3	-2	2	-3	-17
-1	-3	-2	-4	-1	1	3	4
2	4	1	2	1	2	3	4
1	0	0	-1	-1	2	1	0
0	-4	1	1	4	3	2	4
5	-1	-1	2	2	5	0	-1
3	1	1	1	3	1	2	12
3	1	1	1	3	1	2	12
3	1	1	1	3	1	2	12
-2	-3	-2	-4	-1	5	0	-1
-2	-3	-2	-4	-1	5	0	-1
-6	-5	-1	0	-1	-4	-1	-4
-6	-3	-3	-2	-3	-3	-3	-5
-3	3	6	-2	1	2	2	1
-3	3	6	-2	1	2	2	1
8	-5	-7	-4	1	6	6	14
-6	-8	-7	-2	-1	-2	-3	-4
1	1	7	2	-1	-1	0	1
1	1	7	2	-1	-1	0	1
-3	-4	-6	-3	0	-2	1	5
1	-4	-7	-6	-4	-3	0	3
-1	-2	-6	0	-3	-3	0	2
-1	-2	-6	0	-3	-3	0	2
-4	-2	0	-2	-2	-2	-6	-6
0	-1	-2	0	-1	1	2	5
-1	-1	-2	-2	0	1	-1	-2
-4	-6	-4	-4	0	-1	-1	-3
-3	1	3	0	-1	-1	-2	-5
1	11	14	5	-2	2	3	3
1	11	14	5	-2	2	3	3
-2	-5	0	4	3	1	0	-3
-1	2	-2	8	6	2	-2	0
-1	-1	1	-1	2	-1	-1	-2
1	-2	-3	1	-2	-1	0	3
-2	-7	-17	-25	-13	-7	-1	-2
-2	5	6	33	10	6	4	-1
-3	-1	-11	-16	-2	0	-5	-6
-1	2	8	6	4	1	0	-3
-2	-1	4	16	9	2	1	-1
0	-4	0	21	8	3	-1	1
-2	-1	5	22	9	-2	-3	-3
8	26	56	54	18	10	2	1
1	-6	-20	-13	-1	0	1	3
-5	-6	-12	-28	-18	-9	-8	-6
4	14	-1	21	1	5	3	2
-5	0	7	21	-3	6	3	0
1	-1	-9	-21	-5	-4	-3	-2
0	-8	-21	-29	-17	-8	-3	-1
-5	-4	0	29	8	1	-2	-3
-2	-2	-21	-16	3	0	-1	-1
-6	-12	-12	-15	-5	-9	-7	-6
-1	-9	-34	-30	-10	-6	-2	-5
-6	-14	-14	-18	-5	-3	-2	-2
9	5	4	-48	-16	-4	1	4
9	5	4	-48	-16	-4	1	4
-2	1	-5	-12	3	-6	-6	-3
2	5	24	14	6	7	5	4
2	5	24	14	6	7	5	4
-3	-9	-8	8	-12	0	-2	-4
-9	-8	0	-4	9	0	-5	-5
4	18	16	41	11	5	5	1
4	18	16	41	11	5	5	1
12	6	11	33	11	9	3	6
12	6	11	33	11	9	3	6
12	3	-30	-32	-17	-10	-3	1
10	25	31	65	17	21	10	8
-14	-19	-31	-88	-31	-22	-6	-4
9	8	22	78	41	26	10	9
16	3	-3	33	8	12	8	10
15	19	10	-43	-34	-1	3	1
-16	-14	-26	-73	-39	-29	-16	-12
-12	-13	-6	30	13	-7	-9	-15
-1	-18	-22	-55	-29	5	2	-1
5	-5	-25	-41	-20	-6	2	8
-21	-30	-37	-86	-40	-24	-21	-21
-17	-9	1	41	31	11	-3	-3
4	14	13	-10	-12	1	7	2
-2	-16	-18	-42	-15	-19	-5	4
-1	9	2	-31	-11	-9	-6	2
5	-12	-18	-13	-13	-9	2	3
12	-2	-7	-48	-50	-8	6	8
8	2	1	35	18	6	4	5
0	2	5	10	7	-4	-2	-9
-5	0	6	18	15	-4	-7	-7
-8	-12	-7	-1	26	-1	-6	-14
6	8	9	18	11	14	6	4
3	-3	9	34	15	15	5	5
-6	-7	-8	-5	-12	-2	-3	-5
-12	-5	-10	-33	-28	-9	-5	-9
-3	-5	-17	-39	-26	-9	-5	0
-19	-20	-17	-19	-9	-7	-4	-8
12	7	2	2	-8	0	1	10
-7	-10	2	-14	-10	-7	-6	-9
-6	0	-1	15	7	0	-4	-10
0	-2	1	-24	-15	-5	-2	2
-2	-3	-10	-21	-10	-9	-5	-3
2	-3	-12	-16	5	-7	-4	4
0	-5	-12	-10	5	1	2	1
6	9	0	7	-3	0	2	-2
8	0	-1	6	0	2	4	5
6	-1	2	-7	-4	-2	-5	0
5	6	9	21	10	3	-3	-9
-8	-15	-14	-9	-2	-2	2	5
-11	-8	-3	-14	-11	-10	-8	-12
1	-6	6	2	-1	-1	-2	-1
6	-6	-20	-16	-6	2	3	6
5	5	-1	-6	-3	0	-4	3
2	-1	5	-2	-7	-3	0	-2
1	-6	-6	-11	-7	-5	-2	-2
1	-7	-1	-5	-7	-1	2	1
5	6	-3	7	3	-1	-2	-3
-3	-10	-9	1	9	3	-2	-2
3	4	5	-3	-4	-2	1	4
-5	-9	-13	-18	-9	-7	-3	-6
0	0	3	-4	-4	-2	1	-1
3	4	2	6	-2	4	3	0
4	6	-1	-5	-7	-3	2	3
-2	-2	-3	-27	-15	-7	-9	-8
-1	0	-4	3	-1	-4	-2	-1
-1	0	-4	3	-1	-4	-2	-1
0	7	26	30	12	16	2	1
0	-1	3	-3	-8	-3	0	-2
0	-1	3	-3	-8	-3	0	-2
-1	-1	-11	-2	-2	-8	-1	-1
2	0	7	1	0	-2	0	1
-5	-7	-8	5	15	3	3	-1
-1	3	11	3	2	-2	-4	-9
2	-3	-18	-3	-5	-4	-1	4
2	6	7	7	4	8	10	12
2	6	7	7	4	8	10	12
-3	-12	-17	-15	0	1	-3	-2
0	-3	1	4	-4	0	-3	-1
3	3	0	-2	0	-2	-5	-4
-6	-1	-6	-4	-6	-12	-14	-17
4	-2	-5	-1	-5	-4	1	9
5	0	0	0	2	1	-2	6
-1	0	3	7	2	2	1	-3
2	-7	-9	-7	1	3	4	3
9	3	2	3	-1	2	-2	-3
-11	1	8	4	0	2	0	-12
-11	1	8	4	0	2	0	-12
5	16	12	2	0	7	8	19
5	16	12	2	0	7	8	19
5	16	12	2	0	7	8	19
5	16	12	2	0	7	8	19
5	16	12	2	0	7	8	19
13	8	4	-1	-2	-3	0	5
-13	-3	-1	-3	-2	-3	-7	-20
2	-4	-7	-1	4	13	12	14
-1	3	2	-1	1	1	1	-1
-1	3	2	-1	1	1	1	-1
2	-2	-3	-1	2	0	-9	-8
-7	6	10	8	8	5	1	-4
-7	6	10	8	8	5	1	-4
-14	-11	-3	-3	-4	0	-6	-11
0	-2	-1	1	-4	-6	-8	-3
0	-2	-1	1	-4	-6	-8	-3
3	-1	2	2	1	-4	-1	6
-5	2	1	1	4	9	7	-2
3	3	1	2	-4	-4	-4	2
7	1	0	2	-2	-2	3	8
3	-2	-1	1	-1	-3	0	8
-7	-4	-3	-1	4	2	-7	-8
7	-5	-5	-4	-3	4	3	9
7	-5	-5	-4	-3	4	3	9
7	-5	-5	-4	-3	4	3	9
7	3	2	3	2	5	4	6
5	-1	-3	-3	-3	-3	0	-6
6	1	-1	-2	-4	-2	2	6
6	1	-1	-2	-4	-2	2	6
-9	-2	-2	0	1	-2	-2	-4
1	-1	0	-1	-4	-9	-3	0
0	-2	-3	-3	-1	-2	-4	0
4	0	-3	1	-3	-3	-2	-3
4	0	-3	1	-3	-3	-2	-3
-2	-1	-1	-1	-2	2	-3	0
1	0	0	-1	0	1	3	-3
5	1	-2	-1	-1	2	6	7
5	1	-2	-1	-1	2	6	7
1	-1	-3	-7	-4	2	1	4
-5	1	-3	-2	1	-4	-4	-7
-2	1	-2	-4	-3	-8	-3	0
-4	0	0	-1	-1	-2	-3	-6
-1	0	-2	-3	0	-3	-1	-1
-1	-1	1	2	1	-1	0	1
2	-2	-1	-3	-2	-3	-2	0
2	-3	-3	-2	-1	5	4	10
-2	1	1	2	-1	-5	-3	-4
-3	-3	0	-2	-2	-2	-2	-4
-9	-3	-1	-1	-2	-2	-2	-8
-2	-3	-3	-6	-6	-5	-2	-3
-5	1	0	0	-2	-3	-4	-7
5	-1	-2	-1	0	3	-1	1
-3	-1	-1	-4	-2	1	0	-2
-2	3	1	-1	1	1	-1	0
0	1	0	0	-1	1	0	1
-4	-6	-5	-4	-2	4	0	-6
-5	-4	1	-1	-2	0	-2	-4
-2	-1	1	1	0	-3	-1	-4
-2	0	-3	-3	-2	-1	-4	-8
0	-1	1	-1	-3	-2	-1	3
0	-5	-3	-1	-4	-3	0	2
-13	-3	0	3	1	-8	-6	-11
-1	-1	3	0	-1	1	-1	-3
-1	-1	3	0	-1	1	-1	-3
3	3	0	-1	0	0	1	2
2	0	0	-1	-1	1	1	2
-3	-2	-2	-2	1	4	-1	-5
0	-3	-1	-3	-1	1	1	0
-9	-4	-1	-1	-2	-4	-3	-8
-9	-4	-1	-1	-2	-4	-3	-8
-2	1	-1	-1	-1	-1	-1	-3
1	1	-1	1	0	3	-1	2
2	1	-1	1	-2	0	0	2
1	0	-1	0	-3	-2	0	0
1	0	-1	-4	-1	4	3	-1
-6	-2	1	2	2	-3	-3	-5
-1	-2	-1	-1	-1	-3	0	1
2	0	1	-1	-1	-2	-1	-1
2	-2	-4	-2	-3	1	0	2
-5	-3	-1	-2	-3	-4	-7	-5
-5	-3	-1	-2	-3	-4	-7	-5
-1	-1	0	1	0	0	0	-1
-3	0	1	-1	0	-5	-4	-3
-3	0	1	-1	0	-5	-4	-3
1	2	2	0	1	1	1	-1
-2	-1	-1	1	-1	-2	-1	0
-2	-3	-2	-2	-2	-2	-3	-4
3	1	0	1	-2	1	1	4
-3	-1	-2	0	-1	-1	-2	-4
-5	-1	-1	1	0	-1	-2	-5
2	-6	-3	-2	0	1	2	2
8	7	1	0	-1	-1	-1	0
8	7	1	0	-1	-1	-1	0
-2	-1	-2	-1	-1	-1	1	-4
-5	-3	-3	-1	1	0	-1	-2
-5	-3	-3	-1	1	0	-1	-2
1	-4	-3	-1	-3	-1	1	2
3	0	2	-1	0	1	-1	2
-2	-3	-1	0	-2	0	-1	-1
2	1	0	1	0	-2	-2	0
1	2	0	0	-1	0	-2	-1
-2	-5	-3	-2	-2	-4	-1	-2
-4	0	0	0	1	0	1	0
-1	0	1	0	-3	-1	-1	1
0	3	5	1	-2	-2	-3	-3
0	-2	-1	-2	-2	-2	0	-1
-1	-1	-3	-1	-3	-3	-1	0
-2	1	0	0	1	0	0	-3
-3	-5	-5	-1	-2	-2	-1	0
0	-3	-3	-3	-2	-1	0	3
-1	-2	-2	-2	-2	0	-1	-1
-2	-3	3	1	0	2	1	-3
-1	0	-1	-2	-3	0	-1	-4
0	2	2	1	-2	-3	-4	-3
-2	0	0	1	-1	1	0	2
1	0	0	2	0	-1	-1	0
-1	-1	-2	0	0	-1	1	2
-2	-4	-2	0	-1	-3	-2	-2
-3	-1	-2	-1	1	-2	-4	-3
1	2	0	-1	-2	-1	0	1
-1	0	-1	1	0	-1	4	3
1	1	-1	-1	-2	-3	-2	-3
-2	4	0	-3	-1	-3	-3	1
-7	-8	2	1	-1	-3	-2	0
-4	-3	-3	-2	-2	-2	-4	-4
-4	-3	-3	-2	-2	-2	-4	-4
-4	-3	-3	-2	-2	-2	-4	-4
-1	-4	-1	-2	-4	-6	-1	-5
-5	2	3	2	1	-2	-5	-8
-1	-4	-3	-3	-1	-1	-1	5
3	-1	-1	-2	1	2	-1	1
-2	-1	-1	1	-2	0	-5	-13
5	-6	-6	-3	-5	-2	-1	-3
-5	-3	-2	-1	2	4	1	1
-7	1	-1	0	0	3	2	0
-3	2	2	2	-1	-2	-2	-7
8	5	0	0	-2	-1	0	3
-9	-4	-3	-1	-4	-5	5	2
0	2	6	6	6	8	7	9
2	3	2	0	1	1	-1	-1
6	0	-3	0	-2	2	6	12
4	1	-2	-5	3	5	1	-8
-2	-1	1	1	1	4	2	2
-8	-8	-4	-2	-2	7	-3	-9
-8	-8	-4	-2	-2	7	-3	-9
1	-2	0	-1	-1	-2	0	1
-9	-4	-3	-1	-2	4	-3	-5
11	-3	-2	1	3	3	5	11
-4	-2	-2	-1	-1	-1	0	-3
10	2	-2	-3	-4	3	0	5
4	2	2	1	4	9	1	1
4	2	2	1	4	9	1	1
0	-3	1	2	2	-1	-1	1
-5	-4	-1	1	-1	0	-3	-3
0	0	3	2	1	2	-3	3
-9	-1	2	1	1	0	-2	-3
-2	-1	-1	0	-4	-4	-3	-4
2	2	0	-1	0	-4	-1	-2
-4	-1	-1	0	-2	-4	-2	-3
2	-1	-3	-5	-2	1	-1	-1
3	3	2	2	-1	0	-2	3
-1	0	3	0	-3	-2	-3	-2
0	1	6	-8	-9	-2	0	-2
-1	1	4	10	5	-1	-1	0
1	-3	-4	-12	-9	-4	-2	0
4	0	-2	-2	-1	0	1	4
0	-1	0	5	3	2	1	-1
2	4	-1	-4	-1	0	-1	1
1	0	-9	1	5	-3	-2	-2
0	2	3	0	-2	-3	-3	-3
-3	-7	-1	-5	-2	0	1	0
-4	-6	-6	-4	-5	-4	-4	-6
3	4	-8	-8	-9	-3	-1	-2
0	7	14	-10	-12	-2	0	0
-2	-3	4	-12	7	-1	0	1
0	-5	1	2	3	2	1	5
-6	-16	-21	-9	4	-5	-2	-1
2	-1	1	-9	-8	-6	-2	1
0	-2	-8	14	19	4	2	0
-2	-6	-15	-16	-9	-8	-2	-2
1	2	-8	-2	1	1	0	2
6	5	-7	-13	-10	-3	-2	-1
1	-7	-22	-46	-24	-10	-5	-6
4	-1	0	39	26	9	3	3
0	2	-5	-50	-15	-12	-5	-2
1	7	-1	10	1	1	0	3
-5	-18	-5	-5	-5	-4	-6	-7
-5	-11	-13	-35	-27	-9	-3	-2
0	1	-21	-10	-5	-1	1	1
-5	-11	24	-29	-19	-5	-2	-2
6	4	-8	-25	9	-13	-4	6
-15	-24	-19	-21	-18	-9	-4	-9
-36	-8	-12	1	-24	-7	-7	-17
-8	-9	13	59	44	9	2	-4
-4	-7	-18	2	18	2	-5	-9
2	-25	-41	-39	-23	-4	2	3
-4	-6	5	37	28	12	1	-1
15	11	3	58	50	17	6	6
13	3	-2	-5	-5	-3	-6	-3
-5	-8	-16	-43	-44	-18	-3	-5
-7	-16	-18	-40	-5	5	8	6
-2	3	-4	-36	-21	-13	-7	-10
-7	-6	5	21	-10	-12	-13	-11
2	14	41	72	34	19	7	2
1	-5	-22	-58	-39	-12	-2	1
-3	-1	-17	-30	-10	-1	1	-5
1	8	13	43	9	7	5	8
4	15	7	-9	-4	1	-1	7
-10	-5	-13	-39	-2	-6	-6	-5
-3	-2	-9	1	13	3	0	2
16	-2	-4	1	-5	-4	1	5
-9	-1	13	27	-4	3	0	-5
-11	1	8	33	12	3	-4	-11
5	9	14	3	-2	2	4	6
-11	-22	-25	-29	-5	-10	-9	-9
15	37	13	-14	-12	3	6	6
-13	-14	-3	10	3	0	-4	-8
-1	0	-11	-38	-8	-10	-8	-3
6	25	24	13	4	2	2	2
-6	-9	11	9	1	5	0	-3
3	-9	-16	-7	-1	-2	0	4
7	2	-1	-2	-3	-2	-1	3
-10	6	6	1	-4	-11	-8	-8
-10	4	5	-8	-4	-4	-1	-5
-5	-7	-6	0	9	1	-2	-3
2	3	-2	-1	-1	-1	-4	-2
-6	-8	-3	-4	-7	-3	-2	-2
0	6	6	-3	-4	-1	0	1
1	1	14	4	-1	-5	-2	-2
4	12	26	11	2	1	2	2
-4	-11	-23	-7	-3	-1	1	0
-2	-5	-7	-10	-6	-3	-2	-2
-1	-4	0	-4	1	2	1	-2
-1	1	12	2	-1	-1	0	0
-1	-4	-15	0	-2	-2	1	0
-4	-4	-3	-4	0	9	-1	-3
-1	-4	-10	3	5	10	2	0
-1	-4	-10	3	5	10	2	0
3	-1	-3	8	5	3	6	8
2	7	13	5	0	2	1	4
-4	-7	-18	-23	-1	-1	3	0
-3	-9	-9	-5	-2	-4	-4	-2
0	5	-4	2	-3	-2	-2	-4
-1	10	21	14	0	0	-5	-18
4	1	-1	-6	4	7	7	12
-1	-2	-5	-3	-3	-1	-4	1
-6	5	3	7	4	3	-4	-6
-1	7	-8	3	1	-4	0	-5
8	-7	-14	-5	-5	-7	1	8
-6	-4	-7	-7	-7	-3	-10	-25
3	3	2	1	-1	0	-5	-5
-4	1	1	2	3	2	2	6
-1	-1	-3	-1	-2	-2	-3	-5
-3	-4	2	2	3	8	4	12
8	0	-1	1	-1	-2	6	6
4	-4	-4	-1	0	3	0	6
4	-4	-4	-1	0	3	0	6
-12	2	2	0	5	-4	-4	-12
-19	-10	-1	3	-3	-2	-7	-29
10	2	-4	-6	-5	-1	3	12
35	15	-2	-5	-2	-2	7	42
5	3	-1	0	-2	-2	-1	0
5	3	-1	0	-2	-2	-1	0
7	11	7	7	6	14	-2	-5
3	1	-1	0	6	5	-2	-9
-1	-2	7	4	9	12	2	1
1	-6	-6	-4	-4	-1	-6	-1
-1	-1	-1	1	-3	5	5	-3
-22	-6	-2	-1	-1	-4	-5	-13
2	3	1	1	2	16	15	15
10	-1	-3	-2	0	0	1	4
6	8	2	4	4	-1	-5	-2
3	-1	0	1	2	1	2	2
-3	-5	-1	0	1	2	2	3
-3	-5	-1	0	1	2	2	3
1	-1	0	-1	-1	0	2	0
1	-1	-1	0	-2	-1	0	0
-1	-1	0	2	0	-1	-1	-1
-1	-1	0	2	0	-1	-1	-1
-3	-3	-1	0	-3	-3	-2	-2
[truncated: 144 more rows]
