# Supplementary material for: Flexible Virtual Reality System for Neurorehabilitation and Quality of Life Improvement
Source: Sensors (Basel). 2020 Oct 23;20(21):6045. doi: 10.3390/s20216045 (PMC7672612; doi:10.3390/s20216045)
Supplement: Supplementary file 1 [file sensors-20-06045-s001.zip › S4_EMG/User3/HittingCans.txt]

0	0	0	0	0	0	0	0
0	0	0	0	0	0	0	0
1	3	0	1	1	0	5	5
0	5	1	2	2	3	0	-3
-3	-2	-2	-6	-4	-2	0	-4
-3	-3	-2	-4	-2	-2	-2	-3
-1	-3	-3	-1	0	-1	-3	-6
1	-1	-1	1	-2	-2	-1	0
-1	-1	-1	0	-2	2	1	-4
3	5	4	2	1	1	-1	2
-3	-1	0	2	-1	1	-1	-5
-1	-2	-1	-2	-4	-1	-4	0
0	1	1	0	0	-2	0	2
-3	0	-3	-1	0	-5	-7	-6
2	-1	2	0	0	3	3	0
-1	-1	-1	-2	-4	-2	-2	-5
0	0	-2	1	1	0	-2	-3
-1	1	1	-2	0	-1	0	-1
-3	-2	0	-1	-1	-1	-2	-5
1	-1	2	-1	2	-2	-1	2
-6	2	2	3	-2	2	-1	-1
1	-2	-4	-2	0	1	3	-1
0	0	-1	0	-2	-1	1	1
4	6	1	1	-1	-1	-1	0
-2	-2	-3	0	-2	0	-3	-4
0	0	-1	1	-2	-1	1	3
2	0	-1	0	-2	0	-4	-3
-1	-1	-2	1	1	2	-1	-1
-1	0	-2	-2	-1	-3	-1	0
-1	0	0	-1	-2	0	0	-2
-3	-5	2	-3	-8	-5	0	-4
0	-4	-7	0	-2	0	-3	0
3	5	1	0	0	0	4	4
-3	0	-4	1	-5	-1	-3	-3
-3	-1	-3	-1	-1	-1	0	-1
-1	-4	3	0	-2	-2	0	4
10	-15	-19	-13	-3	0	11	61
5	11	-8	0	0	-3	-6	-15
6	10	6	4	3	4	0	-11
-10	-8	-9	-6	-4	-2	0	-7
1	-5	1	1	3	2	1	-2
-4	-9	-11	-1	-3	-2	-2	0
0	6	-4	-2	-1	-1	-3	-7
-2	9	7	3	-1	-1	-2	-3
-7	2	3	0	-1	-1	1	1
0	-6	-3	0	0	-1	-4	-2
-3	2	-3	3	-2	-2	0	-4
2	1	0	-2	-1	-2	0	-2
-5	-4	-2	-3	-1	1	3	2
-2	-5	-3	-2	-1	0	1	-4
-5	-3	3	-1	-2	-1	0	-2
-11	-11	-8	-6	-1	-3	-1	4
-2	-10	-8	-2	-1	0	2	4
-4	-8	-17	-9	-4	-5	-4	-11
0	0	5	2	0	1	-3	0
8	20	7	3	1	1	1	3
2	8	11	-4	-1	0	-1	-4
-1	-4	-9	-9	-2	1	-3	-5
1	-9	5	5	0	1	2	0
0	-19	-17	-8	-3	-1	-1	0
9	18	17	2	2	-1	0	1
-12	-19	-11	1	-2	-3	-1	-8
0	-7	-9	3	0	-1	6	26
14	10	20	6	3	1	1	6
-7	-5	-5	0	-2	-1	-1	-7
-17	-8	-10	-6	-5	-4	-7	-20
1	1	-13	-2	-5	-3	0	3
-4	-15	-11	-5	0	-2	-4	-9
7	-7	-12	-8	-2	-4	-3	1
7	-1	-4	-2	0	-1	0	8
-1	1	3	0	-1	3	2	1
-3	-3	-12	-9	-5	-7	-7	-7
3	4	-1	-2	-1	1	7	8
-10	-7	-19	-7	-6	-4	-6	-15
-2	6	1	-4	3	-2	-3	-5
-12	3	6	2	-1	-2	-2	-9
12	2	-1	-3	-5	-4	-3	15
-6	-1	5	-2	-1	3	3	-3
0	-3	9	3	0	0	0	-11
4	1	2	-4	0	-2	-1	-2
15	29	14	3	3	-2	2	23
22	12	-11	4	0	2	1	11
-5	-6	-3	-4	-4	0	0	5
4	-12	-7	-5	1	-3	-1	4
-37	1	12	3	0	3	-3	-19
23	0	1	1	-2	-1	-2	8
-1	-3	-14	-3	-2	-2	1	-10
17	-4	-17	-6	-4	3	5	13
19	2	0	5	-3	-2	3	24
-8	-2	-6	-1	-1	0	1	5
15	8	2	-1	-1	1	4	7
7	-6	-1	-3	-1	-1	1	-2
-8	-16	-5	-2	0	3	0	-2
4	12	1	5	0	0	-3	-13
-6	2	8	0	0	0	-4	-9
3	-7	2	-4	0	-2	2	6
13	2	-2	-7	-1	1	-7	-15
27	-7	-12	0	-6	-5	-2	-1
-45	-32	-19	-13	-14	-12	-4	-15
27	14	20	8	2	1	0	5
30	2	3	12	6	6	10	23
9	-4	-3	-3	-12	1	0	7
14	24	42	16	6	5	6	18
28	19	-6	-3	7	6	1	1
5	0	4	1	-5	-4	4	7
2	-14	-24	-2	2	0	-2	-6
-8	-20	-22	-5	0	1	1	0
18	26	23	9	3	-4	-8	2
1	-8	11	4	3	6	7	11
-8	-16	-20	-1	2	4	1	1
5	-4	1	6	3	1	7	17
-5	-2	-16	-10	-6	-2	-4	-9
-6	-2	1	-3	-1	0	-5	-6
4	10	9	0	-3	-2	1	1
-16	-4	-8	-3	0	-2	-1	-9
1	2	0	-1	0	-1	-2	1
4	-4	1	4	1	0	-1	-9
5	-2	-4	-3	-1	-2	-3	4
5	2	0	0	-2	-1	-1	2
1	11	17	8	2	2	0	0
11	9	10	3	-1	1	2	9
29	1	-2	-7	-3	-3	-3	-13
-10	-4	1	-5	-3	-2	-4	-5
-4	13	12	6	3	1	5	9
5	-12	-29	-3	-1	0	-6	0
-20	-5	6	-4	-4	-4	-9	-14
8	4	3	1	3	6	6	7
-8	-5	-6	-2	-1	-3	-2	-3
1	4	1	0	-2	-2	-7	-17
5	-5	-4	1	2	4	8	8
1	6	-3	1	0	2	1	2
-2	-9	-11	-4	-4	-3	0	-9
-4	-2	4	4	2	0	3	-3
0	-1	-13	0	-1	-3	-1	6
6	6	10	-3	-4	-2	-6	-1
-1	4	-5	-4	1	-1	-3	6
7	13	17	4	-2	-2	-1	-7
5	6	-4	0	1	1	0	1
4	4	-9	-7	-4	-1	-2	-5
-6	-13	-15	-7	-1	-1	-1	-5
5	2	-4	-5	-2	-2	-2	7
-10	-1	8	4	0	-1	0	6
-9	16	16	3	-2	-1	-5	-5
-29	-16	-13	-10	-2	-2	-2	-10
-4	10	6	-7	-3	1	3	8
-6	-12	-8	-2	-1	-3	-4	-20
-5	-6	-9	2	2	2	2	2
7	-3	0	4	3	2	1	2
1	-3	-6	-2	-1	-2	-1	-4
8	-5	-1	-1	-1	1	4	9
-8	-5	-13	-5	-4	-4	-5	-13
-19	-7	-10	-8	-6	-4	-1	-8
-8	-3	0	-1	1	-1	-5	-22
5	6	21	6	-1	-2	0	5
11	6	3	0	1	2	0	13
-2	6	6	0	0	-2	-3	-12
-5	1	-2	-5	-2	-1	0	6
8	2	6	8	3	1	3	16
1	2	-8	-2	0	1	2	6
5	0	-8	-6	-5	-4	0	9
4	-11	6	6	0	-2	-7	4
-9	-9	-10	6	-1	-1	-1	-7
-6	-7	-13	-7	-2	-2	-2	-9
3	9	12	2	1	2	2	5
12	16	18	10	4	2	4	17
12	16	15	5	0	-4	-5	1
-8	-11	-13	-1	-2	0	-1	-11
-1	6	9	3	-2	1	1	-1
1	-5	-7	-1	-2	-1	-1	-2
5	1	7	1	-1	1	3	6
-9	7	5	-1	1	0	-1	-3
25	-2	-4	-3	-2	-1	-4	-5
-17	-19	-11	2	0	-2	-2	0
7	1	-2	-2	-2	-2	-1	-5
10	-2	4	-1	1	0	1	11
-1	2	11	2	1	3	5	-1
-1	-2	0	-2	-1	3	-5	-4
15	5	-2	-1	1	4	5	10
-25	0	6	5	1	2	4	-5
2	1	5	4	1	3	5	3
3	19	25	9	2	2	2	3
-11	-10	-8	-5	-3	-7	-8	-3
6	1	2	-4	-4	-7	-8	-12
14	17	9	4	2	3	8	18
-25	-6	0	2	-1	-1	5	-4
25	6	-1	-1	4	9	6	13
-1	-7	-14	-8	-8	-4	-15	-9
-8	-13	-24	-11	-3	-3	-1	-16
-38	-6	-1	0	1	6	13	-8
-15	22	29	10	1	-3	-1	-6
-6	-4	-9	0	-3	-3	-13	3
-1	-1	1	-6	-7	-2	7	23
-24	-12	-6	-2	-8	-13	-16	-19
-7	-10	-13	-8	-3	-2	-3	-13
-20	-10	4	7	1	-1	0	-7
-1	13	10	6	6	3	0	-9
-11	-13	-17	-10	-3	-6	-17	-35
-14	-1	6	15	4	5	8	-9
17	-28	-20	-15	-13	-7	0	14
-14	-29	-21	-4	-5	-7	-1	-3
-10	4	4	4	-1	-7	-7	-13
-4	-2	1	-1	-1	2	4	12
-5	-1	-6	-1	-2	-8	-8	-7
6	-12	-8	-7	-3	2	20	37
5	9	13	12	6	10	5	-2
-25	12	6	-1	1	-2	-10	-27
-27	23	10	-10	4	-1	-13	-64
12	-1	-3	-1	-9	-10	-2	0
-28	-10	12	-9	-8	-9	-3	-49
-7	18	12	3	3	-2	-19	-2
13	-17	-1	1	6	19	37	22
-10	9	-5	-6	-3	-1	1	-9
10	0	-2	-5	2	0	5	1
15	18	13	-6	6	0	-3	4
35	23	7	6	-5	-13	-18	17
7	10	14	10	-4	5	19	40
23	31	18	19	11	15	22	38
-26	-13	-1	-6	4	4	4	-37
-30	-13	4	7	-1	3	4	-13
6	5	3	-2	-4	-6	-4	-4
-10	0	-9	-11	-10	-20	-11	-29
54	25	2	5	-1	-2	4	52
-23	37	21	4	1	5	5	-25
-23	-5	14	-2	-1	3	0	-25
22	-4	-11	0	-8	-7	5	62
-19	-15	-8	-7	-5	-1	6	-8
2	5	8	3	5	6	16	-4
-17	17	13	5	4	6	11	-29
8	36	43	16	13	9	-13	-6
-14	-8	-12	-18	-4	0	18	15
18	7	3	3	3	0	1	38
-6	-17	-11	3	-3	-1	-1	-4
24	18	0	-3	5	9	9	11
11	-20	-18	-6	-7	-4	-9	0
-28	-6	0	-1	2	-5	-11	-47
10	2	2	2	-8	-6	-7	20
9	6	-1	-5	-3	-6	-2	16
-28	-9	-7	-8	-1	-5	-5	-39
-15	-7	-5	6	-1	-6	-9	-22
13	1	-3	-5	-7	-10	-10	3
-7	-8	-8	-6	3	0	-8	-32
23	33	5	3	-2	0	2	-4
18	18	13	-1	0	-6	-4	-5
-11	-12	-8	-8	-3	-4	-7	-20
-6	-1	3	-2	3	4	0	-8
-2	2	5	4	1	-1	-3	-22
7	7	3	1	1	0	-9	-17
5	-9	-9	4	-3	-3	1	27
4	21	8	-2	-3	-9	-10	13
6	-3	3	-1	2	2	6	6
-2	-16	-15	-12	-4	-4	-2	1
13	9	8	6	2	2	8	8
4	5	1	-1	0	1	4	13
-18	-7	1	-3	-3	-2	-9	-13
-8	-1	-4	-9	2	1	-6	-23
14	6	-6	-7	3	2	5	20
21	14	3	-1	-3	0	7	-10
-8	5	7	8	1	5	6	1
-9	-9	0	3	-6	-2	-1	-12
2	-6	-7	-8	-3	-1	8	-5
-18	-8	-3	-7	-4	-5	-1	-43
-11	-22	-14	-4	0	1	-7	-8
-4	10	18	13	-3	-8	-14	-6
10	-1	-5	0	-1	2	8	-5
-19	-16	0	-5	7	6	-2	-30
-7	7	-12	-11	-16	-16	-16	-32
-7	6	-10	-13	-7	-6	-13	3
31	7	-6	-2	-8	-2	15	53
13	4	-10	-8	4	3	6	2
6	-3	-12	-7	-3	2	16	-19
-1	-26	-14	0	2	2	4	-15
-4	-5	1	-1	-2	2	6	26
18	-10	-12	-10	-5	-8	-13	19
11	25	13	10	1	3	3	12
1	-19	-13	7	2	4	2	29
-34	-36	-12	-2	-4	-7	-16	-41
27	1	16	9	2	2	-4	32
24	5	-15	-5	0	-1	0	19
-10	-9	-7	-1	-5	-3	3	-24
8	-11	-12	-4	0	1	1	23
15	9	-4	-1	-5	-3	-1	6
10	3	0	-1	-1	-2	1	6
-4	-1	-4	-1	-2	0	4	14
-7	-9	-4	0	1	3	3	-7
1	24	7	-1	0	-2	5	-5
18	41	30	5	3	1	0	-1
-4	-13	-10	2	-6	-3	-5	2
8	-12	-9	-3	2	2	4	13
-4	-10	3	4	2	5	14	-1
-17	1	-4	-7	-6	-2	7	2
7	7	15	3	-3	-5	-8	14
-5	-6	-6	-4	-4	-6	-13	-8
27	0	-4	-7	-1	1	-6	20
19	13	8	5	1	-1	-1	18
-25	-3	-1	-1	-1	-1	-5	-47
0	-9	-6	1	-2	1	5	19
-5	17	13	10	3	2	6	20
-6	4	7	7	1	2	9	15
-6	1	2	3	1	2	1	-4
-29	-11	-8	-10	1	1	-3	-22
17	6	14	6	0	-3	0	7
-3	-9	-17	-11	-1	-1	0	10
-23	-10	-6	2	0	-2	-6	6
-7	6	-1	-2	1	-1	-4	-2
-9	-11	-5	1	-3	-1	-3	-33
18	21	5	-5	2	6	15	9
-7	-11	-10	-2	-2	0	-4	-19
34	0	-4	-4	-3	0	5	48
-16	-12	4	12	8	12	12	-22
-19	-8	-1	2	5	7	3	-26
13	1	2	3	-7	-5	-3	23
-21	-23	-1	10	-7	-9	2	14
1	-5	0	-2	1	-1	1	-27
3	-27	-2	12	1	0	10	22
21	-14	-23	-9	2	4	2	35
15	12	-16	0	-1	-4	-3	-1
4	9	10	10	-3	2	18	43
10	15	8	9	-1	-1	14	62
16	10	1	-3	-6	1	7	0
7	21	-1	8	4	9	7	8
-5	-1	-8	-3	-4	-3	-7	-40
43	12	6	2	1	-2	-4	1
5	16	4	-3	2	-1	-7	-36
-9	6	13	7	0	0	2	-19
-3	-7	0	-2	-2	-3	-7	-13
4	4	7	2	5	4	3	3
2	-2	-6	-7	-5	-1	-3	-6
-10	-3	-2	-7	-6	-3	-2	-13
1	2	-7	-3	-3	0	2	9
4	2	8	12	5	3	1	-9
5	-2	-2	-5	0	1	-5	-21
-12	-1	-5	3	-2	-4	-3	4
-28	-3	10	1	3	1	-1	-19
53	8	-3	5	1	1	3	23
-2	-5	-15	-5	-3	-3	-2	8
-2	10	23	5	1	1	2	5
-6	-12	-15	-9	-6	-3	1	-16
-15	-7	3	9	2	1	1	14
-6	12	14	5	-3	-13	-10	37
11	-9	-22	-2	-2	-1	5	29
26	37	31	22	14	9	8	27
-46	-12	-6	5	0	-2	1	-42
-32	-10	-11	-17	-9	-5	-21	-56
-39	-14	-11	-8	-8	-7	-10	-30
-25	-4	-2	-3	-1	-3	-6	-36
13	2	3	0	3	3	4	16
-42	-22	-13	-12	-12	-14	-21	-47
45	28	4	9	3	4	13	38
5	-2	-14	-11	-1	-1	4	-21
-14	-3	13	0	0	1	-6	-42
2	6	6	-1	2	4	2	-44
8	2	-10	1	0	-1	9	20
-19	-10	-5	-1	2	5	-1	-29
-9	13	2	-1	-1	-7	-1	12
-26	-1	10	5	0	-4	-19	-43
31	19	13	12	-2	2	12	41
-16	-11	2	-6	-1	3	15	15
-9	-28	-28	-12	-3	-4	3	19
-28	-20	14	-5	-6	-6	-18	-5
-58	-21	-15	-16	-6	0	-13	-53
4	-14	0	8	3	6	9	16
31	14	-4	5	3	4	7	26
-10	-9	-9	3	3	2	2	10
30	29	21	-2	2	3	9	23
-18	-6	-6	-8	-6	-9	-3	-22
-5	-9	-3	1	-6	0	1	-35
-26	-9	2	1	5	5	5	-48
7	31	41	20	8	7	9	1
28	11	-8	-5	-6	-3	-1	18
28	11	-8	-5	-6	-3	-1	18
-10	2	16	3	5	2	-5	-20
-14	-14	-18	-7	-2	0	-4	-24
8	2	-10	-5	-3	3	10	27
13	16	18	2	1	-2	-2	7
-12	3	4	-3	-2	0	-2	12
-5	-6	-11	-8	-5	-4	-6	-2
-13	-12	3	2	-2	1	-2	9
4	9	1	-3	-1	0	4	-11
-6	-3	-13	-6	-2	-4	5	-25
-15	-18	-14	-7	-5	-3	3	0
28	11	-3	1	-6	-9	-5	-1
14	14	7	3	2	0	1	14
-23	0	24	4	2	3	4	6
11	8	3	-2	-4	-2	2	14
9	-3	1	7	2	0	-10	5
-9	-10	-10	3	-1	-4	-4	-10
10	10	1	-6	4	4	11	3
6	3	1	-10	-4	-4	-8	-8
-20	26	35	14	4	5	-8	-9
26	23	2	0	-1	-1	7	-1
-13	-18	-36	-11	-5	-11	-14	-34
6	-10	4	4	3	-2	-28	13
14	7	-4	-1	-5	1	10	23
27	-3	-3	5	-2	1	9	45
-4	-8	-14	-4	-3	-2	3	-4
-9	-9	-2	4	-8	-12	-18	1
-9	-19	-17	-3	-4	0	4	9
13	-5	-4	-6	-4	-1	11	-7
-3	-5	-8	-9	1	-4	1	19
-5	1	6	-10	-2	-5	-15	-47
-14	39	31	12	1	2	-6	-34
-7	-51	-7	9	6	4	0	1
0	15	11	4	0	-1	2	5
-2	10	-1	3	3	-5	-16	-28
-1	15	-1	-5	-6	0	5	10
8	-2	-3	5	3	5	1	-6
2	0	-4	1	-5	-8	-6	8
-35	-3	8	4	0	5	-3	-6
-24	-7	-9	-15	-10	-4	2	-7
1	-28	-23	-10	2	-10	-11	-27
-6	3	-5	8	3	3	-1	-38
18	0	2	2	-3	4	4	34
-5	-2	8	1	-1	-1	-2	10
37	-2	-18	4	-2	-4	-11	29
-2	-8	-11	-6	1	-2	2	-32
-8	1	-11	-3	0	-2	-3	-2
8	11	9	7	-2	1	-2	17
-8	-9	-12	-8	1	3	4	-5
5	-1	4	2	-1	-2	-4	-4
9	-11	-12	-8	-5	-5	-2	5
19	9	6	0	-3	-1	-1	8
8	2	-3	1	4	4	-2	12
-5	-8	6	16	5	1	-2	6
1	4	-4	-4	-1	2	5	-9
-10	-2	-3	-5	-5	-1	-4	-12
9	15	8	5	4	2	8	14
-8	-11	-10	-2	2	-1	-11	-9
-23	-11	-11	-10	-5	-3	-3	-16
-6	-15	-18	-6	-2	2	2	14
-16	-12	0	-2	2	2	-7	-11
-2	-8	-15	-8	-5	-2	7	20
-39	-7	-6	-23	-1	0	-13	-74
15	1	-4	3	-2	-4	-3	0
12	6	5	-2	2	5	18	21
-7	-20	-32	-12	-6	-10	-9	-3
3	0	10	8	0	2	-2	4
17	13	15	2	15	11	-2	-10
-6	-23	-5	-7	-1	-5	-5	-7
-37	-37	-7	-8	0	-9	-22	-36
14	17	2	-4	6	3	3	-15
-2	-4	-18	10	-11	-3	5	6
-7	-33	-15	1	-4	-1	-10	-17
-24	-4	-11	-22	6	1	-10	-79
14	4	-10	-13	-10	-9	-11	16
19	-1	-19	-11	-1	-3	10	25
2	12	-3	-1	-4	-4	-6	-24
57	27	-2	12	-1	-5	-9	38
4	4	7	11	-6	-5	-6	15
-107	-36	5	7	7	10	9	-65
45	20	10	5	3	1	5	35
22	-10	-1	-3	-3	1	9	26
-5	0	-33	-13	-2	0	5	13
-40	10	-8	-11	-7	-1	-4	-13
-1	8	1	-13	1	-4	-6	-25
4	-20	2	4	-2	0	3	18
5	-29	-31	-10	-4	2	16	35
12	-4	-18	0	2	0	3	2
23	36	-2	-6	-3	-6	-15	9
-13	-31	-24	-8	-3	-1	3	-1
29	-20	20	14	6	3	1	3
-71	-13	-5	-12	-8	-9	-18	-57
-32	-4	-23	-14	0	-4	-4	-23
23	-24	-31	-12	-4	-7	-4	7
36	-8	-6	8	3	5	10	43
-7	15	-5	-1	-3	-2	14	5
20	32	40	16	5	-1	3	4
34	31	-4	2	0	2	7	16
-19	-23	-39	-17	-1	-4	-7	-20
-19	-31	-44	-22	-4	-3	-3	-53
-10	-61	-20	-11	-3	-6	-10	-15
7	47	41	11	4	-1	-2	-15
-8	11	0	3	-1	5	8	2
-15	-7	-7	2	1	0	-16	-77
-1	-6	-3	-2	-2	0	4	9
-11	2	-21	-27	-14	-10	-10	-8
-26	-27	3	2	2	-1	-5	-11
23	32	13	-4	1	7	10	30
-26	2	3	-1	-6	-8	-15	-32
1	28	-23	-9	0	-1	-10	-10
13	-13	10	-2	-1	1	9	15
9	-7	-20	4	5	3	14	16
4	20	29	-4	0	-5	-9	2
33	20	54	22	6	3	6	50
-1	-9	-18	-5	0	-10	-47	-20
-55	0	-2	-5	-1	-4	-18	-80
-11	-18	6	7	2	2	4	4
8	11	6	-1	-2	2	1	-30
24	0	-28	-9	-9	-8	-8	-8
-9	-19	-26	-10	-1	-1	5	-12
-7	10	8	6	-2	5	0	-31
51	45	1	7	0	3	2	58
-7	-8	-16	-8	0	-1	1	9
-7	23	43	5	-1	-1	-2	-34
-5	-1	10	-1	4	4	6	-20
-13	15	17	-10	-6	-10	-24	-35
21	-13	-21	0	-5	-14	-23	17
-15	1	-6	-1	0	-4	-6	-19
-11	-14	-4	-6	3	4	5	-12
-8	9	-10	-7	-2	2	1	-3
3	-3	-20	-8	4	1	1	4
13	9	10	18	2	5	17	48
9	25	5	0	0	-1	6	-16
-6	-1	-5	-5	-1	4	9	-4
48	42	16	-2	1	0	4	22
-11	-1	-1	-12	0	0	9	-13
-18	-14	12	8	-2	-3	-4	-10
-22	-37	-9	-7	-4	2	-2	-18
31	31	23	3	-4	-7	3	51
4	7	0	-4	1	0	-8	-5
-20	-1	7	6	1	-2	-9	-51
18	22	13	-2	1	4	-1	7
-5	-2	-6	-2	-4	-7	-13	-12
-4	1	-3	1	1	5	16	7
21	26	17	0	0	5	17	19
25	15	2	1	2	5	18	62
14	25	5	-10	-8	-7	0	-25
-17	-37	-17	-8	-4	-3	-5	-29
-20	-22	3	-2	-3	-6	-4	-11
8	17	0	-2	1	2	12	6
-17	-6	1	1	-1	-11	-43	-40
-10	-12	-15	-9	-4	0	4	-14
-22	-12	5	-7	0	1	0	-24
9	12	4	0	2	2	9	16
-2	4	-2	0	2	1	12	-11
9	6	5	-3	0	7	14	-2
-12	-2	-4	-6	2	2	0	-20
-7	-11	11	4	2	6	13	-6
-21	-26	-5	2	-1	-2	6	-16
-2	0	-10	-9	-8	-10	-15	-13
3	-19	5	3	-1	-3	8	20
-15	-8	-16	-8	-1	-3	-20	-9
-8	-14	7	5	11	10	7	-1
-23	-16	-20	-13	-13	-1	9	-19
-22	-17	-3	-2	-6	11	8	-34
-25	-12	-18	-8	-33	-26	-2	-27
41	10	-4	20	3	-30	-39	18
-45	4	5	6	-53	-8	26	38
-65	-88	4	16	-10	6	20	-26
74	29	-83	-66	-4	-6	-55	-34
-100	-17	-32	-10	-21	-32	-25	-49
60	30	40	23	-27	-5	-1	78
105	30	53	125	36	28	22	-9
-40	1	-95	-96	-20	-19	-23	-21
-33	-20	18	-26	-52	-23	-5	35
91	54	58	83	22	15	34	63
21	9	22	-6	-4	-9	-42	-20
0	-21	-26	-3	15	20	23	5
43	7	-2	-8	-3	8	29	28
-44	-10	3	-9	0	2	-1	-42
-12	-2	-5	2	-4	4	8	1
44	25	23	12	10	4	6	29
-61	-5	16	-11	-9	-26	-50	-7
24	-8	14	-20	-12	-4	-4	20
-14	2	21	14	8	15	7	-14
40	0	-6	29	15	18	13	34
-39	-11	4	-4	-6	-5	2	-3
63	17	-9	-11	-7	-6	-1	10
-9	3	11	-2	0	-4	-7	-9
-37	-10	-1	-13	0	-8	-15	-22
-20	6	19	11	2	5	2	-7
5	8	-8	1	0	2	5	-3
-10	-9	-3	-5	-6	-7	-8	-10
-23	-31	-32	-3	0	0	-5	-12
26	11	-1	-12	-9	-6	2	10
2	17	20	12	4	3	7	7
9	-16	-15	-7	-4	-4	-8	-3
-3	-10	13	11	-2	-3	-3	2
-6	-3	-13	-10	3	5	4	-1
-10	-21	-24	-2	-7	-3	-3	-6
-8	6	-28	-15	-8	-4	0	0
-7	-7	-3	10	-1	-2	1	-5
-6	-19	-17	0	1	3	2	0
-39	-26	-14	-3	-3	-3	-1	-9
2	-16	-8	-11	-3	-1	1	-1
-56	-30	-21	6	-7	-4	-2	-22
8	17	22	22	13	4	-2	-8
-19	-14	-13	-16	-14	-5	-6	-12
22	4	5	-12	6	0	-2	9
-4	-7	-15	-3	6	5	6	5
-51	-22	-15	-6	-3	11	15	-27
32	-3	-5	10	0	8	13	40
5	-2	-1	-4	-2	-5	-4	3
3	-16	2	4	1	5	11	10
10	-12	4	2	-2	4	-5	-8
-29	-18	-13	-4	0	0	1	-15
42	17	10	8	1	-1	9	28
-20	-8	-7	-7	-2	3	-5	-11
15	-2	-2	4	0	-6	1	7
-21	-13	-17	-13	-6	-5	-9	-22
-8	1	12	7	1	-2	-5	-4
19	25	42	14	8	8	7	14
3	-17	-3	-4	-1	-1	0	0
-29	-2	-9	-9	-3	2	-1	-23
9	7	6	6	1	3	5	8
-3	-1	0	-6	3	-1	-12	-21
-2	3	12	14	5	9	15	41
4	1	-8	1	-1	2	3	5
-3	19	6	-4	0	-1	-8	-25
4	11	11	3	2	0	4	1
7	-11	-11	-2	0	3	10	28
-16	6	9	-4	-4	-2	-6	-20
11	-10	-18	-7	-6	-8	-2	5
2	0	0	0	-2	-1	2	6
7	-11	8	2	0	-2	-3	2
-5	-4	-12	-6	-4	-1	0	-3
9	15	11	4	5	4	11	15
-7	-14	-9	-3	-4	-2	-2	-1
3	17	23	14	3	1	0	0
-7	10	-9	-6	1	-2	-5	-10
2	13	12	1	-1	0	1	1
0	-5	-7	-3	-4	-5	-5	-6
3	-4	-5	-7	-4	1	8	13
-32	-13	-14	-7	1	2	-2	-23
4	-5	-5	1	-3	-5	-3	1
19	5	2	2	2	1	-3	0
4	-4	-7	-1	-2	-2	0	2
7	4	-11	-5	-1	-2	0	0
4	-2	-8	0	-1	2	2	4
-10	3	-9	-2	-2	0	-1	0
1	-15	-10	-8	-2	-5	-3	-6
-2	11	8	2	-1	-3	-6	-6
14	5	0	-7	0	0	2	10
10	5	3	4	-3	-2	1	8
-1	-16	-10	-9	-5	-1	-4	-4
-2	9	12	3	-2	-2	-1	-2
-25	3	-7	-1	0	1	1	-1
-13	-6	-1	4	1	1	-1	-16
6	-3	-6	-6	0	-1	-6	2
7	4	1	-5	-6	-9	-12	-4
4	8	5	0	1	3	3	6
-8	-1	-3	-5	1	-2	-3	-9
1	-4	-6	-2	3	2	1	9
20	8	3	1	-5	-1	2	-22
27	7	0	3	-1	-1	-3	12
4	9	2	2	-3	0	1	6
22	8	0	0	-1	-3	-2	7
19	11	5	1	1	1	3	10
-35	-20	-14	-6	-2	-6	-8	-1
27	6	6	-3	-4	-6	-9	9
-14	-8	-2	4	-1	0	-3	-3
-3	-3	-12	-7	-2	-2	2	-15
-41	-9	4	-5	-3	-4	1	-11
19	-1	-7	2	-2	-3	0	10
18	4	13	5	4	4	15	10
-8	6	-1	-6	4	7	12	-13
1	-1	2	4	-1	2	3	6
10	-3	-8	-8	0	0	-1	-1
14	10	7	4	1	-4	-14	5
12	9	9	3	-5	-5	-12	-37
-24	-9	-2	0	5	8	6	12
37	7	-9	-4	4	2	0	0
-36	-23	-13	2	-4	-7	-6	-6
7	2	1	5	9	1	-3	-3
10	-5	7	12	-7	-3	-8	16
26	10	15	6	-4	-4	1	29
6	5	-11	-8	-3	-7	-16	-26
-10	20	27	16	2	7	22	42
-18	1	-2	-4	5	-2	4	-32
8	-6	-10	11	2	-5	2	47
3	11	32	4	-1	0	20	70
22	18	26	6	8	6	8	37
16	26	-7	-15	-4	-7	-14	-3
33	26	27	19	-1	0	-4	21
53	7	-7	9	5	7	13	53
-38	-10	-21	-26	-7	-9	-17	-91
-68	-31	-19	-11	-11	-15	-20	-57
59	28	12	7	6	2	-6	12
32	-18	-17	4	2	7	11	21
-5	49	30	4	7	7	4	4
-30	-31	-3	9	6	5	-2	7
-41	-28	-25	-21	-3	2	0	-54
-55	-14	-16	-28	-8	-7	-15	-98
4	-5	-12	-1	2	4	-2	-14
17	4	2	6	0	3	10	63
6	8	8	7	-3	-8	-4	-5
-17	-22	-15	-5	-4	-5	-9	-16
1	7	0	1	-1	-1	-3	-18
44	13	12	13	1	0	-1	27
6	2	-1	1	1	-4	-3	-9
21	-6	-11	-6	-3	-4	2	16
-19	18	-6	-6	3	-2	-9	-1
24	19	24	3	1	3	3	-1
-24	-19	-11	-2	1	-1	4	-5
-2	-6	-8	-5	-3	-5	-4	1
20	7	0	2	-1	-2	-9	10
16	-3	-8	-2	-3	0	0	0
-2	7	3	0	1	2	6	21
-21	-11	2	-3	0	-3	-13	-15
1	-16	-17	-4	-2	-2	5	-9
-2	-9	-7	-7	-6	1	6	25
-2	3	3	2	1	-1	0	-4
2	-3	-19	-1	0	0	1	4
-2	2	7	1	-1	-1	-7	-23
0	-9	-7	1	1	-5	-8	4
0	4	1	-4	-2	-2	-4	6
2	19	19	7	-1	1	-3	6
-18	-12	8	2	2	-2	-4	-20
-7	8	10	6	1	-4	-7	-13
17	10	10	6	-1	-3	2	33
-7	-2	-13	-7	-5	-1	-4	-11
3	7	1	1	0	1	4	27
-41	-19	-3	-8	-4	-1	-8	-27
-14	3	4	0	-4	-5	-12	-32
1	2	7	0	-6	-6	-7	23
-12	-24	0	2	0	-1	2	11
-16	-8	-14	4	2	2	2	-16
19	-7	-9	-5	3	7	6	-5
24	10	-10	6	1	1	14	40
-6	-13	-1	-5	-4	-5	-5	-6
-26	-11	-17	-6	-4	-4	-15	-47
-16	-15	-3	13	0	5	4	38
21	-5	-4	4	1	0	9	28
-25	12	-10	-11	2	-1	-13	-100
14	1	-4	-4	-3	-3	-6	11
9	5	-1	-1	-4	-3	-3	-8
-18	-26	-9	-9	-2	-1	0	-30
-20	-23	6	1	4	2	-1	11
-38	-12	11	3	8	7	-10	-36
23	-2	-9	1	-1	4	15	41
38	53	41	19	2	2	1	19
-1	-8	-13	-3	-4	-2	-3	6
-1	-8	-13	-3	-4	-2	-3	6
11	-9	-9	1	2	3	1	9
-18	3	5	6	1	0	-5	-37
-9	-18	-11	-3	-2	1	1	6
10	-1	6	0	-3	-1	2	4
2	12	0	-3	-1	0	6	-5
10	-9	0	1	1	-1	3	27
4	-18	-7	1	0	0	0	-14
-3	-8	-12	-6	-4	-2	-2	-11
-4	-5	-8	1	0	-3	-2	20
-19	-5	-2	-3	-1	0	0	-8
3	0	2	-3	-6	-4	-1	13
-6	-10	-7	0	1	1	4	-18
-22	-11	2	-1	-2	-1	-9	-19
-14	19	16	4	5	0	-5	-26
-3	-9	-4	-3	-6	-3	1	5
4	-3	-3	-1	1	1	1	2
3	-3	10	-3	-1	-1	-2	30
1	6	-2	-2	-1	-1	-4	5
10	14	19	9	4	1	1	6
-3	-9	-12	-5	-1	-2	-3	-8
-13	-8	-14	-9	-3	0	-7	-19
2	4	-5	-7	-3	-4	1	8
3	-8	-5	-3	-3	-2	-2	18
-2	8	-11	-10	-3	-1	-1	-3
-6	-14	-6	-2	3	1	3	-2
21	9	-1	-3	-2	0	10	29
3	-5	10	5	0	-2	-10	19
8	17	13	14	4	4	-1	3
13	25	32	22	3	2	2	42
9	-8	-12	-9	-5	-2	10	36
33	17	11	5	2	0	-7	10
-24	-10	-13	-17	-7	-10	-10	-42
-15	-2	2	7	4	0	-8	4
-10	16	9	3	4	-1	-12	-64
13	18	4	-6	-1	-2	3	-9
-37	-40	-19	-9	1	2	-10	-37
-3	12	15	11	2	1	0	6
11	1	-2	1	-5	-1	17	37
0	-27	1	-10	-1	-2	-12	-12
1	-6	-3	2	2	0	-3	-9
-2	2	-3	3	2	-1	-1	-12
-3	7	3	0	3	3	4	4
-47	-29	-29	-22	-7	-8	-15	-56
5	-10	-14	-8	-3	-3	1	6
14	6	8	7	2	3	4	21
-17	-10	3	4	-1	-4	-7	-13
2	17	2	5	4	1	1	14
-33	-26	0	3	-1	0	-2	-10
15	32	10	-6	2	-4	-10	-30
10	3	21	6	0	0	7	35
2	-13	-9	-1	-1	1	3	8
4	-8	-7	3	2	2	-2	-13
2	19	15	0	-6	-3	-6	-15
-15	-18	-36	-16	-10	-8	-11	-29
-11	-14	-5	4	-6	-1	-2	4
-9	-15	4	3	2	-2	-3	-13
22	24	-4	-4	2	1	4	6
-25	4	-2	-5	-4	-5	-16	-24
-3	9	14	8	2	-2	3	-4
21	15	12	-7	2	5	7	46
24	18	6	6	3	2	1	4
16	-1	1	9	5	1	7	27
30	26	24	17	5	6	9	34
-33	-3	24	11	5	5	12	4
-8	-5	-15	-11	-3	-4	-1	-28
6	-6	-4	2	1	-1	1	13
9	15	27	7	-5	-3	5	37
7	-18	-1	2	1	4	5	5
3	-12	-9	1	1	1	-6	-23
13	-7	11	-2	-2	-3	-5	3
7	-1	-6	-9	-2	0	8	13
20	-5	-35	3	0	0	-2	15
-14	9	-6	0	-1	-2	-5	-18
4	-25	-17	-10	-1	-2	2	-2
-1	-7	-3	11	-1	-6	-4	15
4	1	-3	1	0	-1	1	1
-23	32	20	6	1	0	-3	-13
-20	-26	-7	-8	0	0	-2	-30
-13	12	12	5	0	-1	-8	-32
-9	-20	-15	-2	-1	0	-4	-1
-2	-15	-21	-11	-3	2	13	30
-12	3	32	22	8	-1	-19	12
-9	-26	-11	3	-2	-2	0	-3
4	4	-6	-3	0	2	8	-11
-15	-7	10	2	-3	-1	-6	-26
18	-7	-27	-12	-4	-2	2	25
23	16	7	-10	-1	-5	0	10
-4	-15	-17	-3	1	0	3	-9
0	-1	4	2	0	-2	-5	6
9	31	15	13	4	3	-13	4
-26	1	15	3	-4	1	8	-2
-13	-28	-10	-5	2	0	-4	2
-4	-5	0	-10	-2	1	-7	-15
16	11	9	6	6	10	17	24
19	9	17	14	0	-4	-7	1
-12	-35	-24	-19	0	4	10	11
-14	7	-9	-16	-9	-11	-15	-15
-2	-4	-2	0	3	6	5	-4
9	-6	-12	6	-4	-1	0	41
-13	-17	9	7	1	0	3	-15
24	24	14	17	-3	-4	-4	22
19	18	-26	-13	-8	-9	-15	-16
8	-25	12	6	6	9	5	18
16	45	34	7	1	0	9	15
-6	-13	-14	-9	2	1	6	-18
-15	-3	-6	-7	-4	-3	0	-21
26	34	-16	-5	-3	-8	-23	-13
17	25	4	-3	-2	-1	8	9
-39	-51	1	-4	-1	3	7	5
38	40	-16	-13	-5	-8	-4	1
-1	0	-4	2	-2	0	8	9
-38	-5	-12	-22	-7	-15	-46	-96
-10	2	8	4	3	4	13	-12
24	23	9	5	2	5	17	27
-16	-14	0	3	2	7	20	13
14	4	-6	-4	-3	-5	-6	-2
-7	-3	2	9	1	0	-1	0
-10	-3	6	8	-1	-4	-17	-5
8	-6	-19	-11	1	5	-7	17
7	19	-2	-14	-10	-7	-20	-14
-13	-1	-18	-15	-9	3	34	-33
19	-1	23	34	24	28	29	52
-4	-9	-4	-4	-2	-12	-4	-3
-24	-8	5	-35	-71	-96	-97	-57
59	7	-3	9	-11	19	56	104
4	32	67	55	30	59	60	39
112	105	30	0	7	15	35	59
34	44	-67	-12	-8	-1	13	6
127	-16	-5	32	-1	7	-3	107
47	7	82	38	39	6	11	-34
-108	32	-83	-52	33	34	38	16
-90	-14	-50	-66	-78	-25	-31	-46
-47	-21	35	70	1	24	14	16
-8	-16	35	25	25	5	10	-36
5	-28	-26	-23	-35	-10	-13	-25
-25	-28	-18	-1	16	19	12	-3
-74	-29	-8	-13	2	6	14	9
42	13	25	20	5	2	23	31
46	3	9	7	-1	-7	-8	8
-3	0	4	1	5	7	19	-5
36	43	15	9	-3	-4	-9	12
-2	4	-33	-12	-6	-12	-10	-8
-5	-25	-36	-5	-2	-6	-2	-1
24	32	20	13	10	14	17	26
22	-4	17	10	3	2	10	32
13	9	3	-4	0	-1	4	3
-9	-8	6	4	0	2	3	7
10	8	15	1	-5	-2	2	7
-20	25	46	22	7	1	0	-1
-25	-56	-67	-19	-13	-16	-19	-40
4	25	4	-6	-4	-2	1	11
2	-18	-24	-8	-8	-6	-1	5
7	4	-2	-4	-3	-2	-1	1
14	13	29	8	2	6	5	2
2	-6	-20	-6	-1	0	4	7
6	16	9	-5	-5	-2	-1	-4
13	4	-1	-10	-2	-1	2	6
2	3	-3	5	1	-1	-2	6
-1	1	-9	-2	-3	-5	-8	-1
2	-4	-1	-1	-1	-4	-3	1
9	18	31	5	3	1	3	1
-2	-14	-24	0	4	1	0	3
-5	-19	-9	-8	-3	1	-1	-3
1	-11	-10	-7	-4	-3	-3	-1
-3	-14	-5	-11	-8	-4	-3	-10
-12	-7	-9	-1	0	1	-8	-31
8	0	-10	-10	-4	-5	-4	5
-3	-3	2	2	1	2	5	7
-14	3	7	0	-4	0	2	1
-1	1	7	7	2	2	-1	-7
1	-6	-17	0	0	-4	2	5
1	13	6	-1	0	-1	-1	3
-6	-16	-21	2	0	-4	-3	-5
5	-1	-1	1	0	-2	-1	1
-1	1	5	-6	-1	3	9	7
-2	-3	-5	-2	0	0	-2	-4
25	14	27	5	-6	0	-1	6
-2	3	4	4	0	-4	-4	-3
5	-10	-2	-3	-3	-2	-3	-4
13	-2	14	13	0	-4	-2	5
-23	0	1	5	0	1	-1	-5
6	13	16	2	-2	3	6	5
2	-4	-3	-3	1	-3	-3	-6
16	0	-3	-2	0	-3	0	4
-6	-11	-5	-3	-3	-4	-2	-1
10	3	7	3	0	-1	4	4
-6	-5	-6	-4	1	1	0	3
-24	-7	-2	-1	-4	-4	2	-1
-9	-2	-4	-6	0	3	-2	-8
-2	-6	-9	-2	2	2	-3	2
27	3	-1	-2	-1	1	2	11
-11	7	17	6	2	-2	-3	-10
5	11	16	5	3	3	4	3
5	10	26	7	3	-1	-3	-6
-11	-17	-26	-11	-3	-1	4	0
-6	-9	-10	0	3	1	1	3
-28	-2	2	6	8	9	3	-7
0	-9	1	6	-8	-6	5	0
-8	-13	-21	-14	-13	-8	-6	-7
0	-5	-11	-1	-8	-10	-5	-4
-78	-32	-16	-9	-6	-8	-16	-32
13	5	-3	-4	-2	8	-1	7
-103	-24	-25	-31	-10	-12	-10	-92
19	5	12	16	3	3	9	16
-9	-5	14	16	3	11	13	15
32	9	6	4	5	5	-3	18
6	-11	-14	-5	-1	-1	-4	34
58	7	-12	0	-6	1	-2	5
-37	-5	1	2	-6	-3	2	-16
-6	7	18	12	5	3	5	11
-26	-8	-4	3	0	2	7	17
20	6	6	2	2	3	2	20
16	-14	-25	-12	-2	-1	-4	20
15	5	7	-2	-2	-6	-9	-24
-17	0	-7	-7	-5	-8	-3	6
11	6	9	-3	0	-3	-6	-6
24	13	3	-4	-1	1	-2	-7
13	-1	-22	-10	-2	-2	11	19
-13	0	-2	0	1	1	1	2
13	-12	8	-2	-3	2	4	-7
16	11	8	11	3	3	-6	2
0	-1	-3	-2	2	2	1	-22
-3	-17	-13	7	3	8	6	24
-36	-23	1	-6	-16	-19	-21	-7
10	9	-8	-10	9	-3	-11	-33
-14	-21	-5	-1	-2	5	21	-4
10	-6	-2	9	4	6	1	52
-14	9	31	16	8	7	13	51
-50	-21	-23	-7	-2	3	3	-106
-28	-8	-5	-13	-2	1	-4	-12
95	41	32	26	13	9	12	84
22	-3	-7	-2	-15	-10	-1	7
45	10	-6	0	0	6	18	44
22	3	7	-2	-1	1	9	30
-5	20	10	-4	1	-4	-7	-26
9	14	16	7	3	-1	-7	-8
24	0	1	4	4	2	-2	8
-5	4	5	1	2	3	-3	-17
-3	0	7	2	-1	-7	-3	-3
-12	2	-8	-2	-1	-5	-3	0
21	3	-7	1	-4	2	5	15
-15	-11	19	0	1	2	1	11
9	16	9	15	2	1	9	13
-18	-16	-7	-7	-2	-2	-6	-14
-9	-18	-9	-4	-3	0	-1	5
-25	-2	0	-8	-5	-2	-1	-5
29	10	5	-2	1	2	1	28
-2	15	24	10	2	-3	-3	-8
2	5	-4	-4	-2	1	3	0
-15	-6	-3	-2	0	2	1	-10
-7	-2	1	1	1	3	6	-6
-3	-3	0	0	-3	-2	7	-8
-2	-12	-15	-8	-5	-4	1	37
0	1	-5	0	3	0	-1	-6
-18	1	27	8	0	1	-3	-19
36	9	13	13	2	0	0	15
12	-2	-13	-10	1	1	8	-3
-11	1	2	7	5	6	13	1
6	6	7	0	3	1	0	-1
12	18	25	3	1	1	-7	-5
-4	-18	-15	-8	-2	-2	4	1
2	-5	-5	-3	-6	-4	-10	9
-17	4	-6	-12	-4	-2	-2	-29
47	1	2	-4	-1	2	7	63
-12	-6	7	-7	1	1	-12	-7
24	15	8	3	-8	-7	-8	4
-11	-4	3	11	6	7	8	-2
32	30	16	7	-5	-11	-8	19
41	4	24	22	15	12	6	72
28	16	6	-3	1	2	-7	22
-59	-2	6	-11	0	1	-27	-121
-30	-18	-27	-33	-28	-28	-33	-74
5	21	22	6	7	9	7	19
19	17	14	17	15	11	10	-12
-26	-12	-11	-8	-5	-1	-7	-67
-4	-7	-18	-12	-6	2	10	25
-7	11	-9	-2	1	-1	-9	-22
2	-15	0	-1	-2	-4	-1	-8
-33	-23	-17	-22	-2	2	-10	-41
50	28	19	11	4	5	15	51
50	5	-2	3	4	-5	1	42
-9	-5	-28	-4	-2	0	-3	3
-35	-19	-15	-15	-8	-6	-7	-29
-3	-17	-10	2	-3	-4	3	23
-31	-6	-5	-6	1	-2	-5	-8
10	-8	0	-2	-2	-3	0	-5
-5	-17	-18	-9	-3	-1	2	-36
-4	-2	1	-5	0	2	1	-4
20	-3	0	1	-6	-1	-2	10
8	5	1	5	-1	-4	-5	1
-7	-2	-3	-2	-1	-2	-1	-15
-18	-1	8	8	3	3	3	-7
3	1	7	4	-2	1	1	5
-8	-11	-9	-3	-4	-8	-9	-26
0	-3	-6	-8	3	0	-7	-19
-8	-5	3	5	-1	6	9	1
7	-5	4	5	2	-2	2	-13
-12	-7	-3	2	3	5	10	20
3	16	11	-4	-7	-2	-8	-25
13	4	2	3	-6	-5	2	20
-23	-6	2	3	0	4	16	3
5	6	1	-2	0	2	5	9
-8	4	-3	12	1	4	13	35
-21	-7	-4	-1	-6	-3	1	-11
0	1	3	6	2	4	-3	-13
26	1	-11	-16	-6	-3	12	70
20	15	9	14	-2	-2	-10	-24
2	-6	-5	0	2	5	1	-13
10	18	5	17	6	-2	-1	18
-28	-37	-8	7	-3	-5	21	63
43	41	35	4	3	5	9	7
-3	-3	-11	-7	-11	-6	-8	-21
-9	-6	-11	-5	-10	0	11	17
50	-3	6	12	-1	-1	10	73
-10	-5	-2	3	-3	-5	-12	-19
22	11	8	13	2	2	8	32
20	9	-9	-11	-3	0	7	-5
47	17	3	1	3	4	11	36
54	17	19	21	0	2	6	90
-16	-8	-20	-1	1	-2	-5	-17
4	-9	-3	-3	-1	-3	-5	-8
14	-6	-5	-4	-1	-3	8	43
-18	-20	-10	-3	0	1	4	35
-23	-14	9	9	3	0	-6	-15
-1	-4	8	6	-2	-2	-4	6
-23	-18	-3	-4	-3	-3	-8	-31
0	-5	5	9	6	5	0	2
-33	-14	-18	-13	-6	-6	-7	-41
3	1	1	1	-1	-2	2	19
-8	3	2	6	-2	-1	-9	2
-13	-16	-7	0	-3	-4	-2	22
-1	-16	-15	-4	-4	-6	-9	-22
-18	5	-2	4	3	-3	-5	-8
-7	7	13	8	6	8	13	38
-43	-6	5	-5	-5	-7	-20	-59
-23	-11	-11	-16	-5	-4	4	6
2	7	-1	2	2	2	4	0
11	7	12	7	10	12	10	-12
26	26	42	8	-7	-3	-4	12
-24	13	-15	-4	-2	0	-13	-73
25	3	-3	-1	-5	-7	-2	22
29	8	12	17	3	7	14	55
-2	21	19	5	9	7	1	-26
71	47	-15	-8	-8	-6	0	23
21	0	-11	-4	-9	-8	-14	34
-22	-4	-1	-3	-3	-3	-9	-43
-4	-11	-15	-11	0	-2	0	-30
-24	-19	-5	-16	-5	-7	-16	-17
30	2	-9	15	0	0	4	25
40	18	-12	0	0	2	8	15
-7	4	4	-2	-3	-5	-9	-27
-48	-22	-5	16	-1	-6	-20	-65
16	7	2	2	1	4	16	36
4	11	10	8	2	-1	-29	-46
10	3	-15	-7	0	-1	1	8
19	14	7	0	1	1	-4	7
23	15	-5	4	6	5	15	30
31	2	-7	-6	-5	-4	11	59
-8	-2	-5	-1	0	-4	-6	-23
-8	-4	-3	-2	0	9	8	-9
3	-8	-12	0	-3	-4	6	-4
-38	-15	4	3	1	-2	-9	-30
-43	-10	-6	-3	-6	-7	-7	-8
-2	3	3	3	2	3	4	-5
-19	4	10	-1	-1	1	2	-10
17	11	11	-1	-4	-1	-2	0
-9	-12	9	8	-2	0	0	-4
55	9	1	0	4	4	12	37
-1	7	-1	-2	3	1	4	-14
2	9	33	15	4	5	4	5
-10	-28	-23	-16	-6	-6	-7	4
-7	13	1	-3	-1	-3	-9	-47
-7	-3	-2	-6	-7	-13	-19	-1
4	-20	-22	-8	-4	2	5	10
15	16	5	9	2	6	8	34
-3	-10	2	-2	-7	-5	-7	2
-18	-29	-5	1	7	4	9	6
-7	-23	-3	4	6	4	-7	4
-6	-14	-19	-3	4	4	10	-21
-3	-19	2	3	4	6	9	25
14	8	-16	-10	-3	-5	-4	-14
14	8	-16	-10	-3	-5	-4	-14
30	7	1	8	7	6	4	18
10	8	30	38	4	0	9	60
-47	2	5	-1	-3	6	-6	-35
-5	-11	-12	-5	3	3	-4	-17
45	6	-8	-10	-7	-16	-12	-3
-17	-24	-26	-2	-4	-2	5	13
-93	-29	10	5	-1	3	-2	-38
-4	-1	-7	-3	-7	-4	-5	-11
-13	0	-11	-10	-6	-5	-7	-9
-21	-12	-11	-7	-9	-10	-8	-15
15	18	21	4	1	-2	0	1
2	1	-19	0	1	2	1	0
29	31	20	2	0	-1	-5	5
57	8	-1	5	-1	-2	2	15
-31	-26	-12	-4	-8	-2	1	10
32	-3	-6	2	4	6	4	8
-3	18	16	-3	-19	-3	-2	-11
-64	-18	-7	7	30	3	-5	-31
-34	-15	-9	-7	-7	-5	-10	-45
1	6	5	4	13	3	0	-8
-10	14	2	-4	-11	-19	-5	-17
21	13	4	-9	-31	5	6	13
-1	3	9	8	-50	-18	1	15
-14	5	3	-8	11	10	-6	-21
-5	-17	-32	-13	6	5	-2	21
24	11	18	11	12	11	8	14
8	14	8	12	13	-7	-1	-4
-78	-27	-11	16	50	26	5	-20
-61	3	-19	-42	-71	-27	-30	-81
39	26	17	37	96	25	-1	-14
1	-18	-21	4	-13	-1	6	4
-7	20	23	-1	-8	3	0	0
16	-31	-22	-21	-42	-15	5	27
27	7	-8	-14	-19	-18	-3	34
39	19	12	12	17	8	6	27
-27	-16	-15	-17	-1	-13	-8	-52
65	-3	-1	21	-2	7	52	112
0	16	0	-8	-14	-20	2	-32
15	47	54	2	-12	-9	-2	13
26	33	37	3	14	10	13	50
51	-7	-15	18	2	7	9	53
-96	-37	-19	-8	2	4	-25	-74
6	-11	-11	2	-5	4	1	-12
4	-5	-7	-2	-23	-1	-7	-15
-81	-10	3	1	3	-5	-22	-104
24	1	-12	0	11	2	11	27
7	15	20	12	10	10	24	47
35	-10	12	16	5	6	8	50
-53	-48	-42	-22	0	5	-14	-88
35	19	0	2	-6	-1	-8	46
10	8	8	0	0	-3	-13	50
-17	-7	-11	-12	5	9	7	35
-12	0	-2	7	4	9	14	-4
39	29	8	-16	-20	-14	12	64
26	13	-7	5	3	4	-14	-65
1	-19	-34	-12	-2	-2	1	-19
2	-12	-4	-5	-4	-7	-11	-3
5	1	-4	-21	-6	-1	18	22
-17	9	4	12	-3	-7	-17	-25
-22	-9	-4	-1	3	2	3	-28
37	-2	8	9	1	7	6	81
3	12	7	-4	1	4	-1	-45
15	-6	8	14	0	1	3	40
23	24	25	12	1	2	5	30
-17	-9	15	3	4	-2	1	-29
2	-12	-16	10	-5	-4	-6	20
15	18	11	3	1	2	0	0
2	-15	-19	-14	-4	-3	0	-5
-6	6	6	2	0	0	0	3
-2	1	38	13	4	4	4	-7
-2	6	-16	-7	-3	-4	-1	2
1	-39	-13	-7	-5	-1	0	-12
-31	-2	-1	-7	-9	-10	-9	17
11	34	14	7	6	6	11	7
10	-47	-38	-12	-3	1	0	8
20	9	-7	-3	1	6	-2	13
5	1	-1	1	3	-1	-4	-20
15	18	3	-2	-3	2	-1	-4
6	-33	-5	7	0	1	15	73
9	-10	-47	-10	-1	-1	2	6
-3	7	2	2	-3	-9	-8	-4
15	10	-5	6	-2	0	8	21
1	-19	-23	-7	-6	-3	-3	17
-10	7	8	-4	1	1	3	5
1	11	24	5	2	-1	-2	-14
-1	-1	6	2	1	-1	-2	2
-13	-28	-40	-19	-8	-6	-8	-16
2	-10	0	0	0	1	0	1
5	12	-3	-6	1	0	1	1
16	9	8	9	0	1	13	78
-7	8	13	2	-8	-6	-4	-29
-13	-9	-10	-12	-3	-1	-8	-26
-2	-1	-7	5	0	-2	-1	3
-3	-4	-6	-1	-1	-2	-2	-8
5	-3	2	1	1	3	10	5
8	-2	-5	0	-5	-2	1	12
-10	-3	-5	-8	-6	-6	-9	-17
15	11	19	7	7	3	-3	13
-5	-4	-7	-3	-2	-10	-9	-21
2	0	-3	-1	-2	-1	-2	13
-1	7	6	7	6	6	5	1
-7	-12	-18	0	-1	8	2	18
36	1	-7	-9	-4	-6	-5	7
16	4	2	1	-1	-4	4	11
14	-2	-15	4	-1	3	5	33
-8	8	5	8	-1	-2	0	15
-5	0	-6	0	1	3	7	-14
1	8	9	2	0	-10	-9	18
-13	-23	-12	-7	-10	4	-6	-30
-1	7	26	18	6	5	-5	10
16	-18	-28	-15	0	-4	4	-21
15	-15	-3	0	6	8	25	38
-13	-6	-29	2	3	0	2	7
-11	15	13	6	1	7	7	-19
13	-19	-10	8	3	4	9	25
42	13	32	9	8	12	13	15
-6	-14	2	6	2	-8	-2	-12
-20	-8	9	-4	0	-4	-22	-15
-18	-1	-7	-17	-4	-9	-15	-49
-1	-19	-22	-11	4	7	-3	-21
-15	-9	-19	-30	-21	-29	-39	-67
21	13	10	9	1	2	16	13
18	4	-12	-4	-1	4	0	4
8	-9	-5	-8	-5	-3	-6	-1
8	-12	-44	-14	-6	-7	4	-10
18	17	2	-2	2	1	12	5
-19	-2	-1	-10	-4	-5	-7	-29
16	11	-2	4	-3	-1	13	57
-9	-7	-2	-3	-6	-5	7	-47
19	-1	6	1	-6	-16	0	61
-36	-6	-8	-3	-5	-3	-12	-17
-12	-6	-1	-2	-5	3	-3	-17
15	9	13	31	12	12	6	40
7	1	-25	9	8	4	-10	8
-13	-12	2	-2	-2	6	5	-10
-35	-20	-13	-3	-1	0	1	-29
-7	-16	-32	-17	-3	-12	-11	-23
-4	-1	-9	-9	-3	-6	-10	-15
-31	-26	-15	-17	6	13	0	-45
-18	6	0	6	1	10	14	21
13	6	17	9	6	8	10	18
-17	-7	-2	-2	-9	-9	-14	-20
13	3	-2	-8	-4	-4	4	28
13	-9	-22	-12	-5	-5	0	12
65	32	0	0	0	1	4	71
-32	-26	5	2	6	11	8	-17
-6	7	-8	-10	-4	-5	0	-20
-34	-11	12	-2	1	-10	-12	-31
-10	17	-2	-14	-1	0	3	-3
35	6	-3	7	4	6	-10	52
6	24	21	-3	0	-4	-3	-27
27	-16	2	9	5	3	-12	30
-46	-30	-5	-9	0	1	-1	-58
14	14	1	-2	-2	0	9	-4
-13	-6	0	2	0	2	-9	7
-2	4	7	2	4	-3	2	-1
1	-10	-9	-10	-6	-4	6	-2
-25	-50	-36	-16	-7	-5	2	-44
16	35	34	26	6	-1	-11	-8
-21	4	-5	-10	1	4	1	-48
-13	9	32	10	4	14	16	23
8	-15	4	6	1	-6	-1	-8
67	51	-2	8	4	5	13	35
5	1	11	5	-2	-2	12	40
35	-21	-23	-6	-5	-9	-17	21
18	20	-1	-9	-1	0	7	19
18	20	-1	-9	-1	0	7	19
-46	-65	-33	-21	-7	-6	-12	-35
3	22	10	-6	-5	-5	-8	-36
-18	13	23	2	5	4	1	-17
-9	3	-20	-10	-7	-6	-8	-17
-8	-23	-29	-11	-11	-5	-5	0
-31	-5	52	15	8	10	6	20
-7	7	-8	-1	3	4	1	0
9	29	49	15	3	5	10	17
-30	5	-9	-8	1	-2	-8	-18
18	7	-8	-7	-4	-3	-1	6
-19	23	8	2	-3	-5	-16	-28
-25	-51	-14	-18	-5	-3	-13	-12
1	18	14	4	-3	-6	-6	1
36	-8	-36	-9	-4	-4	0	12
27	28	0	5	2	1	6	16
-15	3	14	-1	0	0	-1	-14
-39	-21	-9	-15	1	3	26	-39
12	35	31	13	9	9	12	16
-12	8	6	2	1	2	-2	-9
33	82	58	10	2	3	1	-6
22	-11	-10	1	-3	4	3	21
-14	0	9	1	1	-3	1	-11
10	14	21	8	0	-3	-1	15
-8	-14	10	9	2	3	-1	27
29	5	-22	4	0	4	16	27
-2	-4	-2	9	4	-5	-8	-2
28	18	5	1	2	0	-13	7
5	45	-22	-5	-7	-4	-10	-2
2	-20	-19	-11	-7	-3	1	-1
-5	-31	-11	-9	-7	-9	-12	0
8	27	-15	-2	2	9	21	4
4	-14	6	14	4	11	29	29
-1	23	35	11	5	-6	-29	-30
4	13	-1	-1	-1	1	2	-11
35	27	25	25	10	14	15	54
-4	-15	-6	-7	-1	4	8	9
-4	1	8	5	5	1	-9	-10
-28	-17	12	-6	-2	-3	-5	-8
31	28	-5	-11	-1	2	4	6
12	5	26	11	3	5	9	6
-19	-15	-27	-14	-7	-7	-8	-40
-5	-17	-2	0	-5	-7	-14	6
-59	-44	0	6	1	2	-1	-22
-7	-2	-10	-8	-4	0	-3	-6
-5	-18	5	2	0	8	13	19
-19	-4	-4	-4	2	-1	-2	-24
17	1	3	13	2	2	-8	18
18	-5	5	5	8	7	9	26
-9	-2	0	-9	-4	0	11	-40
-9	-14	-9	-15	-4	-2	-1	-32
14	3	-17	-4	1	-2	4	29
14	9	3	9	3	9	18	18
32	-5	-3	15	2	3	-5	67
12	0	0	7	-2	7	12	20
-55	-45	4	-8	1	3	1	-36
-31	-26	-6	4	-1	8	26	8
-20	2	14	17	7	14	20	0
-2	0	-1	-4	-3	-5	-1	0
31	31	0	-2	3	5	10	16
4	-3	-5	0	-4	-4	1	3
-24	-2	-4	-20	-6	-5	-10	-61
-16	-17	-1	2	-4	-11	-28	1
-12	-21	4	3	0	1	-9	-10
1	9	9	-5	-6	-7	-22	-30
19	11	4	16	0	3	6	49
-14	-21	-10	-16	-6	3	9	6
-2	-1	-7	2	-6	6	19	1
-11	-24	-8	8	-4	4	31	30
0	11	16	10	-1	2	11	3
26	18	16	30	21	27	6	29
5	0	4	18	-24	14	56	40
-1	4	-5	-2	-9	-3	19	-17
26	9	18	16	36	61	14	48
58	38	7	1	-24	-11	29	32
7	-3	24	16	5	-15	6	38
57	98	-31	-8	-3	9	40	45
-93	-116	-17	-32	-20	-42	-75	-128
95	48	-55	-5	6	-25	-50	6
127	127	127	127	21	18	12	127
-7	86	-83	-64	38	31	58	21
4	-66	-52	-77	-77	-32	-34	-28
-23	1	55	48	24	24	21	44
43	16	26	15	10	5	-7	-4
-28	-12	-31	-20	3	5	20	26
-27	-28	-5	-3	4	10	20	12
42	4	-11	-14	-15	-4	4	-7
-78	-24	-4	10	-8	-6	0	-27
10	-13	-4	-4	-8	-7	1	2
-2	7	8	-12	-13	-18	-38	-23
-19	1	-1	-5	-1	11	12	-7
31	18	17	14	0	-4	-7	7
-2	20	41	24	10	3	1	-3
-12	-1	19	11	8	4	0	6
20	-30	-24	-6	-2	-1	6	10
32	28	22	13	7	18	21	13
-6	17	22	11	-1	2	5	7
4	-17	-7	2	-4	-6	-1	-2
8	0	3	-1	-2	-5	-1	2
54	45	24	2	0	-4	-3	6
-10	-27	-14	6	3	-1	-2	-3
-16	-3	-28	-10	-2	-4	-4	-11
18	-24	-29	-10	-10	-11	-9	0
5	4	-10	-9	-6	2	2	-6
3	28	31	3	5	4	6	0
-13	-36	-33	1	-4	1	4	4
0	-13	-20	-11	-4	-5	-5	-1
11	23	18	-5	-6	-2	0	-2
8	-37	-44	-11	-7	-5	-1	-1
-5	11	18	4	1	0	-1	3
-15	0	7	-6	1	1	2	-1
-8	9	12	1	-3	-4	-2	-3
-5	0	-13	2	0	0	-2	-5
-40	-18	-12	-16	-6	-5	-6	-19
8	-2	-9	-12	-4	-6	-2	3
10	15	15	5	-2	-1	0	3
-1	-11	-5	-2	2	-2	-1	-1
2	-24	-4	3	-2	-6	-5	-3
23	2	-3	4	5	3	6	8
-15	-1	3	-4	-1	-2	-10	-38
34	4	8	6	1	-2	-1	22
-2	-9	-3	-3	3	0	-1	10
1	-5	-1	-9	0	-2	-1	-1
-33	-10	-15	-2	-6	-4	-2	-3
-21	-4	0	3	1	-2	-2	-4
8	14	15	-1	0	1	-5	3
14	8	10	2	4	3	1	0
-4	-12	-9	-2	-1	-1	-1	-1
6	4	4	-1	1	-3	2	2
14	3	0	1	2	1	0	4
7	10	24	4	2	3	1	5
-14	-18	-8	-4	1	1	3	-6
10	17	14	2	-2	-7	-16	-1
3	8	11	3	4	3	3	0
-9	-10	-22	0	-2	-5	-3	-6
-8	-13	-8	-4	-1	0	-1	-5
-14	9	3	-2	-3	-6	-15	-18
14	40	41	9	9	9	10	7
-16	-2	11	2	1	3	2	-14
-9	-12	-13	-10	-6	-9	-2	2
31	14	2	-3	-3	2	0	8
-10	6	7	3	-1	0	-1	-11
1	5	-3	-2	3	-2	-15	-15
-1	-4	0	2	-1	-1	-2	-10
-14	-8	-4	0	0	-2	-5	-39
7	-10	-4	0	-3	-3	-13	6
-26	-8	-4	-3	1	-1	1	2
19	5	-3	1	0	3	13	9
-18	-4	-5	-6	-3	0	0	17
10	-1	-7	1	0	0	-4	4
-1	-5	1	-4	-4	-9	-18	-23
-33	-7	-1	-5	2	-3	1	-12
1	-4	0	3	-2	1	6	16
-29	-14	-11	-6	-2	1	3	-18
9	-3	1	7	0	1	2	20
-6	8	-3	-1	1	0	6	-8
12	0	-2	-5	-4	0	2	11
-2	-4	-6	-1	2	3	10	2
26	7	15	12	6	4	-2	16
-7	-9	-3	0	2	0	2	13
-3	-3	-4	-2	1	4	7	15
-5	-8	-3	0	-6	-1	-1	-2
16	14	12	8	4	3	2	11
7	5	0	-1	0	2	13	8
6	-4	-7	-2	-5	-2	-3	-12
5	2	-1	8	1	2	-9	31
-5	-5	-2	-5	-3	-3	2	-31
-6	-7	2	2	0	-1	1	3
3	-3	-10	-6	-2	0	5	-3
-3	-2	5	4	-2	-3	-3	1
4	12	14	4	-1	-3	-3	6
12	-14	-31	-10	-3	1	7	12
-8	1	13	15	3	0	-16	7
-55	-30	-18	-12	-3	-6	-9	-18
28	22	5	3	-2	-6	-3	-2
54	-2	6	-2	-3	5	-4	71
-48	-8	-1	-2	-7	-10	-7	-40
49	27	4	7	9	4	13	26
8	5	4	0	-5	5	8	25
28	-11	-10	0	0	-5	-1	46
1	-9	-12	-4	-3	1	12	9
17	8	4	2	1	0	9	22
-10	-5	2	0	0	0	0	-14
2	6	0	-9	0	3	18	28
18	-23	-29	-8	-1	3	10	44
-12	-18	-13	-10	0	0	-2	-6
-9	-7	-9	4	0	1	3	-8
-8	20	18	9	-2	-2	-6	-21
0	-13	0	-1	1	0	1	9
6	13	-5	-11	-1	-2	-4	-6
-7	-14	-1	3	-1	-2	3	2
19	12	-6	2	-1	2	-2	-14
0	15	5	3	1	0	0	0
4	9	13	3	0	2	-1	9
8	8	-2	-3	3	0	3	6
-10	-1	1	4	-3	-1	-4	-9
9	22	23	4	2	3	9	11
0	3	-6	-2	0	-3	-7	7
21	27	20	17	0	1	8	37
-13	12	30	-2	-2	-2	-9	-29
-5	-14	-12	-5	3	3	3	6
-19	-18	-9	2	-1	-1	0	-9
-1	8	3	5	3	6	1	-17
8	-12	-15	-10	-7	-11	-10	9
-6	4	8	4	-3	-2	2	8
10	-1	-2	1	-2	1	3	11
-14	-4	-3	-11	0	3	15	-18
10	1	0	4	0	2	5	12
4	1	-2	-1	-1	-4	-6	-9
-4	-1	2	3	3	3	1	6
4	1	-6	6	-3	-2	-4	6
-3	-5	3	-5	-4	-2	-1	6
-13	6	2	1	-1	-8	-12	-17
-15	-15	7	14	1	-1	-9	-28
12	19	39	10	5	0	3	0
-16	-13	-18	-7	0	-1	-4	-20
-9	-1	-9	-3	5	5	-17	-48
13	2	3	-2	-12	-12	-9	14
-71	-13	-10	-15	3	-5	-35	-121
5	-24	-32	-10	-13	-31	-40	-4
6	-11	-14	-28	-15	-14	-1	-7
-14	6	4	8	6	8	-7	-13
-3	5	-8	1	12	-3	-2	-4
8	-6	-2	6	-25	-11	-18	22
-28	11	5	-1	-5	-17	-38	-63
13	6	-1	5	3	2	4	22
14	20	23	15	2	0	0	11
15	4	-5	-5	2	1	5	10
3	18	13	-1	2	-1	-3	0
-42	-19	-18	-10	-3	-1	3	-17
14	-1	3	-4	-4	-5	-4	11
5	1	4	4	0	1	3	8
5	2	-1	0	0	3	4	-3
19	8	0	-3	-1	1	1	6
-27	-6	1	-1	1	5	-1	-17
14	-2	2	3	3	3	2	7
-15	-10	-16	-6	-3	-10	-7	-6
5	8	3	3	-3	-4	2	7
-3	-3	-2	-3	-5	-1	-1	-5
2	-4	5	5	-4	1	8	6
-5	0	-1	-1	0	-1	-2	2
12	5	0	0	0	2	6	15
7	2	-1	-2	-2	0	0	13
-9	3	2	0	2	0	-1	-6
-11	-4	-2	-5	-2	1	1	-12
-1	-6	-7	-5	0	0	1	5
-10	7	-7	-5	-5	-3	-1	-6
14	11	6	2	-1	0	1	5
-2	-9	0	1	0	-2	0	-6
-1	-7	-2	-3	-2	0	-1	2
-15	1	0	0	-1	-2	-3	-16
-3	3	-1	-3	-5	-3	-3	-7
1	-3	-3	-4	2	2	1	1
12	0	2	4	1	1	3	11
-7	-7	-1	-4	-3	-4	-3	-1
6	1	0	1	-1	-4	-6	-8
2	-7	-3	-1	-3	-4	-11	-3
-5	-4	-3	2	-1	2	5	-2
-1	-4	-6	-4	-3	-1	1	-6
5	-2	-1	1	2	1	5	4
-1	-3	-1	0	-1	1	0	0
-2	-3	-4	-5	-2	-2	-7	-15
-1	-3	-1	1	-1	-1	2	5
-4	4	1	-2	-1	2	5	2
-6	-22	-9	-3	1	-2	1	-2
-7	11	8	4	5	8	4	-4
0	-8	-1	0	2	2	1	1
9	-7	-8	-2	-3	-5	-2	-3
-9	0	7	4	-2	-2	-12	-22
-3	-6	-1	1	-1	1	1	4
-5	-5	-1	-2	1	3	6	11
0	-1	-2	-1	-1	-1	1	5
0	0	2	-1	-3	-1	1	0
4	-7	-7	-3	-1	-2	0	-3
-4	0	0	-1	0	0	-1	-1
-5	-8	-3	0	1	1	3	0
-3	9	13	2	-2	-2	1	3
-5	-8	-6	-3	-2	-2	-1	1
0	5	1	1	0	-3	-6	-3
-6	-6	-1	3	0	-2	-3	-5
-1	2	3	3	-1	0	-6	2
2	12	6	1	1	2	2	5
-7	-2	-3	-7	0	2	4	-8
1	-2	-2	1	0	0	-2	1
3	3	0	2	-3	-2	1	0
-2	-1	0	0	-1	-3	-4	-6
1	-2	1	0	0	0	-2	-1
0	1	2	1	0	0	1	2
-1	-14	-17	-9	-8	-4	-2	-2
-19	-23	-10	1	-1	-4	-1	-7
-3	15	2	-1	1	-2	-1	-9
-6	-6	-5	-3	-2	1	-2	-4
4	3	4	0	2	0	-2	4
10	-5	8	7	1	-1	1	2
-29	-21	-9	-8	1	5	-8	-11
-1	-1	-10	-7	-6	0	2	7
-13	1	1	5	1	-5	-5	-7
-12	-3	-9	-7	-6	0	6	7
30	11	17	12	3	-3	-1	12
-14	4	5	0	0	-1	-6	-21
-9	-8	-7	0	-3	-1	-6	-7
-16	-1	-6	-3	0	3	2	-7
5	6	2	0	-2	-3	-1	-7
-5	-11	-15	-5	-8	-13	-25	-20
9	-13	1	3	1	6	10	11
6	25	5	0	1	4	7	7
5	-7	-3	-5	-1	-1	-4	-2
4	-3	-5	1	-1	-3	-3	3
-1	-6	-5	0	-2	-3	-7	-9
1	5	8	0	1	6	5	2
0	2	-5	-4	-1	0	-1	2
-7	-11	-11	-4	-1	-1	3	-2
-2	-2	2	2	2	-1	-2	-3
-5	1	-6	-2	0	0	6	1
0	17	9	7	-1	1	-1	-5
11	17	7	2	6	2	-3	3
1	2	-3	9	-2	-2	-1	0
-10	-14	-18	-5	-2	-5	-6	-8
7	-1	-1	5	0	4	12	12
3	-6	-2	-17	-5	1	0	-20
-10	-6	-8	1	-1	5	6	8
17	21	17	8	0	-2	1	19
-14	-9	-17	-10	-4	-5	-7	-17
-1	-2	7	4	-2	1	2	-5
0	-1	-9	2	-5	-6	-1	12
-17	-5	-2	-5	-2	0	-7	-17
7	-6	-9	-9	4	9	9	3
-4	-3	-4	-3	-4	6	5	8
2	1	-2	1	1	-3	-2	-1
-16	-10	-3	0	-1	2	0	-3
-15	7	6	-4	-14	-44	-46	-32
4	1	8	5	7	17	18	12
23	6	-11	-11	-3	-8	-26	-4
-27	-23	-5	-1	0	2	-6	-13
-18	-1	-11	-11	0	3	7	-35
25	23	17	13	8	4	6	5
5	-11	-4	0	0	0	0	10
-20	-14	-20	-6	-1	0	9	6
-8	-15	-2	3	-2	-6	0	-11
18	-16	-12	-10	0	-1	3	4
-8	1	1	1	0	-4	-9	-2
-4	-2	-9	-9	-8	-3	-3	8
-21	-18	-11	-3	0	-2	-2	-12
19	10	8	6	0	6	12	9
-1	-5	-5	-7	-3	-3	4	3
51	11	-2	-6	-2	0	-2	9
-27	-21	-20	-15	-6	-8	-10	-24
81	27	17	12	3	11	18	54
5	-1	-9	-4	-5	7	12	17
-8	-9	-6	-2	2	3	12	11
-46	-8	9	5	1	-1	5	-16
32	9	0	-10	-8	-8	-8	0
-16	-16	-18	-5	-3	-5	-6	-14
26	8	1	-2	4	3	-10	2
-27	-5	4	1	-2	0	0	-11
-8	1	-9	-1	-2	-3	3	-9
2	-5	-17	-2	-4	-3	-8	13
11	0	9	14	3	3	9	18
22	3	-6	-3	-3	-6	-12	-1
8	6	-2	0	3	4	14	10
11	8	5	0	-1	0	0	1
16	13	2	5	1	0	-1	4
27	4	1	-3	0	-2	4	40
-26	-25	-10	1	-6	-6	-11	-7
-35	-40	-4	-7	2	1	0	-37
-74	-23	-23	-30	-15	-16	-24	-85
-11	-22	-7	-2	-2	-6	-23	-42
28	38	16	6	3	3	0	-18
-11	-13	-20	-8	-3	-1	-5	-22
65	43	-3	4	0	-6	-2	38
13	4	-11	-4	-14	-6	-7	23
13	6	-2	-9	4	1	1	-14
-30	-2	4	-2	7	9	6	15
36	59	42	18	3	1	5	32
-8	2	21	0	4	6	-1	-19
-14	27	4	-12	-2	3	6	-31
-11	17	12	1	-1	1	-2	-8
-4	-8	-7	-2	-4	-6	-2	3
18	9	2	3	2	5	11	44
-1	2	6	-12	-2	3	4	-2
7	5	-1	0	3	2	6	20
-16	-8	-1	-2	1	1	0	-14
1	7	4	-5	0	-6	-20	-14
10	3	-5	-5	-4	0	-4	-22
20	4	5	1	-1	-1	5	15
-15	4	9	-3	-1	-2	-3	-36
-11	-10	-11	-3	-2	-2	-7	-22
5	6	-11	-6	-3	0	1	2
-7	0	-1	-2	-2	0	0	-8
-22	-4	-5	-3	-3	-4	-6	-9
-6	-7	-3	-4	-1	-3	-5	-3
3	-4	-4	-7	0	-7	-9	-5
-8	-12	-6	-2	1	-1	5	4
4	1	10	6	0	1	12	0
-18	-10	5	7	0	-1	-6	13
-3	-3	-7	-3	-1	-3	-10	0
16	5	13	6	1	1	-1	12
-3	-1	-4	-6	-2	0	-4	-2
-2	3	2	-1	-3	-1	1	-3
6	7	1	10	0	-5	-13	10
8	11	3	-1	1	1	2	-8
6	-6	-4	-8	-2	-3	-3	21
4	-1	-4	-3	1	-2	-1	10
-2	3	3	6	3	-1	4	1
-2	-3	7	3	0	5	-1	-17
-11	1	1	-1	2	-3	-12	-14
-12	-7	1	-5	-7	-2	1	3
2	-6	0	-5	3	6	12	16
32	21	-6	3	2	2	6	36
6	-7	-3	5	1	1	0	-11
-16	3	1	-7	-4	-6	-10	-47
3	3	7	7	4	2	3	7
6	-4	-2	4	-6	-7	0	12
-1	4	-3	-1	0	6	17	-2
0	11	-8	-11	1	0	-4	-17
0	-1	-2	0	-1	-2	3	8
0	-5	-4	2	3	2	2	36
-5	8	11	1	7	6	1	-23
-10	17	24	-1	-4	-2	-4	-9
2	-2	-10	-4	-4	-3	-10	11
-17	-4	0	-8	-4	-5	-15	-33
-31	-3	3	0	2	1	-3	-30
22	2	9	6	2	-1	9	19
8	11	10	4	1	3	2	3
9	18	1	-8	-2	-9	-23	-23
12	-2	8	9	2	6	14	40
1	-7	-9	5	3	-1	-8	-17
-2	-11	-13	0	-4	-4	-3	7
-6	3	11	1	5	6	10	-3
11	-27	-34	-14	-8	-1	2	9
-5	-16	-23	-14	3	0	0	-25
-4	4	-7	0	-5	-3	-6	2
-9	-11	-3	-2	4	4	10	-3
-55	-17	-23	-10	-7	-10	-10	-40
6	-10	-6	5	1	3	6	34
-5	27	23	3	4	2	-3	-32
-3	-5	-8	-6	-2	2	16	19
5	-6	-4	10	6	4	6	14
-32	-4	8	1	4	5	3	-21
-1	7	-13	-2	0	3	6	-31
-3	-14	-19	-10	-4	-3	-4	-1
32	40	54	7	3	6	11	45
-4	-4	-34	-15	0	-5	-14	-25
-12	-14	-5	-4	1	-1	-1	-1
-3	4	13	-2	-3	-3	-9	-42
10	-16	-14	-8	-5	-4	-11	16
1	59	51	13	10	4	4	11
-16	9	11	4	5	6	-5	-46
-1	6	0	-9	-1	0	5	0
5	15	14	5	2	2	5	0
7	-10	1	2	-1	0	6	27
-26	-17	-1	2	2	7	10	21
10	1	-39	-6	-7	-5	2	13
5	-35	-44	-9	-6	-4	2	8
-20	12	0	2	1	3	-2	-11
-14	-6	-20	-21	-8	-4	2	-17
25	46	27	9	-4	-6	-17	15
12	7	11	5	-5	-7	-13	-34
5	-34	0	5	0	-4	-5	2
-30	-11	3	-8	-4	-12	-9	-44
-10	-13	-25	-7	-2	3	1	-26
-10	-13	-25	-7	-2	3	1	-26
-14	2	14	-3	3	2	-14	-19
16	15	-13	-10	-5	-1	13	22
0	-11	12	0	4	7	8	7
16	1	-1	-5	-2	2	-1	-3
14	7	7	1	2	1	2	4
0	1	-11	-8	-2	-1	1	-35
36	54	43	21	2	-1	-1	7
-3	-36	-35	-1	3	0	-4	21
-37	-26	6	-14	-3	3	7	-39
-22	-22	-35	-18	-12	-6	3	14
0	6	-4	2	-3	-4	-13	-10
4	6	5	4	2	0	-5	4
-16	-5	-7	-1	-3	1	4	-1
-8	-14	16	9	2	5	13	-2
-10	9	-6	0	-4	-5	-26	0
-7	2	3	-4	-5	-11	-16	-24
-16	-10	6	0	5	8	14	-13
-22	-13	-13	-10	-4	-4	-7	-26
13	4	-2	-5	-7	-19	-23	13
-33	-31	19	20	1	-1	-2	36
17	19	4	1	0	-8	-27	-17
2	4	8	10	0	6	6	14
9	16	-13	-9	-1	0	15	3
0	-7	10	8	4	6	-11	21
-10	10	3	-3	1	4	1	-11
-8	-24	-10	-3	1	4	7	3
17	19	10	3	-2	4	17	21
4	6	0	4	1	-5	5	9
-17	-7	-2	0	-4	0	13	3
-10	-1	-7	-5	-3	-6	-6	-11
-29	-39	1	0	-2	0	-4	-11
10	1	-1	4	2	8	22	19
15	14	-5	-2	-3	-1	0	-17
-9	-6	-4	-6	-3	-7	-12	-21
5	2	1	2	3	4	19	21
12	12	3	0	4	8	7	6
-8	-16	10	1	2	1	-8	-4
5	8	-1	0	-4	-2	-3	11
-6	-1	-10	-10	-7	-11	-8	-32
2	7	6	9	19	19	35	21
-4	-6	-8	-12	-12	9	14	-5
19	12	15	38	19	2	-11	50
19	12	15	38	19	2	-11	50
-24	-30	-36	-63	-37	-28	-10	-8
3	18	29	61	63	88	88	-33
3	3	-11	-9	-14	-39	-103	-41
-7	24	10	-19	-8	-24	-37	-51
64	6	-65	-32	-9	8	58	38
-55	-33	-14	1	-23	-12	5	-9
-21	-3	25	25	1	16	31	23
118	69	101	-24	43	48	25	59
-128	-28	-125	28	10	12	48	-84
-57	18	31	0	-30	-10	23	2
-67	-91	5	11	-2	-14	-39	-65
102	41	61	17	27	27	47	79
-45	-27	-23	-14	-1	-16	-13	-5
30	12	2	-12	-6	-1	7	31
16	4	-2	-11	-8	-6	2	37
19	5	11	16	-7	-2	-12	1
55	11	1	13	2	0	-10	9
-9	-17	-18	-10	-2	-13	-12	-2
116	106	60	15	1	6	16	36
72	14	-1	9	1	2	4	29
-68	-40	-42	-21	-7	-6	-2	-22
28	23	8	3	-6	-3	6	14
4	11	11	-1	7	6	20	18
-12	0	5	5	8	5	-7	-34
-37	-38	-9	7	2	1	-4	11
6	-27	-16	-9	-8	-8	-3	-20
-1	-23	-38	-5	-7	-5	3	-2
-4	-9	-25	-11	-7	-2	-3	-19
13	31	18	4	4	2	-4	13
-14	13	9	-1	-4	-14	-16	-21
-11	5	0	-2	0	-1	-2	-26
15	12	28	4	2	8	17	18
-19	-2	21	6	3	2	3	-2
-6	-29	-34	-4	-1	2	4	11
7	14	4	-6	-5	-4	-1	-2
12	-1	-3	1	0	-6	-6	-2
-2	-5	-11	-6	1	0	2	0
-4	2	0	1	-1	-2	-9	-10
-10	4	9	-4	0	0	3	6
-1	-12	-17	-3	-1	-2	-1	-8
-36	-12	12	9	4	7	0	-15
13	21	20	15	9	6	8	8
-8	-9	-10	0	-2	-3	-6	-8
-3	-3	-9	17	9	4	5	3
15	18	23	-6	-4	0	5	8
3	-9	-16	-4	-1	0	2	0
8	-11	-17	-3	-2	1	4	10
-15	1	-8	-2	2	1	-3	-1
-25	-7	-6	-3	-2	0	-5	-6
13	2	-9	2	0	-6	-14	-6
-14	-1	-21	-8	-4	-1	6	3
-5	-16	-22	-13	-6	-4	-10	-8
18	22	26	3	-1	-2	-3	-2
13	1	-9	-13	-5	-5	-2	1
19	14	2	-1	-6	-2	2	4
27	12	3	1	2	0	-1	11
18	-2	14	16	10	9	10	13
16	35	38	14	5	2	2	4
10	-14	-4	8	0	3	7	12
-9	-13	-11	-13	-1	7	20	-1
-6	23	31	27	13	6	2	0
-14	-7	21	-3	-1	-1	4	-2
20	6	24	18	9	0	-2	8
2	37	30	8	0	-2	-3	0
9	-7	-10	-14	-4	-4	1	3
8	-21	-20	-36	-6	0	-2	-3
-24	-15	-41	-15	-7	-4	-4	-13
-49	-6	0	-5	-7	-7	-7	-24
-16	-10	-2	-4	-2	0	1	-10
-38	15	6	1	-2	-3	-9	-23
36	2	3	6	-2	-3	-2	11
-1	-5	-4	-6	-5	-1	3	9
-50	-17	-7	11	4	-3	-6	-31
27	11	17	-25	-3	2	2	15
-5	-8	0	2	-2	-1	-1	0
25	2	4	1	1	-2	2	18
-24	-10	-8	0	-15	-5	-3	-16
4	8	1	8	8	4	-2	-4
14	1	10	2	1	-3	1	-2
13	-10	-17	-11	-3	-5	-3	1
-11	-4	-3	-6	-9	0	-4	-9
-4	3	5	9	8	1	0	3
36	6	-10	-9	-1	-2	-6	2
-8	-1	4	1	7	0	3	-2
-12	-4	-1	-1	0	-2	-1	4
2	11	2	2	5	-2	-3	0
31	9	28	12	7	4	4	9
-16	8	2	-5	0	1	0	-2
-23	-10	-11	-9	-5	-5	-4	-14
-14	-2	-1	-6	-4	-3	0	-1
-8	-1	-7	-13	-7	-9	-4	-12
-2	5	3	-1	1	9	18	9
32	22	25	13	8	3	-1	4
-13	-22	-22	-17	-7	-2	-3	5
3	7	1	-12	-14	-3	-4	-8
0	-4	14	1	3	-3	-1	3
-10	-12	-6	10	6	6	2	-5
-21	-15	-11	-1	-3	0	-1	-6
-8	-2	0	-4	-1	-2	-3	-12
-15	-6	-2	10	7	6	11	6
-3	-6	-3	-2	2	2	3	-1
6	2	17	10	-3	0	-5	-10
-4	-2	8	-2	-5	-17	-11	-6
-2	-12	-13	-8	-4	-11	-15	-7
15	13	25	16	15	32	58	57
17	3	4	-1	-1	-1	0	2
57	41	35	11	4	-5	-9	12
-15	-2	15	10	-1	1	1	-4
-20	-2	-5	-3	-7	-3	-5	-7
10	8	6	4	0	1	0	8
-6	1	-3	-3	-2	2	1	1
15	5	-6	10	4	-4	-4	1
8	7	22	10	5	3	6	6
-3	-6	0	4	4	3	-2	-2
-4	-9	-6	0	2	1	3	7
26	5	-1	7	2	2	3	7
-8	2	2	2	-1	-2	-8	3
-13	-4	7	5	4	1	2	-7
-16	-7	-13	5	2	-1	-4	-6
9	11	35	4	3	0	-1	0
11	8	3	0	0	0	1	10
13	3	-6	-6	4	-1	-5	0
-3	-5	-6	2	0	-1	-1	-1
-6	-6	0	3	1	-1	-1	-3
2	-3	0	-4	-1	-1	-2	-5
-20	-7	14	8	3	1	-2	-10
-12	-14	-14	-9	-15	-10	-3	-4
-4	-9	-11	-5	-4	-4	-6	-16
-28	-16	-10	-2	-1	1	-1	-14
10	-8	-23	0	-3	-2	5	26
4	6	3	5	1	-2	5	4
3	-2	7	8	1	-1	4	22
-20	-6	-27	-16	-10	-10	-12	-53
-15	-5	-5	0	8	9	1	-1
39	6	-15	-14	-13	-13	-2	9
7	5	4	-2	-4	-8	0	23
24	26	16	13	5	13	15	26
-11	-5	-3	2	-1	0	5	0
-4	-5	-13	-11	-16	-8	-14	-12
6	4	11	5	7	5	6	15
5	3	12	8	-2	-12	-18	0
-6	-8	-10	-10	2	10	3	12
16	-7	-15	-5	-11	-2	6	0
-5	17	36	7	-3	5	13	7
6	-7	-20	-6	-1	-4	0	9
6	-7	-20	-6	-1	-4	0	9
15	7	6	-5	2	-2	9	17
32	11	3	6	4	9	11	60
17	2	-4	-5	4	1	4	9
-15	-12	-10	-9	-6	-6	-10	-35
-2	-11	3	-9	4	-4	-8	7
3	-17	-22	-16	-8	-18	-26	-48
3	-17	-22	-16	-8	-18	-26	-48
31	-32	-31	-6	2	0	16	16
30	-3	-9	-1	-9	-3	-3	2
-12	-2	-6	-4	0	-7	-7	-5
-11	-5	-4	-5	-8	-4	-4	1
14	11	13	-5	-9	-8	1	5
29	1	-6	-2	-2	3	4	12
29	1	-6	-2	-2	3	4	12
28	35	34	5	1	1	4	9
24	16	18	-2	-1	2	2	-1
-11	-17	-6	5	3	-1	-4	4
30	-5	-19	-1	3	5	7	13
30	-5	-19	-1	3	5	7	13
11	-1	0	4	-6	2	9	19
-1	0	3	8	8	6	-3	1
5	6	0	1	-1	-5	2	-19
-26	-4	0	-3	-1	-4	-15	-34
-7	-2	2	-4	0	-1	1	-1
-18	-11	-14	-14	-2	0	22	4
4	-6	-16	-15	-2	-5	0	-59
18	-8	-23	5	-3	0	-4	0
1	-4	-7	3	-1	0	2	11
-5	-19	-9	2	-8	-7	-16	21
-5	-19	-9	2	-8	-7	-16	21
13	-10	-14	-8	-3	-7	-8	-12
16	-2	6	10	4	6	7	48
-54	-28	-13	-4	-5	-7	-2	-13
37	27	24	15	15	18	24	10
12	47	42	5	1	-7	-7	13
70	20	-17	18	19	19	33	30
-100	27	43	-10	0	9	22	-91
-40	-36	-8	-14	-20	-15	-20	-41
-93	-39	-47	-44	-20	-30	-44	-79
22	16	-8	4	-2	5	2	20
22	16	-8	4	-2	5	2	20
0	7	19	24	5	-1	6	-1
-11	16	11	-2	-1	-6	-21	-25
-1	5	-5	-9	2	20	19	-7
-1	5	-5	-9	2	20	19	-7
-6	-12	1	-6	-10	-3	1	7
10	-6	-1	2	-3	-18	-19	22
6	6	18	11	0	1	-1	-7
-4	-9	-19	-3	-1	-6	-8	-28
-18	14	24	0	1	0	9	-13
2	-3	-3	3	1	-2	-8	20
0	0	21	2	2	3	0	2
41	20	-10	-9	-7	-4	-10	6
-8	-6	-35	-11	-2	1	1	-10
14	-21	-1	10	-11	-4	-5	50
44	-6	-52	-5	3	1	13	9
-12	-19	-16	-15	-5	-3	-5	-34
21	13	7	0	-2	-21	-28	1
21	13	7	0	-2	-21	-28	1
-17	-5	-31	-18	-6	-4	-11	-19
-32	6	28	10	8	13	13	-16
-52	21	37	-1	-2	1	-4	-66
-49	-21	-18	-15	-4	-2	-3	-26
-16	-13	-24	-6	0	-1	9	26
25	-21	10	21	9	7	18	76
-54	-18	14	5	-2	3	-1	-29
3	-18	8	-1	0	-9	-35	-35
23	-7	10	7	4	4	9	38
25	0	-23	-17	-7	2	12	37
11	-1	-11	-9	-3	-5	-9	-3
-28	8	-20	-10	-9	-12	-15	-53
5	-15	6	-3	0	-1	16	7
0	-25	-32	-4	-4	-2	-9	-4
13	-26	-9	0	-2	-9	-18	23
-12	-28	-13	-4	-11	-9	-8	-3
-3	7	20	3	3	4	1	-6
-10	-25	-59	-15	-1	2	12	19
12	71	63	11	6	7	7	28
-45	30	54	4	0	-8	-21	-48
[truncated: 7,761 more rows]
