# Supplementary material for: Flexible Virtual Reality System for Neurorehabilitation and Quality of Life Improvement
Source: Sensors (Basel). 2020 Oct 23;20(21):6045. doi: 10.3390/s20216045 (PMC7672612; doi:10.3390/s20216045)
Supplement: Supplementary file 1 [file sensors-20-06045-s001.zip › S4_EMG/User3/ImpingereManaFata.txt]

0	0	0	0	0	0	0	0
0	0	0	0	0	0	0	0
0	2	2	-1	-2	0	0	-2
0	2	2	-1	-2	0	0	-2
-1	-3	-3	0	-1	0	-2	-1
-1	2	0	-2	0	-2	-1	-1
1	-2	0	-1	-1	-1	0	0
0	1	0	-1	-2	0	-1	0
-1	-2	-1	0	1	-1	-1	-1
-2	0	0	-1	-1	-3	-1	-2
-2	0	0	-1	-1	-3	-1	-2
-1	-1	0	-1	0	-1	-1	-1
-1	-1	0	-1	0	-1	-1	-1
-1	1	-2	-1	1	0	1	-1
-1	0	0	-1	0	-2	-2	-1
-1	0	0	-1	0	-2	-2	-1
1	1	0	-2	-2	-1	1	0
-2	-1	-1	0	1	-1	-2	-1
-2	0	-3	0	0	2	1	1
0	1	0	-2	0	-1	0	1
-2	-3	0	-1	-2	-1	-1	-2
-2	-3	0	-1	-2	-1	-1	-2
0	1	0	-2	-1	0	-1	1
-1	-3	0	-2	-2	0	1	0
-1	-2	0	1	-1	-2	-1	-1
-1	-2	0	1	-1	-2	-1	-1
-2	-2	-2	-1	-1	0	-2	-1
-1	-2	-1	0	-2	0	-1	-4
-1	0	-1	-1	-1	0	1	0
1	-2	-1	0	-1	0	0	0
-1	-1	0	0	-1	1	-2	0
0	-1	-3	-1	1	1	0	1
0	-2	1	-1	-1	-1	-3	0
0	0	-1	-1	0	-1	-1	-2
0	1	0	0	-1	0	0	-1
-1	-1	1	-1	0	-1	-1	-1
-1	-1	1	-1	0	-1	-1	-1
-1	-1	1	-1	0	-1	-1	-1
1	-1	-1	-1	-1	0	-1	0
0	-1	-2	0	2	-1	-1	-2
-1	0	1	1	1	-2	-1	-1
0	-2	-2	0	-1	-2	1	-1
0	-2	0	0	1	-1	0	0
0	-2	0	0	1	-1	0	0
-2	1	-1	0	-3	1	0	0
-2	1	-1	0	-3	1	0	0
0	-1	0	-1	-1	-1	-1	0
0	-1	0	-1	-1	-1	-1	0
0	0	-2	1	0	-1	1	0
-1	0	0	0	0	-1	2	0
-1	-1	0	0	0	0	-1	0
-2	-1	1	-1	-1	-1	0	0
0	0	-2	1	0	-1	-1	-1
-1	-1	-1	-1	0	0	-1	-3
0	-2	-2	0	-2	0	-1	0
-1	0	0	-1	0	-2	-1	-2
-1	0	0	0	-1	-2	-2	-1
0	0	-2	1	1	-1	-2	0
0	0	-2	1	1	-1	-2	0
-3	-1	-3	-1	-3	4	5	2
-3	-1	-1	-1	-3	-3	-4	-6
-2	-3	-3	-4	-3	-4	-1	-8
-3	-1	0	-1	-1	-2	-3	-6
-2	0	-1	0	-2	-3	-4	-4
-1	-4	-1	-1	-2	1	-2	-1
-1	-4	-1	-1	-2	1	-2	-1
-1	0	0	1	0	-2	-5	-4
-4	-2	-3	-1	-1	1	2	-3
1	-2	1	-1	-1	0	4	3
-1	0	-2	0	-1	-1	-2	1
0	-2	-2	0	-1	0	-1	0
1	0	-1	3	2	-2	-2	-2
-1	-1	-2	-2	-1	-1	-6	-6
-1	-3	-2	-2	-3	0	-2	0
-1	0	-1	-1	-1	1	0	1
1	0	-1	-1	-1	-1	-1	1
1	0	1	0	-5	-2	-2	-1
-1	-3	-4	-4	-2	-1	-1	-1
0	-2	2	2	-1	-2	-1	-3
-6	5	4	1	-2	-2	-3	-5
-7	-10	-3	-6	-3	-5	-2	-1
-3	1	0	-2	0	0	2	0
-2	2	-1	-4	-1	0	1	2
3	7	-1	-1	0	1	2	2
1	-1	-2	0	0	1	1	2
1	1	1	-1	2	3	2	4
1	1	2	1	0	1	-1	2
-2	-4	0	-3	-2	-2	0	-2
0	-1	-1	-1	-1	1	2	2
0	0	0	0	1	0	-1	0
-1	-1	1	1	0	-3	0	1
-2	0	1	2	-1	1	1	-1
-1	-4	-3	-2	-2	-1	-3	-3
-1	-2	0	-2	-2	-2	-3	-1
0	-1	-2	1	1	0	0	0
-1	-2	-2	0	1	0	-2	-1
0	-1	0	0	-1	0	2	0
-2	-5	-2	-2	-1	-3	-1	-2
-1	0	1	1	-1	-2	-2	-1
-2	-4	-5	-5	0	-2	-1	0
1	-6	-4	0	1	3	1	0
-1	-5	-7	-4	-1	-1	-2	-3
2	0	7	5	1	1	1	0
2	10	9	2	-3	-1	1	-1
-2	-7	-4	-5	-1	-2	-3	-2
1	3	1	0	2	2	2	1
1	3	1	0	2	2	2	1
1	3	1	0	2	2	2	1
3	5	1	-1	0	-2	-2	2
-3	-1	-5	-5	-1	-6	-5	2
-8	-18	-8	-2	-8	-4	0	-1
0	1	-3	-13	-5	-4	-4	-3
-1	1	1	-12	-8	2	-1	-2
4	3	2	15	6	5	2	3
2	3	4	14	6	4	1	2
-4	-11	-12	-3	-3	-5	-1	-5
-6	-2	2	6	1	-3	-2	-2
-9	-12	1	3	4	1	-1	-3
-19	-24	-5	0	-2	-3	-4	-9
18	29	11	0	-3	-2	2	8
6	12	3	-2	-2	4	2	4
3	-2	-6	-1	0	2	2	2
-1	6	19	6	1	1	-2	-1
3	14	2	6	-1	-1	1	0
0	0	0	4	0	-1	-3	0
-7	-4	5	3	-1	0	1	2
24	36	14	14	7	9	7	7
-4	-5	-20	-11	3	1	-1	-4
-13	-18	-18	-18	-7	-5	-6	-6
-1	10	2	0	3	2	0	-1
5	-33	-20	-3	-1	2	2	5
12	20	9	-4	1	2	3	10
12	20	9	-4	1	2	3	10
-1	-5	-1	-3	0	-3	0	0
1	22	31	3	-4	-3	-2	2
-3	-20	-21	-5	4	1	1	0
-4	-25	-31	-20	-4	-4	-2	-1
-10	2	22	9	2	0	-1	-4
-10	2	22	9	2	0	-1	-4
-1	15	-17	-10	0	1	-1	-2
-1	-25	-20	-9	-1	-1	0	-2
-13	-22	-12	-4	-6	-5	-5	-3
-13	-22	-12	-4	-6	-5	-5	-3
-4	-17	-18	-3	-1	1	-3	-6
1	-14	-7	4	0	0	0	4
3	14	7	-7	-3	-2	2	4
2	3	33	17	3	5	5	5
2	14	-21	-15	-9	-7	-6	-9
-9	-14	-22	-22	-6	-7	-3	1
-6	-21	-7	-1	-2	-5	0	3
-4	-10	-17	-15	0	-2	-1	-3
-3	15	6	-1	0	0	-1	-1
19	35	20	19	2	8	4	8
19	35	20	19	2	8	4	8
15	3	-6	-13	-1	2	1	4
-10	-58	-46	-18	-9	-2	-3	-5
0	52	46	16	12	8	0	-2
7	9	-3	2	-2	-5	-2	1
6	-3	-10	-8	0	-2	0	-1
6	-3	-10	-8	0	-2	0	-1
5	26	16	-8	16	22	5	1
3	-7	-1	4	7	13	10	5
4	-6	-8	-17	-20	-16	-6	-3
4	-6	-8	-17	-20	-16	-6	-3
-3	2	15	8	-15	-1	3	3
1	0	-13	-16	-6	-1	1	1
-7	28	6	-4	5	1	-5	-9
-7	28	6	-4	5	1	-5	-9
-7	43	15	-3	1	-22	-14	-12
-7	43	15	-3	1	-22	-14	-12
-7	43	15	-3	1	-22	-14	-12
-4	-39	-31	-13	-4	4	1	-1
-4	-39	-31	-13	-4	4	1	-1
5	-11	-24	-12	-1	-4	-2	-1
5	-11	-24	-12	-1	-4	-2	-1
5	-11	-24	-12	-1	-4	-2	-1
5	-11	-24	-12	-1	-4	-2	-1
5	-11	-24	-12	-1	-4	-2	-1
5	-11	-24	-12	-1	-4	-2	-1
5	-11	-24	-12	-1	-4	-2	-1
5	-11	-24	-12	-1	-4	-2	-1
5	-11	-24	-12	-1	-4	-2	-1
5	-11	-24	-12	-1	-4	-2	-1
5	-11	-24	-12	-1	-4	-2	-1
5	-11	-24	-12	-1	-4	-2	-1
5	-11	-24	-12	-1	-4	-2	-1
5	-11	-24	-12	-1	-4	-2	-1
5	-11	-24	-12	-1	-4	-2	-1
5	-11	-24	-12	-1	-4	-2	-1
5	-11	-24	-12	-1	-4	-2	-1
5	-11	-24	-12	-1	-4	-2	-1
5	-11	-24	-12	-1	-4	-2	-1
5	-11	-24	-12	-1	-4	-2	-1
5	-11	-24	-12	-1	-4	-2	-1
5	-11	-24	-12	-1	-4	-2	-1
5	-11	-24	-12	-1	-4	-2	-1
5	-11	-24	-12	-1	-4	-2	-1
5	-11	-24	-12	-1	-4	-2	-1
5	-11	-24	-12	-1	-4	-2	-1
5	-11	-24	-12	-1	-4	-2	-1
5	-11	-24	-12	-1	-4	-2	-1
5	-11	-24	-12	-1	-4	-2	-1
5	-11	-24	-12	-1	-4	-2	-1
5	-11	-24	-12	-1	-4	-2	-1
5	-11	-24	-12	-1	-4	-2	-1
5	-11	-24	-12	-1	-4	-2	-1
5	-11	-24	-12	-1	-4	-2	-1
5	-11	-24	-12	-1	-4	-2	-1
5	-11	-24	-12	-1	-4	-2	-1
5	-11	-24	-12	-1	-4	-2	-1
5	-11	-24	-12	-1	-4	-2	-1
5	-11	-24	-12	-1	-4	-2	-1
5	-11	-24	-12	-1	-4	-2	-1
5	-11	-24	-12	-1	-4	-2	-1
5	-11	-24	-12	-1	-4	-2	-1
5	-11	-24	-12	-1	-4	-2	-1
5	-11	-24	-12	-1	-4	-2	-1
5	-11	-24	-12	-1	-4	-2	-1
5	-11	-24	-12	-1	-4	-2	-1
5	-11	-24	-12	-1	-4	-2	-1
5	-11	-24	-12	-1	-4	-2	-1
5	-11	-24	-12	-1	-4	-2	-1
5	-11	-24	-12	-1	-4	-2	-1
5	-11	-24	-12	-1	-4	-2	-1
5	-11	-24	-12	-1	-4	-2	-1
5	-11	-24	-12	-1	-4	-2	-1
5	-11	-24	-12	-1	-4	-2	-1
5	-11	-24	-12	-1	-4	-2	-1
5	-11	-24	-12	-1	-4	-2	-1
5	-11	-24	-12	-1	-4	-2	-1
5	-11	-24	-12	-1	-4	-2	-1
5	-11	-24	-12	-1	-4	-2	-1
5	-11	-24	-12	-1	-4	-2	-1
5	-11	-24	-12	-1	-4	-2	-1
5	-11	-24	-12	-1	-4	-2	-1
5	-11	-24	-12	-1	-4	-2	-1
5	-11	-24	-12	-1	-4	-2	-1
5	-11	-24	-12	-1	-4	-2	-1
5	-11	-24	-12	-1	-4	-2	-1
5	-11	-24	-12	-1	-4	-2	-1
5	-11	-24	-12	-1	-4	-2	-1
5	-11	-24	-12	-1	-4	-2	-1
5	-11	-24	-12	-1	-4	-2	-1
5	-11	-24	-12	-1	-4	-2	-1
5	-11	-24	-12	-1	-4	-2	-1
5	-11	-24	-12	-1	-4	-2	-1
5	-11	-24	-12	-1	-4	-2	-1
5	-11	-24	-12	-1	-4	-2	-1
5	-11	-24	-12	-1	-4	-2	-1
5	-11	-24	-12	-1	-4	-2	-1
5	-11	-24	-12	-1	-4	-2	-1
5	-11	-24	-12	-1	-4	-2	-1
5	-11	-24	-12	-1	-4	-2	-1
5	-11	-24	-12	-1	-4	-2	-1
5	-11	-24	-12	-1	-4	-2	-1
5	-11	-24	-12	-1	-4	-2	-1
5	-11	-24	-12	-1	-4	-2	-1
5	-11	-24	-12	-1	-4	-2	-1
5	-11	-24	-12	-1	-4	-2	-1
5	-11	-24	-12	-1	-4	-2	-1
5	-11	-24	-12	-1	-4	-2	-1
5	-11	-24	-12	-1	-4	-2	-1
5	-11	-24	-12	-1	-4	-2	-1
5	-11	-24	-12	-1	-4	-2	-1
5	-11	-24	-12	-1	-4	-2	-1
5	-11	-24	-12	-1	-4	-2	-1
5	-11	-24	-12	-1	-4	-2	-1
5	-11	-24	-12	-1	-4	-2	-1
5	-11	-24	-12	-1	-4	-2	-1
5	-11	-24	-12	-1	-4	-2	-1
5	-11	-24	-12	-1	-4	-2	-1
5	-11	-24	-12	-1	-4	-2	-1
5	-11	-24	-12	-1	-4	-2	-1
5	-11	-24	-12	-1	-4	-2	-1
5	-11	-24	-12	-1	-4	-2	-1
5	-11	-24	-12	-1	-4	-2	-1
5	-11	-24	-12	-1	-4	-2	-1
5	-11	-24	-12	-1	-4	-2	-1
5	-11	-24	-12	-1	-4	-2	-1
5	-11	-24	-12	-1	-4	-2	-1
5	-11	-24	-12	-1	-4	-2	-1
5	-11	-24	-12	-1	-4	-2	-1
5	-11	-24	-12	-1	-4	-2	-1
5	-11	-24	-12	-1	-4	-2	-1
5	-11	-24	-12	-1	-4	-2	-1
5	-11	-24	-12	-1	-4	-2	-1
5	-11	-24	-12	-1	-4	-2	-1
5	-11	-24	-12	-1	-4	-2	-1
5	-11	-24	-12	-1	-4	-2	-1
5	-11	-24	-12	-1	-4	-2	-1
5	-11	-24	-12	-1	-4	-2	-1
5	-11	-24	-12	-1	-4	-2	-1
5	-11	-24	-12	-1	-4	-2	-1
5	-11	-24	-12	-1	-4	-2	-1
5	-11	-24	-12	-1	-4	-2	-1
5	-11	-24	-12	-1	-4	-2	-1
5	-11	-24	-12	-1	-4	-2	-1
5	-11	-24	-12	-1	-4	-2	-1
5	-11	-24	-12	-1	-4	-2	-1
5	-11	-24	-12	-1	-4	-2	-1
5	-11	-24	-12	-1	-4	-2	-1
5	-11	-24	-12	-1	-4	-2	-1
5	-11	-24	-12	-1	-4	-2	-1
5	-11	-24	-12	-1	-4	-2	-1
5	-11	-24	-12	-1	-4	-2	-1
5	-11	-24	-12	-1	-4	-2	-1
5	-11	-24	-12	-1	-4	-2	-1
5	-11	-24	-12	-1	-4	-2	-1
5	-11	-24	-12	-1	-4	-2	-1
5	-11	-24	-12	-1	-4	-2	-1
5	-11	-24	-12	-1	-4	-2	-1
5	-11	-24	-12	-1	-4	-2	-1
5	-11	-24	-12	-1	-4	-2	-1
5	-11	-24	-12	-1	-4	-2	-1
5	-11	-24	-12	-1	-4	-2	-1
5	-11	-24	-12	-1	-4	-2	-1
5	-11	-24	-12	-1	-4	-2	-1
5	-11	-24	-12	-1	-4	-2	-1
5	-11	-24	-12	-1	-4	-2	-1
5	-11	-24	-12	-1	-4	-2	-1
5	-11	-24	-12	-1	-4	-2	-1
5	-11	-24	-12	-1	-4	-2	-1
5	-11	-24	-12	-1	-4	-2	-1
5	-11	-24	-12	-1	-4	-2	-1
5	-11	-24	-12	-1	-4	-2	-1
5	-11	-24	-12	-1	-4	-2	-1
5	-11	-24	-12	-1	-4	-2	-1
5	-11	-24	-12	-1	-4	-2	-1
5	-11	-24	-12	-1	-4	-2	-1
5	-11	-24	-12	-1	-4	-2	-1
5	-11	-24	-12	-1	-4	-2	-1
5	-11	-24	-12	-1	-4	-2	-1
5	-11	-24	-12	-1	-4	-2	-1
5	-11	-24	-12	-1	-4	-2	-1
5	-11	-24	-12	-1	-4	-2	-1
5	-11	-24	-12	-1	-4	-2	-1
5	-11	-24	-12	-1	-4	-2	-1
5	-11	-24	-12	-1	-4	-2	-1
5	-11	-24	-12	-1	-4	-2	-1
5	-11	-24	-12	-1	-4	-2	-1
5	-11	-24	-12	-1	-4	-2	-1
5	-11	-24	-12	-1	-4	-2	-1
5	-11	-24	-12	-1	-4	-2	-1
5	-11	-24	-12	-1	-4	-2	-1
5	-11	-24	-12	-1	-4	-2	-1
5	-11	-24	-12	-1	-4	-2	-1
5	-11	-24	-12	-1	-4	-2	-1
5	-11	-24	-12	-1	-4	-2	-1
5	-11	-24	-12	-1	-4	-2	-1
5	-11	-24	-12	-1	-4	-2	-1
5	-11	-24	-12	-1	-4	-2	-1
5	-11	-24	-12	-1	-4	-2	-1
5	-11	-24	-12	-1	-4	-2	-1
5	-11	-24	-12	-1	-4	-2	-1
5	-11	-24	-12	-1	-4	-2	-1
5	-11	-24	-12	-1	-4	-2	-1
5	-11	-24	-12	-1	-4	-2	-1
5	-11	-24	-12	-1	-4	-2	-1
5	-11	-24	-12	-1	-4	-2	-1
5	-11	-24	-12	-1	-4	-2	-1
5	-11	-24	-12	-1	-4	-2	-1
5	-11	-24	-12	-1	-4	-2	-1
5	-11	-24	-12	-1	-4	-2	-1
5	-11	-24	-12	-1	-4	-2	-1
5	-11	-24	-12	-1	-4	-2	-1
5	-11	-24	-12	-1	-4	-2	-1
5	-11	-24	-12	-1	-4	-2	-1
5	-11	-24	-12	-1	-4	-2	-1
5	-11	-24	-12	-1	-4	-2	-1
5	-11	-24	-12	-1	-4	-2	-1
5	-11	-24	-12	-1	-4	-2	-1
5	-11	-24	-12	-1	-4	-2	-1
5	-11	-24	-12	-1	-4	-2	-1
5	-11	-24	-12	-1	-4	-2	-1
5	-11	-24	-12	-1	-4	-2	-1
5	-11	-24	-12	-1	-4	-2	-1
5	-11	-24	-12	-1	-4	-2	-1
5	-11	-24	-12	-1	-4	-2	-1
5	-11	-24	-12	-1	-4	-2	-1
5	-11	-24	-12	-1	-4	-2	-1
5	-11	-24	-12	-1	-4	-2	-1
5	-11	-24	-12	-1	-4	-2	-1
5	-11	-24	-12	-1	-4	-2	-1
5	-11	-24	-12	-1	-4	-2	-1
5	-11	-24	-12	-1	-4	-2	-1
5	-11	-24	-12	-1	-4	-2	-1
5	-11	-24	-12	-1	-4	-2	-1
5	-11	-24	-12	-1	-4	-2	-1
5	-11	-24	-12	-1	-4	-2	-1
5	-11	-24	-12	-1	-4	-2	-1
5	-11	-24	-12	-1	-4	-2	-1
5	-11	-24	-12	-1	-4	-2	-1
5	-11	-24	-12	-1	-4	-2	-1
5	-11	-24	-12	-1	-4	-2	-1
5	-11	-24	-12	-1	-4	-2	-1
5	-11	-24	-12	-1	-4	-2	-1
5	-11	-24	-12	-1	-4	-2	-1
5	-11	-24	-12	-1	-4	-2	-1
5	-11	-24	-12	-1	-4	-2	-1
5	-11	-24	-12	-1	-4	-2	-1
5	-11	-24	-12	-1	-4	-2	-1
5	-11	-24	-12	-1	-4	-2	-1
5	-11	-24	-12	-1	-4	-2	-1
5	-11	-24	-12	-1	-4	-2	-1
5	-11	-24	-12	-1	-4	-2	-1
5	-11	-24	-12	-1	-4	-2	-1
5	-11	-24	-12	-1	-4	-2	-1
5	-11	-24	-12	-1	-4	-2	-1
5	-11	-24	-12	-1	-4	-2	-1
5	-11	-24	-12	-1	-4	-2	-1
5	-11	-24	-12	-1	-4	-2	-1
5	-11	-24	-12	-1	-4	-2	-1
5	-11	-24	-12	-1	-4	-2	-1
5	-11	-24	-12	-1	-4	-2	-1
5	-11	-24	-12	-1	-4	-2	-1
5	-11	-24	-12	-1	-4	-2	-1
5	-11	-24	-12	-1	-4	-2	-1
5	-11	-24	-12	-1	-4	-2	-1
5	-11	-24	-12	-1	-4	-2	-1
5	-11	-24	-12	-1	-4	-2	-1
5	-11	-24	-12	-1	-4	-2	-1
5	-11	-24	-12	-1	-4	-2	-1
5	-11	-24	-12	-1	-4	-2	-1
5	-11	-24	-12	-1	-4	-2	-1
5	-11	-24	-12	-1	-4	-2	-1
5	-11	-24	-12	-1	-4	-2	-1
5	-11	-24	-12	-1	-4	-2	-1
5	-11	-24	-12	-1	-4	-2	-1
5	-11	-24	-12	-1	-4	-2	-1
5	-11	-24	-12	-1	-4	-2	-1
5	-11	-24	-12	-1	-4	-2	-1
5	-11	-24	-12	-1	-4	-2	-1
5	-11	-24	-12	-1	-4	-2	-1
5	-11	-24	-12	-1	-4	-2	-1
5	-11	-24	-12	-1	-4	-2	-1
5	-11	-24	-12	-1	-4	-2	-1
5	-11	-24	-12	-1	-4	-2	-1
5	-11	-24	-12	-1	-4	-2	-1
5	-11	-24	-12	-1	-4	-2	-1
5	-11	-24	-12	-1	-4	-2	-1
5	-11	-24	-12	-1	-4	-2	-1
5	-11	-24	-12	-1	-4	-2	-1
5	-11	-24	-12	-1	-4	-2	-1
5	-11	-24	-12	-1	-4	-2	-1
5	-11	-24	-12	-1	-4	-2	-1
5	-11	-24	-12	-1	-4	-2	-1
5	-11	-24	-12	-1	-4	-2	-1
5	-11	-24	-12	-1	-4	-2	-1
5	-11	-24	-12	-1	-4	-2	-1
5	-11	-24	-12	-1	-4	-2	-1
5	-11	-24	-12	-1	-4	-2	-1
5	-11	-24	-12	-1	-4	-2	-1
5	-11	-24	-12	-1	-4	-2	-1
5	-11	-24	-12	-1	-4	-2	-1
5	-11	-24	-12	-1	-4	-2	-1
5	-11	-24	-12	-1	-4	-2	-1
5	-11	-24	-12	-1	-4	-2	-1
5	-11	-24	-12	-1	-4	-2	-1
5	-11	-24	-12	-1	-4	-2	-1
5	-11	-24	-12	-1	-4	-2	-1
5	-11	-24	-12	-1	-4	-2	-1
5	-11	-24	-12	-1	-4	-2	-1
5	-11	-24	-12	-1	-4	-2	-1
5	-11	-24	-12	-1	-4	-2	-1
5	-11	-24	-12	-1	-4	-2	-1
5	-11	-24	-12	-1	-4	-2	-1
5	-11	-24	-12	-1	-4	-2	-1
5	-11	-24	-12	-1	-4	-2	-1
5	-11	-24	-12	-1	-4	-2	-1
5	-11	-24	-12	-1	-4	-2	-1
5	-11	-24	-12	-1	-4	-2	-1
5	-11	-24	-12	-1	-4	-2	-1
5	-11	-24	-12	-1	-4	-2	-1
5	-11	-24	-12	-1	-4	-2	-1
5	-11	-24	-12	-1	-4	-2	-1
5	-11	-24	-12	-1	-4	-2	-1
5	-11	-24	-12	-1	-4	-2	-1
5	-11	-24	-12	-1	-4	-2	-1
5	-11	-24	-12	-1	-4	-2	-1
5	-11	-24	-12	-1	-4	-2	-1
5	-11	-24	-12	-1	-4	-2	-1
5	-11	-24	-12	-1	-4	-2	-1
5	-11	-24	-12	-1	-4	-2	-1
5	-11	-24	-12	-1	-4	-2	-1
5	-11	-24	-12	-1	-4	-2	-1
5	-11	-24	-12	-1	-4	-2	-1
5	-11	-24	-12	-1	-4	-2	-1
5	-11	-24	-12	-1	-4	-2	-1
5	-11	-24	-12	-1	-4	-2	-1
5	-11	-24	-12	-1	-4	-2	-1
5	-11	-24	-12	-1	-4	-2	-1
5	-11	-24	-12	-1	-4	-2	-1
5	-11	-24	-12	-1	-4	-2	-1
5	-11	-24	-12	-1	-4	-2	-1
5	-11	-24	-12	-1	-4	-2	-1
5	-11	-24	-12	-1	-4	-2	-1
5	-11	-24	-12	-1	-4	-2	-1
5	-11	-24	-12	-1	-4	-2	-1
5	-11	-24	-12	-1	-4	-2	-1
5	-11	-24	-12	-1	-4	-2	-1
5	-11	-24	-12	-1	-4	-2	-1
5	-11	-24	-12	-1	-4	-2	-1
5	-11	-24	-12	-1	-4	-2	-1
5	-11	-24	-12	-1	-4	-2	-1
5	-11	-24	-12	-1	-4	-2	-1
5	-11	-24	-12	-1	-4	-2	-1
5	-11	-24	-12	-1	-4	-2	-1
5	-11	-24	-12	-1	-4	-2	-1
5	-11	-24	-12	-1	-4	-2	-1
5	-11	-24	-12	-1	-4	-2	-1
5	-11	-24	-12	-1	-4	-2	-1
5	-11	-24	-12	-1	-4	-2	-1
5	-11	-24	-12	-1	-4	-2	-1
5	-11	-24	-12	-1	-4	-2	-1
5	-11	-24	-12	-1	-4	-2	-1
5	-11	-24	-12	-1	-4	-2	-1
5	-11	-24	-12	-1	-4	-2	-1
5	-11	-24	-12	-1	-4	-2	-1
5	-11	-24	-12	-1	-4	-2	-1
5	-11	-24	-12	-1	-4	-2	-1
5	-11	-24	-12	-1	-4	-2	-1
5	-11	-24	-12	-1	-4	-2	-1
5	-11	-24	-12	-1	-4	-2	-1
5	-11	-24	-12	-1	-4	-2	-1
5	-11	-24	-12	-1	-4	-2	-1
5	-11	-24	-12	-1	-4	-2	-1
5	-11	-24	-12	-1	-4	-2	-1
5	-11	-24	-12	-1	-4	-2	-1
5	-11	-24	-12	-1	-4	-2	-1
5	-11	-24	-12	-1	-4	-2	-1
5	-11	-24	-12	-1	-4	-2	-1
5	-11	-24	-12	-1	-4	-2	-1
5	-11	-24	-12	-1	-4	-2	-1
5	-11	-24	-12	-1	-4	-2	-1
5	-11	-24	-12	-1	-4	-2	-1
5	-11	-24	-12	-1	-4	-2	-1
5	-11	-24	-12	-1	-4	-2	-1
5	-11	-24	-12	-1	-4	-2	-1
5	-11	-24	-12	-1	-4	-2	-1
5	-11	-24	-12	-1	-4	-2	-1
5	-11	-24	-12	-1	-4	-2	-1
5	-11	-24	-12	-1	-4	-2	-1
5	-11	-24	-12	-1	-4	-2	-1
5	-11	-24	-12	-1	-4	-2	-1
5	-11	-24	-12	-1	-4	-2	-1
5	-11	-24	-12	-1	-4	-2	-1
5	-11	-24	-12	-1	-4	-2	-1
5	-11	-24	-12	-1	-4	-2	-1
5	-11	-24	-12	-1	-4	-2	-1
5	-11	-24	-12	-1	-4	-2	-1
5	-11	-24	-12	-1	-4	-2	-1
5	-11	-24	-12	-1	-4	-2	-1
5	-11	-24	-12	-1	-4	-2	-1
5	-11	-24	-12	-1	-4	-2	-1
5	-11	-24	-12	-1	-4	-2	-1
5	-11	-24	-12	-1	-4	-2	-1
5	-11	-24	-12	-1	-4	-2	-1
5	-11	-24	-12	-1	-4	-2	-1
5	-11	-24	-12	-1	-4	-2	-1
5	-11	-24	-12	-1	-4	-2	-1
5	-11	-24	-12	-1	-4	-2	-1
5	-11	-24	-12	-1	-4	-2	-1
5	-11	-24	-12	-1	-4	-2	-1
5	-11	-24	-12	-1	-4	-2	-1
5	-11	-24	-12	-1	-4	-2	-1
5	-11	-24	-12	-1	-4	-2	-1
5	-11	-24	-12	-1	-4	-2	-1
5	-11	-24	-12	-1	-4	-2	-1
5	-11	-24	-12	-1	-4	-2	-1
5	-11	-24	-12	-1	-4	-2	-1
5	-11	-24	-12	-1	-4	-2	-1
5	-11	-24	-12	-1	-4	-2	-1
5	-11	-24	-12	-1	-4	-2	-1
5	-11	-24	-12	-1	-4	-2	-1
5	-11	-24	-12	-1	-4	-2	-1
5	-11	-24	-12	-1	-4	-2	-1
5	-11	-24	-12	-1	-4	-2	-1
5	-11	-24	-12	-1	-4	-2	-1
5	-11	-24	-12	-1	-4	-2	-1
5	-11	-24	-12	-1	-4	-2	-1
5	-11	-24	-12	-1	-4	-2	-1
5	-11	-24	-12	-1	-4	-2	-1
5	-11	-24	-12	-1	-4	-2	-1
5	-11	-24	-12	-1	-4	-2	-1
5	-11	-24	-12	-1	-4	-2	-1
5	-11	-24	-12	-1	-4	-2	-1
5	-11	-24	-12	-1	-4	-2	-1
5	-11	-24	-12	-1	-4	-2	-1
5	-11	-24	-12	-1	-4	-2	-1
5	-11	-24	-12	-1	-4	-2	-1
5	-11	-24	-12	-1	-4	-2	-1
5	-11	-24	-12	-1	-4	-2	-1
5	-11	-24	-12	-1	-4	-2	-1
5	-11	-24	-12	-1	-4	-2	-1
5	-11	-24	-12	-1	-4	-2	-1
5	-11	-24	-12	-1	-4	-2	-1
5	-11	-24	-12	-1	-4	-2	-1
5	-11	-24	-12	-1	-4	-2	-1
5	-11	-24	-12	-1	-4	-2	-1
5	-11	-24	-12	-1	-4	-2	-1
5	-11	-24	-12	-1	-4	-2	-1
5	-11	-24	-12	-1	-4	-2	-1
5	-11	-24	-12	-1	-4	-2	-1
5	-11	-24	-12	-1	-4	-2	-1
5	-11	-24	-12	-1	-4	-2	-1
5	-11	-24	-12	-1	-4	-2	-1
5	-11	-24	-12	-1	-4	-2	-1
5	-11	-24	-12	-1	-4	-2	-1
5	-11	-24	-12	-1	-4	-2	-1
5	-11	-24	-12	-1	-4	-2	-1
5	-11	-24	-12	-1	-4	-2	-1
5	-11	-24	-12	-1	-4	-2	-1
5	-11	-24	-12	-1	-4	-2	-1
5	-11	-24	-12	-1	-4	-2	-1
5	-11	-24	-12	-1	-4	-2	-1
5	-11	-24	-12	-1	-4	-2	-1
5	-11	-24	-12	-1	-4	-2	-1
5	-11	-24	-12	-1	-4	-2	-1
5	-11	-24	-12	-1	-4	-2	-1
5	-11	-24	-12	-1	-4	-2	-1
5	-11	-24	-12	-1	-4	-2	-1
5	-11	-24	-12	-1	-4	-2	-1
5	-11	-24	-12	-1	-4	-2	-1
5	-11	-24	-12	-1	-4	-2	-1
5	-11	-24	-12	-1	-4	-2	-1
5	-11	-24	-12	-1	-4	-2	-1
5	-11	-24	-12	-1	-4	-2	-1
5	-11	-24	-12	-1	-4	-2	-1
5	-11	-24	-12	-1	-4	-2	-1
5	-11	-24	-12	-1	-4	-2	-1
5	-11	-24	-12	-1	-4	-2	-1
5	-11	-24	-12	-1	-4	-2	-1
5	-11	-24	-12	-1	-4	-2	-1
5	-11	-24	-12	-1	-4	-2	-1
5	-11	-24	-12	-1	-4	-2	-1
5	-11	-24	-12	-1	-4	-2	-1
5	-11	-24	-12	-1	-4	-2	-1
5	-11	-24	-12	-1	-4	-2	-1
5	-11	-24	-12	-1	-4	-2	-1
5	-11	-24	-12	-1	-4	-2	-1
5	-11	-24	-12	-1	-4	-2	-1
5	-11	-24	-12	-1	-4	-2	-1
5	-11	-24	-12	-1	-4	-2	-1
5	-11	-24	-12	-1	-4	-2	-1
5	-11	-24	-12	-1	-4	-2	-1
5	-11	-24	-12	-1	-4	-2	-1
5	-11	-24	-12	-1	-4	-2	-1
5	-11	-24	-12	-1	-4	-2	-1
5	-11	-24	-12	-1	-4	-2	-1
5	-11	-24	-12	-1	-4	-2	-1
5	-11	-24	-12	-1	-4	-2	-1
5	-11	-24	-12	-1	-4	-2	-1
5	-11	-24	-12	-1	-4	-2	-1
5	-11	-24	-12	-1	-4	-2	-1
5	-11	-24	-12	-1	-4	-2	-1
5	-11	-24	-12	-1	-4	-2	-1
5	-11	-24	-12	-1	-4	-2	-1
5	-11	-24	-12	-1	-4	-2	-1
5	-11	-24	-12	-1	-4	-2	-1
5	-11	-24	-12	-1	-4	-2	-1
5	-11	-24	-12	-1	-4	-2	-1
5	-11	-24	-12	-1	-4	-2	-1
5	-11	-24	-12	-1	-4	-2	-1
5	-11	-24	-12	-1	-4	-2	-1
5	-11	-24	-12	-1	-4	-2	-1
5	-11	-24	-12	-1	-4	-2	-1
5	-11	-24	-12	-1	-4	-2	-1
5	-11	-24	-12	-1	-4	-2	-1
5	-11	-24	-12	-1	-4	-2	-1
5	-11	-24	-12	-1	-4	-2	-1
5	-11	-24	-12	-1	-4	-2	-1
5	-11	-24	-12	-1	-4	-2	-1
5	-11	-24	-12	-1	-4	-2	-1
5	-11	-24	-12	-1	-4	-2	-1
5	-11	-24	-12	-1	-4	-2	-1
5	-11	-24	-12	-1	-4	-2	-1
5	-11	-24	-12	-1	-4	-2	-1
5	-11	-24	-12	-1	-4	-2	-1
5	-11	-24	-12	-1	-4	-2	-1
5	-11	-24	-12	-1	-4	-2	-1
5	-11	-24	-12	-1	-4	-2	-1
5	-11	-24	-12	-1	-4	-2	-1
5	-11	-24	-12	-1	-4	-2	-1
5	-11	-24	-12	-1	-4	-2	-1
5	-11	-24	-12	-1	-4	-2	-1
5	-11	-24	-12	-1	-4	-2	-1
5	-11	-24	-12	-1	-4	-2	-1
5	-11	-24	-12	-1	-4	-2	-1
5	-11	-24	-12	-1	-4	-2	-1
5	-11	-24	-12	-1	-4	-2	-1
5	-11	-24	-12	-1	-4	-2	-1
5	-11	-24	-12	-1	-4	-2	-1
5	-11	-24	-12	-1	-4	-2	-1
5	-11	-24	-12	-1	-4	-2	-1
5	-11	-24	-12	-1	-4	-2	-1
5	-11	-24	-12	-1	-4	-2	-1
5	-11	-24	-12	-1	-4	-2	-1
5	-11	-24	-12	-1	-4	-2	-1
5	-11	-24	-12	-1	-4	-2	-1
5	-11	-24	-12	-1	-4	-2	-1
5	-11	-24	-12	-1	-4	-2	-1
5	-11	-24	-12	-1	-4	-2	-1
5	-11	-24	-12	-1	-4	-2	-1
5	-11	-24	-12	-1	-4	-2	-1
5	-11	-24	-12	-1	-4	-2	-1
5	-11	-24	-12	-1	-4	-2	-1
5	-11	-24	-12	-1	-4	-2	-1
5	-11	-24	-12	-1	-4	-2	-1
5	-11	-24	-12	-1	-4	-2	-1
5	-11	-24	-12	-1	-4	-2	-1
5	-11	-24	-12	-1	-4	-2	-1
5	-11	-24	-12	-1	-4	-2	-1
5	-11	-24	-12	-1	-4	-2	-1
5	-11	-24	-12	-1	-4	-2	-1
5	-11	-24	-12	-1	-4	-2	-1
5	-11	-24	-12	-1	-4	-2	-1
5	-11	-24	-12	-1	-4	-2	-1
5	-11	-24	-12	-1	-4	-2	-1
5	-11	-24	-12	-1	-4	-2	-1
5	-11	-24	-12	-1	-4	-2	-1
5	-11	-24	-12	-1	-4	-2	-1
5	-11	-24	-12	-1	-4	-2	-1
5	-11	-24	-12	-1	-4	-2	-1
5	-11	-24	-12	-1	-4	-2	-1
5	-11	-24	-12	-1	-4	-2	-1
5	-11	-24	-12	-1	-4	-2	-1
5	-11	-24	-12	-1	-4	-2	-1
5	-11	-24	-12	-1	-4	-2	-1
5	-11	-24	-12	-1	-4	-2	-1
5	-11	-24	-12	-1	-4	-2	-1
5	-11	-24	-12	-1	-4	-2	-1
5	-11	-24	-12	-1	-4	-2	-1
5	-11	-24	-12	-1	-4	-2	-1
5	-11	-24	-12	-1	-4	-2	-1
5	-11	-24	-12	-1	-4	-2	-1
5	-11	-24	-12	-1	-4	-2	-1
5	-11	-24	-12	-1	-4	-2	-1
5	-11	-24	-12	-1	-4	-2	-1
5	-11	-24	-12	-1	-4	-2	-1
5	-11	-24	-12	-1	-4	-2	-1
5	-11	-24	-12	-1	-4	-2	-1
5	-11	-24	-12	-1	-4	-2	-1
5	-11	-24	-12	-1	-4	-2	-1
5	-11	-24	-12	-1	-4	-2	-1
5	-11	-24	-12	-1	-4	-2	-1
5	-11	-24	-12	-1	-4	-2	-1
5	-11	-24	-12	-1	-4	-2	-1
5	-11	-24	-12	-1	-4	-2	-1
5	-11	-24	-12	-1	-4	-2	-1
5	-11	-24	-12	-1	-4	-2	-1
5	-11	-24	-12	-1	-4	-2	-1
5	-11	-24	-12	-1	-4	-2	-1
5	-11	-24	-12	-1	-4	-2	-1
5	-11	-24	-12	-1	-4	-2	-1
5	-11	-24	-12	-1	-4	-2	-1
5	-11	-24	-12	-1	-4	-2	-1
5	-11	-24	-12	-1	-4	-2	-1
5	-11	-24	-12	-1	-4	-2	-1
5	-11	-24	-12	-1	-4	-2	-1
5	-11	-24	-12	-1	-4	-2	-1
5	-11	-24	-12	-1	-4	-2	-1
5	-11	-24	-12	-1	-4	-2	-1
5	-11	-24	-12	-1	-4	-2	-1
5	-11	-24	-12	-1	-4	-2	-1
5	-11	-24	-12	-1	-4	-2	-1
5	-11	-24	-12	-1	-4	-2	-1
5	-11	-24	-12	-1	-4	-2	-1
5	-11	-24	-12	-1	-4	-2	-1
5	-11	-24	-12	-1	-4	-2	-1
5	-11	-24	-12	-1	-4	-2	-1
5	-11	-24	-12	-1	-4	-2	-1
5	-11	-24	-12	-1	-4	-2	-1
5	-11	-24	-12	-1	-4	-2	-1
5	-11	-24	-12	-1	-4	-2	-1
5	-11	-24	-12	-1	-4	-2	-1
5	-11	-24	-12	-1	-4	-2	-1
5	-11	-24	-12	-1	-4	-2	-1
5	-11	-24	-12	-1	-4	-2	-1
5	-11	-24	-12	-1	-4	-2	-1
5	-11	-24	-12	-1	-4	-2	-1
5	-11	-24	-12	-1	-4	-2	-1
5	-11	-24	-12	-1	-4	-2	-1
5	-11	-24	-12	-1	-4	-2	-1
5	-11	-24	-12	-1	-4	-2	-1
5	-11	-24	-12	-1	-4	-2	-1
5	-11	-24	-12	-1	-4	-2	-1
5	-11	-24	-12	-1	-4	-2	-1
5	-11	-24	-12	-1	-4	-2	-1
5	-11	-24	-12	-1	-4	-2	-1
5	-11	-24	-12	-1	-4	-2	-1
5	-11	-24	-12	-1	-4	-2	-1
5	-11	-24	-12	-1	-4	-2	-1
5	-11	-24	-12	-1	-4	-2	-1
5	-11	-24	-12	-1	-4	-2	-1
5	-11	-24	-12	-1	-4	-2	-1
5	-11	-24	-12	-1	-4	-2	-1
5	-11	-24	-12	-1	-4	-2	-1
5	-11	-24	-12	-1	-4	-2	-1
5	-11	-24	-12	-1	-4	-2	-1
5	-11	-24	-12	-1	-4	-2	-1
5	-11	-24	-12	-1	-4	-2	-1
5	-11	-24	-12	-1	-4	-2	-1
5	-11	-24	-12	-1	-4	-2	-1
5	-11	-24	-12	-1	-4	-2	-1
5	-11	-24	-12	-1	-4	-2	-1
5	-11	-24	-12	-1	-4	-2	-1
5	-11	-24	-12	-1	-4	-2	-1
5	-11	-24	-12	-1	-4	-2	-1
5	-11	-24	-12	-1	-4	-2	-1
5	-11	-24	-12	-1	-4	-2	-1
5	-11	-24	-12	-1	-4	-2	-1
5	-11	-24	-12	-1	-4	-2	-1
5	-11	-24	-12	-1	-4	-2	-1
5	-11	-24	-12	-1	-4	-2	-1
5	-11	-24	-12	-1	-4	-2	-1
5	-11	-24	-12	-1	-4	-2	-1
5	-11	-24	-12	-1	-4	-2	-1
5	-11	-24	-12	-1	-4	-2	-1
5	-11	-24	-12	-1	-4	-2	-1
5	-11	-24	-12	-1	-4	-2	-1
5	-11	-24	-12	-1	-4	-2	-1
5	-11	-24	-12	-1	-4	-2	-1
5	-11	-24	-12	-1	-4	-2	-1
5	-11	-24	-12	-1	-4	-2	-1
5	-11	-24	-12	-1	-4	-2	-1
5	-11	-24	-12	-1	-4	-2	-1
5	-11	-24	-12	-1	-4	-2	-1
5	-11	-24	-12	-1	-4	-2	-1
5	-11	-24	-12	-1	-4	-2	-1
5	-11	-24	-12	-1	-4	-2	-1
5	-11	-24	-12	-1	-4	-2	-1
5	-11	-24	-12	-1	-4	-2	-1
5	-11	-24	-12	-1	-4	-2	-1
5	-11	-24	-12	-1	-4	-2	-1
5	-11	-24	-12	-1	-4	-2	-1
5	-11	-24	-12	-1	-4	-2	-1
5	-11	-24	-12	-1	-4	-2	-1
5	-11	-24	-12	-1	-4	-2	-1
5	-11	-24	-12	-1	-4	-2	-1
5	-11	-24	-12	-1	-4	-2	-1
5	-11	-24	-12	-1	-4	-2	-1
5	-11	-24	-12	-1	-4	-2	-1
5	-11	-24	-12	-1	-4	-2	-1
5	-11	-24	-12	-1	-4	-2	-1
5	-11	-24	-12	-1	-4	-2	-1
5	-11	-24	-12	-1	-4	-2	-1
5	-11	-24	-12	-1	-4	-2	-1
5	-11	-24	-12	-1	-4	-2	-1
5	-11	-24	-12	-1	-4	-2	-1
5	-11	-24	-12	-1	-4	-2	-1
5	-11	-24	-12	-1	-4	-2	-1
5	-11	-24	-12	-1	-4	-2	-1
5	-11	-24	-12	-1	-4	-2	-1
5	-11	-24	-12	-1	-4	-2	-1
5	-11	-24	-12	-1	-4	-2	-1
5	-11	-24	-12	-1	-4	-2	-1
5	-11	-24	-12	-1	-4	-2	-1
5	-11	-24	-12	-1	-4	-2	-1
5	-11	-24	-12	-1	-4	-2	-1
5	-11	-24	-12	-1	-4	-2	-1
5	-11	-24	-12	-1	-4	-2	-1
5	-11	-24	-12	-1	-4	-2	-1
5	-11	-24	-12	-1	-4	-2	-1
5	-11	-24	-12	-1	-4	-2	-1
5	-11	-24	-12	-1	-4	-2	-1
5	-11	-24	-12	-1	-4	-2	-1
5	-11	-24	-12	-1	-4	-2	-1
5	-11	-24	-12	-1	-4	-2	-1
5	-11	-24	-12	-1	-4	-2	-1
5	-11	-24	-12	-1	-4	-2	-1
5	-11	-24	-12	-1	-4	-2	-1
5	-11	-24	-12	-1	-4	-2	-1
5	-11	-24	-12	-1	-4	-2	-1
5	-11	-24	-12	-1	-4	-2	-1
5	-11	-24	-12	-1	-4	-2	-1
5	-11	-24	-12	-1	-4	-2	-1
5	-11	-24	-12	-1	-4	-2	-1
5	-11	-24	-12	-1	-4	-2	-1
5	-11	-24	-12	-1	-4	-2	-1
5	-11	-24	-12	-1	-4	-2	-1
5	-11	-24	-12	-1	-4	-2	-1
5	-11	-24	-12	-1	-4	-2	-1
5	-11	-24	-12	-1	-4	-2	-1
5	-11	-24	-12	-1	-4	-2	-1
5	-11	-24	-12	-1	-4	-2	-1
5	-11	-24	-12	-1	-4	-2	-1
5	-11	-24	-12	-1	-4	-2	-1
5	-11	-24	-12	-1	-4	-2	-1
5	-11	-24	-12	-1	-4	-2	-1
5	-11	-24	-12	-1	-4	-2	-1
5	-11	-24	-12	-1	-4	-2	-1
5	-11	-24	-12	-1	-4	-2	-1
5	-11	-24	-12	-1	-4	-2	-1
5	-11	-24	-12	-1	-4	-2	-1
5	-11	-24	-12	-1	-4	-2	-1
5	-11	-24	-12	-1	-4	-2	-1
5	-11	-24	-12	-1	-4	-2	-1
5	-11	-24	-12	-1	-4	-2	-1
5	-11	-24	-12	-1	-4	-2	-1
5	-11	-24	-12	-1	-4	-2	-1
5	-11	-24	-12	-1	-4	-2	-1
5	-11	-24	-12	-1	-4	-2	-1
5	-11	-24	-12	-1	-4	-2	-1
5	-11	-24	-12	-1	-4	-2	-1
5	-11	-24	-12	-1	-4	-2	-1
5	-11	-24	-12	-1	-4	-2	-1
5	-11	-24	-12	-1	-4	-2	-1
5	-11	-24	-12	-1	-4	-2	-1
5	-11	-24	-12	-1	-4	-2	-1
5	-11	-24	-12	-1	-4	-2	-1
5	-11	-24	-12	-1	-4	-2	-1
5	-11	-24	-12	-1	-4	-2	-1
5	-11	-24	-12	-1	-4	-2	-1
5	-11	-24	-12	-1	-4	-2	-1
5	-11	-24	-12	-1	-4	-2	-1
5	-11	-24	-12	-1	-4	-2	-1
5	-11	-24	-12	-1	-4	-2	-1
5	-11	-24	-12	-1	-4	-2	-1
5	-11	-24	-12	-1	-4	-2	-1
5	-11	-24	-12	-1	-4	-2	-1
5	-11	-24	-12	-1	-4	-2	-1
5	-11	-24	-12	-1	-4	-2	-1
5	-11	-24	-12	-1	-4	-2	-1
5	-11	-24	-12	-1	-4	-2	-1
5	-11	-24	-12	-1	-4	-2	-1
5	-11	-24	-12	-1	-4	-2	-1
5	-11	-24	-12	-1	-4	-2	-1
5	-11	-24	-12	-1	-4	-2	-1
5	-11	-24	-12	-1	-4	-2	-1
5	-11	-24	-12	-1	-4	-2	-1
5	-11	-24	-12	-1	-4	-2	-1
5	-11	-24	-12	-1	-4	-2	-1
5	-11	-24	-12	-1	-4	-2	-1
5	-11	-24	-12	-1	-4	-2	-1
5	-11	-24	-12	-1	-4	-2	-1
5	-11	-24	-12	-1	-4	-2	-1
5	-11	-24	-12	-1	-4	-2	-1
5	-11	-24	-12	-1	-4	-2	-1
5	-11	-24	-12	-1	-4	-2	-1
5	-11	-24	-12	-1	-4	-2	-1
5	-11	-24	-12	-1	-4	-2	-1
5	-11	-24	-12	-1	-4	-2	-1
5	-11	-24	-12	-1	-4	-2	-1
5	-11	-24	-12	-1	-4	-2	-1
5	-11	-24	-12	-1	-4	-2	-1
5	-11	-24	-12	-1	-4	-2	-1
5	-11	-24	-12	-1	-4	-2	-1
5	-11	-24	-12	-1	-4	-2	-1
5	-11	-24	-12	-1	-4	-2	-1
5	-11	-24	-12	-1	-4	-2	-1
5	-11	-24	-12	-1	-4	-2	-1
5	-11	-24	-12	-1	-4	-2	-1
5	-11	-24	-12	-1	-4	-2	-1
5	-11	-24	-12	-1	-4	-2	-1
5	-11	-24	-12	-1	-4	-2	-1
5	-11	-24	-12	-1	-4	-2	-1
5	-11	-24	-12	-1	-4	-2	-1
5	-11	-24	-12	-1	-4	-2	-1
5	-11	-24	-12	-1	-4	-2	-1
5	-11	-24	-12	-1	-4	-2	-1
5	-11	-24	-12	-1	-4	-2	-1
5	-11	-24	-12	-1	-4	-2	-1
5	-11	-24	-12	-1	-4	-2	-1
5	-11	-24	-12	-1	-4	-2	-1
5	-11	-24	-12	-1	-4	-2	-1
5	-11	-24	-12	-1	-4	-2	-1
5	-11	-24	-12	-1	-4	-2	-1
5	-11	-24	-12	-1	-4	-2	-1
5	-11	-24	-12	-1	-4	-2	-1
5	-11	-24	-12	-1	-4	-2	-1
5	-11	-24	-12	-1	-4	-2	-1
5	-11	-24	-12	-1	-4	-2	-1
5	-11	-24	-12	-1	-4	-2	-1
5	-11	-24	-12	-1	-4	-2	-1
5	-11	-24	-12	-1	-4	-2	-1
5	-11	-24	-12	-1	-4	-2	-1
5	-11	-24	-12	-1	-4	-2	-1
5	-11	-24	-12	-1	-4	-2	-1
5	-11	-24	-12	-1	-4	-2	-1
5	-11	-24	-12	-1	-4	-2	-1
5	-11	-24	-12	-1	-4	-2	-1
5	-11	-24	-12	-1	-4	-2	-1
5	-11	-24	-12	-1	-4	-2	-1
5	-11	-24	-12	-1	-4	-2	-1
5	-11	-24	-12	-1	-4	-2	-1
5	-11	-24	-12	-1	-4	-2	-1
5	-11	-24	-12	-1	-4	-2	-1
5	-11	-24	-12	-1	-4	-2	-1
5	-11	-24	-12	-1	-4	-2	-1
5	-11	-24	-12	-1	-4	-2	-1
5	-11	-24	-12	-1	-4	-2	-1
5	-11	-24	-12	-1	-4	-2	-1
5	-11	-24	-12	-1	-4	-2	-1
5	-11	-24	-12	-1	-4	-2	-1
5	-11	-24	-12	-1	-4	-2	-1
5	-11	-24	-12	-1	-4	-2	-1
5	-11	-24	-12	-1	-4	-2	-1
5	-11	-24	-12	-1	-4	-2	-1
5	-11	-24	-12	-1	-4	-2	-1
5	-11	-24	-12	-1	-4	-2	-1
5	-11	-24	-12	-1	-4	-2	-1
5	-11	-24	-12	-1	-4	-2	-1
5	-11	-24	-12	-1	-4	-2	-1
5	-11	-24	-12	-1	-4	-2	-1
5	-11	-24	-12	-1	-4	-2	-1
5	-11	-24	-12	-1	-4	-2	-1
5	-11	-24	-12	-1	-4	-2	-1
5	-11	-24	-12	-1	-4	-2	-1
5	-11	-24	-12	-1	-4	-2	-1
5	-11	-24	-12	-1	-4	-2	-1
5	-11	-24	-12	-1	-4	-2	-1
5	-11	-24	-12	-1	-4	-2	-1
5	-11	-24	-12	-1	-4	-2	-1
5	-11	-24	-12	-1	-4	-2	-1
5	-11	-24	-12	-1	-4	-2	-1
5	-11	-24	-12	-1	-4	-2	-1
5	-11	-24	-12	-1	-4	-2	-1
5	-11	-24	-12	-1	-4	-2	-1
5	-11	-24	-12	-1	-4	-2	-1
5	-11	-24	-12	-1	-4	-2	-1
5	-11	-24	-12	-1	-4	-2	-1
5	-11	-24	-12	-1	-4	-2	-1
5	-11	-24	-12	-1	-4	-2	-1
5	-11	-24	-12	-1	-4	-2	-1
5	-11	-24	-12	-1	-4	-2	-1
5	-11	-24	-12	-1	-4	-2	-1
5	-11	-24	-12	-1	-4	-2	-1
5	-11	-24	-12	-1	-4	-2	-1
5	-11	-24	-12	-1	-4	-2	-1
5	-11	-24	-12	-1	-4	-2	-1
5	-11	-24	-12	-1	-4	-2	-1
5	-11	-24	-12	-1	-4	-2	-1
5	-11	-24	-12	-1	-4	-2	-1
5	-11	-24	-12	-1	-4	-2	-1
5	-11	-24	-12	-1	-4	-2	-1
5	-11	-24	-12	-1	-4	-2	-1
5	-11	-24	-12	-1	-4	-2	-1
5	-11	-24	-12	-1	-4	-2	-1
5	-11	-24	-12	-1	-4	-2	-1
5	-11	-24	-12	-1	-4	-2	-1
5	-11	-24	-12	-1	-4	-2	-1
5	-11	-24	-12	-1	-4	-2	-1
5	-11	-24	-12	-1	-4	-2	-1
5	-11	-24	-12	-1	-4	-2	-1
5	-11	-24	-12	-1	-4	-2	-1
5	-11	-24	-12	-1	-4	-2	-1
5	-11	-24	-12	-1	-4	-2	-1
5	-11	-24	-12	-1	-4	-2	-1
5	-11	-24	-12	-1	-4	-2	-1
5	-11	-24	-12	-1	-4	-2	-1
5	-11	-24	-12	-1	-4	-2	-1
5	-11	-24	-12	-1	-4	-2	-1
5	-11	-24	-12	-1	-4	-2	-1
5	-11	-24	-12	-1	-4	-2	-1
5	-11	-24	-12	-1	-4	-2	-1
5	-11	-24	-12	-1	-4	-2	-1
5	-11	-24	-12	-1	-4	-2	-1
5	-11	-24	-12	-1	-4	-2	-1
5	-11	-24	-12	-1	-4	-2	-1
5	-11	-24	-12	-1	-4	-2	-1
5	-11	-24	-12	-1	-4	-2	-1
5	-11	-24	-12	-1	-4	-2	-1
5	-11	-24	-12	-1	-4	-2	-1
5	-11	-24	-12	-1	-4	-2	-1
5	-11	-24	-12	-1	-4	-2	-1
5	-11	-24	-12	-1	-4	-2	-1
5	-11	-24	-12	-1	-4	-2	-1
5	-11	-24	-12	-1	-4	-2	-1
5	-11	-24	-12	-1	-4	-2	-1
5	-11	-24	-12	-1	-4	-2	-1
5	-11	-24	-12	-1	-4	-2	-1
5	-11	-24	-12	-1	-4	-2	-1
5	-11	-24	-12	-1	-4	-2	-1
5	-11	-24	-12	-1	-4	-2	-1
5	-11	-24	-12	-1	-4	-2	-1
5	-11	-24	-12	-1	-4	-2	-1
5	-11	-24	-12	-1	-4	-2	-1
5	-11	-24	-12	-1	-4	-2	-1
5	-11	-24	-12	-1	-4	-2	-1
5	-11	-24	-12	-1	-4	-2	-1
5	-11	-24	-12	-1	-4	-2	-1
5	-11	-24	-12	-1	-4	-2	-1
5	-11	-24	-12	-1	-4	-2	-1
5	-11	-24	-12	-1	-4	-2	-1
5	-11	-24	-12	-1	-4	-2	-1
5	-11	-24	-12	-1	-4	-2	-1
5	-11	-24	-12	-1	-4	-2	-1
5	-11	-24	-12	-1	-4	-2	-1
5	-11	-24	-12	-1	-4	-2	-1
5	-11	-24	-12	-1	-4	-2	-1
5	-11	-24	-12	-1	-4	-2	-1
5	-11	-24	-12	-1	-4	-2	-1
5	-11	-24	-12	-1	-4	-2	-1
5	-11	-24	-12	-1	-4	-2	-1
5	-11	-24	-12	-1	-4	-2	-1
5	-11	-24	-12	-1	-4	-2	-1
5	-11	-24	-12	-1	-4	-2	-1
5	-11	-24	-12	-1	-4	-2	-1
5	-11	-24	-12	-1	-4	-2	-1
5	-11	-24	-12	-1	-4	-2	-1
5	-11	-24	-12	-1	-4	-2	-1
5	-11	-24	-12	-1	-4	-2	-1
5	-11	-24	-12	-1	-4	-2	-1
5	-11	-24	-12	-1	-4	-2	-1
5	-11	-24	-12	-1	-4	-2	-1
5	-11	-24	-12	-1	-4	-2	-1
5	-11	-24	-12	-1	-4	-2	-1
5	-11	-24	-12	-1	-4	-2	-1
5	-11	-24	-12	-1	-4	-2	-1
5	-11	-24	-12	-1	-4	-2	-1
5	-11	-24	-12	-1	-4	-2	-1
5	-11	-24	-12	-1	-4	-2	-1
5	-11	-24	-12	-1	-4	-2	-1
5	-11	-24	-12	-1	-4	-2	-1
5	-11	-24	-12	-1	-4	-2	-1
5	-11	-24	-12	-1	-4	-2	-1
5	-11	-24	-12	-1	-4	-2	-1
5	-11	-24	-12	-1	-4	-2	-1
5	-11	-24	-12	-1	-4	-2	-1
5	-11	-24	-12	-1	-4	-2	-1
5	-11	-24	-12	-1	-4	-2	-1
5	-11	-24	-12	-1	-4	-2	-1
5	-11	-24	-12	-1	-4	-2	-1
5	-11	-24	-12	-1	-4	-2	-1
5	-11	-24	-12	-1	-4	-2	-1
5	-11	-24	-12	-1	-4	-2	-1
5	-11	-24	-12	-1	-4	-2	-1
5	-11	-24	-12	-1	-4	-2	-1
5	-11	-24	-12	-1	-4	-2	-1
5	-11	-24	-12	-1	-4	-2	-1
5	-11	-24	-12	-1	-4	-2	-1
5	-11	-24	-12	-1	-4	-2	-1
5	-11	-24	-12	-1	-4	-2	-1
5	-11	-24	-12	-1	-4	-2	-1
5	-11	-24	-12	-1	-4	-2	-1
5	-11	-24	-12	-1	-4	-2	-1
5	-11	-24	-12	-1	-4	-2	-1
5	-11	-24	-12	-1	-4	-2	-1
5	-11	-24	-12	-1	-4	-2	-1
5	-11	-24	-12	-1	-4	-2	-1
5	-11	-24	-12	-1	-4	-2	-1
5	-11	-24	-12	-1	-4	-2	-1
5	-11	-24	-12	-1	-4	-2	-1
5	-11	-24	-12	-1	-4	-2	-1
5	-11	-24	-12	-1	-4	-2	-1
5	-11	-24	-12	-1	-4	-2	-1
5	-11	-24	-12	-1	-4	-2	-1
5	-11	-24	-12	-1	-4	-2	-1
5	-11	-24	-12	-1	-4	-2	-1
5	-11	-24	-12	-1	-4	-2	-1
5	-11	-24	-12	-1	-4	-2	-1
5	-11	-24	-12	-1	-4	-2	-1
5	-11	-24	-12	-1	-4	-2	-1
5	-11	-24	-12	-1	-4	-2	-1
5	-11	-24	-12	-1	-4	-2	-1
5	-11	-24	-12	-1	-4	-2	-1
5	-11	-24	-12	-1	-4	-2	-1
5	-11	-24	-12	-1	-4	-2	-1
5	-11	-24	-12	-1	-4	-2	-1
5	-11	-24	-12	-1	-4	-2	-1
5	-11	-24	-12	-1	-4	-2	-1
5	-11	-24	-12	-1	-4	-2	-1
5	-11	-24	-12	-1	-4	-2	-1
5	-11	-24	-12	-1	-4	-2	-1
5	-11	-24	-12	-1	-4	-2	-1
5	-11	-24	-12	-1	-4	-2	-1
5	-11	-24	-12	-1	-4	-2	-1
5	-11	-24	-12	-1	-4	-2	-1
5	-11	-24	-12	-1	-4	-2	-1
5	-11	-24	-12	-1	-4	-2	-1
5	-11	-24	-12	-1	-4	-2	-1
5	-11	-24	-12	-1	-4	-2	-1
5	-11	-24	-12	-1	-4	-2	-1
5	-11	-24	-12	-1	-4	-2	-1
5	-11	-24	-12	-1	-4	-2	-1
5	-11	-24	-12	-1	-4	-2	-1
5	-11	-24	-12	-1	-4	-2	-1
5	-11	-24	-12	-1	-4	-2	-1
5	-11	-24	-12	-1	-4	-2	-1
5	-11	-24	-12	-1	-4	-2	-1
5	-11	-24	-12	-1	-4	-2	-1
5	-11	-24	-12	-1	-4	-2	-1
5	-11	-24	-12	-1	-4	-2	-1
5	-11	-24	-12	-1	-4	-2	-1
5	-11	-24	-12	-1	-4	-2	-1
5	-11	-24	-12	-1	-4	-2	-1
5	-11	-24	-12	-1	-4	-2	-1
5	-11	-24	-12	-1	-4	-2	-1
5	-11	-24	-12	-1	-4	-2	-1
5	-11	-24	-12	-1	-4	-2	-1
5	-11	-24	-12	-1	-4	-2	-1
5	-11	-24	-12	-1	-4	-2	-1
5	-11	-24	-12	-1	-4	-2	-1
5	-11	-24	-12	-1	-4	-2	-1
5	-11	-24	-12	-1	-4	-2	-1
5	-11	-24	-12	-1	-4	-2	-1
5	-11	-24	-12	-1	-4	-2	-1
5	-11	-24	-12	-1	-4	-2	-1
5	-11	-24	-12	-1	-4	-2	-1
5	-11	-24	-12	-1	-4	-2	-1
5	-11	-24	-12	-1	-4	-2	-1
5	-11	-24	-12	-1	-4	-2	-1
5	-11	-24	-12	-1	-4	-2	-1
5	-11	-24	-12	-1	-4	-2	-1
5	-11	-24	-12	-1	-4	-2	-1
5	-11	-24	-12	-1	-4	-2	-1
5	-11	-24	-12	-1	-4	-2	-1
5	-11	-24	-12	-1	-4	-2	-1
5	-11	-24	-12	-1	-4	-2	-1
5	-11	-24	-12	-1	-4	-2	-1
5	-11	-24	-12	-1	-4	-2	-1
5	-11	-24	-12	-1	-4	-2	-1
5	-11	-24	-12	-1	-4	-2	-1
5	-11	-24	-12	-1	-4	-2	-1
5	-11	-24	-12	-1	-4	-2	-1
5	-11	-24	-12	-1	-4	-2	-1
5	-11	-24	-12	-1	-4	-2	-1
5	-11	-24	-12	-1	-4	-2	-1
5	-11	-24	-12	-1	-4	-2	-1
5	-11	-24	-12	-1	-4	-2	-1
5	-11	-24	-12	-1	-4	-2	-1
5	-11	-24	-12	-1	-4	-2	-1
5	-11	-24	-12	-1	-4	-2	-1
5	-11	-24	-12	-1	-4	-2	-1
5	-11	-24	-12	-1	-4	-2	-1
5	-11	-24	-12	-1	-4	-2	-1
5	-11	-24	-12	-1	-4	-2	-1
5	-11	-24	-12	-1	-4	-2	-1
5	-11	-24	-12	-1	-4	-2	-1
5	-11	-24	-12	-1	-4	-2	-1
5	-11	-24	-12	-1	-4	-2	-1
5	-11	-24	-12	-1	-4	-2	-1
5	-11	-24	-12	-1	-4	-2	-1
5	-11	-24	-12	-1	-4	-2	-1
5	-11	-24	-12	-1	-4	-2	-1
5	-11	-24	-12	-1	-4	-2	-1
5	-11	-24	-12	-1	-4	-2	-1
5	-11	-24	-12	-1	-4	-2	-1
5	-11	-24	-12	-1	-4	-2	-1
5	-11	-24	-12	-1	-4	-2	-1
5	-11	-24	-12	-1	-4	-2	-1
5	-11	-24	-12	-1	-4	-2	-1
5	-11	-24	-12	-1	-4	-2	-1
5	-11	-24	-12	-1	-4	-2	-1
5	-11	-24	-12	-1	-4	-2	-1
5	-11	-24	-12	-1	-4	-2	-1
5	-11	-24	-12	-1	-4	-2	-1
5	-11	-24	-12	-1	-4	-2	-1
5	-11	-24	-12	-1	-4	-2	-1
5	-11	-24	-12	-1	-4	-2	-1
5	-11	-24	-12	-1	-4	-2	-1
5	-11	-24	-12	-1	-4	-2	-1
5	-11	-24	-12	-1	-4	-2	-1
5	-11	-24	-12	-1	-4	-2	-1
5	-11	-24	-12	-1	-4	-2	-1
5	-11	-24	-12	-1	-4	-2	-1
5	-11	-24	-12	-1	-4	-2	-1
5	-11	-24	-12	-1	-4	-2	-1
5	-11	-24	-12	-1	-4	-2	-1
5	-11	-24	-12	-1	-4	-2	-1
5	-11	-24	-12	-1	-4	-2	-1
5	-11	-24	-12	-1	-4	-2	-1
5	-11	-24	-12	-1	-4	-2	-1
5	-11	-24	-12	-1	-4	-2	-1
5	-11	-24	-12	-1	-4	-2	-1
5	-11	-24	-12	-1	-4	-2	-1
5	-11	-24	-12	-1	-4	-2	-1
5	-11	-24	-12	-1	-4	-2	-1
5	-11	-24	-12	-1	-4	-2	-1
5	-11	-24	-12	-1	-4	-2	-1
5	-11	-24	-12	-1	-4	-2	-1
5	-11	-24	-12	-1	-4	-2	-1
5	-11	-24	-12	-1	-4	-2	-1
5	-11	-24	-12	-1	-4	-2	-1
5	-11	-24	-12	-1	-4	-2	-1
5	-11	-24	-12	-1	-4	-2	-1
5	-11	-24	-12	-1	-4	-2	-1
5	-11	-24	-12	-1	-4	-2	-1
5	-11	-24	-12	-1	-4	-2	-1
5	-11	-24	-12	-1	-4	-2	-1
5	-11	-24	-12	-1	-4	-2	-1
5	-11	-24	-12	-1	-4	-2	-1
5	-11	-24	-12	-1	-4	-2	-1
5	-11	-24	-12	-1	-4	-2	-1
5	-11	-24	-12	-1	-4	-2	-1
5	-11	-24	-12	-1	-4	-2	-1
5	-11	-24	-12	-1	-4	-2	-1
5	-11	-24	-12	-1	-4	-2	-1
5	-11	-24	-12	-1	-4	-2	-1
5	-11	-24	-12	-1	-4	-2	-1
5	-11	-24	-12	-1	-4	-2	-1
5	-11	-24	-12	-1	-4	-2	-1
5	-11	-24	-12	-1	-4	-2	-1
5	-11	-24	-12	-1	-4	-2	-1
5	-11	-24	-12	-1	-4	-2	-1
5	-11	-24	-12	-1	-4	-2	-1
5	-11	-24	-12	-1	-4	-2	-1
5	-11	-24	-12	-1	-4	-2	-1
5	-11	-24	-12	-1	-4	-2	-1
5	-11	-24	-12	-1	-4	-2	-1
5	-11	-24	-12	-1	-4	-2	-1
5	-11	-24	-12	-1	-4	-2	-1
5	-11	-24	-12	-1	-4	-2	-1
5	-11	-24	-12	-1	-4	-2	-1
5	-11	-24	-12	-1	-4	-2	-1
5	-11	-24	-12	-1	-4	-2	-1
5	-11	-24	-12	-1	-4	-2	-1
5	-11	-24	-12	-1	-4	-2	-1
5	-11	-24	-12	-1	-4	-2	-1
5	-11	-24	-12	-1	-4	-2	-1
5	-11	-24	-12	-1	-4	-2	-1
5	-11	-24	-12	-1	-4	-2	-1
5	-11	-24	-12	-1	-4	-2	-1
5	-11	-24	-12	-1	-4	-2	-1
5	-11	-24	-12	-1	-4	-2	-1
5	-11	-24	-12	-1	-4	-2	-1
5	-11	-24	-12	-1	-4	-2	-1
5	-11	-24	-12	-1	-4	-2	-1
5	-11	-24	-12	-1	-4	-2	-1
5	-11	-24	-12	-1	-4	-2	-1
5	-11	-24	-12	-1	-4	-2	-1
5	-11	-24	-12	-1	-4	-2	-1
5	-11	-24	-12	-1	-4	-2	-1
5	-11	-24	-12	-1	-4	-2	-1
5	-11	-24	-12	-1	-4	-2	-1
5	-11	-24	-12	-1	-4	-2	-1
5	-11	-24	-12	-1	-4	-2	-1
5	-11	-24	-12	-1	-4	-2	-1
5	-11	-24	-12	-1	-4	-2	-1
5	-11	-24	-12	-1	-4	-2	-1
5	-11	-24	-12	-1	-4	-2	-1
5	-11	-24	-12	-1	-4	-2	-1
5	-11	-24	-12	-1	-4	-2	-1
5	-11	-24	-12	-1	-4	-2	-1
5	-11	-24	-12	-1	-4	-2	-1
5	-11	-24	-12	-1	-4	-2	-1
5	-11	-24	-12	-1	-4	-2	-1
5	-11	-24	-12	-1	-4	-2	-1
5	-11	-24	-12	-1	-4	-2	-1
5	-11	-24	-12	-1	-4	-2	-1
5	-11	-24	-12	-1	-4	-2	-1
5	-11	-24	-12	-1	-4	-2	-1
5	-11	-24	-12	-1	-4	-2	-1
5	-11	-24	-12	-1	-4	-2	-1
5	-11	-24	-12	-1	-4	-2	-1
5	-11	-24	-12	-1	-4	-2	-1
5	-11	-24	-12	-1	-4	-2	-1
5	-11	-24	-12	-1	-4	-2	-1
5	-11	-24	-12	-1	-4	-2	-1
5	-11	-24	-12	-1	-4	-2	-1
5	-11	-24	-12	-1	-4	-2	-1
5	-11	-24	-12	-1	-4	-2	-1
5	-11	-24	-12	-1	-4	-2	-1
5	-11	-24	-12	-1	-4	-2	-1
5	-11	-24	-12	-1	-4	-2	-1
5	-11	-24	-12	-1	-4	-2	-1
5	-11	-24	-12	-1	-4	-2	-1
5	-11	-24	-12	-1	-4	-2	-1
5	-11	-24	-12	-1	-4	-2	-1
5	-11	-24	-12	-1	-4	-2	-1
5	-11	-24	-12	-1	-4	-2	-1
5	-11	-24	-12	-1	-4	-2	-1
5	-11	-24	-12	-1	-4	-2	-1
5	-11	-24	-12	-1	-4	-2	-1
5	-11	-24	-12	-1	-4	-2	-1
5	-11	-24	-12	-1	-4	-2	-1
5	-11	-24	-12	-1	-4	-2	-1
5	-11	-24	-12	-1	-4	-2	-1
5	-11	-24	-12	-1	-4	-2	-1
5	-11	-24	-12	-1	-4	-2	-1
5	-11	-24	-12	-1	-4	-2	-1
5	-11	-24	-12	-1	-4	-2	-1
5	-11	-24	-12	-1	-4	-2	-1
5	-11	-24	-12	-1	-4	-2	-1
5	-11	-24	-12	-1	-4	-2	-1
5	-11	-24	-12	-1	-4	-2	-1
5	-11	-24	-12	-1	-4	-2	-1
5	-11	-24	-12	-1	-4	-2	-1
5	-11	-24	-12	-1	-4	-2	-1
5	-11	-24	-12	-1	-4	-2	-1
5	-11	-24	-12	-1	-4	-2	-1
5	-11	-24	-12	-1	-4	-2	-1
5	-11	-24	-12	-1	-4	-2	-1
5	-11	-24	-12	-1	-4	-2	-1
5	-11	-24	-12	-1	-4	-2	-1
5	-11	-24	-12	-1	-4	-2	-1
5	-11	-24	-12	-1	-4	-2	-1
5	-11	-24	-12	-1	-4	-2	-1
5	-11	-24	-12	-1	-4	-2	-1
5	-11	-24	-12	-1	-4	-2	-1
5	-11	-24	-12	-1	-4	-2	-1
5	-11	-24	-12	-1	-4	-2	-1
5	-11	-24	-12	-1	-4	-2	-1
5	-11	-24	-12	-1	-4	-2	-1
5	-11	-24	-12	-1	-4	-2	-1
5	-11	-24	-12	-1	-4	-2	-1
5	-11	-24	-12	-1	-4	-2	-1
5	-11	-24	-12	-1	-4	-2	-1
5	-11	-24	-12	-1	-4	-2	-1
5	-11	-24	-12	-1	-4	-2	-1
5	-11	-24	-12	-1	-4	-2	-1
5	-11	-24	-12	-1	-4	-2	-1
5	-11	-24	-12	-1	-4	-2	-1
5	-11	-24	-12	-1	-4	-2	-1
5	-11	-24	-12	-1	-4	-2	-1
5	-11	-24	-12	-1	-4	-2	-1
5	-11	-24	-12	-1	-4	-2	-1
5	-11	-24	-12	-1	-4	-2	-1
5	-11	-24	-12	-1	-4	-2	-1
5	-11	-24	-12	-1	-4	-2	-1
5	-11	-24	-12	-1	-4	-2	-1
5	-11	-24	-12	-1	-4	-2	-1
5	-11	-24	-12	-1	-4	-2	-1
5	-11	-24	-12	-1	-4	-2	-1
5	-11	-24	-12	-1	-4	-2	-1
5	-11	-24	-12	-1	-4	-2	-1
5	-11	-24	-12	-1	-4	-2	-1
5	-11	-24	-12	-1	-4	-2	-1
5	-11	-24	-12	-1	-4	-2	-1
5	-11	-24	-12	-1	-4	-2	-1
5	-11	-24	-12	-1	-4	-2	-1
5	-11	-24	-12	-1	-4	-2	-1
5	-11	-24	-12	-1	-4	-2	-1
5	-11	-24	-12	-1	-4	-2	-1
5	-11	-24	-12	-1	-4	-2	-1
5	-11	-24	-12	-1	-4	-2	-1
5	-11	-24	-12	-1	-4	-2	-1
5	-11	-24	-12	-1	-4	-2	-1
5	-11	-24	-12	-1	-4	-2	-1
5	-11	-24	-12	-1	-4	-2	-1
5	-11	-24	-12	-1	-4	-2	-1
5	-11	-24	-12	-1	-4	-2	-1
5	-11	-24	-12	-1	-4	-2	-1
5	-11	-24	-12	-1	-4	-2	-1
5	-11	-24	-12	-1	-4	-2	-1
5	-11	-24	-12	-1	-4	-2	-1
5	-11	-24	-12	-1	-4	-2	-1
5	-11	-24	-12	-1	-4	-2	-1
5	-11	-24	-12	-1	-4	-2	-1
5	-11	-24	-12	-1	-4	-2	-1
5	-11	-24	-12	-1	-4	-2	-1
5	-11	-24	-12	-1	-4	-2	-1
5	-11	-24	-12	-1	-4	-2	-1
5	-11	-24	-12	-1	-4	-2	-1
5	-11	-24	-12	-1	-4	-2	-1
5	-11	-24	-12	-1	-4	-2	-1
5	-11	-24	-12	-1	-4	-2	-1
5	-11	-24	-12	-1	-4	-2	-1
5	-11	-24	-12	-1	-4	-2	-1
5	-11	-24	-12	-1	-4	-2	-1
5	-11	-24	-12	-1	-4	-2	-1
5	-11	-24	-12	-1	-4	-2	-1
5	-11	-24	-12	-1	-4	-2	-1
5	-11	-24	-12	-1	-4	-2	-1
5	-11	-24	-12	-1	-4	-2	-1
5	-11	-24	-12	-1	-4	-2	-1
5	-11	-24	-12	-1	-4	-2	-1
5	-11	-24	-12	-1	-4	-2	-1
5	-11	-24	-12	-1	-4	-2	-1
5	-11	-24	-12	-1	-4	-2	-1
5	-11	-24	-12	-1	-4	-2	-1
5	-11	-24	-12	-1	-4	-2	-1
5	-11	-24	-12	-1	-4	-2	-1
5	-11	-24	-12	-1	-4	-2	-1
5	-11	-24	-12	-1	-4	-2	-1
5	-11	-24	-12	-1	-4	-2	-1
5	-11	-24	-12	-1	-4	-2	-1
5	-11	-24	-12	-1	-4	-2	-1
5	-11	-24	-12	-1	-4	-2	-1
5	-11	-24	-12	-1	-4	-2	-1
5	-11	-24	-12	-1	-4	-2	-1
5	-11	-24	-12	-1	-4	-2	-1
5	-11	-24	-12	-1	-4	-2	-1
5	-11	-24	-12	-1	-4	-2	-1
5	-11	-24	-12	-1	-4	-2	-1
5	-11	-24	-12	-1	-4	-2	-1
5	-11	-24	-12	-1	-4	-2	-1
5	-11	-24	-12	-1	-4	-2	-1
5	-11	-24	-12	-1	-4	-2	-1
5	-11	-24	-12	-1	-4	-2	-1
5	-11	-24	-12	-1	-4	-2	-1
5	-11	-24	-12	-1	-4	-2	-1
5	-11	-24	-12	-1	-4	-2	-1
5	-11	-24	-12	-1	-4	-2	-1
5	-11	-24	-12	-1	-4	-2	-1
5	-11	-24	-12	-1	-4	-2	-1
5	-11	-24	-12	-1	-4	-2	-1
5	-11	-24	-12	-1	-4	-2	-1
5	-11	-24	-12	-1	-4	-2	-1
5	-11	-24	-12	-1	-4	-2	-1
5	-11	-24	-12	-1	-4	-2	-1
5	-11	-24	-12	-1	-4	-2	-1
5	-11	-24	-12	-1	-4	-2	-1
5	-11	-24	-12	-1	-4	-2	-1
5	-11	-24	-12	-1	-4	-2	-1
5	-11	-24	-12	-1	-4	-2	-1
5	-11	-24	-12	-1	-4	-2	-1
5	-11	-24	-12	-1	-4	-2	-1
5	-11	-24	-12	-1	-4	-2	-1
5	-11	-24	-12	-1	-4	-2	-1
5	-11	-24	-12	-1	-4	-2	-1
5	-11	-24	-12	-1	-4	-2	-1
5	-11	-24	-12	-1	-4	-2	-1
5	-11	-24	-12	-1	-4	-2	-1
5	-11	-24	-12	-1	-4	-2	-1
5	-11	-24	-12	-1	-4	-2	-1
5	-11	-24	-12	-1	-4	-2	-1
5	-11	-24	-12	-1	-4	-2	-1
5	-11	-24	-12	-1	-4	-2	-1
5	-11	-24	-12	-1	-4	-2	-1
5	-11	-24	-12	-1	-4	-2	-1
5	-11	-24	-12	-1	-4	-2	-1
5	-11	-24	-12	-1	-4	-2	-1
5	-11	-24	-12	-1	-4	-2	-1
5	-11	-24	-12	-1	-4	-2	-1
5	-11	-24	-12	-1	-4	-2	-1
5	-11	-24	-12	-1	-4	-2	-1
5	-11	-24	-12	-1	-4	-2	-1
5	-11	-24	-12	-1	-4	-2	-1
5	-11	-24	-12	-1	-4	-2	-1
5	-11	-24	-12	-1	-4	-2	-1
5	-11	-24	-12	-1	-4	-2	-1
5	-11	-24	-12	-1	-4	-2	-1
5	-11	-24	-12	-1	-4	-2	-1
5	-11	-24	-12	-1	-4	-2	-1
5	-11	-24	-12	-1	-4	-2	-1
5	-11	-24	-12	-1	-4	-2	-1
5	-11	-24	-12	-1	-4	-2	-1
5	-11	-24	-12	-1	-4	-2	-1
5	-11	-24	-12	-1	-4	-2	-1
5	-11	-24	-12	-1	-4	-2	-1
5	-11	-24	-12	-1	-4	-2	-1
5	-11	-24	-12	-1	-4	-2	-1
5	-11	-24	-12	-1	-4	-2	-1
5	-11	-24	-12	-1	-4	-2	-1
5	-11	-24	-12	-1	-4	-2	-1
5	-11	-24	-12	-1	-4	-2	-1
5	-11	-24	-12	-1	-4	-2	-1
5	-11	-24	-12	-1	-4	-2	-1
5	-11	-24	-12	-1	-4	-2	-1
5	-11	-24	-12	-1	-4	-2	-1
5	-11	-24	-12	-1	-4	-2	-1
5	-11	-24	-12	-1	-4	-2	-1
5	-11	-24	-12	-1	-4	-2	-1
5	-11	-24	-12	-1	-4	-2	-1
5	-11	-24	-12	-1	-4	-2	-1
5	-11	-24	-12	-1	-4	-2	-1
5	-11	-24	-12	-1	-4	-2	-1
5	-11	-24	-12	-1	-4	-2	-1
5	-11	-24	-12	-1	-4	-2	-1
5	-11	-24	-12	-1	-4	-2	-1
5	-11	-24	-12	-1	-4	-2	-1
5	-11	-24	-12	-1	-4	-2	-1
5	-11	-24	-12	-1	-4	-2	-1
5	-11	-24	-12	-1	-4	-2	-1
5	-11	-24	-12	-1	-4	-2	-1
5	-11	-24	-12	-1	-4	-2	-1
5	-11	-24	-12	-1	-4	-2	-1
5	-11	-24	-12	-1	-4	-2	-1
5	-11	-24	-12	-1	-4	-2	-1
5	-11	-24	-12	-1	-4	-2	-1
5	-11	-24	-12	-1	-4	-2	-1
5	-11	-24	-12	-1	-4	-2	-1
5	-11	-24	-12	-1	-4	-2	-1
5	-11	-24	-12	-1	-4	-2	-1
5	-11	-24	-12	-1	-4	-2	-1
5	-11	-24	-12	-1	-4	-2	-1
5	-11	-24	-12	-1	-4	-2	-1
5	-11	-24	-12	-1	-4	-2	-1
5	-11	-24	-12	-1	-4	-2	-1
5	-11	-24	-12	-1	-4	-2	-1
5	-11	-24	-12	-1	-4	-2	-1
5	-11	-24	-12	-1	-4	-2	-1
5	-11	-24	-12	-1	-4	-2	-1
5	-11	-24	-12	-1	-4	-2	-1
5	-11	-24	-12	-1	-4	-2	-1
5	-11	-24	-12	-1	-4	-2	-1
5	-11	-24	-12	-1	-4	-2	-1
5	-11	-24	-12	-1	-4	-2	-1
5	-11	-24	-12	-1	-4	-2	-1
5	-11	-24	-12	-1	-4	-2	-1
5	-11	-24	-12	-1	-4	-2	-1
5	-11	-24	-12	-1	-4	-2	-1
5	-11	-24	-12	-1	-4	-2	-1
5	-11	-24	-12	-1	-4	-2	-1
5	-11	-24	-12	-1	-4	-2	-1
5	-11	-24	-12	-1	-4	-2	-1
5	-11	-24	-12	-1	-4	-2	-1
5	-11	-24	-12	-1	-4	-2	-1
5	-11	-24	-12	-1	-4	-2	-1
5	-11	-24	-12	-1	-4	-2	-1
5	-11	-24	-12	-1	-4	-2	-1
5	-11	-24	-12	-1	-4	-2	-1
5	-11	-24	-12	-1	-4	-2	-1
5	-11	-24	-12	-1	-4	-2	-1
5	-11	-24	-12	-1	-4	-2	-1
5	-11	-24	-12	-1	-4	-2	-1
5	-11	-24	-12	-1	-4	-2	-1
5	-11	-24	-12	-1	-4	-2	-1
5	-11	-24	-12	-1	-4	-2	-1
5	-11	-24	-12	-1	-4	-2	-1
5	-11	-24	-12	-1	-4	-2	-1
5	-11	-24	-12	-1	-4	-2	-1
5	-11	-24	-12	-1	-4	-2	-1
5	-11	-24	-12	-1	-4	-2	-1
5	-11	-24	-12	-1	-4	-2	-1
5	-11	-24	-12	-1	-4	-2	-1
5	-11	-24	-12	-1	-4	-2	-1
5	-11	-24	-12	-1	-4	-2	-1
5	-11	-24	-12	-1	-4	-2	-1
5	-11	-24	-12	-1	-4	-2	-1
5	-11	-24	-12	-1	-4	-2	-1
5	-11	-24	-12	-1	-4	-2	-1
5	-11	-24	-12	-1	-4	-2	-1
5	-11	-24	-12	-1	-4	-2	-1
5	-11	-24	-12	-1	-4	-2	-1
5	-11	-24	-12	-1	-4	-2	-1
5	-11	-24	-12	-1	-4	-2	-1
5	-11	-24	-12	-1	-4	-2	-1
5	-11	-24	-12	-1	-4	-2	-1
5	-11	-24	-12	-1	-4	-2	-1
5	-11	-24	-12	-1	-4	-2	-1
5	-11	-24	-12	-1	-4	-2	-1
5	-11	-24	-12	-1	-4	-2	-1
5	-11	-24	-12	-1	-4	-2	-1
5	-11	-24	-12	-1	-4	-2	-1
5	-11	-24	-12	-1	-4	-2	-1
5	-11	-24	-12	-1	-4	-2	-1
5	-11	-24	-12	-1	-4	-2	-1
5	-11	-24	-12	-1	-4	-2	-1
5	-11	-24	-12	-1	-4	-2	-1
5	-11	-24	-12	-1	-4	-2	-1
5	-11	-24	-12	-1	-4	-2	-1
5	-11	-24	-12	-1	-4	-2	-1
5	-11	-24	-12	-1	-4	-2	-1
5	-11	-24	-12	-1	-4	-2	-1
5	-11	-24	-12	-1	-4	-2	-1
5	-11	-24	-12	-1	-4	-2	-1
5	-11	-24	-12	-1	-4	-2	-1
5	-11	-24	-12	-1	-4	-2	-1
5	-11	-24	-12	-1	-4	-2	-1
5	-11	-24	-12	-1	-4	-2	-1
5	-11	-24	-12	-1	-4	-2	-1
5	-11	-24	-12	-1	-4	-2	-1
5	-11	-24	-12	-1	-4	-2	-1
5	-11	-24	-12	-1	-4	-2	-1
5	-11	-24	-12	-1	-4	-2	-1
5	-11	-24	-12	-1	-4	-2	-1
5	-11	-24	-12	-1	-4	-2	-1
5	-11	-24	-12	-1	-4	-2	-1
5	-11	-24	-12	-1	-4	-2	-1
5	-11	-24	-12	-1	-4	-2	-1
5	-11	-24	-12	-1	-4	-2	-1
5	-11	-24	-12	-1	-4	-2	-1
5	-11	-24	-12	-1	-4	-2	-1
5	-11	-24	-12	-1	-4	-2	-1
5	-11	-24	-12	-1	-4	-2	-1
5	-11	-24	-12	-1	-4	-2	-1
5	-11	-24	-12	-1	-4	-2	-1
5	-11	-24	-12	-1	-4	-2	-1
5	-11	-24	-12	-1	-4	-2	-1
5	-11	-24	-12	-1	-4	-2	-1
5	-11	-24	-12	-1	-4	-2	-1
5	-11	-24	-12	-1	-4	-2	-1
5	-11	-24	-12	-1	-4	-2	-1
5	-11	-24	-12	-1	-4	-2	-1
5	-11	-24	-12	-1	-4	-2	-1
5	-11	-24	-12	-1	-4	-2	-1
5	-11	-24	-12	-1	-4	-2	-1
5	-11	-24	-12	-1	-4	-2	-1
5	-11	-24	-12	-1	-4	-2	-1
5	-11	-24	-12	-1	-4	-2	-1
5	-11	-24	-12	-1	-4	-2	-1
5	-11	-24	-12	-1	-4	-2	-1
5	-11	-24	-12	-1	-4	-2	-1
5	-11	-24	-12	-1	-4	-2	-1
5	-11	-24	-12	-1	-4	-2	-1
5	-11	-24	-12	-1	-4	-2	-1
5	-11	-24	-12	-1	-4	-2	-1
5	-11	-24	-12	-1	-4	-2	-1
5	-11	-24	-12	-1	-4	-2	-1
5	-11	-24	-12	-1	-4	-2	-1
5	-11	-24	-12	-1	-4	-2	-1
5	-11	-24	-12	-1	-4	-2	-1
5	-11	-24	-12	-1	-4	-2	-1
5	-11	-24	-12	-1	-4	-2	-1
5	-11	-24	-12	-1	-4	-2	-1
5	-11	-24	-12	-1	-4	-2	-1
5	-11	-24	-12	-1	-4	-2	-1
5	-11	-24	-12	-1	-4	-2	-1
5	-11	-24	-12	-1	-4	-2	-1
5	-11	-24	-12	-1	-4	-2	-1
5	-11	-24	-12	-1	-4	-2	-1
5	-11	-24	-12	-1	-4	-2	-1
5	-11	-24	-12	-1	-4	-2	-1
5	-11	-24	-12	-1	-4	-2	-1
5	-11	-24	-12	-1	-4	-2	-1
5	-11	-24	-12	-1	-4	-2	-1
5	-11	-24	-12	-1	-4	-2	-1
5	-11	-24	-12	-1	-4	-2	-1
5	-11	-24	-12	-1	-4	-2	-1
5	-11	-24	-12	-1	-4	-2	-1
5	-11	-24	-12	-1	-4	-2	-1
5	-11	-24	-12	-1	-4	-2	-1
5	-11	-24	-12	-1	-4	-2	-1
5	-11	-24	-12	-1	-4	-2	-1
5	-11	-24	-12	-1	-4	-2	-1
5	-11	-24	-12	-1	-4	-2	-1
5	-11	-24	-12	-1	-4	-2	-1
5	-11	-24	-12	-1	-4	-2	-1
5	-11	-24	-12	-1	-4	-2	-1
5	-11	-24	-12	-1	-4	-2	-1
5	-11	-24	-12	-1	-4	-2	-1
5	-11	-24	-12	-1	-4	-2	-1
5	-11	-24	-12	-1	-4	-2	-1
5	-11	-24	-12	-1	-4	-2	-1
5	-11	-24	-12	-1	-4	-2	-1
5	-11	-24	-12	-1	-4	-2	-1
5	-11	-24	-12	-1	-4	-2	-1
5	-11	-24	-12	-1	-4	-2	-1
5	-11	-24	-12	-1	-4	-2	-1
5	-11	-24	-12	-1	-4	-2	-1
5	-11	-24	-12	-1	-4	-2	-1
5	-11	-24	-12	-1	-4	-2	-1
5	-11	-24	-12	-1	-4	-2	-1
5	-11	-24	-12	-1	-4	-2	-1
5	-11	-24	-12	-1	-4	-2	-1
5	-11	-24	-12	-1	-4	-2	-1
5	-11	-24	-12	-1	-4	-2	-1
5	-11	-24	-12	-1	-4	-2	-1
5	-11	-24	-12	-1	-4	-2	-1
5	-11	-24	-12	-1	-4	-2	-1
5	-11	-24	-12	-1	-4	-2	-1
5	-11	-24	-12	-1	-4	-2	-1
5	-11	-24	-12	-1	-4	-2	-1
5	-11	-24	-12	-1	-4	-2	-1
5	-11	-24	-12	-1	-4	-2	-1
5	-11	-24	-12	-1	-4	-2	-1
5	-11	-24	-12	-1	-4	-2	-1
5	-11	-24	-12	-1	-4	-2	-1
5	-11	-24	-12	-1	-4	-2	-1
5	-11	-24	-12	-1	-4	-2	-1
5	-11	-24	-12	-1	-4	-2	-1
5	-11	-24	-12	-1	-4	-2	-1
5	-11	-24	-12	-1	-4	-2	-1
5	-11	-24	-12	-1	-4	-2	-1
5	-11	-24	-12	-1	-4	-2	-1
5	-11	-24	-12	-1	-4	-2	-1
5	-11	-24	-12	-1	-4	-2	-1
5	-11	-24	-12	-1	-4	-2	-1
5	-11	-24	-12	-1	-4	-2	-1
5	-11	-24	-12	-1	-4	-2	-1
5	-11	-24	-12	-1	-4	-2	-1
5	-11	-24	-12	-1	-4	-2	-1
5	-11	-24	-12	-1	-4	-2	-1
5	-11	-24	-12	-1	-4	-2	-1
5	-11	-24	-12	-1	-4	-2	-1
5	-11	-24	-12	-1	-4	-2	-1
5	-11	-24	-12	-1	-4	-2	-1
5	-11	-24	-12	-1	-4	-2	-1
5	-11	-24	-12	-1	-4	-2	-1
5	-11	-24	-12	-1	-4	-2	-1
5	-11	-24	-12	-1	-4	-2	-1
5	-11	-24	-12	-1	-4	-2	-1
5	-11	-24	-12	-1	-4	-2	-1
5	-11	-24	-12	-1	-4	-2	-1
5	-11	-24	-12	-1	-4	-2	-1
5	-11	-24	-12	-1	-4	-2	-1
5	-11	-24	-12	-1	-4	-2	-1
5	-11	-24	-12	-1	-4	-2	-1
5	-11	-24	-12	-1	-4	-2	-1
5	-11	-24	-12	-1	-4	-2	-1
5	-11	-24	-12	-1	-4	-2	-1
5	-11	-24	-12	-1	-4	-2	-1
5	-11	-24	-12	-1	-4	-2	-1
5	-11	-24	-12	-1	-4	-2	-1
5	-11	-24	-12	-1	-4	-2	-1
5	-11	-24	-12	-1	-4	-2	-1
5	-11	-24	-12	-1	-4	-2	-1
5	-11	-24	-12	-1	-4	-2	-1
5	-11	-24	-12	-1	-4	-2	-1
5	-11	-24	-12	-1	-4	-2	-1
5	-11	-24	-12	-1	-4	-2	-1
5	-11	-24	-12	-1	-4	-2	-1
5	-11	-24	-12	-1	-4	-2	-1
5	-11	-24	-12	-1	-4	-2	-1
5	-11	-24	-12	-1	-4	-2	-1
5	-11	-24	-12	-1	-4	-2	-1
5	-11	-24	-12	-1	-4	-2	-1
5	-11	-24	-12	-1	-4	-2	-1
5	-11	-24	-12	-1	-4	-2	-1
5	-11	-24	-12	-1	-4	-2	-1
5	-11	-24	-12	-1	-4	-2	-1
5	-11	-24	-12	-1	-4	-2	-1
5	-11	-24	-12	-1	-4	-2	-1
5	-11	-24	-12	-1	-4	-2	-1
5	-11	-24	-12	-1	-4	-2	-1
5	-11	-24	-12	-1	-4	-2	-1
5	-11	-24	-12	-1	-4	-2	-1
5	-11	-24	-12	-1	-4	-2	-1
5	-11	-24	-12	-1	-4	-2	-1
5	-11	-24	-12	-1	-4	-2	-1
5	-11	-24	-12	-1	-4	-2	-1
5	-11	-24	-12	-1	-4	-2	-1
5	-11	-24	-12	-1	-4	-2	-1
5	-11	-24	-12	-1	-4	-2	-1
5	-11	-24	-12	-1	-4	-2	-1
5	-11	-24	-12	-1	-4	-2	-1
5	-11	-24	-12	-1	-4	-2	-1
5	-11	-24	-12	-1	-4	-2	-1
5	-11	-24	-12	-1	-4	-2	-1
5	-11	-24	-12	-1	-4	-2	-1
5	-11	-24	-12	-1	-4	-2	-1
5	-11	-24	-12	-1	-4	-2	-1
5	-11	-24	-12	-1	-4	-2	-1
5	-11	-24	-12	-1	-4	-2	-1
5	-11	-24	-12	-1	-4	-2	-1
5	-11	-24	-12	-1	-4	-2	-1
5	-11	-24	-12	-1	-4	-2	-1
5	-11	-24	-12	-1	-4	-2	-1
5	-11	-24	-12	-1	-4	-2	-1
5	-11	-24	-12	-1	-4	-2	-1
5	-11	-24	-12	-1	-4	-2	-1
5	-11	-24	-12	-1	-4	-2	-1
5	-11	-24	-12	-1	-4	-2	-1
5	-11	-24	-12	-1	-4	-2	-1
5	-11	-24	-12	-1	-4	-2	-1
5	-11	-24	-12	-1	-4	-2	-1
5	-11	-24	-12	-1	-4	-2	-1
5	-11	-24	-12	-1	-4	-2	-1
5	-11	-24	-12	-1	-4	-2	-1
5	-11	-24	-12	-1	-4	-2	-1
5	-11	-24	-12	-1	-4	-2	-1
5	-11	-24	-12	-1	-4	-2	-1
5	-11	-24	-12	-1	-4	-2	-1
5	-11	-24	-12	-1	-4	-2	-1
5	-11	-24	-12	-1	-4	-2	-1
5	-11	-24	-12	-1	-4	-2	-1
5	-11	-24	-12	-1	-4	-2	-1
5	-11	-24	-12	-1	-4	-2	-1
5	-11	-24	-12	-1	-4	-2	-1
5	-11	-24	-12	-1	-4	-2	-1
5	-11	-24	-12	-1	-4	-2	-1
5	-11	-24	-12	-1	-4	-2	-1
5	-11	-24	-12	-1	-4	-2	-1
5	-11	-24	-12	-1	-4	-2	-1
5	-11	-24	-12	-1	-4	-2	-1
5	-11	-24	-12	-1	-4	-2	-1
5	-11	-24	-12	-1	-4	-2	-1
5	-11	-24	-12	-1	-4	-2	-1
5	-11	-24	-12	-1	-4	-2	-1
5	-11	-24	-12	-1	-4	-2	-1
5	-11	-24	-12	-1	-4	-2	-1
5	-11	-24	-12	-1	-4	-2	-1
5	-11	-24	-12	-1	-4	-2	-1
5	-11	-24	-12	-1	-4	-2	-1
5	-11	-24	-12	-1	-4	-2	-1
5	-11	-24	-12	-1	-4	-2	-1
5	-11	-24	-12	-1	-4	-2	-1
5	-11	-24	-12	-1	-4	-2	-1
5	-11	-24	-12	-1	-4	-2	-1
5	-11	-24	-12	-1	-4	-2	-1
5	-11	-24	-12	-1	-4	-2	-1
5	-11	-24	-12	-1	-4	-2	-1
5	-11	-24	-12	-1	-4	-2	-1
5	-11	-24	-12	-1	-4	-2	-1
5	-11	-24	-12	-1	-4	-2	-1
5	-11	-24	-12	-1	-4	-2	-1
5	-11	-24	-12	-1	-4	-2	-1
5	-11	-24	-12	-1	-4	-2	-1
5	-11	-24	-12	-1	-4	-2	-1
5	-11	-24	-12	-1	-4	-2	-1
5	-11	-24	-12	-1	-4	-2	-1
5	-11	-24	-12	-1	-4	-2	-1
5	-11	-24	-12	-1	-4	-2	-1
5	-11	-24	-12	-1	-4	-2	-1
5	-11	-24	-12	-1	-4	-2	-1
5	-11	-24	-12	-1	-4	-2	-1
5	-11	-24	-12	-1	-4	-2	-1
5	-11	-24	-12	-1	-4	-2	-1
5	-11	-24	-12	-1	-4	-2	-1
5	-11	-24	-12	-1	-4	-2	-1
5	-11	-24	-12	-1	-4	-2	-1
5	-11	-24	-12	-1	-4	-2	-1
5	-11	-24	-12	-1	-4	-2	-1
5	-11	-24	-12	-1	-4	-2	-1
5	-11	-24	-12	-1	-4	-2	-1
5	-11	-24	-12	-1	-4	-2	-1
5	-11	-24	-12	-1	-4	-2	-1
5	-11	-24	-12	-1	-4	-2	-1
5	-11	-24	-12	-1	-4	-2	-1
5	-11	-24	-12	-1	-4	-2	-1
5	-11	-24	-12	-1	-4	-2	-1
5	-11	-24	-12	-1	-4	-2	-1
5	-11	-24	-12	-1	-4	-2	-1
5	-11	-24	-12	-1	-4	-2	-1
5	-11	-24	-12	-1	-4	-2	-1
5	-11	-24	-12	-1	-4	-2	-1
5	-11	-24	-12	-1	-4	-2	-1
5	-11	-24	-12	-1	-4	-2	-1
5	-11	-24	-12	-1	-4	-2	-1
5	-11	-24	-12	-1	-4	-2	-1
5	-11	-24	-12	-1	-4	-2	-1
5	-11	-24	-12	-1	-4	-2	-1
5	-11	-24	-12	-1	-4	-2	-1
5	-11	-24	-12	-1	-4	-2	-1
5	-11	-24	-12	-1	-4	-2	-1
5	-11	-24	-12	-1	-4	-2	-1
5	-11	-24	-12	-1	-4	-2	-1
5	-11	-24	-12	-1	-4	-2	-1
5	-11	-24	-12	-1	-4	-2	-1
5	-11	-24	-12	-1	-4	-2	-1
5	-11	-24	-12	-1	-4	-2	-1
5	-11	-24	-12	-1	-4	-2	-1
5	-11	-24	-12	-1	-4	-2	-1
5	-11	-24	-12	-1	-4	-2	-1
5	-11	-24	-12	-1	-4	-2	-1
5	-11	-24	-12	-1	-4	-2	-1
5	-11	-24	-12	-1	-4	-2	-1
5	-11	-24	-12	-1	-4	-2	-1
5	-11	-24	-12	-1	-4	-2	-1
5	-11	-24	-12	-1	-4	-2	-1
5	-11	-24	-12	-1	-4	-2	-1
5	-11	-24	-12	-1	-4	-2	-1
5	-11	-24	-12	-1	-4	-2	-1
5	-11	-24	-12	-1	-4	-2	-1
5	-11	-24	-12	-1	-4	-2	-1
5	-11	-24	-12	-1	-4	-2	-1
5	-11	-24	-12	-1	-4	-2	-1
5	-11	-24	-12	-1	-4	-2	-1
5	-11	-24	-12	-1	-4	-2	-1
5	-11	-24	-12	-1	-4	-2	-1
5	-11	-24	-12	-1	-4	-2	-1
5	-11	-24	-12	-1	-4	-2	-1
5	-11	-24	-12	-1	-4	-2	-1
5	-11	-24	-12	-1	-4	-2	-1
5	-11	-24	-12	-1	-4	-2	-1
5	-11	-24	-12	-1	-4	-2	-1
5	-11	-24	-12	-1	-4	-2	-1
5	-11	-24	-12	-1	-4	-2	-1
5	-11	-24	-12	-1	-4	-2	-1
5	-11	-24	-12	-1	-4	-2	-1
5	-11	-24	-12	-1	-4	-2	-1
5	-11	-24	-12	-1	-4	-2	-1
5	-11	-24	-12	-1	-4	-2	-1
5	-11	-24	-12	-1	-4	-2	-1
5	-11	-24	-12	-1	-4	-2	-1
5	-11	-24	-12	-1	-4	-2	-1
5	-11	-24	-12	-1	-4	-2	-1
5	-11	-24	-12	-1	-4	-2	-1
5	-11	-24	-12	-1	-4	-2	-1
5	-11	-24	-12	-1	-4	-2	-1
5	-11	-24	-12	-1	-4	-2	-1
5	-11	-24	-12	-1	-4	-2	-1
5	-11	-24	-12	-1	-4	-2	-1
5	-11	-24	-12	-1	-4	-2	-1
5	-11	-24	-12	-1	-4	-2	-1
5	-11	-24	-12	-1	-4	-2	-1
5	-11	-24	-12	-1	-4	-2	-1
5	-11	-24	-12	-1	-4	-2	-1
5	-11	-24	-12	-1	-4	-2	-1
5	-11	-24	-12	-1	-4	-2	-1
5	-11	-24	-12	-1	-4	-2	-1
5	-11	-24	-12	-1	-4	-2	-1
5	-11	-24	-12	-1	-4	-2	-1
5	-11	-24	-12	-1	-4	-2	-1
5	-11	-24	-12	-1	-4	-2	-1
5	-11	-24	-12	-1	-4	-2	-1
5	-11	-24	-12	-1	-4	-2	-1
5	-11	-24	-12	-1	-4	-2	-1
5	-11	-24	-12	-1	-4	-2	-1
5	-11	-24	-12	-1	-4	-2	-1
5	-11	-24	-12	-1	-4	-2	-1
5	-11	-24	-12	-1	-4	-2	-1
5	-11	-24	-12	-1	-4	-2	-1
5	-11	-24	-12	-1	-4	-2	-1
5	-11	-24	-12	-1	-4	-2	-1
5	-11	-24	-12	-1	-4	-2	-1
5	-11	-24	-12	-1	-4	-2	-1
5	-11	-24	-12	-1	-4	-2	-1
5	-11	-24	-12	-1	-4	-2	-1
5	-11	-24	-12	-1	-4	-2	-1
5	-11	-24	-12	-1	-4	-2	-1
5	-11	-24	-12	-1	-4	-2	-1
5	-11	-24	-12	-1	-4	-2	-1
5	-11	-24	-12	-1	-4	-2	-1
5	-11	-24	-12	-1	-4	-2	-1
5	-11	-24	-12	-1	-4	-2	-1
5	-11	-24	-12	-1	-4	-2	-1
5	-11	-24	-12	-1	-4	-2	-1
5	-11	-24	-12	-1	-4	-2	-1
5	-11	-24	-12	-1	-4	-2	-1
5	-11	-24	-12	-1	-4	-2	-1
5	-11	-24	-12	-1	-4	-2	-1
5	-11	-24	-12	-1	-4	-2	-1
5	-11	-24	-12	-1	-4	-2	-1
5	-11	-24	-12	-1	-4	-2	-1
5	-11	-24	-12	-1	-4	-2	-1
5	-11	-24	-12	-1	-4	-2	-1
5	-11	-24	-12	-1	-4	-2	-1
[truncated: 2,216 more rows]
