# Supplementary material for: Flexible Virtual Reality System for Neurorehabilitation and Quality of Life Improvement
Source: Sensors (Basel). 2020 Oct 23;20(21):6045. doi: 10.3390/s20216045 (PMC7672612; doi:10.3390/s20216045)
Supplement: Supplementary file 1 [file sensors-20-06045-s001.zip › S4_EMG/User3/SupinatiePronatie.txt]

0	0	0	0	0	0	0	0
0	0	0	0	0	0	0	0
2	1	0	-1	-1	-1	0	2
1	0	-1	1	2	3	2	1
-1	-2	-2	-5	-4	-4	-4	-1
-2	0	-2	0	0	2	-1	-2
-1	-2	-1	0	1	2	0	-2
0	1	0	1	1	-1	0	1
0	1	0	1	1	-1	0	1
1	0	-3	-1	1	0	1	-1
1	0	-3	-1	1	0	1	-1
-1	-3	0	2	2	5	0	-1
-1	2	0	-3	-1	-3	-3	-3
-2	-3	-3	-2	-2	-1	-2	0
-4	0	-2	1	0	0	0	-4
0	0	1	-2	0	1	0	0
0	0	1	-2	0	1	0	0
0	10	12	2	-3	-2	-2	-1
0	10	12	2	-3	-2	-2	-1
-4	3	1	0	1	1	0	0
0	1	2	-2	-4	-3	-2	-4
1	-1	3	-1	-1	0	2	1
1	-1	3	-1	-1	0	2	1
0	-3	0	-1	-2	-1	-1	-2
0	-3	0	-1	-2	-1	-1	-2
0	-2	0	-1	0	1	0	1
-1	1	0	1	1	1	1	-1
0	-2	-1	-3	-2	-1	0	0
0	-2	-1	-3	-2	-1	0	0
2	-3	-5	-2	-1	1	-1	1
2	-3	-5	-2	-1	1	-1	1
1	0	-2	0	-1	-1	-1	-2
0	7	5	3	1	3	0	-1
0	0	0	0	-1	-2	0	-1
0	1	0	1	1	2	-1	1
2	0	0	1	1	0	0	1
2	0	0	1	1	0	0	1
-4	0	1	3	2	2	0	-3
-4	0	1	3	2	2	0	-3
5	6	4	3	1	1	1	4
-1	-1	-1	0	-2	-1	0	0
-1	-2	2	-1	-2	-1	-1	-2
-5	-1	-2	-2	-3	-3	-4	-7
0	4	2	0	-4	-3	2	3
0	-1	1	0	-2	-3	-1	-1
1	-2	-4	-2	2	-1	-2	0
-4	-2	-3	-1	0	0	-1	-4
-2	-2	0	2	1	1	1	0
-1	-1	-1	1	0	0	-1	-1
-3	-3	-3	-2	1	-1	-2	-1
0	-1	-2	-3	-2	-2	-2	2
-2	-3	1	-3	-3	-3	-2	-1
-2	0	-1	1	-1	-1	0	-1
-4	-3	-4	0	-1	1	-3	-4
1	2	-1	-1	-2	-1	1	1
-2	-1	0	1	1	2	1	0
0	-3	-3	-1	0	-1	-1	-2
4	-2	-2	2	-2	1	1	3
-8	-2	0	3	1	2	-1	-5
-3	-3	-6	-3	-2	-2	-2	-3
1	2	4	-1	-2	-4	-2	0
0	2	2	1	0	1	0	-1
0	-2	-2	-1	0	-2	1	2
0	-2	-1	0	0	0	-2	-2
1	-1	0	-2	-1	-2	0	0
3	-3	-2	0	-1	1	2	3
-1	0	1	1	-1	0	-1	1
-2	-4	-4	-3	1	-2	0	-2
-3	6	8	3	0	0	1	-4
1	-5	-4	-2	-1	0	0	-1
-4	-2	-1	-1	-1	-2	-2	-1
0	-1	-2	-1	1	-1	0	-1
-2	1	-3	-4	-4	-3	-1	0
-2	2	1	-1	1	1	-1	-2
1	-3	-2	-3	-2	-4	-2	-1
0	0	0	2	-2	1	0	1
0	0	0	2	-2	1	0	1
-3	-1	-3	0	-1	2	0	-1
-1	2	3	0	-1	-1	0	1
0	0	-1	-2	-2	-1	0	-1
1	-5	-5	-2	2	5	2	5
-6	-8	-2	-2	-2	-1	-1	-2
-1	-2	0	-3	-2	-3	-1	-1
2	8	3	3	2	5	1	1
2	-4	-2	0	-2	0	0	2
0	4	0	-1	-1	-3	-1	-1
-2	-1	-2	1	0	1	1	-2
3	-2	-2	1	-1	1	0	2
-2	-4	-5	0	1	1	0	1
-2	0	-4	-3	-1	-1	-2	-2
-2	-3	-1	0	-1	0	1	1
-3	2	-1	-4	-3	-3	-2	-1
2	0	0	-3	-4	-1	0	2
-1	0	-2	-2	-1	-2	-2	-1
-2	-2	-2	-1	0	1	0	-2
-2	-2	-2	-1	0	1	0	-2
-1	1	3	1	0	-1	1	0
-1	0	3	0	-2	-1	-1	-2
-4	-4	-1	-2	-3	0	-1	-2
0	-2	-2	0	1	2	0	1
0	1	-1	-1	-1	0	1	-1
2	-3	-4	-2	1	1	0	4
-1	-2	0	-2	-2	0	-1	3
-3	0	-1	0	0	-3	0	1
-5	-1	-1	0	-2	-1	-3	-3
1	-1	1	-1	0	0	-3	1
1	-1	1	-1	0	0	-3	1
1	0	0	1	1	1	0	2
0	-1	-2	0	0	-1	-1	-1
0	1	-1	-1	-2	0	0	0
2	1	0	0	-1	0	-1	1
-1	-1	-2	-2	-2	-3	-1	0
-2	-2	1	0	-2	0	-2	-5
0	0	-9	-4	2	0	-1	0
-1	0	4	5	1	3	0	-2
-3	-3	0	-3	0	0	0	-4
0	-1	-12	-8	-3	-2	0	-2
0	-5	-6	-2	1	4	1	-2
-2	-1	-2	2	2	3	-1	-3
-1	-2	-1	-6	-3	-1	-2	0
0	0	0	6	1	0	-1	0
-1	4	-2	2	1	-1	0	-2
1	2	2	0	-1	0	-1	-1
-4	-2	0	-1	-1	-2	0	-1
1	-4	0	-1	-1	0	0	1
1	1	1	0	2	-1	0	0
0	-2	-1	-1	0	1	-1	-2
-2	-1	-1	-2	2	3	2	0
1	-3	-3	-4	-3	-4	-2	-1
-1	-2	-1	1	0	1	0	-1
0	-2	-3	0	0	0	0	-2
-2	-3	-4	-3	-2	0	-1	3
-3	-4	-3	-1	-1	-3	0	-3
0	-1	-1	-1	0	-1	-1	1
-2	0	1	0	0	-1	0	0
1	1	-2	1	-1	2	2	2
-4	-3	-2	0	1	-3	-3	-5
-2	-2	0	0	-2	-1	0	1
-2	0	-2	-2	-2	-1	0	-2
-3	0	-1	-4	-3	-3	-1	-3
0	0	1	1	0	0	-1	-1
-1	0	0	1	-1	-1	0	-1
-2	-3	0	1	-1	-1	-2	-2
-1	-4	-4	-3	-2	-1	0	1
-1	-1	-1	-3	-3	-3	-2	-2
-2	-2	-2	-3	-2	-4	-3	-1
-3	-1	0	-3	-2	-2	0	-1
-1	-1	-2	-3	0	-1	0	1
-2	1	1	-1	-2	-2	-1	1
-2	-3	-1	1	2	1	-1	-2
2	4	1	1	1	3	2	0
-1	1	0	-1	-1	-1	-1	-1
-2	2	0	-1	-1	0	-1	0
-4	0	0	-2	-1	1	-1	-1
1	-1	-1	-2	0	-3	0	1
-2	-1	-3	-2	-2	-2	-2	-2
-1	1	-3	1	-1	1	1	1
0	-2	-2	-3	-2	-2	-1	-4
0	-1	0	0	1	0	0	0
-2	-4	0	0	0	2	0	-1
-1	2	2	0	-4	-1	0	-1
-1	0	1	0	0	-2	-1	-2
0	0	0	1	2	2	-1	0
1	3	2	0	0	1	0	0
-1	-1	-2	-2	-1	0	1	1
-2	-1	-1	-1	-2	-1	-2	-1
-1	0	1	0	-1	1	0	-3
0	-1	-1	-3	-1	-2	-1	0
-1	0	-1	0	1	1	0	-2
-3	0	0	1	-1	-1	-1	-1
0	0	-1	0	-1	-1	-1	-1
0	0	2	3	3	2	2	1
0	-1	0	-1	0	-1	-2	0
-1	-2	-2	-2	-1	0	-1	1
-1	-1	-1	0	-2	-2	-2	1
-2	1	0	-1	-2	-2	-1	-2
0	-1	-4	-2	0	-1	-2	-3
-1	-2	-3	-3	-1	-2	0	-2
-1	0	0	2	3	-2	1	-1
0	0	-1	0	-2	0	-1	-1
0	0	0	-1	1	2	1	1
-2	-1	-2	-2	-2	-4	-2	-3
-1	-4	-2	-4	-3	0	1	2
-2	0	-1	-1	-5	-2	-1	-2
-2	-1	-2	-1	-1	0	-1	0
0	-1	0	0	-2	-3	-1	-2
0	-2	0	-1	-1	-2	0	-1
1	-2	-1	0	1	-1	0	0
0	0	0	0	0	0	0	0
0	0	0	0	0	0	0	0
1	-2	-2	-1	-1	-2	0	-1
1	-2	-2	-1	-1	-2	0	-1
1	-2	-2	-1	-1	-2	0	-1
1	-2	-2	-1	-1	-2	0	-1
1	-2	-2	-1	-1	-2	0	-1
1	-2	-2	-1	-1	-2	0	-1
1	-2	-2	-1	-1	-2	0	-1
1	-2	-2	-1	-1	-2	0	-1
-2	-3	0	-3	-2	-4	-2	-1
0	-2	-2	1	1	0	1	1
-1	1	1	1	4	5	1	-1
-1	-1	-3	1	-1	-1	-2	-3
-1	-1	-3	1	-1	-1	-2	-3
0	-4	-2	-1	-2	-3	-3	-1
0	-4	-2	-1	-2	-3	-3	-1
-4	-4	-1	-1	-1	-2	-4	-3
1	-1	3	0	1	1	1	1
2	4	1	-1	1	-2	0	-2
2	4	1	-1	1	-2	0	-2
-3	0	2	1	-2	-2	-1	1
0	-4	-1	-1	-1	0	0	-2
-2	2	2	0	-2	1	0	-1
0	7	4	1	1	-1	0	0
1	-3	-2	-3	-1	-2	-1	-4
1	-3	-2	-3	-1	-2	-1	-4
0	5	6	3	2	2	0	-1
0	-3	-4	-3	-1	-1	-1	-1
-1	3	1	0	0	0	1	0
-1	-2	-2	-1	0	-1	-1	0
0	1	-3	1	0	0	-2	-1
0	1	1	-2	0	1	0	-1
-2	-2	-1	-1	-2	-2	-2	-1
-2	-2	-1	-1	-2	-1	-1	-1
-1	0	-2	-1	-1	-2	-1	0
-1	-1	1	-1	-5	-3	-1	-1
0	2	1	0	2	2	1	-1
-1	-4	-1	0	2	0	-2	-2
2	3	2	0	1	1	0	2
0	-3	-5	-3	-1	-2	1	-2
-2	1	-1	-2	-2	-2	-1	-3
0	0	1	1	-1	0	-2	0
0	0	1	1	-1	0	-2	0
-1	-5	-7	-2	-2	-1	-2	-2
-1	-5	-7	-2	-2	-1	-2	-2
-2	0	0	0	0	1	1	-1
0	-2	-1	-1	-3	-3	-1	1
-2	-5	-5	-3	-5	-3	-1	-2
2	-1	-4	-3	-4	-5	-2	-1
2	2	2	2	2	2	1	2
1	6	3	-1	-1	0	-1	-2
0	-2	-2	0	-2	0	-1	0
1	-2	0	0	0	-1	1	1
0	-2	-2	-4	-2	0	-2	-2
1	0	0	-1	-1	0	0	1
-1	-1	2	1	0	0	1	1
-3	1	0	-1	0	-1	-1	-1
-1	-3	0	-2	-3	0	-2	-3
-2	1	0	1	-2	1	1	-4
-2	1	0	1	-2	1	1	-4
0	-2	-2	-1	-1	0	-1	2
-3	5	5	2	1	1	0	-3
0	0	0	-2	1	1	1	0
-3	-1	-1	-3	-5	-4	-1	-1
-1	0	-1	0	-2	-4	0	-3
-1	2	0	-2	-1	-1	-3	-1
1	0	0	-1	1	3	-1	2
0	-2	-1	0	-1	-2	0	0
-1	0	-1	-2	-1	0	1	0
-1	0	1	-1	0	-1	1	-1
-3	-2	1	1	0	0	-3	-4
1	2	2	-1	-1	-1	-2	0
0	-3	-4	-3	-3	-1	0	0
-2	0	-1	-1	-2	0	0	-3
2	-1	0	2	1	-2	1	-1
-2	0	0	-1	-2	0	-2	-1
-1	-2	-2	-4	-1	-2	0	-1
-2	-4	-4	-1	-1	0	-1	-3
1	-1	-1	0	-1	-3	-1	0
-1	0	0	-2	-1	1	-1	-1
-4	0	0	1	0	-1	0	-1
1	-2	-2	-2	-1	0	-3	-2
-1	-1	-2	-2	-2	0	-2	-2
0	3	0	1	1	-1	2	0
-1	-3	0	0	-1	-1	-1	-1
-2	-1	-2	-3	0	-1	-3	-1
-2	-3	-2	0	-1	-2	-1	0
-1	-2	0	-5	-3	0	0	1
1	2	0	0	-1	1	1	-1
-2	-1	-1	-2	0	0	1	-1
2	-1	-1	-3	-2	-1	-2	0
-1	-1	-2	-2	-3	-1	-2	0
-1	-1	-2	0	1	3	-1	-2
0	0	1	1	1	1	0	-1
0	-1	-2	1	-1	0	0	-2
1	1	-1	-1	-1	1	1	0
0	1	-2	-2	0	1	-2	0
-1	-1	1	0	-1	-1	-1	-2
1	1	0	-1	-2	-1	-2	-3
-1	-1	-1	0	-1	0	-2	-1
0	3	0	0	-1	-3	-1	-1
0	-4	1	0	-1	0	0	-2
-1	-1	1	-1	-1	0	0	0
-1	-1	-2	-2	-2	-1	-1	1
-2	-1	-2	-3	-2	-1	0	-1
-1	0	-1	0	-1	-2	-2	-2
-2	-1	0	2	2	2	2	1
-1	0	-1	-2	-1	-2	-2	-2
1	-1	0	0	-2	1	1	1
-1	0	-3	-4	-6	-4	0	1
-2	-2	-2	-1	1	1	-2	-2
2	-2	0	-1	-2	-1	2	-2
-1	-1	-2	-1	-1	-1	-1	0
-3	-5	-1	1	1	0	-2	-1
-2	-1	-1	1	-3	-4	-3	-2
-2	2	-1	-2	0	-1	-1	-2
0	0	0	-3	-3	-2	-1	-1
-2	-3	-1	-1	-1	-1	-1	-2
0	1	0	1	0	2	1	2
2	0	-1	-1	-4	0	-2	-1
-1	-1	-3	-3	-2	-2	-1	-2
-1	-1	-1	2	-1	0	0	-1
-1	-1	-1	2	-1	0	0	-1
-1	0	-1	-1	-1	-2	-2	1
1	-1	0	-2	-2	-3	-2	-3
2	4	0	3	1	2	1	3
-1	0	0	0	1	2	-1	-1
-1	0	0	0	1	2	-1	-1
1	2	-1	2	0	-1	-1	0
0	0	-2	-1	1	-1	1	-1
-4	-3	0	1	0	-2	-1	-1
-1	1	-2	-1	0	0	-1	-1
1	-3	0	0	1	-1	0	0
1	-3	0	0	1	-1	0	0
-1	-2	-2	-3	-2	0	-1	2
0	-2	0	-1	-1	-1	-1	-2
0	-2	0	-1	-1	-1	-1	-2
0	0	-2	0	-1	0	1	0
1	-3	-1	-2	-1	-3	-1	-2
-2	-1	-2	-2	-3	-3	0	0
-1	-3	-3	-1	1	0	-1	0
0	-1	-2	1	-1	0	0	-1
-1	-1	-1	0	0	-2	-1	0
-1	0	-1	-3	-1	-3	-3	-2
-1	1	0	-1	2	2	0	-2
0	0	-1	-1	-1	-1	0	-3
-2	-5	-2	-2	-4	-2	-2	1
2	0	0	-1	-3	-3	0	1
0	-1	0	-1	-2	0	-1	0
0	1	0	-1	-2	-3	-2	0
-1	-2	-1	-1	2	-1	0	-2
0	0	-1	-1	-2	-1	-2	1
-1	-2	-1	-3	0	-1	-1	-2
-3	2	3	1	-2	-2	1	-1
-1	-3	-1	-1	1	0	0	-2
0	-1	-2	-2	-1	0	2	1
-1	-3	1	-1	-2	-2	0	0
-1	3	-1	-1	-1	-3	0	-1
0	1	-1	0	-3	0	0	-1
0	-1	0	2	2	2	0	1
-2	-1	-1	-1	-2	-4	-2	-2
0	2	1	0	0	3	0	0
-1	-2	-2	-2	-1	-2	-3	-2
2	-1	1	0	2	4	3	2
1	1	-1	1	0	0	-1	0
1	-1	-4	0	-1	-1	0	1
-1	-1	-1	0	-3	-2	-1	-2
-3	-2	-2	-1	-1	1	-1	-1
-2	-2	-1	0	2	2	3	0
1	-3	-1	-1	-2	-1	1	-2
1	0	-1	0	1	2	-1	-2
0	-1	-1	1	-1	1	-1	0
0	0	-1	-2	0	0	-1	0
0	0	-1	-2	0	0	-1	0
0	-1	0	-1	-1	1	0	0
0	-1	0	-1	-1	1	0	0
0	-1	-1	-1	1	1	1	1
-2	-1	2	0	0	1	0	0
-2	-2	-1	0	-3	-1	0	-1
-3	-3	-2	0	-1	-2	-3	1
-3	-1	-2	-3	-3	-4	-2	-1
-3	-1	-2	-3	-3	-4	-2	-1
-1	-1	1	-1	-1	0	1	0
1	0	-1	-1	0	0	-1	-2
0	-3	-3	-2	-3	-5	-4	-2
-1	-1	-1	2	0	3	0	-1
-1	0	-2	-6	-5	-3	-2	-1
-3	-2	-2	0	1	1	-1	-3
0	0	1	0	0	0	2	1
1	0	-2	-1	2	1	1	1
1	0	-1	0	2	0	0	0
-1	-1	1	0	0	0	-1	-2
0	-1	0	-2	0	0	-1	-1
0	-1	0	0	-2	-1	-1	-1
0	-1	0	0	-2	-1	-1	-1
0	-2	-1	-1	-1	-3	-2	-1
-3	-2	-1	2	0	1	0	-1
0	-1	0	0	0	-1	0	0
0	-1	0	0	0	-1	0	0
-1	-2	0	-2	-2	0	-2	-3
-1	-2	-2	-1	1	0	0	-2
-1	-2	-5	-4	-3	-2	-2	0
-1	1	0	1	-2	-1	-1	-1
1	1	0	0	0	0	1	-2
-3	-4	-2	1	1	-1	-1	-2
-3	-4	-2	1	1	-1	-1	-2
-1	-2	0	-1	0	1	-1	-1
-1	1	0	0	2	-1	2	-1
0	-1	-2	-3	-5	-4	-1	-1
1	-1	-1	-3	-3	-3	0	0
-1	-1	-2	-1	0	-1	-1	0
-1	-1	-1	-2	-2	-3	-1	-1
0	-1	-2	-1	1	2	2	0
-2	-1	2	0	-3	-3	-2	-2
-2	-2	1	-2	-2	-2	0	-2
-1	0	-1	-1	1	-1	-1	-1
0	0	0	-1	0	-1	-1	0
0	-1	-2	1	1	0	2	-2
-2	0	-2	1	1	-2	1	-1
1	1	-1	-1	-1	-1	0	-1
0	0	-2	2	0	1	0	-1
-2	0	-1	0	-1	0	-1	-3
0	0	-1	-1	-3	-2	-1	1
0	0	-1	-1	-3	-2	-1	1
-2	1	0	-2	0	-1	0	0
2	1	1	0	-1	0	-1	1
0	0	1	0	-1	0	-1	-3
-3	-3	-3	-2	-1	-2	0	-2
2	-1	0	0	0	0	2	2
-1	-5	-1	-2	-2	0	0	0
-1	-5	-1	-2	-2	0	0	0
0	1	-3	-3	-2	-2	-1	-1
-2	-1	1	-1	0	-1	-1	0
0	-1	-3	-3	-2	1	2	-1
-2	-1	-2	-2	0	1	2	1
0	-1	0	1	-2	-1	-1	0
-3	-5	-8	-2	-2	-2	-2	0
-2	0	6	1	0	1	0	0
-1	-2	3	-2	-3	0	-2	-2
-1	-2	-3	-2	0	0	0	0
-1	2	1	0	-1	-1	-1	-2
-2	2	7	-1	-3	-4	-1	-1
3	16	25	11	3	3	0	1
-1	-7	-11	-5	-3	0	0	0
1	2	4	3	0	1	1	0
-2	-1	0	0	1	1	0	0
-3	-6	-8	-3	-1	1	0	-1
1	-1	-7	-1	-1	-1	-1	0
-1	-1	-2	-2	1	-4	-2	-1
1	-3	-3	7	2	1	1	-1
-1	-4	-7	-5	-4	1	0	0
-1	9	16	3	1	-1	-4	-1
-1	0	-2	1	0	-1	-1	0
-1	0	-3	2	-1	1	0	1
0	-1	-6	-3	-1	1	-2	-2
-1	1	2	1	-1	0	-1	-1
0	3	7	2	2	1	0	0
-2	3	7	4	2	2	1	-1
-2	3	7	4	2	2	1	-1
0	-2	-1	-2	0	0	1	0
-1	0	4	6	-4	-1	-2	1
0	-2	1	-1	-5	-3	-1	0
-2	-5	-5	-7	-4	-2	-2	-1
1	-5	-8	-4	-7	-2	-2	1
-2	-1	8	1	1	0	-2	0
0	-3	-11	-4	-4	-2	-1	-1
-4	-8	-7	-19	-15	-6	-3	-5
-1	-3	-5	-1	4	6	2	1
2	1	-2	2	2	5	3	0
1	1	10	1	2	-1	-1	1
0	-4	-7	-4	-2	0	-1	0
-10	-7	2	-8	-2	-7	-7	-8
-11	-8	-10	-6	-12	0	-3	-10
7	0	-2	-6	-7	-9	1	3
2	-2	2	7	9	9	7	4
-4	-2	0	3	-1	-5	-3	0
0	-3	0	-6	-7	-13	-9	-3
0	-4	-1	-1	-2	-19	-6	-4
-5	-3	-2	6	5	3	-2	-6
-7	-1	6	3	-4	-6	-6	-5
-2	-6	-10	-20	-18	-35	-4	1
-2	-2	-2	3	4	11	-9	-8
-8	-4	4	16	12	17	-14	-22
-1	4	6	4	8	18	9	7
-7	-10	-5	-5	2	-1	-3	-3
-1	4	4	-1	0	5	-2	1
-17	-20	-4	2	0	14	1	-2
6	2	5	2	3	9	9	4
0	-11	4	9	2	4	2	-4
-4	-1	-5	-6	-1	12	1	-4
12	11	1	-7	-6	10	16	30
-5	-6	-6	-4	0	1	7	6
4	-2	1	-4	-6	-8	-2	4
1	-1	4	2	-2	-11	-8	-10
2	2	-6	-8	-9	-7	-1	4
-6	2	-15	-25	-26	-36	-10	0
10	13	3	1	5	20	0	10
-7	-6	1	0	-3	-9	-3	-8
9	11	5	8	7	14	13	18
-9	-9	-6	-2	-4	-11	-12	-18
7	4	2	8	7	2	3	9
7	11	8	0	4	-1	-3	0
-1	-2	-4	-4	1	5	4	3
-7	-7	-6	-11	-7	-7	-16	-16
3	-4	3	7	6	10	8	13
12	-1	1	-2	-2	-6	8	6
-2	0	3	1	0	3	5	7
-4	-8	-3	4	5	5	3	-1
-3	-4	0	4	0	-3	-1	-5
4	-1	-12	-11	-3	-2	3	9
8	4	-4	-7	-5	2	12	13
-10	-3	6	11	6	4	-8	-19
1	4	2	6	10	31	3	-9
-4	-8	-3	0	1	5	2	-8
1	8	6	-1	-3	-4	0	4
-6	-8	-3	-1	-1	-5	-7	-5
1	-2	-4	-5	-3	-9	-1	4
-3	-9	-6	-7	-5	1	-3	-3
-1	1	4	5	4	1	1	-4
-5	-1	-2	-1	2	9	2	4
-3	-4	0	-2	-2	-2	-2	-4
5	0	3	4	0	-4	1	3
-2	-6	-4	-2	-3	-1	2	3
4	-1	-8	-6	-4	1	-4	4
-6	0	-1	2	3	-5	-8	-13
1	-7	-8	-5	-1	-7	-4	0
-3	-3	-4	-1	-4	-2	-6	-7
2	3	4	-2	0	-2	-1	-4
-3	0	2	-1	3	5	4	0
3	8	8	6	2	-1	2	6
4	-4	-5	-3	1	4	2	0
4	-4	-5	-3	1	4	2	0
-3	-8	-2	-2	-4	-11	-5	-4
1	4	-4	-6	-3	0	1	-2
-1	1	0	1	2	2	-2	-4
2	-3	-8	-7	-2	1	0	3
-6	-7	17	8	1	1	-2	-5
-4	-2	-4	-8	-7	-7	-6	-6
0	0	0	0	0	0	0	0
0	0	0	0	0	0	0	0
0	0	0	0	0	0	0	0
0	0	0	0	0	0	0	0
0	0	0	0	0	0	0	0
0	0	0	0	0	0	0	0
0	0	0	0	0	0	0	0
0	0	0	0	0	0	0	0
0	0	0	0	0	0	0	0
0	0	0	0	0	0	0	0
0	0	0	0	0	0	0	0
0	0	0	0	0	0	0	0
0	0	0	0	0	0	0	0
0	0	0	0	0	0	0	0
0	0	0	0	0	0	0	0
0	0	0	0	0	0	0	0
0	11	20	9	1	2	-1	4
-14	-58	-17	-13	-13	-12	-7	-4
4	23	13	24	6	10	9	6
22	59	21	1	0	-4	-7	-5
22	59	21	1	0	-4	-7	-5
-7	27	13	8	8	10	5	-7
11	-2	-8	12	8	14	11	12
9	0	-9	5	3	-5	-12	-13
-5	-22	-7	8	-1	-1	2	2
-5	-22	-7	8	-1	-1	2	2
-5	-22	-7	8	-1	-1	2	2
12	4	1	0	-4	0	0	0
12	4	1	0	-4	0	0	0
28	35	-22	-10	-2	-2	2	8
28	35	-22	-10	-2	-2	2	8
-27	-50	-14	2	2	1	-2	-7
-2	-32	15	1	-3	-3	-4	-2
13	42	23	10	3	2	4	5
13	42	23	10	3	2	4	5
-6	-4	-6	2	-2	-5	-4	-8
-3	-6	0	-7	-7	-15	-8	-6
-14	4	-11	13	1	-6	-5	-11
-14	4	-11	13	1	-6	-5	-11
-14	4	-11	13	1	-6	-5	-11
-14	4	-11	13	1	-6	-5	-11
9	-3	-14	4	9	4	10	13
4	22	20	22	9	10	3	1
4	-4	-3	-10	-6	-10	-5	1
2	-2	-2	-11	-6	3	5	-1
6	22	10	11	5	1	-3	2
-9	-19	-10	-24	-7	-1	2	-1
-3	4	14	2	-1	-4	-5	-11
6	3	-8	-5	-8	-16	-6	-1
6	3	-8	-5	-8	-16	-6	-1
1	5	10	5	2	-3	7	5
16	-2	-24	-7	-4	-4	-6	-1
-5	-8	-17	-13	-5	7	-2	-6
5	6	16	6	-1	-3	0	2
2	1	-5	-1	-4	-3	-1	-3
1	-2	-4	-4	-4	-2	-2	0
11	-2	-1	1	3	2	2	8
-2	-4	-2	-3	-2	-5	-3	0
-7	1	-2	1	-2	-5	-1	-5
-2	-3	-4	-1	0	1	-1	-1
-7	-2	-3	0	0	0	-10	-11
-1	-1	-4	-3	-4	0	-2	2
-3	-4	0	-1	-2	-2	-3	-5
-2	0	-3	-1	-1	0	-1	-1
-6	0	0	0	-1	-1	0	-4
-4	0	0	2	2	1	0	-4
-3	-1	-2	-1	-3	-2	-6	-4
-2	0	-1	0	0	-3	-7	-6
-1	-2	-1	-1	0	-1	0	1
-1	0	0	-2	-1	-2	0	0
5	2	-1	-1	1	1	-1	2
-1	0	0	-2	-2	-3	-4	-2
2	3	1	-2	-1	0	1	1
-2	0	-2	-1	0	0	1	-3
-3	1	0	2	1	1	-1	-2
-1	1	0	0	-2	-3	-1	-2
-2	-3	1	-1	-1	-1	0	0
-3	-2	0	-2	-2	-1	-1	-3
-6	0	1	0	-1	-1	-2	-12
-2	-3	-3	-3	-2	0	-2	-4
0	-2	-2	-2	-3	-3	-1	-1
4	0	-2	-3	-4	-1	1	5
0	-4	-7	-3	0	-1	-1	-1
-3	-4	16	8	-1	-1	-1	2
4	-1	-11	-4	0	-1	2	5
1	0	-1	-1	-2	-3	-3	-4
-3	0	-1	-1	0	2	0	-4
-2	1	1	-1	-3	-1	0	-2
-3	1	2	-1	-1	-1	-2	-3
0	3	0	-1	0	0	-1	-1
-1	-1	-1	-3	-1	-2	0	0
-2	0	0	-1	-2	-1	-1	-3
2	2	-2	0	-2	1	0	3
-4	-2	-1	-3	-4	-2	-1	-3
0	-3	-3	-2	-1	-2	0	1
1	1	1	1	0	2	-1	-1
2	3	-1	1	-1	0	1	-2
-2	1	-1	-1	-1	-1	-1	-5
0	-1	-1	-1	1	0	0	-2
-1	-2	-3	-1	-2	-1	0	2
-1	-1	1	0	-2	-3	-2	-4
-1	-2	0	0	2	0	-2	-2
-1	-2	0	-1	0	-1	-1	-3
0	0	1	2	0	0	-2	-2
-2	1	-1	0	-1	-1	0	0
2	0	-1	-2	-2	-3	-2	0
-4	-2	1	-1	2	-1	-2	-1
2	4	1	0	0	1	1	2
-2	-2	0	-2	0	1	-2	0
0	1	4	2	1	1	1	-1
2	-2	-4	-1	-2	-1	0	2
-6	-2	-1	-1	-3	-1	0	-6
-6	-2	-1	-1	-3	-1	0	-6
-1	2	1	-2	0	-1	1	0
0	-2	-2	0	-2	-1	0	-2
0	0	1	2	-2	0	0	0
10	2	2	1	0	0	0	2
-8	-3	0	-2	-1	-1	0	-3
-2	1	-3	1	-1	-3	-2	-1
-2	2	-1	-1	-2	-1	1	-1
3	-2	-2	-1	0	0	1	4
-4	-2	-2	-2	-2	-2	-1	-2
-2	1	-2	1	1	-1	3	0
-1	-1	-1	0	-1	0	-1	-3
-4	1	1	0	-3	-2	-2	-5
5	1	-1	-2	-3	-3	0	1
1	-2	-3	-4	-1	0	0	0
1	1	-1	0	-2	-2	-2	0
0	0	-1	0	0	0	1	0
-3	2	2	0	-1	-2	0	-1
-2	-2	-1	-2	-3	-1	-2	-1
4	-3	-2	-3	-1	-1	-1	4
-3	-1	2	0	2	0	0	-1
-4	-4	-6	-3	-3	-2	-1	-2
-2	-2	-2	-1	-1	-1	-1	-1
3	-4	-2	-1	-3	0	0	3
-1	1	0	2	-2	-2	-2	-5
-1	1	-2	-2	0	0	-1	-1
1	-1	-2	-3	0	1	0	2
-5	-2	0	1	-1	-2	-1	-1
4	-2	0	1	1	2	0	6
-4	-4	-1	-2	-2	-2	0	-1
-2	-2	-2	-1	-1	-1	0	-1
0	0	1	0	0	0	-1	1
6	-1	-3	0	-2	-2	-2	5
-2	-1	0	-1	1	0	-3	0
3	-2	-4	-2	-2	1	-1	2
-4	-2	1	-1	0	0	-1	-2
-1	1	-2	1	-1	0	-1	0
1	0	-1	-3	-2	-1	-2	-1
2	-3	-1	-2	-4	-2	-2	1
1	-3	-3	1	-2	-1	0	2
-3	1	-2	-1	-1	-1	-1	-2
-1	-3	-2	-1	-3	-1	-3	-1
0	-4	-2	-3	-1	-1	-1	-2
-2	0	-1	1	2	1	0	0
-2	-2	-2	-2	0	-2	-3	-2
-1	0	-2	0	-1	-1	0	3
-1	-2	-2	0	0	0	-1	-1
-1	-1	-1	0	-3	-1	-1	0
-2	-1	0	1	0	-2	0	0
4	4	-3	0	1	1	0	2
-2	0	-3	0	1	-1	0	-1
-2	2	-1	0	0	1	0	-1
2	-1	0	0	-1	-1	1	-1
3	0	-1	0	-1	0	1	1
2	4	1	0	-2	-2	-2	0
-3	-2	-1	-2	-4	-1	-2	-3
0	-2	-2	0	0	1	1	-1
1	0	-1	-2	-1	-3	-1	1
-2	-2	-3	-1	0	-1	-1	-2
2	0	0	1	0	2	2	-1
-3	-3	-3	-3	-2	-3	-5	-4
-3	-2	-2	-1	-1	-1	-2	-3
-2	-1	0	1	0	-1	0	-1
-1	-1	1	-1	1	-1	1	-2
-1	-3	-1	1	0	-1	0	1
-1	-2	-1	-1	-2	-1	-1	-2
0	2	-1	-2	-2	-1	0	-1
-3	-6	0	-1	-1	0	-1	-3
1	3	1	1	0	-2	0	2
-2	-1	1	-1	-1	-1	0	-2
-2	0	-1	2	-1	1	0	-3
-3	-1	-3	-3	-1	-2	-2	-4
-1	-4	-1	0	2	-1	-2	-2
-4	1	2	0	2	-1	-2	-5
1	-3	-3	0	-1	-1	-3	-1
2	-1	-2	0	0	-1	1	1
0	-4	-1	-1	1	1	-3	0
1	-2	-2	-1	-3	-3	2	0
0	0	1	0	0	-1	0	-1
2	-2	-1	-2	-2	-1	-1	-1
-3	-5	-4	-3	0	0	-2	-2
-3	2	0	2	2	-1	-2	-4
-3	2	0	2	2	-1	-2	-4
-1	-2	0	-2	-2	-1	-1	0
-2	-3	-1	-1	1	1	2	1
-4	1	-2	-2	-1	0	0	-3
4	1	3	0	-1	1	0	2
-2	-4	-2	1	-2	-1	0	1
-7	-3	-3	0	-3	-2	-2	-5
-3	-1	0	1	-2	-3	0	-1
1	-1	0	1	-1	-1	-1	1
2	2	1	-2	-3	-1	1	0
2	2	1	-2	-3	-1	1	0
-5	-4	-4	-2	-2	-2	-1	-1
1	-3	-1	-1	-1	0	-1	1
1	-3	-1	-1	-1	0	-1	1
-1	3	-1	-3	-2	-1	-2	0
-3	-4	-3	2	1	-1	-2	-3
3	-1	-2	-1	2	-2	0	-3
1	-2	0	1	-1	-1	-1	-1
-2	1	1	1	1	-1	0	-1
0	-1	1	2	1	-1	0	-1
2	1	-1	-3	-3	1	0	1
-1	-5	-3	1	0	0	0	0
-2	-1	0	0	1	-1	-2	-1
-1	-2	-4	-3	1	-2	-1	-1
0	-4	-2	-3	0	0	2	1
0	-1	-3	-3	0	-2	-3	1
0	-2	-4	-1	0	-1	1	1
0	-1	2	-2	-1	-2	1	0
-3	-2	-2	0	0	0	-1	0
0	1	0	-3	2	1	0	-1
-2	-3	-3	-2	-1	-1	-1	0
-2	0	-1	0	-2	-1	1	0
-4	0	1	1	-4	1	-1	-2
2	-1	-1	-1	-2	0	-1	0
2	0	-1	0	-1	0	0	-2
2	0	1	0	-1	-1	-1	0
0	0	-1	-3	1	-1	-3	0
-7	-3	-3	1	0	0	-2	-4
2	-2	0	0	0	-3	-2	0
-2	0	-2	-1	1	-1	0	-2
-2	-4	0	-2	-2	-2	-2	-3
-2	-4	0	-2	-2	-2	-2	-3
1	0	-2	0	-2	-1	0	-1
1	0	-2	0	-2	-1	0	-1
1	0	-2	0	-2	-1	0	-1
1	0	-2	0	-2	-1	0	-1
1	0	-2	0	-2	-1	0	-1
1	0	-2	0	-2	-1	0	-1
1	0	-2	0	-2	-1	0	-1
1	0	-2	0	-2	-1	0	-1
1	0	-2	0	-2	-1	0	-1
-2	-2	-2	-2	-1	0	0	-1
-2	-2	-2	-2	-1	0	0	-1
-6	-13	-1	-1	-1	-2	-2	-5
-3	-1	-2	-2	-4	-2	-3	-4
3	9	4	0	0	3	2	2
7	7	16	9	2	4	0	2
-3	1	-3	0	-3	0	3	1
-1	-6	-8	-5	-3	-4	-4	-1
5	-4	-3	-1	-2	1	0	1
7	7	5	1	3	0	2	4
-16	-4	-1	2	2	-2	-1	-6
-3	-2	-3	-2	0	-2	0	1
1	-3	-6	-4	-2	-1	0	3
-2	5	7	3	0	0	-1	-3
-3	-1	-3	2	1	1	1	0
-1	-2	-5	1	1	0	1	-2
1	7	3	1	0	1	-1	0
4	-5	-1	0	0	0	0	-3
4	-3	-4	-1	-1	0	1	4
-6	-6	-7	-3	-2	-4	-3	-7
-4	-18	-17	-5	-3	-3	-3	-1
-2	1	5	2	-1	0	1	-1
0	2	3	-1	-1	-3	-2	0
2	3	0	1	1	0	1	2
-2	-3	-6	-4	-2	0	1	2
4	11	2	2	1	4	4	2
-2	-3	1	1	-1	-2	-4	-2
-2	-5	-4	0	0	1	2	-4
-3	-8	-2	-2	-1	-1	-2	-3
-2	-9	0	1	0	0	1	-1
-2	-4	-8	-2	1	-3	-3	0
10	5	9	-1	-1	1	2	6
-3	-4	-6	-3	-1	-1	-1	-8
-1	3	-7	-1	-3	-4	-5	-3
-3	-8	0	1	-1	-1	-2	-3
-6	-1	-2	-11	-3	-1	-3	-4
-1	-8	0	0	0	-1	-1	1
3	-2	-6	-2	3	0	2	3
-2	8	4	-2	-1	0	-1	0
-2	-4	-11	-4	-3	0	-2	-3
0	-3	0	3	0	0	0	4
-4	-11	-4	-4	1	1	0	-3
-1	7	3	-2	-3	-2	-3	-4
2	-1	-8	-2	-1	1	1	1
-6	-4	10	2	0	-3	-2	-5
1	2	0	1	0	0	0	-1
3	3	6	5	1	2	-2	-1
-4	4	6	1	-1	0	-3	-6
-5	-3	-1	0	-1	0	0	1
-5	-7	-5	1	0	-2	-3	-5
-3	-2	2	-1	-2	-3	-1	-1
12	2	-4	-4	-7	-3	-4	0
8	3	-1	6	-2	-1	-2	-2
-8	-8	-2	-4	-3	2	1	-2
-4	-3	-10	-5	-4	0	-3	-4
-7	2	7	2	-3	-3	-4	-5
6	8	8	2	0	0	0	-3
5	-4	-6	1	1	1	1	-1
5	3	3	-2	-2	-2	-2	1
-4	-6	3	0	0	-2	1	3
-8	1	-2	5	2	2	-1	-6
-9	-14	1	2	1	-1	-1	-4
-9	-8	7	3	-1	3	3	2
3	-2	2	0	-1	1	-1	-3
-1	4	10	-1	-3	-5	-3	-1
2	2	-4	-2	-3	-2	1	0
-5	-7	19	7	4	6	8	9
3	-3	0	-4	0	0	1	2
-1	-7	-4	1	0	1	1	0
-8	-10	-5	-5	-2	-4	-7	-1
7	-10	-15	-7	-2	1	2	4
-13	-16	3	1	1	3	-1	-2
-3	1	6	5	2	1	6	1
4	5	-8	-6	-5	-3	-2	-4
4	10	4	-3	-3	-3	-2	-1
-10	-17	-1	-2	0	-2	-1	-1
2	7	-5	-2	0	-3	-4	-3
-2	-8	2	2	1	2	6	6
2	4	-8	-1	-2	-1	-2	-1
-8	-4	-6	-2	-1	1	0	0
-4	-3	-6	-5	-2	-1	2	-1
-8	-15	-7	-5	-2	-4	-1	-1
-3	-7	9	2	-2	-2	-4	-4
-6	-5	24	7	1	2	0	-2
5	9	3	2	0	-4	-2	-1
-3	-20	-21	-4	1	0	1	1
-7	2	2	-3	-1	-1	-1	0
2	2	-4	-1	0	-1	0	1
2	0	-3	0	0	-1	-2	-2
-11	-4	2	-1	0	-4	-3	-7
-6	-21	-15	-4	-1	-3	-4	-8
18	26	-6	-2	-6	-5	-10	-8
-10	-6	0	0	3	0	1	3
-10	-6	0	0	3	0	1	3
4	4	-5	-1	2	-1	-2	0
2	-4	0	2	0	2	5	6
2	-4	0	2	0	2	5	6
6	0	-2	-2	1	2	1	3
5	3	-8	-3	0	-4	-1	-5
6	19	0	-6	-4	-7	-10	-13
-8	-7	0	1	0	1	-2	1
-16	-23	-18	-7	-3	-2	-1	-2
7	2	4	2	-1	-2	1	3
4	8	1	-1	-1	-2	1	0
8	-1	-7	-5	-2	-2	-2	2
38	38	7	6	4	3	5	12
-13	-3	-8	-6	-3	-3	-4	-11
-48	-34	-5	-3	-6	-2	-8	-25
8	-3	-4	-2	0	-1	4	12
8	3	4	0	0	-2	2	9
-2	-3	-14	-12	-5	-3	0	-1
-1	-7	-18	-9	-3	-3	-1	3
-7	-6	-1	0	0	4	1	-6
11	5	12	3	2	-2	-2	5
8	5	0	2	1	-1	-1	10
1	1	-4	0	0	-2	-3	1
-5	-7	6	3	1	1	-1	-2
-9	-12	-7	-4	-1	-2	-4	-7
-1	-20	-7	-5	-4	-6	-1	-4
-13	18	19	6	4	4	6	1
-12	1	5	1	-1	3	1	-5
-15	2	8	1	-2	0	-2	-6
-14	-10	0	2	2	0	2	4
13	2	-12	-8	-5	-8	-7	2
2	-2	8	4	1	1	4	5
-18	-33	-8	-3	0	8	2	-5
-7	3	0	0	1	-4	-3	-9
-20	-15	-16	-10	-5	-8	-12	-19
-27	-13	3	0	0	-1	-6	-8
11	2	0	-6	-7	3	0	2
-11	-11	2	-4	-2	1	-15	-13
0	7	10	4	-3	-11	3	7
-6	4	4	3	-1	-5	-2	-7
15	-10	-3	5	2	4	7	0
-33	-24	22	4	-1	-6	-18	2
8	-28	-41	-14	-12	2	20	6
7	-14	-10	-10	-5	-10	-13	-12
-62	-37	-13	-5	-1	29	27	6
23	9	-6	0	11	3	-5	14
29	25	14	23	12	7	12	18
-30	-9	3	-8	-11	-12	-7	0
24	47	19	-3	-17	-16	-19	-10
10	13	-6	9	9	7	-5	3
16	-1	3	-8	-10	-12	-11	-4
-3	-2	-17	-19	-6	2	4	2
6	23	21	2	-4	0	-3	0
-10	4	5	11	22	5	-2	-8
5	24	24	14	12	-3	1	7
-1	-4	6	4	-7	-8	-5	-2
-3	3	12	-5	-5	1	1	-1
4	38	-6	-1	-2	-1	-7	-12
13	-19	2	-7	-13	-7	10	15
-17	27	17	1	1	3	-2	-5
-7	-24	-3	1	7	6	-1	-2
7	-19	5	5	4	15	3	0
-8	10	19	5	6	2	-13	3
62	7	-4	-1	16	6	20	36
-5	-41	-39	-14	-18	-25	5	11
58	33	23	3	8	3	0	16
-40	-60	-13	-20	-12	-31	-23	-41
-35	-83	-55	-13	-23	-39	-28	-9
-33	2	9	-13	-23	-14	-5	-34
16	61	51	24	2	18	24	28
14	-11	13	2	-2	-15	0	3
-19	17	-9	-7	4	-1	4	-1
-1	-37	-36	-17	2	-3	-14	-15
-10	-24	-16	-7	1	-6	5	-4
27	43	30	14	12	20	-4	-16
2	-2	-14	-6	-7	-8	-11	-12
-4	-5	1	2	2	0	-4	3
3	4	2	3	-1	-4	-3	1
-6	-22	-16	1	6	-1	5	2
8	-3	-20	-16	-12	-6	-4	-15
-15	-2	12	4	4	-1	3	0
38	43	-6	-7	-5	3	1	5
-6	5	7	-3	0	3	3	11
14	9	1	-3	0	-1	3	11
-7	2	10	5	3	3	-3	1
-16	-2	9	1	1	4	11	8
6	-8	-10	0	0	6	18	11
4	11	10	0	-2	-10	-20	-16
0	6	8	6	6	6	2	5
-2	-1	15	12	3	1	2	-1
2	3	-5	-3	1	0	-5	-5
1	6	-7	-6	-4	4	5	1
-7	5	11	-2	0	-4	0	-6
12	-3	0	3	0	-4	-4	-2
12	17	9	2	0	-1	-3	0
-17	-24	-19	-7	-3	2	4	-5
-1	6	-9	-2	-2	-1	-1	-1
9	6	-2	2	0	-1	-1	-2
25	11	6	5	0	1	0	12
2	-9	-9	-5	-2	-2	-5	-5
3	1	-4	-4	-3	0	4	1
3	5	-1	-2	0	1	-1	1
1	4	-2	0	0	1	-1	5
-3	-10	-12	-3	-1	-1	-2	-4
-6	5	-7	-7	-5	-5	-9	-5
15	-6	-8	-1	-3	-1	2	7
-17	-18	1	0	-3	-1	6	-2
7	0	1	0	-2	0	5	17
-7	-9	-6	-4	-2	-1	0	-10
-14	-11	-1	-4	-5	-2	-2	-16
-1	-4	4	3	1	-2	-3	-3
2	9	-3	-1	0	1	3	5
-7	-12	-4	-3	-2	-2	-1	1
-3	-8	-8	-2	-1	-4	-6	-10
-3	-8	-8	-2	-1	-4	-6	-10
10	9	8	7	2	2	3	6
-5	-7	-16	-9	-3	0	0	1
-5	10	8	4	2	1	5	6
-1	-16	-7	-5	-3	-4	-6	0
15	24	17	4	3	3	2	4
-10	-13	10	0	1	5	5	7
-1	-7	-13	-6	-4	-4	-4	-6
-2	-2	1	3	2	4	6	6
8	3	15	7	0	-3	-4	1
0	-1	-7	-4	-1	1	-1	-6
-8	-16	3	3	2	0	-2	-1
-6	-4	-7	-2	-4	-4	-6	-3
8	6	1	2	1	2	4	4
2	-14	-11	-4	-4	-1	0	-2
-7	-16	-11	-6	-4	-2	-2	-3
-4	4	8	0	0	-2	-5	-9
-2	12	-1	1	-2	0	5	7
-5	1	-1	-3	-2	0	-5	-6
-6	-17	-5	-1	-2	-2	0	-3
2	-1	-3	-2	-2	-1	-2	0
-6	10	12	11	0	-1	-6	-13
0	6	10	-4	-1	-1	1	5
-2	-4	-5	-4	-2	-3	-4	-7
1	0	3	0	0	-2	-4	-4
4	-1	9	9	4	2	-2	-1
-4	3	11	3	0	0	0	1
5	9	11	0	-2	-3	-1	-7
12	10	-17	-5	-2	1	5	14
-11	-12	-11	-5	-2	-1	2	-2
-10	-9	-3	1	-1	-2	-7	-11
16	28	19	3	0	-1	-3	0
7	4	1	3	2	3	0	3
0	-5	-8	-3	-5	-3	-3	-7
-2	-6	2	0	1	0	5	9
-13	-10	10	-1	-5	-2	-3	-11
3	4	2	-4	-1	-1	2	-2
-2	-7	-4	-1	0	0	3	2
-2	0	-4	-2	0	1	-1	0
2	14	15	0	-2	0	-1	-5
-3	-12	-19	-2	-2	-3	-1	1
-3	0	-5	-4	0	-4	0	-3
-3	-14	-2	-1	-1	-2	0	5
-4	5	4	-1	-1	-1	-11	-14
-9	-9	-9	-5	-2	2	7	9
-3	-25	-9	-1	-3	-1	-1	1
-6	18	20	6	1	1	-5	-8
-6	-9	-12	-3	-3	-1	-5	-7
6	7	0	1	-1	-1	-4	0
-6	6	18	2	0	-3	-3	-5
-2	-19	-14	-10	-6	-3	2	5
12	13	2	3	3	2	0	6
-5	-10	1	3	0	0	5	1
-5	-4	-10	-2	-1	-2	0	-1
11	-2	-8	0	-2	1	-1	2
-2	18	36	11	3	2	0	-5
1	3	-9	-4	-1	1	4	5
-6	-16	-22	-5	-3	-2	-4	-6
-3	5	-3	0	0	1	2	-1
-3	-4	-6	-1	-1	-1	3	2
2	-8	11	8	2	0	-2	1
4	14	-4	-5	0	-3	1	9
12	14	-5	-2	3	-1	1	4
-6	-6	-3	1	-2	3	-2	-10
-6	-10	5	6	1	-1	-1	0
-12	-17	-7	-6	-5	-6	-7	-15
3	-12	-7	-6	-4	-3	-4	-1
-3	-12	-14	-2	-1	-1	-3	0
-3	8	12	3	-2	-2	-7	-12
-4	-1	9	4	1	1	-2	1
8	11	14	3	1	0	2	2
4	12	4	-3	-1	-3	-6	-4
2	4	5	-1	-2	-4	-6	-9
-3	12	22	6	1	1	2	-4
1	-18	-24	-9	-5	-5	-4	0
-4	-3	-7	-3	-2	-5	-8	-10
-5	-23	-18	-6	-4	1	4	5
12	17	-1	-6	-4	-7	-4	-5
-13	-7	-5	0	0	2	4	0
3	-12	3	1	0	0	-1	-5
2	0	8	1	1	-2	-2	-3
-14	-9	1	2	3	4	2	-4
-3	-14	-27	-11	-3	-2	-1	6
6	1	-6	-4	-1	0	3	6
11	15	5	3	0	-2	-5	-2
12	-10	-9	-5	-3	-4	-1	5
3	7	3	-2	0	-1	-5	-4
1	2	-7	-4	0	1	4	11
-7	-4	5	2	-1	-2	-5	-9
-6	0	0	0	-1	-2	-3	-7
3	0	3	-3	-1	-4	-4	-3
-2	3	-3	-1	0	-1	2	4
12	6	-3	-3	-2	-3	-4	0
9	2	1	1	2	-1	1	2
-7	1	5	1	0	2	1	-2
-2	-7	-5	-1	-3	-1	-4	-2
16	2	-5	-1	-2	-3	-3	9
-1	0	4	0	-1	1	4	2
7	11	16	6	2	0	-2	4
-1	-6	0	0	-1	-1	2	-1
-6	-13	-7	-2	1	2	0	-4
7	-5	-3	0	-1	0	0	5
1	3	1	1	-1	1	1	1
-2	-3	-14	-6	-2	0	0	-2
-3	6	2	1	1	1	-2	-2
-1	6	10	-1	1	3	6	5
6	3	1	3	2	0	1	1
-10	-19	-16	-7	-5	-4	-9	-9
9	14	1	3	2	1	2	10
11	14	-5	-2	-1	-3	-1	-1
-5	-6	0	-1	-2	-2	-2	-5
2	-5	5	3	0	2	-3	0
-3	16	2	-2	0	1	0	1
-10	1	10	3	2	0	-3	-10
9	7	3	1	0	-1	-3	-4
5	-15	-13	1	0	1	2	0
6	2	-4	0	-2	0	-1	1
-2	10	13	4	0	0	-4	-3
-2	12	10	1	-1	-1	1	3
0	-21	-14	-7	-3	0	1	4
-12	9	21	5	0	-1	1	-4
2	-9	-10	-3	0	1	3	5
-3	-2	3	-1	-1	-1	-4	-5
0	-9	-3	1	1	0	1	4
5	-2	19	7	2	-1	1	1
-6	9	1	-2	0	-2	3	2
-4	0	16	6	3	2	2	-2
-6	-4	-11	-4	-3	-2	-3	-1
-11	-27	-13	-2	0	1	1	-7
15	5	-19	-10	-3	-6	-1	8
-13	-5	4	3	-1	0	2	-6
-4	21	11	2	1	0	-2	-4
-4	1	-4	-7	-2	-4	-4	-8
1	-15	-15	-2	-1	1	2	3
12	15	10	2	0	0	1	5
-2	1	-4	-1	-4	-3	-6	-8
17	31	7	2	1	-1	-2	1
-8	1	16	3	0	-2	-7	-12
-12	-28	0	2	-1	-1	-1	-2
2	7	0	-1	0	0	2	5
3	17	-2	-5	-3	-2	-1	1
-8	13	-2	-2	1	4	3	0
4	-13	-13	-6	-3	-8	-6	-7
1	-9	0	1	1	-3	-5	-5
4	-7	-4	-6	-5	-10	-7	0
23	7	-1	-5	-1	-2	-1	2
-5	-5	13	1	-1	-2	-7	-12
0	-9	13	2	-1	0	0	-4
11	-8	-7	-4	-2	-1	5	11
2	0	-13	-9	-3	3	-1	3
-6	0	8	0	-1	-2	-3	-4
3	13	9	-2	-2	-5	0	3
15	3	-11	-4	1	0	4	13
-1	15	11	2	-4	-16	-6	-3
-9	-6	0	5	2	-3	-7	-15
0	-1	1	1	1	0	0	2
5	7	-4	-3	-1	3	6	11
6	7	3	0	-2	1	2	10
-21	-20	-4	5	1	-3	-6	-20
3	2	7	6	3	-1	3	8
6	4	-6	-5	-3	-1	-5	4
5	10	2	-7	-7	1	4	2
1	-6	-3	-5	-9	-12	-4	-3
-1	2	-2	0	0	-1	1	1
15	14	1	-11	-4	8	15	21
6	-1	-7	-5	-4	3	2	1
-9	-18	-2	1	-4	-5	-8	-9
-2	-1	-3	-2	-5	0	2	3
-2	0	-1	-3	2	8	-4	-2
0	-2	2	7	6	6	0	-4
-8	-11	-6	-7	-8	-9	-10	-11
5	6	-1	-1	-2	1	4	6
-3	2	3	2	0	-1	1	-4
0	2	0	-2	-7	-5	-3	3
2	0	-1	-2	-4	-4	4	1
-9	-4	4	3	-1	-2	-3	-6
-8	-2	4	7	5	7	4	2
-18	-11	-9	-2	-4	6	4	-14
-7	-6	4	7	-2	-8	-9	-10
1	9	15	4	3	3	1	1
11	14	6	0	-1	-3	-2	2
2	-4	-7	-5	-1	1	3	5
5	2	1	5	3	0	-1	6
9	3	1	2	5	3	1	-3
14	12	-7	-6	-4	-3	2	7
-10	-4	4	3	-1	4	0	-8
6	-2	-3	-6	-3	1	0	4
14	12	10	3	3	4	1	4
-4	-5	-3	1	0	21	-1	-1
-3	-1	0	2	-1	-7	2	0
-15	-6	-4	-6	-5	-13	-11	-23
3	2	3	2	-1	2	3	5
-2	-1	-6	-8	-4	-9	-5	-2
5	1	-3	-1	-2	2	4	4
-5	-8	-3	2	-5	-5	3	0
7	1	-5	-3	-1	-2	-9	-4
-2	1	-2	0	-2	-5	-3	-2
-2	-5	0	2	-1	5	6	5
-2	-5	0	2	-1	5	6	5
-1	4	0	-1	-3	-5	-5	-3
1	-5	0	1	4	1	0	-1
-4	-6	0	-1	-1	-4	-6	-6
-1	-4	-11	-5	1	0	-4	0
-7	-14	12	-1	-1	0	-1	-3
-4	-3	-9	-2	-3	-4	-7	-13
-3	-4	0	-4	-2	-1	0	-1
1	12	10	1	-1	0	0	0
-5	-3	9	3	1	1	-2	-5
1	6	-15	-6	-2	0	0	-3
0	2	26	8	-1	1	0	-1
4	-12	34	14	4	1	5	8
-4	-9	-22	-6	-3	-2	-1	7
2	11	-6	-2	-2	-1	0	0
-6	-7	0	-4	-3	-2	-5	-12
11	10	-7	-1	0	0	-10	-18
0	5	10	4	1	-1	-3	-3
-5	-3	4	4	1	1	0	3
-2	-10	-3	0	2	0	1	1
-8	3	7	1	-3	-4	-2	-5
7	-10	-6	-1	-1	0	0	5
12	34	21	3	1	0	2	4
-14	-15	-16	-9	-5	-7	-10	-18
26	17	1	1	1	3	12	43
-2	7	1	3	2	-1	0	-5
6	10	9	0	0	1	3	18
-12	-19	-13	-5	-4	-4	-4	-9
-10	-24	-12	-2	-2	1	1	-5
6	2	-3	-10	-4	-4	0	0
-3	13	9	5	2	2	4	8
4	-6	-13	-2	2	0	0	-7
-1	4	2	-1	-1	-2	-3	2
0	-5	3	-3	-2	-3	-1	2
-4	-14	-1	6	3	1	-3	-3
8	24	28	13	3	6	4	3
-2	-4	-10	-8	-3	-5	-1	-1
-10	-21	-10	-3	-3	1	2	-1
6	8	-4	2	1	2	4	7
-3	2	1	-2	0	0	-2	-5
-1	-2	0	6	1	-1	-3	0
1	-11	-7	2	3	2	1	1
-2	-10	-8	-5	-5	-3	-4	-3
-6	-28	5	-2	-6	-7	-4	-2
5	4	-6	-1	2	2	1	-4
4	1	-4	-5	0	-1	-1	1
-4	-11	-4	0	-1	0	0	0
-9	-16	-12	-2	-2	-1	-1	-2
7	9	-6	0	3	0	-1	0
-5	4	0	-6	-2	-1	-3	-4
8	-4	6	3	0	1	1	9
5	7	0	-1	-3	-2	1	-2
3	4	-11	-1	-3	-4	-2	-5
3	7	-13	-10	-3	0	0	2
-1	5	-4	-3	0	0	-2	-3
3	7	-2	-3	-1	-2	-4	-7
1	7	11	5	1	0	2	4
5	2	0	-4	-3	-2	-1	1
-8	-14	-14	-4	-4	-2	0	0
-8	8	16	3	-1	0	0	-2
6	22	13	3	-1	-1	0	-3
-5	-21	-20	-7	-1	-2	-3	-5
4	-4	11	1	-2	-3	0	0
-1	2	0	3	3	3	4	10
-8	-1	3	-1	2	4	3	4
-8	2	-3	0	-1	-1	0	-6
3	-3	5	0	0	-2	-5	-3
-6	-6	-7	-2	-1	3	0	4
10	3	1	-1	-4	0	3	8
-12	-18	-4	-1	0	-2	0	3
-2	5	7	1	-1	-3	-2	1
-23	-8	-10	-9	-5	-7	-10	-19
12	13	3	3	3	4	1	-1
-1	-29	-7	1	-1	-1	4	10
15	11	-2	-7	-3	-4	0	18
-6	6	1	-2	-3	-8	-11	-15
3	3	-4	-6	-1	-2	-7	-16
-15	-8	2	7	1	-4	-8	-7
7	18	2	0	-3	-8	-4	3
10	-5	-5	-2	0	4	10	14
-17	-5	-5	5	-2	-3	-7	-14
16	15	7	5	4	4	-3	9
32	5	-1	-1	2	5	7	29
11	8	7	9	4	0	3	11
-10	-4	2	2	0	-1	2	7
3	-1	0	4	4	5	9	6
-41	-17	-13	-10	-4	-7	-17	-49
-4	-8	3	5	-1	-2	0	6
-18	-18	4	7	4	4	-3	-23
-7	3	0	-11	-7	-5	-9	-22
-1	-2	3	16	2	1	-2	-11
10	2	1	2	1	1	-1	-1
16	10	3	-5	0	-5	-8	2
0	4	0	-9	-9	-9	-5	2
-35	-7	-11	-13	-8	-5	-13	-33
28	16	4	0	-1	-3	-2	17
33	2	0	-4	1	-2	3	38
-10	-8	-2	1	-4	-4	-11	-26
-8	-7	-2	0	1	2	-5	-7
-34	-17	-4	-5	-3	-2	1	-8
5	-5	-7	-5	0	3	0	-15
-12	-17	11	11	-1	0	-4	-12
-22	1	-7	-14	-3	-2	-5	-10
-8	-5	-2	2	2	-2	8	34
0	9	10	14	1	1	7	-4
23	18	4	1	1	-1	0	0
32	4	6	1	-2	0	3	16
4	5	6	14	4	-1	-3	-2
3	-4	-7	-9	-5	-4	-6	-8
-6	10	12	17	6	5	7	2
-18	-6	-2	-1	-2	3	-5	-16
18	-1	4	10	1	0	2	1
-27	-10	-2	-1	-3	-3	-3	-18
2	-11	0	4	0	-5	-6	-16
15	8	7	-2	-3	-3	-8	1
-9	-3	-4	-12	-3	-2	0	-4
3	8	0	0	-3	-6	-3	8
2	0	-1	4	2	-2	-3	-7
-6	0	-9	-8	-5	0	3	0
0	-6	-2	0	-1	2	0	0
-2	-1	4	7	1	-2	-12	-18
4	9	4	-1	-3	-1	5	13
-17	-10	-1	-2	-1	3	7	-4
-20	-6	-7	-4	-4	-6	-3	-14
-13	-5	0	1	-2	3	7	5
18	6	1	-3	1	1	3	17
-26	-10	9	7	0	-2	-6	-12
5	7	0	-3	-3	0	-4	-10
8	0	10	5	2	3	8	10
-4	-11	-4	2	-1	0	0	-5
-10	-6	1	2	-2	-4	-8	-14
35	0	6	2	2	2	-5	8
24	12	10	6	3	3	1	0
22	-14	-13	-2	-4	-3	-1	7
1	1	-4	-1	-4	-7	-10	-9
-6	3	-4	-5	-3	1	3	1
-3	-1	15	6	0	0	3	4
-15	-6	6	-3	-4	-2	1	-2
-1	12	10	1	1	2	7	14
10	1	10	10	2	5	7	13
1	-10	-8	1	-1	-2	-8	-7
-1	10	-7	-4	-1	-2	-7	-12
5	9	0	-2	-1	2	7	10
13	22	1	3	2	1	5	16
10	-3	12	7	2	1	0	0
10	-3	12	7	2	1	0	0
-4	-3	-9	-8	-1	-4	-2	-5
-14	-11	22	6	-3	-6	-10	-20
-11	-16	1	3	1	1	3	0
7	1	3	-1	-2	-2	-1	1
-3	-14	-13	-3	-1	0	0	0
13	1	-10	-7	-1	3	10	23
0	-1	-8	-3	-2	0	2	2
2	6	-6	-6	-2	-2	-2	-3
0	8	7	4	3	5	4	0
4	4	-7	-1	-1	-1	1	2
5	5	-1	-3	-2	-3	-3	-5
2	4	-8	-5	-4	-2	-3	1
6	2	1	-3	-2	-2	-5	1
2	8	8	5	2	2	2	2
7	3	-10	-4	0	-1	-2	-3
2	7	-1	-2	-3	-5	-4	-7
-20	-27	-16	1	-3	-4	-8	-15
4	-3	-1	1	-2	-1	0	-1
7	6	0	1	-1	-1	1	4
-1	8	6	0	-2	-2	-9	-11
-2	-10	-3	-1	0	3	3	6
4	-2	0	0	-2	1	1	-1
-5	-8	-6	-6	-1	-5	-4	-7
0	4	1	-1	-1	-3	-5	-2
2	-1	-1	0	-1	2	4	9
1	-12	4	5	4	2	0	4
1	-11	-11	-3	1	-1	0	-2
-4	-7	-9	-2	0	0	-6	-8
1	2	-6	0	1	0	2	2
5	3	-6	-5	-1	2	2	4
3	-3	-3	-7	0	-3	1	5
-4	9	22	6	-1	1	0	0
1	-13	-10	-3	1	0	-3	-3
-1	-2	6	3	-1	0	2	1
-1	13	9	3	0	1	-1	0
-12	-15	2	-2	-2	-1	1	1
2	-4	-7	-8	-3	0	2	0
-7	-3	6	7	1	-1	-5	-12
-7	-3	6	7	1	-1	-5	-12
-7	2	2	0	-1	-1	1	-3
-2	-19	-13	-2	-2	0	1	5
-2	7	-2	1	-1	-1	-1	-2
7	14	26	15	2	2	1	1
1	-6	-1	1	0	-1	-3	-5
8	1	-4	-6	-1	-4	0	9
5	5	-2	0	0	0	-1	-3
-9	-10	-8	-2	-4	-2	-5	-8
1	6	3	2	1	1	2	3
2	21	20	2	0	-1	0	-4
-1	-12	-10	-7	-3	-4	-3	-4
-5	12	-8	-2	0	-3	-4	-13
-5	11	15	3	0	-1	1	1
-4	-3	5	0	0	0	1	3
1	4	1	0	0	1	-1	2
3	7	7	0	-3	-2	-2	-1
-3	-12	2	3	-1	0	0	-3
-4	-1	4	1	0	-2	-2	-1
2	-9	-9	-4	-1	1	2	6
0	6	-9	-1	1	0	-2	0
-5	-19	2	1	-1	-1	-2	-1
-7	1	1	0	-1	-1	-1	-4
0	-9	1	0	2	-2	-4	-3
0	7	19	1	-3	-2	-2	-3
-5	-5	-6	0	0	0	-1	-2
-3	10	10	3	1	-1	0	0
3	16	-1	-4	-3	-4	-1	4
4	-1	-9	-2	-2	0	-2	-6
-3	-9	1	0	0	0	-2	0
-1	12	10	0	-2	0	-4	-5
-1	5	16	6	0	0	1	-1
-2	10	7	4	-2	-3	-3	-7
1	1	-9	-4	-2	-1	1	4
5	-14	-11	-4	-2	-1	2	12
-4	-8	-7	-3	-3	-3	-2	-1
0	7	20	3	0	-1	-3	-9
-5	-2	-5	-1	1	1	-1	-4
-6	-14	-5	0	-1	2	-1	-5
-2	-5	-4	-1	1	1	2	1
5	16	36	10	1	0	-1	-1
-9	-11	-2	-1	-2	-3	-5	-11
-3	-4	-9	-3	-4	-1	-1	-4
-4	-2	1	2	0	-1	-2	0
0	5	4	0	0	1	1	0
2	-7	3	-4	-1	0	1	8
11	8	-4	-2	0	-1	-1	1
5	9	-1	-1	-3	-3	-5	-10
6	13	-4	-4	-4	-3	-3	-3
-4	12	6	-2	-2	-1	1	8
-1	-9	2	3	0	2	3	7
-6	-3	-8	-5	-1	2	3	7
3	-5	-4	-1	-1	-4	-3	-7
-2	-13	10	3	1	0	-4	0
6	15	2	1	-1	-1	0	-1
-5	8	-1	-3	-2	-2	-3	-4
-1	8	5	-4	-1	0	3	7
4	6	-16	-9	-2	-3	-3	0
-5	3	17	2	0	0	-4	-6
3	4	6	4	2	3	1	4
-8	-5	10	4	2	0	0	-2
5	-6	-18	-5	-4	-4	-2	1
-1	2	1	-2	-1	1	2	-1
-1	6	-1	-1	0	0	1	0
-7	-2	3	0	-2	-2	-3	-4
2	-16	-2	-2	-2	-2	-2	-6
-5	5	-1	0	-1	0	0	-1
-2	-3	-16	-7	-4	-4	-1	-1
-4	-14	-2	3	0	2	3	2
-2	-8	3	-1	0	-1	0	2
-8	-14	2	0	1	-1	0	-3
-3	6	-5	-1	-1	-2	-2	-6
2	7	-6	-3	-2	-2	-3	-8
-3	-3	-6	0	-4	-1	-3	1
1	5	-4	-3	-3	-2	-1	-2
-4	-9	15	6	1	0	-2	-6
-3	12	18	5	3	-2	-3	0
-3	-2	-2	-1	-1	0	-1	-5
-2	-15	-10	-2	-1	-2	-1	0
0	13	19	8	0	0	2	1
-1	16	26	7	3	3	0	1
-3	-11	-13	-5	-1	-2	-1	0
-3	-4	-10	-1	0	1	2	0
-13	-25	-4	3	1	1	-2	-15
-2	1	-10	-7	0	-3	0	2
5	6	-14	-8	-2	-2	-1	4
0	-4	1	1	-1	-1	-1	-1
-4	-3	-4	-3	-2	-4	-1	4
-3	-24	-2	1	-1	-2	-6	-8
-6	14	5	1	-2	0	1	2
0	2	-5	-2	-2	-2	-2	0
-2	-2	-2	-1	-2	-2	-2	-2
2	-6	-7	-2	-2	-1	-1	0
11	13	7	0	0	0	-1	2
-2	7	4	-3	-3	-3	-1	-5
1	3	9	4	1	1	2	0
0	1	-4	-1	-1	-3	-3	-4
7	7	-10	-7	-3	-2	-3	2
7	-8	-8	-3	-1	0	-2	2
-1	7	-18	-3	0	0	1	6
7	-4	-10	-4	-2	-3	3	8
-4	13	37	11	1	-1	-2	-2
-5	-1	-5	-1	0	-2	-2	-7
-2	-1	3	-1	-1	-2	-1	-4
-3	-5	0	0	-1	-1	-3	-6
3	1	-4	-1	-2	-1	0	1
-7	-20	-8	-1	-2	-1	-1	-1
-1	4	16	3	1	-1	-1	-1
-1	4	16	3	1	-1	-1	-1
5	1	11	3	-1	2	1	3
11	7	-2	-4	-3	0	-1	7
-7	-1	0	-1	0	-3	-5	-7
-5	-4	-2	-1	-1	-1	1	0
3	-14	-38	-10	-1	0	-2	0
0	4	-4	-1	-2	-2	-6	-4
-10	-13	-32	-9	-2	-3	-1	-1
2	-1	2	0	0	4	8	8
10	15	15	5	1	0	0	6
-6	-7	-7	-3	-1	-1	-2	-5
2	7	5	0	-1	0	-1	-3
-9	-5	23	9	1	2	-2	-5
-2	0	-17	-9	-1	-2	-2	0
1	5	-14	-7	-3	-3	-3	1
3	-4	-1	-3	-2	0	1	3
2	-2	-8	-5	-3	-3	-2	1
-5	-8	31	15	4	2	1	-3
0	14	-17	-10	-3	-2	-1	-1
8	5	-3	-2	-1	-1	-4	-3
-8	3	-3	-3	-3	-1	-1	-2
-7	-11	-4	-2	-2	-2	0	-2
3	-5	-7	-1	0	0	2	2
0	-6	-5	-3	-1	3	4	6
-6	-6	-13	-4	-1	-1	0	-3
-2	2	1	9	2	2	1	4
6	4	-13	-4	0	0	2	6
2	3	1	-1	-2	2	0	-2
-3	-17	-6	-2	-1	-1	0	1
-7	4	2	-3	-3	-6	-1	-5
-7	-3	1	1	-1	1	2	-2
1	-5	3	-1	-1	-2	2	1
-1	-5	6	3	3	2	-4	-6
0	6	4	1	0	-3	-3	-7
-3	2	-6	-5	-5	-4	-2	0
-5	-1	9	4	0	2	4	4
-6	-5	5	3	-2	-5	-2	-5
-4	-9	-10	-5	0	0	-2	-6
7	9	-1	-2	3	3	3	9
-3	2	-2	1	-4	-2	2	-1
-3	-23	-8	-4	0	-4	-11	-11
-1	4	-13	-4	-3	0	0	2
3	-8	8	4	1	1	0	8
-9	-11	13	6	0	-1	-2	-4
7	-7	-12	-5	-6	-5	-5	0
-3	-1	-12	-4	1	0	3	1
-6	0	18	6	-1	-1	-1	-3
-6	0	5	-2	-1	1	0	-3
7	31	-5	0	1	-1	-3	4
-2	-10	-4	-5	-2	-2	-3	-2
8	3	6	3	-2	1	2	1
7	-8	12	6	2	3	0	5
-9	5	-18	-8	-3	-2	-7	-3
2	-15	-14	-9	-3	-3	-8	-14
-2	6	15	8	2	-2	-1	-5
-4	-11	2	2	-1	-1	-2	-1
6	18	-17	-5	-2	-2	-4	2
-3	-9	-15	-7	-4	-2	-2	-1
-1	-19	0	1	0	-1	1	-4
5	-2	1	-1	-2	-2	-5	-4
3	19	12	-1	-3	-3	-2	-2
-5	3	0	-3	-3	-1	2	-1
2	11	6	-4	-3	-3	1	6
-1	-16	1	3	-1	1	2	8
-6	4	-4	3	2	2	0	-7
2	-1	-1	0	-1	-2	2	4
-10	-15	-12	-4	-3	-4	-5	-6
-3	0	0	-2	0	-2	2	1
6	1	2	0	-2	0	1	7
1	7	2	1	2	-1	-1	1
-5	19	20	7	3	2	0	-8
0	-6	1	1	-2	-1	-3	-3
-6	6	4	-1	-2	-2	-2	-3
0	-4	-13	-3	0	0	-2	4
-4	12	3	1	-1	-1	3	5
-4	-14	-24	-9	-2	-2	-1	-7
-3	-14	1	1	0	-1	1	2
5	8	1	-3	1	1	3	1
3	9	6	1	-2	-2	-2	-2
-2	24	22	0	-1	0	-2	-1
2	-18	13	7	2	2	-1	1
3	7	-5	-1	0	-1	0	-1
3	7	-5	-1	0	-1	0	-1
3	3	-3	-1	0	1	3	2
-3	10	7	1	-3	-1	0	-2
-5	-12	6	2	0	-2	-1	-2
4	14	14	5	1	0	1	4
-2	-6	-11	-6	-2	-3	-4	-4
7	25	38	7	3	3	1	4
8	-3	-10	-2	-2	-2	-2	-1
5	-4	1	1	1	1	-4	-3
0	-2	-14	-4	-2	-1	1	4
-4	-10	-18	-5	-3	1	3	4
-6	-8	21	11	2	1	-2	-7
1	-24	-10	0	-2	-2	-3	-11
5	15	6	-1	-1	-2	-6	-9
-6	0	6	5	0	-2	0	4
0	1	9	0	-3	-3	-1	1
-2	4	-1	-2	-2	1	2	-6
-9	-30	-12	4	0	3	-3	-5
9	13	-5	0	2	-1	-4	0
7	16	1	-2	-2	-3	-3	1
4	26	18	0	-2	-2	-5	-1
1	-15	-10	-1	-1	0	-2	-6
-1	0	-6	-3	-2	-3	-1	-1
-10	0	11	3	-1	1	-2	-11
-1	-4	2	-2	1	1	-2	-6
-4	21	5	0	-1	-1	-2	-2
-7	3	1	0	-2	-1	0	1
3	-10	-1	1	2	2	1	-1
-8	-10	-7	-4	-1	-3	1	1
-6	-4	-8	-4	-3	-3	-4	-6
3	6	13	3	-1	0	2	11
-2	-5	-6	-1	0	-3	-2	1
11	8	1	0	-2	-1	-5	-5
-11	-7	-4	-4	-1	-1	0	-5
5	11	-7	-5	-2	-5	-3	1
-4	7	-1	-4	-3	-2	0	-3
-2	-4	-5	-4	-1	0	-2	3
1	1	-7	-2	-1	-1	-1	0
6	15	12	7	2	2	0	-1
-9	-16	-5	-3	-2	-2	1	-3
4	-5	-16	-1	-1	-3	-7	-8
1	8	14	5	1	2	3	2
-4	0	0	-1	1	-1	-1	0
0	3	7	1	-2	-2	-1	-3
-2	-4	9	4	1	3	4	3
-5	-13	8	1	-1	-1	-1	0
3	0	-14	-6	-3	-2	-3	-1
-4	-5	-6	-6	-3	-3	-1	1
2	-14	-11	-4	2	3	1	-1
-3	0	-8	1	-1	0	0	-4
-1	5	-9	-1	-1	-3	-8	-4
0	0	-3	-1	-2	-1	2	3
-4	5	8	-3	0	1	-1	-6
-3	-10	6	2	0	0	-1	-1
3	-1	-3	-1	0	1	1	5
-4	0	4	0	0	-1	0	5
-10	0	11	0	-1	-2	-1	-5
9	10	3	-3	0	0	1	-1
3	7	-1	-1	0	-1	0	1
7	3	12	4	2	2	5	10
2	1	-8	5	1	1	-2	-6
0	-2	-4	-3	-2	-1	-3	-4
-8	9	-4	-4	-1	1	1	0
0	5	-12	-5	-2	-3	0	5
5	0	-3	2	1	3	4	3
-2	3	5	1	0	-1	1	2
-9	-10	-6	-4	-3	-4	-4	-6
4	11	23	10	1	-1	-1	0
3	-4	-3	0	-1	0	-1	1
13	-1	1	2	0	1	4	10
-10	-8	0	-2	-2	2	1	-4
-1	6	-6	-4	-5	-2	-4	-6
-2	1	-11	-4	-1	0	1	0
4	-9	-16	-3	0	0	2	9
-1	-9	-2	1	1	0	-5	-9
0	5	-2	-2	-4	-4	-3	2
4	9	3	-1	-1	-2	-2	1
0	2	2	-5	-2	0	0	-2
1	0	-5	0	0	3	3	4
-3	-4	-2	-2	-2	-1	1	1
2	-1	-10	-5	-5	-3	-2	3
7	9	0	-1	-1	-1	0	2
8	5	13	4	3	3	1	0
-7	-6	-6	0	2	1	2	1
3	1	-11	-3	0	-1	-1	3
-8	-13	8	1	-4	-1	-4	-9
-7	6	9	7	1	-1	-4	-11
0	-3	7	5	2	4	4	9
6	5	-12	-2	-2	0	0	-3
-2	-10	-8	-3	-1	-3	-3	0
-6	6	-8	-6	-3	-4	-5	-11
-2	12	0	-1	-1	-3	-2	-2
12	-19	1	1	0	2	5	5
1	3	-2	-5	0	2	4	2
-12	-12	3	1	0	0	-1	-7
1	-7	1	-1	-3	-4	-2	1
-5	-2	-10	-6	-4	-3	-4	1
-1	7	-2	2	2	1	1	3
-3	-3	-8	-7	-2	-2	-6	-2
1	7	14	-3	-3	-5	-1	8
6	4	-5	-5	-3	-3	-2	-2
4	-5	0	3	1	4	3	6
-1	1	5	0	-4	-4	-3	0
-3	-14	-2	2	2	-2	0	1
-3	-8	-7	-1	-4	-3	2	6
-2	0	3	0	1	3	6	3
-6	-2	-8	-9	-7	-7	-7	-11
7	8	-2	1	2	-1	2	1
1	4	3	-5	-2	-2	0	0
1	4	8	6	2	5	4	3
-3	-10	-1	-6	-2	-5	-5	-4
2	2	9	8	7	4	2	-3
3	-1	-13	-19	-9	-5	-3	5
-1	-5	-3	0	0	-3	-1	2
1	6	3	-2	-1	3	2	3
-4	-1	0	6	3	0	-5	-8
-4	-1	0	6	3	0	-5	-8
-4	-4	10	4	-2	-2	-7	-6
-5	1	9	7	6	3	-3	-10
6	10	4	4	4	3	4	7
0	-1	9	6	3	2	0	3
3	3	3	-1	-1	7	3	1
-1	-7	-14	-7	-3	-2	0	-1
0	-2	8	6	1	3	1	-3
-5	-5	-9	-8	-5	-8	-4	-3
5	7	2	8	6	6	6	2
-7	1	9	7	5	0	-7	-13
6	6	5	3	1	9	8	11
2	5	7	2	3	10	8	5
-5	-5	-2	-5	-4	-6	-6	-8
1	-4	-9	-5	-3	-6	-2	-4
-4	-3	0	7	2	0	-4	-2
5	6	-1	-3	-6	-5	-2	2
3	6	3	6	1	6	7	8
4	0	-1	-2	-4	-1	3	5
0	5	4	-1	-1	0	0	-2
0	-4	-2	1	2	10	1	2
-1	-3	-8	-14	-6	-4	-4	-5
-1	-3	-8	-14	-6	-4	-4	-5
-15	-14	3	8	2	-4	-10	-17
-1	-3	0	1	2	1	2	1
2	5	0	0	1	0	0	2
5	8	7	4	-4	-9	3	-2
-8	-3	0	1	-1	-3	-1	-2
3	3	-2	-2	2	3	2	1
3	2	-2	0	-1	0	1	3
-1	5	1	0	1	8	1	3
1	-3	-5	-5	-2	3	-1	3
1	-1	-3	1	-5	-3	2	3
-7	-7	-5	-4	2	0	-7	-8
-1	2	2	-2	0	8	8	10
-1	4	0	1	0	-3	-1	0
0	6	13	8	3	-1	7	0
0	-6	-7	-3	-2	-3	1	5
6	0	-5	-9	-5	-3	0	5
0	1	-3	-4	-2	10	7	-2
0	5	7	3	1	8	2	2
4	5	1	-3	-1	2	-2	4
0	0	0	2	1	4	1	-1
6	9	1	-2	1	5	9	12
0	-4	-7	-8	-2	0	1	2
-3	-10	-12	-10	-9	-16	-6	-5
-5	-3	2	5	1	-6	-4	-2
-6	-2	3	3	1	-3	-5	-8
-3	-6	-6	-4	-3	0	-3	3
0	3	6	4	-1	3	2	1
-1	-8	-8	-3	-1	-3	0	-3
2	2	2	3	1	0	0	1
2	4	1	11	3	-1	1	2
-3	0	2	-2	-4	-1	2	-2
-1	-6	-4	-5	-3	-11	-9	-3
-5	-10	-14	-7	-3	-2	-3	-6
-2	-13	-13	-7	-4	-2	2	1
6	19	3	3	-1	2	3	6
2	1	-8	0	-1	3	3	4
-1	-2	-2	5	-1	-4	-5	-3
-3	-2	5	-2	-1	-1	3	2
-3	-2	5	-2	-1	-1	3	2
-6	-13	-1	1	2	5	2	1
-10	-6	-3	-8	-4	-7	-2	-6
2	3	1	-2	0	5	1	1
-2	-13	1	-4	-8	-9	-13	-7
-9	-4	21	10	5	0	-5	-11
5	9	3	1	2	-1	-1	-1
-7	-9	-9	-2	-3	-5	-6	-8
7	-1	6	4	3	1	-3	2
-6	6	11	3	-2	-1	1	-5
-5	-8	-5	1	1	1	-2	-3
6	-8	-14	-8	1	1	-4	-1
-2	-1	-7	-1	-1	2	-1	-3
2	-6	11	8	1	2	0	7
-1	12	-6	-9	-5	-6	-4	-4
-11	-16	13	6	1	-1	-5	-11
1	11	8	3	1	-2	1	9
9	4	1	5	-1	1	-2	-7
2	3	-3	1	-1	0	0	2
-1	13	41	14	1	-4	-11	-19
2	7	-13	-5	-1	0	2	9
2	-9	-12	-5	-1	0	3	9
3	3	-3	-1	1	-1	0	0
-11	8	-6	-3	-5	-1	2	-4
4	14	-13	-5	-1	1	2	3
7	2	4	4	2	4	-1	3
-7	-3	-1	2	3	0	0	-5
-1	-6	7	2	-1	-1	-2	-5
1	13	1	1	2	4	0	1
-5	-3	21	7	-1	-2	1	-1
7	33	12	0	-4	-4	4	7
-5	-12	-16	-4	-3	-2	-6	-6
4	-10	-5	-4	-1	1	3	11
-1	-13	-10	-11	-3	-4	-4	-6
-6	4	-2	-4	-3	2	0	-8
-10	-3	-11	1	1	7	6	4
2	-6	-3	6	0	2	3	5
5	21	20	11	7	15	4	1
0	-11	3	-2	-2	-1	-8	-4
9	18	5	-2	1	-1	2	3
-9	-6	-15	-5	-6	-6	3	7
-14	-22	-13	-3	-1	-1	7	2
26	6	-8	-7	-1	-6	-9	8
-4	1	-2	-7	-9	-12	-7	9
-7	-16	-7	-1	-2	1	0	-15
6	13	11	3	-1	1	2	-9
6	13	11	3	-1	1	2	-9
0	13	-3	-8	0	8	10	1
3	-8	-5	-5	0	-4	-16	-21
-2	-3	-2	3	5	12	12	1
12	6	9	8	2	5	4	13
-41	-12	-2	-1	-4	-11	-17	-18
-15	-4	-7	-8	1	15	2	-9
2	-5	-5	-9	-7	-15	-11	-5
-14	-15	-15	-34	-13	6	9	4
39	18	9	10	-13	-14	-16	1
-5	0	-4	-1	-10	-11	-2	8
-15	-5	0	7	18	18	3	-4
0	-2	2	-2	-5	-4	2	-3
14	10	15	33	10	-6	-6	-18
12	7	-2	-1	7	-1	-13	3
-7	1	0	-13	-17	-16	-10	-18
7	13	15	14	2	7	6	6
-23	-10	3	6	-7	-11	-17	-35
-2	4	6	-2	-10	-6	-13	-15
11	2	-4	-11	8	0	3	16
4	-8	-8	-12	-4	4	3	7
-19	-8	-3	5	3	7	2	-21
12	9	5	18	11	4	4	13
4	6	7	14	4	3	5	6
-5	-1	2	3	0	11	8	5
21	16	12	11	8	1	-4	-11
6	4	0	-5	-10	-4	-5	-3
7	7	1	-5	-6	0	-5	14
-30	-13	-6	-16	-20	-14	-9	-18
-18	-6	0	1	4	-3	-4	-18
-8	1	-1	-4	-1	-6	-3	-1
2	2	-4	-20	-17	-7	3	12
-17	-8	-1	-5	-10	-7	-5	-15
3	2	5	8	5	3	0	0
-2	6	5	5	5	5	0	7
1	-2	-5	-7	0	-2	-4	-6
-20	-4	4	2	-7	1	-5	-17
9	-3	-6	0	7	2	1	5
-1	6	5	2	-2	-3	-3	-7
2	11	10	7	5	4	9	16
-12	-5	-5	-5	-6	-5	7	1
17	-2	-5	-7	0	13	5	24
-11	-5	-3	-5	-3	-3	-3	-6
18	6	-5	-2	-4	-1	-2	2
-18	-21	22	19	7	-1	-12	-25
8	-10	-2	3	-1	-2	2	17
14	2	-13	-7	-4	-3	-1	-5
4	-2	-1	0	1	5	-2	-7
-17	-6	3	-1	-1	-3	-3	-15
-9	-36	-21	-15	-6	-6	-7	-15
25	6	-1	-7	-1	2	9	32
-3	9	-3	-5	-2	3	5	5
-15	17	-1	-12	-4	-8	-7	-14
5	-19	7	18	1	2	3	6
3	20	4	-4	1	-2	-13	-18
10	-5	27	9	2	1	-2	1
6	16	-6	-12	-4	-2	3	7
10	20	13	3	-1	-3	-1	3
4	3	-22	-8	-4	1	5	6
14	13	2	0	1	7	5	5
-1	4	-10	-12	-7	-6	-8	-15
1	-24	-18	0	2	3	2	8
9	35	29	8	3	2	-3	0
-2	2	-1	-6	-6	-3	-2	-2
-1	0	-3	-5	-6	-6	-6	-1
-6	-16	2	6	2	5	4	3
1	-13	-8	-4	-6	1	-1	1
7	20	24	9	2	1	4	6
-2	9	15	3	-1	2	4	3
-5	-8	-6	-5	-2	-2	-1	-1
4	2	6	1	-2	-1	-1	1
7	-13	-30	-11	-4	-4	-6	-8
-6	-3	1	3	1	2	4	2
-10	-13	-4	-2	-4	-5	-4	-5
-8	-1	-5	12	3	6	8	9
-7	-2	-5	-6	-6	-3	-2	-4
-1	-2	-4	-3	1	0	2	1
3	2	4	1	-1	-1	-1	1
1	-4	-4	4	4	3	-2	-5
6	7	0	-1	0	0	1	7
-9	-24	2	2	2	1	2	-1
1	2	10	5	-1	-1	-4	-7
-3	-7	0	5	-1	-3	-2	-5
-1	8	7	-2	-2	-3	1	-2
-9	-17	-4	-3	-2	-2	-4	-15
-2	5	2	0	0	-1	-4	-10
-15	-2	-5	-3	-5	-4	-3	-6
-6	-6	11	4	0	2	1	2
-4	0	-5	-1	1	2	4	5
3	-3	-2	-4	-3	-1	2	6
6	12	13	7	3	0	-5	-8
-3	-1	5	-2	0	0	0	0
-1	4	-6	-9	-3	-4	-2	-1
4	0	9	8	4	1	-3	1
-5	-6	-3	0	1	3	3	0
2	-8	-4	-1	-4	-2	-1	-4
-5	-7	12	0	-1	0	-4	-8
2	12	4	-5	-2	-2	1	8
-6	1	1	-2	0	1	1	-3
17	10	8	8	4	3	4	12
-2	8	-9	-6	-3	-4	-1	4
-5	4	0	4	2	2	0	-4
3	8	12	9	1	2	1	3
-2	-3	4	-1	-2	1	2	-2
0	-5	-2	-1	1	2	-4	-5
-10	-13	0	2	1	2	7	8
-2	-6	-6	-6	-5	-4	-5	-5
-2	2	10	4	2	-2	-2	-7
-9	-11	0	6	-2	-3	-2	-7
-2	4	-2	-2	0	-2	-6	-5
6	2	-4	-3	-2	0	2	1
14	21	6	-2	-1	-1	4	9
2	-10	-4	-2	-2	0	-1	1
2	5	10	2	0	5	5	3
8	12	3	-2	-1	-2	1	6
8	-4	-24	-9	-5	-5	-7	0
-7	-7	0	3	1	-2	3	4
13	18	10	-1	-3	-4	0	9
-12	-28	5	4	2	2	0	0
-10	-20	-10	-10	-3	5	2	2
-16	4	16	14	5	2	-5	-12
2	6	6	1	-2	-2	-2	-6
-3	12	20	-1	-2	-4	-8	-6
7	-6	-24	-16	-1	-2	2	0
3	7	6	-1	-2	-5	-4	-5
0	5	3	1	2	-4	-3	-2
-3	-7	2	-2	-6	-7	-4	-5
10	16	7	9	1	-2	-3	-1
-7	-4	-1	0	-1	-5	-5	-4
-8	-2	-2	-6	-4	-2	-6	-5
6	5	5	8	5	4	7	8
-8	-4	-4	-5	-1	0	-3	-11
-7	-5	-2	3	-1	-8	-7	-8
6	8	3	0	0	-1	1	6
-1	-6	-4	4	2	7	4	-2
0	6	5	1	1	0	-1	1
-3	-1	-1	-2	-2	-5	0	-5
3	22	15	6	1	3	1	-1
2	-7	-10	-2	0	0	-1	0
-7	-5	-2	-4	-4	-5	-5	-7
3	-4	-5	2	0	4	2	5
0	7	3	2	2	0	2	2
4	5	-14	-6	-2	-2	0	-1
2	-3	-12	0	-1	1	1	1
-3	5	8	1	-1	-2	-2	-2
-3	5	8	1	-1	-2	-2	-2
-3	-2	-4	-10	-1	0	0	-2
-5	-4	22	4	2	-2	-1	-4
5	17	23	17	4	2	1	1
1	3	7	0	0	2	0	2
-2	3	12	1	1	2	-1	-2
-7	-6	-4	-8	-5	-7	-5	-5
-5	-9	-11	-7	-1	-4	-1	-5
-9	8	3	5	-2	-4	-4	-9
-2	-9	8	1	-1	-1	-1	1
1	2	1	-7	-1	-1	0	0
1	3	8	4	2	1	1	3
-4	2	-1	-3	-4	-6	-3	0
-7	-2	9	-2	-3	-4	-6	-5
-1	2	-5	-7	-6	-5	-6	-5
0	-7	-3	-3	-1	-1	-2	-2
5	10	1	0	1	1	0	1
-7	-10	1	3	1	-1	-2	-5
-7	-10	1	3	1	-1	-2	-5
0	8	5	0	-4	-5	1	4
0	8	5	0	-4	-5	1	4
2	-6	4	7	1	1	-1	1
2	-6	4	7	1	1	-1	1
-2	-12	-2	4	-1	2	1	2
-2	3	19	8	4	7	2	0
-10	-12	6	-3	-3	-4	1	4
2	10	12	4	-1	-2	0	1
-4	1	-3	-6	-4	-5	-2	-2
7	9	11	7	4	5	5	8
-4	10	-2	-7	-5	-4	-7	-4
0	16	-3	0	1	2	2	2
5	9	4	-6	-3	-1	1	2
5	9	4	-6	-3	-1	1	2
2	2	13	2	-3	-2	-5	-7
1	13	1	-2	2	-1	-1	1
-9	-12	-14	-7	-2	-1	-1	1
2	9	5	2	3	2	1	2
2	9	5	2	3	2	1	2
1	-1	2	2	-1	2	0	0
0	-17	-11	-3	-4	-3	0	-1
2	6	6	2	-1	1	1	2
2	6	6	2	-1	1	1	2
-1	11	10	-3	-3	-1	-2	-1
2	13	3	2	2	-2	2	1
3	3	-6	3	-2	1	1	3
10	-6	-3	-1	4	0	-6	-4
-1	5	4	-1	-1	2	3	2
-1	2	1	-3	-1	-2	0	-1
-3	4	10	6	-1	-1	-1	-1
-1	6	-6	-5	0	0	1	3
1	-2	-1	-1	-1	-1	1	0
-2	-9	1	-3	-2	-2	-1	-1
-5	-16	-23	-7	-5	-6	-7	-8
2	6	6	3	2	-1	1	1
4	6	8	3	1	-1	0	2
2	0	-7	-8	-3	-4	-1	-1
-3	-18	-9	-4	-3	-1	2	1
0	8	14	2	-1	0	-3	-2
0	-6	-24	-16	-3	-2	0	0
7	3	10	3	3	1	4	10
-1	0	15	5	0	-3	-3	-5
0	-1	-4	-1	-1	-1	1	1
-2	-4	12	6	3	1	0	-3
1	-2	-10	-1	1	0	1	0
-2	-9	15	11	-1	0	0	-2
6	5	2	2	0	1	0	8
0	12	11	-1	-2	2	0	0
-4	7	5	-2	-1	-2	-2	-3
-3	1	-17	-10	-4	-2	-3	-2
-2	-1	-2	-5	-3	-2	-2	-2
-1	4	5	7	2	0	0	-4
-1	2	2	0	0	-3	0	-1
-3	2	4	-4	-2	-3	-4	-7
0	3	7	0	1	2	-3	-8
1	-5	-5	0	-4	-2	0	3
-5	-14	-6	-2	0	3	2	4
5	5	-3	-3	-1	-1	-2	-1
14	7	1	-6	0	1	0	0
0	-5	-9	-4	-1	-3	-2	-2
1	20	3	1	-3	-2	-2	-2
1	9	-1	-1	-2	-2	1	2
[truncated: 999 more rows]
