# Supplementary material for: Flexible Virtual Reality System for Neurorehabilitation and Quality of Life Improvement
Source: Sensors (Basel). 2020 Oct 23;20(21):6045. doi: 10.3390/s20216045 (PMC7672612; doi:10.3390/s20216045)
Supplement: Supplementary file 1 [file sensors-20-06045-s001.zip › S4_EMG/User3/WhackAMole.txt]

0	0	0	0	0	0	0	0
0	0	0	0	0	0	0	0
2	7	7	7	3	2	-32	2
-1	-8	-12	-7	-3	-1	-8	0
-1	-8	-12	-7	-3	-1	-8	0
-1	-8	-12	-7	-3	-1	-8	0
-1	-8	-12	-7	-3	-1	-8	0
-2	-8	-7	-4	0	-4	16	-3
-2	-8	-7	-4	0	-4	16	-3
-6	-12	-28	-12	-3	-3	-14	-2
-6	-12	-28	-12	-3	-3	-14	-2
5	11	10	8	6	1	-15	3
5	11	10	8	6	1	-15	3
1	-7	-11	1	1	0	7	2
-3	0	3	2	-4	0	-22	3
2	-2	4	8	-1	2	-14	2
-2	2	-3	0	4	1	23	0
-2	2	-3	0	4	1	23	0
-2	2	-3	0	4	1	23	0
-2	2	-3	0	4	1	23	0
4	21	28	12	5	5	-35	4
0	2	6	2	-3	0	-12	-3
0	2	6	2	-3	0	-12	-3
0	3	-4	-2	-5	-2	-34	-4
0	-8	-10	-3	4	-1	27	0
-1	0	-1	-1	-3	-2	-16	-1
-1	0	-1	-1	-3	-2	-16	-1
0	-1	-2	-2	-3	1	-31	1
0	5	9	3	3	1	25	1
0	-1	-4	-1	-2	0	-8	-1
-3	-1	0	1	1	2	-23	2
-3	-1	0	1	1	2	-23	2
-1	6	3	0	-2	-1	-8	-3
-1	6	3	0	-2	-1	-8	-3
-2	2	-4	-1	0	-2	21	-3
-2	2	-4	-1	0	-2	21	-3
4	4	14	9	7	2	12	2
0	-1	-4	-1	4	1	18	1
0	-2	5	2	1	-1	-27	0
-2	-2	-1	-1	0	1	-25	-2
-1	0	2	0	-4	0	-25	-1
0	3	8	5	-4	-2	-28	2
1	7	5	3	1	2	-7	2
-3	-8	-6	-5	-6	-2	-30	0
-1	-9	-1	-1	0	0	-33	1
-1	2	3	4	0	-1	-6	-1
1	4	4	2	0	2	-8	4
-1	-3	-2	-1	1	1	0	-1
-1	-4	-1	-7	-3	-3	8	-3
2	3	10	3	0	0	-17	5
-3	2	-4	3	-5	-1	-43	0
-3	2	-4	3	-5	-1	-43	0
-1	-2	3	-3	-1	0	0	-1
2	1	5	3	-2	1	-36	2
3	13	25	11	7	1	13	0
3	13	25	11	7	1	13	0
-1	0	0	0	-1	-2	-14	-1
-2	-4	-11	-6	-3	-2	-6	-2
0	5	10	6	-1	-1	-8	-1
0	5	10	6	-1	-1	-8	-1
0	5	10	6	-1	-1	-8	-1
0	5	10	6	-1	-1	-8	-1
-1	-1	0	-1	-4	-2	-19	0
-1	-2	-1	0	-2	0	-10	-2
-1	-2	-1	0	-2	0	-10	-2
-1	-2	-1	0	-2	0	-10	-2
-1	-2	-1	0	-2	0	-10	-2
-3	-2	1	0	1	-5	1	0
-3	-2	1	0	1	-5	1	0
-3	-6	-2	-1	-2	0	-16	2
0	-1	0	-3	-3	-1	-26	0
0	-1	0	-3	-3	-1	-26	0
-3	-1	-2	-1	-2	-1	-11	-6
-3	-1	-2	-1	-2	-1	-11	-6
0	0	0	0	-1	2	-24	2
0	0	0	0	-1	2	-24	2
0	-4	-3	-1	0	3	-15	2
0	-4	-3	-1	0	3	-15	2
0	-4	-3	-1	0	3	-15	2
0	-4	-3	-1	0	3	-15	2
0	-4	-3	-1	0	3	-15	2
2	-8	-23	-11	-7	-1	-13	1
2	-8	-23	-11	-7	-1	-13	1
2	-8	-23	-11	-7	-1	-13	1
2	-8	-23	-11	-7	-1	-13	1
2	-8	-23	-11	-7	-1	-13	1
2	-8	-23	-11	-7	-1	-13	1
0	7	7	1	-3	-2	-14	-4
-1	-3	-2	-2	-4	-2	-21	-7
-1	-3	-2	-2	-4	-2	-21	-7
1	2	-5	-2	-2	0	-13	-2
1	2	-5	-2	-2	0	-13	-2
1	2	-5	-2	-2	0	-13	-2
0	1	2	3	7	2	24	-1
0	1	2	3	7	2	24	-1
-2	-1	1	0	-2	-1	-17	-3
-2	-8	-5	-3	-1	-2	-14	4
-2	-8	-5	-3	-1	-2	-14	4
3	8	-2	1	2	-2	4	0
2	3	9	5	-2	0	6	1
2	3	9	5	-2	0	6	1
0	0	-2	-1	0	-3	-13	0
-4	-4	-2	-3	-2	-1	-13	-2
0	-2	-1	1	0	1	-4	1
3	10	16	5	-1	-1	-10	4
0	-1	-1	0	-5	-1	-4	-1
-1	-1	-2	-2	0	0	6	0
-1	-1	-2	-2	0	0	6	0
0	1	-3	-3	0	-5	12	-7
0	1	-3	-3	0	-5	12	-7
0	1	-3	-3	0	-5	12	-7
0	1	-3	-3	0	-5	12	-7
-3	-3	-3	-2	-1	-2	3	-5
0	2	9	1	0	-1	-18	-3
0	2	9	1	0	-1	-18	-3
0	2	9	1	0	-1	-18	-3
0	2	9	1	0	-1	-18	-3
0	2	9	1	0	-1	-18	-3
0	2	9	1	0	-1	-18	-3
-1	-8	-10	-8	-3	-3	9	-3
-1	-8	-10	-8	-3	-3	9	-3
-1	-8	-10	-8	-3	-3	9	-3
-1	-8	-10	-8	-3	-3	9	-3
-1	-8	-10	-8	-3	-3	9	-3
-1	-8	-10	-8	-3	-3	9	-3
-1	-8	-10	-8	-3	-3	9	-3
-1	-8	-10	-8	-3	-3	9	-3
-1	-8	-10	-8	-3	-3	9	-3
-1	-8	-10	-8	-3	-3	9	-3
-1	-8	-10	-8	-3	-3	9	-3
-1	-8	-10	-8	-3	-3	9	-3
-1	-8	-10	-8	-3	-3	9	-3
-1	-8	-10	-8	-3	-3	9	-3
-1	-8	-10	-8	-3	-3	9	-3
-1	-8	-10	-8	-3	-3	9	-3
-1	-8	-10	-8	-3	-3	9	-3
-1	-8	-10	-8	-3	-3	9	-3
-1	-8	-10	-8	-3	-3	9	-3
-1	-8	-10	-8	-3	-3	9	-3
-1	-8	-10	-8	-3	-3	9	-3
-1	-8	-10	-8	-3	-3	9	-3
-1	-8	-10	-8	-3	-3	9	-3
-1	-8	-10	-8	-3	-3	9	-3
-1	-8	-10	-8	-3	-3	9	-3
-1	-8	-10	-8	-3	-3	9	-3
-1	-8	-10	-8	-3	-3	9	-3
-1	-8	-10	-8	-3	-3	9	-3
-1	-8	-10	-8	-3	-3	9	-3
-1	-8	-10	-8	-3	-3	9	-3
-1	-8	-10	-8	-3	-3	9	-3
-1	-8	-10	-8	-3	-3	9	-3
-1	-8	-10	-8	-3	-3	9	-3
-1	-8	-10	-8	-3	-3	9	-3
-1	-8	-10	-8	-3	-3	9	-3
-1	-8	-10	-8	-3	-3	9	-3
-1	-8	-10	-8	-3	-3	9	-3
-1	-8	-10	-8	-3	-3	9	-3
-1	-8	-10	-8	-3	-3	9	-3
-1	-8	-10	-8	-3	-3	9	-3
-1	-8	-10	-8	-3	-3	9	-3
-1	-8	-10	-8	-3	-3	9	-3
-1	-8	-10	-8	-3	-3	9	-3
-1	-8	-10	-8	-3	-3	9	-3
-1	-8	-10	-8	-3	-3	9	-3
-1	-8	-10	-8	-3	-3	9	-3
-1	-8	-10	-8	-3	-3	9	-3
-1	-8	-10	-8	-3	-3	9	-3
-1	-8	-10	-8	-3	-3	9	-3
-1	-8	-10	-8	-3	-3	9	-3
-1	-8	-10	-8	-3	-3	9	-3
-1	-8	-10	-8	-3	-3	9	-3
-1	-8	-10	-8	-3	-3	9	-3
-1	-8	-10	-8	-3	-3	9	-3
-1	-8	-10	-8	-3	-3	9	-3
-1	-8	-10	-8	-3	-3	9	-3
-1	-8	-10	-8	-3	-3	9	-3
-1	-8	-10	-8	-3	-3	9	-3
-1	-8	-10	-8	-3	-3	9	-3
-1	-8	-10	-8	-3	-3	9	-3
-1	-8	-10	-8	-3	-3	9	-3
-1	-8	-10	-8	-3	-3	9	-3
-1	-8	-10	-8	-3	-3	9	-3
-1	-8	-10	-8	-3	-3	9	-3
-1	-8	-10	-8	-3	-3	9	-3
-1	-8	-10	-8	-3	-3	9	-3
-1	-8	-10	-8	-3	-3	9	-3
-1	-8	-10	-8	-3	-3	9	-3
-1	-8	-10	-8	-3	-3	9	-3
-1	-8	-10	-8	-3	-3	9	-3
-1	-8	-10	-8	-3	-3	9	-3
-1	-8	-10	-8	-3	-3	9	-3
-1	-8	-10	-8	-3	-3	9	-3
-1	-8	-10	-8	-3	-3	9	-3
-1	-8	-10	-8	-3	-3	9	-3
-1	-8	-10	-8	-3	-3	9	-3
-1	-8	-10	-8	-3	-3	9	-3
-1	-8	-10	-8	-3	-3	9	-3
-1	-8	-10	-8	-3	-3	9	-3
-1	-8	-10	-8	-3	-3	9	-3
-1	-8	-10	-8	-3	-3	9	-3
-1	-8	-10	-8	-3	-3	9	-3
-1	-8	-10	-8	-3	-3	9	-3
-1	-8	-10	-8	-3	-3	9	-3
-1	-8	-10	-8	-3	-3	9	-3
-1	-8	-10	-8	-3	-3	9	-3
-1	-8	-10	-8	-3	-3	9	-3
-1	-8	-10	-8	-3	-3	9	-3
-1	-8	-10	-8	-3	-3	9	-3
-1	-8	-10	-8	-3	-3	9	-3
-1	-8	-10	-8	-3	-3	9	-3
-1	-8	-10	-8	-3	-3	9	-3
-1	-8	-10	-8	-3	-3	9	-3
-1	-8	-10	-8	-3	-3	9	-3
-1	-8	-10	-8	-3	-3	9	-3
-1	-8	-10	-8	-3	-3	9	-3
-1	-8	-10	-8	-3	-3	9	-3
-1	-8	-10	-8	-3	-3	9	-3
-1	-8	-10	-8	-3	-3	9	-3
-1	-8	-10	-8	-3	-3	9	-3
-1	-8	-10	-8	-3	-3	9	-3
-1	-8	-10	-8	-3	-3	9	-3
-1	-8	-10	-8	-3	-3	9	-3
-1	-8	-10	-8	-3	-3	9	-3
-1	-8	-10	-8	-3	-3	9	-3
-1	-8	-10	-8	-3	-3	9	-3
-1	-8	-10	-8	-3	-3	9	-3
-1	-8	-10	-8	-3	-3	9	-3
-1	-8	-10	-8	-3	-3	9	-3
-1	-8	-10	-8	-3	-3	9	-3
-1	-8	-10	-8	-3	-3	9	-3
-1	-8	-10	-8	-3	-3	9	-3
-1	-8	-10	-8	-3	-3	9	-3
-1	-8	-10	-8	-3	-3	9	-3
-1	-8	-10	-8	-3	-3	9	-3
-1	-8	-10	-8	-3	-3	9	-3
-1	-8	-10	-8	-3	-3	9	-3
-1	-8	-10	-8	-3	-3	9	-3
-1	-8	-10	-8	-3	-3	9	-3
-1	-8	-10	-8	-3	-3	9	-3
-1	-8	-10	-8	-3	-3	9	-3
-1	-8	-10	-8	-3	-3	9	-3
-1	-8	-10	-8	-3	-3	9	-3
-1	-8	-10	-8	-3	-3	9	-3
-1	-8	-10	-8	-3	-3	9	-3
-1	-8	-10	-8	-3	-3	9	-3
-1	-8	-10	-8	-3	-3	9	-3
-1	-8	-10	-8	-3	-3	9	-3
-1	-8	-10	-8	-3	-3	9	-3
-1	-8	-10	-8	-3	-3	9	-3
-1	-8	-10	-8	-3	-3	9	-3
-1	-8	-10	-8	-3	-3	9	-3
-1	-8	-10	-8	-3	-3	9	-3
-1	-8	-10	-8	-3	-3	9	-3
-1	-8	-10	-8	-3	-3	9	-3
-1	-8	-10	-8	-3	-3	9	-3
-1	-8	-10	-8	-3	-3	9	-3
-1	-8	-10	-8	-3	-3	9	-3
-1	-8	-10	-8	-3	-3	9	-3
-1	-8	-10	-8	-3	-3	9	-3
-1	-8	-10	-8	-3	-3	9	-3
-1	-8	-10	-8	-3	-3	9	-3
-1	-8	-10	-8	-3	-3	9	-3
-1	-8	-10	-8	-3	-3	9	-3
-1	-8	-10	-8	-3	-3	9	-3
-1	-8	-10	-8	-3	-3	9	-3
-1	-8	-10	-8	-3	-3	9	-3
-1	-8	-10	-8	-3	-3	9	-3
-1	-8	-10	-8	-3	-3	9	-3
-1	-8	-10	-8	-3	-3	9	-3
-1	-8	-10	-8	-3	-3	9	-3
-1	-8	-10	-8	-3	-3	9	-3
-1	-8	-10	-8	-3	-3	9	-3
-1	-8	-10	-8	-3	-3	9	-3
-1	-8	-10	-8	-3	-3	9	-3
-1	-8	-10	-8	-3	-3	9	-3
-1	-8	-10	-8	-3	-3	9	-3
-1	-8	-10	-8	-3	-3	9	-3
-1	-8	-10	-8	-3	-3	9	-3
-1	-8	-10	-8	-3	-3	9	-3
-1	-8	-10	-8	-3	-3	9	-3
-1	-8	-10	-8	-3	-3	9	-3
-1	-8	-10	-8	-3	-3	9	-3
-1	-8	-10	-8	-3	-3	9	-3
-1	-8	-10	-8	-3	-3	9	-3
-1	-8	-10	-8	-3	-3	9	-3
-1	-8	-10	-8	-3	-3	9	-3
-1	-8	-10	-8	-3	-3	9	-3
-1	-8	-10	-8	-3	-3	9	-3
-1	-8	-10	-8	-3	-3	9	-3
-1	-8	-10	-8	-3	-3	9	-3
-1	-8	-10	-8	-3	-3	9	-3
-1	-8	-10	-8	-3	-3	9	-3
-1	-8	-10	-8	-3	-3	9	-3
-1	-8	-10	-8	-3	-3	9	-3
-1	-8	-10	-8	-3	-3	9	-3
-1	-8	-10	-8	-3	-3	9	-3
-1	-8	-10	-8	-3	-3	9	-3
-1	-8	-10	-8	-3	-3	9	-3
-1	-8	-10	-8	-3	-3	9	-3
-1	-8	-10	-8	-3	-3	9	-3
-1	-8	-10	-8	-3	-3	9	-3
-1	-8	-10	-8	-3	-3	9	-3
-1	-8	-10	-8	-3	-3	9	-3
-1	-8	-10	-8	-3	-3	9	-3
-1	-8	-10	-8	-3	-3	9	-3
-1	-8	-10	-8	-3	-3	9	-3
-1	-8	-10	-8	-3	-3	9	-3
-1	-8	-10	-8	-3	-3	9	-3
-1	-8	-10	-8	-3	-3	9	-3
-1	-8	-10	-8	-3	-3	9	-3
-1	-8	-10	-8	-3	-3	9	-3
-1	-8	-10	-8	-3	-3	9	-3
-1	-8	-10	-8	-3	-3	9	-3
-1	-8	-10	-8	-3	-3	9	-3
-1	-8	-10	-8	-3	-3	9	-3
-1	-8	-10	-8	-3	-3	9	-3
-1	-8	-10	-8	-3	-3	9	-3
-1	-8	-10	-8	-3	-3	9	-3
-1	-8	-10	-8	-3	-3	9	-3
-1	-8	-10	-8	-3	-3	9	-3
-1	-8	-10	-8	-3	-3	9	-3
-1	-8	-10	-8	-3	-3	9	-3
-1	-8	-10	-8	-3	-3	9	-3
-1	-8	-10	-8	-3	-3	9	-3
-1	-8	-10	-8	-3	-3	9	-3
-1	-8	-10	-8	-3	-3	9	-3
-1	-8	-10	-8	-3	-3	9	-3
-1	-8	-10	-8	-3	-3	9	-3
-1	-8	-10	-8	-3	-3	9	-3
-1	-8	-10	-8	-3	-3	9	-3
-1	-8	-10	-8	-3	-3	9	-3
-1	-8	-10	-8	-3	-3	9	-3
-1	-8	-10	-8	-3	-3	9	-3
-1	-8	-10	-8	-3	-3	9	-3
-1	-8	-10	-8	-3	-3	9	-3
-1	-8	-10	-8	-3	-3	9	-3
-1	-8	-10	-8	-3	-3	9	-3
-1	-8	-10	-8	-3	-3	9	-3
-1	-8	-10	-8	-3	-3	9	-3
-1	-8	-10	-8	-3	-3	9	-3
-1	-8	-10	-8	-3	-3	9	-3
-1	-8	-10	-8	-3	-3	9	-3
-1	-8	-10	-8	-3	-3	9	-3
-1	-8	-10	-8	-3	-3	9	-3
-1	-8	-10	-8	-3	-3	9	-3
-1	-8	-10	-8	-3	-3	9	-3
-1	-8	-10	-8	-3	-3	9	-3
-1	-8	-10	-8	-3	-3	9	-3
-1	-8	-10	-8	-3	-3	9	-3
-1	-8	-10	-8	-3	-3	9	-3
-1	-8	-10	-8	-3	-3	9	-3
-1	-8	-10	-8	-3	-3	9	-3
-1	-8	-10	-8	-3	-3	9	-3
-1	-8	-10	-8	-3	-3	9	-3
-1	-8	-10	-8	-3	-3	9	-3
-1	-8	-10	-8	-3	-3	9	-3
-1	-8	-10	-8	-3	-3	9	-3
-1	-8	-10	-8	-3	-3	9	-3
-1	-8	-10	-8	-3	-3	9	-3
-1	-8	-10	-8	-3	-3	9	-3
-1	-8	-10	-8	-3	-3	9	-3
-1	-8	-10	-8	-3	-3	9	-3
-1	-8	-10	-8	-3	-3	9	-3
-1	-8	-10	-8	-3	-3	9	-3
-1	-8	-10	-8	-3	-3	9	-3
-1	-8	-10	-8	-3	-3	9	-3
-1	-8	-10	-8	-3	-3	9	-3
-1	-8	-10	-8	-3	-3	9	-3
-1	-8	-10	-8	-3	-3	9	-3
-1	-8	-10	-8	-3	-3	9	-3
-1	-8	-10	-8	-3	-3	9	-3
-1	-8	-10	-8	-3	-3	9	-3
-1	-8	-10	-8	-3	-3	9	-3
-1	-8	-10	-8	-3	-3	9	-3
-1	-8	-10	-8	-3	-3	9	-3
-1	-8	-10	-8	-3	-3	9	-3
-1	-8	-10	-8	-3	-3	9	-3
-1	-8	-10	-8	-3	-3	9	-3
-1	-8	-10	-8	-3	-3	9	-3
-1	-8	-10	-8	-3	-3	9	-3
-1	-8	-10	-8	-3	-3	9	-3
-1	-8	-10	-8	-3	-3	9	-3
-1	-8	-10	-8	-3	-3	9	-3
-1	-8	-10	-8	-3	-3	9	-3
-1	-8	-10	-8	-3	-3	9	-3
-1	-8	-10	-8	-3	-3	9	-3
-1	-8	-10	-8	-3	-3	9	-3
-1	-8	-10	-8	-3	-3	9	-3
-1	-8	-10	-8	-3	-3	9	-3
-1	-8	-10	-8	-3	-3	9	-3
-1	-8	-10	-8	-3	-3	9	-3
-1	-8	-10	-8	-3	-3	9	-3
-1	-8	-10	-8	-3	-3	9	-3
-1	-8	-10	-8	-3	-3	9	-3
-1	-8	-10	-8	-3	-3	9	-3
-1	-8	-10	-8	-3	-3	9	-3
-1	-8	-10	-8	-3	-3	9	-3
-1	-8	-10	-8	-3	-3	9	-3
-1	-8	-10	-8	-3	-3	9	-3
-1	-8	-10	-8	-3	-3	9	-3
-1	-8	-10	-8	-3	-3	9	-3
-1	-8	-10	-8	-3	-3	9	-3
-1	-8	-10	-8	-3	-3	9	-3
-1	-8	-10	-8	-3	-3	9	-3
-1	-8	-10	-8	-3	-3	9	-3
-1	-8	-10	-8	-3	-3	9	-3
-1	-8	-10	-8	-3	-3	9	-3
-1	-8	-10	-8	-3	-3	9	-3
-1	-8	-10	-8	-3	-3	9	-3
-1	-8	-10	-8	-3	-3	9	-3
-1	-8	-10	-8	-3	-3	9	-3
-1	-8	-10	-8	-3	-3	9	-3
-1	-8	-10	-8	-3	-3	9	-3
-1	-8	-10	-8	-3	-3	9	-3
-1	-8	-10	-8	-3	-3	9	-3
-1	-8	-10	-8	-3	-3	9	-3
-1	-8	-10	-8	-3	-3	9	-3
-1	-8	-10	-8	-3	-3	9	-3
-1	-8	-10	-8	-3	-3	9	-3
-1	-8	-10	-8	-3	-3	9	-3
-1	-8	-10	-8	-3	-3	9	-3
-1	-8	-10	-8	-3	-3	9	-3
-1	-8	-10	-8	-3	-3	9	-3
-1	-8	-10	-8	-3	-3	9	-3
-1	-8	-10	-8	-3	-3	9	-3
-1	-8	-10	-8	-3	-3	9	-3
-1	-8	-10	-8	-3	-3	9	-3
-1	-8	-10	-8	-3	-3	9	-3
-1	-8	-10	-8	-3	-3	9	-3
-1	-8	-10	-8	-3	-3	9	-3
-1	-8	-10	-8	-3	-3	9	-3
-1	-8	-10	-8	-3	-3	9	-3
-1	-8	-10	-8	-3	-3	9	-3
-1	-8	-10	-8	-3	-3	9	-3
-1	-8	-10	-8	-3	-3	9	-3
-1	-8	-10	-8	-3	-3	9	-3
-1	-8	-10	-8	-3	-3	9	-3
-1	-8	-10	-8	-3	-3	9	-3
-1	-8	-10	-8	-3	-3	9	-3
-1	-8	-10	-8	-3	-3	9	-3
-1	-8	-10	-8	-3	-3	9	-3
-1	-8	-10	-8	-3	-3	9	-3
-1	-8	-10	-8	-3	-3	9	-3
-1	-8	-10	-8	-3	-3	9	-3
-1	-8	-10	-8	-3	-3	9	-3
-1	-8	-10	-8	-3	-3	9	-3
-1	-8	-10	-8	-3	-3	9	-3
-1	-8	-10	-8	-3	-3	9	-3
-1	-8	-10	-8	-3	-3	9	-3
-1	-8	-10	-8	-3	-3	9	-3
-1	-8	-10	-8	-3	-3	9	-3
-1	-8	-10	-8	-3	-3	9	-3
-1	-8	-10	-8	-3	-3	9	-3
-1	-8	-10	-8	-3	-3	9	-3
-1	-8	-10	-8	-3	-3	9	-3
-1	-8	-10	-8	-3	-3	9	-3
-1	-8	-10	-8	-3	-3	9	-3
-1	-8	-10	-8	-3	-3	9	-3
-1	-8	-10	-8	-3	-3	9	-3
-1	-8	-10	-8	-3	-3	9	-3
-1	-8	-10	-8	-3	-3	9	-3
-1	-8	-10	-8	-3	-3	9	-3
-1	-8	-10	-8	-3	-3	9	-3
-1	-8	-10	-8	-3	-3	9	-3
-1	-8	-10	-8	-3	-3	9	-3
-1	-8	-10	-8	-3	-3	9	-3
-1	-8	-10	-8	-3	-3	9	-3
-1	-8	-10	-8	-3	-3	9	-3
-1	-8	-10	-8	-3	-3	9	-3
-1	-8	-10	-8	-3	-3	9	-3
-1	-8	-10	-8	-3	-3	9	-3
-1	-8	-10	-8	-3	-3	9	-3
-1	-8	-10	-8	-3	-3	9	-3
-1	-8	-10	-8	-3	-3	9	-3
-1	-8	-10	-8	-3	-3	9	-3
-1	-8	-10	-8	-3	-3	9	-3
-1	-8	-10	-8	-3	-3	9	-3
-1	-8	-10	-8	-3	-3	9	-3
-1	-8	-10	-8	-3	-3	9	-3
-1	-8	-10	-8	-3	-3	9	-3
-1	-8	-10	-8	-3	-3	9	-3
-1	-8	-10	-8	-3	-3	9	-3
-1	-8	-10	-8	-3	-3	9	-3
-1	-8	-10	-8	-3	-3	9	-3
-1	-8	-10	-8	-3	-3	9	-3
-1	-8	-10	-8	-3	-3	9	-3
-1	-8	-10	-8	-3	-3	9	-3
-1	-8	-10	-8	-3	-3	9	-3
-1	-8	-10	-8	-3	-3	9	-3
-1	-8	-10	-8	-3	-3	9	-3
-1	-8	-10	-8	-3	-3	9	-3
-1	-8	-10	-8	-3	-3	9	-3
-1	-8	-10	-8	-3	-3	9	-3
-1	-8	-10	-8	-3	-3	9	-3
-1	-8	-10	-8	-3	-3	9	-3
-1	-8	-10	-8	-3	-3	9	-3
-1	-8	-10	-8	-3	-3	9	-3
-1	-8	-10	-8	-3	-3	9	-3
-1	-8	-10	-8	-3	-3	9	-3
-1	-8	-10	-8	-3	-3	9	-3
-1	-8	-10	-8	-3	-3	9	-3
-1	-8	-10	-8	-3	-3	9	-3
-1	-8	-10	-8	-3	-3	9	-3
-1	-8	-10	-8	-3	-3	9	-3
-1	-8	-10	-8	-3	-3	9	-3
-1	-8	-10	-8	-3	-3	9	-3
-1	-8	-10	-8	-3	-3	9	-3
-1	-8	-10	-8	-3	-3	9	-3
-1	-8	-10	-8	-3	-3	9	-3
-1	-8	-10	-8	-3	-3	9	-3
-1	-8	-10	-8	-3	-3	9	-3
-1	-8	-10	-8	-3	-3	9	-3
-1	-8	-10	-8	-3	-3	9	-3
-1	-8	-10	-8	-3	-3	9	-3
-1	-8	-10	-8	-3	-3	9	-3
-1	-8	-10	-8	-3	-3	9	-3
-1	-8	-10	-8	-3	-3	9	-3
-1	-8	-10	-8	-3	-3	9	-3
-1	-8	-10	-8	-3	-3	9	-3
-1	-8	-10	-8	-3	-3	9	-3
-1	-8	-10	-8	-3	-3	9	-3
-1	-8	-10	-8	-3	-3	9	-3
-1	-8	-10	-8	-3	-3	9	-3
-1	-8	-10	-8	-3	-3	9	-3
-1	-8	-10	-8	-3	-3	9	-3
-1	-8	-10	-8	-3	-3	9	-3
-1	-8	-10	-8	-3	-3	9	-3
-1	-8	-10	-8	-3	-3	9	-3
-1	-8	-10	-8	-3	-3	9	-3
-1	-8	-10	-8	-3	-3	9	-3
-1	-8	-10	-8	-3	-3	9	-3
-1	-8	-10	-8	-3	-3	9	-3
-1	-8	-10	-8	-3	-3	9	-3
-1	-8	-10	-8	-3	-3	9	-3
-1	-8	-10	-8	-3	-3	9	-3
-1	-8	-10	-8	-3	-3	9	-3
-1	-8	-10	-8	-3	-3	9	-3
-1	-8	-10	-8	-3	-3	9	-3
-1	-8	-10	-8	-3	-3	9	-3
-1	-8	-10	-8	-3	-3	9	-3
-1	-8	-10	-8	-3	-3	9	-3
-1	-8	-10	-8	-3	-3	9	-3
-1	-8	-10	-8	-3	-3	9	-3
-1	-8	-10	-8	-3	-3	9	-3
-1	-8	-10	-8	-3	-3	9	-3
-1	-8	-10	-8	-3	-3	9	-3
-1	-8	-10	-8	-3	-3	9	-3
-1	-8	-10	-8	-3	-3	9	-3
-1	-8	-10	-8	-3	-3	9	-3
-1	-8	-10	-8	-3	-3	9	-3
-1	-8	-10	-8	-3	-3	9	-3
-1	-8	-10	-8	-3	-3	9	-3
-1	-8	-10	-8	-3	-3	9	-3
-1	-8	-10	-8	-3	-3	9	-3
-1	-8	-10	-8	-3	-3	9	-3
-1	-8	-10	-8	-3	-3	9	-3
-1	-8	-10	-8	-3	-3	9	-3
-1	-8	-10	-8	-3	-3	9	-3
-1	-8	-10	-8	-3	-3	9	-3
-1	-8	-10	-8	-3	-3	9	-3
-1	-8	-10	-8	-3	-3	9	-3
-1	-8	-10	-8	-3	-3	9	-3
-1	-8	-10	-8	-3	-3	9	-3
-1	-8	-10	-8	-3	-3	9	-3
-1	-8	-10	-8	-3	-3	9	-3
-1	-8	-10	-8	-3	-3	9	-3
-1	-8	-10	-8	-3	-3	9	-3
-1	-8	-10	-8	-3	-3	9	-3
-1	-8	-10	-8	-3	-3	9	-3
-1	-8	-10	-8	-3	-3	9	-3
-1	-8	-10	-8	-3	-3	9	-3
-1	-8	-10	-8	-3	-3	9	-3
-1	-8	-10	-8	-3	-3	9	-3
-1	-8	-10	-8	-3	-3	9	-3
-1	-8	-10	-8	-3	-3	9	-3
-1	-8	-10	-8	-3	-3	9	-3
-1	-8	-10	-8	-3	-3	9	-3
-1	-8	-10	-8	-3	-3	9	-3
-1	-8	-10	-8	-3	-3	9	-3
-1	-8	-10	-8	-3	-3	9	-3
-1	-8	-10	-8	-3	-3	9	-3
-1	-8	-10	-8	-3	-3	9	-3
-1	-8	-10	-8	-3	-3	9	-3
-1	-8	-10	-8	-3	-3	9	-3
-1	-8	-10	-8	-3	-3	9	-3
-1	-8	-10	-8	-3	-3	9	-3
-1	-8	-10	-8	-3	-3	9	-3
-1	-8	-10	-8	-3	-3	9	-3
-1	-8	-10	-8	-3	-3	9	-3
-1	-8	-10	-8	-3	-3	9	-3
-1	-8	-10	-8	-3	-3	9	-3
-1	-8	-10	-8	-3	-3	9	-3
-1	-8	-10	-8	-3	-3	9	-3
-1	-8	-10	-8	-3	-3	9	-3
-1	-8	-10	-8	-3	-3	9	-3
-1	-8	-10	-8	-3	-3	9	-3
-1	-8	-10	-8	-3	-3	9	-3
-1	-8	-10	-8	-3	-3	9	-3
-1	-8	-10	-8	-3	-3	9	-3
-1	-8	-10	-8	-3	-3	9	-3
-1	-8	-10	-8	-3	-3	9	-3
-1	-8	-10	-8	-3	-3	9	-3
-1	-8	-10	-8	-3	-3	9	-3
-1	-8	-10	-8	-3	-3	9	-3
-1	-8	-10	-8	-3	-3	9	-3
-1	-8	-10	-8	-3	-3	9	-3
-1	-8	-10	-8	-3	-3	9	-3
-1	-8	-10	-8	-3	-3	9	-3
-1	-8	-10	-8	-3	-3	9	-3
-1	-8	-10	-8	-3	-3	9	-3
-1	-8	-10	-8	-3	-3	9	-3
-1	-8	-10	-8	-3	-3	9	-3
-1	-8	-10	-8	-3	-3	9	-3
-1	-8	-10	-8	-3	-3	9	-3
-1	-8	-10	-8	-3	-3	9	-3
-1	-8	-10	-8	-3	-3	9	-3
-1	-8	-10	-8	-3	-3	9	-3
-1	-8	-10	-8	-3	-3	9	-3
-1	-8	-10	-8	-3	-3	9	-3
-1	-8	-10	-8	-3	-3	9	-3
-1	-8	-10	-8	-3	-3	9	-3
-1	-8	-10	-8	-3	-3	9	-3
-1	-8	-10	-8	-3	-3	9	-3
-1	-8	-10	-8	-3	-3	9	-3
-1	-8	-10	-8	-3	-3	9	-3
-1	-8	-10	-8	-3	-3	9	-3
-1	-8	-10	-8	-3	-3	9	-3
-1	-8	-10	-8	-3	-3	9	-3
-1	-8	-10	-8	-3	-3	9	-3
-1	-8	-10	-8	-3	-3	9	-3
-1	-8	-10	-8	-3	-3	9	-3
-1	-8	-10	-8	-3	-3	9	-3
-1	-8	-10	-8	-3	-3	9	-3
-1	-8	-10	-8	-3	-3	9	-3
-1	-8	-10	-8	-3	-3	9	-3
-1	-8	-10	-8	-3	-3	9	-3
-1	-8	-10	-8	-3	-3	9	-3
-1	-8	-10	-8	-3	-3	9	-3
-1	-8	-10	-8	-3	-3	9	-3
-1	-8	-10	-8	-3	-3	9	-3
-1	-8	-10	-8	-3	-3	9	-3
-1	-8	-10	-8	-3	-3	9	-3
-1	-8	-10	-8	-3	-3	9	-3
-1	-8	-10	-8	-3	-3	9	-3
-1	-8	-10	-8	-3	-3	9	-3
-1	-8	-10	-8	-3	-3	9	-3
-1	-8	-10	-8	-3	-3	9	-3
-1	-8	-10	-8	-3	-3	9	-3
-1	-8	-10	-8	-3	-3	9	-3
-1	-8	-10	-8	-3	-3	9	-3
-1	-8	-10	-8	-3	-3	9	-3
-1	-8	-10	-8	-3	-3	9	-3
-1	-8	-10	-8	-3	-3	9	-3
-1	-8	-10	-8	-3	-3	9	-3
-1	-8	-10	-8	-3	-3	9	-3
-1	-8	-10	-8	-3	-3	9	-3
-1	-8	-10	-8	-3	-3	9	-3
-1	-8	-10	-8	-3	-3	9	-3
-1	-8	-10	-8	-3	-3	9	-3
-1	-8	-10	-8	-3	-3	9	-3
-1	-8	-10	-8	-3	-3	9	-3
-1	-8	-10	-8	-3	-3	9	-3
-1	-8	-10	-8	-3	-3	9	-3
-1	-8	-10	-8	-3	-3	9	-3
-1	-8	-10	-8	-3	-3	9	-3
-1	-8	-10	-8	-3	-3	9	-3
-1	-8	-10	-8	-3	-3	9	-3
-1	-8	-10	-8	-3	-3	9	-3
-1	-8	-10	-8	-3	-3	9	-3
-1	-8	-10	-8	-3	-3	9	-3
-1	-8	-10	-8	-3	-3	9	-3
-1	-8	-10	-8	-3	-3	9	-3
-1	-8	-10	-8	-3	-3	9	-3
-1	-8	-10	-8	-3	-3	9	-3
-1	-8	-10	-8	-3	-3	9	-3
-1	-8	-10	-8	-3	-3	9	-3
-1	-8	-10	-8	-3	-3	9	-3
-1	-8	-10	-8	-3	-3	9	-3
-1	-8	-10	-8	-3	-3	9	-3
-1	-8	-10	-8	-3	-3	9	-3
-1	-8	-10	-8	-3	-3	9	-3
-1	-8	-10	-8	-3	-3	9	-3
-1	-8	-10	-8	-3	-3	9	-3
-1	-8	-10	-8	-3	-3	9	-3
-1	-8	-10	-8	-3	-3	9	-3
-1	-8	-10	-8	-3	-3	9	-3
-1	-8	-10	-8	-3	-3	9	-3
-1	-8	-10	-8	-3	-3	9	-3
-1	-8	-10	-8	-3	-3	9	-3
-1	-8	-10	-8	-3	-3	9	-3
-1	-8	-10	-8	-3	-3	9	-3
-1	-8	-10	-8	-3	-3	9	-3
-1	-8	-10	-8	-3	-3	9	-3
-1	-8	-10	-8	-3	-3	9	-3
-1	-8	-10	-8	-3	-3	9	-3
-1	-8	-10	-8	-3	-3	9	-3
-1	-8	-10	-8	-3	-3	9	-3
-1	-8	-10	-8	-3	-3	9	-3
-1	-8	-10	-8	-3	-3	9	-3
-1	-8	-10	-8	-3	-3	9	-3
-1	-8	-10	-8	-3	-3	9	-3
-1	-8	-10	-8	-3	-3	9	-3
-1	-8	-10	-8	-3	-3	9	-3
-1	-8	-10	-8	-3	-3	9	-3
-1	-8	-10	-8	-3	-3	9	-3
-1	-8	-10	-8	-3	-3	9	-3
-1	-8	-10	-8	-3	-3	9	-3
-1	-8	-10	-8	-3	-3	9	-3
-1	-8	-10	-8	-3	-3	9	-3
-1	-8	-10	-8	-3	-3	9	-3
-1	-8	-10	-8	-3	-3	9	-3
-1	-8	-10	-8	-3	-3	9	-3
-1	-8	-10	-8	-3	-3	9	-3
-1	-8	-10	-8	-3	-3	9	-3
-1	-8	-10	-8	-3	-3	9	-3
-1	-8	-10	-8	-3	-3	9	-3
-1	-8	-10	-8	-3	-3	9	-3
-1	-8	-10	-8	-3	-3	9	-3
-1	-8	-10	-8	-3	-3	9	-3
-1	-8	-10	-8	-3	-3	9	-3
-1	-8	-10	-8	-3	-3	9	-3
-1	-8	-10	-8	-3	-3	9	-3
-1	-8	-10	-8	-3	-3	9	-3
-1	-8	-10	-8	-3	-3	9	-3
-1	-8	-10	-8	-3	-3	9	-3
-1	-8	-10	-8	-3	-3	9	-3
-1	-8	-10	-8	-3	-3	9	-3
-1	-8	-10	-8	-3	-3	9	-3
-1	-8	-10	-8	-3	-3	9	-3
-1	-8	-10	-8	-3	-3	9	-3
-1	-8	-10	-8	-3	-3	9	-3
-1	-8	-10	-8	-3	-3	9	-3
-1	-8	-10	-8	-3	-3	9	-3
-1	-8	-10	-8	-3	-3	9	-3
-1	-8	-10	-8	-3	-3	9	-3
-1	-8	-10	-8	-3	-3	9	-3
-1	-8	-10	-8	-3	-3	9	-3
-1	-8	-10	-8	-3	-3	9	-3
-1	-8	-10	-8	-3	-3	9	-3
-1	-8	-10	-8	-3	-3	9	-3
-1	-8	-10	-8	-3	-3	9	-3
-1	-8	-10	-8	-3	-3	9	-3
-1	-8	-10	-8	-3	-3	9	-3
-1	-8	-10	-8	-3	-3	9	-3
-1	-8	-10	-8	-3	-3	9	-3
-1	-8	-10	-8	-3	-3	9	-3
-1	-8	-10	-8	-3	-3	9	-3
-1	-8	-10	-8	-3	-3	9	-3
-1	-8	-10	-8	-3	-3	9	-3
-1	-8	-10	-8	-3	-3	9	-3
-1	-8	-10	-8	-3	-3	9	-3
-1	-8	-10	-8	-3	-3	9	-3
-1	-8	-10	-8	-3	-3	9	-3
-1	-8	-10	-8	-3	-3	9	-3
-1	-8	-10	-8	-3	-3	9	-3
-1	-8	-10	-8	-3	-3	9	-3
-1	-8	-10	-8	-3	-3	9	-3
-1	-8	-10	-8	-3	-3	9	-3
-1	-8	-10	-8	-3	-3	9	-3
-1	-8	-10	-8	-3	-3	9	-3
-1	-8	-10	-8	-3	-3	9	-3
-1	-8	-10	-8	-3	-3	9	-3
-1	-8	-10	-8	-3	-3	9	-3
-1	-8	-10	-8	-3	-3	9	-3
-1	-8	-10	-8	-3	-3	9	-3
-1	-8	-10	-8	-3	-3	9	-3
-1	-8	-10	-8	-3	-3	9	-3
-1	-8	-10	-8	-3	-3	9	-3
-1	-8	-10	-8	-3	-3	9	-3
-1	-8	-10	-8	-3	-3	9	-3
-1	-8	-10	-8	-3	-3	9	-3
-1	-8	-10	-8	-3	-3	9	-3
-1	-8	-10	-8	-3	-3	9	-3
-1	-8	-10	-8	-3	-3	9	-3
-1	-8	-10	-8	-3	-3	9	-3
-1	-8	-10	-8	-3	-3	9	-3
-1	-8	-10	-8	-3	-3	9	-3
-1	-8	-10	-8	-3	-3	9	-3
-1	-8	-10	-8	-3	-3	9	-3
-1	-8	-10	-8	-3	-3	9	-3
-1	-8	-10	-8	-3	-3	9	-3
-1	-8	-10	-8	-3	-3	9	-3
-1	-8	-10	-8	-3	-3	9	-3
-1	-8	-10	-8	-3	-3	9	-3
-1	-8	-10	-8	-3	-3	9	-3
-1	-8	-10	-8	-3	-3	9	-3
-1	-8	-10	-8	-3	-3	9	-3
-1	-8	-10	-8	-3	-3	9	-3
-1	-8	-10	-8	-3	-3	9	-3
-1	-8	-10	-8	-3	-3	9	-3
-1	-8	-10	-8	-3	-3	9	-3
-1	-8	-10	-8	-3	-3	9	-3
-1	-8	-10	-8	-3	-3	9	-3
-1	-8	-10	-8	-3	-3	9	-3
-1	-8	-10	-8	-3	-3	9	-3
-1	-8	-10	-8	-3	-3	9	-3
-1	-8	-10	-8	-3	-3	9	-3
-1	-8	-10	-8	-3	-3	9	-3
-1	-8	-10	-8	-3	-3	9	-3
-1	-8	-10	-8	-3	-3	9	-3
-1	-8	-10	-8	-3	-3	9	-3
-1	-8	-10	-8	-3	-3	9	-3
-1	-8	-10	-8	-3	-3	9	-3
-1	-8	-10	-8	-3	-3	9	-3
-1	-8	-10	-8	-3	-3	9	-3
-1	-8	-10	-8	-3	-3	9	-3
-1	-8	-10	-8	-3	-3	9	-3
-1	-8	-10	-8	-3	-3	9	-3
-1	-8	-10	-8	-3	-3	9	-3
-1	-8	-10	-8	-3	-3	9	-3
-1	-8	-10	-8	-3	-3	9	-3
-1	-8	-10	-8	-3	-3	9	-3
-1	-8	-10	-8	-3	-3	9	-3
-1	-8	-10	-8	-3	-3	9	-3
-1	-8	-10	-8	-3	-3	9	-3
-1	-8	-10	-8	-3	-3	9	-3
-1	-8	-10	-8	-3	-3	9	-3
-1	-8	-10	-8	-3	-3	9	-3
-1	-8	-10	-8	-3	-3	9	-3
-1	-8	-10	-8	-3	-3	9	-3
-1	-8	-10	-8	-3	-3	9	-3
-1	-8	-10	-8	-3	-3	9	-3
-1	-8	-10	-8	-3	-3	9	-3
-1	-8	-10	-8	-3	-3	9	-3
-1	-8	-10	-8	-3	-3	9	-3
-1	-8	-10	-8	-3	-3	9	-3
-1	-8	-10	-8	-3	-3	9	-3
-1	-8	-10	-8	-3	-3	9	-3
-1	-8	-10	-8	-3	-3	9	-3
-1	-8	-10	-8	-3	-3	9	-3
-1	-8	-10	-8	-3	-3	9	-3
-1	-8	-10	-8	-3	-3	9	-3
-1	-8	-10	-8	-3	-3	9	-3
-1	-8	-10	-8	-3	-3	9	-3
-1	-8	-10	-8	-3	-3	9	-3
-1	-8	-10	-8	-3	-3	9	-3
-1	-8	-10	-8	-3	-3	9	-3
-1	-8	-10	-8	-3	-3	9	-3
-1	-8	-10	-8	-3	-3	9	-3
-1	-8	-10	-8	-3	-3	9	-3
-1	-8	-10	-8	-3	-3	9	-3
-1	-8	-10	-8	-3	-3	9	-3
-1	-8	-10	-8	-3	-3	9	-3
-1	-8	-10	-8	-3	-3	9	-3
-1	-8	-10	-8	-3	-3	9	-3
-1	-8	-10	-8	-3	-3	9	-3
-1	-8	-10	-8	-3	-3	9	-3
-1	-8	-10	-8	-3	-3	9	-3
-1	-8	-10	-8	-3	-3	9	-3
-1	-8	-10	-8	-3	-3	9	-3
-1	-8	-10	-8	-3	-3	9	-3
-1	-8	-10	-8	-3	-3	9	-3
-1	-8	-10	-8	-3	-3	9	-3
-1	-8	-10	-8	-3	-3	9	-3
-1	-8	-10	-8	-3	-3	9	-3
-1	-8	-10	-8	-3	-3	9	-3
-1	-8	-10	-8	-3	-3	9	-3
-1	-8	-10	-8	-3	-3	9	-3
-1	-8	-10	-8	-3	-3	9	-3
-1	-8	-10	-8	-3	-3	9	-3
-1	-8	-10	-8	-3	-3	9	-3
-1	-8	-10	-8	-3	-3	9	-3
-1	-8	-10	-8	-3	-3	9	-3
-1	-8	-10	-8	-3	-3	9	-3
-1	-8	-10	-8	-3	-3	9	-3
-1	-8	-10	-8	-3	-3	9	-3
-1	-8	-10	-8	-3	-3	9	-3
-1	-8	-10	-8	-3	-3	9	-3
-1	-8	-10	-8	-3	-3	9	-3
-1	-8	-10	-8	-3	-3	9	-3
-1	-8	-10	-8	-3	-3	9	-3
-1	-8	-10	-8	-3	-3	9	-3
-1	-8	-10	-8	-3	-3	9	-3
-1	-8	-10	-8	-3	-3	9	-3
-1	-8	-10	-8	-3	-3	9	-3
-1	-8	-10	-8	-3	-3	9	-3
-1	-8	-10	-8	-3	-3	9	-3
-1	-8	-10	-8	-3	-3	9	-3
-1	-8	-10	-8	-3	-3	9	-3
-1	-8	-10	-8	-3	-3	9	-3
-1	-8	-10	-8	-3	-3	9	-3
-1	-8	-10	-8	-3	-3	9	-3
-1	-8	-10	-8	-3	-3	9	-3
-1	-8	-10	-8	-3	-3	9	-3
-1	-8	-10	-8	-3	-3	9	-3
-1	-8	-10	-8	-3	-3	9	-3
-1	-8	-10	-8	-3	-3	9	-3
-1	-8	-10	-8	-3	-3	9	-3
-1	-8	-10	-8	-3	-3	9	-3
-1	-8	-10	-8	-3	-3	9	-3
-1	-8	-10	-8	-3	-3	9	-3
-1	-8	-10	-8	-3	-3	9	-3
-1	-8	-10	-8	-3	-3	9	-3
-1	-8	-10	-8	-3	-3	9	-3
-1	-8	-10	-8	-3	-3	9	-3
-1	-8	-10	-8	-3	-3	9	-3
-1	-8	-10	-8	-3	-3	9	-3
-1	-8	-10	-8	-3	-3	9	-3
-1	-8	-10	-8	-3	-3	9	-3
-1	-8	-10	-8	-3	-3	9	-3
-1	-8	-10	-8	-3	-3	9	-3
-1	-8	-10	-8	-3	-3	9	-3
-1	-8	-10	-8	-3	-3	9	-3
-1	-8	-10	-8	-3	-3	9	-3
-1	-8	-10	-8	-3	-3	9	-3
-1	-8	-10	-8	-3	-3	9	-3
-1	-8	-10	-8	-3	-3	9	-3
-1	-8	-10	-8	-3	-3	9	-3
-1	-8	-10	-8	-3	-3	9	-3
-1	-8	-10	-8	-3	-3	9	-3
-1	-8	-10	-8	-3	-3	9	-3
-1	-8	-10	-8	-3	-3	9	-3
-1	-8	-10	-8	-3	-3	9	-3
-1	-8	-10	-8	-3	-3	9	-3
-1	-8	-10	-8	-3	-3	9	-3
-1	-8	-10	-8	-3	-3	9	-3
-1	-8	-10	-8	-3	-3	9	-3
-1	-8	-10	-8	-3	-3	9	-3
-1	-8	-10	-8	-3	-3	9	-3
-1	-8	-10	-8	-3	-3	9	-3
-1	-8	-10	-8	-3	-3	9	-3
-1	-8	-10	-8	-3	-3	9	-3
-1	-8	-10	-8	-3	-3	9	-3
-1	-8	-10	-8	-3	-3	9	-3
-1	-8	-10	-8	-3	-3	9	-3
-1	-8	-10	-8	-3	-3	9	-3
-1	-8	-10	-8	-3	-3	9	-3
-1	-8	-10	-8	-3	-3	9	-3
-1	-8	-10	-8	-3	-3	9	-3
-1	-8	-10	-8	-3	-3	9	-3
-1	-8	-10	-8	-3	-3	9	-3
-1	-8	-10	-8	-3	-3	9	-3
-1	-8	-10	-8	-3	-3	9	-3
-1	-8	-10	-8	-3	-3	9	-3
-1	-8	-10	-8	-3	-3	9	-3
-1	-8	-10	-8	-3	-3	9	-3
-1	-8	-10	-8	-3	-3	9	-3
-1	-8	-10	-8	-3	-3	9	-3
-1	-8	-10	-8	-3	-3	9	-3
-1	-8	-10	-8	-3	-3	9	-3
-1	-8	-10	-8	-3	-3	9	-3
-1	-8	-10	-8	-3	-3	9	-3
-1	-8	-10	-8	-3	-3	9	-3
-1	-8	-10	-8	-3	-3	9	-3
-1	-8	-10	-8	-3	-3	9	-3
-1	-8	-10	-8	-3	-3	9	-3
-1	-8	-10	-8	-3	-3	9	-3
-1	-8	-10	-8	-3	-3	9	-3
-1	-8	-10	-8	-3	-3	9	-3
-1	-8	-10	-8	-3	-3	9	-3
-1	-8	-10	-8	-3	-3	9	-3
-1	-8	-10	-8	-3	-3	9	-3
-1	-8	-10	-8	-3	-3	9	-3
-1	-8	-10	-8	-3	-3	9	-3
-1	-8	-10	-8	-3	-3	9	-3
-1	-8	-10	-8	-3	-3	9	-3
-1	-8	-10	-8	-3	-3	9	-3
-1	-8	-10	-8	-3	-3	9	-3
-1	-8	-10	-8	-3	-3	9	-3
-1	-8	-10	-8	-3	-3	9	-3
-1	-8	-10	-8	-3	-3	9	-3
-1	-8	-10	-8	-3	-3	9	-3
-1	-8	-10	-8	-3	-3	9	-3
-1	-8	-10	-8	-3	-3	9	-3
-1	-8	-10	-8	-3	-3	9	-3
-1	-8	-10	-8	-3	-3	9	-3
-1	-8	-10	-8	-3	-3	9	-3
-1	-8	-10	-8	-3	-3	9	-3
-1	-8	-10	-8	-3	-3	9	-3
-1	-8	-10	-8	-3	-3	9	-3
-1	-8	-10	-8	-3	-3	9	-3
-1	-8	-10	-8	-3	-3	9	-3
-1	-8	-10	-8	-3	-3	9	-3
-1	-8	-10	-8	-3	-3	9	-3
-1	-8	-10	-8	-3	-3	9	-3
-1	-8	-10	-8	-3	-3	9	-3
-1	-8	-10	-8	-3	-3	9	-3
-1	-8	-10	-8	-3	-3	9	-3
-1	-8	-10	-8	-3	-3	9	-3
-1	-8	-10	-8	-3	-3	9	-3
-1	-8	-10	-8	-3	-3	9	-3
-1	-8	-10	-8	-3	-3	9	-3
-1	-8	-10	-8	-3	-3	9	-3
-1	-8	-10	-8	-3	-3	9	-3
-1	-8	-10	-8	-3	-3	9	-3
-1	-8	-10	-8	-3	-3	9	-3
-1	-8	-10	-8	-3	-3	9	-3
-1	-8	-10	-8	-3	-3	9	-3
-1	-8	-10	-8	-3	-3	9	-3
-1	-8	-10	-8	-3	-3	9	-3
-1	-8	-10	-8	-3	-3	9	-3
-1	-8	-10	-8	-3	-3	9	-3
-1	-8	-10	-8	-3	-3	9	-3
-1	-8	-10	-8	-3	-3	9	-3
-1	-8	-10	-8	-3	-3	9	-3
-1	-8	-10	-8	-3	-3	9	-3
-1	-8	-10	-8	-3	-3	9	-3
-1	-8	-10	-8	-3	-3	9	-3
-1	-8	-10	-8	-3	-3	9	-3
-1	-8	-10	-8	-3	-3	9	-3
-1	-8	-10	-8	-3	-3	9	-3
-1	-8	-10	-8	-3	-3	9	-3
-1	-8	-10	-8	-3	-3	9	-3
-1	-8	-10	-8	-3	-3	9	-3
-1	-8	-10	-8	-3	-3	9	-3
-1	-8	-10	-8	-3	-3	9	-3
-1	-8	-10	-8	-3	-3	9	-3
-1	-8	-10	-8	-3	-3	9	-3
-1	-8	-10	-8	-3	-3	9	-3
-1	-8	-10	-8	-3	-3	9	-3
-1	-8	-10	-8	-3	-3	9	-3
-1	-8	-10	-8	-3	-3	9	-3
-1	-8	-10	-8	-3	-3	9	-3
-1	-8	-10	-8	-3	-3	9	-3
-1	-8	-10	-8	-3	-3	9	-3
-1	-8	-10	-8	-3	-3	9	-3
-1	-8	-10	-8	-3	-3	9	-3
-1	-8	-10	-8	-3	-3	9	-3
-1	-8	-10	-8	-3	-3	9	-3
-1	-8	-10	-8	-3	-3	9	-3
-1	-8	-10	-8	-3	-3	9	-3
-1	-8	-10	-8	-3	-3	9	-3
-1	-8	-10	-8	-3	-3	9	-3
-1	-8	-10	-8	-3	-3	9	-3
-1	-8	-10	-8	-3	-3	9	-3
-1	-8	-10	-8	-3	-3	9	-3
-1	-8	-10	-8	-3	-3	9	-3
-1	-8	-10	-8	-3	-3	9	-3
-1	-8	-10	-8	-3	-3	9	-3
-1	-8	-10	-8	-3	-3	9	-3
-1	-8	-10	-8	-3	-3	9	-3
-1	-8	-10	-8	-3	-3	9	-3
-1	-8	-10	-8	-3	-3	9	-3
-1	-8	-10	-8	-3	-3	9	-3
-1	-8	-10	-8	-3	-3	9	-3
-1	-8	-10	-8	-3	-3	9	-3
-1	-8	-10	-8	-3	-3	9	-3
-1	-8	-10	-8	-3	-3	9	-3
-1	-8	-10	-8	-3	-3	9	-3
-1	-8	-10	-8	-3	-3	9	-3
-1	-8	-10	-8	-3	-3	9	-3
-1	-8	-10	-8	-3	-3	9	-3
-1	-8	-10	-8	-3	-3	9	-3
-1	-8	-10	-8	-3	-3	9	-3
-1	-8	-10	-8	-3	-3	9	-3
-1	-8	-10	-8	-3	-3	9	-3
-1	-8	-10	-8	-3	-3	9	-3
-1	-8	-10	-8	-3	-3	9	-3
-1	-8	-10	-8	-3	-3	9	-3
-1	-8	-10	-8	-3	-3	9	-3
-1	-8	-10	-8	-3	-3	9	-3
-1	-8	-10	-8	-3	-3	9	-3
-1	-8	-10	-8	-3	-3	9	-3
-1	-8	-10	-8	-3	-3	9	-3
-1	-8	-10	-8	-3	-3	9	-3
-1	-8	-10	-8	-3	-3	9	-3
-1	-8	-10	-8	-3	-3	9	-3
-1	-8	-10	-8	-3	-3	9	-3
-1	-8	-10	-8	-3	-3	9	-3
-1	-8	-10	-8	-3	-3	9	-3
-1	-8	-10	-8	-3	-3	9	-3
-1	-8	-10	-8	-3	-3	9	-3
-1	-8	-10	-8	-3	-3	9	-3
-1	-8	-10	-8	-3	-3	9	-3
-1	-8	-10	-8	-3	-3	9	-3
-1	-8	-10	-8	-3	-3	9	-3
-1	-8	-10	-8	-3	-3	9	-3
-1	-8	-10	-8	-3	-3	9	-3
-1	-8	-10	-8	-3	-3	9	-3
-1	-8	-10	-8	-3	-3	9	-3
-1	-8	-10	-8	-3	-3	9	-3
-1	-8	-10	-8	-3	-3	9	-3
-1	-8	-10	-8	-3	-3	9	-3
-1	-8	-10	-8	-3	-3	9	-3
-1	-8	-10	-8	-3	-3	9	-3
-1	-8	-10	-8	-3	-3	9	-3
-1	-8	-10	-8	-3	-3	9	-3
-1	-8	-10	-8	-3	-3	9	-3
-1	-8	-10	-8	-3	-3	9	-3
-1	-8	-10	-8	-3	-3	9	-3
-1	-8	-10	-8	-3	-3	9	-3
-1	-8	-10	-8	-3	-3	9	-3
-1	-8	-10	-8	-3	-3	9	-3
-1	-8	-10	-8	-3	-3	9	-3
-1	-8	-10	-8	-3	-3	9	-3
-1	-8	-10	-8	-3	-3	9	-3
-1	-8	-10	-8	-3	-3	9	-3
-1	-8	-10	-8	-3	-3	9	-3
-1	-8	-10	-8	-3	-3	9	-3
-1	-8	-10	-8	-3	-3	9	-3
-1	-8	-10	-8	-3	-3	9	-3
-1	-8	-10	-8	-3	-3	9	-3
-1	-8	-10	-8	-3	-3	9	-3
-1	-8	-10	-8	-3	-3	9	-3
-1	-8	-10	-8	-3	-3	9	-3
-1	-8	-10	-8	-3	-3	9	-3
-1	-8	-10	-8	-3	-3	9	-3
-1	-8	-10	-8	-3	-3	9	-3
-1	-8	-10	-8	-3	-3	9	-3
-1	-8	-10	-8	-3	-3	9	-3
-1	-8	-10	-8	-3	-3	9	-3
-1	-8	-10	-8	-3	-3	9	-3
-1	-8	-10	-8	-3	-3	9	-3
-1	-8	-10	-8	-3	-3	9	-3
-1	-8	-10	-8	-3	-3	9	-3
-1	-8	-10	-8	-3	-3	9	-3
-1	-8	-10	-8	-3	-3	9	-3
-1	-8	-10	-8	-3	-3	9	-3
-1	-8	-10	-8	-3	-3	9	-3
-1	-8	-10	-8	-3	-3	9	-3
-1	-8	-10	-8	-3	-3	9	-3
-1	-8	-10	-8	-3	-3	9	-3
-1	-8	-10	-8	-3	-3	9	-3
-1	-8	-10	-8	-3	-3	9	-3
-1	-8	-10	-8	-3	-3	9	-3
-1	-8	-10	-8	-3	-3	9	-3
-1	-8	-10	-8	-3	-3	9	-3
-1	-8	-10	-8	-3	-3	9	-3
-1	-8	-10	-8	-3	-3	9	-3
-1	-8	-10	-8	-3	-3	9	-3
-1	-8	-10	-8	-3	-3	9	-3
-1	-8	-10	-8	-3	-3	9	-3
-1	-8	-10	-8	-3	-3	9	-3
-1	-8	-10	-8	-3	-3	9	-3
-1	-8	-10	-8	-3	-3	9	-3
-1	-8	-10	-8	-3	-3	9	-3
-1	-8	-10	-8	-3	-3	9	-3
-1	-8	-10	-8	-3	-3	9	-3
-1	-8	-10	-8	-3	-3	9	-3
-1	-8	-10	-8	-3	-3	9	-3
-1	-8	-10	-8	-3	-3	9	-3
-1	-8	-10	-8	-3	-3	9	-3
-1	-8	-10	-8	-3	-3	9	-3
-1	-8	-10	-8	-3	-3	9	-3
-1	-8	-10	-8	-3	-3	9	-3
-1	-8	-10	-8	-3	-3	9	-3
-1	-8	-10	-8	-3	-3	9	-3
-1	-8	-10	-8	-3	-3	9	-3
-1	-8	-10	-8	-3	-3	9	-3
-1	-8	-10	-8	-3	-3	9	-3
-1	-8	-10	-8	-3	-3	9	-3
-1	-8	-10	-8	-3	-3	9	-3
-1	-8	-10	-8	-3	-3	9	-3
-1	-8	-10	-8	-3	-3	9	-3
-1	-8	-10	-8	-3	-3	9	-3
-1	-8	-10	-8	-3	-3	9	-3
-1	-8	-10	-8	-3	-3	9	-3
-1	-8	-10	-8	-3	-3	9	-3
-1	-8	-10	-8	-3	-3	9	-3
-1	-8	-10	-8	-3	-3	9	-3
-1	-8	-10	-8	-3	-3	9	-3
-1	-8	-10	-8	-3	-3	9	-3
-1	-8	-10	-8	-3	-3	9	-3
-1	-8	-10	-8	-3	-3	9	-3
-1	-8	-10	-8	-3	-3	9	-3
-1	-8	-10	-8	-3	-3	9	-3
-1	-8	-10	-8	-3	-3	9	-3
-1	-8	-10	-8	-3	-3	9	-3
-1	-8	-10	-8	-3	-3	9	-3
-1	-8	-10	-8	-3	-3	9	-3
-1	-8	-10	-8	-3	-3	9	-3
-1	-8	-10	-8	-3	-3	9	-3
-1	-8	-10	-8	-3	-3	9	-3
-1	-8	-10	-8	-3	-3	9	-3
-1	-8	-10	-8	-3	-3	9	-3
-1	-8	-10	-8	-3	-3	9	-3
-1	-8	-10	-8	-3	-3	9	-3
-1	-8	-10	-8	-3	-3	9	-3
-1	-8	-10	-8	-3	-3	9	-3
-1	-8	-10	-8	-3	-3	9	-3
-1	-8	-10	-8	-3	-3	9	-3
-1	-8	-10	-8	-3	-3	9	-3
-1	-8	-10	-8	-3	-3	9	-3
-1	-8	-10	-8	-3	-3	9	-3
-1	-8	-10	-8	-3	-3	9	-3
-1	-8	-10	-8	-3	-3	9	-3
-1	-8	-10	-8	-3	-3	9	-3
-1	-8	-10	-8	-3	-3	9	-3
-1	-8	-10	-8	-3	-3	9	-3
-1	-8	-10	-8	-3	-3	9	-3
-1	-8	-10	-8	-3	-3	9	-3
-1	-8	-10	-8	-3	-3	9	-3
-1	-8	-10	-8	-3	-3	9	-3
-1	-8	-10	-8	-3	-3	9	-3
-1	-8	-10	-8	-3	-3	9	-3
-1	-8	-10	-8	-3	-3	9	-3
-1	-8	-10	-8	-3	-3	9	-3
-1	-8	-10	-8	-3	-3	9	-3
-1	-8	-10	-8	-3	-3	9	-3
-1	-8	-10	-8	-3	-3	9	-3
-1	-8	-10	-8	-3	-3	9	-3
-1	-8	-10	-8	-3	-3	9	-3
-1	-8	-10	-8	-3	-3	9	-3
-1	-8	-10	-8	-3	-3	9	-3
-1	-8	-10	-8	-3	-3	9	-3
-1	-8	-10	-8	-3	-3	9	-3
-1	-8	-10	-8	-3	-3	9	-3
-1	-8	-10	-8	-3	-3	9	-3
-1	-8	-10	-8	-3	-3	9	-3
-1	-8	-10	-8	-3	-3	9	-3
-1	-8	-10	-8	-3	-3	9	-3
-1	-8	-10	-8	-3	-3	9	-3
-1	-8	-10	-8	-3	-3	9	-3
-1	-8	-10	-8	-3	-3	9	-3
-1	-8	-10	-8	-3	-3	9	-3
-1	-8	-10	-8	-3	-3	9	-3
-1	-8	-10	-8	-3	-3	9	-3
-1	-8	-10	-8	-3	-3	9	-3
-1	-8	-10	-8	-3	-3	9	-3
-1	-8	-10	-8	-3	-3	9	-3
-1	-8	-10	-8	-3	-3	9	-3
-1	-8	-10	-8	-3	-3	9	-3
-1	-8	-10	-8	-3	-3	9	-3
-1	-8	-10	-8	-3	-3	9	-3
-1	-8	-10	-8	-3	-3	9	-3
-1	-8	-10	-8	-3	-3	9	-3
-1	-8	-10	-8	-3	-3	9	-3
-1	-8	-10	-8	-3	-3	9	-3
-1	-8	-10	-8	-3	-3	9	-3
-1	-8	-10	-8	-3	-3	9	-3
-1	-8	-10	-8	-3	-3	9	-3
-1	-8	-10	-8	-3	-3	9	-3
-1	-8	-10	-8	-3	-3	9	-3
-1	-8	-10	-8	-3	-3	9	-3
-1	-8	-10	-8	-3	-3	9	-3
-1	-8	-10	-8	-3	-3	9	-3
-1	-8	-10	-8	-3	-3	9	-3
-1	-8	-10	-8	-3	-3	9	-3
-1	-8	-10	-8	-3	-3	9	-3
-1	-8	-10	-8	-3	-3	9	-3
-1	-8	-10	-8	-3	-3	9	-3
-1	-8	-10	-8	-3	-3	9	-3
-1	-8	-10	-8	-3	-3	9	-3
-1	-8	-10	-8	-3	-3	9	-3
-1	-8	-10	-8	-3	-3	9	-3
-1	-8	-10	-8	-3	-3	9	-3
-1	-8	-10	-8	-3	-3	9	-3
-1	-8	-10	-8	-3	-3	9	-3
-1	-8	-10	-8	-3	-3	9	-3
-1	-8	-10	-8	-3	-3	9	-3
-1	-8	-10	-8	-3	-3	9	-3
-1	-8	-10	-8	-3	-3	9	-3
-1	-8	-10	-8	-3	-3	9	-3
-1	-8	-10	-8	-3	-3	9	-3
-1	-8	-10	-8	-3	-3	9	-3
-1	-8	-10	-8	-3	-3	9	-3
-1	-8	-10	-8	-3	-3	9	-3
-1	-8	-10	-8	-3	-3	9	-3
-1	-8	-10	-8	-3	-3	9	-3
-1	-8	-10	-8	-3	-3	9	-3
-1	-8	-10	-8	-3	-3	9	-3
-1	-8	-10	-8	-3	-3	9	-3
-1	-8	-10	-8	-3	-3	9	-3
-1	-8	-10	-8	-3	-3	9	-3
-1	-8	-10	-8	-3	-3	9	-3
-1	-8	-10	-8	-3	-3	9	-3
-1	-8	-10	-8	-3	-3	9	-3
-1	-8	-10	-8	-3	-3	9	-3
-1	-8	-10	-8	-3	-3	9	-3
-1	-8	-10	-8	-3	-3	9	-3
-1	-8	-10	-8	-3	-3	9	-3
-1	-8	-10	-8	-3	-3	9	-3
-1	-8	-10	-8	-3	-3	9	-3
-1	-8	-10	-8	-3	-3	9	-3
-1	-8	-10	-8	-3	-3	9	-3
-1	-8	-10	-8	-3	-3	9	-3
-1	-8	-10	-8	-3	-3	9	-3
-1	-8	-10	-8	-3	-3	9	-3
-1	-8	-10	-8	-3	-3	9	-3
-1	-8	-10	-8	-3	-3	9	-3
-1	-8	-10	-8	-3	-3	9	-3
-1	-8	-10	-8	-3	-3	9	-3
-1	-8	-10	-8	-3	-3	9	-3
-1	-8	-10	-8	-3	-3	9	-3
-1	-8	-10	-8	-3	-3	9	-3
-1	-8	-10	-8	-3	-3	9	-3
-1	-8	-10	-8	-3	-3	9	-3
-1	-8	-10	-8	-3	-3	9	-3
-1	-8	-10	-8	-3	-3	9	-3
-1	-8	-10	-8	-3	-3	9	-3
-1	-8	-10	-8	-3	-3	9	-3
-1	-8	-10	-8	-3	-3	9	-3
-1	-8	-10	-8	-3	-3	9	-3
-1	-8	-10	-8	-3	-3	9	-3
-1	-8	-10	-8	-3	-3	9	-3
-1	-8	-10	-8	-3	-3	9	-3
-1	-8	-10	-8	-3	-3	9	-3
-1	-8	-10	-8	-3	-3	9	-3
-1	-8	-10	-8	-3	-3	9	-3
-1	-8	-10	-8	-3	-3	9	-3
-1	-8	-10	-8	-3	-3	9	-3
-1	-8	-10	-8	-3	-3	9	-3
-1	-8	-10	-8	-3	-3	9	-3
-1	-8	-10	-8	-3	-3	9	-3
-1	-8	-10	-8	-3	-3	9	-3
-1	-8	-10	-8	-3	-3	9	-3
-1	-8	-10	-8	-3	-3	9	-3
-1	-8	-10	-8	-3	-3	9	-3
-1	-8	-10	-8	-3	-3	9	-3
-1	-8	-10	-8	-3	-3	9	-3
-1	-8	-10	-8	-3	-3	9	-3
-1	-8	-10	-8	-3	-3	9	-3
-1	-8	-10	-8	-3	-3	9	-3
-1	-8	-10	-8	-3	-3	9	-3
-1	-8	-10	-8	-3	-3	9	-3
-1	-8	-10	-8	-3	-3	9	-3
-1	-8	-10	-8	-3	-3	9	-3
-1	-8	-10	-8	-3	-3	9	-3
-1	-8	-10	-8	-3	-3	9	-3
-1	-8	-10	-8	-3	-3	9	-3
-1	-8	-10	-8	-3	-3	9	-3
-1	-8	-10	-8	-3	-3	9	-3
-1	-8	-10	-8	-3	-3	9	-3
-1	-8	-10	-8	-3	-3	9	-3
-1	-8	-10	-8	-3	-3	9	-3
-1	-8	-10	-8	-3	-3	9	-3
-1	-8	-10	-8	-3	-3	9	-3
-1	-8	-10	-8	-3	-3	9	-3
-1	-8	-10	-8	-3	-3	9	-3
-1	-8	-10	-8	-3	-3	9	-3
-1	-8	-10	-8	-3	-3	9	-3
-1	-8	-10	-8	-3	-3	9	-3
-1	-8	-10	-8	-3	-3	9	-3
-1	-8	-10	-8	-3	-3	9	-3
-1	-8	-10	-8	-3	-3	9	-3
-1	-8	-10	-8	-3	-3	9	-3
-1	-8	-10	-8	-3	-3	9	-3
-1	-8	-10	-8	-3	-3	9	-3
-1	-8	-10	-8	-3	-3	9	-3
-1	-8	-10	-8	-3	-3	9	-3
-1	-8	-10	-8	-3	-3	9	-3
-1	-8	-10	-8	-3	-3	9	-3
-1	-8	-10	-8	-3	-3	9	-3
-1	-8	-10	-8	-3	-3	9	-3
-1	-8	-10	-8	-3	-3	9	-3
-1	-8	-10	-8	-3	-3	9	-3
-1	-8	-10	-8	-3	-3	9	-3
-1	-8	-10	-8	-3	-3	9	-3
-1	-8	-10	-8	-3	-3	9	-3
-1	-8	-10	-8	-3	-3	9	-3
-1	-8	-10	-8	-3	-3	9	-3
-1	-8	-10	-8	-3	-3	9	-3
-1	-8	-10	-8	-3	-3	9	-3
-1	-8	-10	-8	-3	-3	9	-3
-1	-8	-10	-8	-3	-3	9	-3
-1	-8	-10	-8	-3	-3	9	-3
-1	-8	-10	-8	-3	-3	9	-3
-1	-8	-10	-8	-3	-3	9	-3
-1	-8	-10	-8	-3	-3	9	-3
-1	-8	-10	-8	-3	-3	9	-3
-1	-8	-10	-8	-3	-3	9	-3
-1	-8	-10	-8	-3	-3	9	-3
-1	-8	-10	-8	-3	-3	9	-3
-1	-8	-10	-8	-3	-3	9	-3
-1	-8	-10	-8	-3	-3	9	-3
-1	-8	-10	-8	-3	-3	9	-3
-1	-8	-10	-8	-3	-3	9	-3
-1	-8	-10	-8	-3	-3	9	-3
-1	-8	-10	-8	-3	-3	9	-3
-1	-8	-10	-8	-3	-3	9	-3
-1	-8	-10	-8	-3	-3	9	-3
-1	-8	-10	-8	-3	-3	9	-3
-1	-8	-10	-8	-3	-3	9	-3
-1	-8	-10	-8	-3	-3	9	-3
-1	-8	-10	-8	-3	-3	9	-3
-1	-8	-10	-8	-3	-3	9	-3
-1	-8	-10	-8	-3	-3	9	-3
-1	-8	-10	-8	-3	-3	9	-3
-1	-8	-10	-8	-3	-3	9	-3
-1	-8	-10	-8	-3	-3	9	-3
-1	-8	-10	-8	-3	-3	9	-3
-1	-8	-10	-8	-3	-3	9	-3
-1	-8	-10	-8	-3	-3	9	-3
-1	-8	-10	-8	-3	-3	9	-3
-1	-8	-10	-8	-3	-3	9	-3
-1	-8	-10	-8	-3	-3	9	-3
-1	-8	-10	-8	-3	-3	9	-3
-1	-8	-10	-8	-3	-3	9	-3
-1	-8	-10	-8	-3	-3	9	-3
-1	-8	-10	-8	-3	-3	9	-3
-1	-8	-10	-8	-3	-3	9	-3
-1	-8	-10	-8	-3	-3	9	-3
-1	-8	-10	-8	-3	-3	9	-3
-1	-8	-10	-8	-3	-3	9	-3
-1	-8	-10	-8	-3	-3	9	-3
-1	-8	-10	-8	-3	-3	9	-3
-1	-8	-10	-8	-3	-3	9	-3
-1	-8	-10	-8	-3	-3	9	-3
-1	-8	-10	-8	-3	-3	9	-3
-1	-8	-10	-8	-3	-3	9	-3
-1	-8	-10	-8	-3	-3	9	-3
-1	-8	-10	-8	-3	-3	9	-3
-1	-8	-10	-8	-3	-3	9	-3
-1	-8	-10	-8	-3	-3	9	-3
-1	-8	-10	-8	-3	-3	9	-3
-1	-8	-10	-8	-3	-3	9	-3
-1	-8	-10	-8	-3	-3	9	-3
-1	-8	-10	-8	-3	-3	9	-3
-1	-8	-10	-8	-3	-3	9	-3
-1	-8	-10	-8	-3	-3	9	-3
-1	-8	-10	-8	-3	-3	9	-3
-1	-8	-10	-8	-3	-3	9	-3
-1	-8	-10	-8	-3	-3	9	-3
-1	-8	-10	-8	-3	-3	9	-3
-1	-8	-10	-8	-3	-3	9	-3
-1	-8	-10	-8	-3	-3	9	-3
-1	-8	-10	-8	-3	-3	9	-3
-1	-8	-10	-8	-3	-3	9	-3
-1	-8	-10	-8	-3	-3	9	-3
-1	-8	-10	-8	-3	-3	9	-3
-1	-8	-10	-8	-3	-3	9	-3
-1	-8	-10	-8	-3	-3	9	-3
-1	-8	-10	-8	-3	-3	9	-3
-1	-8	-10	-8	-3	-3	9	-3
-1	-8	-10	-8	-3	-3	9	-3
-1	-8	-10	-8	-3	-3	9	-3
-1	-8	-10	-8	-3	-3	9	-3
-1	-8	-10	-8	-3	-3	9	-3
-1	-8	-10	-8	-3	-3	9	-3
-1	-8	-10	-8	-3	-3	9	-3
-1	-8	-10	-8	-3	-3	9	-3
-1	-8	-10	-8	-3	-3	9	-3
-1	-8	-10	-8	-3	-3	9	-3
-1	-8	-10	-8	-3	-3	9	-3
-1	-8	-10	-8	-3	-3	9	-3
-1	-8	-10	-8	-3	-3	9	-3
-1	-8	-10	-8	-3	-3	9	-3
-1	-8	-10	-8	-3	-3	9	-3
-1	-8	-10	-8	-3	-3	9	-3
-1	-8	-10	-8	-3	-3	9	-3
-1	-8	-10	-8	-3	-3	9	-3
-1	-8	-10	-8	-3	-3	9	-3
-1	-8	-10	-8	-3	-3	9	-3
-1	-8	-10	-8	-3	-3	9	-3
-1	-8	-10	-8	-3	-3	9	-3
-1	-8	-10	-8	-3	-3	9	-3
-1	-8	-10	-8	-3	-3	9	-3
-1	-8	-10	-8	-3	-3	9	-3
-1	-8	-10	-8	-3	-3	9	-3
-1	-8	-10	-8	-3	-3	9	-3
-1	-8	-10	-8	-3	-3	9	-3
-1	-8	-10	-8	-3	-3	9	-3
-1	-8	-10	-8	-3	-3	9	-3
-1	-8	-10	-8	-3	-3	9	-3
-1	-8	-10	-8	-3	-3	9	-3
-1	-8	-10	-8	-3	-3	9	-3
-1	-8	-10	-8	-3	-3	9	-3
-1	-8	-10	-8	-3	-3	9	-3
-1	-8	-10	-8	-3	-3	9	-3
-1	-8	-10	-8	-3	-3	9	-3
-1	-8	-10	-8	-3	-3	9	-3
-1	-8	-10	-8	-3	-3	9	-3
-1	-8	-10	-8	-3	-3	9	-3
-1	-8	-10	-8	-3	-3	9	-3
-1	-8	-10	-8	-3	-3	9	-3
-1	-8	-10	-8	-3	-3	9	-3
-1	-8	-10	-8	-3	-3	9	-3
-1	-8	-10	-8	-3	-3	9	-3
-1	-8	-10	-8	-3	-3	9	-3
-1	-8	-10	-8	-3	-3	9	-3
-1	-8	-10	-8	-3	-3	9	-3
-1	-8	-10	-8	-3	-3	9	-3
-1	-8	-10	-8	-3	-3	9	-3
-1	-8	-10	-8	-3	-3	9	-3
-1	-8	-10	-8	-3	-3	9	-3
-1	-8	-10	-8	-3	-3	9	-3
-1	-8	-10	-8	-3	-3	9	-3
-1	-8	-10	-8	-3	-3	9	-3
-1	-8	-10	-8	-3	-3	9	-3
-1	-8	-10	-8	-3	-3	9	-3
-1	-8	-10	-8	-3	-3	9	-3
-1	-8	-10	-8	-3	-3	9	-3
-1	-8	-10	-8	-3	-3	9	-3
-1	-8	-10	-8	-3	-3	9	-3
-1	-8	-10	-8	-3	-3	9	-3
-1	-8	-10	-8	-3	-3	9	-3
-1	-8	-10	-8	-3	-3	9	-3
-1	-8	-10	-8	-3	-3	9	-3
-1	-8	-10	-8	-3	-3	9	-3
-1	-8	-10	-8	-3	-3	9	-3
-1	-8	-10	-8	-3	-3	9	-3
-1	-8	-10	-8	-3	-3	9	-3
-1	-8	-10	-8	-3	-3	9	-3
-1	-8	-10	-8	-3	-3	9	-3
-1	-8	-10	-8	-3	-3	9	-3
-1	-8	-10	-8	-3	-3	9	-3
-1	-8	-10	-8	-3	-3	9	-3
-1	-8	-10	-8	-3	-3	9	-3
-1	-8	-10	-8	-3	-3	9	-3
-1	-8	-10	-8	-3	-3	9	-3
-1	-8	-10	-8	-3	-3	9	-3
-1	-8	-10	-8	-3	-3	9	-3
-1	-8	-10	-8	-3	-3	9	-3
-1	-8	-10	-8	-3	-3	9	-3
-1	-8	-10	-8	-3	-3	9	-3
-1	-8	-10	-8	-3	-3	9	-3
-1	-8	-10	-8	-3	-3	9	-3
-1	-8	-10	-8	-3	-3	9	-3
-1	-8	-10	-8	-3	-3	9	-3
-1	-8	-10	-8	-3	-3	9	-3
-1	-8	-10	-8	-3	-3	9	-3
-1	-8	-10	-8	-3	-3	9	-3
-1	-8	-10	-8	-3	-3	9	-3
-1	-8	-10	-8	-3	-3	9	-3
-1	-8	-10	-8	-3	-3	9	-3
-1	-8	-10	-8	-3	-3	9	-3
-1	-8	-10	-8	-3	-3	9	-3
-1	-8	-10	-8	-3	-3	9	-3
-1	-8	-10	-8	-3	-3	9	-3
-1	-8	-10	-8	-3	-3	9	-3
-1	-8	-10	-8	-3	-3	9	-3
-1	-8	-10	-8	-3	-3	9	-3
-1	-8	-10	-8	-3	-3	9	-3
-1	-8	-10	-8	-3	-3	9	-3
-1	-8	-10	-8	-3	-3	9	-3
-1	-8	-10	-8	-3	-3	9	-3
-1	-8	-10	-8	-3	-3	9	-3
-1	-8	-10	-8	-3	-3	9	-3
-1	-8	-10	-8	-3	-3	9	-3
-1	-8	-10	-8	-3	-3	9	-3
-1	-8	-10	-8	-3	-3	9	-3
-1	-8	-10	-8	-3	-3	9	-3
-1	-8	-10	-8	-3	-3	9	-3
-1	-8	-10	-8	-3	-3	9	-3
-1	-8	-10	-8	-3	-3	9	-3
-1	-8	-10	-8	-3	-3	9	-3
-1	-8	-10	-8	-3	-3	9	-3
-1	-8	-10	-8	-3	-3	9	-3
-1	-8	-10	-8	-3	-3	9	-3
-1	-8	-10	-8	-3	-3	9	-3
-1	-8	-10	-8	-3	-3	9	-3
-1	-8	-10	-8	-3	-3	9	-3
-1	-8	-10	-8	-3	-3	9	-3
-1	-8	-10	-8	-3	-3	9	-3
-1	-8	-10	-8	-3	-3	9	-3
-1	-8	-10	-8	-3	-3	9	-3
-1	-8	-10	-8	-3	-3	9	-3
-1	-8	-10	-8	-3	-3	9	-3
-1	-8	-10	-8	-3	-3	9	-3
-1	-8	-10	-8	-3	-3	9	-3
-1	-8	-10	-8	-3	-3	9	-3
-1	-8	-10	-8	-3	-3	9	-3
-1	-8	-10	-8	-3	-3	9	-3
-1	-8	-10	-8	-3	-3	9	-3
-1	-8	-10	-8	-3	-3	9	-3
-1	-8	-10	-8	-3	-3	9	-3
-1	-8	-10	-8	-3	-3	9	-3
-1	-8	-10	-8	-3	-3	9	-3
-1	-8	-10	-8	-3	-3	9	-3
-1	-8	-10	-8	-3	-3	9	-3
-1	-8	-10	-8	-3	-3	9	-3
-1	-8	-10	-8	-3	-3	9	-3
-1	-8	-10	-8	-3	-3	9	-3
-1	-8	-10	-8	-3	-3	9	-3
-1	-8	-10	-8	-3	-3	9	-3
-1	-8	-10	-8	-3	-3	9	-3
-1	-8	-10	-8	-3	-3	9	-3
-1	-8	-10	-8	-3	-3	9	-3
-1	-8	-10	-8	-3	-3	9	-3
-1	-8	-10	-8	-3	-3	9	-3
-1	-8	-10	-8	-3	-3	9	-3
-1	-8	-10	-8	-3	-3	9	-3
-1	-8	-10	-8	-3	-3	9	-3
-1	-8	-10	-8	-3	-3	9	-3
-1	-8	-10	-8	-3	-3	9	-3
-1	-8	-10	-8	-3	-3	9	-3
-1	-8	-10	-8	-3	-3	9	-3
-1	-8	-10	-8	-3	-3	9	-3
-1	-8	-10	-8	-3	-3	9	-3
-1	-8	-10	-8	-3	-3	9	-3
-1	-8	-10	-8	-3	-3	9	-3
-1	-8	-10	-8	-3	-3	9	-3
-1	-8	-10	-8	-3	-3	9	-3
-1	-8	-10	-8	-3	-3	9	-3
-1	-8	-10	-8	-3	-3	9	-3
-1	-8	-10	-8	-3	-3	9	-3
-1	-8	-10	-8	-3	-3	9	-3
-1	-8	-10	-8	-3	-3	9	-3
-1	-8	-10	-8	-3	-3	9	-3
-1	-8	-10	-8	-3	-3	9	-3
-1	-8	-10	-8	-3	-3	9	-3
-1	-8	-10	-8	-3	-3	9	-3
-1	-8	-10	-8	-3	-3	9	-3
-1	-8	-10	-8	-3	-3	9	-3
-1	-8	-10	-8	-3	-3	9	-3
-1	-8	-10	-8	-3	-3	9	-3
-1	-8	-10	-8	-3	-3	9	-3
-1	-8	-10	-8	-3	-3	9	-3
-1	-8	-10	-8	-3	-3	9	-3
-1	-8	-10	-8	-3	-3	9	-3
-1	-8	-10	-8	-3	-3	9	-3
-1	-8	-10	-8	-3	-3	9	-3
-1	-8	-10	-8	-3	-3	9	-3
-1	-8	-10	-8	-3	-3	9	-3
-1	-8	-10	-8	-3	-3	9	-3
-1	-8	-10	-8	-3	-3	9	-3
-1	-8	-10	-8	-3	-3	9	-3
-1	-8	-10	-8	-3	-3	9	-3
-1	-8	-10	-8	-3	-3	9	-3
-1	-8	-10	-8	-3	-3	9	-3
-1	-8	-10	-8	-3	-3	9	-3
-1	-8	-10	-8	-3	-3	9	-3
-1	-8	-10	-8	-3	-3	9	-3
-1	-8	-10	-8	-3	-3	9	-3
-1	-8	-10	-8	-3	-3	9	-3
-1	-8	-10	-8	-3	-3	9	-3
-1	-8	-10	-8	-3	-3	9	-3
-1	-8	-10	-8	-3	-3	9	-3
-1	-8	-10	-8	-3	-3	9	-3
-1	-8	-10	-8	-3	-3	9	-3
-1	-8	-10	-8	-3	-3	9	-3
-1	-8	-10	-8	-3	-3	9	-3
-1	-8	-10	-8	-3	-3	9	-3
-1	-8	-10	-8	-3	-3	9	-3
-1	-8	-10	-8	-3	-3	9	-3
-1	-8	-10	-8	-3	-3	9	-3
-1	-8	-10	-8	-3	-3	9	-3
-1	-8	-10	-8	-3	-3	9	-3
-1	-8	-10	-8	-3	-3	9	-3
-1	-8	-10	-8	-3	-3	9	-3
-1	-8	-10	-8	-3	-3	9	-3
-1	-8	-10	-8	-3	-3	9	-3
-1	-8	-10	-8	-3	-3	9	-3
-1	-8	-10	-8	-3	-3	9	-3
-1	-8	-10	-8	-3	-3	9	-3
-1	-8	-10	-8	-3	-3	9	-3
-1	-8	-10	-8	-3	-3	9	-3
-1	-8	-10	-8	-3	-3	9	-3
-1	-8	-10	-8	-3	-3	9	-3
-1	-8	-10	-8	-3	-3	9	-3
-1	-8	-10	-8	-3	-3	9	-3
-1	-8	-10	-8	-3	-3	9	-3
-1	-8	-10	-8	-3	-3	9	-3
-1	-8	-10	-8	-3	-3	9	-3
-1	-8	-10	-8	-3	-3	9	-3
-1	-8	-10	-8	-3	-3	9	-3
-1	-8	-10	-8	-3	-3	9	-3
-1	-8	-10	-8	-3	-3	9	-3
-1	-8	-10	-8	-3	-3	9	-3
-1	-8	-10	-8	-3	-3	9	-3
-1	-8	-10	-8	-3	-3	9	-3
-1	-8	-10	-8	-3	-3	9	-3
-1	-8	-10	-8	-3	-3	9	-3
-1	-8	-10	-8	-3	-3	9	-3
-1	-8	-10	-8	-3	-3	9	-3
-1	-8	-10	-8	-3	-3	9	-3
-1	-8	-10	-8	-3	-3	9	-3
-1	-8	-10	-8	-3	-3	9	-3
-1	-8	-10	-8	-3	-3	9	-3
-1	-8	-10	-8	-3	-3	9	-3
-1	-8	-10	-8	-3	-3	9	-3
-1	-8	-10	-8	-3	-3	9	-3
-1	-8	-10	-8	-3	-3	9	-3
-1	-8	-10	-8	-3	-3	9	-3
-1	-8	-10	-8	-3	-3	9	-3
-1	-8	-10	-8	-3	-3	9	-3
-1	-8	-10	-8	-3	-3	9	-3
-1	-8	-10	-8	-3	-3	9	-3
-1	-8	-10	-8	-3	-3	9	-3
-1	-8	-10	-8	-3	-3	9	-3
-1	-8	-10	-8	-3	-3	9	-3
-1	-8	-10	-8	-3	-3	9	-3
-1	-8	-10	-8	-3	-3	9	-3
-1	-8	-10	-8	-3	-3	9	-3
-1	-8	-10	-8	-3	-3	9	-3
-1	-8	-10	-8	-3	-3	9	-3
-1	-8	-10	-8	-3	-3	9	-3
-1	-8	-10	-8	-3	-3	9	-3
-1	-8	-10	-8	-3	-3	9	-3
-1	-8	-10	-8	-3	-3	9	-3
-1	-8	-10	-8	-3	-3	9	-3
-1	-8	-10	-8	-3	-3	9	-3
-1	-8	-10	-8	-3	-3	9	-3
-1	-8	-10	-8	-3	-3	9	-3
-1	-8	-10	-8	-3	-3	9	-3
-1	-8	-10	-8	-3	-3	9	-3
-1	-8	-10	-8	-3	-3	9	-3
-1	-8	-10	-8	-3	-3	9	-3
-1	-8	-10	-8	-3	-3	9	-3
-1	-8	-10	-8	-3	-3	9	-3
-1	-8	-10	-8	-3	-3	9	-3
-1	-8	-10	-8	-3	-3	9	-3
-1	-8	-10	-8	-3	-3	9	-3
-1	-8	-10	-8	-3	-3	9	-3
-1	-8	-10	-8	-3	-3	9	-3
-1	-8	-10	-8	-3	-3	9	-3
-1	-8	-10	-8	-3	-3	9	-3
-1	-8	-10	-8	-3	-3	9	-3
-1	-8	-10	-8	-3	-3	9	-3
-1	-8	-10	-8	-3	-3	9	-3
-1	-8	-10	-8	-3	-3	9	-3
-1	-8	-10	-8	-3	-3	9	-3
-1	-8	-10	-8	-3	-3	9	-3
-1	-8	-10	-8	-3	-3	9	-3
-1	-8	-10	-8	-3	-3	9	-3
-1	-8	-10	-8	-3	-3	9	-3
-1	-8	-10	-8	-3	-3	9	-3
-1	-8	-10	-8	-3	-3	9	-3
-1	-8	-10	-8	-3	-3	9	-3
-1	-8	-10	-8	-3	-3	9	-3
-1	-8	-10	-8	-3	-3	9	-3
-1	-8	-10	-8	-3	-3	9	-3
-1	-8	-10	-8	-3	-3	9	-3
-1	-8	-10	-8	-3	-3	9	-3
-1	-8	-10	-8	-3	-3	9	-3
-1	-8	-10	-8	-3	-3	9	-3
-1	-8	-10	-8	-3	-3	9	-3
-1	-8	-10	-8	-3	-3	9	-3
-1	-8	-10	-8	-3	-3	9	-3
-1	-8	-10	-8	-3	-3	9	-3
-1	-8	-10	-8	-3	-3	9	-3
-1	-8	-10	-8	-3	-3	9	-3
-1	-8	-10	-8	-3	-3	9	-3
-1	-8	-10	-8	-3	-3	9	-3
-1	-8	-10	-8	-3	-3	9	-3
-1	-8	-10	-8	-3	-3	9	-3
-1	-8	-10	-8	-3	-3	9	-3
-1	-8	-10	-8	-3	-3	9	-3
-1	-8	-10	-8	-3	-3	9	-3
-1	-8	-10	-8	-3	-3	9	-3
-1	-8	-10	-8	-3	-3	9	-3
-1	-8	-10	-8	-3	-3	9	-3
-1	-8	-10	-8	-3	-3	9	-3
-1	-8	-10	-8	-3	-3	9	-3
-1	-8	-10	-8	-3	-3	9	-3
-1	-8	-10	-8	-3	-3	9	-3
-1	-8	-10	-8	-3	-3	9	-3
-1	-8	-10	-8	-3	-3	9	-3
-1	-8	-10	-8	-3	-3	9	-3
-1	-8	-10	-8	-3	-3	9	-3
-1	-8	-10	-8	-3	-3	9	-3
-1	-8	-10	-8	-3	-3	9	-3
-1	-8	-10	-8	-3	-3	9	-3
-1	-8	-10	-8	-3	-3	9	-3
-1	-8	-10	-8	-3	-3	9	-3
-1	-8	-10	-8	-3	-3	9	-3
-1	-8	-10	-8	-3	-3	9	-3
-1	-8	-10	-8	-3	-3	9	-3
-1	-8	-10	-8	-3	-3	9	-3
-1	-8	-10	-8	-3	-3	9	-3
-1	-8	-10	-8	-3	-3	9	-3
-1	-8	-10	-8	-3	-3	9	-3
-1	-8	-10	-8	-3	-3	9	-3
-1	-8	-10	-8	-3	-3	9	-3
-1	-8	-10	-8	-3	-3	9	-3
-1	-8	-10	-8	-3	-3	9	-3
-1	-8	-10	-8	-3	-3	9	-3
-1	-8	-10	-8	-3	-3	9	-3
-1	-8	-10	-8	-3	-3	9	-3
-1	-8	-10	-8	-3	-3	9	-3
-1	-8	-10	-8	-3	-3	9	-3
-1	-8	-10	-8	-3	-3	9	-3
-1	-8	-10	-8	-3	-3	9	-3
-1	-8	-10	-8	-3	-3	9	-3
-1	-8	-10	-8	-3	-3	9	-3
-1	-8	-10	-8	-3	-3	9	-3
-1	-8	-10	-8	-3	-3	9	-3
-1	-8	-10	-8	-3	-3	9	-3
-1	-8	-10	-8	-3	-3	9	-3
-1	-8	-10	-8	-3	-3	9	-3
-1	-8	-10	-8	-3	-3	9	-3
-1	-8	-10	-8	-3	-3	9	-3
-1	-8	-10	-8	-3	-3	9	-3
-1	-8	-10	-8	-3	-3	9	-3
-1	-8	-10	-8	-3	-3	9	-3
-1	-8	-10	-8	-3	-3	9	-3
-1	-8	-10	-8	-3	-3	9	-3
-1	-8	-10	-8	-3	-3	9	-3
-1	-8	-10	-8	-3	-3	9	-3
-1	-8	-10	-8	-3	-3	9	-3
-1	-8	-10	-8	-3	-3	9	-3
-1	-8	-10	-8	-3	-3	9	-3
-1	-8	-10	-8	-3	-3	9	-3
-1	-8	-10	-8	-3	-3	9	-3
-1	-8	-10	-8	-3	-3	9	-3
-1	-8	-10	-8	-3	-3	9	-3
-1	-8	-10	-8	-3	-3	9	-3
-1	-8	-10	-8	-3	-3	9	-3
-1	-8	-10	-8	-3	-3	9	-3
-1	-8	-10	-8	-3	-3	9	-3
-1	-8	-10	-8	-3	-3	9	-3
-1	-8	-10	-8	-3	-3	9	-3
-1	-8	-10	-8	-3	-3	9	-3
-1	-8	-10	-8	-3	-3	9	-3
-1	-8	-10	-8	-3	-3	9	-3
-1	-8	-10	-8	-3	-3	9	-3
-1	-8	-10	-8	-3	-3	9	-3
-1	-8	-10	-8	-3	-3	9	-3
-1	-8	-10	-8	-3	-3	9	-3
-1	-8	-10	-8	-3	-3	9	-3
-1	-8	-10	-8	-3	-3	9	-3
-1	-8	-10	-8	-3	-3	9	-3
-1	-8	-10	-8	-3	-3	9	-3
-1	-8	-10	-8	-3	-3	9	-3
-1	-8	-10	-8	-3	-3	9	-3
-1	-8	-10	-8	-3	-3	9	-3
-1	-8	-10	-8	-3	-3	9	-3
-1	-8	-10	-8	-3	-3	9	-3
-1	-8	-10	-8	-3	-3	9	-3
-1	-8	-10	-8	-3	-3	9	-3
-1	-8	-10	-8	-3	-3	9	-3
-1	-8	-10	-8	-3	-3	9	-3
-1	-8	-10	-8	-3	-3	9	-3
-1	-8	-10	-8	-3	-3	9	-3
-1	-8	-10	-8	-3	-3	9	-3
-1	-8	-10	-8	-3	-3	9	-3
-1	-8	-10	-8	-3	-3	9	-3
-1	-8	-10	-8	-3	-3	9	-3
-1	-8	-10	-8	-3	-3	9	-3
-1	-8	-10	-8	-3	-3	9	-3
-1	-8	-10	-8	-3	-3	9	-3
-1	-8	-10	-8	-3	-3	9	-3
-1	-8	-10	-8	-3	-3	9	-3
-1	-8	-10	-8	-3	-3	9	-3
-1	-8	-10	-8	-3	-3	9	-3
-1	-8	-10	-8	-3	-3	9	-3
-1	-8	-10	-8	-3	-3	9	-3
-1	-8	-10	-8	-3	-3	9	-3
-1	-8	-10	-8	-3	-3	9	-3
-1	-8	-10	-8	-3	-3	9	-3
-1	-8	-10	-8	-3	-3	9	-3
-1	-8	-10	-8	-3	-3	9	-3
-1	-8	-10	-8	-3	-3	9	-3
-1	-8	-10	-8	-3	-3	9	-3
-1	-8	-10	-8	-3	-3	9	-3
-1	-8	-10	-8	-3	-3	9	-3
-1	-8	-10	-8	-3	-3	9	-3
-1	-8	-10	-8	-3	-3	9	-3
-1	-8	-10	-8	-3	-3	9	-3
-1	-8	-10	-8	-3	-3	9	-3
-1	-8	-10	-8	-3	-3	9	-3
-1	-8	-10	-8	-3	-3	9	-3
-1	-8	-10	-8	-3	-3	9	-3
-1	-8	-10	-8	-3	-3	9	-3
-1	-8	-10	-8	-3	-3	9	-3
-1	-8	-10	-8	-3	-3	9	-3
-1	-8	-10	-8	-3	-3	9	-3
-1	-8	-10	-8	-3	-3	9	-3
-1	-8	-10	-8	-3	-3	9	-3
-1	-8	-10	-8	-3	-3	9	-3
-1	-8	-10	-8	-3	-3	9	-3
-1	-8	-10	-8	-3	-3	9	-3
-1	-8	-10	-8	-3	-3	9	-3
-1	-8	-10	-8	-3	-3	9	-3
-1	-8	-10	-8	-3	-3	9	-3
-1	-8	-10	-8	-3	-3	9	-3
-1	-8	-10	-8	-3	-3	9	-3
-1	-8	-10	-8	-3	-3	9	-3
-1	-8	-10	-8	-3	-3	9	-3
-1	-8	-10	-8	-3	-3	9	-3
-1	-8	-10	-8	-3	-3	9	-3
-1	-8	-10	-8	-3	-3	9	-3
-1	-8	-10	-8	-3	-3	9	-3
-1	-8	-10	-8	-3	-3	9	-3
-1	-8	-10	-8	-3	-3	9	-3
-1	-8	-10	-8	-3	-3	9	-3
-1	-8	-10	-8	-3	-3	9	-3
-1	-8	-10	-8	-3	-3	9	-3
-1	-8	-10	-8	-3	-3	9	-3
-1	-8	-10	-8	-3	-3	9	-3
-1	-8	-10	-8	-3	-3	9	-3
-1	-8	-10	-8	-3	-3	9	-3
-1	-8	-10	-8	-3	-3	9	-3
-1	-8	-10	-8	-3	-3	9	-3
-1	-8	-10	-8	-3	-3	9	-3
-1	-8	-10	-8	-3	-3	9	-3
-1	-8	-10	-8	-3	-3	9	-3
-1	-8	-10	-8	-3	-3	9	-3
-1	-8	-10	-8	-3	-3	9	-3
-1	-8	-10	-8	-3	-3	9	-3
-1	-8	-10	-8	-3	-3	9	-3
-1	-8	-10	-8	-3	-3	9	-3
-1	-8	-10	-8	-3	-3	9	-3
-1	-8	-10	-8	-3	-3	9	-3
-1	-8	-10	-8	-3	-3	9	-3
-1	-8	-10	-8	-3	-3	9	-3
-1	-8	-10	-8	-3	-3	9	-3
-1	-8	-10	-8	-3	-3	9	-3
-1	-8	-10	-8	-3	-3	9	-3
-1	-8	-10	-8	-3	-3	9	-3
-1	-8	-10	-8	-3	-3	9	-3
-1	-8	-10	-8	-3	-3	9	-3
-1	-8	-10	-8	-3	-3	9	-3
-1	-8	-10	-8	-3	-3	9	-3
-1	-8	-10	-8	-3	-3	9	-3
-1	-8	-10	-8	-3	-3	9	-3
-1	-8	-10	-8	-3	-3	9	-3
-1	-8	-10	-8	-3	-3	9	-3
-1	-8	-10	-8	-3	-3	9	-3
-1	-8	-10	-8	-3	-3	9	-3
-1	-8	-10	-8	-3	-3	9	-3
-1	-8	-10	-8	-3	-3	9	-3
-1	-8	-10	-8	-3	-3	9	-3
-1	-8	-10	-8	-3	-3	9	-3
-1	-8	-10	-8	-3	-3	9	-3
-1	-8	-10	-8	-3	-3	9	-3
-1	-8	-10	-8	-3	-3	9	-3
-1	-8	-10	-8	-3	-3	9	-3
-1	-8	-10	-8	-3	-3	9	-3
-1	-8	-10	-8	-3	-3	9	-3
-1	-8	-10	-8	-3	-3	9	-3
-1	-8	-10	-8	-3	-3	9	-3
-1	-8	-10	-8	-3	-3	9	-3
-1	-8	-10	-8	-3	-3	9	-3
-1	-8	-10	-8	-3	-3	9	-3
-1	-8	-10	-8	-3	-3	9	-3
-1	-8	-10	-8	-3	-3	9	-3
-1	-8	-10	-8	-3	-3	9	-3
-1	-8	-10	-8	-3	-3	9	-3
-1	-8	-10	-8	-3	-3	9	-3
-1	-8	-10	-8	-3	-3	9	-3
-1	-8	-10	-8	-3	-3	9	-3
-1	-8	-10	-8	-3	-3	9	-3
-1	-8	-10	-8	-3	-3	9	-3
-1	-8	-10	-8	-3	-3	9	-3
-1	-8	-10	-8	-3	-3	9	-3
-1	-8	-10	-8	-3	-3	9	-3
-1	-8	-10	-8	-3	-3	9	-3
-1	-8	-10	-8	-3	-3	9	-3
-1	-8	-10	-8	-3	-3	9	-3
-1	-8	-10	-8	-3	-3	9	-3
-1	-8	-10	-8	-3	-3	9	-3
-1	-8	-10	-8	-3	-3	9	-3
-1	-8	-10	-8	-3	-3	9	-3
-1	-8	-10	-8	-3	-3	9	-3
-1	-8	-10	-8	-3	-3	9	-3
-1	-8	-10	-8	-3	-3	9	-3
-1	-8	-10	-8	-3	-3	9	-3
-1	-8	-10	-8	-3	-3	9	-3
-1	-8	-10	-8	-3	-3	9	-3
-1	-8	-10	-8	-3	-3	9	-3
-1	-8	-10	-8	-3	-3	9	-3
-1	-8	-10	-8	-3	-3	9	-3
-1	-8	-10	-8	-3	-3	9	-3
-1	-8	-10	-8	-3	-3	9	-3
-1	-8	-10	-8	-3	-3	9	-3
-1	-8	-10	-8	-3	-3	9	-3
-1	-8	-10	-8	-3	-3	9	-3
-1	-8	-10	-8	-3	-3	9	-3
-1	-8	-10	-8	-3	-3	9	-3
-1	-8	-10	-8	-3	-3	9	-3
-1	-8	-10	-8	-3	-3	9	-3
-1	-8	-10	-8	-3	-3	9	-3
-1	-8	-10	-8	-3	-3	9	-3
-1	-8	-10	-8	-3	-3	9	-3
-1	-8	-10	-8	-3	-3	9	-3
-1	-8	-10	-8	-3	-3	9	-3
-1	-8	-10	-8	-3	-3	9	-3
-1	-8	-10	-8	-3	-3	9	-3
-1	-8	-10	-8	-3	-3	9	-3
-1	-8	-10	-8	-3	-3	9	-3
-1	-8	-10	-8	-3	-3	9	-3
-1	-8	-10	-8	-3	-3	9	-3
-1	-8	-10	-8	-3	-3	9	-3
-1	-8	-10	-8	-3	-3	9	-3
-1	-8	-10	-8	-3	-3	9	-3
-1	-8	-10	-8	-3	-3	9	-3
-1	-8	-10	-8	-3	-3	9	-3
-1	-8	-10	-8	-3	-3	9	-3
-1	-8	-10	-8	-3	-3	9	-3
-1	-8	-10	-8	-3	-3	9	-3
-1	-8	-10	-8	-3	-3	9	-3
-1	-8	-10	-8	-3	-3	9	-3
-1	-8	-10	-8	-3	-3	9	-3
-1	-8	-10	-8	-3	-3	9	-3
-1	-8	-10	-8	-3	-3	9	-3
-1	-8	-10	-8	-3	-3	9	-3
-1	-8	-10	-8	-3	-3	9	-3
-1	-8	-10	-8	-3	-3	9	-3
-1	-8	-10	-8	-3	-3	9	-3
-1	-8	-10	-8	-3	-3	9	-3
-1	-8	-10	-8	-3	-3	9	-3
-1	-8	-10	-8	-3	-3	9	-3
-1	-8	-10	-8	-3	-3	9	-3
-1	-8	-10	-8	-3	-3	9	-3
-1	-8	-10	-8	-3	-3	9	-3
-1	-8	-10	-8	-3	-3	9	-3
-1	-8	-10	-8	-3	-3	9	-3
-1	-8	-10	-8	-3	-3	9	-3
-1	-8	-10	-8	-3	-3	9	-3
-1	-8	-10	-8	-3	-3	9	-3
-1	-8	-10	-8	-3	-3	9	-3
-1	-8	-10	-8	-3	-3	9	-3
-1	-8	-10	-8	-3	-3	9	-3
-1	-8	-10	-8	-3	-3	9	-3
-1	-8	-10	-8	-3	-3	9	-3
-1	-8	-10	-8	-3	-3	9	-3
-1	-8	-10	-8	-3	-3	9	-3
-1	-8	-10	-8	-3	-3	9	-3
-1	-8	-10	-8	-3	-3	9	-3
-1	-8	-10	-8	-3	-3	9	-3
-1	-8	-10	-8	-3	-3	9	-3
-1	-8	-10	-8	-3	-3	9	-3
-1	-8	-10	-8	-3	-3	9	-3
-1	-8	-10	-8	-3	-3	9	-3
-1	-8	-10	-8	-3	-3	9	-3
-1	-8	-10	-8	-3	-3	9	-3
-1	-8	-10	-8	-3	-3	9	-3
-1	-8	-10	-8	-3	-3	9	-3
-1	-8	-10	-8	-3	-3	9	-3
[truncated: 1,784 more rows]
