# Supplementary material for: Flexible Virtual Reality System for Neurorehabilitation and Quality of Life Improvement
Source: Sensors (Basel). 2020 Oct 23;20(21):6045. doi: 10.3390/s20216045 (PMC7672612; doi:10.3390/s20216045)
Supplement: Supplementary file 1 [file sensors-20-06045-s001.zip › S4_EMG/User3/WhackAMole3.txt]

0	1	-2	-2	-4	0	-4	0
-2	0	-2	0	5	0	4	-1
-1	0	-1	0	-4	-1	0	-1
-1	-1	0	-1	-5	0	-4	0
-1	-1	-1	-2	-3	-2	-1	-1
-1	0	1	0	-3	-1	-4	0
0	-1	-1	0	-2	1	-4	-3
0	-1	1	0	-1	-1	-3	-2
-2	-3	-2	0	-2	-1	-5	-2
-2	-1	-1	-1	-1	-3	-1	1
0	0	0	0	-2	0	-4	-1
1	0	2	0	-3	1	-3	1
-1	0	-1	0	0	-1	0	2
0	1	0	0	0	-2	-1	-1
0	1	0	0	0	-2	-1	-1
1	-1	-1	0	-2	1	1	1
-1	-1	1	-1	0	1	2	-1
-1	-1	-1	-1	1	0	3	2
-1	-1	-1	-1	1	0	3	2
2	0	-1	-1	-1	0	1	2
2	0	-1	-1	-1	0	1	2
-1	1	-2	-1	2	-4	-2	-2
-1	-3	0	0	1	-1	-4	0
-2	-6	-4	-5	-1	-1	-1	-4
-1	-3	3	4	0	3	0	2
-2	-1	-1	-2	-8	-1	-3	0
-4	-3	-4	-2	-4	-3	-6	-6
-2	-1	1	0	-2	-1	-5	-2
-2	-1	1	0	-2	-1	-5	-2
-1	4	1	0	-4	0	-3	0
3	6	4	2	2	-1	0	-1
0	-1	-4	-1	-4	-4	-3	-2
0	-1	-2	-2	0	0	0	0
-1	0	2	-2	-5	2	-2	-1
-1	-1	1	3	1	2	2	2
-2	2	-3	-5	-3	-2	-2	-3
0	2	0	2	0	0	-1	1
2	0	4	1	-3	0	-19	0
-6	-4	-5	-4	-2	-2	-5	-3
3	1	6	7	5	4	8	4
-2	7	5	-1	-4	-3	-4	-6
-2	0	-2	-5	-4	-4	-2	-3
-2	0	-2	-5	-4	-4	-2	-3
-1	0	1	-8	-8	-3	-5	-4
-3	-11	-11	-4	-7	-1	-5	-1
-1	-2	-5	-8	-9	-2	-6	-4
-1	-2	-5	-8	-9	-2	-6	-4
-1	-1	2	0	-3	0	0	0
-1	-1	2	0	-3	0	0	0
1	-5	-1	1	-1	-1	-2	3
1	-5	-1	1	-1	-1	-2	3
1	-5	-1	1	-1	-1	-2	3
2	11	4	3	-2	0	-1	3
-3	-1	-4	-4	-6	-2	-5	-4
-3	-2	2	-2	-4	0	-5	0
-9	2	2	0	0	1	3	-5
0	-4	-4	-2	-4	-6	-7	-2
-3	-7	-5	-3	-5	-1	-4	-2
3	-6	-2	-1	0	0	3	2
-2	-1	-2	-4	-4	-3	-3	0
-4	-3	-9	-3	-2	0	-3	-8
5	6	4	2	0	2	1	5
3	3	-2	0	-5	-2	-6	-2
-2	0	-4	0	1	0	4	-1
1	-3	-3	-2	-1	-1	0	-1
-1	-3	-5	-4	-5	-3	-2	0
-2	-5	-2	0	-5	0	-3	-2
-3	2	1	0	0	1	1	-2
-2	-3	-1	-3	-5	-1	-2	-2
1	-3	-2	-5	-8	-2	-6	-3
0	4	3	1	1	0	-1	-3
0	4	3	1	1	0	-1	-3
-4	-1	-3	-4	-4	-2	-2	-7
0	-1	-1	0	-1	-2	0	3
-1	3	0	-1	-2	-3	1	1
6	-1	-4	-2	-2	-2	-4	3
-1	7	13	4	0	-1	-6	3
3	-5	-9	-6	2	-4	2	2
0	-2	-3	-2	-2	-4	0	-6
-4	-5	-4	-2	-2	-1	2	3
1	8	13	5	-1	2	7	12
1	8	13	5	-1	2	7	12
-1	-4	-2	-1	-5	-2	-7	-2
-2	3	7	1	-7	-3	0	-6
-1	4	5	2	0	-1	-5	-3
1	2	6	4	1	3	4	9
-8	-10	-10	-5	-6	-3	-7	-14
-1	0	-1	-3	-1	-1	3	6
8	5	4	0	-3	1	0	9
3	6	7	3	2	-2	-1	3
8	7	-2	-7	-5	-15	-9	1
-10	-7	-5	3	2	3	2	-4
-10	-7	-5	3	2	3	2	-4
-7	-3	-7	-14	-30	-15	-4	-6
-7	-3	-7	-14	-30	-15	-4	-6
6	-4	-5	-1	-3	-3	-4	7
-10	5	7	5	11	3	0	-4
9	7	0	1	7	4	11	5
1	3	4	1	5	-2	-7	-1
-1	2	5	0	8	4	7	-5
2	9	4	0	-5	1	-5	-2
-6	-14	-3	-2	-5	-1	-2	-5
0	2	1	4	4	4	1	2
-15	-10	-6	-5	-11	-2	-3	-8
-3	0	5	5	3	5	2	-1
-1	-6	-5	-8	-4	-4	-5	1
-1	-2	-4	-2	-4	3	2	3
11	7	-1	-11	-17	-10	-2	4
-8	-7	1	8	10	1	2	-1
8	11	-1	-11	-4	-10	-7	-2
18	23	20	8	7	2	12	13
-10	-19	-1	8	17	9	7	2
0	6	2	3	7	0	-1	2
9	10	0	0	8	-8	13	1
-2	-1	-6	-11	-24	-8	-3	2
9	12	9	4	12	5	5	5
2	1	-3	3	13	8	-1	-3
2	0	2	5	10	2	9	9
5	3	3	-2	-7	-8	-11	-5
1	-5	-7	1	-2	-3	-4	4
-7	-7	-6	-1	6	3	-3	-4
9	12	6	3	0	2	4	3
-3	-1	0	0	-3	-5	-9	0
-4	1	-3	-4	-3	-1	-5	-3
4	0	-2	-1	-1	-4	-5	-5
-4	-2	-3	-2	-8	-2	3	5
6	9	4	2	-2	1	-2	-1
-3	-6	-5	-3	-2	-6	-11	-14
-3	-6	-5	-3	-2	-6	-11	-14
-2	6	4	0	2	2	-6	-8
17	6	-5	0	4	1	6	12
12	25	19	6	6	13	7	7
4	4	1	-9	-13	-5	4	17
4	4	1	-9	-13	-5	4	17
-4	-2	4	-3	-13	-2	4	2
11	11	7	-3	-11	-13	15	10
-23	-21	-11	1	-3	-4	-14	-23
-6	0	-6	-3	-6	-1	-5	-14
-6	0	1	-2	-4	-8	2	-1
5	-4	2	5	0	2	6	7
7	0	-2	-3	-9	-7	-15	-4
-9	-5	0	2	8	5	-2	-6
-11	-4	0	-5	-6	2	0	-7
-1	-3	-2	-2	-5	-4	-10	-5
-4	-4	-3	0	4	3	-6	-2
-18	-13	-7	-10	-13	-10	-3	-15
5	3	-3	-3	6	5	-2	9
4	2	4	4	1	5	17	10
2	0	-5	1	2	-1	-10	-2
-2	8	0	-7	-7	-4	3	-7
11	2	1	2	9	9	1	21
1	3	4	6	3	2	12	13
-3	6	12	5	1	2	4	1
0	-9	-13	-8	-6	0	-2	-4
4	-16	-21	-3	-5	1	-4	-4
4	-16	-21	-3	-5	1	-4	-4
4	9	3	-1	-7	2	9	-3
5	-2	-4	3	7	5	9	12
-6	-4	2	5	10	7	4	-6
-8	-1	-3	2	8	5	-15	-30
-7	1	17	18	18	11	65	-23
-23	-11	-8	-8	14	9	12	-27
16	2	-2	-16	-38	-41	-40	-16
-40	-3	9	4	-9	-17	-15	-66
15	47	44	15	8	7	37	27
-6	-24	-6	-5	-3	-5	-14	-3
14	-6	-8	-4	8	-3	-17	36
-9	-5	-9	-10	-12	-4	19	-16
-9	-5	-9	-10	-12	-4	19	-16
-9	-5	-9	-10	-12	-4	19	-16
-15	-11	-6	-11	-18	-3	-4	-4
-15	-11	-6	-11	-18	-3	-4	-4
-15	-11	-6	-11	-18	-3	-4	-4
-3	2	1	-2	1	4	8	-1
3	6	-2	-2	1	1	1	1
3	6	-2	-2	1	1	1	1
-5	-4	-7	-4	-3	-2	-9	-10
-2	1	1	-3	1	0	-3	-9
-6	-10	-6	-3	-1	3	-3	-2
-1	6	-2	-6	-6	-6	-7	-1
-1	-5	-5	0	-2	-5	-17	-7
3	1	3	2	4	1	0	2
-1	-2	1	2	0	-1	-8	-1
-2	-1	1	4	0	-2	5	-2
1	0	1	2	-2	-1	-8	2
-8	-8	-8	-4	2	2	0	-3
3	-2	-3	-4	-6	-5	-2	3
-5	-7	-3	-4	-5	-3	-3	-2
-5	-7	-3	-4	-5	-3	-3	-2
-5	-7	-3	-4	-5	-3	-3	-2
-5	-7	-3	-4	-5	-3	-3	-2
-2	4	-1	2	-2	2	2	1
-4	1	6	-3	-4	-2	-14	-8
4	1	5	2	2	7	8	10
4	1	1	-1	-3	-2	2	6
-2	-5	-4	-1	-2	-3	-5	1
-3	-5	0	2	0	0	-3	-12
1	-5	-9	-5	-6	-6	-9	-4
-3	1	2	1	-1	4	0	3
-3	1	2	1	-1	4	0	3
-6	-3	-2	1	-3	3	1	-2
0	-1	-1	-2	-4	0	-6	-1
2	2	0	-4	-4	-9	-25	4
2	2	0	-4	-4	-9	-25	4
2	2	0	-4	-4	-9	-25	4
1	0	-3	0	-2	-3	-5	0
0	-3	-3	-3	-6	1	12	4
-1	-4	-4	-1	-5	-1	-3	-8
1	3	6	5	2	7	10	0
-3	-4	-7	-5	-7	2	15	-8
-1	-4	-6	-2	1	8	6	7
-1	-4	-6	-2	1	8	6	7
4	-18	-29	-14	-12	-7	-3	14
4	44	36	13	-6	-9	1	-14
-2	-2	1	22	20	6	-7	-5
-2	-1	-1	5	6	0	-12	-5
13	10	1	0	-2	4	11	5
-5	3	-10	-1	-4	4	0	-2
7	6	1	2	-1	0	-7	7
-3	-2	7	6	4	1	13	4
-7	-6	-4	-2	0	5	5	-4
0	3	2	-1	-3	-2	-3	-3
4	-5	-4	-6	-3	0	3	19
-8	-7	-8	-4	-6	-2	-9	-10
-7	13	10	1	-1	1	-4	-5
-7	13	10	1	-1	1	-4	-5
-2	2	2	5	1	-1	-8	-3
3	1	-2	-2	-3	-2	-7	-1
2	4	8	5	3	3	6	5
1	-6	-5	-2	1	-1	0	2
-3	4	17	11	6	5	2	2
1	-1	-4	-5	-4	-5	-2	1
-6	-13	-14	-7	-4	-1	-5	-12
-2	-2	-8	-3	-3	-3	-6	-7
-1	-7	-10	-6	-7	-4	-11	-6
1	0	-2	-2	1	1	2	4
-5	-13	-11	-7	-6	-3	-12	-7
0	6	10	5	0	2	-2	-4
-2	-2	3	3	2	0	-2	-9
-1	5	1	-2	-1	0	3	7
-1	0	-2	-2	-2	-1	-3	-3
3	-1	-1	-1	-4	-2	-2	1
-3	0	2	-2	1	-1	2	-3
-3	0	2	-2	1	-1	2	-3
-3	0	2	-2	1	-1	2	-3
-5	-7	-10	-1	-3	0	-6	-4
-1	-7	-8	-3	-5	-2	-7	-3
-1	-7	-8	-3	-5	-2	-7	-3
-1	-7	-8	-3	-5	-2	-7	-3
8	14	8	0	-1	0	2	12
-5	-13	-15	-6	-2	-2	-2	0
0	-9	-11	-9	-4	-4	-9	-3
0	-4	-6	-2	-3	-4	-12	-5
-1	0	-2	1	1	0	-2	-2
-6	4	5	1	-2	0	-6	-16
-3	-8	-1	-1	-3	-2	-4	-5
-2	1	2	0	-5	-3	-5	-3
2	7	11	4	2	2	0	3
-1	3	-7	0	-5	-2	-6	-1
2	2	4	2	-5	0	3	1
-1	-4	-6	-4	-2	1	-4	-2
4	-5	-15	-2	2	2	4	12
-4	-1	-3	-3	-2	-1	-1	-8
-4	-11	-7	-9	-2	-3	-5	-5
-2	-10	-7	-12	-6	1	7	-2
-2	-10	-7	-12	-6	1	7	-2
2	-1	8	0	1	-1	3	3
-3	-2	4	2	0	-1	-2	-6
-7	-4	-5	-3	-7	-2	-24	-8
-7	-4	-5	-3	-7	-2	-24	-8
2	-6	-11	-5	2	4	11	8
4	1	-5	-4	2	-3	0	6
-2	4	3	4	-5	2	-2	-1
1	6	6	3	-4	3	6	3
-6	-4	2	-4	-4	-2	-3	-11
-1	-7	-12	-10	-3	-1	-1	-4
0	2	-5	-5	-1	-2	-1	3
1	-1	-2	-4	-6	-1	-4	-1
-1	3	-1	1	2	2	4	-2
4	2	2	3	3	0	-3	19
-6	-5	-6	-4	-5	2	-2	-17
-2	-2	-10	-3	-9	-1	12	7
-5	-7	-13	-4	-7	-16	-32	15
-6	-4	0	-3	0	-15	-31	-18
6	1	3	1	1	9	-10	-9
-1	1	0	-9	-4	-3	-9	-8
3	-12	-5	28	24	16	4	7
1	-6	-13	-10	-4	0	-2	-21
5	-5	-7	-19	-9	6	24	18
6	19	11	3	-7	-1	-2	-12
11	2	-1	7	1	2	-2	5
11	-12	-15	-4	3	2	21	33
0	-2	-1	3	-5	-11	-10	-1
1	5	11	10	9	-2	9	-3
0	-7	-6	-7	-10	-1	5	0
-2	4	7	6	-3	-3	-2	-1
-6	-7	-2	-2	4	-2	10	-5
-3	-9	-11	-5	-2	1	8	-1
3	1	-6	-1	-5	-4	-5	7
3	1	-6	-1	-5	-4	-5	7
3	1	-6	-1	-5	-4	-5	7
3	1	-6	-1	-5	-4	-5	7
1	-19	-20	-12	-5	-2	-3	-7
1	-19	-20	-12	-5	-2	-3	-7
1	-19	-20	-12	-5	-2	-3	-7
0	-2	-1	1	1	1	3	-15
-6	-10	-5	-3	-2	-1	3	-11
3	-2	-4	-2	-3	-3	-13	1
-1	-4	-12	-3	-4	1	0	-8
0	-3	1	-3	0	1	3	6
-9	-5	-2	1	2	-1	-6	-17
-1	7	10	1	-3	-2	-6	-1
-1	-8	-7	-3	-3	0	2	4
-1	-8	-7	-3	-3	0	2	4
-6	-2	-3	-2	-3	-4	-7	-10
0	-1	0	-3	-4	-1	-9	1
5	12	6	3	0	1	1	17
-2	-2	-8	-3	-6	-2	-2	-10
-6	-3	-6	-1	1	0	-2	-13
-1	-4	3	-1	-4	-4	-3	7
-3	-6	-6	-2	0	-1	-4	0
2	1	2	0	2	1	5	4
-2	-12	-8	-4	-2	-2	-3	-6
3	0	1	-2	-2	2	0	-2
0	-2	3	5	3	3	4	-1
-8	-5	-6	-3	-7	-7	-12	-9
8	9	8	5	0	4	7	20
-1	0	1	-1	-1	2	6	-2
-2	-2	0	-1	-3	-2	-2	-6
-2	3	2	-1	4	-1	2	-8
-2	3	2	-1	4	-1	2	-8
-2	3	2	-1	4	-1	2	-8
-6	2	4	0	-3	-1	1	4
-6	2	4	0	-3	-1	1	4
0	-6	-3	-2	0	-1	4	4
-7	-9	-5	-4	-3	-4	-8	-4
2	5	4	-1	1	1	6	-10
2	8	9	3	-4	-4	3	-6
2	6	5	2	0	0	-2	7
-5	-10	-12	-6	1	4	4	2
3	1	4	-1	0	2	11	17
-4	-12	-9	-7	-7	-15	-36	14
1	3	1	3	5	5	-4	1
4	29	26	10	5	1	6	4
-7	-14	-12	-3	-5	-3	-9	-1
0	0	4	2	-4	-4	-12	-7
7	-1	-1	-1	-3	-2	2	5
-8	-9	-10	-4	-7	-2	3	-17
-8	-9	-10	-4	-7	-2	3	-17
-7	0	-1	5	17	11	6	3
0	0	-1	-5	-9	-11	-6	2
-6	-6	-9	-3	1	12	-10	-15
-1	-4	-7	-6	-9	-3	-18	-9
28	33	17	6	3	-1	1	32
-26	-10	6	4	5	1	5	-58
10	3	1	2	8	14	25	12
-15	-7	-5	-2	-3	0	14	-15
-15	-7	-5	-2	-3	0	14	-15
-9	-13	-7	-1	0	-4	3	1
13	26	21	8	0	-1	-2	22
13	26	21	8	0	-1	-2	22
-5	-8	-12	-8	-3	-5	-13	-17
3	-3	-9	-2	0	3	6	15
-1	-10	-1	-2	-2	-7	-9	3
0	-7	1	1	2	-1	-1	3
-4	-11	-2	-2	-5	-3	-5	-5
6	13	7	3	-2	-2	-3	-3
2	-11	-16	-6	-5	-5	-10	-2
1	9	12	5	-1	-1	-6	-4
1	9	12	5	-1	-1	-6	-4
-1	5	-4	-1	-3	3	5	7
3	-10	-3	-1	-3	1	2	-2
-2	-8	-10	-5	-6	-8	-9	-6
-2	1	1	-2	-1	-1	1	-4
0	7	1	1	-1	-4	-9	-4
6	7	3	2	-1	2	2	0
-5	-7	0	-1	-3	-3	-3	-11
-3	-5	-5	-2	-6	-3	-9	-9
1	7	1	1	-1	3	-1	4
-2	4	8	-2	-4	-1	0	-3
-2	-5	-3	-5	-5	-3	2	6
-2	8	7	2	-2	0	-10	-2
-2	0	2	0	-2	1	0	-1
-3	1	2	-1	-2	-2	-5	-9
-3	-8	-5	-6	2	-2	2	-5
-4	-8	2	1	-3	-1	0	0
0	5	6	6	-1	2	-3	2
-4	-8	-5	-5	-2	-4	-1	-5
2	9	3	2	-3	-3	-6	-6
1	0	-7	-4	-5	-3	-5	1
0	-14	-10	-5	-5	-3	-5	1
5	8	9	6	1	3	-2	2
-2	-11	-17	-8	-5	-1	-4	-3
-2	-11	-17	-8	-5	-1	-4	-3
-2	-11	-17	-8	-5	-1	-4	-3
-1	17	17	7	1	4	0	-4
-2	-11	-15	-5	-4	-5	-9	-6
-9	-10	-16	-5	-8	-2	-8	-15
2	0	2	-2	1	3	9	12
2	0	2	-2	1	3	9	12
-3	6	9	3	-1	1	1	-2
-4	-10	-7	-5	-6	-2	-8	-20
5	-7	-4	0	-7	1	-10	4
-5	-5	-11	-4	0	-6	-5	-3
-4	-8	-2	-2	-2	1	10	6
-4	-2	-4	-3	-8	-5	-5	-2
-4	-2	-4	-3	-8	-5	-5	-2
0	5	8	3	5	4	16	2
-4	-6	-4	-3	-3	-1	-8	-13
4	2	5	2	3	5	5	19
-9	-7	-6	-4	-2	-2	-7	-17
0	5	6	2	0	-3	7	13
2	3	0	-3	-2	2	5	13
1	-4	0	0	-4	-1	-4	-12
1	0	3	5	3	2	3	4
0	0	-1	-1	-4	0	-2	9
0	0	-1	-1	-4	0	-2	9
-5	-3	-4	2	5	-7	-22	-13
-4	-3	-1	-3	-7	-12	-1	-5
-4	-4	-1	3	1	0	19	-3
-7	-8	-15	-11	0	0	12	-18
4	8	12	36	25	12	3	-2
-6	-5	-14	-12	-8	1	-6	-16
-13	-24	-19	-12	6	1	-8	-15
-3	-3	15	4	1	6	9	13
-1	-10	-5	-8	-8	-3	2	1
-5	-5	-1	-4	-5	1	7	-3
6	6	-2	-1	-8	-5	-8	0
9	16	16	9	5	0	2	12
7	0	-7	1	2	0	-8	10
-5	-9	-17	-9	-5	-6	-8	-6
1	-15	-23	-9	-4	-4	-16	-5
-1	-4	-1	6	-2	-2	-5	4
-2	-3	0	0	-1	1	-22	-4
-2	-3	0	0	-1	1	-22	-4
-3	-5	-2	0	-3	-2	8	0
-1	8	3	2	0	2	-5	-6
6	12	9	2	2	0	6	6
6	12	9	2	2	0	6	6
1	3	4	5	1	0	-1	4
2	2	2	0	-3	-1	-8	-7
3	4	3	-1	-3	-2	-3	5
-4	-8	-5	-1	1	1	-4	-4
-3	6	2	0	-2	-6	-7	-5
-1	-9	-8	-5	-10	-8	-12	-7
6	17	19	10	4	0	-11	-4
1	2	-3	-2	-1	0	-4	0
1	2	-3	-2	-1	0	-4	0
1	2	-3	-2	-1	0	-4	0
4	8	7	15	12	6	7	-3
-12	-5	-8	-6	-2	0	4	-30
2	2	11	3	-2	-6	-24	-22
2	2	11	3	-2	-6	-24	-22
-2	0	-1	3	3	-1	-7	24
1	0	-4	-5	-3	-5	0	8
-7	-5	-1	-6	-3	-7	0	-11
6	-1	-1	7	5	-8	4	0
6	-1	-1	7	5	-8	4	0
4	-4	-12	-9	-1	-1	12	13
4	9	-19	-9	5	10	7	16
12	12	-4	13	12	14	2	14
2	4	-1	12	0	3	-9	-3
-17	-9	-16	-10	-12	-24	-46	-36
11	6	4	-1	-5	-1	11	12
11	6	4	-1	-5	-1	11	12
0	12	1	-2	-2	-6	-13	1
0	12	1	-2	-2	-6	-13	1
0	12	1	-2	-2	-6	-13	1
-2	-2	-2	-2	-4	-2	-5	6
0	6	11	6	-1	4	-2	-11
-2	-20	-20	-17	-8	-4	1	16
-2	-20	-20	-17	-8	-4	1	16
-7	-3	4	5	-2	-4	-1	3
-7	-3	4	5	-2	-4	-1	3
-1	-11	-8	-5	3	-5	2	2
-2	-1	-1	-1	3	-1	1	-15
-6	-16	-27	-13	-6	-5	0	-7
0	-3	3	-2	-1	0	2	-3
2	11	9	4	0	2	-4	-2
-5	1	-8	-2	3	0	2	6
-1	3	9	4	1	-1	4	3
3	19	20	11	3	4	9	11
0	0	-1	-2	-4	2	0	3
-1	0	-1	1	-2	-3	-14	-13
1	3	-1	1	-2	1	5	3
-4	-17	-18	-7	-5	-2	-3	6
1	15	20	8	4	0	15	8
-4	-2	0	2	2	4	3	2
3	-5	-11	-6	-4	-2	4	8
0	-5	-5	-3	-2	-2	0	5
0	-1	1	-3	0	2	5	6
-5	-8	-9	-5	-2	-4	-12	3
-1	-4	-5	-2	-9	0	4	2
-10	-8	-5	-2	-4	2	-7	-8
-5	-4	-7	-5	5	0	-2	-1
6	3	1	4	6	1	4	6
2	-4	-3	-1	-1	-4	-7	-5
3	-4	-4	-4	-4	-6	-11	-6
3	-4	-4	-4	-4	-6	-11	-6
3	-4	-4	-4	-4	-6	-11	-6
3	-4	-4	-4	-4	-6	-11	-6
-4	-2	-2	-1	-3	1	4	4
-4	-2	-2	-1	-3	1	4	4
-2	-1	-4	-2	-6	2	29	-7
-1	-4	2	-2	1	1	1	3
1	7	14	5	4	3	6	-4
-10	-16	-17	-9	-5	-7	-15	-24
2	1	-4	-3	-7	-6	-26	-15
7	11	14	6	1	-2	-12	13
7	11	14	6	1	-2	-12	13
-4	-15	-17	-6	-2	0	-3	-8
-4	-15	-17	-6	-2	0	-3	-8
0	11	13	4	-2	0	-5	3
4	-4	0	-2	-8	-11	-30	12
-3	0	-1	6	5	4	9	-1
3	-14	-11	-6	-5	-5	12	3
3	-14	-11	-6	-5	-5	12	3
1	-7	-13	-8	-8	-10	-19	9
1	-7	-13	-8	-8	-10	-19	9
-4	0	1	6	-1	6	3	-10
2	0	2	-5	-9	0	7	12
0	4	6	12	8	3	-10	-5
-2	-14	-1	-3	-2	-5	-9	3
19	6	4	3	5	2	-4	14
11	7	1	2	5	1	-1	17
-10	0	-2	3	1	5	19	0
-7	-5	-5	-4	-3	1	3	6
-7	1	-1	0	-7	-7	-10	-26
5	28	28	7	3	-1	-7	-9
-18	5	4	-5	-5	0	-2	-20
2	3	-1	-3	0	0	1	3
-9	-10	-8	-4	-5	-2	-11	-8
-9	-10	-8	-4	-5	-2	-11	-8
-11	-4	-2	-4	-7	-11	-17	-9
-4	-11	-12	3	4	4	10	-4
2	-13	-10	-6	-4	1	0	5
-1	-3	-1	-3	-4	-4	-4	-6
-1	-3	-1	-3	-4	-4	-4	-6
-1	-1	-7	-3	0	-2	-6	2
4	4	-1	-2	-5	-3	-8	-4
4	1	0	-1	-1	-5	-13	-2
9	3	3	2	0	1	-1	8
2	2	-2	-3	2	-3	-3	0
-4	-2	-1	-1	-2	-4	-7	-9
-9	-9	-5	-2	2	2	4	-3
-13	-1	3	0	-2	1	-16	-9
-1	-2	-1	1	0	0	6	5
2	-8	-6	-4	-3	-1	2	3
-1	2	0	0	-2	2	7	13
-4	-3	2	0	1	3	4	-6
3	4	3	2	3	4	-1	6
0	-1	-4	4	2	-1	-3	0
0	-1	-4	4	2	-1	-3	0
-3	4	7	1	-3	-1	-3	-1
-7	-3	-5	0	-4	0	4	-25
0	2	1	1	1	-3	1	5
2	-1	-6	-1	1	-1	-2	2
4	9	8	1	-1	0	-1	1
2	8	10	1	-4	-3	1	-2
10	-4	-5	-6	-2	-3	-9	10
-1	2	1	2	2	3	7	0
-2	2	2	3	5	0	2	3
0	2	5	2	0	-2	-7	4
1	5	5	1	2	6	16	9
1	-10	-5	-2	0	1	2	13
0	-4	-5	-2	-3	4	-2	-6
1	2	6	2	-3	-2	-1	-5
-7	-2	0	0	-4	-5	-9	-12
-4	-2	0	-4	-1	-3	-6	-4
-2	-7	-12	-1	-2	0	-3	-1
7	7	9	5	3	6	8	5
-4	8	13	7	1	1	11	3
1	-3	-2	1	-1	3	13	7
-5	-11	-14	-9	-12	-8	-1	-16
-5	-11	-14	-9	-12	-8	-1	-16
-10	-3	-1	-2	0	-6	-17	-16
-1	-8	4	0	0	-3	-16	3
0	9	12	6	4	5	2	-3
8	10	1	3	5	3	5	16
9	11	4	4	1	3	-3	20
1	-4	-3	-7	-6	-8	-11	-2
-4	-2	3	1	0	-2	-5	-12
-4	-2	3	1	0	-2	-5	-12
-1	5	2	1	-4	-1	-8	2
0	24	15	5	-1	3	1	-1
-3	1	3	-1	-3	1	4	2
-3	-18	-7	0	0	-1	-2	0
-2	-3	-8	0	-2	-1	-12	-10
2	2	7	5	0	-1	-5	-7
2	8	5	2	1	0	2	-7
3	8	10	3	2	3	4	7
2	-9	-8	-3	-3	-2	-2	2
2	12	4	0	-5	0	3	7
2	12	4	0	-5	0	3	7
5	17	10	9	1	4	4	4
-3	1	2	-2	-6	-3	-3	-1
-6	-14	-19	-8	-6	-2	-1	-1
3	15	18	11	3	2	-12	-2
2	7	11	9	5	1	1	5
-4	-12	-13	-5	-4	-4	-3	-10
-4	-3	-2	-6	-3	-2	2	-7
-4	-3	-2	-6	-3	-2	2	-7
-1	-7	-4	-3	-1	-2	-1	0
-2	-1	11	10	0	4	-1	9
3	3	-2	-5	-6	-4	0	6
-1	-8	-1	-2	-4	1	3	-1
-3	3	4	2	1	2	-1	5
0	-5	-7	-3	3	-1	4	4
5	7	3	7	3	6	8	11
2	3	-7	-3	-1	0	-9	3
2	3	-7	-3	-1	0	-9	3
6	7	0	2	1	1	1	9
6	7	0	2	1	1	1	9
0	-14	-10	1	0	-2	-5	1
0	3	4	2	0	-3	-7	-5
-2	-2	-3	-1	4	7	12	-8
-2	-3	-2	3	2	2	-2	-7
-1	1	0	2	-1	1	12	3
1	3	8	4	1	1	-6	10
3	3	6	-3	-1	5	2	12
-5	-5	-4	0	1	-5	-14	-5
5	1	-3	-1	-3	-3	2	14
5	1	-3	-1	-3	-3	2	14
0	0	4	8	10	9	19	-13
-3	-8	-4	-3	-5	-6	-33	-27
16	14	7	5	0	-2	-13	34
8	3	14	3	0	0	13	11
-7	-1	-1	-2	1	10	15	-4
-4	-7	-1	-3	-1	5	19	1
3	2	-9	-4	-4	0	-2	9
-4	5	7	2	-2	-4	-13	-19
6	3	0	-1	-2	3	1	27
1	-7	-8	0	0	-3	2	9
-1	-5	-5	-1	0	-3	3	-7
-4	-4	-10	-5	-4	0	-2	1
-6	-3	-12	-3	-4	2	5	-1
1	8	15	7	5	4	15	10
1	8	15	7	5	4	15	10
1	8	15	7	5	4	15	10
-3	2	1	2	2	-3	1	-5
3	-6	-6	-3	-5	0	-3	1
3	-10	-22	-9	-7	-5	-8	-4
-3	-5	-3	-2	-4	0	1	-1
5	12	15	10	4	3	5	5
-2	-10	-10	-5	-2	-2	-4	-6
1	11	7	4	-1	1	-1	1
4	10	-1	-4	-6	-1	3	22
-3	-5	-1	-1	0	0	2	-4
-3	-5	-1	-1	0	0	2	-4
-1	2	6	3	4	-3	-5	-5
-2	-2	-2	0	-1	1	4	-1
0	0	4	0	1	0	6	2
0	-4	-5	-1	-3	-4	-1	0
3	0	2	1	2	2	11	0
-3	-6	0	-3	1	4	2	2
3	6	6	-1	0	3	1	3
-1	-1	-3	-1	-4	-8	-18	-2
-2	-2	1	-1	-1	-2	-1	-8
0	-1	-4	-4	-4	0	-18	4
0	1	3	-1	-6	-3	6	1
5	6	0	2	1	1	10	5
-2	2	4	0	4	1	-3	1
-2	2	4	0	4	1	-3	1
-1	-6	-5	4	6	5	32	15
-2	-2	-7	-2	-3	-7	-14	0
-2	-2	-7	-2	-3	-7	-14	0
6	2	-6	-12	-9	3	2	2
4	7	20	15	7	4	10	-4
-10	-6	-2	1	3	3	10	-14
-25	-14	-8	2	-4	-4	-9	-29
-25	-14	-8	2	-4	-4	-9	-29
-2	-6	-10	-13	-10	-7	-6	4
-2	-6	-10	-13	-10	-7	-6	4
2	8	-15	-9	-6	-2	-3	-11
2	8	-15	-9	-6	-2	-3	-11
2	8	-15	-9	-6	-2	-3	-11
2	8	-15	-9	-6	-2	-3	-11
2	8	-15	-9	-6	-2	-3	-11
2	8	-15	-9	-6	-2	-3	-11
-4	1	-1	-4	-5	-5	-5	-11
-4	-4	6	-2	0	2	4	1
2	6	4	4	-1	-3	-6	-1
-6	5	7	5	-1	0	-5	-4
-4	-10	-4	-6	-9	-7	-15	-13
3	3	0	-2	-4	-2	-1	2
15	31	26	13	7	8	11	22
0	5	6	0	-1	1	-4	-2
0	5	6	0	-1	1	-4	-2
-7	-13	-12	-11	-7	-5	-5	-1
2	-3	-1	1	-1	-1	0	2
7	3	-3	0	1	2	-3	2
-3	0	-1	0	-1	0	3	-1
-3	0	-1	0	-1	0	3	-1
-3	2	1	2	3	-3	-2	-9
1	2	3	0	-3	-1	0	1
0	0	-2	-3	-3	1	11	-2
2	5	-2	-2	-7	1	-4	-5
2	-1	0	0	2	0	-10	0
-3	-8	-6	-3	-1	-4	-14	-4
1	4	10	4	4	1	12	14
5	5	7	1	2	2	-2	15
-5	-3	-4	-2	-3	4	5	-8
-6	0	1	-2	-1	-1	-6	-9
-6	0	1	-2	-1	-1	-6	-9
3	1	-1	-2	-3	1	-2	6
-4	-1	4	0	-2	0	13	-22
-2	1	1	3	2	8	9	-11
2	-1	0	4	7	9	2	18
2	-1	0	4	7	9	2	18
0	-2	-1	-2	-5	-6	-19	-17
1	0	1	0	-6	-5	-13	11
-10	-18	-18	-16	-4	0	-7	-8
3	16	18	11	4	8	9	2
-6	-7	-4	7	3	-2	2	-13
-1	-17	-5	-4	-5	-8	-3	1
4	-8	-13	-15	-16	-1	10	3
6	-2	-10	-5	-4	3	-16	6
0	-3	-6	-3	-3	1	2	5
0	-8	-16	-6	-7	-2	6	11
3	-3	-6	-3	-6	-4	0	-1
-8	-21	-22	-13	-5	-7	-25	2
1	18	21	10	4	2	12	-15
-8	-5	-2	-2	-4	-3	-3	-9
-1	-1	1	-5	-2	1	-3	-1
-5	0	2	-1	-4	-2	-7	-8
1	-3	-4	-1	-4	-2	3	12
9	27	24	9	4	6	5	9
4	-10	-9	-3	-3	-2	9	11
2	2	5	-2	-2	-1	-10	3
2	1	2	4	-3	1	4	6
-6	-4	-4	-1	1	-2	-2	-14
-8	-6	-4	-1	-3	-6	-8	-10
-2	1	4	-1	0	-1	-1	-3
-1	3	0	1	1	0	3	-3
0	-2	-1	-1	0	-2	0	5
-2	8	23	8	3	1	3	3
-1	0	0	2	-3	0	-2	3
2	5	2	1	-1	-1	-1	-1
-2	-4	-6	-3	1	-1	4	-5
2	-1	-2	0	-1	5	10	1
-2	-4	-1	-1	-5	-3	-7	-7
-2	-1	1	-1	-2	-1	-3	-6
-3	2	-2	-1	0	-1	-3	-1
-1	-2	-3	-3	-1	-2	-3	7
1	0	-7	0	1	0	6	2
0	0	1	-1	-2	-4	-15	-6
-1	0	1	1	-2	0	1	-1
3	5	0	-3	-1	-2	3	-3
0	-2	5	-2	-1	1	5	6
0	5	8	4	2	4	-5	-3
-2	1	6	2	-1	2	-1	12
-2	-7	-9	-5	-2	-5	9	0
-2	4	5	2	1	0	3	-4
-2	4	5	2	1	0	3	-4
1	-6	-12	-1	-5	0	-4	-4
-3	-4	-8	-3	-2	-1	-2	-7
3	1	-4	-3	-7	-3	3	5
3	1	-4	-3	-7	-3	3	5
-6	-4	-7	-4	-6	-8	-4	-6
-9	-15	-14	-11	-21	-17	-7	-6
9	1	-7	-16	-40	-24	-13	1
-10	-2	-3	16	35	10	8	-8
4	-3	-3	-18	-36	-15	-6	8
3	8	11	15	15	11	4	7
-3	0	-7	-22	-23	-14	-1	-2
0	6	-3	-1	2	-2	2	1
-7	-5	-1	3	-8	-5	-13	-4
-13	-8	-9	-6	-6	3	17	31
0	2	2	2	7	5	1	8
-6	-3	1	3	-2	2	-2	-12
-1	-2	2	4	11	12	17	11
3	-1	-3	-8	-11	-12	-15	10
-1	-1	-2	-3	-2	0	-5	5
10	-3	-1	2	7	1	-8	-15
-14	10	26	4	1	-4	0	26
-2	4	-2	0	1	3	-1	-13
-2	4	-2	0	1	3	-1	-13
-12	-5	6	6	3	-2	-2	-12
-4	-4	5	3	0	3	1	-1
10	11	1	0	4	2	4	20
3	-1	-4	-3	2	-2	0	12
-5	-11	-4	0	2	-1	-3	-17
3	12	18	6	4	2	6	7
1	-2	0	2	0	0	-3	-8
-5	0	3	0	-2	4	12	8
4	3	1	0	-3	0	-4	7
-2	-7	-6	-2	-2	-1	0	-6
-2	2	1	-1	1	-4	-4	-9
0	5	6	5	-3	1	8	-2
-4	3	6	7	1	3	-2	3
-3	9	9	2	-4	-3	-10	-17
5	4	0	-2	-4	0	6	13
2	-3	-5	-3	-3	-2	-6	-2
-1	4	-2	-1	0	0	-7	-10
-2	-6	-4	-4	-3	-4	-6	-9
-1	2	-1	-1	-4	-5	-9	-3
-3	-4	-1	0	1	-3	-3	-2
-3	-10	-7	-2	2	1	2	1
-3	-10	-7	-2	2	1	2	1
0	2	4	-1	-1	-1	-4	-2
-4	3	3	-3	-10	-3	0	4
-1	-4	-2	0	-6	-2	4	1
-8	-6	-3	0	0	2	5	-17
7	10	5	6	8	5	4	4
-2	0	5	1	3	8	16	4
-1	0	0	-1	-5	-4	-10	-14
-3	11	12	4	-1	2	1	2
0	-4	-10	-5	-8	-3	4	-6
-9	-3	-1	-2	-2	-1	-12	-26
-9	-3	-1	-2	-2	-1	-12	-26
0	-1	3	-2	-5	-9	-16	-14
2	4	-2	1	1	1	6	-2
-8	-6	-6	-4	2	-2	9	-23
-8	-6	-6	-4	2	-2	9	-23
-8	-6	-6	-4	2	-2	9	-23
-8	-6	-6	-4	2	-2	9	-23
4	4	4	3	-3	2	-23	-11
1	-2	0	-3	-4	-2	-2	7
2	-5	-9	-1	5	6	23	-23
-26	-7	-1	-11	-7	-8	-12	-36
-3	0	3	2	1	4	27	2
3	-2	-4	-1	-3	-13	0	-4
7	6	-3	4	5	13	0	17
19	10	1	3	5	13	16	29
-25	-11	9	9	4	0	-17	-17
-5	-11	-10	-5	-1	3	13	-7
-1	-3	-3	-4	-4	-4	-5	3
-7	-10	-13	-7	-8	-3	-4	-13
8	9	11	10	3	2	-6	-4
-12	21	23	-2	-6	-2	-7	-6
-10	-22	-22	-7	-4	-3	-5	-7
-10	-22	-22	-7	-4	-3	-5	-7
-10	-22	-22	-7	-4	-3	-5	-7
7	3	4	3	0	-5	-9	1
-19	-8	-14	-2	-9	-5	-20	-21
-4	1	4	2	-1	-2	8	-7
1	6	1	1	0	-10	-18	-15
3	2	-2	4	7	19	26	10
-6	1	4	1	-4	-3	-6	-16
0	2	14	11	1	-19	-25	2
5	2	1	-4	4	2	16	11
1	1	-1	-2	-2	-2	0	-8
-4	0	2	0	4	1	15	36
13	6	0	0	4	11	4	22
-4	-4	4	4	-3	3	13	-20
-1	1	16	4	-1	-4	-3	-6
-5	-19	-4	-9	-12	-1	-8	2
3	20	21	17	8	4	-1	3
4	-6	16	12	8	11	25	30
-11	0	10	7	4	9	29	-13
21	35	16	11	10	5	-1	13
6	4	0	0	-6	-12	1	-6
-9	-6	-7	-6	-10	-2	-10	-5
-12	-5	-4	-6	-9	-7	-29	-18
4	11	2	-1	-1	-5	-33	-14
7	31	22	9	6	6	4	14
7	-14	-10	-3	0	0	-1	4
7	-14	-10	-3	0	0	-1	4
4	-11	-5	-6	1	2	7	8
-5	-3	-4	-5	-10	-8	-17	-16
6	9	7	1	2	5	10	13
1	3	2	0	2	3	-8	-8
-3	-5	-6	-4	-7	-3	-2	5
3	2	-1	-1	2	2	8	8
-4	-3	2	-1	-5	-5	-4	3
1	-1	0	-3	-6	4	-3	2
-1	-3	-4	-5	-7	-10	-11	-10
2	4	8	0	-3	6	14	0
-1	-3	-2	-1	-2	-5	-7	-6
-2	6	8	6	0	-3	8	7
-5	-7	-8	-5	-5	6	5	1
-5	-7	-8	-5	-5	6	5	1
-5	-7	-8	-5	-5	6	5	1
6	0	-2	-12	-7	-1	-3	5
-4	5	17	14	5	-2	-9	-8
-1	-4	-9	-11	-13	-8	-17	-28
1	-4	4	31	15	-1	-5	-10
10	6	4	-5	-3	-8	-19	15
-16	-10	-8	14	7	6	-8	-3
21	0	0	-8	-5	8	23	24
0	2	7	1	-6	5	8	-17
-2	1	-2	-3	-11	-27	-49	1
-10	-3	-3	-12	-6	-2	17	-1
-10	-3	-3	-12	-6	-2	17	-1
-3	-5	9	5	4	6	12	21
2	5	-5	-12	-3	3	-1	12
-4	-1	-1	-1	0	7	9	15
-7	-6	-6	-4	2	-4	-28	-24
-6	10	1	10	4	-6	-26	-37
8	18	11	1	-9	0	0	6
8	18	11	1	-9	0	0	6
8	18	11	1	-9	0	0	6
-8	3	5	8	5	1	19	2
-2	3	5	2	-5	-2	-4	-9
-2	3	5	2	-5	-2	-4	-9
-12	-15	-16	-12	-2	-8	-4	-22
-12	-15	-16	-12	-2	-8	-4	-22
-12	-15	-16	-12	-2	-8	-4	-22
-12	-15	-16	-12	-2	-8	-4	-22
2	9	8	3	-2	-2	-7	5
0	-1	-2	-1	-5	-2	-9	2
-2	2	-2	8	9	7	17	0
-2	-2	-1	-2	-6	-1	27	-2
-2	-2	-1	-2	-6	-1	27	-2
-3	-16	-23	-14	-6	-8	-12	-8
-10	1	4	-2	-2	4	-7	-13
0	-11	-14	-2	2	1	-3	-3
0	-11	-14	-2	2	1	-3	-3
-4	1	5	5	2	-1	2	4
-15	-16	-9	-4	-3	-11	-21	-31
-15	-16	-9	-4	-3	-11	-21	-31
-15	-16	-9	-4	-3	-11	-21	-31
8	3	4	2	3	23	24	20
9	8	10	6	-1	1	18	21
3	0	15	-2	-2	7	13	11
-15	-24	-18	-15	-15	-19	-14	-7
-15	-24	-18	-15	-15	-19	-14	-7
-7	5	1	2	-5	1	28	-28
-7	5	1	2	-5	1	28	-28
-1	-16	-30	14	11	18	43	15
-11	1	12	-4	13	15	20	-23
-11	1	12	-4	13	15	20	-23
-16	-8	-13	1	6	12	-17	-22
0	-8	-4	-5	-10	-4	1	10
-6	-4	-13	-10	-11	-4	7	5
4	-8	-7	-5	-12	-3	21	35
4	-8	-7	-5	-12	-3	21	35
4	-8	-7	-5	-12	-3	21	35
4	-8	-7	-5	-12	-3	21	35
4	-8	-7	-5	-12	-3	21	35
13	9	5	2	3	-6	-14	6
13	9	5	2	3	-6	-14	6
13	9	5	2	3	-6	-14	6
13	9	5	2	3	-6	-14	6
-10	-18	-6	-11	-8	-14	-22	-24
-3	-1	3	-3	2	9	2	-7
1	-8	-11	-9	0	3	12	5
2	-2	0	1	-8	-7	-16	19
-7	-3	-5	-3	-3	-6	-1	-23
-1	1	1	-4	-4	5	6	1
-13	-6	-5	-7	-12	-13	-35	-21
8	5	-2	1	3	7	18	8
-2	0	2	5	0	13	19	4
-8	0	1	4	-4	3	1	-21
1	3	-1	16	15	2	6	-8
-9	-3	-1	-6	-4	-1	-12	-30
1	-3	-5	-2	-4	-13	8	-17
1	5	6	-2	4	3	0	14
11	11	15	12	2	9	2	11
8	-3	-7	-4	-2	-6	-15	12
-12	-1	3	-1	-7	-1	-5	-7
-7	-9	6	7	1	-4	-20	-8
4	3	0	-5	-6	-8	-31	12
-45	-30	-29	-15	-15	-25	-64	-93
10	6	-5	-2	-5	7	23	22
5	1	2	-3	4	5	7	37
5	1	2	-3	4	5	7	37
9	-13	0	1	7	1	10	5
14	-2	-2	0	3	0	16	37
-14	0	-4	-5	-8	-4	-31	-46
13	3	-2	0	-1	-2	3	14
1	5	3	-6	-3	-8	-19	-16
2	21	14	6	0	3	4	13
2	18	12	5	4	5	-7	2
-8	-3	0	0	-5	-8	-19	-23
7	3	-2	1	0	4	5	11
2	-1	0	-1	-3	-4	0	-7
-3	-5	-6	-4	-7	-2	-3	1
0	-2	-2	0	2	-1	7	9
-7	-4	-2	1	4	4	-7	-5
13	17	8	3	0	12	31	20
2	-1	-5	-4	-10	-6	0	-1
-4	0	1	1	1	3	23	13
-3	-1	3	-1	-8	-7	1	-1
-14	-11	-1	6	6	8	2	-5
-1	5	9	1	-4	-4	9	-2
3	22	8	7	7	4	-3	-5
-13	-7	-9	-8	-9	-8	-9	-11
10	6	9	6	1	2	-13	6
-13	-18	-12	-1	3	4	8	0
-13	-18	-12	-1	3	4	8	0
-2	5	1	-3	-6	0	1	-1
-3	-12	-9	-4	11	3	0	-2
0	-6	-4	-2	10	-1	-8	2
-11	-9	-2	0	3	-1	-10	-15
6	6	7	6	14	6	1	4
-4	-18	-9	-6	-6	-8	-12	-13
0	7	9	0	-7	-6	-5	2
3	0	-1	-1	3	4	3	1
-8	-4	-2	2	7	8	10	-2
-6	-12	-6	-6	-4	5	-1	-7
-7	-5	0	0	-3	-5	-12	0
3	6	-1	-11	-16	-25	-46	1
-14	-5	2	-3	-9	-3	1	6
4	3	5	4	11	8	23	18
3	-5	-11	-4	-2	0	7	-6
3	5	-1	3	3	-2	-6	-1
-9	2	-4	4	0	11	7	4
0	2	5	5	4	4	10	3
14	10	6	-1	-4	-1	6	3
3	-11	-5	-1	-5	-8	-25	-3
3	-11	-5	-1	-5	-8	-25	-3
-10	5	2	-2	2	5	12	-18
-10	5	2	-2	2	5	12	-18
-10	5	2	-2	2	5	12	-18
-3	6	3	-3	0	-2	12	-6
-7	-7	-5	1	-1	-2	-5	8
-7	-7	-5	1	-1	-2	-5	8
2	0	-8	-1	1	-3	-4	-2
3	2	5	4	1	-1	-2	-3
1	-6	-7	-3	-3	-2	-9	-2
4	-1	-1	-6	-1	-2	-2	2
1	-4	-2	-3	-4	-5	-2	3
1	-10	-11	-5	-3	-7	-6	0
2	0	1	4	1	10	8	17
4	15	12	-4	-6	2	2	10
-4	-5	-4	3	-2	-15	-25	-18
0	-5	-6	-4	-6	4	15	5
-6	-8	-8	-4	0	2	17	-5
3	-3	-4	0	-1	4	1	1
1	-6	-6	-10	-9	-9	-22	-10
7	-5	-10	-7	-7	-3	9	15
-1	-2	-4	-2	3	4	9	1
-10	-7	-6	-26	-5	-2	-17	-11
-10	-7	-6	-26	-5	-2	-17	-11
-11	-4	-7	-4	-13	-20	-2	-1
5	-4	-4	-2	2	7	-4	24
-5	-2	-1	4	-4	8	30	14
-21	-29	4	2	3	-2	-9	-41
-4	-1	5	5	9	17	3	11
11	22	6	15	13	9	1	4
-12	-9	-15	-10	-3	-8	-12	-13
-5	-20	-16	-6	0	2	17	5
-12	-17	-22	-14	-15	-3	-23	-33
-5	-5	-1	0	-1	-1	2	-13
17	5	8	2	-3	-11	-22	24
17	5	8	2	-3	-11	-22	24
-2	12	18	9	-2	2	7	9
6	-14	-11	-2	-2	-1	-1	-8
-13	-1	-4	-4	-2	-5	-4	-18
-8	-3	-5	-12	-13	-11	-13	-29
-3	1	-1	0	1	4	9	13
9	8	-1	6	5	4	8	16
9	8	-1	6	5	4	8	16
2	-7	-10	-3	-2	8	24	11
-7	12	31	12	9	7	-1	-9
2	9	2	-1	0	7	-11	-11
-5	-8	-2	15	6	-10	-21	-27
-5	-8	-2	15	6	-10	-21	-27
1	-7	5	4	8	3	14	8
1	-7	5	4	8	3	14	8
1	-7	5	4	8	3	14	8
-4	1	-5	-7	1	3	-1	-2
24	4	-7	-14	-11	-3	-5	-5
10	2	19	16	11	15	-11	30
10	9	-4	-9	-1	1	10	3
3	4	10	6	-4	4	21	11
1	7	-11	-10	-5	-4	2	22
14	12	3	5	4	7	8	17
2	5	2	-10	-11	-13	-13	-10
-14	-6	5	7	1	-3	-3	-11
15	1	3	6	-4	-25	-41	-25
-1	-1	0	-3	-4	2	15	20
9	9	3	12	5	-1	-29	-2
-10	-11	-4	-13	-7	0	13	-22
-7	3	1	-4	-6	-7	-21	-13
10	5	0	-1	-5	-7	-26	11
2	2	2	-5	-5	-9	2	-1
2	1	-1	1	0	-5	-17	-6
-1	-9	-8	-6	-2	8	24	10
-2	-5	-6	-4	-1	0	-10	-17
3	-1	1	-1	-4	-1	-2	5
-6	-5	1	-3	-9	-21	-48	-20
7	1	4	2	0	5	2	8
7	1	4	2	0	5	2	8
-7	-5	1	0	0	5	2	-10
-4	-3	-2	-8	-13	-15	-25	-10
3	-2	0	-4	-11	-11	-14	-12
14	2	3	2	4	0	3	49
-3	-7	14	14	4	10	9	13
-3	1	-1	0	2	-1	8	4
-6	21	16	16	14	18	32	-5
22	14	6	3	6	2	-6	11
-7	-3	-7	0	-15	-22	-39	-16
-7	-3	-7	0	-15	-22	-39	-16
-2	-9	-11	-14	-11	-18	-34	-22
-5	-15	-1	16	-2	-8	-23	-2
11	8	0	-11	-6	9	27	10
7	-7	-5	-6	-7	-14	-11	24
11	-4	-7	-3	0	21	49	41
-11	-1	8	3	-7	-3	-2	18
-1	-3	-5	-2	-4	6	4	0
-1	-3	-5	-2	-4	6	4	0
-3	-10	-2	0	5	-1	-8	-1
-14	-5	-12	-14	-6	-14	-25	-32
-5	-28	-27	-10	-10	-18	-29	-33
10	-6	-1	-8	-4	0	8	7
2	-4	3	5	4	5	7	17
-3	3	2	3	4	3	0	-5
-4	-12	-19	-4	-6	-8	-19	-11
-1	5	2	-3	-2	-4	-6	-9
-5	-9	-3	-6	-4	-4	-9	-8
-5	-9	-3	-6	-4	-4	-9	-8
3	-1	-5	4	1	0	1	-7
7	2	2	-8	-1	2	6	11
2	-2	4	4	1	4	0	0
13	9	7	-3	6	4	17	23
0	2	3	-4	-5	0	7	4
2	2	2	-5	-2	6	4	10
0	3	11	22	8	13	21	10
10	3	2	2	9	9	35	9
-28	-28	-9	-1	-9	-15	-40	-37
8	8	5	-13	-3	-4	10	0
-2	0	-9	-7	-1	-1	1	7
13	-2	-1	1	-2	10	54	3
13	18	-3	13	4	8	-7	-2
-8	-11	-8	-7	-2	7	-14	1
4	-12	-11	-20	-16	-18	7	14
-9	18	12	-1	-8	-21	-35	-39
9	-4	-14	-1	5	14	30	22
3	-1	-3	-7	-5	5	2	4
-2	-5	-2	-10	-5	-10	-23	-16
7	2	-1	0	-4	5	37	4
-4	10	19	15	1	4	-7	-19
1	-8	-9	-9	-6	3	-1	3
0	-9	-1	-4	-4	-3	5	5
-7	-3	-5	-1	0	2	-9	-6
-2	-9	-1	2	1	2	15	4
4	-4	-6	1	2	6	9	6
6	2	12	3	1	4	8	16
3	1	0	-1	0	-6	5	8
2	0	0	-1	-3	0	-6	-3
11	6	-4	-2	-5	0	-10	2
-22	-12	-9	-8	-11	-26	-61	-54
0	-1	2	-1	1	13	27	16
4	2	1	-5	-8	-8	-24	-10
-8	2	-1	-9	-10	-22	-36	-47
6	4	4	5	3	14	42	24
-2	0	0	2	3	4	5	-7
7	5	9	2	1	0	-8	21
3	-4	-3	-2	0	2	-1	20
-3	1	2	2	1	1	6	14
-2	-1	4	1	4	2	15	-4
6	6	1	-3	-4	-15	-27	-11
19	9	-5	1	-5	-9	-28	28
0	-2	-2	0	-3	-3	-8	0
3	3	4	1	-4	-6	-18	-17
-6	-13	-2	-4	-4	-5	-9	-12
0	0	-5	-2	4	-1	-1	1
1	5	3	-1	-2	-3	0	4
-15	-10	-8	-11	-19	-28	-65	-66
2	0	9	6	11	0	9	5
-2	-4	-1	-11	-13	-17	-31	-20
-3	-5	-2	-10	-14	-9	-24	-11
-17	17	21	5	-5	-1	-10	-25
18	-22	-27	-17	-18	-13	1	68
9	4	1	0	10	8	19	11
-2	3	0	3	4	6	4	-11
2	9	-8	-7	-7	-1	0	3
-5	-24	-5	3	-5	2	-5	-5
-9	0	-1	-1	0	3	-10	-19
-4	-5	-7	1	11	10	25	11
3	5	5	1	-1	1	-2	22
-19	0	-6	-1	-11	-13	-32	-39
3	20	16	5	0	-10	-29	-2
-4	-9	-3	14	6	13	19	1
-9	14	14	-4	-7	-8	-15	-26
2	-6	-3	-4	0	4	7	-3
-5	-16	-2	-1	-3	0	9	-9
1	-2	-6	-3	-2	6	15	11
-5	0	-1	-5	0	0	5	-5
2	-5	-5	-4	-1	1	-2	-1
1	35	27	6	-1	1	-3	-5
-3	0	6	4	7	11	15	8
11	6	-1	-2	-1	2	5	1
5	-8	-11	-5	-7	-2	7	13
-1	-6	1	4	-5	-5	5	12
-14	-15	-6	-2	0	10	19	2
-1	9	17	9	4	9	15	10
-1	9	17	9	4	9	15	10
-3	-21	-11	-4	1	-3	3	8
-3	-21	-11	-4	1	-3	3	8
4	-3	-9	-2	-2	8	-1	14
-1	-2	2	-1	-2	-6	-22	-10
-2	-6	-2	-2	-3	-4	-4	-2
-2	-5	-5	0	0	10	13	13
-10	1	5	3	-1	-1	12	-19
-6	-14	-16	-11	-7	-4	-4	-10
5	10	14	4	4	9	17	31
3	-4	-5	-2	-1	2	2	25
-2	-6	-1	-2	-5	-8	-19	-11
4	4	10	6	3	1	-3	0
4	4	10	6	3	1	-3	0
1	-3	-9	-4	-3	-2	-1	9
-3	5	0	2	2	7	0	-10
3	-2	-12	-4	-1	4	5	4
5	16	4	2	-1	-2	12	3
-28	-33	-13	-10	-9	-11	-33	-27
7	5	10	3	7	4	4	13
7	5	10	3	7	4	4	13
3	0	0	-8	-3	3	10	6
-4	6	-1	6	6	3	4	-3
13	0	-10	0	-11	-8	-14	35
13	0	-10	0	-11	-8	-14	35
1	-9	-14	-9	-9	-10	-9	15
1	-9	-14	-9	-9	-10	-9	15
-2	-13	2	-2	-4	-10	-14	2
7	-1	4	-1	-4	4	4	0
-6	-11	-7	-2	-2	-7	-16	-21
-9	3	-6	-3	2	-2	-5	-11
2	11	-1	3	6	6	11	7
-9	3	-3	-10	-10	-9	-8	-15
-2	8	16	6	1	5	5	11
-2	8	16	6	1	5	5	11
-1	-16	-24	-9	-4	4	33	15
4	-6	-7	0	-4	2	1	5
3	5	-7	-7	-1	3	2	1
-2	-12	-15	-14	-10	-4	-9	-2
0	-17	-15	-13	-9	-1	14	12
0	-17	-15	-13	-9	-1	14	12
-18	-11	-6	7	1	1	-6	-21
1	1	2	22	1	-3	11	-13
-6	-2	-6	-7	-1	9	14	-1
-10	-8	-5	-21	-3	3	1	6
-2	-10	-4	9	-5	-20	-19	-14
-8	-11	-16	12	2	5	43	-37
-9	-1	-4	-12	-5	-3	-37	-44
-12	-2	20	7	8	19	34	3
23	4	-4	-19	-12	-11	-18	5
-14	-10	3	-11	-15	-32	-31	-35
-8	-6	3	13	-1	-11	-52	-14
7	13	-35	-23	-20	-26	-29	-41
-18	-17	-3	-2	0	4	8	-18
10	16	6	5	6	15	30	24
6	7	8	4	2	7	17	18
18	14	8	2	-1	3	-7	51
-12	-5	-2	-2	-1	3	-5	-11
6	0	3	3	3	7	36	23
-11	-6	-6	-2	-7	-7	-18	-15
8	12	-19	-11	0	-6	-6	-1
-5	-9	-1	0	-2	-5	-18	-10
0	2	5	0	-3	2	14	2
0	2	5	0	-3	2	14	2
0	-1	-2	17	10	4	-5	3
4	12	11	-1	-1	2	4	2
4	12	11	-1	-1	2	4	2
4	12	11	-1	-1	2	4	2
2	4	-11	-6	-7	-4	0	-2
6	4	10	-5	5	14	3	24
2	-3	-2	2	-1	0	-16	-1
-5	-5	1	11	7	4	22	8
1	-4	-8	-7	-6	-2	6	-7
-7	-2	2	4	-1	-7	-29	-14
3	1	3	-2	-2	4	24	20
-5	-7	-5	-9	-10	-22	-63	-57
4	7	6	17	25	28	56	40
-13	-9	-3	1	7	18	38	-11
8	0	3	-8	-5	18	30	33
8	0	3	-8	-5	18	30	33
19	12	8	-13	2	12	32	38
-5	-13	1	-1	-10	-11	-9	-16
7	-7	2	5	2	-7	-24	-9
-6	0	5	-3	-4	7	24	7
6	13	15	12	6	6	12	10
0	4	3	1	-4	-9	-20	-19
0	4	3	1	-4	-9	-20	-19
3	4	8	12	6	1	6	-6
7	18	13	5	4	3	1	-6
0	-4	-3	-3	-5	-8	-17	-14
0	-4	-3	-3	-5	-8	-17	-14
-5	-8	-5	-5	0	4	40	15
-7	-10	-2	1	0	6	11	0
3	-5	-2	-1	-5	-16	-20	-5
3	-5	-2	-1	-5	-16	-20	-5
-8	-11	1	-6	-2	-14	-22	-14
-8	-11	1	-6	-2	-14	-22	-14
5	14	18	7	0	3	-20	0
-3	-8	0	0	-4	-3	-8	-6
-4	-11	-17	-13	-8	-1	7	-1
-9	-17	-13	-11	-5	-4	-8	-9
0	-6	-3	-9	-6	-13	-11	-3
8	19	21	10	2	0	-2	2
-5	-9	-10	-4	-6	-7	-19	22
-5	-9	-10	-4	-6	-7	-19	22
11	3	-2	3	0	-7	-8	-5
-6	-2	-1	1	-1	5	-4	-24
-12	4	0	-7	-10	-6	-3	-39
-4	-9	-12	-3	-5	-6	-9	-9
13	4	8	3	8	20	35	20
4	4	0	11	6	0	-4	8
1	-6	-3	-8	-3	-1	9	15
19	51	32	14	11	15	12	19
4	-17	-19	-10	-8	1	15	18
-12	-12	-5	3	-7	-26	-45	-7
-12	-12	-5	3	-7	-26	-45	-7
7	15	17	-3	4	13	4	-5
-1	-2	-6	-3	0	6	14	22
3	8	5	67	47	16	9	-22
12	8	11	17	9	9	23	-2
8	-22	-29	-10	-4	-1	10	-16
5	6	3	-8	-8	2	24	42
-4	-6	-2	6	1	9	18	8
15	17	6	-4	-6	-1	27	36
-6	-9	6	10	5	18	21	7
-14	6	4	-9	-6	-3	12	2
3	23	9	13	2	10	-4	-4
7	16	4	-1	-14	-9	-25	-14
18	9	4	-2	2	-2	-1	29
7	-18	-18	-16	-6	-5	3	1
-11	-7	8	38	32	29	31	36
-18	-14	-3	-18	-12	-36	-56	-44
-16	-12	-15	-7	-5	-6	-5	-24
-16	-12	-15	-7	-5	-6	-5	-24
13	12	7	4	3	11	10	-7
-3	-3	-3	2	1	8	22	-1
1	6	4	4	1	4	20	10
-2	-7	-20	-14	-11	-14	-32	0
-17	-16	-11	-18	-29	-33	-22	-43
0	1	1	-22	-19	-22	-11	-11
5	1	5	-6	-3	-17	-48	-12
2	2	7	-10	-7	6	17	8
-4	-13	-15	-12	-6	-6	-8	2
-4	-13	-15	-12	-6	-6	-8	2
32	27	34	19	14	17	62	39
-2	3	9	3	-3	4	22	6
-14	-11	-16	-7	1	9	-1	-1
6	2	-6	-5	-3	30	50	43
2	-2	-8	-10	-19	-27	-46	-25
1	-10	-8	5	10	13	49	32
-7	6	-12	-11	-11	-8	-4	-8
0	-7	1	3	0	2	7	6
-2	15	6	-1	-1	-3	-17	-9
-8	-11	-7	-7	-9	-6	-21	-21
-2	-4	-7	-5	-2	-14	-42	-12
3	15	-4	-1	3	6	17	5
-27	-10	-9	-5	-5	-13	-22	-51
15	11	2	0	2	3	14	16
4	-4	-7	-8	-3	-2	-4	3
2	-3	-8	-15	-8	-1	-5	4
1	-19	-27	-3	0	-2	-9	-5
-6	-17	-16	-5	-2	1	8	6
4	17	8	4	0	0	-3	3
0	-10	-10	-2	0	-1	6	4
-1	-5	-1	6	1	1	1	-5
-5	-10	-9	-4	-5	-1	4	-4
1	3	2	5	3	2	6	4
6	-23	-27	-6	-9	-8	-3	2
-10	-18	-17	-15	-5	-4	-5	-7
-3	-5	0	-3	-1	2	8	1
-3	-5	0	-3	-1	2	8	1
7	1	-3	-4	0	0	5	5
7	1	-3	-4	0	0	5	5
-16	-13	-3	-1	-6	-13	-30	-24
5	-4	-7	-4	-2	-3	-4	0
3	12	1	-3	-4	-17	-20	-6
-1	4	-7	-6	-5	-10	-30	-18
-1	4	-7	-6	-5	-10	-30	-18
-1	4	-7	-6	-5	-10	-30	-18
13	1	-5	-2	-2	6	6	22
-7	-1	1	-2	-3	-2	-8	-10
-6	-13	-5	-2	-6	-7	-18	-8
-2	-1	8	2	-2	4	6	2
-1	-5	-3	-6	0	7	3	1
4	2	-4	9	0	-3	4	5
0	1	0	-10	-5	3	5	6
-12	-1	-1	3	-1	-2	-1	7
9	13	9	9	8	9	18	6
9	13	9	9	8	9	18	6
-1	-2	1	8	7	9	19	6
1	1	-1	5	10	-1	2	2
12	9	7	2	-2	0	3	17
5	0	8	0	-3	-7	1	-3
5	0	8	0	-3	-7	1	-3
-2	-5	-8	-1	-4	-4	11	6
11	12	15	7	5	-9	-52	34
11	14	9	6	4	6	24	22
-13	7	8	3	-3	-13	-42	-24
-1	-3	0	-1	2	4	11	1
1	-15	4	1	-4	-1	4	22
0	-8	-8	4	2	8	18	-6
4	-3	-4	-2	3	19	45	16
-6	-5	-5	-4	-9	-4	-17	-12
11	7	9	9	5	-3	1	13
-22	-2	0	-6	-9	3	2	-11
-2	-11	-5	5	3	13	42	1
-5	20	16	-3	-5	1	1	23
0	0	-4	3	-7	-11	-31	-23
-16	-6	-14	-12	-5	0	7	-16
-3	5	7	5	8	6	18	-7
13	6	2	-7	-9	0	17	26
-4	-2	4	6	11	5	-1	14
-1	13	0	-2	-1	-3	4	-1
14	10	22	19	-1	12	-9	30
-1	8	-1	-6	-12	-11	-18	-8
-1	-3	5	-13	-10	4	-11	3
-10	2	-3	3	-3	-10	-33	-25
9	6	11	24	18	19	23	26
-7	-27	-23	-8	-7	-16	-32	-24
-3	-39	-32	-16	-11	-10	-7	-1
-3	-39	-32	-16	-11	-10	-7	-1
5	5	2	-17	-8	4	4	8
11	10	10	-2	2	2	13	5
0	-10	-16	24	3	3	9	23
5	9	4	-8	-1	-4	1	0
-17	2	-3	5	0	11	11	-9
6	2	-7	-10	-11	-5	-7	4
-42	-29	-14	-31	-19	-9	-17	-29
-14	-5	-1	3	0	-23	-55	-32
4	-4	-3	3	7	4	25	28
29	12	3	-14	-12	-5	-34	26
-22	-23	-1	6	1	7	30	28
4	-7	-20	-36	-38	-68	-95	-93
20	13	-4	-8	-2	17	37	34
12	41	36	59	44	2	-59	7
12	-32	-13	-5	-7	-15	2	-31
-44	-42	-16	-26	-27	-52	-95	-86
28	43	55	33	23	22	60	43
-11	4	9	0	5	17	11	2
10	-21	-13	-6	3	4	15	9
0	-2	6	11	4	1	-8	10
-9	-12	-8	-7	-5	5	35	32
-1	6	-7	-1	-7	-25	-56	-17
1	3	2	-4	-7	8	14	5
-5	-1	3	-2	-1	-4	-13	-18
-1	0	3	2	1	-3	-22	-3
-1	0	3	2	1	-3	-22	-3
-6	-1	-4	-2	1	-4	-4	-14
-6	-1	-4	-2	1	-4	-4	-14
-5	-3	7	2	-3	-7	1	5
-9	-5	-10	-5	-5	-3	7	-9
7	6	6	-1	0	12	31	25
-3	-16	-10	-4	-1	9	25	3
-25	-13	2	-8	-4	-8	-12	-18
13	5	-6	-6	-4	-2	4	8
2	-1	-9	-4	-4	-2	-4	4
16	6	6	1	-1	9	19	16
9	5	3	4	0	4	8	4
15	12	2	2	0	3	10	14
-2	0	-9	-5	0	5	2	-5
-2	0	-9	-5	0	5	2	-5
-2	0	-9	-5	0	5	2	-5
-18	-6	0	0	-2	-5	-16	-21
8	1	-3	-4	-2	0	-17	6
-16	-21	-10	2	9	12	1	-9
3	-4	-2	-3	-4	6	14	0
7	8	0	3	1	0	-1	17
2	-6	-6	-4	-3	0	5	0
11	9	-1	0	0	7	17	17
11	9	-1	0	0	7	17	17
-5	-5	-3	-2	-2	2	0	-3
-2	-7	-2	-6	-3	0	0	-5
15	8	8	0	9	1	1	10
-7	4	-8	6	-3	11	-7	-22
-7	4	-8	6	-3	11	-7	-22
-38	-12	1	-4	-8	-15	-10	-24
-20	-15	-13	4	7	10	10	0
15	-11	-13	-5	2	10	23	48
29	11	3	-8	-2	-4	13	21
29	11	3	-8	-2	-4	13	21
29	11	3	-8	-2	-4	13	21
-1	0	3	11	8	11	36	26
4	-1	-6	6	13	10	12	3
5	46	54	22	17	10	12	24
-5	-13	-21	-17	-15	-8	-6	3
-5	-13	-21	-17	-15	-8	-6	3
11	-5	-6	15	13	1	6	8
-2	9	1	-1	0	-3	-4	1
-5	1	3	3	4	8	18	-9
-12	-3	-2	-10	-6	1	-1	-26
1	-22	-21	-8	-8	-2	-3	-7
-1	-18	-14	-22	-11	-19	-52	-17
1	0	3	2	0	8	12	-3
5	-2	-1	-2	5	-14	-7	-18
21	15	27	47	33	15	46	45
18	1	-18	-102	-50	41	64	93
2	-12	14	-40	-20	-26	-61	-20
2	-12	14	-40	-20	-26	-61	-20
-12	-7	34	30	10	1	-24	4
-12	-7	34	30	10	1	-24	4
-10	-7	8	18	19	5	4	-20
6	23	21	39	19	25	59	18
-4	-2	-2	7	9	13	19	9
-10	-10	-4	2	-2	-3	-27	-43
1	12	-6	6	5	-6	-29	-2
8	14	0	7	7	14	20	20
14	7	2	6	3	10	20	18
5	13	18	10	6	15	16	21
11	13	16	13	6	6	25	11
-7	-10	-1	1	-4	-7	8	-5
-2	7	-7	-5	-3	-2	-4	-13
-11	-4	0	-2	-5	-2	-10	-21
-1	-6	-10	-5	2	0	6	7
-3	1	4	1	-1	-1	-6	1
-4	-1	-3	-1	1	3	3	4
0	-27	-12	-2	-1	-3	-3	1
1	-2	-7	-1	0	4	5	6
-4	8	6	8	11	0	-3	-10
-4	-2	-2	-13	-8	-12	-34	-19
-4	3	1	-4	-4	-1	1	1
6	9	4	3	2	1	2	7
-23	-5	1	-4	-4	-5	-12	-25
7	2	-1	22	5	-5	-1	11
4	6	0	-17	-7	10	8	-5
-4	-3	-2	1	-6	-5	-5	4
2	-3	8	4	0	-1	1	-12
-34	-12	-21	-20	-20	-23	-54	-3
18	14	17	-3	5	-3	5	-13
8	-5	-11	37	24	21	28	43
-16	-21	-24	-20	-5	31	80	5
5	17	13	22	21	14	19	-7
5	17	13	22	21	14	19	-7
18	-10	16	-10	-4	-1	22	40
24	12	37	22	12	20	39	28
9	8	-20	-13	-4	-8	-2	-2
32	16	15	5	-7	-10	-26	-1
-29	-21	-18	-11	-12	-4	-9	-26
-10	0	6	5	4	4	13	7
-9	19	13	3	-3	-3	-11	-15
9	6	5	9	8	3	4	2
9	6	5	9	8	3	4	2
-7	-4	-8	-5	-6	-9	-12	-21
-2	-9	-11	-9	-8	1	-21	-9
-11	-4	-3	-1	4	1	8	-20
10	9	5	0	-3	12	37	46
-1	7	6	-2	-2	-8	-24	-4
-1	7	6	-2	-2	-8	-24	-4
2	-9	-10	-6	-1	-1	6	-5
11	10	10	6	6	3	8	-2
-3	-5	-5	-2	-1	-9	-32	-17
2	-4	-14	-13	-9	-10	-18	3
2	-4	-14	-13	-9	-10	-18	3
-7	-1	-1	0	3	-2	2	-13
-5	-4	-6	4	-2	-3	-24	-14
-11	-1	-11	-19	-17	-15	-22	-32
4	-4	-9	-12	-9	1	9	8
-8	-5	-5	-12	-11	-11	-29	-25
28	13	20	10	9	-4	-22	14
0	-9	-9	2	-2	-4	-28	-31
-18	-13	-11	-10	-14	-4	-25	-12
5	-10	-6	6	6	19	43	20
27	19	15	3	5	3	47	40
-50	-46	-15	-2	-15	-27	-39	-97
7	-1	-10	8	17	24	59	30
10	18	3	-16	-16	-7	-22	1
-1	-20	-19	-18	-18	1	8	-23
4	5	-12	-9	-6	-5	-11	10
-1	10	-3	8	2	7	21	27
-1	-4	-4	-5	-2	0	11	11
6	3	4	11	4	0	-13	17
-16	-25	2	0	-2	-12	-35	-37
9	4	5	-3	-3	9	18	12
-2	4	0	-6	-3	0	3	-4
20	14	13	1	-3	-1	-3	25
3	4	4	-5	4	14	22	15
8	3	-2	-18	-9	1	20	12
8	3	-2	-18	-9	1	20	12
8	3	-2	-18	-9	1	20	12
4	0	3	-4	-3	3	0	5
0	-2	7	7	-2	-23	-32	-3
8	3	1	2	-3	-9	-21	7
3	5	5	10	9	3	-16	0
12	8	-5	16	12	6	41	33
-17	-11	-9	-16	-10	5	10	-9
-17	-11	-9	-16	-10	5	10	-9
-17	-11	-9	-16	-10	5	10	-9
-17	-11	-9	-16	-10	5	10	-9
-4	-13	-18	-17	-8	-1	-4	13
-4	-13	-18	-17	-8	-1	-4	13
-17	-14	2	-10	-3	-2	20	-22
8	3	6	-1	2	8	1	-2
-3	-6	-1	-1	2	-10	-23	-10
-3	-6	-1	-1	2	-10	-23	-10
2	0	-5	-11	-8	2	6	7
-1	0	13	-3	-4	-7	-24	-15
-1	1	-4	1	-4	-19	-74	-26
-1	1	-4	1	-4	-19	-74	-26
10	4	3	-13	-9	4	21	35
1	-4	-3	-8	-7	14	65	30
12	-2	-9	-9	-10	-4	10	52
-12	-8	-10	-6	-8	-28	-57	-39
2	6	3	0	2	2	6	4
2	6	3	0	2	2	6	4
4	-3	2	0	3	9	32	21
1	-8	-3	4	-3	2	0	1
-2	0	2	7	-2	-7	5	-9
2	-15	-35	-13	-16	-18	-42	-10
17	-10	-12	-7	-8	-21	-67	-40
17	-10	-12	-7	-8	-21	-67	-40
4	-2	-1	-4	-6	-6	-23	-5
4	-2	-1	-4	-6	-6	-23	-5
4	-2	-1	-4	-6	-6	-23	-5
7	6	2	-24	-13	-10	-2	6
-5	-4	1	7	-4	2	-3	10
-5	-4	1	7	-4	2	-3	10
3	3	6	3	7	-5	-43	-9
8	1	5	12	3	-3	-24	-1
1	-2	-6	-7	-17	-1	22	20
1	-2	-6	-7	-17	-1	22	20
3	4	11	4	14	14	41	13
9	6	3	-5	0	22	63	39
-15	-9	-18	-13	-11	-38	-94	-98
2	-3	1	23	8	14	32	-16
6	4	-11	-27	-2	12	17	7
6	-3	10	14	3	30	34	43
-6	29	19	-2	-8	-23	-41	-39
-34	-36	-15	-20	-19	-19	-2	-9
-6	-6	-7	-22	-17	-12	2	-4
22	6	9	7	0	3	15	55
16	1	-3	-10	0	-12	-2	25
8	-7	-2	2	-7	-11	-45	-18
5	4	-1	0	-3	4	14	20
2	6	2	4	-3	3	31	9
4	11	5	5	2	-7	6	18
-9	-3	-2	4	-1	-3	-19	-24
3	4	-4	-4	2	2	26	31
3	4	-4	-4	2	2	26	31
12	18	12	11	6	-1	17	12
-14	-16	-16	-12	-10	-10	-38	-32
4	3	7	4	2	-6	0	8
2	1	-2	4	3	-1	4	3
2	-4	0	1	-6	-11	-34	-15
-7	2	0	5	3	13	28	5
3	3	9	-6	-6	-11	-11	11
-38	-9	-2	7	-3	-3	-21	-39
5	-5	-7	-14	-11	4	35	15
13	9	7	6	9	12	17	20
4	3	-5	-2	-1	-3	10	-5
1	-2	-2	-12	-12	-30	-55	-13
2	1	0	-12	-7	6	-16	7
2	1	0	-12	-7	6	-16	7
-5	3	-3	11	-3	7	41	22
-2	-13	-7	-5	-20	-18	-25	-23
-3	-13	-29	-14	-11	-24	-35	-11
6	10	2	-4	3	2	10	14
0	-24	-25	-15	-4	-12	-36	-14
-10	21	36	14	3	-6	-9	-10
-16	-11	-15	-10	-10	-16	-12	-28
-1	6	3	8	7	16	39	29
6	11	11	6	-1	-3	-19	-6
-6	-13	-14	0	-3	-5	-1	3
-9	-25	0	3	3	5	12	1
-11	-9	-5	-3	0	8	8	-1
10	11	3	1	5	11	7	13
-7	5	-1	1	-2	2	9	-13
-4	-1	-10	-10	-14	-20	-27	-12
-9	-3	-4	-1	-5	-5	-4	-24
3	2	0	-1	0	-3	-8	-2
-10	-1	3	2	0	3	2	-19
6	2	-1	1	5	14	25	13
-14	-14	-9	-4	0	-3	-1	-13
0	-2	1	-4	-6	-2	-5	5
-6	-1	-1	1	-1	6	8	-3
0	-1	-5	-1	-6	-5	-5	-8
1	5	7	2	-1	3	4	-1
-8	-7	2	-4	-7	-11	-16	-17
-6	-3	1	2	-2	-7	-8	-5
-6	-3	1	2	-2	-7	-8	-5
-1	1	3	12	6	6	-9	-15
7	6	5	-4	1	7	18	18
-6	0	-1	-18	-19	-25	8	1
0	9	5	-5	0	18	15	14
12	-1	-7	-7	-5	8	20	31
20	9	-17	-5	-4	2	5	22
2	-4	2	1	6	5	9	13
-18	-13	-5	-1	-7	-1	10	-16
-9	-12	-5	7	-1	9	19	39
-1	-14	-11	-11	-2	-1	-7	-7
9	-4	-7	-3	-2	-1	-10	3
-4	3	5	4	-8	-17	-33	-17
2	-10	-9	-5	-4	-3	8	14
7	-4	1	-1	2	4	8	12
-3	-2	-6	0	-7	-7	-9	-2
-10	8	0	-9	-8	-9	-25	-16
-5	5	-5	-1	5	0	-1	-8
-4	-1	8	-2	-5	0	3	-2
1	-2	-4	-5	-4	0	7	4
-4	0	8	23	13	-2	-7	-9
-1	0	-5	0	-2	1	-3	-1
-1	0	-5	0	-2	1	-3	-1
3	2	-7	5	2	-4	-13	-4
-1	-7	-1	-4	-5	-10	-25	-1
3	-7	4	-6	-13	-12	-1	11
-7	-5	17	-3	-13	-39	-87	-22
4	-5	6	10	-1	-35	-82	27
-5	4	3	-4	-7	11	18	-13
11	20	-42	-21	-16	-13	-35	-50
30	27	-8	2	-3	12	30	25
-9	-16	-22	-16	-8	2	37	19
-18	-14	-6	-11	-12	-2	-3	-22
7	5	21	16	0	-1	-21	5
-26	-30	-20	-3	-1	5	5	3
-5	-6	-9	-6	-9	-20	-50	-45
11	11	8	-1	1	-2	17	-3
20	16	13	7	3	7	3	22
20	16	13	7	3	7	3	22
-3	1	-5	0	2	-1	21	0
1	-1	-1	-4	-3	6	-5	3
4	6	5	2	-2	2	12	11
9	3	5	5	4	9	21	16
-5	1	-3	-4	-5	-4	-16	-21
-2	-4	-4	0	-5	-6	-8	-8
3	-19	-27	-7	0	2	7	12
-1	-5	-6	-5	-2	1	12	-3
-1	-5	-6	-5	-2	1	12	-3
-6	-13	-12	-10	-6	-6	-8	-5
-17	7	8	2	-2	-5	-4	-17
10	-3	-13	3	3	8	3	13
-7	-14	-12	-15	-10	-12	-14	-4
-7	-14	-12	-15	-10	-12	-14	-4
-7	-12	1	0	3	-4	-8	-10
-1	6	5	2	1	4	15	9
10	7	7	-1	-9	1	16	26
10	7	7	-1	-9	1	16	26
1	2	12	6	3	3	-2	-4
-3	-25	-29	-13	-7	-6	-5	-6
7	-2	-6	0	-5	-6	-10	19
4	1	3	1	-4	-5	-19	13
4	1	3	1	-4	-5	-19	13
2	-10	2	2	3	7	7	11
6	21	19	14	9	15	26	12
16	27	10	1	0	1	10	6
16	27	10	1	0	1	10	6
2	1	-9	-4	-4	-5	0	0
2	-1	0	0	3	5	9	8
1	2	2	0	-3	4	9	1
-2	-3	-4	-2	-3	3	4	4
-4	-11	-2	0	-6	-5	-8	14
0	-4	-8	-1	-4	-4	0	-7
4	-3	0	9	8	-5	1	-2
-5	-3	-9	-6	-9	-3	-5	-5
-1	-1	2	-1	-9	-12	-40	-22
-2	-2	7	-2	1	-3	-28	24
9	2	10	1	1	1	13	28
4	1	0	2	3	8	22	3
-1	0	-6	-9	1	10	22	0
-3	-13	-11	5	1	0	-9	-6
11	-12	-33	-12	-8	4	18	8
-49	-30	-9	0	0	0	-33	-33
10	18	17	5	2	-6	-15	3
10	18	17	5	2	-6	-15	3
9	7	7	-5	-6	-15	-32	18
9	7	7	-5	-6	-15	-32	18
9	7	7	-5	-6	-15	-32	18
-44	-24	-7	-8	-22	-17	-28	-39
-6	-11	-18	-11	-12	-16	-20	2
16	8	3	-1	1	6	17	34
1	-2	-4	-2	-2	-6	-11	0
0	-6	-9	-3	-1	-3	-13	-11
-7	-12	-4	1	1	5	17	4
-12	-3	-3	-5	-1	2	0	-9
5	-8	-5	-2	-3	-2	-5	14
2	-11	-21	-13	-8	-3	10	5
-13	-16	-15	-10	-10	-18	-36	-2
10	7	2	4	7	14	28	14
-2	3	0	0	-6	-6	-9	-17
3	5	2	2	0	4	-10	5
-5	1	1	0	2	0	0	-10
3	2	-1	0	2	3	13	4
6	2	0	0	1	-5	-8	1
10	4	3	-1	1	4	10	15
-5	-9	0	6	2	1	-4	-4
-2	1	-6	-7	-10	-17	-24	-25
-2	-11	-16	-6	0	-1	-6	0
1	-1	-4	-5	-9	-5	-8	10
2	4	2	3	-1	2	15	11
4	0	8	1	-2	-4	-9	-13
2	-2	4	0	-6	-2	18	13
1	-1	-8	-2	-1	-2	-2	-29
22	5	-6	-2	-1	2	15	49
-23	-14	-11	-8	-13	-4	-1	-10
-9	-2	29	22	13	9	21	0
-5	21	18	16	15	9	16	-4
23	8	-20	-12	-2	-4	-7	15
-1	-3	-13	2	-6	-13	-26	-18
14	-2	0	-5	-8	-8	-32	-17
-1	-16	-17	-1	-1	2	16	12
-4	0	1	-6	-10	-9	-20	-25
10	16	18	8	6	8	4	31
9	6	3	-2	2	-3	-2	34
1	0	-2	-1	1	2	-15	-29
-1	-9	-8	-5	-5	-11	-34	-23
-10	-5	8	2	1	3	1	-17
-1	-2	-8	2	-2	3	-3	-6
4	6	-9	-8	-10	-12	-25	-19
-1	3	4	2	-5	-1	-5	-18
1	-4	-14	-5	-3	7	29	-8
2	-1	0	-3	-5	-6	-9	-7
-1	1	2	1	-5	-14	-20	2
-4	-10	-11	6	3	-4	-2	-5
-10	-5	6	-20	0	-1	-17	2
7	4	3	-8	6	-1	10	9
-10	-3	0	-27	-14	-20	-73	-58
-26	-4	30	12	0	1	8	3
1	14	2	4	7	2	-7	0
24	8	-12	-3	-3	1	23	-21
-5	9	6	9	3	1	8	5
19	3	-10	-7	-2	6	25	48
-2	-3	-2	-2	-6	-3	10	11
-5	0	2	4	-7	-4	-16	-33
-4	-5	1	9	4	4	3	6
-3	-6	-4	0	2	2	6	8
-19	-14	-8	2	-3	2	-5	-20
-18	0	14	14	2	0	2	-9
5	3	-1	-6	-5	-9	-9	-1
-10	-3	12	5	1	1	1	-16
4	4	-3	-3	-2	-1	0	6
4	4	-3	-3	-2	-1	0	6
6	8	4	1	1	7	8	15
-3	-11	-17	-7	-1	-4	-4	-1
-3	-11	-17	-7	-1	-4	-4	-1
0	2	10	13	7	4	5	7
-13	-1	-18	-10	-10	-7	-9	-2
-4	-2	-9	-2	-5	-3	-2	1
-2	-4	-7	-5	-5	-1	-4	4
-2	-4	-7	-5	-5	-1	-4	4
3	-2	-3	1	-1	1	6	8
3	-2	-3	1	-1	1	6	8
6	8	1	-1	-1	-1	-1	7
0	-2	4	-6	-3	1	-9	-5
0	-3	-1	-3	-5	-4	-9	-4
-3	-4	2	1	-4	0	-4	0
-3	-4	2	1	-4	0	-4	0
-3	-4	2	1	-4	0	-4	0
-3	-4	0	-1	-1	-3	-6	-3
3	3	6	0	4	4	7	4
-2	-16	-27	-16	-11	-9	2	-4
2	-11	-12	-3	-1	-2	9	5
5	-4	-5	-1	-2	3	-4	14
5	-4	-5	-1	-2	3	-4	14
0	9	-2	4	-2	-3	-2	-3
13	12	1	-2	-1	1	10	18
7	0	-3	-10	-3	-1	7	0
13	-1	-11	-6	2	11	8	19
-8	-1	3	-2	-3	-1	3	-13
-1	7	-1	4	-6	-8	-16	-12
-12	-14	-5	0	-4	-14	-46	-32
8	-1	12	17	4	-12	-40	20
-11	-6	-12	-10	-6	3	5	-16
-25	-16	5	-24	-15	-14	-50	-19
22	26	13	22	18	22	49	24
4	-1	2	6	0	1	10	18
-16	-19	-15	-12	-10	-1	39	-15
37	22	22	-1	6	21	46	68
8	-1	-11	-12	-21	-42	-55	-64
8	-11	4	6	4	15	23	12
-37	-15	23	9	6	14	48	-16
13	13	18	4	5	10	15	29
7	0	4	-1	4	11	9	-2
10	-1	-15	-12	-3	2	8	14
10	-1	-15	-12	-3	2	8	14
10	-1	-15	-12	-3	2	8	14
10	-1	-15	-12	-3	2	8	14
10	-1	-15	-12	-3	2	8	14
1	-3	-4	-11	-7	3	12	27
14	17	10	11	4	7	11	1
14	17	10	11	4	7	11	1
-1	-7	-5	-5	-5	-2	-3	-7
-8	3	4	2	1	-3	-9	-19
0	-2	6	5	0	3	-1	3
-1	0	-2	-4	-5	-1	-1	-1
-9	3	5	3	5	5	11	-7
-9	3	5	3	5	5	11	-7
-2	-8	-8	-7	-9	-5	-16	-15
-3	-2	-2	-2	-2	-4	-13	-11
5	9	6	2	1	4	1	3
6	9	14	5	6	9	11	24
-15	-5	4	-1	-2	-4	-9	-17
-8	-14	-13	-8	-5	-10	-17	-23
8	5	1	-1	-1	-1	-3	-6
8	5	1	-1	-1	-1	-3	-6
-26	-8	-2	3	-5	-4	-8	-29
18	7	0	4	6	16	22	35
-2	3	4	4	3	0	2	-21
-4	-3	4	2	1	3	-4	-12
-7	-7	0	0	3	2	-3	-2
-2	-6	-6	0	1	2	3	7
-2	-6	-6	0	1	2	3	7
-3	21	26	9	6	2	1	3
1	12	21	6	2	-6	-4	11
6	10	5	-2	-8	-4	-11	5
0	-5	-4	-3	-7	-4	-16	-2
-5	-9	-7	-4	0	1	16	-17
-5	4	-3	2	2	3	4	11
3	12	16	5	1	-4	-12	13
0	-4	-10	-4	-4	0	-1	-9
-11	-7	-5	0	0	-1	-4	-16
-33	-16	-6	-7	-3	5	-6	-13
6	4	3	-2	-4	0	0	7
-3	2	-3	0	2	-4	1	-17
-3	-2	-3	-11	-12	-6	-12	-21
-1	-6	-8	-10	-13	-2	19	4
-16	-12	-25	-8	-13	-43	-59	-55
17	10	10	4	1	-14	-55	7
25	19	-5	-3	0	3	9	28
-12	0	-6	6	-1	7	-20	-47
33	12	24	3	-8	-11	12	81
-10	-41	-7	-10	-20	-14	-8	-7
11	17	27	14	2	17	23	11
-1	-10	-16	-7	0	-12	-28	-4
9	4	-2	-5	-8	-7	-23	52
0	-12	-29	0	10	4	8	9
-9	-9	-12	-20	-10	-3	1	-22
10	16	33	18	6	17	20	4
2	-15	-23	-1	9	25	43	32
2	-15	-23	-1	9	25	43	32
4	0	-3	-10	-7	-8	-15	-12
4	0	-3	-10	-7	-8	-15	-12
7	12	1	3	6	-1	0	10
7	12	1	3	6	-1	0	10
-1	7	4	-3	1	-3	7	-8
-8	-2	-1	-1	-3	4	19	-19
-1	-3	-4	-6	1	-8	-3	-12
0	-2	-4	0	-7	-4	-15	6
-2	-1	-2	-1	0	-7	-4	-8
18	17	5	-11	2	2	-4	12
4	-3	-8	-4	-5	-5	-28	15
7	3	13	19	24	8	19	32
3	0	8	16	7	2	-8	10
6	-33	-27	-25	-20	-20	-11	-19
-49	-27	-15	-11	-26	-25	-61	-99
4	10	13	2	4	22	38	20
47	45	22	-2	5	10	26	29
-18	-12	-5	0	11	29	97	-35
-3	-8	-15	-5	-12	-5	6	36
18	9	-3	10	14	25	12	69
7	26	13	8	0	13	45	1
-1	28	38	13	-3	-18	-36	-14
9	-10	-17	-5	1	-3	-14	16
16	-5	-6	-3	1	5	19	5
8	3	5	0	2	1	-4	25
4	5	2	-5	-5	0	-12	0
-2	-3	-5	-1	-6	-2	-4	0
10	5	2	-2	-3	-8	-4	0
6	1	2	0	0	3	5	5
-2	-2	-2	-5	-8	-6	-7	-8
-2	-5	-4	0	0	2	5	4
-4	4	-6	-1	-1	-1	-10	-23
-34	1	15	18	3	3	-7	-38
6	1	-2	-7	1	4	15	9
0	-3	1	-2	2	10	29	16
-12	-18	-19	-18	-19	-28	-59	-42
5	10	20	10	6	9	18	15
-2	-22	-13	-8	-2	1	4	7
2	-3	-1	0	-2	-8	-32	-13
1	0	3	3	0	-2	-2	-1
20	13	5	5	3	11	22	21
26	9	-4	-3	1	-1	7	25
-2	-4	-3	-4	-5	-3	-5	-10
-1	8	5	3	-3	0	-10	2
-2	-3	-6	-2	-2	-1	7	2
2	-7	-4	-10	-7	-5	-2	3
2	-7	-10	1	-4	-4	-6	0
1	-7	-11	-6	-5	1	9	11
-9	-7	4	0	-3	-3	-2	-11
15	4	1	3	4	6	12	31
7	-2	-3	-1	1	-4	-10	-1
17	3	0	12	2	5	15	33
13	15	2	6	4	10	8	20
7	-1	5	3	4	6	23	16
12	-1	5	-1	-1	-5	-14	22
7	2	1	4	1	4	6	29
-3	-1	-3	-6	-2	-3	5	-15
-8	-8	-3	-2	-5	-10	-10	4
-5	-1	0	-1	-6	3	3	-6
5	1	2	-1	-2	-4	-11	2
8	15	-1	-1	-1	0	7	11
-9	-10	-5	-5	-8	-7	-25	-17
7	5	7	5	5	7	13	25
0	3	1	0	0	8	10	2
-3	-3	-4	-10	-27	-29	-24	-38
-11	-11	-6	-7	-7	-8	-18	-36
-16	40	58	21	2	-3	-14	-22
9	-10	-12	-5	4	0	5	5
-21	-20	-5	-2	1	0	-22	-26
-20	-6	-12	-4	-10	-3	16	-10
-12	-22	-13	-7	-10	-10	-8	-35
5	-4	-13	-4	-3	-1	-10	6
-11	7	15	3	-3	-6	-5	10
11	7	4	0	4	1	-1	24
-8	-7	-6	-2	-3	-4	-4	-14
9	9	0	1	0	-2	-4	14
-1	3	-9	0	-8	-5	-4	11
-5	15	8	1	-1	-3	-1	-12
-10	-11	7	5	2	11	9	-4
2	2	-3	-2	1	1	-13	0
4	-14	-13	-3	-4	-4	-3	2
-2	-1	-3	-2	0	-3	-1	1
0	2	-2	-1	0	-1	1	-4
-20	4	9	5	-1	-6	-14	-26
-20	4	9	5	-1	-6	-14	-26
2	-12	-20	-12	-8	-2	-1	-4
6	16	20	12	5	5	0	2
-4	-5	-1	1	0	-1	-5	-10
-16	-5	3	0	-1	2	-1	-17
0	1	9	8	0	3	5	5
-10	-11	-6	-3	-8	-2	-2	-8
2	13	4	5	5	5	6	10
1	-2	1	1	-1	-1	-4	-2
3	-23	-22	-13	-5	-1	2	15
5	-3	5	-1	1	1	7	17
[truncated: 1,210 more rows]
