# Supplementary material for: Flexible Virtual Reality System for Neurorehabilitation and Quality of Life Improvement
Source: Sensors (Basel). 2020 Oct 23;20(21):6045. doi: 10.3390/s20216045 (PMC7672612; doi:10.3390/s20216045)
Supplement: Supplementary file 1 [file sensors-20-06045-s001.zip › S4_EMG/User5/AbductieUmar.txt]

0	0	0	0	0	0	0	0
0	0	0	0	0	0	0	0
0	-2	-4	-3	1	0	-1	-2
0	0	5	-1	-3	0	-4	0
1	0	2	2	-5	-3	-1	-2
0	0	-5	-2	0	-2	-3	0
0	1	-2	-3	-3	-1	-3	0
-1	-1	-3	-2	-3	-1	-2	1
1	-2	-2	1	-4	-1	-3	-1
0	-2	-4	-3	-2	0	-3	0
-3	-1	1	1	-4	-1	-2	-3
2	-1	-4	-1	2	-1	2	1
-1	0	1	4	-2	1	-3	-1
1	1	-2	-3	-3	-1	-2	0
0	0	0	-2	-1	-3	-1	-1
1	-3	1	1	1	0	1	-2
-1	-1	0	-1	-1	0	-1	2
-1	1	-4	-5	-4	0	0	0
-2	-1	-1	-3	-2	-1	-2	0
0	-1	-1	0	-4	-2	-2	-1
-1	-1	1	-2	0	0	-1	-1
0	-1	1	2	1	1	-2	0
0	-1	1	2	1	1	-2	0
0	0	-2	-1	-1	0	-1	0
1	-2	1	0	1	0	-1	-1
-1	-1	1	-1	-1	1	0	-1
2	1	-2	-3	-3	1	-1	-1
3	3	2	-3	-5	-4	-1	-1
1	5	-3	-3	-1	1	0	-1
1	5	-3	-3	-1	1	0	-1
1	3	2	-1	-2	0	0	1
3	-3	-17	-19	-15	-5	-6	5
3	-3	-17	-19	-15	-5	-6	5
2	8	3	-3	0	1	0	0
0	1	-5	-5	-5	-4	-1	-2
-5	-6	-9	-9	-6	0	-3	-4
1	-4	-4	-1	3	0	0	-1
-3	-2	-6	-2	-6	0	-5	-2
0	-5	-21	-11	-7	-3	0	0
-4	-7	-2	-2	2	3	-3	-1
-2	-1	-6	-10	-7	-1	-3	0
0	6	6	0	-2	-2	-2	-2
-2	-2	-12	-4	-6	-2	-3	-1
1	3	-6	-5	-4	-3	-3	0
-8	-6	0	-4	5	-1	1	-5
3	0	0	-1	1	1	-1	1
3	7	4	-2	9	0	0	0
-7	-3	7	14	2	2	-1	-3
6	-1	4	6	0	0	-1	-1
-1	-10	-9	11	4	2	-1	6
-12	-24	-18	0	2	0	-1	-15
-14	-16	-6	-6	-1	-5	-13	-16
-5	6	0	-8	-1	-3	-5	-5
-1	43	40	-24	-26	-21	-10	-13
3	-7	0	9	9	23	28	15
-22	-15	-25	-5	-2	-15	-20	-6
15	30	15	-7	-14	-1	1	5
-16	-18	-13	4	2	-8	-19	-14
-17	-48	-25	1	7	5	-1	-11
4	-10	1	-1	-1	-1	-4	-19
1	-15	-8	-19	-21	-8	-5	2
-4	-9	-17	-30	-15	-7	-1	-4
8	2	2	0	-3	7	8	1
6	3	-8	-14	-10	-1	4	10
3	6	1	5	3	4	-8	-4
-4	-10	0	4	-9	-4	-3	-4
5	4	3	13	1	1	9	8
-1	-4	-5	1	2	2	4	5
-6	-2	-4	-2	1	5	5	-1
-13	1	12	9	-3	-3	1	-10
-14	-31	-6	-10	-9	6	24	-7
30	40	27	24	13	17	29	20
-14	-19	-7	-8	-8	-6	12	10
1	4	1	3	9	1	-14	-15
-29	-5	-9	-2	-7	-6	-16	-17
-12	-24	9	15	0	-6	-6	-16
-13	-13	-28	-23	-23	-65	-71	-18
11	27	11	-6	-18	-69	-43	-10
9	19	7	11	21	53	42	11
-2	36	14	10	4	19	10	-2
-21	-6	-6	-29	-18	-5	15	-15
-8	-26	-9	-8	-5	19	22	-1
-17	-12	-11	-7	-5	-6	-12	-15
4	5	18	22	12	10	15	5
13	2	-8	-15	-15	-1	11	6
-4	-2	0	8	9	8	5	-9
-3	21	17	11	2	2	-2	-2
10	-4	-14	-18	-10	-7	-3	-1
-16	-22	-26	-11	-14	-13	-14	-1
12	13	-3	-8	-1	2	6	4
6	6	-1	-6	-11	-3	0	10
18	24	13	4	-3	-5	-2	8
-2	-21	-22	-10	-4	6	10	11
-9	-16	-13	8	13	16	19	8
4	9	9	14	24	29	24	9
-8	-15	-11	2	2	-1	-12	-5
-16	-29	-21	2	14	9	-2	-7
29	47	35	1	-6	-4	9	5
-14	-28	-16	18	8	3	-7	-5
9	2	11	16	5	2	0	4
22	26	24	21	13	0	8	15
-2	-9	-6	-2	5	17	13	4
-7	-31	-39	-24	-15	-5	-4	-18
-10	-9	3	10	5	-1	-4	-3
4	-2	-5	6	6	6	3	5
4	4	0	-1	-5	-4	-3	6
-6	-17	-35	-22	-10	-8	-2	-7
-4	-3	-10	-13	-2	5	8	4
-22	-16	-18	-19	-15	-13	-14	-17
4	10	12	-6	2	13	17	5
0	0	-4	-7	0	-2	-2	0
-9	-11	-7	3	5	9	9	9
4	-2	6	8	5	10	5	5
2	-13	-21	-3	-3	-4	-5	-7
0	-1	3	9	7	10	8	-1
4	13	7	1	-1	1	-2	-3
-10	-5	3	-7	-6	-3	-3	-1
-3	-10	-10	-4	-2	0	5	-3
1	0	-6	-6	-1	-14	-13	-2
0	3	4	0	-2	5	2	-7
-1	-3	-2	2	-5	-3	-5	1
-7	-2	-1	1	1	3	0	-6
-6	1	-2	-2	0	-1	-1	-5
-9	-7	-7	-3	0	1	0	4
4	-9	-7	-2	-1	1	-1	2
4	4	1	1	-3	-4	0	-2
-2	-2	-3	0	-2	-1	2	7
-1	3	2	-1	4	1	1	0
-1	2	2	-3	-5	1	2	4
3	-1	1	0	-4	5	5	-2
3	-3	0	-1	-3	4	9	2
6	0	8	3	-1	1	-3	-2
-1	0	-5	-3	-4	-1	-1	1
1	-2	-5	-2	-1	3	2	0
2	3	5	2	1	2	6	7
4	2	4	-3	-2	0	6	1
-3	-2	-4	-6	-3	-3	3	-1
-19	-11	-6	1	-1	0	-3	-10
-8	12	8	-4	-6	-2	0	-9
8	2	6	4	-1	1	0	7
6	6	4	-1	-6	-2	-4	3
5	-4	-10	-9	-3	-8	-2	1
3	3	4	-4	-1	-3	3	2
-2	0	-1	-4	-2	-3	1	-2
10	8	5	4	3	4	3	2
-12	-7	-3	1	-4	-4	-6	-10
2	-1	-1	0	1	4	4	5
2	-1	-1	0	1	4	4	5
2	-1	4	3	3	0	0	0
2	0	-4	-3	-4	-2	-2	-6
-2	-4	-5	-3	-3	-1	-3	-5
4	6	5	2	1	-1	-2	-8
1	2	3	-6	-3	-2	1	1
-17	-12	-8	-8	-6	-5	-10	-11
5	1	-1	1	-1	1	-1	2
-1	-2	3	6	-2	2	0	-1
2	-2	-2	0	1	-1	0	-1
1	2	-2	0	-1	-1	0	-6
-1	1	-1	-1	-8	-18	-17	-5
-2	-2	2	2	2	5	1	-2
-1	-3	-3	-2	-2	1	4	5
1	5	2	-3	-5	-5	-5	-1
-10	-1	-5	-4	1	4	1	-8
7	3	0	0	-1	1	1	6
-2	-5	-4	-3	-3	-6	-8	-8
1	-2	-1	-2	-4	0	-3	3
-3	0	1	0	-3	-1	-1	-3
4	-1	-2	-2	-2	0	-2	1
-4	-4	-7	-1	-2	-1	-1	1
-8	-4	-3	-4	-2	-1	-1	-2
0	1	1	-1	0	1	0	2
-2	0	3	4	-1	0	0	2
11	6	4	6	3	4	6	1
-9	-7	-3	-1	-3	-4	-3	-2
-6	-2	2	-3	3	-3	0	-9
-4	-6	-16	-8	0	0	5	-1
1	1	-1	5	-1	-1	-2	2
1	1	6	5	1	0	1	2
-3	-1	-1	-1	0	-2	-1	1
5	2	3	-2	2	1	2	1
-8	1	-2	-2	-4	-2	-3	-6
-5	-3	-9	-9	-6	-1	0	-2
4	3	4	7	6	4	2	0
-2	2	1	2	1	-2	-1	-2
1	-4	-7	-7	-5	-1	-3	-2
1	-4	-7	-7	-5	-1	-3	-2
10	1	0	2	-1	0	0	0
-1	-1	3	-5	-8	-3	-3	1
0	3	5	-5	-6	-5	-3	-3
0	0	2	6	1	4	1	1
-4	-7	-8	-3	-1	-1	0	-7
5	3	4	6	1	1	1	4
-4	-4	-2	0	-1	2	0	-2
1	-1	-2	-1	-2	0	-1	4
-9	-5	-3	-2	-7	-2	-3	1
2	2	-1	-1	-1	-1	0	-4
8	2	1	1	-2	3	3	-1
1	2	-1	-4	-7	-5	2	0
-2	6	3	-4	-1	5	-3	1
-1	-5	-6	-4	-1	1	-1	4
-8	-19	-18	-9	-2	0	1	-2
9	0	-4	7	11	5	3	9
4	-4	1	1	1	-10	-5	6
8	21	9	9	7	3	1	3
-8	-5	-5	-5	-4	-4	4	0
10	29	18	11	5	3	5	6
-21	-55	-41	-27	-11	-7	-9	-20
12	29	23	9	4	-10	-13	2
9	3	9	0	6	-3	-1	-12
-12	0	-2	-7	2	2	9	-5
-23	-28	-14	-7	-7	-4	-7	-1
0	-8	-10	-13	-9	-6	3	4
5	2	-1	-2	-5	-5	-3	4
2	3	13	9	1	-16	-18	-2
-2	-5	-5	-5	6	-2	2	7
2	-1	5	8	2	4	-3	-4
-7	4	2	-2	5	50	55	8
13	6	12	6	8	20	14	11
20	16	11	12	7	3	-5	17
-11	-10	-6	-8	-3	7	16	0
-3	-11	-15	-3	0	-20	-27	10
9	14	15	7	4	-2	-4	4
-5	-7	-10	-10	-10	-10	-7	-11
20	17	5	1	-2	-4	0	2
-3	4	8	5	-11	-39	-33	-8
-8	-4	-5	-4	-3	3	6	-6
4	11	21	17	9	2	-4	-5
-10	-19	-17	-5	-3	2	4	6
8	2	1	-7	-10	-9	-8	3
-14	-14	-7	-6	-9	-8	-6	-4
-10	-7	-8	-2	-5	-2	-3	-5
4	7	-2	-4	0	2	10	-2
4	-1	3	6	1	4	3	1
-2	-2	-1	-1	4	4	7	-1
11	8	6	-1	-2	7	18	16
2	1	-5	-1	-6	3	0	4
-6	-5	-3	-4	-7	-2	-10	-8
4	1	-3	-1	-6	-4	-4	-4
-5	-4	0	1	0	-2	-4	-4
0	-2	-2	0	-5	1	3	3
-2	-5	-3	-2	-4	1	-5	-3
-6	-2	-1	-1	-3	-2	-6	-11
1	0	4	0	-1	0	-2	2
-4	0	-2	0	-1	-2	-1	-6
5	2	2	0	1	0	1	4
-1	-2	-1	1	3	2	1	-1
3	1	-5	-2	-1	0	-2	-2
4	1	-2	-2	-3	1	-2	1
-3	-2	1	-1	-4	-1	-4	-4
4	1	2	2	0	3	2	1
5	1	0	0	1	0	1	1
-1	-1	3	2	-3	1	1	3
-3	-2	-2	-1	-2	-2	-3	-2
6	1	1	-1	-3	3	0	4
-2	-2	2	2	2	-1	1	-3
0	-1	2	1	-1	2	0	0
-4	-3	-7	-6	-3	-3	-3	-5
1	-1	-1	0	1	1	0	3
3	0	-2	0	0	2	1	1
-4	-1	-1	2	1	0	-1	-2
9	7	2	1	-5	-1	-2	2
-3	-2	-2	0	1	0	0	-3
0	3	-1	0	-2	-2	-5	0
-1	-1	-3	0	-1	1	1	2
-5	-1	-1	-2	3	4	5	-2
-13	-5	-4	-5	-7	-4	-6	-10
3	1	2	2	3	3	3	3
-5	-5	-1	-2	-2	-1	-3	-4
2	-2	-1	0	-1	-3	-3	-6
1	2	2	-2	-4	0	-3	1
-3	-3	-2	-2	1	-2	-1	-1
2	-3	-2	-3	-2	-2	-2	-1
2	-3	-2	-3	-2	-2	-2	-1
-5	-2	0	0	-3	-1	-3	-6
-4	-2	-2	-1	0	3	1	9
0	-4	-5	0	1	-2	-1	-1
6	3	0	2	3	1	4	1
-3	-5	-5	-3	-5	-2	-6	-6
-3	0	-3	-3	-1	-3	-4	-6
1	-1	0	0	1	0	1	1
8	0	-5	-1	-1	1	2	10
-6	0	0	-2	0	0	0	-7
-4	-1	-4	0	-2	-1	-1	-3
2	-1	1	-3	-4	0	-2	-1
3	1	1	-1	-5	0	-2	-2
-1	-1	-1	0	-2	1	-1	0
-7	-2	-3	-1	-2	-1	-5	-3
-1	-3	-2	-2	-2	0	0	2
-4	0	0	1	0	0	-2	-2
6	1	-2	-1	-1	2	0	2
-2	-3	-3	-2	3	-1	1	1
-5	-3	0	0	-1	-2	-4	-10
1	2	-2	0	-1	-2	-2	1
0	0	-1	-1	-4	-1	-3	-1
-1	-1	0	1	2	2	0	2
-1	-2	-1	-2	-2	0	-2	0
-3	-4	-4	-2	-2	-5	-4	-8
1	-2	-2	-3	-2	1	-3	-1
1	-2	-1	1	0	1	1	3
0	-2	-3	0	-5	0	-2	-1
0	1	1	-2	0	0	1	1
-3	-1	1	1	-2	0	-1	-2
-3	0	-2	-2	0	-2	-1	-3
-8	-3	-3	-2	1	-2	-1	-4
1	-1	-2	-2	-3	1	0	1
0	1	4	4	5	2	2	1
-1	0	-2	-2	-6	1	-1	0
-2	-1	0	-2	-2	-1	-2	0
-5	0	-1	-1	-2	0	-3	-4
3	1	-2	-3	-1	-1	0	4
-2	0	1	3	-2	1	0	-1
-6	-2	-2	-3	-2	-1	-2	-6
0	-1	-1	0	-3	-3	-3	6
-1	0	1	1	-1	-1	-2	2
-11	-3	-3	-3	2	-1	-3	-13
4	-3	-1	-1	-3	1	0	3
-2	2	-1	0	-1	-1	-2	1
-3	-1	-2	-1	-3	1	-3	-2
1	2	-2	-1	-2	-1	1	0
-2	-2	-1	2	-1	-2	-2	-4
-9	1	0	0	-4	-5	-9	-9
0	-2	-3	1	-1	0	2	0
7	2	5	6	1	2	1	4
-2	-1	0	0	-1	-1	-2	-1
-2	-1	0	0	-1	-1	-2	-1
0	2	1	-1	1	-1	-3	-4
0	-1	-1	-1	-1	0	0	-4
1	0	-1	-1	-2	-2	-2	2
6	0	-1	-2	-3	1	1	4
-3	-4	-4	1	0	-1	-2	-1
-5	-1	-1	-3	0	0	-3	-4
0	-2	-4	-1	-1	-1	-3	0
3	1	-2	-3	-4	0	-1	0
-4	-1	-1	1	-2	0	-1	-1
4	1	2	-1	2	-1	1	2
1	1	-2	-2	-7	-2	-4	-4
-1	-3	-4	-2	-8	-1	-1	1
-5	-5	-5	-2	1	2	1	-4
-4	0	1	0	-4	-2	-1	-1
3	3	0	-2	-2	0	1	-1
0	1	-1	-2	-5	-2	-4	-2
-3	-4	-3	1	-4	-2	-3	-1
0	-4	0	1	-3	0	-1	4
0	-1	-2	-1	-2	-2	-2	2
0	-1	-2	-1	-2	-2	-1	1
3	3	-1	-3	1	-1	-1	-1
1	0	0	0	-2	-1	-1	-1
-1	-4	-1	-1	-8	-5	-2	-1
-3	0	-2	2	0	1	0	1
-2	-3	-1	-2	-3	-1	-1	-1
-4	-4	-1	-2	-9	-5	-4	-1
14	0	-2	-2	0	6	7	10
-4	-2	-4	-4	-8	-7	-6	-2
2	-2	2	4	2	-1	-2	-2
-6	-6	-3	-4	-5	-3	-2	2
-1	-1	1	-2	-1	0	-5	1
-7	-7	-8	-4	2	12	11	-6
-7	-7	-8	-4	2	12	11	-6
4	3	7	12	3	0	-5	0
-6	-4	-7	-5	-4	1	1	-6
1	2	4	4	1	1	-4	0
7	10	8	3	-2	1	8	5
6	1	-1	2	-3	-9	-5	2
18	10	4	-8	-4	13	23	7
13	23	14	-15	-8	0	6	-5
9	5	1	-1	-5	-9	-5	0
-2	-7	-3	-5	-4	-5	-3	-3
-2	-5	3	5	1	-2	-7	3
7	-2	-8	-12	-9	-7	0	0
-11	-16	-15	-6	-8	-6	-17	-16
3	-1	-2	-3	-1	10	20	12
-3	1	3	-6	2	1	2	2
-7	-22	6	-3	5	-6	-19	-2
34	35	29	29	14	10	14	21
-1	2	-16	-12	-14	-7	-7	-3
5	-9	-29	-21	-34	-74	-52	-17
-6	-2	8	13	8	14	7	5
6	2	-13	-14	-13	-23	-19	-2
-19	-22	-17	-13	-8	-2	6	-3
-8	-11	-27	-18	-13	-40	-44	-10
-3	-7	-5	0	-3	-19	-11	-1
18	6	4	-2	3	14	-7	6
11	9	10	-1	-1	5	8	1
-4	1	0	-3	-2	-4	-2	-8
-4	12	-1	-4	-4	-12	-11	-8
4	-1	7	7	5	2	4	0
-5	-4	2	6	-7	-11	-11	-1
-1	0	-3	0	0	3	2	-3
-11	4	0	-2	-7	-6	-9	-9
9	0	-7	-5	-7	-4	-2	4
5	3	-2	-5	-3	1	9	6
8	-2	3	7	2	4	-3	-8
10	8	-3	-1	-1	2	6	2
-15	-4	-4	-2	-3	-5	-7	-8
9	4	5	5	2	9	10	6
12	7	-1	0	0	-2	0	-6
4	2	1	-1	1	3	1	-2
-4	-3	-3	-4	-2	-1	0	-4
9	0	-6	-6	-1	-4	-4	9
2	1	-1	-6	-5	-8	-11	-3
5	0	-3	-6	-2	7	8	7
6	3	-3	-3	-7	-16	-13	2
1	1	-1	4	6	3	-4	-4
-2	-2	-1	2	3	3	1	-1
2	-1	1	-1	-4	2	7	7
1	1	4	2	-4	-4	-2	0
-1	0	0	0	2	-4	0	3
6	-1	0	1	-4	0	0	5
-10	-5	-3	-3	1	-1	-1	-11
4	1	0	0	-3	4	3	9
4	0	0	2	-1	-2	-2	-2
4	1	1	-2	-3	-2	5	10
-4	2	-1	-1	-2	0	-2	-5
0	1	1	-1	-1	-3	-4	0
3	-1	-3	-4	-4	-6	-9	-4
-2	-1	1	4	3	1	-1	-1
2	2	-1	-3	-3	-4	-2	3
0	0	0	1	-5	-1	-2	-8
1	-2	0	1	-1	2	-1	1
1	0	-2	0	-3	-1	-1	5
-1	-2	-1	2	-5	2	-4	-4
-3	-2	-1	-2	-6	-3	-3	-1
2	2	0	1	0	-1	-4	2
2	0	-1	-2	0	-2	-2	2
3	-1	-3	-5	-2	-2	3	-8
2	-1	-2	-4	-6	-2	1	5
1	-5	-1	-1	-3	0	-3	2
5	3	4	4	-2	-1	-3	2
21	29	16	6	6	5	1	4
2	13	15	12	6	0	2	2
-3	-2	0	3	-4	0	-2	0
-9	-10	0	6	4	3	3	2
2	-1	0	-4	-5	-1	-3	0
1	0	-2	1	0	-1	-6	0
4	-1	1	0	0	-2	-4	2
4	-1	1	0	0	-2	-4	2
1	3	2	4	-3	-1	-3	0
1	-1	-1	-2	-4	1	-2	1
-6	-5	-1	-1	3	0	5	0
4	3	-1	-3	-2	-2	-3	1
9	4	-1	-2	-2	-1	-3	2
-4	-2	0	0	-3	0	1	0
-1	-2	0	1	-1	-1	-3	-2
-8	-20	-9	-3	1	-1	-1	3
3	6	3	-1	-2	-2	-4	-2
2	1	-1	-1	-7	-2	-4	2
5	10	5	4	5	4	3	2
-7	-4	1	2	-1	-2	-1	-1
9	10	4	0	-3	3	3	6
-6	-5	0	0	-1	-2	-1	-3
-1	3	1	0	0	0	-2	-2
-3	2	3	-1	-2	1	2	-5
-2	0	1	-1	-1	-1	-6	-2
-2	0	1	-1	-1	-1	-6	-2
-17	-7	-3	-1	5	-2	-2	-14
1	0	-3	-4	-3	-2	-2	-6
2	2	2	-1	-1	-2	0	1
-2	-1	0	2	1	1	-2	-4
-8	-2	0	-1	-4	2	0	-3
-5	-1	-4	-7	-2	-4	-2	-3
-3	-3	-1	-3	-5	-3	-3	1
1	-1	-2	0	-1	0	-1	2
-4	-1	-1	-1	-2	-2	0	-2
6	2	1	1	-4	-2	-2	-1
-3	-1	-2	-3	-2	0	0	2
-6	-4	-2	-4	-2	-2	2	-5
2	1	0	1	0	-1	0	2
0	1	0	-1	-2	0	-2	-1
0	0	-2	-1	-2	-3	-1	-1
-5	-1	0	0	-1	2	2	1
4	2	0	1	1	-1	3	6
-1	-2	-1	0	-1	1	-3	-2
-3	-1	-1	0	-1	0	3	1
-4	-3	0	1	0	-3	-5	-6
-7	-2	-3	-2	-1	-3	-4	-12
1	-2	-3	-3	-5	-2	2	2
1	2	-1	1	1	3	1	2
-1	0	0	0	-3	-4	-4	-2
0	0	-1	-3	-2	-1	-3	0
0	-1	-1	0	-2	-2	0	3
2	1	-1	0	1	-1	-3	1
-2	-2	0	0	2	2	2	-1
-4	-3	-1	0	-4	-2	-2	-3
0	-1	0	-1	0	0	0	1
-2	-1	-1	-1	0	-2	1	2
3	0	-1	0	-4	-1	-2	0
0	1	-1	0	1	0	-1	-2
-4	-3	-1	2	4	0	-1	-3
3	-2	-1	-3	-2	1	1	4
4	1	1	3	2	2	3	5
-1	-1	-2	-2	-5	-1	-2	-3
-4	-4	-3	-4	-4	-5	-7	-3
0	-1	-4	1	-2	0	-3	2
-5	-4	-2	1	-4	-5	-8	-6
2	-3	-1	0	-2	2	-1	2
-2	-2	-1	-3	-2	1	2	1
0	-1	-1	0	-1	-2	0	-1
-3	-2	-1	0	-4	-3	-5	-5
3	2	-1	0	-1	0	1	0
1	1	-2	-5	-4	-2	-1	-4
-3	0	-1	-2	-1	-1	1	0
2	-2	-1	0	-2	1	-3	1
-8	-2	-3	1	-1	-2	-4	-15
-7	-3	-3	0	-4	-2	-5	-5
3	0	0	-2	1	0	-2	0
2	-2	2	2	-2	0	-3	-2
-6	-1	-2	-1	1	-2	-3	-11
-6	-1	-1	1	2	-3	-2	-12
-4	-1	0	3	1	2	3	-1
2	-2	-1	0	-4	-4	-4	3
2	-1	-1	-1	-4	-2	-5	-2
-3	-3	-2	-4	0	0	-1	-2
-2	-5	-2	1	1	0	-2	-1
-8	-6	-4	2	0	2	-4	-14
-1	-6	-3	2	-2	1	2	4
-2	0	-2	-1	0	-3	-5	-2
-1	-1	-1	-2	-2	-3	-1	3
3	20	11	-12	-10	-5	-2	-7
-7	-9	-8	4	4	3	1	0
-4	-3	-2	1	2	2	2	3
-1	3	0	-1	-2	1	-1	0
3	11	5	-3	-3	0	-2	2
-11	-10	-7	4	0	-5	-9	-4
2	-3	-1	-3	-3	-3	-3	0
2	-2	-1	2	4	1	2	1
2	-4	-2	-2	-6	-1	-2	0
2	-3	-3	-3	-5	-5	2	1
7	6	4	2	4	1	0	2
-2	-2	-3	-2	-4	-1	-8	-3
9	4	2	-3	-4	-1	-3	-1
4	5	0	-1	-2	-1	0	-1
-3	0	0	2	-1	-3	-1	1
-4	-1	-1	-3	-4	-4	-4	-7
4	0	0	0	-2	0	3	10
6	2	-1	-3	0	-1	2	3
1	0	0	-2	-4	0	-3	-1
-4	-3	-3	0	-1	0	-3	-3
7	2	0	-2	-2	-2	1	0
-3	0	-2	1	-1	2	-3	0
-7	-1	-4	-1	-1	0	-4	-7
-1	0	-2	-2	0	-1	3	5
3	-3	1	1	3	1	-2	3
2	3	-1	-1	-2	2	4	3
2	0	0	-1	-6	-5	-9	-1
0	0	-2	1	0	1	2	-3
0	-1	-1	3	-2	-2	-4	-4
-7	-4	1	-2	-2	-4	-5	-4
5	2	0	0	2	3	2	7
-3	-2	0	2	2	-1	-2	0
-1	-1	-2	-1	-3	-1	-3	-10
1	1	2	-1	1	1	2	-1
-6	-1	-2	-2	-3	-1	-2	-1
4	-1	-4	-1	0	1	0	2
2	-1	-3	-2	1	-1	2	2
1	0	7	8	0	2	0	1
0	0	-1	-3	1	-1	1	3
1	0	-14	-9	-6	0	-2	4
-5	-4	-1	-3	-2	-5	-5	-8
6	-1	8	-3	-7	-3	-3	5
1	2	1	-2	-2	-1	0	2
3	-3	-5	-6	-3	0	0	-3
-3	-2	-28	-12	-1	1	1	2
4	-2	-9	-9	-3	-2	-1	7
-2	0	11	5	-10	-1	-6	-2
0	-2	10	5	2	-3	-1	0
-2	0	0	2	-4	1	-4	0
4	0	3	-1	1	-1	0	3
-5	-2	-1	-1	-4	-2	-5	-8
-12	-8	-11	-5	-6	-2	-2	6
4	2	4	-1	-3	-3	-4	-1
-3	-5	-2	-1	-3	-2	-1	0
-3	-5	-1	0	-2	0	-1	5
-1	0	-1	0	1	0	0	0
-13	-5	-5	-1	1	-4	-3	-8
-13	-5	-5	-1	1	-4	-3	-8
2	1	-1	-1	-2	1	-4	2
-3	-2	-2	-4	-7	0	-4	5
-1	-2	-1	-3	-2	-1	3	2
0	-2	0	1	3	2	2	-4
4	0	0	-4	0	4	6	2
7	5	1	0	0	3	5	-5
7	5	1	0	0	3	5	-5
3	2	0	0	-3	-2	2	2
2	2	-1	1	2	-4	-3	-3
-2	-2	-3	0	-1	0	-5	1
-5	0	1	-1	-4	-6	-20	-12
-4	-4	-2	-1	-3	-4	-1	-6
4	1	-2	-3	-6	-2	-1	7
0	1	-3	-3	-6	-2	-2	1
4	1	1	0	-1	-1	2	1
-1	0	-1	-2	-4	2	1	3
-5	-3	-1	-2	-3	1	1	2
-1	-1	0	-1	-5	-5	-11	-5
-7	-5	-3	-1	-2	0	-3	1
-5	-3	-3	-3	0	1	-1	-4
3	4	2	3	-2	1	-2	1
1	4	3	-1	-5	-2	-3	1
2	1	0	-3	-2	-1	1	6
3	1	2	0	-1	-2	-3	1
-3	-2	-1	-1	-4	2	6	4
0	-1	-1	-2	-6	1	1	3
-2	-1	-1	-1	-6	-1	-3	-5
3	0	-4	-5	3	0	4	3
3	0	-4	-5	3	0	4	3
-2	-3	-2	-1	1	-1	2	0
-4	-4	-3	-1	-4	-3	-3	-3
-1	-1	-1	0	-1	-1	-3	1
-8	-1	-1	1	-2	-2	-2	2
-6	-3	-4	-2	-2	0	0	-2
-6	-3	-4	-2	-2	0	0	-2
-2	-2	-1	0	1	0	0	-2
-2	-1	1	2	-4	-4	-4	1
0	2	0	-3	-6	1	-2	-1
-2	-3	-3	-3	-2	0	0	-2
-2	1	-1	1	2	-1	-3	1
-2	-2	-3	-4	0	-2	-2	-4
-2	-2	-3	-2	-4	-1	-3	-4
1	-1	-1	0	0	-3	-9	-1
-2	-1	0	0	-4	0	-4	-2
0	-2	-1	-2	1	1	4	2
-1	0	-3	-1	-5	-3	-4	-1
0	-2	-1	1	0	-2	-2	-4
0	-2	-1	1	0	-2	-2	-4
0	0	-1	-3	0	-5	1	-1
4	2	0	1	2	-2	0	4
0	-3	-3	-3	-5	2	-1	-1
-1	2	0	1	4	4	5	-2
-1	-3	-3	-2	-5	-5	-15	-3
-2	-1	-3	0	1	-3	1	0
1	-2	-1	-4	-5	-3	-5	-2
-6	-4	-3	-2	-3	-2	-2	-3
5	0	-4	-3	-3	-1	4	-7
0	-3	-1	0	-3	2	-6	-3
-1	0	1	-2	2	-3	0	0
-1	0	1	-2	2	-3	0	0
-2	-1	-1	-1	3	0	1	-30
-2	1	-1	-2	-8	-4	-3	-19
3	0	0	1	1	-1	2	14
-2	-2	-2	-2	-5	-5	-6	0
-2	-2	0	-2	-2	-2	-3	-1
1	-1	-4	-2	-1	2	-2	3
2	0	0	-2	-5	-1	-1	0
0	-1	2	0	1	1	2	1
-2	0	-2	0	-1	-1	0	-2
1	-1	-1	-2	1	1	2	1
0	0	-2	-1	-4	-2	-4	0
-2	-4	-4	-1	-1	1	-5	-1
-1	-1	0	2	-2	0	-1	1
3	2	0	0	0	-2	-1	-1
-3	-1	0	0	-1	2	-1	-1
1	0	-4	-1	-5	1	-1	-1
0	-2	0	-1	-2	2	-3	1
-3	-1	0	-1	-3	-3	-3	0
-2	0	3	3	-2	1	-3	-2
-2	-1	-2	-2	-2	-1	-1	-2
1	0	2	1	-3	0	-1	3
-2	-3	-4	-2	-1	-1	-1	-1
-1	1	2	-1	-5	-3	-6	-1
0	-1	1	1	2	0	0	0
0	0	2	1	0	3	1	0
1	-1	-1	-3	-4	0	1	4
-3	-2	-1	0	0	-3	-4	-1
-1	-1	-1	-1	-4	-3	-6	-2
-1	-3	-2	-3	-3	-1	-2	0
-4	-3	0	2	0	-2	-4	-2
0	0	1	0	0	4	4	-1
-2	-2	-4	1	-1	-3	-9	-9
-1	-2	-3	0	0	1	0	1
-1	-1	-1	-4	-3	-1	-4	0
-2	0	-1	1	-1	-2	1	0
1	1	0	2	2	1	-7	0
-1	-1	0	0	0	0	0	1
-1	-1	0	0	1	-2	-2	-3
2	0	-1	-1	-1	-2	3	3
0	1	-1	-1	-2	1	0	-2
2	0	0	-2	-1	-2	-2	0
0	-1	-2	0	-2	1	0	-2
-1	2	0	1	0	3	2	1
0	-2	-1	-2	-5	0	5	5
0	-2	-1	-2	-5	0	5	5
1	2	-1	-1	0	0	-1	-1
1	2	1	-2	-2	-1	-6	-4
-2	-2	-1	-1	-4	-2	-1	-2
2	-1	-2	-2	-4	-1	2	5
-3	-1	0	0	0	-2	-3	0
-5	-3	-2	0	-3	4	1	-2
2	1	1	1	-2	-2	-5	0
-2	-2	-1	0	2	-2	-1	-1
1	-1	0	0	-2	-1	-3	0
1	1	1	1	-1	1	-1	0
-3	0	0	1	1	-1	0	-2
-1	-3	-2	-2	-2	-1	-5	-3
-1	0	0	1	4	2	8	5
0	0	1	-2	-3	0	-5	-1
-2	-2	-1	-4	-1	0	2	-5
0	1	1	2	0	-1	-3	2
1	-2	-1	-1	-5	0	-5	0
1	-2	-1	-1	-5	0	-5	0
-1	1	-1	-2	-7	-3	-5	0
-5	-3	-1	1	0	0	-4	-4
0	-1	-1	-2	-2	-1	-2	1
0	-2	-1	0	-2	1	-1	0
-1	-1	0	-2	-4	-1	-3	-2
0	-2	-3	-1	-3	-1	-2	0
2	2	1	0	3	1	2	2
-2	-2	-3	-2	3	-2	1	-2
0	1	1	0	-2	-1	-3	1
-1	0	-2	-1	2	0	3	-1
-2	-2	-1	-1	-2	2	1	-2
0	-1	0	1	-1	-3	-8	-2
0	-2	1	1	0	1	2	0
0	-1	1	0	-3	0	-1	0
-1	0	-2	-1	-2	1	-3	-3
-3	-2	-2	-1	5	0	3	-1
2	-1	-2	0	-6	-2	-4	-4
-4	-1	-1	-1	-2	1	1	-3
1	-2	-2	-1	2	-1	3	1
-2	0	0	0	-3	-1	-4	-2
1	-1	-1	-1	-5	-1	-6	0
1	0	0	-2	-1	-1	3	2
1	1	0	0	3	4	0	-3
1	0	-2	-1	-2	1	0	2
-1	-1	-1	-1	-2	2	-1	1
0	1	-1	-2	-1	-3	-1	-3
0	-1	-2	-2	-5	-3	-9	-1
2	-2	-2	-1	1	-1	2	0
-4	-6	-3	-3	-2	-1	0	0
-2	-3	-2	-2	-1	0	0	3
-4	-2	-1	-1	0	0	-1	-5
2	2	1	1	-1	2	0	2
0	0	-2	0	-3	0	-4	-6
-4	-3	-2	-2	-2	-2	0	-1
3	0	0	0	2	1	4	3
1	-2	-1	-3	-4	0	0	1
-2	-2	-1	-2	-7	4	5	-1
1	2	-1	-2	-2	-1	-4	-1
0	-3	1	1	1	1	4	1
-4	-4	-1	-1	0	3	4	-2
0	0	1	-1	-2	-1	-3	0
-1	-1	0	-1	2	0	-1	0
-2	-1	-1	-1	2	0	2	-2
-2	-1	0	0	-4	-3	-4	-1
4	0	0	-1	-1	-2	-2	3
2	2	2	0	0	2	-2	2
-3	0	3	0	0	1	0	1
5	2	5	1	-3	-2	-9	1
1	0	4	1	-4	-1	-3	-2
0	3	5	2	4	2	-2	-1
-2	-2	1	-1	-2	-3	-6	0
-1	-2	-3	0	-4	0	-2	0
-3	-4	-3	-2	-3	0	-4	-5
1	-1	-2	-3	3	1	3	-2
-1	-2	1	0	1	-1	-6	-4
-1	-3	1	-1	-3	0	-1	1
-4	-1	-1	-1	-3	0	-2	0
2	-2	0	-2	0	0	2	0
0	0	-2	-2	-3	2	2	1
2	-1	0	-2	-5	-1	-3	1
3	0	3	2	-1	0	2	2
-2	-1	-2	-2	0	-1	-1	0
-2	-1	-2	-2	0	-1	-1	0
-2	-4	-1	2	-1	-1	-6	-7
0	-1	-2	0	0	0	-1	0
-1	-1	1	1	-3	0	-1	1
-1	-1	1	-1	-3	-2	-6	-1
0	1	-1	0	-1	0	2	1
0	-1	-3	-2	-1	-1	-2	0
-2	-2	-2	-1	-4	0	2	0
-2	-1	1	-1	-5	1	-2	-3
1	1	-1	-2	-2	0	-2	3
0	-2	-6	-3	-2	1	4	1
-3	-2	-6	-2	-4	-7	-10	-4
0	-1	-5	-3	-4	2	4	0
-3	-5	-6	-2	-1	0	-1	-3
2	0	3	0	-2	-1	-4	-1
0	-2	-5	0	-2	0	2	1
1	2	0	-1	-4	-2	0	2
-2	-1	-3	-1	0	-1	-3	-2
-3	-1	2	-2	-1	-3	-3	-4
-1	-2	6	2	-1	0	-2	1
3	1	5	1	1	1	-5	2
3	0	3	-1	0	0	3	3
-1	-1	-4	-2	0	-1	0	-2
-1	-2	-2	-2	-2	-1	-2	-2
1	0	0	0	-3	-2	-2	-3
-4	-2	-3	-1	1	-3	-7	-3
0	-4	-5	-2	-5	-1	3	3
2	0	1	-2	-6	0	-1	1
-1	0	0	-2	-2	0	-5	-4
2	1	1	-1	3	2	1	0
-2	0	0	5	1	-2	-2	1
-3	-2	1	-3	-3	-3	-5	-2
-3	-2	-5	-2	-2	-1	1	-2
-2	-1	-5	-1	-1	1	-3	-7
1	2	4	2	-1	-2	-5	0
2	1	4	-1	3	-1	1	3
-4	-1	-4	-1	-2	-1	-5	-4
-1	0	3	1	1	1	0	3
0	-1	-5	-2	-5	1	1	2
3	-1	-2	-1	-3	0	-3	1
-2	-3	-2	-2	1	2	6	3
-2	0	0	1	0	1	-1	-2
4	3	0	1	-1	2	-5	1
-3	-2	-2	2	-1	1	1	-1
2	1	0	-1	-4	-1	-4	0
-3	-2	-3	-1	-2	-1	1	2
2	1	0	2	-1	0	-1	2
-1	-2	-1	0	-1	0	-2	2
-2	-1	0	-1	-4	-3	0	-2
0	1	0	0	0	0	0	0
-2	-1	-3	-2	-1	1	4	3
4	3	0	1	-1	-2	-3	1
-1	0	-1	1	-1	0	-1	-3
0	-1	0	0	0	-3	-4	-1
0	-2	-1	-1	-2	-1	-3	-1
1	0	-1	-2	-6	-1	-1	-3
3	2	2	0	0	-1	-2	5
-3	-2	-1	-1	0	-3	-1	0
-2	-3	-4	-1	-3	0	-2	0
-5	-4	-2	-2	-4	-1	-2	-2
-2	-1	1	1	0	-2	0	-2
-2	-2	-5	-2	1	-2	3	0
0	-1	1	1	-1	-1	-3	-3
0	0	1	-1	2	-1	-1	0
1	-1	-1	-1	-1	0	5	2
-3	-2	0	1	0	0	1	-3
1	0	-1	-2	-2	-2	-7	1
0	-1	0	-1	-1	0	-3	-1
2	1	-1	0	-1	-1	1	-1
0	-1	-1	0	0	0	3	0
0	-1	-1	0	0	2	2	0
-3	-2	-2	-4	-1	-1	-1	-3
0	-3	-2	-2	-3	-3	-4	-4
1	0	0	0	2	1	0	-1
1	3	1	-1	-3	0	1	5
-3	-3	-3	-2	-4	1	-4	-3
0	1	2	2	5	-1	2	0
0	0	4	3	-2	0	-2	2
-1	-1	-6	-3	-1	1	0	-3
1	1	5	1	4	0	3	2
0	-1	1	-2	-3	-3	-3	-1
-2	-1	-3	-1	0	-3	-3	-1
-4	-2	-1	-1	1	-2	-1	3
1	1	1	0	0	-1	-2	-4
0	-2	-2	-2	1	0	0	-1
-1	-2	1	1	-2	-1	-3	-1
-4	-4	-6	-3	-5	-2	-9	-4
-1	1	-3	-1	4	1	3	-1
3	3	0	-1	-3	1	3	0
0	-1	-1	-2	-3	1	0	0
-1	-1	-1	0	-1	-2	2	-1
1	0	0	-1	1	-1	2	2
-1	-3	-3	-1	-4	-1	-2	-2
-4	-2	-1	-1	-1	0	-4	-4
0	1	-2	-3	-5	-1	-3	-1
-3	-2	-3	0	-3	0	-3	-5
1	0	1	0	1	-1	4	4
-2	-1	-3	1	0	0	2	-3
0	-1	-1	-2	-3	-2	-3	-2
2	2	-1	0	0	-1	2	2
0	1	0	-2	-3	0	-3	2
-1	0	-1	-2	-1	-4	-2	-2
2	0	-3	-2	-6	-1	-3	0
-2	-3	-1	-1	-1	1	-4	-1
1	0	0	0	2	-2	2	1
1	-2	-1	-1	-3	-3	1	-1
1	0	0	0	-3	1	0	2
1	-1	-5	-2	-1	-1	7	5
-3	-2	-2	-2	-1	-2	1	-3
2	-1	1	0	4	1	2	3
-2	-1	-3	-2	-3	-1	0	-4
2	0	0	1	-1	2	-1	-2
-2	-1	-1	-1	1	-3	-5	-1
-3	-4	-3	-3	-4	-1	-4	-1
-1	-1	-2	-4	-4	-2	-4	-2
0	-2	1	-1	3	-2	0	-1
-5	-3	1	1	-2	-2	-2	-4
-1	-2	-1	1	-4	-2	-4	1
2	1	0	1	-3	-1	1	0
-6	-2	0	-1	-3	0	-4	-3
0	0	-1	-1	-6	-3	-2	0
-5	-3	-3	-3	-6	-2	-13	-6
2	2	0	-1	-3	-1	2	1
0	0	0	-2	2	2	0	-3
-2	-1	-1	3	1	-1	-1	0
-2	-4	-4	-2	-4	3	2	3
-3	-3	-2	-1	-2	0	-2	-1
-2	0	1	-3	-5	-3	-4	0
-1	-1	-2	1	3	-2	1	-2
3	3	2	-1	-3	-2	1	-2
0	-3	-1	-2	-3	2	0	2
0	0	1	-1	2	2	3	3
-3	0	-1	-1	-2	-3	-2	-1
5	-1	3	0	-2	1	1	1
-3	-3	-3	-3	-5	-1	-4	-3
-4	-1	-2	1	-2	-2	-3	-3
2	1	2	0	0	2	1	1
1	0	-1	-1	-3	-1	-1	1
-1	0	-2	-1	-3	0	-4	-3
3	0	0	0	-1	0	3	2
-4	-3	-2	-1	-2	-1	-4	0
-2	-1	-1	-1	-5	-4	-12	-3
-2	-3	0	-1	-3	-1	-2	-1
0	-1	1	0	-2	0	1	-1
0	-1	-2	-2	-3	0	1	1
-3	-2	-2	1	-2	0	0	-1
-2	-1	1	-1	-4	-2	-1	-3
-1	-1	-2	-2	-2	0	2	-3
0	0	-1	-1	4	1	1	-2
-1	0	-1	1	-3	0	-1	1
2	0	-1	-1	-2	-1	-2	3
-5	-3	-2	-1	2	1	1	-5
-2	-2	-2	-1	1	-4	2	0
-2	-2	-2	-1	1	-4	2	0
1	0	-1	1	0	-2	-1	4
-2	-3	-3	-1	-4	-2	-6	-2
-1	-2	-1	-1	-1	-3	-1	1
2	2	-1	-2	-3	2	-3	1
-2	-2	-1	-1	-2	-2	-4	-6
-3	-3	0	-3	-2	-2	-5	-3
-2	-3	2	0	-3	-1	-4	1
3	2	1	0	-1	-2	-2	2
2	-1	1	2	1	2	3	0
0	-2	1	2	1	1	1	-1
0	-2	1	2	1	1	1	-1
-1	2	0	2	0	0	-3	-3
-3	0	-1	-1	1	-3	-3	-9
-2	-3	0	-2	0	0	-1	-3
0	-2	-2	1	-3	-1	-4	1
1	0	-1	-3	-2	-3	0	-2
-3	-2	-2	0	-3	1	0	-1
-1	-2	1	1	-2	-1	-1	0
-1	1	0	-1	-2	0	-3	-1
-3	-4	-3	0	-1	1	-3	-5
1	-1	-1	-1	-1	-2	-3	2
1	-1	-1	-2	-1	-1	-2	0
-5	-1	0	-1	-2	-1	-2	-1
-5	-2	-1	0	2	-1	-4	-5
0	-1	1	-2	-1	0	-2	4
-2	0	0	-1	-2	-1	-4	-5
-2	-1	-1	1	-2	0	2	0
-2	-2	-3	-2	-1	-2	-5	-1
1	1	-1	0	-1	-1	-2	-3
3	0	-2	-1	1	-1	0	-1
3	3	3	0	-4	0	-4	0
0	0	0	0	1	0	0	1
1	-1	1	0	0	-2	1	-2
1	-1	1	0	0	-2	1	-2
-2	-3	-2	-1	-5	1	-5	-3
0	-1	-2	-2	-1	-2	1	-1
-3	-3	-1	-3	-4	-3	-9	-6
-3	-1	-2	0	-6	-2	-4	0
1	-1	0	-1	-2	-1	1	-2
1	-2	0	1	-4	2	9	0
1	-1	-1	-1	1	0	2	0
1	-1	-1	-1	1	0	2	0
1	-2	-1	-1	0	0	1	0
-3	-1	-8	-3	-5	-4	-1	-3
0	0	-7	-2	-1	0	0	-2
1	1	2	0	-1	-2	-3	1
-5	-1	4	1	-1	1	2	0
2	0	-2	-1	-1	1	-1	1
-3	-1	-2	0	2	-1	1	-2
4	0	1	0	-3	-1	-2	2
1	0	-1	3	0	-1	-3	-3
-2	-1	-2	-3	-1	-1	-2	-3
-1	-1	0	-2	-4	1	1	2
-3	0	1	-1	-2	0	-2	-5
-3	2	-8	-8	-9	-3	-3	-3
5	4	-5	-7	-3	-4	-3	1
-4	-1	4	5	0	1	1	1
-2	-1	-4	-4	-3	1	-2	-2
0	1	-1	-2	-3	-1	-2	-2
0	-4	-2	-3	-1	-2	0	0
3	2	-4	-3	-4	0	-3	-2
-5	-3	-1	-1	-5	-4	-3	3
-2	-4	-6	-5	-7	-3	-1	0
-1	1	4	2	2	-2	-3	-4
-3	-3	-1	-2	-1	-5	-2	-1
-3	-3	-1	-2	-1	-5	-2	-1
12	6	4	1	-4	2	2	4
-11	-5	4	4	2	-1	-6	-6
3	3	6	1	-1	-2	-1	1
0	2	1	2	0	1	-1	-3
3	-1	-1	2	-2	0	-1	0
-6	-1	-2	3	0	-2	2	1
-8	-7	1	4	3	1	-2	-2
6	2	3	1	-7	-2	2	6
-6	-5	-2	-2	2	2	2	0
3	0	2	0	-1	-1	-2	1
-2	-3	2	0	-1	0	-1	-3
-2	2	2	0	-4	-1	-6	-1
3	0	1	-2	-2	0	-2	5
-6	-6	2	2	2	-1	-1	-1
2	1	-4	0	-1	1	4	2
2	0	-4	-5	-3	0	-3	-1
-5	-8	-5	-5	-8	-2	-2	1
-11	0	7	7	1	-1	-1	-5
-2	2	7	6	4	-3	0	-2
-5	-3	-2	-4	-4	0	0	-4
-10	-2	4	4	2	2	-6	-12
1	-3	-1	-2	-3	0	-1	2
3	0	10	7	2	1	0	4
-3	0	-1	1	-3	-4	-2	0
-5	-1	6	4	0	0	-2	-1
11	3	-7	-4	-3	1	2	7
-11	-4	-5	-3	-1	0	-1	-7
7	8	3	2	-3	-4	-3	-4
4	4	17	9	3	0	1	-6
-1	-3	0	2	-1	-4	1	2
-1	1	-3	1	-2	-1	-3	1
-2	-3	4	2	2	0	1	2
-1	0	14	13	2	1	-3	-6
-4	1	7	4	2	2	0	0
5	7	14	6	0	1	-1	2
-1	-2	5	-1	-4	-2	-5	-4
4	-1	4	5	5	1	7	5
7	2	7	3	-6	-1	-1	3
-8	-2	-17	-11	-8	0	-3	-1
-18	-7	9	5	-3	-3	-5	-8
-4	2	-1	5	-2	-3	-9	-15
2	-1	-5	-2	1	1	2	4
7	3	13	6	-2	2	5	12
-9	-2	-4	-2	-4	-2	-3	-1
3	4	-12	-3	1	2	-2	-1
-1	0	-15	-12	-4	-1	-1	-1
5	-1	3	2	2	0	-1	-3
3	-2	-24	-10	2	0	-1	-2
-1	-2	-2	1	-1	1	-1	-4
1	0	-2	-1	1	0	0	1
0	-3	2	2	4	1	2	4
5	-1	0	-3	1	2	1	-2
-10	-1	16	8	1	-2	-3	-3
-10	-1	16	8	1	-2	-3	-3
-8	-1	-2	-2	-1	-4	0	-5
3	-3	-18	-13	-6	-1	-2	8
-4	-2	12	6	-4	-2	-2	-3
4	6	14	4	-6	-3	-2	-1
4	6	14	4	-6	-3	-2	-1
-7	-4	-16	-10	-1	-1	-2	-5
8	-3	6	5	-2	-2	0	-2
5	3	0	-4	3	-1	3	-1
2	5	11	7	6	4	3	3
-3	0	8	2	-2	-2	0	0
3	2	-4	-4	-6	-2	-2	0
-5	3	-9	-6	0	-3	-1	-5
-10	-3	-1	1	0	0	-3	-3
-2	0	-1	-1	-5	-3	-1	1
2	-5	-16	-11	-3	2	0	3
-9	-11	-3	1	0	1	-3	-6
-3	-3	6	1	-8	-2	1	4
-10	-3	18	8	-3	-1	-3	6
1	2	-7	-2	0	-1	-3	-2
-5	1	-9	-5	1	0	-6	-12
-2	-1	-16	-7	-3	0	2	8
-2	4	-6	-2	-4	0	2	5
7	10	13	8	5	2	0	-5
-6	-6	3	-2	-4	-4	-3	-5
3	4	0	2	1	2	-1	2
9	4	-7	-4	-3	-1	-3	1
2	-1	-2	1	0	-1	0	1
-3	-4	2	3	4	1	0	-5
-4	-4	-9	-9	-1	0	-3	-6
19	15	11	3	1	-1	-3	-8
-5	-1	-21	-11	-3	-2	-3	-8
-3	-7	-9	-7	-8	-6	-2	7
5	8	2	-3	-8	-8	-4	2
-3	-2	16	4	-4	-2	-2	0
-6	1	-5	-2	-4	-3	-6	1
-1	1	-13	-2	2	3	2	-3
3	-2	-5	-6	-3	2	3	9
-2	0	4	3	-4	-3	-5	3
-16	1	6	2	-2	-4	-6	-5
9	7	0	-1	1	-1	3	5
-12	-4	-3	-3	0	2	2	-1
-5	0	6	6	-1	-3	-3	-3
7	1	0	1	2	-2	2	0
-3	-3	-1	1	-1	0	4	7
-6	-5	0	1	-6	-3	-5	3
-16	-9	-4	4	4	-2	0	-1
12	1	-15	-11	-5	-4	-2	-7
2	-3	-2	2	-2	-2	-3	5
6	0	3	-1	-2	2	4	4
2	2	7	9	3	0	-7	-6
-7	4	0	-1	-1	-1	-3	-5
-2	5	-4	3	8	-1	-2	-8
1	-3	-2	-3	-4	0	-2	-1
1	-3	-2	-3	-4	0	-2	-1
-16	-2	20	9	10	-1	-2	-7
7	2	-9	-6	-9	-4	-5	-6
0	-13	-11	-8	-10	-1	2	9
0	2	6	0	-1	1	-3	-5
-1	1	-8	-9	-3	-4	3	3
-4	1	1	-1	2	-2	-3	-9
1	-1	2	5	-2	1	2	4
3	1	1	-2	-2	-4	1	3
7	4	2	2	-2	1	0	2
-7	-1	3	0	-2	0	3	10
-6	-5	-4	3	3	3	2	4
-12	-4	-6	-3	-8	-6	-11	-12
0	-2	0	-2	-3	-1	0	12
3	0	-4	-3	-5	2	1	9
-2	-5	-5	-1	-3	-1	-2	2
1	1	-1	-1	3	3	1	-3
3	8	19	6	0	-4	-4	-2
-10	-9	-4	-2	-6	-4	-8	-3
4	0	-8	-3	-2	2	-1	-3
5	10	17	12	7	3	1	-2
-8	-4	-2	2	2	2	-2	1
6	1	2	-2	-1	3	-1	2
2	7	4	-1	-1	-5	2	0
14	10	-3	-5	-1	2	3	5
-12	-5	-3	-1	2	-1	-4	-6
0	1	3	4	-1	1	-3	-6
-2	-2	3	0	-3	0	0	-2
4	-1	-5	-2	-4	0	-3	-3
3	0	0	2	1	0	2	5
-3	-1	-5	-2	-2	-1	2	-3
-13	-8	8	7	2	4	-4	-1
0	9	-4	-1	2	-1	-2	1
7	-1	4	4	-4	-2	-2	4
20	12	4	1	-1	4	-1	-3
-13	-10	-9	-4	-4	-1	-6	1
6	6	5	-2	-2	1	6	10
4	-4	6	4	0	-3	-1	-2
7	6	6	4	-5	-2	-5	-3
18	5	13	12	7	-2	-2	-4
-8	-7	-5	-4	-4	0	2	-1
-1	5	1	-6	-2	3	-2	4
-8	-1	-6	2	7	2	3	1
-3	-1	2	-4	-11	-5	-4	-3
4	1	-1	-2	-4	0	-4	-2
-6	0	10	11	7	2	0	-3
-13	-8	-7	-6	-4	0	-1	2
-1	-3	15	7	-4	0	-1	7
-4	-5	3	5	7	0	-1	-6
-12	0	-6	-2	-3	1	-6	-8
-5	-6	0	-3	-3	-2	-1	0
4	-5	-4	-3	0	-1	1	2
-11	-1	0	-5	-5	-1	-6	-3
1	2	8	9	3	2	2	-6
12	8	-9	-8	-5	-1	-1	4
12	8	-9	-8	-5	-1	-1	4
0	-5	-1	-3	-6	0	0	1
6	-1	-5	-5	-5	0	0	2
-4	-3	-4	-2	-2	-1	-1	4
17	6	10	5	3	4	3	2
6	0	8	9	4	1	2	3
-14	-9	-5	-3	-2	-5	-5	-6
5	2	-6	-4	-6	-1	-1	-1
-15	-7	4	-1	-8	-5	-8	-11
-1	0	3	-2	-2	-1	-1	3
-3	0	3	1	1	2	-1	0
-1	6	9	4	1	-2	-4	-1
-1	1	-3	-3	-5	-3	-4	0
1	-1	1	7	4	0	1	-2
-7	0	2	3	2	1	1	-4
6	5	19	12	3	-1	-5	-2
-3	2	4	3	-1	2	-4	3
-9	1	-5	-6	0	-1	-1	-1
2	-1	-2	-1	-2	0	-1	-5
2	-5	7	-2	-7	-2	1	6
3	-2	-4	1	0	2	0	0
-3	-3	-4	-2	-1	-2	-2	-5
3	-3	2	6	0	0	-1	-2
4	1	-4	0	3	4	-1	0
11	4	-3	-7	-3	-1	5	11
3	4	-4	-4	-6	-4	1	6
-10	0	7	3	-2	-4	-4	-6
-4	0	9	9	3	-2	-4	-1
-7	-10	-10	-5	-3	-7	-6	-10
-3	-4	-15	-10	-6	-1	1	-1
6	1	20	16	1	-1	1	-4
-12	-4	-16	-9	-6	-3	-3	1
0	-6	5	-1	1	-2	1	0
-6	0	-3	-3	0	-1	-2	0
0	4	1	-1	1	2	2	-1
4	-1	-8	-7	-2	-3	-1	-1
-4	-4	-6	-5	-4	-3	-6	3
7	2	-5	-6	-1	0	3	1
-5	-5	0	3	-2	-1	1	-1
7	6	9	-1	-3	1	-1	5
1	-2	-5	0	3	2	3	1
-15	-6	0	-3	-4	-3	-4	-10
-10	-7	-14	-10	-6	-1	-2	2
6	5	-6	-4	0	2	3	5
0	2	0	0	0	0	-4	-4
2	1	-7	-2	-2	-3	-2	2
21	7	2	-2	-7	-3	4	9
-9	-3	2	4	-2	1	-2	-3
10	6	2	2	2	1	4	7
-11	-8	-6	-5	4	2	1	-1
-8	0	1	4	2	0	-3	0
3	1	-9	-1	-1	1	2	4
4	1	0	-3	-8	-1	-4	-6
4	9	11	5	2	-1	-4	-4
-2	-6	-11	-8	-1	0	2	1
-2	2	5	6	3	-2	-3	-6
-7	-2	16	6	0	-1	-5	-3
-3	-2	-8	-5	1	-3	-2	-7
-12	-3	-2	-3	-1	-5	-7	-16
4	-3	-12	-6	-5	2	1	7
-5	3	2	0	0	-1	-3	-2
1	0	-12	-2	3	1	0	-2
3	-2	-7	-5	-1	-1	-1	-1
-5	2	5	0	-2	0	-1	4
-15	-13	-15	-8	-3	1	-6	-6
-1	-4	-4	-3	-2	-3	1	0
-20	-9	-6	-2	0	1	-3	-12
2	0	3	0	0	2	2	2
-15	-15	-20	-10	-4	1	-3	-7
16	10	16	10	4	5	6	4
-1	1	1	4	-2	0	1	-1
1	0	-16	-10	-7	-2	-3	2
4	-3	-9	-1	3	4	3	6
2	-1	-3	-1	4	-1	2	0
-9	-5	-8	-6	-7	-2	-1	-6
1	1	3	2	-4	-1	-3	4
-1	-2	0	4	2	0	0	-3
1	2	-8	-4	-4	-2	-3	2
2	-6	-2	2	-7	1	1	5
7	6	-9	-6	-3	1	0	2
5	5	7	4	-2	1	1	5
-5	1	8	6	4	1	0	-1
-2	5	14	1	-3	0	-6	-13
1	0	-5	4	3	0	-4	-4
1	3	1	-1	-2	-2	0	6
1	-6	-4	-5	-4	-4	-3	-3
-5	-5	-12	-8	-1	-1	-1	-6
-4	-3	-3	-7	-7	-2	3	2
5	-4	-6	-6	-4	0	-5	-5
-4	0	12	4	-8	-5	-5	-9
-13	-6	-9	2	4	1	0	-4
-5	0	-6	0	-2	-3	-3	-3
2	4	3	2	0	-1	-2	-1
2	4	1	3	0	2	0	-2
0	-2	5	-2	-5	-2	-2	-1
-4	-5	2	3	-3	3	4	1
1	3	6	3	-1	-5	-1	0
0	4	1	1	-2	1	2	-1
-3	-3	1	-5	-1	-4	-2	-2
5	-2	11	8	0	2	0	3
1	-1	2	0	-4	-3	-3	1
-1	3	3	1	4	1	1	-1
-3	-6	-8	-7	-6	1	1	6
2	1	3	2	-5	-2	-3	4
-3	4	19	7	5	-2	-2	-1
1	2	1	-2	2	1	1	-4
-3	0	-10	-4	0	5	0	1
-3	-3	8	4	4	0	-1	0
-8	-8	2	10	-2	-1	-1	-2
-7	-3	5	-3	1	-1	-1	-2
-2	-6	-23	-15	-7	-3	-4	2
12	9	-6	-6	-1	3	0	-2
1	0	-3	-1	3	1	1	0
4	-1	-14	-9	-5	-2	-2	2
-1	-2	-11	-5	-1	1	-4	-5
-10	-7	-11	-4	-3	0	-1	-2
0	-3	-7	0	0	1	-3	-5
6	6	8	4	-4	-1	1	0
-4	-5	-2	-1	-2	-3	-3	-2
7	3	-3	-4	-5	-1	2	6
3	1	12	6	0	3	1	3
-2	-4	-7	0	2	0	0	3
1	-2	-3	1	2	1	0	5
3	4	-3	-8	-26	-4	-1	-2
-10	-2	-5	-5	3	-1	2	-7
12	5	15	10	5	-2	0	0
-3	2	12	10	7	1	3	5
1	-4	-2	1	6	5	4	4
3	2	-7	-2	3	0	0	2
-11	-5	-4	-4	-7	-6	-5	-5
0	-1	-4	-4	-2	-1	0	0
-9	-2	-13	-10	-4	-1	-2	0
12	11	7	8	3	5	3	3
3	1	-4	-11	-7	-4	2	0
-1	-2	-7	-7	-7	-4	-3	1
-3	-9	-5	0	0	-4	-3	-5
3	-2	-6	-7	-6	-3	-2	0
4	4	14	6	-5	-2	-3	-3
4	6	11	9	-5	0	-3	-4
-6	-1	-4	-4	-2	1	1	4
-6	-4	-1	0	2	-2	-1	-2
-1	1	23	13	-4	1	-2	-3
3	-2	4	4	-3	0	-1	1
-3	-5	13	7	-2	2	4	3
3	1	-8	-7	-2	-3	-5	-2
0	-1	1	5	4	0	2	5
-1	-2	-6	-2	-2	2	0	-3
-7	-6	3	2	-4	2	-4	-1
-7	-1	4	-1	-5	-4	-1	-4
3	-2	11	5	-5	1	2	4
6	1	4	0	-3	0	-4	3
5	2	0	-1	3	-1	2	-2
2	5	23	13	-1	1	0	3
-3	4	2	2	-6	0	-1	-2
6	5	-5	-2	0	2	0	-1
3	1	-3	2	-1	-2	-2	0
6	6	9	5	5	0	-1	0
-2	-5	-14	-7	-3	-2	0	5
-1	-3	-15	-9	-4	-1	-4	-4
-2	-1	15	6	-4	-5	0	-3
-2	-2	-11	-3	-1	1	-1	4
-1	-3	-10	-5	-4	2	-2	1
16	9	10	8	4	3	4	5
9	2	-4	1	-3	2	2	7
-4	-2	-3	-4	-3	-1	2	2
3	-2	-7	-2	1	4	0	6
-3	1	-16	-10	-12	-6	-4	0
6	1	3	1	0	1	-3	-1
0	0	2	5	7	-1	-3	-3
-3	0	-6	-3	-1	2	0	4
-4	-5	-3	-1	-3	-1	-4	-3
-17	-9	-6	-2	1	-3	-7	-10
-3	-5	-5	-3	-5	-1	-2	-1
-10	-6	6	-1	-3	-4	-1	-2
-1	-10	-19	-15	-1	-1	2	-3
3	5	7	1	5	0	1	-4
-4	-1	-5	-2	-1	-3	0	-4
-7	-5	-17	-6	-4	-4	5	2
11	3	19	7	-1	0	0	7
-6	-3	1	2	8	1	-7	-3
-4	-5	-13	-5	-4	-1	1	-2
-5	1	-1	-3	2	0	-1	-1
-6	0	-2	-3	-3	1	-3	0
1	-2	0	-5	0	0	-4	5
-3	-1	11	1	1	0	-4	-3
-3	-1	11	1	1	0	-4	-3
0	0	2	-2	1	-3	-2	2
0	0	1	0	4	1	-1	2
-5	0	-5	-5	4	3	0	-3
4	0	24	13	4	-2	-1	-1
1	2	13	8	4	2	-1	3
-5	-11	-21	-15	-10	-2	-2	-3
2	2	-7	-8	-8	-5	-5	1
-1	3	-6	-3	-3	0	0	0
-1	2	2	-1	-4	1	-1	0
-1	1	5	2	1	1	2	0
-15	-14	7	10	-5	-3	-6	-13
1	-5	-5	-5	-8	-1	1	0
-3	-3	-8	-8	-3	-2	-1	3
-3	1	-14	-8	-2	-1	-6	-3
-3	-1	1	-1	-3	-2	-4	-2
9	6	-6	-5	-2	0	0	3
-2	-2	-9	-12	-7	1	-3	0
0	-4	-13	-3	0	1	-2	-1
0	-2	-12	-11	-5	1	-3	4
4	2	4	0	0	1	2	0
-1	1	-8	-5	-3	-1	-2	-2
-3	-6	-14	-5	1	-1	-4	-8
-1	-5	-13	-1	-3	1	-3	1
4	3	-4	-2	0	1	-2	3
-5	3	2	1	-1	0	-4	-1
2	-2	1	0	1	-1	0	-2
1	0	8	5	0	2	2	4
2	4	13	4	-3	0	3	2
-4	-5	-11	-5	0	2	0	-1
8	9	-2	0	-1	0	-3	-6
2	-1	25	7	-2	-3	-1	4
-2	-2	-15	-5	0	-1	-4	-1
2	1	2	-1	-6	-1	-4	2
-8	-6	-15	-9	5	-1	-4	-3
-3	-5	-11	-8	-2	-2	-1	-4
3	5	14	2	-3	-2	-1	5
-2	-4	-9	0	-4	-1	0	1
0	0	2	0	-1	-1	2	2
-11	-11	-5	-3	-5	-1	-5	-4
1	-2	-1	-3	-2	-3	0	-2
0	1	1	-1	-3	0	1	1
-2	-3	3	0	3	0	-3	-3
4	3	10	4	3	4	0	-7
0	1	2	1	-4	0	-2	1
-6	-1	4	2	-4	-1	-4	-3
4	3	-5	-2	1	0	2	1
4	2	4	2	1	0	3	-2
0	0	-2	-3	-5	-2	0	2
-12	-8	-10	-4	-3	0	-5	-7
1	-1	1	0	1	-1	0	-3
5	-1	-5	-4	1	0	3	2
5	-1	-5	-4	1	0	3	2
-1	-3	-7	-4	-4	-3	-1	-1
2	1	-5	-1	2	2	-1	-6
-7	-4	-3	-3	-8	-2	-9	-15
-4	1	10	2	-4	-2	-1	-3
-1	-1	-5	-2	4	-2	-1	0
5	1	0	-3	-2	2	1	3
-9	-8	-15	-7	-4	-3	-3	-2
5	2	5	2	0	-1	0	2
10	1	3	1	-1	-1	3	7
1	3	-7	-2	-4	-4	-3	0
3	0	-2	0	-2	1	-1	5
-1	0	-2	-1	0	0	2	3
0	0	1	1	-2	2	0	3
1	1	-1	-1	-1	0	-2	2
2	3	0	-5	-4	-1	-3	3
0	-3	-1	3	-2	0	2	1
-2	-3	0	0	2	1	1	-2
2	-2	-1	0	-2	1	-1	4
-4	-1	2	1	2	1	-1	-2
6	5	2	5	3	1	-2	-1
4	1	-1	-4	-3	10	11	1
6	2	-1	-2	-7	0	-1	3
-7	-3	-1	-1	-5	-2	-1	-4
-3	0	1	0	-1	3	0	-3
-4	-5	-1	1	-2	-2	-2	-2
1	-1	0	0	-3	1	0	3
8	4	-1	1	-2	-1	-1	5
8	2	0	-1	0	-2	-8	3
-5	-2	0	0	-2	-1	-3	-7
0	-1	-1	0	-3	-1	1	1
0	0	-1	-3	0	-4	0	3
-1	1	1	-2	-6	-1	-6	-5
3	-2	-3	-3	-5	-2	4	4
2	0	-1	-2	2	0	2	5
-11	-2	-4	-4	-6	0	-2	-1
-2	0	-1	-1	-3	-1	0	-1
3	3	1	3	4	0	6	5
-12	-3	-3	-1	-5	-3	-9	-10
3	1	-1	0	-4	-2	-9	-1
0	0	-1	-1	0	-1	0	1
-7	-2	-1	0	-3	0	-5	-11
-6	-3	-2	-2	-2	-1	-4	-10
0	0	1	0	1	-1	2	8
-3	-2	-4	-1	-1	-1	-1	5
-2	-1	0	0	1	-1	3	-2
2	0	1	1	-1	0	-1	10
2	1	2	3	2	3	-1	-4
-3	-2	-3	-2	-5	-2	-1	3
-2	-1	-3	-2	-1	-1	-1	1
-4	-2	-1	-1	-2	-2	-1	0
-3	-1	-2	-2	0	-2	-3	-2
-4	-2	-1	-3	-5	-3	-1	0
0	0	-1	0	-4	-1	-3	2
4	3	1	1	1	1	-2	-3
7	0	0	1	1	7	1	2
1	1	1	1	0	0	-3	1
-1	-2	0	-2	-2	-1	0	2
0	1	1	0	2	-1	-2	0
-2	0	-2	-4	-3	-3	-1	1
-4	-3	-3	-1	0	-5	0	-1
0	0	-2	0	-2	0	-1	0
0	-2	-3	-3	0	-1	1	0
-4	-4	-1	1	1	4	1	1
-2	-1	-1	-1	-1	-3	0	-3
-2	0	-2	-2	-4	0	-4	-3
-1	0	0	-1	-1	1	1	-1
-2	-1	0	-2	-6	-3	-3	-3
-6	-3	-1	-2	-3	-3	-5	-3
-4	-2	-2	1	-2	2	2	2
0	2	0	-4	-9	-5	-2	-5
-3	-2	0	-2	-1	-2	-3	-1
3	-1	-2	-4	-2	-1	-1	-1
-2	-2	-1	0	-3	-1	-1	-2
1	-1	0	0	-2	0	-1	1
-1	0	2	2	2	2	-2	-3
0	-1	1	1	-1	-1	1	0
-2	-2	-3	-2	-2	-3	-2	-2
6	1	0	1	2	2	2	1
-1	-2	-1	-2	-4	-3	-4	3
-2	-2	-1	-2	-4	-4	-1	-3
-7	-3	0	0	0	0	-2	-1
1	-1	-3	-3	-3	-2	1	-2
-1	-1	1	-2	-2	-2	1	1
-1	-1	-2	-2	-2	-2	-5	-6
0	0	0	1	2	0	-2	-1
1	1	0	0	-2	-2	0	0
-1	-1	0	-3	-1	-1	-2	0
-3	-4	-1	-1	-2	0	-2	-3
-1	-3	1	0	0	1	-1	0
-1	-1	-4	-2	-1	0	1	0
-1	-3	-2	-1	-4	-2	-7	-5
-7	-6	-2	-1	4	-1	1	-3
-4	-1	-1	-1	-3	-1	-4	-5
1	0	-1	0	-2	0	-3	-1
3	3	-3	-3	-4	-2	-2	-1
1	-1	1	1	-2	1	-3	-1
-5	-2	-1	-2	1	1	1	-1
0	-1	-1	-3	-1	-2	-3	-1
2	2	-1	0	-2	2	2	0
1	-1	1	0	-3	-1	-4	-2
1	3	-2	0	0	0	1	-2
0	-1	1	-1	-2	0	-2	-1
-4	-1	-2	0	-1	-1	-2	0
0	0	1	1	2	-1	1	2
0	-2	1	0	-2	0	-3	0
-1	-2	0	-2	-4	-2	-2	-2
0	2	0	-1	1	1	0	-1
-7	-3	-1	-1	-2	-1	-4	-4
1	-1	-2	0	-4	0	-3	0
1	-1	-2	-4	-5	-2	-3	-2
-6	-3	-1	-1	-3	-3	-3	-5
5	0	0	0	-3	0	-3	2
-2	1	-1	0	3	-1	2	-1
-4	-2	-2	-2	-4	-1	-6	-2
-1	-4	-2	-1	-1	-3	-6	-4
2	2	1	0	2	1	4	4
4	-1	0	-1	-2	1	-2	1
-1	-1	0	0	2	0	0	-2
-2	0	-1	-2	-5	-3	-3	-1
1	-1	-3	-1	-1	-2	-6	-4
-2	-3	0	-1	1	-1	-3	0
-1	0	-1	-1	-3	0	-1	0
0	1	1	0	-2	-1	0	-2
-3	-4	-4	-2	-3	-2	-4	-2
-2	-3	-3	-2	-3	-2	-5	-4
3	0	-4	-3	-5	-2	-4	-1
2	-1	-2	-1	0	0	-2	0
-3	-1	0	-1	-3	1	-3	0
-2	-2	0	-2	-2	-3	-1	1
2	-1	-2	-1	-3	1	0	0
-5	-3	-1	-2	-2	0	-2	-2
-1	0	-1	-1	-3	0	-3	-2
1	-1	-1	1	-3	-1	-4	-1
0	1	3	1	-3	-1	1	1
0	-1	1	-1	-2	-1	-7	-4
0	-1	1	-1	-2	-1	-7	-4
-2	-4	-1	1	-5	0	-2	-1
1	-1	-3	-5	-4	0	-2	0
0	-1	0	-2	-5	-4	-4	0
0	-1	0	-2	-5	-4	-4	0
1	0	1	0	1	1	1	0
-1	0	-1	-1	-1	1	-1	-2
-3	-2	2	2	1	-1	-3	-2
-4	-1	-1	1	0	-1	-3	-6
-6	-3	0	1	0	0	-2	-4
-4	-1	-3	-1	-3	-1	-2	-1
2	2	1	-2	-2	0	-3	-2
1	3	0	1	1	0	1	2
1	-1	-2	-2	0	-2	1	0
-5	-5	-4	-2	-1	-1	-4	-2
3	1	-2	-3	-4	-2	-2	0
3	-1	1	3	-2	-1	-1	-1
-4	-4	-2	-1	-2	0	0	0
-2	-1	-2	-3	-4	-2	-5	-2
-4	-1	-3	-4	1	0	5	2
-4	-1	-1	-1	-3	-4	-4	-4
-1	-1	-1	0	2	0	2	-2
-2	-2	-1	1	-2	0	-2	-2
0	0	-3	0	0	1	-1	-1
-1	0	-2	1	-2	2	1	2
0	-1	1	-2	-1	0	-2	0
-3	1	0	1	-1	-3	-1	-1
0	-2	-5	-3	-5	-3	-5	0
3	1	1	0	1	1	1	0
3	0	1	-1	0	2	4	4
0	-2	-1	-1	1	2	3	2
-6	-1	-1	-1	-4	-5	-4	-3
-2	0	-2	1	0	1	0	-1
4	-1	-2	-2	-3	0	-2	1
-1	-2	-2	-1	-1	-2	-3	-2
-2	-2	-1	1	1	0	0	0
-3	-1	-1	0	-3	1	0	1
3	-1	3	1	4	0	-1	1
2	-2	0	0	-2	-2	-2	3
2	-1	0	1	-1	0	-2	-2
-2	-3	-3	-2	-4	-2	-8	-1
1	0	-2	-2	2	-2	2	0
-2	-1	-3	-2	-2	0	0	-2
-1	-1	0	1	0	1	2	-1
0	-1	0	0	-5	-1	-6	-2
0	-1	0	0	-5	-1	-6	-2
1	0	0	0	2	-2	3	1
6	2	3	0	-2	0	-1	2
-2	1	0	1	-2	0	-2	-2
-2	-2	0	0	-1	0	-3	1
-2	-2	-2	-1	-2	-2	-1	-3
2	0	0	-3	-4	0	2	2
2	0	-1	-4	-5	-3	-2	2
-4	-2	-1	0	-4	-2	-4	-2
3	1	1	2	0	2	-1	1
-3	0	-1	0	-3	-1	-3	-2
-1	0	2	-1	-1	0	2	2
1	0	-2	-1	-4	-1	-1	-2
-2	0	-2	-2	1	-3	-2	-3
1	0	3	1	0	0	-2	2
0	-2	-1	0	-2	0	2	4
-1	-1	-1	-2	-4	-2	-2	-2
9	-1	0	-1	-3	-2	-2	2
0	0	-3	0	0	0	3	1
-3	-1	0	0	-4	1	-2	-1
0	-1	-2	-3	-3	-1	-3	-2
-2	0	-1	-1	-3	-2	-6	-2
-4	0	0	2	-2	0	-2	-2
-9	-3	-2	1	-4	-3	-6	-4
-2	-3	-1	-2	-1	-2	-3	-1
1	-5	-1	-2	-3	0	-1	-1
-2	-2	-3	-5	-9	-3	-4	-3
-2	-2	-3	-5	-9	-3	-4	-3
5	-1	0	-1	-6	-1	-3	2
2	1	0	1	0	0	0	-2
2	1	-1	-1	3	3	3	1
2	-2	1	2	-2	1	-2	-2
-3	-2	0	-3	-5	-2	0	-1
0	-2	0	1	-1	1	-2	0
-5	0	1	0	-4	-6	-6	-3
2	-1	1	-1	1	1	3	2
2	2	1	2	0	1	1	4
4	-1	0	-1	-2	1	-3	0
-1	-1	-2	-2	-1	-2	0	-1
-5	-1	2	-1	-3	0	-4	-2
-1	-6	-3	-1	-1	-1	1	-1
-2	-2	-2	-2	-5	1	-8	-5
-3	-1	-3	-3	-3	-2	3	3
0	2	2	-2	-5	-2	-6	-3
6	1	-2	-3	-5	1	-2	2
0	0	-1	-3	-2	-1	-1	-1
-7	-5	-11	-9	-4	-5	-7	-5
5	5	4	3	1	1	0	0
2	-1	-1	-1	0	-1	2	4
-1	-1	-7	-1	2	-1	0	-3
-3	-2	-8	-4	-4	-1	-2	-1
-6	-2	-8	-6	-2	-2	-2	-4
-1	-2	-10	-5	-6	-1	-5	-6
3	-1	0	0	0	0	-1	2
2	-2	-20	-13	-4	0	-2	-1
3	5	5	8	2	-1	-2	-1
2	1	4	1	2	1	3	2
1	1	12	9	5	-3	1	1
-6	0	7	4	2	0	-1	-6
10	4	5	1	-2	-1	-1	2
-3	0	14	7	1	-2	-2	-3
-5	0	-1	-1	-2	0	-2	-3
-5	-2	2	3	-4	-1	-2	-2
-7	-4	15	11	1	1	3	-2
-5	-3	0	-1	-1	0	1	3
1	1	-4	-1	2	1	0	0
5	1	-10	-7	1	2	3	1
1	2	8	8	2	3	0	1
1	-4	-3	-4	-7	0	-1	-1
-2	-1	-14	-9	-3	-4	-6	-6
6	2	6	2	3	2	3	3
-5	1	8	0	-1	-3	-2	-8
5	1	-1	5	5	4	0	3
2	-4	-7	-5	-6	-1	0	4
0	-6	-27	-18	-6	-1	-1	0
-9	-7	6	9	3	-3	0	-1
3	-2	-6	-4	-2	0	2	4
-2	-3	1	-5	-2	-1	-2	-2
8	10	6	7	5	3	1	-4
-18	-3	6	7	2	-1	-2	-1
-4	0	-9	-8	-3	0	-3	-1
-10	-6	0	-4	-9	-5	-9	-6
1	-6	-3	-2	-4	-1	-2	-1
14	8	13	4	-1	4	4	6
14	5	2	0	1	0	1	1
14	5	2	0	1	0	1	1
11	5	-8	-6	8	2	8	5
0	-2	13	8	-6	-2	-4	0
0	-2	13	8	-6	-2	-4	0
-5	0	6	1	-1	1	-3	-5
-5	0	6	1	-1	1	-3	-5
-5	0	6	1	-1	1	-3	-5
-6	-1	1	2	2	3	-1	-1
0	-1	-7	-7	-5	-4	-5	-2
-2	1	13	8	-1	-1	-4	-3
0	-3	4	4	4	2	6	3
-11	-4	-5	-8	-10	-3	-6	-2
-10	-3	-8	-9	-3	-4	-8	-10
-8	-3	-10	-1	1	1	-1	-5
12	5	4	5	-1	0	1	3
12	5	4	5	-1	0	1	3
-4	-6	1	-2	0	-3	-2	0
-7	-6	-18	-13	-11	-4	-3	-5
12	8	2	6	9	4	8	4
8	4	3	4	-3	-1	0	3
1	0	-2	1	3	1	2	3
-2	-1	-14	-6	-2	-1	-10	-7
3	6	-4	-5	-2	-2	-3	-2
-1	-3	0	-2	0	1	-4	-1
-1	-3	0	-2	0	1	-4	-1
-9	8	17	5	-2	-3	-7	-7
4	2	5	3	5	2	6	1
1	3	11	5	1	4	6	5
1	3	11	5	1	4	6	5
6	2	-3	2	3	2	4	4
1	0	15	6	1	0	-5	-5
10	-2	-8	-1	0	-1	-3	1
0	-2	-2	0	-2	-3	-2	-2
-10	-4	13	8	2	0	-1	-2
-4	-1	-9	-6	-5	-2	-3	-5
1	1	10	7	3	0	0	3
-1	4	-11	-6	-1	0	-4	-5
-2	-3	2	1	0	-3	1	1
-10	-8	-10	-9	-7	-4	-7	-7
-10	-8	-10	-9	-7	-4	-7	-7
-10	-8	-10	-9	-7	-4	-7	-7
4	4	7	9	5	2	-1	0
0	-2	-9	-9	-3	-1	-2	-3
-1	-4	7	3	-1	-3	2	-1
-5	0	0	-5	0	-3	-6	-12
2	4	3	1	-1	0	0	0
-2	-2	-3	1	-2	-2	-7	-7
2	2	-5	-1	-1	1	-2	3
-3	-5	-3	-6	-7	-3	-7	-5
-7	-5	-7	-4	-5	-3	-7	-4
0	-1	3	3	-4	-2	-1	2
-4	-4	-5	-7	-6	-2	-5	-2
0	-1	-3	1	2	0	4	1
4	3	-3	1	5	0	2	-1
5	2	-3	1	-1	0	0	1
0	-2	1	2	3	-2	0	-2
-3	0	-2	-2	-4	-2	-4	0
-3	0	-2	-2	-4	-2	-4	0
-3	-5	-2	-2	-3	-4	-5	0
-12	-3	5	7	-2	-1	0	5
5	6	-2	-2	3	2	2	-2
7	4	6	1	-3	0	-1	1
-11	-6	-9	-4	-4	-3	-3	-1
-9	-8	-5	-8	-2	-2	-3	-3
0	-3	2	0	2	0	3	-2
2	2	1	4	-1	0	0	0
1	-1	-4	-4	-2	0	4	5
8	4	4	4	5	2	3	3
6	-1	-6	-6	-2	3	5	1
6	0	1	-2	-3	-1	-6	-2
-1	0	1	1	3	1	1	0
-1	0	0	-1	-3	-2	0	0
2	-1	-2	-3	-3	-3	0	0
2	-1	-2	-3	-3	-3	0	0
-5	-4	1	2	6	-1	3	-3
1	2	3	3	1	-2	-1	1
0	-1	0	0	1	0	4	0
-2	-1	-1	-3	-4	-4	-3	-1
-3	-4	-2	-3	-2	-8	-2	-3
0	0	-2	0	-3	0	-3	-2
-2	-1	-2	0	-1	0	-1	1
-1	1	1	-1	-5	-3	-2	-2
-8	-4	-3	2	5	0	1	-1
2	2	0	1	-3	1	-5	-4
1	0	2	-1	-3	-2	-2	-1
0	-2	-3	-2	-1	-2	1	0
-2	-3	-1	0	7	5	1	2
-1	3	1	3	1	-2	-1	-1
1	0	-3	-2	-1	-2	-2	-6
0	-2	1	0	-3	0	-3	0
2	1	1	0	-10	-2	-6	1
-2	-1	-1	0	-2	-1	-2	-1
-2	-4	-2	-3	-7	0	-5	-2
-1	-1	2	-2	-2	0	2	1
-2	-3	-5	-3	-3	-3	-2	0
-1	0	2	1	1	0	-3	0
-1	2	1	2	1	-1	-1	-3
-1	0	0	-3	-2	-2	-1	2
-1	-3	-1	-4	-4	-4	-1	-2
0	0	0	1	-1	1	-2	-1
-3	-1	-1	-1	-5	0	-5	-1
-1	-2	1	1	3	-1	-1	-2
-2	-2	-2	-2	-4	0	0	1
-3	-1	3	2	0	0	-4	-1
1	2	0	0	0	0	0	0
-1	0	3	3	-2	-1	-1	-1
4	0	-1	1	-2	1	0	0
0	-2	5	4	-2	2	-1	0
0	-7	-10	-13	-10	-4	-2	1
0	1	-2	-1	0	0	-1	1
4	0	-1	2	-1	0	-2	-1
-2	1	5	3	2	2	2	-1
0	0	-1	2	8	1	0	-1
4	3	4	1	-4	1	2	1
-2	1	-2	-2	0	-2	-3	-2
1	3	14	7	0	-3	-5	-2
-2	-4	-1	0	-5	-2	-2	-4
-1	3	5	3	1	1	-2	-1
0	0	-1	2	4	0	3	2
0	0	-1	2	4	0	3	2
0	2	1	1	4	-1	1	-1
1	-2	-1	0	-2	-3	3	2
13	3	3	-1	3	-1	8	7
-12	-3	1	5	2	-1	-1	-3
1	3	4	0	2	3	4	0
-4	-1	-3	-3	0	-2	0	-4
-4	-1	-3	-3	0	-2	0	-4
-2	0	2	1	-4	0	-7	-4
-11	-4	-3	-2	-2	-2	-3	-4
-5	-4	-3	0	5	-1	4	-1
-2	-1	-2	-3	-2	-1	-1	2
4	3	-1	5	0	2	-2	0
-1	-4	-1	-3	-4	-1	-3	1
-14	-6	4	3	-7	-2	-5	-3
-2	2	9	4	-3	-3	-7	-2
1	0	-6	-3	-4	0	-3	1
2	-2	4	-1	-5	1	0	6
3	2	3	3	0	1	-2	-3
9	3	-9	-8	-2	-2	1	1
0	-3	-1	0	3	0	3	-1
-1	-1	6	2	2	-1	0	-2
-1	0	-4	0	-3	0	-2	-3
5	3	6	3	2	3	2	1
-4	-2	-4	-4	-8	-4	-6	-2
10	3	4	4	2	2	-2	2
10	3	4	4	2	2	-2	2
0	0	3	0	-2	-3	0	0
0	-6	-13	-9	-1	-4	-1	1
-2	-6	-13	-9	-1	0	0	0
1	-1	7	6	0	-1	-4	-4
3	3	-1	-3	-2	-1	-1	-2
3	1	0	-3	-7	-3	-6	-4
-3	-5	10	3	-1	-4	-2	-1
2	-6	0	-3	-3	-2	-1	3
-11	0	-3	-2	-1	-3	-8	-10
-2	0	-4	-4	-4	0	-3	-4
4	2	2	-2	-1	-2	-4	-2
1	0	5	7	-4	-1	-1	0
2	1	1	-3	-1	0	4	2
2	1	3	1	-3	2	2	1
-3	-3	-7	-6	-1	-1	-1	-2
6	1	7	2	2	0	2	1
-2	0	-1	-1	-2	2	0	3
3	3	5	4	-4	0	-4	0
3	3	5	4	-4	0	-4	0
5	3	7	6	3	1	4	0
8	-1	-8	-8	-10	-3	-5	2
6	3	0	-1	1	3	2	4
4	3	-3	-3	-1	0	1	-4
1	1	-7	-3	-6	-2	-4	0
-2	0	-4	-5	-4	-4	-7	-5
6	4	7	4	6	0	-1	0
6	4	7	4	6	0	-1	0
4	0	0	-3	1	0	2	0
4	0	0	-3	1	0	2	0
-11	-5	-9	-8	0	-2	-8	-7
-5	-4	12	0	-7	-4	-2	0
3	-4	-3	-2	-3	2	-1	7
-5	-4	2	-1	-5	1	0	1
-3	-1	-1	1	-1	-2	0	-2
0	0	2	1	-2	-2	-4	-3
4	1	-6	-1	4	1	8	6
4	1	-6	-1	4	1	8	6
8	8	0	-3	-5	-5	-6	-4
3	-9	-1	-4	-5	-2	5	2
3	4	0	2	2	3	0	-3
1	2	-1	-4	-6	-3	-4	-5
10	-2	-3	-2	3	-2	0	0
-9	-4	2	3	1	2	-1	-2
2	1	-7	-2	-3	-1	-1	2
-12	-14	-9	-5	-10	-1	-4	-1
5	-5	-1	1	0	2	3	4
4	1	-2	-5	0	-3	-2	-2
5	8	2	0	-3	0	3	3
3	-1	3	6	0	1	0	2
-11	-2	1	-4	-5	-1	-6	-11
0	-2	-5	-4	-8	-3	-2	5
-2	0	2	5	1	-2	-4	-2
-6	-8	3	2	-5	2	1	2
-4	-2	-1	2	0	1	0	0
3	5	1	1	2	0	0	0
6	2	-11	-9	-4	1	2	1
-4	-1	0	-4	-7	-5	-4	-4
1	0	-11	-9	-1	-2	-3	-5
1	0	7	5	0	-1	1	-3
-1	2	0	-1	-4	-2	-3	0
-7	-2	-9	-4	-1	-1	-1	-3
8	4	9	5	6	2	6	2
4	4	0	2	5	2	7	3
0	-3	-9	-5	-4	0	1	4
2	-1	-6	-5	-1	-1	-3	1
-6	-4	-7	-6	-1	-4	-3	-4
-10	-5	-6	-4	2	-3	-4	-2
3	-2	-7	-4	-6	1	0	5
-2	-2	3	3	-3	0	-2	1
1	-5	1	0	2	2	4	2
1	3	7	5	0	1	-1	1
-3	-5	1	-3	-8	-1	-5	0
-11	-5	-11	-8	-6	-2	-3	-1
-3	-6	5	-1	-2	-2	-1	1
7	12	9	2	0	2	3	0
0	-1	4	-4	0	-1	-2	-2
-1	3	2	6	3	1	-1	-1
-6	-1	-5	0	1	0	-1	-1
-1	2	4	1	-4	-2	-2	-1
4	3	6	-1	-3	1	-4	0
3	1	2	2	2	1	2	2
0	2	-1	-1	-3	3	-5	1
-11	-6	0	-2	-1	-3	-4	-9
-11	-6	0	-2	-1	-3	-4	-9
-1	2	20	4	2	3	-1	-3
-8	0	-7	-2	-1	-1	0	-3
1	1	2	-3	-3	-1	-1	-3
0	-1	0	-2	-3	-4	-5	-3
3	1	-5	0	0	-2	-1	3
1	-1	5	4	2	2	2	0
6	2	4	2	-3	2	2	5
8	3	-14	-9	-4	-2	2	5
8	4	0	2	-2	1	-3	-1
8	4	0	2	-2	1	-3	-1
-1	2	10	2	-1	-2	-7	-1
-5	0	-1	-3	-5	-1	-5	-4
0	2	6	3	1	1	0	-2
-14	-6	-2	1	0	-4	-3	-5
-7	-4	-6	-3	-1	1	-1	2
-7	-5	-8	-4	-4	-1	-8	-10
4	4	1	-1	0	-1	-5	-2
0	0	-1	-4	-4	-1	-3	-3
9	5	7	6	1	1	-1	2
6	4	-14	-10	-5	-3	-5	0
1	1	7	1	-3	-2	-6	-4
-6	-10	-12	-16	-5	-5	1	-3
-6	-10	-12	-16	-5	-5	1	-3
3	8	0	-1	-8	1	-5	-2
1	0	-3	-2	-3	-1	-2	3
-4	-1	1	1	-3	-1	-6	-11
2	-2	2	3	5	2	1	2
2	-1	-3	0	-2	5	1	2
1	2	-1	-1	-3	0	-2	-2
-2	-3	0	-1	1	0	3	2
1	0	-1	1	-7	-3	-3	0
-4	-5	-3	-2	-7	-2	-5	-2
-5	-4	-4	-2	-7	-6	-12	2
-1	-3	-1	-2	-2	-7	-16	-7
1	-1	2	1	-2	2	-1	-1
0	0	1	-1	-3	3	5	0
1	-1	0	-1	-7	-2	-1	3
-3	-1	-1	0	2	0	3	-13
-2	-2	-1	-4	-2	0	-1	8
-2	-2	-2	0	-4	0	-3	2
1	0	-2	-1	1	1	6	-2
0	0	1	2	0	-1	-3	-2
-4	-2	-2	-3	-4	-3	-2	0
1	0	1	0	-2	-2	-3	-1
0	0	-1	1	-3	2	-2	-1
-1	-1	-2	0	-1	-2	-2	-4
-1	-2	-2	-3	-3	-3	-3	-1
-2	-2	-1	-3	-3	0	-3	-1
-2	-2	-3	-2	-3	-1	0	-1
1	2	0	0	2	-1	2	1
-1	0	0	-1	-2	0	-3	-1
-1	-3	-1	-2	-5	-2	-2	-2
1	1	-1	-2	-3	0	-5	1
-1	-2	-2	-3	-3	-1	-3	-2
1	0	1	-1	-1	0	-2	1
-1	-1	-1	1	-5	-1	2	-1
-1	-1	-2	-2	-1	-2	-1	-2
0	0	-2	-1	0	-1	2	0
0	-3	-1	-1	-3	0	-1	2
1	1	0	-1	-1	-2	-6	-1
-1	-4	-3	-2	-5	-1	-1	0
-5	-3	-1	-1	3	-2	2	-3
0	-1	0	-2	7	0	4	-1
-2	0	-2	-1	-4	-3	-7	-6
1	0	-2	0	1	0	1	1
-2	-1	-1	1	-5	-2	-6	0
-2	-1	-1	-1	-6	-1	-3	0
0	1	-1	2	-2	-2	-3	-1
-1	0	-1	-1	-2	0	-4	-3
-2	-3	-2	1	2	1	2	0
1	2	-1	0	-2	0	-3	0
0	-1	-3	-5	-7	-1	-4	0
-1	0	-1	1	-1	2	0	-1
2	1	-1	0	-2	-1	-2	0
0	0	1	0	2	0	1	0
-4	-2	0	-2	-1	-1	1	-2
2	-1	1	-2	-2	0	1	0
-1	0	0	1	2	-1	-2	-4
1	-1	-1	0	-1	-1	-4	2
2	-2	-2	-3	-4	-2	-2	0
-2	-1	-1	1	1	-3	2	-2
0	-1	1	2	-2	0	-3	-1
-3	-1	-3	-3	-4	-4	-7	-3
-2	-2	-2	0	-3	1	-4	-2
-2	0	-2	-1	-2	-1	-3	-3
1	-1	1	-1	-3	-1	-2	0
0	0	-3	-3	2	0	0	-2
1	-1	-2	-1	-3	-3	0	2
-4	-3	-1	-1	-2	0	-2	0
1	2	2	0	0	1	-2	-1
0	0	1	0	-3	-1	-4	-1
1	0	-3	-1	-2	0	-4	2
-2	-2	-1	1	-4	-1	-3	-2
0	-2	-1	-2	2	0	4	0
0	0	0	-1	-4	-1	-6	0
0	-2	0	0	1	0	0	-1
-2	-2	0	-2	-5	-1	-4	-1
-1	-3	-1	-2	-4	1	-5	2
0	0	-1	0	-2	-1	-2	0
0	-1	-1	1	-1	1	0	0
0	0	1	0	-4	-2	-4	-1
-2	-1	-4	-3	-1	-2	-2	-3
-1	-1	0	-1	-1	1	-2	-2
-1	-2	-1	-1	1	0	-1	2
-3	-2	-1	1	-3	0	-5	-4
1	-1	0	1	1	1	1	-2
1	1	0	1	-1	-1	-1	1
-1	0	-1	1	0	-1	-2	-2
0	1	-1	1	0	0	1	-2
-2	0	0	-1	2	-1	-1	0
-2	-1	-1	0	2	-2	-2	-1
-1	-1	0	0	0	1	1	-1
-1	-2	0	-2	-4	-3	-2	0
0	0	-1	0	-2	-1	-1	0
0	0	-2	-2	-2	2	-1	0
1	-2	-2	0	-2	-2	-2	-2
0	-3	0	-1	2	-1	1	0
2	-1	-1	-1	1	-2	0	2
-3	-3	-2	-2	0	-2	0	-3
0	0	-2	-2	2	-1	0	0
-1	-2	0	0	-2	-1	2	1
3	1	2	1	1	3	2	2
-2	-1	0	-1	-1	-2	0	1
-1	0	-2	0	-3	0	-3	0
-1	-2	-1	-1	-6	-3	-4	-1
[truncated: 337 more rows]
