# Supplementary material for: Flexible Virtual Reality System for Neurorehabilitation and Quality of Life Improvement
Source: Sensors (Basel). 2020 Oct 23;20(21):6045. doi: 10.3390/s20216045 (PMC7672612; doi:10.3390/s20216045)
Supplement: Supplementary file 1 [file sensors-20-06045-s001.zip › S4_EMG/User5/Box1.txt]

0	0	0	0	0	0	0	0
0	0	0	0	0	0	0	0
-1	0	-7	2	35	-1	103	-12
-1	0	-7	2	35	-1	103	-12
0	-4	-5	0	-2	-1	6	4
-6	-4	-1	-6	-9	-1	-18	-6
3	3	1	-1	-9	-4	-32	2
-1	1	3	0	-9	-4	-19	1
-2	1	-6	3	9	0	24	-3
2	0	-7	-5	-2	-1	-5	0
-4	-3	-5	-7	5	-4	19	-1
-1	0	3	0	-5	0	-26	-2
-5	-2	-1	-1	-15	-1	-39	-2
-3	-3	-11	-1	8	-1	22	0
-1	-1	1	0	-1	-1	-2	9
-2	-2	-6	-2	2	-4	11	4
3	3	3	-2	-13	-5	-22	1
-2	1	1	-3	2	-1	-1	-4
0	0	-1	2	-4	-2	-10	-9
0	0	-1	2	-4	-2	-10	-9
0	-1	-2	-1	5	4	14	2
-1	0	6	0	-17	1	-25	1
1	1	-3	1	7	0	-1	0
-1	1	-3	1	8	1	23	1
-1	-3	6	-5	-8	1	-10	-13
0	0	0	0	-7	-4	-25	-12
1	1	-1	1	-8	2	-20	-2
0	-1	0	1	13	0	19	-1
4	0	7	-3	-25	0	-64	3
-2	-4	0	1	-8	-3	-10	-1
-2	-4	0	1	-8	-3	-10	-1
1	2	0	0	1	6	-7	2
-6	0	-2	0	12	-2	27	-3
-2	-1	2	1	-5	-5	-6	-1
3	0	1	-2	-4	7	-16	2
2	2	-1	1	-13	1	-25	0
3	-1	-5	1	5	1	8	0
2	2	-3	1	-1	2	-2	1
-3	-3	-2	1	-1	-8	-4	1
-1	-2	0	0	-2	-5	-12	0
1	0	1	-2	-10	-1	-19	-1
1	0	1	-2	-10	-1	-19	-1
-3	1	-1	1	-3	-7	-5	1
0	1	0	-2	-9	1	-21	0
0	1	0	-2	-9	1	-21	0
2	0	-4	-2	-7	1	-14	2
-1	-1	-6	2	-6	1	-19	-6
-1	-1	-6	2	-6	1	-19	-6
2	1	-5	-4	5	-2	12	1
-3	1	5	0	-9	-7	-23	-4
-1	2	1	0	-6	-4	-27	1
-1	2	1	0	-6	-4	-27	1
0	-4	-2	-7	-9	1	-4	3
0	-4	-2	-7	-9	1	-4	3
-1	-1	-4	1	4	-2	4	2
-1	0	-4	-6	-9	-3	-11	-3
-1	-1	6	-1	-6	3	-17	0
1	-1	-4	-2	-7	2	-15	0
1	5	13	6	4	7	-1	0
-2	-3	-1	-2	-15	-4	-27	-1
0	-2	-2	2	5	-1	8	-1
1	1	4	-2	-7	-1	-8	40
1	1	4	-2	-7	-1	-8	40
-2	2	-4	-1	-4	-4	3	-31
-2	2	-4	-1	-4	-4	3	-31
-2	-4	-3	-1	8	-1	18	-9
-2	-4	-3	-1	8	-1	18	-9
-1	-3	-6	-5	-5	0	-9	-4
-2	-2	4	1	-3	0	-1	5
0	-2	-1	-1	-4	5	-18	-3
-3	-2	9	-3	-3	-3	-6	5
1	2	-2	-3	-4	6	-11	3
-2	1	4	3	-8	-7	-21	0
0	-1	3	1	3	0	4	0
0	0	-7	-2	-3	-4	-8	-1
2	1	-1	2	-13	-1	-27	3
-3	-4	-3	-3	5	-2	14	-2
-3	-4	-3	-3	5	-2	14	-2
1	1	4	0	-5	4	-8	-2
-2	-2	-6	-4	-1	-9	11	2
-2	-2	-6	-4	-1	-9	11	2
1	0	9	1	-23	4	-62	1
0	0	7	3	-13	2	-43	0
0	0	7	3	-13	2	-43	0
1	2	3	0	-19	3	-41	2
1	3	2	3	-7	0	-18	-1
1	-2	-3	-3	-1	-4	-6	0
-2	-5	-4	0	-2	-8	0	-2
0	1	2	-1	0	-1	-6	-1
-1	3	1	3	-5	3	-16	-2
-2	-1	-4	-4	-12	-3	-26	-1
0	-1	-2	0	-11	2	-25	0
0	0	-2	-2	2	-3	8	-2
0	0	-2	-2	2	-3	8	-2
0	0	-4	-1	-13	-7	-21	0
-4	-2	-2	-1	-2	-3	-1	-2
2	-2	-2	-4	-3	-2	-7	-1
2	4	7	5	-5	6	-19	2
0	-2	7	-4	-10	-4	-23	0
0	6	9	4	-4	-5	-15	0
-1	-1	-2	0	-3	0	-15	1
-1	-1	-2	0	-3	0	-15	1
-1	-3	3	-5	-13	-1	-33	0
-1	-3	3	-5	-13	-1	-33	0
-1	0	0	-1	2	-2	-6	-1
2	1	-4	-2	-11	-3	-18	0
-1	0	2	-1	-12	-3	-19	-3
-1	-1	-2	0	3	-3	9	0
-1	0	0	-2	2	1	-10	0
1	0	-1	-3	-4	-1	-8	-1
0	-1	3	-2	-4	3	-14	0
0	-1	3	-2	-4	3	-14	0
1	1	2	0	3	4	-12	2
0	-3	-3	-6	-4	0	-8	0
-1	-1	0	-4	-6	-2	-11	-2
1	-2	-5	-1	0	-2	2	0
-1	-3	-4	-2	6	1	11	0
-2	-1	3	-2	-9	-12	-22	-1
-2	0	5	-1	-10	-2	-17	0
0	-1	4	3	-8	1	-17	0
0	-1	-9	0	9	1	19	0
0	0	5	-1	-8	0	-18	-1
0	0	4	0	-5	-2	-17	-2
0	1	-2	-3	4	-4	10	-2
-3	-1	-6	0	7	-2	19	-2
-1	2	5	1	-5	1	-18	0
-1	-2	2	-3	-10	-1	-18	0
-2	0	-1	-2	-7	0	-16	0
1	1	-5	-2	-11	0	-20	0
1	1	-5	-2	-11	0	-20	0
1	2	1	-3	1	-2	2	0
1	2	1	-3	1	-2	2	0
1	2	1	-3	1	-2	2	0
0	0	-1	-3	-5	-3	-13	1
2	-1	-6	-3	-8	0	-20	-2
2	0	2	1	-8	0	-20	0
-1	-2	-2	-4	1	-3	4	0
-1	-1	6	0	-9	0	-23	-2
-2	-3	9	-1	-7	1	-15	0
0	1	-3	1	-12	1	-23	-1
2	0	-7	0	-5	0	-11	0
2	0	-7	0	-5	0	-11	0
0	-5	-3	-6	-3	-4	-7	-1
0	-5	-3	-6	-3	-4	-7	-1
-3	-3	6	0	2	-2	3	-2
0	-2	0	-2	-7	0	-16	-1
1	5	-2	4	-7	0	-18	1
1	5	-2	4	-7	0	-18	1
1	5	-2	4	-7	0	-18	1
-1	-3	-2	-5	-7	-6	-14	-1
0	-1	-4	-3	-10	1	-25	-1
1	2	-2	3	-2	2	-17	-1
-2	-2	-1	-2	0	-2	4	-3
0	2	1	-1	-6	4	-20	0
1	0	-2	3	0	-1	-11	0
0	1	1	-1	-7	0	-20	-1
0	1	1	-1	-7	0	-20	-1
0	1	2	-1	2	0	1	1
0	1	2	-1	2	0	1	1
-1	-1	0	-4	-12	-2	-22	0
0	1	-1	1	-2	-2	-5	1
0	-1	6	2	-10	0	-28	-2
-1	0	1	-3	-5	1	-14	-2
-1	0	1	-3	-5	1	-14	-2
1	3	-2	0	-8	0	-16	-1
-1	0	-1	0	-3	-2	-14	1
-2	-1	-2	0	2	-2	6	-1
-1	-2	-1	-2	0	-2	-3	-1
0	-1	1	-1	-2	-2	-9	-1
-1	-2	2	0	-13	-4	-26	-1
-1	-4	0	-3	-2	0	-3	-1
-1	-4	0	-3	-2	0	-3	-1
0	-2	0	1	-9	2	-21	1
-2	-3	-2	-1	0	0	-10	0
-1	0	1	0	-6	-5	-9	0
0	-1	-3	-6	-13	-1	-28	0
0	0	0	1	3	-1	-6	0
1	2	-5	-1	-6	-1	-9	1
-2	-3	-3	-1	3	-2	-2	-1
1	3	11	4	0	4	-9	1
0	-1	1	-5	-13	-2	-29	-1
-1	0	-2	-2	-1	-4	-1	-2
-1	1	0	1	1	0	-1	1
0	-2	1	2	-4	3	-17	1
0	1	-3	-3	-4	-3	-10	-1
0	1	-3	-3	-4	-3	-10	-1
0	-1	1	3	2	-3	0	-1
0	-1	1	3	2	-3	0	-1
1	2	-2	-3	-9	2	-21	-2
0	-4	-2	-1	4	-2	10	0
0	-1	-2	0	-4	-1	-15	-1
3	1	-6	0	-8	1	-25	-1
-1	-1	3	-2	0	-4	2	0
-4	-7	-8	-8	-8	-2	-9	0
9	23	-13	-10	1	1	22	5
4	9	7	6	-1	0	-7	2
4	9	7	6	-1	0	-7	2
-1	1	-5	-4	7	1	14	-3
-1	1	-5	-4	7	1	14	-3
-4	-6	-5	-3	-6	-4	-13	-4
0	1	4	3	8	0	15	4
-2	-3	-12	-5	-5	-1	-10	0
-2	-3	15	3	-7	0	-27	-2
0	0	2	0	10	2	18	0
-4	-6	2	2	-4	-3	-22	-5
-5	-1	-5	2	10	-1	15	-7
1	-1	-4	-7	-5	-2	-14	3
0	-1	-1	-2	-9	0	-31	2
-2	-2	2	3	6	1	8	1
-2	-2	2	3	6	1	8	1
0	1	3	3	-4	-1	-20	-1
-1	-1	-2	-3	-19	-1	-51	-1
-1	-1	-2	-3	-19	-1	-51	-1
-4	-2	2	6	-9	0	-27	-4
0	1	3	3	3	1	4	-3
-1	-2	-4	-4	0	-2	-9	-2
0	-3	-3	-1	12	-1	22	0
0	-3	-3	-1	12	-1	22	0
0	1	2	0	-11	-1	-28	-2
-2	-4	-2	1	1	-3	0	-2
-2	-4	-2	1	1	-3	0	-2
-2	-4	-2	1	1	-3	0	-2
-1	1	2	-3	-6	0	-13	0
2	2	3	3	-7	-1	-25	-1
2	2	3	3	-7	-1	-25	-1
-3	-4	-10	0	12	2	33	1
-1	-3	-6	-7	1	-2	-13	-1
-1	-3	-6	-7	1	-2	-13	-1
-2	-2	4	-2	-2	-1	-10	-2
-2	-4	-8	-5	-10	1	-27	-1
-4	-5	-4	-1	7	-1	13	-2
2	2	4	-3	-3	-2	-9	1
3	4	-7	4	-1	-2	-14	-1
4	7	-5	-8	-6	-3	-11	5
4	7	-5	-8	-6	-3	-11	5
5	-1	8	2	1	-2	8	0
5	0	12	8	-8	5	-29	6
5	0	12	8	-8	5	-29	6
5	-5	-12	0	-1	0	-8	0
4	5	-9	1	-3	0	-20	1
-3	-2	2	8	8	2	0	-2
-3	-2	2	8	8	2	0	-2
-5	0	3	-7	-12	-3	-28	1
5	8	5	-6	1	-2	-11	-1
2	2	-21	4	-12	0	-31	-1
6	17	26	2	-8	-5	-24	0
-6	-17	-4	-11	-5	0	-6	-3
-6	-17	-4	-11	-5	0	-6	-3
6	5	4	-4	0	1	-3	2
0	1	0	-2	-4	-3	-16	-2
0	1	0	-2	-4	-3	-16	-2
-4	-6	-13	-21	-18	-5	-22	-1
-4	-6	-13	-21	-18	-5	-22	-1
-8	-5	-2	-20	-17	-12	-13	-8
-8	-5	-2	-20	-17	-12	-13	-8
-2	-3	4	4	-6	-7	-26	-2
-1	-4	-1	-1	-5	-6	-9	-2
0	-2	10	-9	-4	12	-9	2
2	-3	-1	-2	0	2	-17	5
-4	3	21	16	8	7	-2	-1
0	1	5	-10	-16	-4	-29	-2
0	1	5	-10	-16	-4	-29	-2
0	1	5	-10	-16	-4	-29	-2
1	0	-1	1	0	4	-9	0
3	-8	-12	0	-1	4	-28	2
-2	-2	13	10	1	0	-14	-5
-2	-8	-21	-24	-16	-3	-23	-5
2	9	27	18	-4	3	-26	-5
2	9	27	18	-4	3	-26	-5
2	-5	-34	-21	-6	-5	-5	4
2	-5	-34	-21	-6	-5	-5	4
-8	-3	14	6	-32	-13	-32	-3
12	10	25	30	14	14	-6	10
3	-1	15	12	-8	1	-35	-1
-5	-2	-29	-26	-16	-9	-13	0
-2	3	21	-17	-15	-7	-10	-2
9	10	-33	-4	14	3	-5	1
-7	-12	-25	-12	-5	-16	1	-5
3	9	22	-1	-11	8	-36	0
3	9	22	-1	-11	8	-36	0
-1	-18	-54	-38	-7	-4	-10	2
-1	-18	-54	-38	-7	-4	-10	2
-8	-10	-15	-12	-14	0	-41	-2
-5	-7	-5	-15	-10	-14	-7	-6
3	2	-4	13	-10	-3	-35	1
-2	4	-3	-9	-3	-6	-5	-3
-2	4	-3	-9	-3	-6	-5	-3
-2	-4	-12	0	1	-1	-11	1
3	4	16	9	-8	7	-34	1
4	-1	-13	15	1	6	-27	2
3	0	2	-1	-5	0	-20	2
2	-3	-23	-15	-4	-5	-5	0
-7	-12	-2	10	3	2	-11	-2
4	-7	-23	-30	-21	-2	-34	3
-11	-9	10	-9	-19	1	-33	-3
-11	-9	10	-9	-19	1	-33	-3
5	7	-9	-8	-9	-6	-11	1
10	14	13	17	4	2	-12	2
-5	9	19	20	3	-2	-25	-3
13	9	2	10	4	1	3	1
0	-2	-6	-2	-9	-3	-21	-1
-2	0	19	17	1	0	-11	-1
4	0	-3	4	4	-3	2	-1
-4	-3	-13	-15	-7	-1	-15	-2
-5	-9	2	-6	-8	1	-24	1
6	18	14	-1	-12	-3	-28	-1
6	18	14	-1	-12	-3	-28	-1
-5	-6	-7	-14	-10	0	-17	-1
2	-9	1	10	10	4	17	1
0	-6	-12	-3	-4	6	-27	0
0	-6	-12	-3	-4	6	-27	0
-2	0	24	14	-3	1	-28	-4
2	6	0	5	-6	1	-19	-1
0	4	-2	0	1	-5	10	-1
3	3	-5	-7	0	-1	-15	1
-2	1	-8	3	2	2	-24	-1
-2	1	-8	3	2	2	-24	-1
0	2	12	6	4	0	5	-1
-1	3	-1	6	0	2	-8	-1
2	2	-18	-15	-7	1	-18	0
-4	-3	0	-14	-12	-1	-24	0
-5	0	14	13	8	5	6	-2
0	1	-11	-15	-12	-1	-30	1
5	3	1	12	-5	-1	-12	1
-2	0	4	-5	5	0	18	-3
2	8	-1	12	0	0	-12	1
2	8	-1	12	0	0	-12	1
1	-1	3	8	-10	-1	-29	1
-6	-7	-14	-17	-11	-9	-18	-3
0	-2	14	13	3	3	-7	-1
5	1	-7	3	-9	0	-17	0
-7	-5	0	-11	-10	-3	-17	-4
4	-3	-14	-21	-21	-10	-28	2
4	-3	-14	-21	-21	-10	-28	2
-2	-3	4	-5	6	0	-7	-1
2	2	6	12	5	2	10	-2
2	2	6	12	5	2	10	-2
-2	1	1	-2	-12	-1	-25	-1
-4	-9	-13	-18	36	-1	70	-3
-4	-9	-13	-18	36	-1	70	-3
2	-4	-5	-1	-13	-1	-44	0
-5	-12	-15	-12	-37	-2	-49	-2
0	0	13	1	-13	5	-55	-1
3	0	2	1	-3	5	-8	4
3	0	10	3	-7	-2	-9	-1
2	-1	-6	3	2	-3	-3	4
1	4	8	7	-1	1	-21	-1
-1	3	18	12	-10	0	-19	-3
2	0	5	-1	1	1	-11	1
-9	-12	-16	-2	-15	-2	-28	-1
-9	-12	-16	-2	-15	-2	-28	-1
4	1	0	-10	-11	8	-28	0
0	6	14	12	2	-1	-7	0
0	6	14	12	2	-1	-7	0
0	6	14	12	2	-1	-7	0
-9	-6	1	-2	2	0	3	-3
3	0	-8	-4	-12	-3	-23	0
0	2	1	-4	-10	-5	-23	0
-3	-2	-1	-5	-1	-1	-6	-5
-1	-1	1	-3	-6	-1	-8	-2
11	11	6	13	13	4	9	4
2	4	7	9	3	2	-10	0
2	4	7	9	3	2	-10	0
10	11	11	7	10	4	9	2
10	11	11	7	10	4	9	2
3	-3	-5	-3	-12	1	-21	0
2	4	7	15	8	6	-5	-2
-1	2	12	6	-10	-4	-27	0
-7	-8	-9	-18	-11	-4	-20	-4
-1	-5	-19	-19	4	-2	12	3
-1	0	2	-4	-7	3	-18	1
-1	0	2	-4	-7	3	-18	1
-1	0	2	-4	-7	3	-18	1
-1	0	2	-4	-7	3	-18	1
-7	-2	9	3	-5	-5	-24	-4
2	-1	-27	0	1	-4	-4	-2
2	-1	-27	0	1	-4	-4	-2
-8	-1	2	-10	18	-1	53	-2
-8	-1	2	-10	18	-1	53	-2
-7	-12	-2	8	-1	-1	5	1
-1	-2	4	-1	14	4	25	-1
-1	-2	4	-1	14	4	25	-1
10	35	-4	-16	1	-11	26	-4
10	35	-4	-16	1	-11	26	-4
10	35	-4	-16	1	-11	26	-4
-7	-13	-1	6	-9	-3	-21	0
-3	-8	3	11	10	14	19	-2
3	-3	-2	3	-6	-5	-22	2
-1	-8	5	8	15	8	7	1
-3	-2	6	1	-12	4	-35	-3
-8	-13	-18	-22	-13	-6	-30	-3
-8	-13	-18	-22	-13	-6	-30	-3
13	8	-20	-14	-18	-9	-28	-1
13	8	-20	-14	-18	-9	-28	-1
5	4	8	12	-7	2	-19	6
5	4	8	12	-7	2	-19	6
5	4	8	12	-7	2	-19	6
-8	-5	9	5	-9	3	-25	-4
-8	-5	9	5	-9	3	-25	-4
-8	-5	9	5	-9	3	-25	-4
-2	2	8	3	-10	1	-23	-1
-2	2	8	3	-10	1	-23	-1
-2	2	8	3	-10	1	-23	-1
-5	-13	-7	5	-4	-4	-12	-7
-5	-13	-7	5	-4	-4	-12	-7
2	-4	-7	8	-7	-12	-17	-1
2	-4	-7	8	-7	-12	-17	-1
2	-4	-7	8	-7	-12	-17	-1
7	-1	-2	5	-4	0	-21	0
7	-1	-2	5	-4	0	-21	0
7	-1	-2	5	-4	0	-21	0
0	-3	-13	-10	-4	-1	-1	-3
0	-3	-13	-10	-4	-1	-1	-3
7	2	-28	-9	-8	-1	-18	4
7	2	-28	-9	-8	-1	-18	4
7	2	-28	-9	-8	-1	-18	4
-1	0	5	-3	-12	4	-23	-1
-1	0	5	-3	-12	4	-23	-1
-1	0	5	-3	-12	4	-23	-1
-3	1	10	0	-4	-5	12	-2
-3	-8	7	3	-9	4	-45	-1
3	0	5	11	-15	-2	-42	-3
2	2	2	-13	-12	-12	-26	-3
-8	-5	14	-1	4	5	29	9
1	-1	6	3	-24	4	-53	0
3	7	-28	-14	-21	1	-18	3
-2	15	99	35	-15	0	-43	-7
-2	15	99	35	-15	0	-43	-7
-2	2	50	16	-4	-8	-38	-1
4	0	5	-5	-14	9	-27	-3
-4	-16	-45	-16	-15	-9	-24	-1
-10	-8	40	16	-12	10	-35	-13
-10	-8	40	16	-12	10	-35	-13
0	15	15	-10	-10	0	-17	0
-5	13	-32	-9	-7	-6	-15	-7
-8	-7	69	7	-5	3	-12	-1
-8	-7	69	7	-5	3	-12	-1
8	-12	-58	-3	-20	-7	-29	7
8	-12	-58	-3	-20	-7	-29	7
10	7	-36	-15	1	-3	4	7
-10	-10	18	8	1	20	4	-3
11	22	-38	-15	-12	-4	-12	0
4	-12	-16	-6	-10	0	-20	0
4	-12	-16	-6	-10	0	-20	0
1	-3	4	0	-22	-7	-19	4
1	-3	4	0	-22	-7	-19	4
2	1	22	10	5	1	-20	-4
7	4	-4	-1	4	4	11	5
3	10	16	-7	-6	9	-30	1
3	10	16	-7	-6	9	-30	1
5	-12	-23	-14	-7	-6	-11	-12
1	-5	19	6	-24	-12	-30	-7
-3	0	-7	14	11	2	11	0
0	-2	38	10	-9	-7	-21	-1
0	-2	38	10	-9	-7	-21	-1
5	5	-25	-16	-6	0	-18	3
-7	-6	1	0	-5	-2	-18	-7
-17	-13	-2	-14	-7	-5	16	-5
0	5	-6	-6	11	6	0	-5
0	5	-6	-6	11	6	0	-5
-11	0	10	-16	-10	-5	-20	-7
-11	0	10	-16	-10	-5	-20	-7
-4	-9	-21	-3	1	-16	20	-4
-4	-9	-21	-3	1	-16	20	-4
1	-3	-4	-9	22	8	-1	2
-3	4	9	18	-6	15	-16	0
3	4	-11	-11	-3	-21	-19	2
2	1	5	-1	-12	18	-17	-3
-5	-3	16	-4	10	7	20	-3
5	8	-1	-1	2	20	-2	2
-3	-5	-10	2	-7	2	-17	3
-4	-4	-20	-8	5	-15	-19	4
-4	-4	-20	-8	5	-15	-19	4
12	3	23	9	-15	-13	-23	3
12	3	23	9	-15	-13	-23	3
7	2	6	0	4	8	-16	8
7	2	6	0	4	8	-16	8
7	2	6	0	4	8	-16	8
7	2	6	0	4	8	-16	8
7	2	6	0	4	8	-16	8
8	10	1	5	9	16	-18	4
-1	4	0	-2	2	-5	-16	-3
-1	4	0	-2	2	-5	-16	-3
-13	-19	13	8	-9	8	-11	9
-13	-19	13	8	-9	8	-11	9
-13	-19	13	8	-9	8	-11	9
-2	-1	-6	-3	-2	9	5	-2
6	1	9	7	8	-6	15	-10
4	11	-7	-5	-4	-1	-11	3
4	11	-7	-5	-4	-1	-11	3
4	11	-7	-5	-4	-1	-11	3
4	11	-7	-5	-4	-1	-11	3
4	11	-7	-5	-4	-1	-11	3
7	4	1	0	-19	-21	-29	-2
7	4	1	0	-19	-21	-29	-2
-8	-10	-9	-5	-4	-10	-22	-2
1	-1	10	13	29	4	46	-1
1	-1	10	13	29	4	46	-1
1	-1	55	16	-68	1	-68	2
-2	3	-14	-1	0	3	-22	-5
-3	-3	-11	-11	-3	5	-20	-2
-3	-3	-11	-11	-3	5	-20	-2
4	1	1	-6	-16	6	-48	2
4	1	1	-6	-16	6	-48	2
6	0	5	9	-16	-8	-45	0
2	-2	0	-15	-16	-2	2	-1
2	-2	0	-15	-16	-2	2	-1
-4	-4	2	5	-10	4	-15	2
-6	-3	-7	-7	-6	-4	-6	1
-6	-3	-7	-7	-6	-4	-6	1
-2	5	16	11	16	7	16	1
-2	5	16	11	16	7	16	1
5	5	-8	-7	-14	-6	-11	0
1	2	3	-1	1	-1	2	-1
1	2	3	-1	1	-1	2	-1
1	2	3	-1	1	-1	2	-1
0	-3	-2	-5	13	-6	41	-3
0	-3	-2	-5	13	-6	41	-3
-4	-2	2	3	7	4	-3	0
-4	-2	2	3	7	4	-3	0
-2	-8	-5	-9	-14	-1	-25	-1
-1	-4	2	1	-1	-1	-11	-2
-1	-4	2	1	-1	-1	-11	-2
-7	-7	-3	0	-4	5	-8	-1
0	3	0	2	-2	0	-6	0
-3	-4	-7	-5	-6	1	-12	-4
-3	-4	-7	-5	-6	1	-12	-4
-3	-4	5	18	3	2	-6	4
5	7	-1	-4	-7	-5	-16	2
4	-2	-9	-12	-2	3	-4	0
1	2	7	4	-1	-4	1	-1
-1	-1	0	-6	-19	-1	-24	-5
-1	-1	0	-6	-19	-1	-24	-5
-3	0	9	9	3	5	-10	3
-3	0	9	9	3	5	-10	3
-1	-3	-2	-7	-18	-2	-33	-3
-1	-3	-2	-7	-18	-2	-33	-3
-1	-3	-2	-7	-18	-2	-33	-3
-1	-6	-23	-18	33	-5	111	-1
8	11	11	17	-4	4	-36	3
0	3	4	-1	-10	-3	-34	-2
2	2	2	-7	-8	-3	-17	0
0	0	1	-2	-24	-4	-49	-1
4	-1	-12	-13	-10	-6	-3	3
4	-1	-12	-13	-10	-6	-3	3
-1	-1	5	5	4	2	6	6
-1	-1	5	5	4	2	6	6
-1	-1	5	5	4	2	6	6
-5	-8	-8	0	2	-3	5	-1
0	3	2	3	-13	3	-28	-1
2	2	1	-14	-19	-2	-35	-1
-3	2	3	8	15	2	18	0
-3	2	3	8	15	2	18	0
2	-2	-2	-4	-14	-1	-20	-2
2	-2	-2	-4	-14	-1	-20	-2
1	3	6	11	-5	-1	-24	1
-3	-4	-2	-4	-9	-4	-11	-4
-3	-4	-2	-4	-9	-4	-11	-4
-5	-1	4	2	1	7	-12	-1
-5	-1	4	2	1	7	-12	-1
0	-2	-4	-6	-5	-6	-17	-2
1	-2	3	7	0	1	-15	4
-3	-2	-1	1	-1	-2	4	0
0	-3	2	-4	-11	4	-32	1
-3	-1	-9	-16	-4	-7	0	-2
2	2	0	-2	-3	-3	-10	-4
5	7	13	6	-8	-1	-31	3
5	7	13	6	-8	-1	-31	3
0	1	9	2	-4	5	-20	-1
1	2	4	13	-1	0	-13	1
-1	-1	-7	0	6	-1	16	-1
-1	0	-2	-2	-2	0	-10	-1
-1	0	-2	-2	-2	0	-10	-1
-2	-1	-3	0	4	0	10	-1
-3	0	-3	-3	-3	-1	-13	-1
-3	0	-3	-3	-3	-1	-13	-1
-3	0	-3	-3	-3	-1	-13	-1
-3	-3	-6	-1	8	-2	16	-1
-2	-7	-11	-5	28	6	92	0
-6	-2	0	3	34	1	72	-4
-2	-1	-1	1	15	-1	32	0
-3	-6	-7	-4	-25	-5	-53	-9
7	2	5	-1	-32	1	-79	3
-2	1	2	5	0	4	-3	1
-3	-2	1	4	-4	2	-18	1
2	2	10	2	-6	0	-31	1
2	2	10	2	-6	0	-31	1
-2	0	4	-4	-24	-2	-53	-3
-1	-3	5	2	-8	3	-9	1
-1	-3	-7	0	-19	-3	-36	-3
-1	-3	-7	0	-19	-3	-36	-3
5	5	5	13	-1	2	-16	3
5	3	2	9	-2	5	-26	-1
2	3	-6	-3	-2	1	-16	1
-2	-4	-8	-14	-15	-4	-11	0
-1	-3	6	5	-6	4	-19	-1
-8	-3	3	-4	1	-1	-7	1
-2	1	-6	5	9	2	3	2
-4	-3	-5	-8	-15	-5	-25	-3
1	1	1	0	-11	-5	-21	0
1	1	1	0	-11	-5	-21	0
0	-2	-3	-6	-3	-3	-4	-1
0	-2	-3	-6	-3	-3	-4	-1
3	3	3	8	2	-1	-14	3
-3	0	7	17	-13	-7	-8	-2
1	0	0	-7	1	3	-16	-2
-1	-4	-8	-8	-10	-6	-20	-2
0	1	5	-3	-14	-8	-3	-2
-10	1	15	1	-4	6	-18	-5
-10	1	15	1	-4	6	-18	-5
-5	-5	-10	-6	-2	-1	-15	-2
-5	-5	-10	-6	-2	-1	-15	-2
4	1	-8	-5	0	1	9	3
4	1	-8	-5	0	1	9	3
6	3	-2	3	7	8	-12	2
6	3	-2	3	7	8	-12	2
6	3	-2	3	7	8	-12	2
-3	-1	-6	2	21	-5	88	-2
-3	-1	-6	2	21	-5	88	-2
3	-4	-15	1	24	0	60	0
3	-1	4	-1	9	-3	40	3
-1	0	20	9	-26	0	-78	1
-4	1	7	-2	-1	2	-16	-1
12	4	0	-2	-14	5	-38	3
-6	-1	7	-1	-12	2	-37	-3
-6	-1	7	-1	-12	2	-37	-3
4	1	-14	-7	-7	-5	-11	1
-1	0	-4	-2	-7	-8	0	-2
17	5	-4	7	14	3	27	8
-4	-4	-2	-6	17	9	9	-2
8	7	0	5	-11	-4	-25	1
2	1	8	-1	-20	-6	-22	-1
5	2	0	-2	14	5	7	2
1	1	2	8	4	2	-17	0
-3	-4	-2	3	7	2	17	0
5	1	0	-1	-5	3	-18	0
5	1	0	-1	-5	3	-18	0
0	-2	5	1	-13	-3	-23	0
1	3	-3	2	2	4	5	2
3	-1	3	-1	-15	1	-23	-1
3	-1	3	-1	-15	1	-23	-1
-2	-1	-3	-6	5	9	-16	0
4	3	1	1	-7	-1	-22	1
-2	-3	6	3	-9	-3	2	-2
-2	-1	-3	-7	-17	-2	-25	0
7	4	-1	4	3	3	-16	2
7	4	-1	4	3	3	-16	2
1	-2	-5	-1	12	8	5	0
1	-1	-3	0	0	-3	-11	-1
-1	-1	3	-2	-25	-10	-35	-2
-3	-1	-2	-2	-12	-2	-14	-2
-4	-3	-4	-6	6	-1	26	-2
7	2	-5	-3	-10	-6	-19	3
7	2	-5	-3	-10	-6	-19	3
-2	2	6	-2	-20	-9	-3	0
-2	2	6	-2	-20	-9	-3	0
1	1	3	1	-9	0	-23	1
-7	-4	-8	-5	26	-5	85	-6
-2	0	3	3	5	-2	27	-3
-8	-5	1	0	20	1	39	-1
-3	0	-3	-3	-19	-6	-35	-3
1	2	5	1	-24	-4	-76	0
1	3	0	0	-7	0	-16	1
1	3	0	0	-7	0	-16	1
4	1	0	-1	-3	1	-24	0
4	1	0	-1	-3	1	-24	0
0	0	2	-4	-24	2	-28	1
0	0	2	-4	-24	2	-28	1
2	1	5	3	-21	-6	-32	0
3	1	2	6	2	9	-14	3
-1	-1	3	4	0	-2	-12	0
0	2	12	2	-10	-4	-24	-3
2	-1	-4	-2	-1	-9	-14	0
-1	-1	4	2	-9	6	-26	-1
-1	-3	-8	-21	-5	-4	-20	0
1	4	6	15	-1	-4	4	1
-1	-4	5	0	-15	4	-25	2
-1	-5	-18	-33	0	6	-4	0
-3	-10	-4	-11	-23	-9	18	-5
-1	10	19	45	52	19	-17	-1
2	4	6	19	16	1	-4	1
-1	-6	-18	-36	-50	-17	-14	-1
-1	-6	-18	-36	-50	-17	-14	-1
-3	-8	-3	-10	-9	1	-25	-1
0	6	9	17	14	8	20	-3
-3	2	-3	-13	6	0	-7	-1
-3	1	11	24	-15	-10	-18	-2
0	1	6	2	-11	0	-33	4
0	-4	-2	-22	-14	-2	-6	0
-5	-4	-7	-9	1	-11	-3	0
-2	-3	-12	-8	-7	-3	-15	-8
7	7	7	14	4	2	-4	5
7	7	7	14	4	2	-4	5
-9	-1	10	3	3	1	-3	-4
-9	-1	10	3	3	1	-3	-4
0	0	-3	5	-8	-1	-17	1
-2	-4	-11	-4	5	0	8	-3
4	5	-5	-8	-5	2	-13	2
4	2	3	11	-4	4	-23	4
2	-1	-1	-3	-1	-1	2	-1
2	3	7	0	-1	7	-12	-4
3	1	6	2	2	5	-19	0
2	0	-5	-11	-9	-2	-11	2
0	4	7	9	-7	4	-28	-1
-1	0	-5	-4	2	-6	-1	-5
0	0	-8	-7	-7	-3	-12	-2
0	0	15	19	1	4	-26	1
3	-2	-4	-8	9	4	13	-2
1	4	1	-5	-16	-6	-16	2
-2	-4	3	-13	-11	-1	-30	1
-5	-6	-1	1	8	2	7	-1
-1	2	0	0	-7	3	-15	4
-2	-2	-6	4	11	-1	18	-2
1	-1	10	14	4	4	-17	-2
-1	1	14	-2	-13	3	-31	-2
0	-2	0	-9	4	-8	12	0
-11	-10	-21	-3	-23	-19	-27	-5
-1	-2	-3	-4	-2	0	-17	0
-6	-4	-11	-16	-14	-7	-13	-4
-6	-4	-11	-16	-14	-7	-13	-4
2	-3	0	-4	7	0	11	-2
2	-3	0	-4	7	0	11	-2
-1	6	-3	5	-2	-2	-12	-2
-11	-14	-1	-2	7	-3	17	-4
-1	-4	-25	-36	-5	2	-11	0
7	9	12	16	-1	3	-19	3
-4	-5	-5	8	4	0	8	-1
3	6	10	-9	-10	1	-20	0
-4	-6	-10	-7	-8	-4	-14	-1
-4	-6	-10	-7	-8	-4	-14	-1
-7	-27	-38	-23	-14	-5	-15	-4
4	8	16	5	14	8	-4	1
9	10	9	3	-5	4	-20	3
-1	-3	-5	1	-8	-5	-12	-2
-1	-3	-5	1	-8	-5	-12	-2
2	3	2	0	-4	-3	-20	-1
-3	-2	-7	0	-10	3	-23	8
3	-1	1	-1	-5	-2	-1	-5
-3	-2	-7	-6	-11	-1	-26	1
-4	-4	-8	2	-10	-5	-19	2
-4	-4	-8	2	-10	-5	-19	2
0	-1	-1	-9	-5	2	-15	-3
3	-1	-4	-5	4	2	4	-1
-2	-5	-2	3	-13	-4	-26	2
-2	-2	-1	-4	-1	-5	-5	0
-3	-1	12	6	10	1	19	2
-1	2	13	14	4	4	-9	0
1	2	1	10	12	6	5	1
1	2	1	10	12	6	5	1
-3	-4	-13	-19	0	-1	-7	0
-3	-4	-13	-19	0	-1	-7	0
-2	-2	3	0	-6	3	-12	-4
1	-4	-15	-14	-9	-4	-21	-1
0	-2	2	6	8	-1	9	1
-1	-2	-4	-9	-16	1	-26	-2
4	4	7	5	-4	-5	-7	1
-3	0	6	-1	2	-3	12	1
-3	0	6	-1	2	-3	12	1
2	3	0	-6	4	4	5	-2
0	2	11	10	-2	-3	-29	-2
2	-1	-1	4	0	-4	-10	-1
-3	-4	-12	-22	10	5	12	-1
-3	-4	-12	-22	10	5	12	-1
-1	-6	-6	-7	-7	-8	-13	-1
-7	-4	-14	-15	11	-6	17	-3
0	5	18	22	-9	2	-28	1
-3	-1	-11	-16	-10	-5	-11	5
9	-2	-13	-6	-14	0	-20	0
1	8	-5	-8	-8	7	-21	-2
-1	-2	17	7	-4	8	-8	-1
16	9	15	7	-9	-1	-19	-6
-8	-2	-14	-2	9	7	1	-3
-6	-5	-2	3	7	-4	5	0
4	0	16	11	-1	-2	-15	5
-3	1	8	2	-14	-3	-17	-1
-3	1	8	2	-14	-3	-17	-1
-2	-3	-5	0	-11	-9	-13	-3
-2	-3	-5	0	-11	-9	-13	-3
-2	2	-3	-4	-7	-2	-18	4
-8	-7	0	-1	-6	-1	-12	1
-8	-7	0	-1	-6	-1	-12	1
1	-2	-2	-5	-9	4	-16	-1
1	-2	-2	-5	-9	4	-16	-1
3	7	6	3	-7	-1	-14	3
1	2	2	3	2	2	-24	0
-2	0	13	7	-25	-6	-34	-4
-2	0	13	7	-25	-6	-34	-4
-2	0	13	7	-25	-6	-34	-4
-4	-5	-2	-14	-16	-11	-12	-5
5	-1	-5	2	-19	1	-35	2
5	-1	-5	2	-19	1	-35	2
5	-1	-5	2	-19	1	-35	2
-5	-2	5	-3	-17	-7	-30	-2
-1	-5	-10	-3	-5	-8	2	-3
-1	-1	7	7	4	9	-35	-6
1	2	8	11	8	7	3	2
-1	1	2	-3	-9	0	-31	0
1	0	-10	-9	-7	-7	-15	-3
-1	4	12	5	-7	-1	-3	0
-3	-1	4	5	6	4	-10	0
2	3	-2	-8	-19	-6	-33	0
2	3	-2	-8	-19	-6	-33	0
2	3	-2	-8	-19	-6	-33	0
0	-1	-2	2	12	-2	34	1
0	-1	-2	2	12	-2	34	1
-4	-3	-6	0	13	-12	28	0
1	0	7	-7	-31	0	-73	-1
-4	-1	-6	-3	5	-5	34	-1
0	-3	-1	-4	-11	2	-14	0
3	0	-9	0	20	12	-21	4
4	2	-2	1	-23	-6	-25	4
-4	-1	2	-5	-14	0	-32	-3
3	0	-18	-11	-1	4	-8	1
-7	-3	8	-1	-14	-5	-23	-5
1	0	-6	-3	2	4	-17	3
1	0	-6	-3	2	4	-17	3
-5	-6	7	5	-19	-7	-26	-5
-5	-6	7	5	-19	-7	-26	-5
9	5	-1	12	-8	2	-35	2
9	5	-1	12	-8	2	-35	2
-4	-2	4	-13	-10	-6	-10	-4
-4	-2	4	-13	-10	-6	-10	-4
-5	-4	-5	-8	-10	1	-19	-2
0	-1	17	5	-6	0	-27	-1
4	3	2	2	7	6	-22	2
-1	0	-12	-10	-10	0	4	-2
-1	0	-12	-10	-10	0	4	-2
0	2	4	7	-9	2	-22	-1
0	2	4	7	-9	2	-22	-1
0	-2	-5	-1	-9	-3	-31	-1
-2	0	7	7	5	1	1	-1
-2	0	7	7	5	1	1	-1
2	2	-11	-14	-9	1	-15	0
2	2	-11	-14	-9	1	-15	0
-3	-1	8	-4	6	1	7	-1
0	-7	-13	-5	1	0	-3	2
-2	-2	6	0	0	-2	-4	-1
-1	0	11	-3	-23	-7	-31	-3
7	3	-6	3	-2	-4	-8	3
7	3	-6	3	-2	-4	-8	3
4	1	-3	-2	-4	1	2	-1
-9	-10	-6	-6	20	-1	66	-2
-9	-10	-6	-6	20	-1	66	-2
0	2	3	5	5	8	7	-2
3	3	-1	-1	-2	-2	-31	-1
6	3	2	-2	-41	-6	-65	3
-4	-1	-6	-1	2	-2	4	2
1	-1	0	5	1	6	-22	0
-4	-1	-4	-8	-13	0	-35	0
2	0	-2	-9	-3	-3	-8	1
2	-3	-7	-3	-18	2	-42	-1
2	-1	3	-2	-12	-7	-8	0
0	1	1	8	-2	3	-17	1
0	1	2	3	23	4	-20	-3
-2	-1	13	9	-4	0	-22	-2
7	5	6	-3	2	6	-31	2
7	5	6	-3	2	6	-31	2
1	2	-1	-3	-15	-3	-25	-2
1	2	-1	-3	-15	-3	-25	-2
-5	0	-11	-9	2	-2	-15	-4
-5	0	-11	-9	2	-2	-15	-4
-2	1	15	12	-2	5	-26	1
2	0	1	7	1	3	-8	0
-3	-2	-4	-6	-12	1	-21	-1
0	3	2	5	-5	2	-19	-2
-4	-5	2	-3	0	-6	-2	2
-2	0	3	-5	-11	-5	-21	-1
-2	-1	1	-2	-4	-4	-8	-4
-1	-2	-7	-7	-18	-4	-19	0
-3	0	0	-4	-3	8	-15	1
-2	0	7	11	13	2	8	-1
-2	0	7	11	13	2	8	-1
1	-3	5	-7	-13	-2	-21	1
-3	-1	8	2	-8	-7	-8	-3
3	-1	-2	-1	-12	0	-24	1
2	1	-3	1	-9	-2	-17	-1
2	2	-6	0	6	-1	14	-1
2	2	-6	0	6	-1	14	-1
0	2	-1	10	2	0	-7	2
-5	-2	-8	-4	27	-2	80	-3
1	-1	-2	-2	2	-4	15	0
-4	-1	-12	-6	33	0	71	-4
0	-3	11	-1	-1	4	-10	0
6	5	6	5	-34	-1	-80	1
-3	-3	-2	6	10	-2	19	2
-3	-2	2	2	-13	1	-36	-2
-3	-2	2	2	-13	1	-36	-2
-5	-3	-4	2	3	-6	-12	-1
-1	1	12	6	-2	1	-16	-7
1	0	0	-4	-11	-1	-2	1
5	-1	-11	-7	-20	-5	-21	2
1	0	3	3	0	0	-10	0
0	-5	-4	-3	5	-2	5	2
6	0	-17	-12	-4	3	-11	4
6	0	-17	-12	-4	3	-11	4
-1	-4	-13	-9	-34	-10	-26	-2
2	2	3	2	-8	1	-24	3
2	2	3	2	-8	1	-24	3
-2	1	8	8	9	3	8	-2
-1	-1	-9	-6	3	-2	-6	-4
0	-2	-5	-5	2	2	-16	-1
3	1	-1	6	-12	0	-32	2
0	0	6	3	13	2	18	-1
0	0	6	3	13	2	18	-1
2	2	-7	-7	-16	-1	-13	1
2	2	-2	-4	-11	-7	-23	0
-3	-4	-6	-6	-15	-9	-27	-2
0	-1	2	-5	-8	2	-16	0
-5	-3	-3	-1	14	0	17	-1
1	1	-5	5	-2	4	-16	1
-1	-1	2	-2	-8	3	-23	0
-1	-1	2	-2	-8	3	-23	0
-1	0	7	4	-1	4	-22	0
2	-1	3	4	-4	2	-19	-1
2	-2	-11	-10	-4	-7	-1	-2
-4	1	5	0	-4	1	-16	1
-4	1	5	0	-4	1	-16	1
-4	1	5	0	-4	1	-16	1
-1	0	-9	0	26	2	77	-4
-1	0	-9	0	26	2	77	-4
-2	-2	0	-6	1	0	0	-3
-2	-1	4	0	1	4	-27	3
-2	-1	4	0	1	4	-27	3
-2	-1	4	0	1	4	-27	3
-4	-3	5	6	15	0	31	-1
-4	-3	5	6	15	0	31	-1
3	0	-2	-2	-14	-4	-10	1
3	0	-2	-2	-14	-4	-10	1
6	1	5	-4	-22	4	-55	2
6	1	5	-4	-22	4	-55	2
-3	-1	0	-2	-13	-3	-24	-1
2	-1	-2	-6	-17	0	-16	2
2	3	14	8	-9	7	-24	1
-1	2	-5	-4	-15	-2	-34	-4
-1	2	-5	-4	-15	-2	-34	-4
0	3	-3	1	-1	-3	-1	-1
0	3	-3	1	-1	-3	-1	-1
4	-1	-4	0	-6	-3	-11	-1
0	-2	-9	-9	9	5	29	1
-4	-3	1	-7	-14	-1	-30	0
-4	-4	3	-4	-1	3	-17	-5
-4	-4	3	-4	-1	3	-17	-5
-2	-1	13	12	1	-4	-4	-1
-2	-1	13	12	1	-4	-4	-1
-4	-1	-2	-5	-19	-1	-21	-2
-4	-1	-2	-5	-19	-1	-21	-2
5	2	-1	3	-14	-1	-22	4
5	2	-1	3	-14	-1	-22	4
-2	-2	-4	-7	3	7	-3	-4
-2	-2	-4	-7	3	7	-3	-4
0	0	-2	-7	-14	-6	-21	1
1	0	-1	-6	-18	-5	-17	2
1	0	-1	-6	-18	-5	-17	2
-2	0	-1	5	5	2	16	-1
-2	0	-1	5	5	2	16	-1
1	-3	3	-2	-4	2	-15	-2
0	-3	-8	-13	-23	-11	-9	0
1	2	-2	8	-4	0	-12	2
0	1	5	0	-6	3	-15	-1
-2	0	-17	-11	2	-3	19	-1
-2	0	-17	-11	2	-3	19	-1
0	-2	8	10	4	0	-20	-2
-1	0	0	3	9	1	18	-3
-1	-2	10	4	-3	-1	-18	0
-1	-2	10	4	-3	-1	-18	0
2	0	-4	-1	11	9	-8	0
2	1	-1	1	-12	-1	-29	2
2	1	-1	1	-12	-1	-29	2
2	2	2	-4	-3	-3	-18	-1
2	2	2	-4	-3	-3	-18	-1
0	0	5	2	2	6	-4	-2
6	-2	1	-1	-1	-1	11	-2
0	-1	-10	-4	8	3	8	1
1	1	-2	0	-7	1	-8	0
1	1	-2	0	-7	1	-8	0
-4	-1	0	4	9	-3	21	-1
-4	-1	0	4	9	-3	21	-1
-4	-1	0	4	9	-3	21	-1
2	-2	-3	-4	3	-4	14	-3
2	-2	-3	-4	3	-4	14	-3
-1	1	-6	2	12	-1	17	-3
-1	1	-6	2	12	-1	17	-3
-3	-4	-3	-9	-13	-4	-26	-1
-3	-1	0	-4	-13	1	-36	0
-3	-1	0	-4	-13	1	-36	0
0	2	-1	-5	-5	2	-19	-6
2	-4	-4	2	5	0	25	5
2	-4	-4	2	5	0	25	5
-3	0	4	1	-2	1	-29	-4
-3	0	4	1	-2	1	-29	-4
-5	-2	1	-1	-6	0	-17	-3
1	3	7	2	9	1	15	-1
4	3	2	0	-11	1	-24	1
-1	-2	-1	-4	-6	-3	-19	2
-2	0	0	0	0	0	-1	2
1	0	2	-2	-15	-2	-25	-1
-1	-4	-4	-4	-9	-1	-20	-1
-4	0	-4	-1	-2	-3	-2	-1
4	0	-2	-3	-17	1	-19	2
4	0	-2	-3	-17	1	-19	2
4	0	-2	-3	-17	1	-19	2
4	0	-2	-3	-17	1	-19	2
-3	-4	-8	1	20	-5	78	-3
-1	-1	1	-8	-15	-4	-25	2
-1	-1	1	-8	-15	-4	-25	2
3	-1	2	-2	-23	-2	-56	-1
3	-1	2	-2	-23	-2	-56	-1
-2	1	-5	1	-3	-4	3	2
-2	1	-5	1	-3	-4	3	2
3	0	-4	-6	-14	-1	-18	1
3	0	-4	-6	-14	-1	-18	1
2	5	7	-1	-18	0	-52	-1
2	-2	-8	-25	-15	-5	-19	-1
2	-2	-8	-25	-15	-5	-19	-1
-4	2	24	30	21	7	11	-1
-4	-2	-2	-1	-12	-5	-29	-2
-12	-5	-3	0	-17	-5	-24	-4
-2	1	-2	-5	-5	-2	-5	-1
2	2	-3	2	12	5	2	-1
-2	-7	-2	-6	-12	-3	-13	-2
-1	-1	11	8	-2	4	-9	0
0	6	5	5	-2	0	-25	-1
0	6	5	5	-2	0	-25	-1
0	6	5	5	-2	0	-25	-1
2	0	5	10	-9	4	-17	-1
4	1	5	-5	-4	-5	-8	0
4	1	5	-5	-4	-5	-8	0
1	1	1	5	-3	3	-10	3
1	0	-4	-10	-14	-3	-39	-1
-1	-3	6	1	-3	5	-7	0
0	2	7	8	-8	-1	-38	1
-3	-4	-2	-2	-2	-2	9	-1
-2	-1	3	-3	-3	-1	-12	-1
-2	-1	3	-3	-3	-1	-12	-1
-3	-2	-8	-4	-4	-2	4	-1
-1	-2	9	4	-14	4	-28	0
0	-1	-8	-4	1	-5	5	1
0	-1	-8	-4	1	-5	5	1
4	3	4	6	0	-2	-12	0
0	-1	-1	-4	-2	-1	-11	-3
0	-1	-1	-4	-2	-1	-11	-3
-2	-4	-3	0	-5	0	5	-3
-2	-4	-3	0	-5	0	5	-3
2	1	5	0	-3	6	-19	1
-1	-2	-4	-7	-8	-11	-11	1
-1	0	3	-3	-3	-2	-8	-2
1	-1	-4	-9	-6	4	-23	-2
2	2	-9	11	21	4	22	2
2	2	-9	11	21	4	22	2
2	2	-9	11	21	4	22	2
-4	-5	-10	-8	32	0	83	-2
-4	-5	-10	-8	32	0	83	-2
-1	-1	-6	4	10	0	38	-1
-1	-3	-4	5	26	-2	57	0
-1	-3	-4	5	26	-2	57	0
1	-1	-7	-4	10	3	38	-1
1	-1	-7	-4	10	3	38	-1
-7	-9	-12	-14	-21	-13	-37	-5
0	1	11	13	10	0	-6	-1
0	1	11	13	10	0	-6	-1
-1	-2	-5	-11	-32	-9	-44	0
-1	-2	-5	-11	-32	-9	-44	0
1	0	1	-5	-3	1	-13	1
1	0	1	-5	-3	1	-13	1
-5	-2	-4	-4	-14	-15	-11	-3
1	1	-3	-5	-1	7	-12	-1
1	1	-3	-5	-1	7	-12	-1
6	7	7	16	8	9	-13	1
0	-2	4	7	-6	-2	-28	-3
-1	-5	-5	-9	-4	-3	5	-1
1	-2	-4	-3	-10	2	-18	0
4	3	5	-5	-9	4	-27	1
4	3	5	-5	-9	4	-27	1
2	-1	-4	-4	-11	1	-19	1
-1	-3	-7	-5	0	-3	3	-4
2	4	-2	7	-11	2	-25	0
2	4	-2	7	-11	2	-25	0
1	2	-1	-4	-10	-5	-18	1
1	2	-1	-4	-10	-5	-18	1
-1	1	7	6	21	5	16	-1
-1	-2	-1	-1	5	5	7	-2
-1	-2	-1	-1	5	5	7	-2
-1	-2	-1	-1	5	5	7	-2
-1	-2	-1	-1	5	5	7	-2
-1	-2	-1	-1	5	5	7	-2
2	0	-2	5	2	-3	6	2
0	-2	10	-3	-3	4	-18	-1
0	-2	10	-3	-3	4	-18	-1
0	-2	10	-3	-3	4	-18	-1
0	1	7	9	2	-4	-9	0
2	2	6	0	-6	-1	-19	2
2	0	-10	-4	-1	2	-10	1
2	0	-10	-4	-1	2	-10	1
-1	-2	-6	3	39	1	97	-1
-1	-2	-6	3	39	1	97	-1
-1	-2	-6	3	39	1	97	-1
-1	-2	-6	3	39	1	97	-1
-1	-2	-6	3	39	1	97	-1
-1	-2	-6	3	39	1	97	-1
-1	-2	-6	3	39	1	97	-1
1	1	0	-5	-10	0	-6	1
-4	-7	-6	-1	20	1	48	0
-4	-7	-6	-1	20	1	48	0
1	0	4	0	-10	2	-26	-1
1	0	4	0	-10	2	-26	-1
3	2	6	3	-22	-2	-55	3
3	2	6	3	-22	-2	-55	3
3	2	6	3	-22	-2	-55	3
0	-1	-2	0	-2	-5	-15	-3
0	-1	-2	0	-2	-5	-15	-3
0	0	-8	-10	-11	-7	-8	-1
3	1	0	4	-10	-1	-14	0
3	1	0	4	-10	-1	-14	0
3	-1	5	7	-8	-1	-23	1
3	-1	5	7	-8	-1	-23	1
3	-1	5	7	-8	-1	-23	1
3	-1	5	7	-8	-1	-23	1
4	0	9	12	0	-1	-11	-1
-5	0	10	0	-5	5	-9	-3
-5	0	10	0	-5	5	-9	-3
1	1	1	1	4	5	-19	2
1	1	1	1	4	5	-19	2
1	1	1	1	4	5	-19	2
2	0	-5	-4	-17	-4	-22	-3
2	0	-5	-4	-17	-4	-22	-3
2	0	-5	-4	-17	-4	-22	-3
2	0	-5	-4	-17	-4	-22	-3
2	0	-5	-4	-17	-4	-22	-3
4	-1	-3	0	-5	0	6	1
4	-1	-3	0	-5	0	6	1
-10	-5	-17	-7	45	-3	127	-3
-10	-5	-17	-7	45	-3	127	-3
-10	-5	-17	-7	45	-3	127	-3
-2	-4	-15	-4	25	-6	79	-3
-2	-4	-15	-4	25	-6	79	-3
1	4	11	11	4	5	-15	0
1	4	11	11	4	5	-15	0
1	4	11	11	4	5	-15	0
1	-1	-9	-6	-3	0	3	0
1	-1	-9	-6	-3	0	3	0
1	-1	-9	-6	-3	0	3	0
1	-1	-9	-6	-3	0	3	0
0	2	6	1	-25	-4	-55	-3
-2	-1	3	5	9	0	20	-1
-2	-1	3	5	9	0	20	-1
0	0	-3	-1	-18	1	-47	1
0	0	-3	-1	-18	1	-47	1
0	0	-3	-1	-18	1	-47	1
0	-4	-12	-11	-1	-5	0	2
0	-4	-12	-11	-1	-5	0	2
-1	2	7	12	-10	1	-33	-4
-7	-6	-5	-2	6	0	-9	-3
-2	1	6	2	-13	-2	-29	-2
2	0	6	6	-3	-1	-12	0
2	0	6	6	-3	-1	-12	0
3	2	0	-3	-18	-5	-35	-2
3	2	0	-3	-18	-5	-35	-2
3	2	0	-3	-18	-5	-35	-2
0	2	5	-2	-4	-5	-4	0
0	2	5	-2	-4	-5	-4	0
2	1	5	2	-18	-2	-45	2
2	1	0	2	0	1	12	0
2	1	0	2	0	1	12	0
-4	-2	-2	-5	1	-4	3	-3
-4	-2	-2	-5	1	-4	3	-3
3	3	3	7	1	-1	-19	0
3	3	3	7	1	-1	-19	0
0	-2	-5	4	21	5	79	0
0	-2	-5	4	21	5	79	0
0	-2	-5	4	21	5	79	0
-3	-2	0	-3	14	0	33	0
-3	-2	0	-3	14	0	33	0
-3	-2	0	-3	14	0	33	0
2	3	5	2	-22	4	-75	2
2	3	5	2	-22	4	-75	2
-1	-2	-8	-5	1	-3	2	-2
-2	-4	-7	-3	9	-5	25	-2
4	5	9	7	-14	-2	-42	-1
2	-1	-2	-2	-5	-1	-16	0
2	-1	-2	-2	-5	-1	-16	0
-2	-4	-1	6	-11	-2	-25	1
-2	-4	-1	6	-11	-2	-25	1
-2	-4	-1	6	-11	-2	-25	1
1	1	-1	3	-18	-4	-37	-1
1	1	-1	3	-18	-4	-37	-1
0	1	3	-1	-5	6	-13	-2
0	1	3	-1	-5	6	-13	-2
0	1	3	-1	-5	6	-13	-2
-2	-3	-3	-5	-11	-5	-27	-1
-2	-3	-3	-5	-11	-5	-27	-1
0	-1	-8	-11	-5	2	-15	0
0	-1	-8	-11	-5	2	-15	0
-1	2	7	-2	-11	-1	-37	0
-1	-3	-14	-16	-8	-10	-4	-3
-1	-3	-14	-16	-8	-10	-4	-3
2	2	0	6	-6	-1	-13	1
2	2	0	6	-6	-1	-13	1
2	2	0	6	-6	-1	-13	1
-3	-4	-3	-5	-7	0	-11	-1
-3	-4	-3	-5	-7	0	-11	-1
-3	-4	-3	-5	-7	0	-11	-1
0	-1	-5	-8	-16	-2	-28	-2
0	-1	-5	-8	-16	-2	-28	-2
-2	3	15	13	-8	5	-27	-2
-2	3	15	13	-8	5	-27	-2
-1	0	-9	-7	19	-3	49	-2
-1	0	-9	-7	19	-3	49	-2
-1	0	-9	-7	19	-3	49	-2
-5	-2	0	-1	8	3	4	-2
-5	-2	0	-1	8	3	4	-2
0	1	-2	-3	11	4	27	0
-1	-3	-3	6	3	-6	16	0
0	-1	-2	-6	4	2	-5	-3
2	-1	2	5	-9	1	-29	0
2	-1	2	5	-9	1	-29	0
3	1	10	-1	-24	5	-59	1
3	1	10	-1	-24	5	-59	1
3	2	3	9	-22	-1	-54	1
3	2	3	9	-22	-1	-54	1
3	2	3	9	-22	-1	-54	1
1	-1	-2	0	-7	0	-21	-2
1	-1	-2	0	-7	0	-21	-2
1	-1	-2	0	-7	0	-21	-2
2	1	0	9	3	-1	-5	-1
2	1	0	9	3	-1	-5	-1
-1	-1	7	-2	-7	2	-16	-1
-2	-2	-9	-3	-2	-2	-23	-2
-3	1	2	4	-2	1	-23	0
-2	2	3	-3	-11	3	-26	-2
-2	2	3	-3	-11	3	-26	-2
-1	-4	-2	-6	-6	-8	-14	-2
-1	-4	-2	-6	-6	-8	-14	-2
1	-1	0	-7	-7	3	-6	0
-2	0	-6	-3	10	-4	23	-1
-2	0	-6	-3	10	-4	23	-1
-1	-1	-6	1	12	-6	21	0
-1	-1	-6	1	12	-6	21	0
1	-1	1	-2	5	-2	10	1
3	0	-5	-4	-10	1	-28	1
3	0	-5	-4	-10	1	-28	1
-4	-5	0	-5	-2	-7	-25	-3
-4	-5	0	-5	-2	-7	-25	-3
0	1	-2	5	7	-4	10	-2
-1	-2	-10	-1	23	-2	69	-1
-1	-2	-10	-1	23	-2	69	-1
-5	-4	-5	-5	4	-9	17	-3
-5	-4	-5	-5	4	-9	17	-3
-5	-4	-5	-5	4	-9	17	-3
-4	2	7	4	-7	-8	-10	-1
-4	2	7	4	-7	-8	-10	-1
0	2	3	2	-3	2	-16	1
-1	-2	-6	-6	4	-2	24	-1
-2	-4	1	-1	-12	-7	-18	0
1	1	-3	-8	-11	-1	-49	-1
1	1	-3	-8	-11	-1	-49	-1
-2	1	9	1	-5	7	-36	-3
-2	1	9	1	-5	7	-36	-3
-2	1	9	1	-5	7	-36	-3
-6	-3	3	-1	-15	2	-36	-3
-6	-3	3	-1	-15	2	-36	-3
0	1	1	-2	-14	4	-40	-1
0	1	1	-2	-14	4	-40	-1
0	1	1	-2	-14	4	-40	-1
0	1	1	-2	-14	4	-40	-1
0	1	1	-2	-14	4	-40	-1
0	-1	-5	-6	-10	-1	-23	3
0	-1	-5	-6	-10	-1	-23	3
0	-1	-5	-6	-10	-1	-23	3
0	-1	-5	-6	-10	-1	-23	3
0	-1	-5	-6	-10	-1	-23	3
1	1	-1	1	-15	-1	-33	0
1	1	-1	1	-15	-1	-33	0
1	1	-1	1	-15	-1	-33	0
1	1	-1	1	-15	-1	-33	0
1	1	-1	1	-15	-1	-33	0
-1	-1	-1	-3	8	2	8	-1
-1	-1	-3	-6	-2	-4	-2	-1
-7	-6	-7	-12	-17	-5	-26	-2
0	2	2	5	9	-1	2	1
0	2	2	5	9	-1	2	1
3	2	-8	-4	9	3	18	2
3	2	-8	-4	9	3	18	2
3	2	-8	-4	9	3	18	2
-2	-3	-3	4	-1	-2	6	0
-2	-3	-3	4	-1	-2	6	0
-1	1	5	9	-23	1	-73	-2
-1	1	5	9	-23	1	-73	-2
-1	1	5	9	-23	1	-73	-2
-2	-2	6	6	2	-4	-3	-1
-2	-2	6	6	2	-4	-3	-1
1	0	4	0	-22	-2	-48	0
0	-1	-3	-4	-4	-7	-13	-2
-4	-3	2	0	-12	-7	-30	-2
-4	-3	2	0	-12	-7	-30	-2
-4	-3	2	0	-12	-7	-30	-2
-1	1	-6	-10	-3	1	-20	-1
-1	1	-6	-10	-3	1	-20	-1
-1	1	-6	-10	-3	1	-20	-1
-1	3	-2	-5	-6	-3	-23	1
1	-8	-5	4	-1	2	-15	0
-10	-16	-14	-8	-17	-5	-30	-4
-10	-16	-14	-8	-17	-5	-30	-4
12	12	9	13	10	3	-2	1
-2	-3	4	-7	-13	3	-29	-1
-3	-6	1	3	7	-3	-10	-2
3	9	5	-2	-2	-2	4	-2
3	9	5	-2	-2	-2	4	-2
4	2	-13	-14	4	-6	37	3
4	2	-13	-14	4	-6	37	3
-7	0	-1	4	8	4	11	-11
-1	0	2	2	3	2	-13	-3
-1	0	2	2	3	2	-13	-3
2	-3	-8	-3	7	-7	9	2
2	-3	-8	-3	7	-7	9	2
1	-3	-10	0	-3	3	-4	4
4	14	14	0	5	-11	18	0
7	12	2	9	3	40	-15	7
-24	-16	-13	-10	-11	-8	-31	-22
-24	-16	-13	-10	-11	-8	-31	-22
19	8	7	9	6	32	-6	10
7	0	6	1	-8	-2	-25	5
-7	-8	-10	5	-3	-11	-9	-3
-7	2	7	-4	-14	-4	-45	1
-3	-1	21	2	-9	4	-23	6
8	2	-16	-8	-7	-2	-1	1
8	2	-16	-8	-7	-2	-1	1
8	2	-16	-8	-7	-2	-1	1
8	2	-16	-8	-7	-2	-1	1
8	2	-16	-8	-7	-2	-1	1
4	7	1	4	-3	-1	-24	1
1	11	27	5	-8	0	-26	-2
1	11	27	5	-8	0	-26	-2
-5	-6	0	-5	-8	-1	-20	-1
-8	-3	7	6	-2	-2	-18	2
9	3	-17	-2	10	4	11	6
9	3	-17	-2	10	4	11	6
9	3	-17	-2	10	4	11	6
-8	-12	-29	-16	13	-3	68	-3
2	0	-10	-30	-13	-9	-36	1
3	5	21	14	-3	8	-56	1
3	5	21	14	-3	8	-56	1
12	8	21	6	-14	5	-31	7
12	8	21	6	-14	5	-31	7
3	-1	-7	-8	-16	-1	-29	-7
11	5	8	-7	-8	-4	-21	-5
-22	-13	-2	-12	-22	-14	-27	-6
-22	-13	-2	-12	-22	-14	-27	-6
-14	-7	-19	-9	-22	1	-39	0
-15	-9	-8	-19	-16	-4	-33	-1
12	11	19	11	0	15	-34	-10
9	5	13	6	-8	-9	-9	-1
-14	-3	-4	-2	-12	6	-20	-4
-5	-3	-12	0	-9	-7	-31	-15
-5	-3	-12	0	-9	-7	-31	-15
6	11	20	20	13	8	-10	-1
6	11	20	20	13	8	-10	-1
9	5	5	-1	-2	-1	-8	-1
5	6	-1	-3	2	-1	-20	0
5	6	-1	-3	2	-1	-20	0
5	6	-1	-3	2	-1	-20	0
11	-3	-1	8	-2	-4	-12	13
-15	6	26	-4	5	-4	0	-16
-6	-3	4	-6	-9	-5	-25	-6
-12	2	17	14	-7	1	-17	0
23	5	7	-1	-6	5	-30	1
23	5	7	-1	-6	5	-30	1
7	0	13	8	4	-1	4	8
7	0	13	8	4	-1	4	8
15	7	16	2	-4	0	-23	5
-16	-11	-15	-6	0	-5	3	7
-27	-15	-32	-5	-19	-16	-34	3
-14	-8	-12	-17	-11	8	-6	-5
3	16	19	6	2	4	-13	-10
3	16	19	6	2	4	-13	-10
0	4	-11	12	3	9	-14	1
0	-14	-21	-27	22	3	79	6
0	-14	-21	-27	22	3	79	6
0	-14	-21	-27	22	3	79	6
2	-1	-10	9	4	0	-20	-9
9	5	14	15	-4	13	-57	1
9	5	14	15	-4	13	-57	1
-6	-6	-11	-25	-11	1	-20	-4
-5	-9	7	0	6	6	-9	7
-28	-11	-13	-5	-10	-3	-15	-2
-10	3	-1	2	-1	-5	-11	-10
-10	3	-1	2	-1	-5	-11	-10
7	5	8	0	-21	-8	-32	-4
-3	7	7	16	21	8	5	3
2	-8	-18	-6	-24	-7	-31	3
3	2	-19	-10	-7	0	-26	-9
30	14	14	1	7	0	3	17
3	2	1	-9	-16	-4	-14	5
3	2	1	-9	-16	-4	-14	5
1	5	3	6	-10	0	-22	-4
-2	11	10	3	-10	-2	-25	0
6	4	-2	3	7	6	6	-2
6	4	-2	3	7	6	6	-2
6	4	-2	3	7	6	6	-2
-23	-19	-1	0	-4	-5	5	-2
7	-3	-10	0	9	4	12	3
-10	-5	7	0	-7	4	-19	-2
-3	-8	-9	-2	-1	-6	3	3
0	1	-1	-10	-7	-3	-12	4
1	3	-3	-3	-12	-2	-29	4
8	2	6	-15	-19	-1	-34	-3
-23	-13	-12	-6	-9	-4	-29	-13
-12	3	7	12	11	2	5	-8
6	7	5	0	-4	0	-16	-1
4	5	-6	-9	-12	-3	-30	-3
-7	-4	-3	1	3	-8	2	-2
12	5	3	0	-4	2	-22	11
-8	4	8	3	-2	2	-16	-4
3	-2	-2	-14	-3	-3	15	2
-17	-10	2	-3	-11	-7	-24	-5
-17	-10	2	-3	-11	-7	-24	-5
-11	-5	-1	-4	-14	-1	-32	-12
1	4	2	2	-7	3	-20	0
3	-1	1	5	17	6	20	4
-11	-10	-11	14	7	2	-14	-3
-11	-10	-11	14	7	2	-14	-3
0	-6	-10	-14	-13	-3	-26	-2
-5	1	3	2	-8	-1	-23	-2
16	5	1	1	8	0	3	6
16	5	1	1	8	0	3	6
-5	-1	-3	8	1	-1	-18	0
-5	-1	-3	8	1	-1	-18	0
-8	1	4	5	-10	3	-27	-6
-8	1	4	5	-10	3	-27	-6
-8	1	4	5	-10	3	-27	-6
-7	-6	2	-5	-2	1	-23	-12
-1	-4	-4	-2	-1	-1	-15	3
-1	-4	-4	-2	-1	-1	-15	3
-5	-1	5	-9	-5	-5	-10	1
-5	-1	5	-9	-5	-5	-10	1
-5	-1	5	-9	-5	-5	-10	1
1	0	0	-8	-6	2	-10	2
1	0	0	-8	-6	2	-10	2
1	0	0	-8	-6	2	-10	2
1	0	0	-8	-6	2	-10	2
1	0	0	-8	-6	2	-10	2
2	-2	-4	-19	-8	-2	-8	4
5	1	-9	-1	-3	-4	-7	2
2	0	-13	-7	-15	-2	-32	0
10	-1	0	-9	-8	11	-13	10
5	2	0	4	1	-7	3	-2
5	2	0	4	1	-7	3	-2
7	2	0	-1	5	7	-9	1
7	2	0	-1	5	7	-9	1
7	2	0	-1	5	7	-9	1
-12	-6	-3	-9	4	-1	38	-3
-12	-6	-3	-9	4	-1	38	-3
-6	-1	-6	-5	-6	-2	-13	-9
-6	-1	-6	-5	-6	-2	-13	-9
4	0	16	4	5	8	-12	1
15	4	1	2	-8	-5	-18	-2
12	3	2	0	-15	-4	-16	1
-7	-2	-9	2	-8	-5	-15	0
-1	-3	-7	-12	-10	-1	-7	2
0	2	10	-1	-7	3	-13	5
0	2	10	-1	-7	3	-13	5
3	-1	-13	-12	-3	-2	11	2
2	1	-2	-16	-15	-4	-22	2
12	6	0	15	6	3	3	0
12	6	0	15	6	3	3	0
-6	-8	-8	4	4	0	-22	-1
-6	-8	-8	4	4	0	-22	-1
1	1	13	-10	-20	2	-28	2
2	-1	-12	0	-3	3	-5	0
-2	4	10	0	-8	-9	-12	-1
-2	4	10	0	-8	-9	-12	-1
0	-7	-5	-10	-16	-2	-30	-4
11	2	-4	-12	-13	-3	-13	-8
7	2	6	5	-5	-1	-16	3
-12	-10	-22	-10	-8	-6	-1	-8
-5	0	14	0	-12	4	-30	2
-5	0	14	0	-12	4	-30	2
-5	1	15	8	-1	-2	0	1
-5	1	15	8	-1	-2	0	1
-1	3	13	12	9	8	13	1
-1	3	13	12	9	8	13	1
0	4	23	18	-3	4	-23	5
0	4	23	18	-3	4	-23	5
7	-1	-7	-3	-7	1	-19	4
-8	-3	-5	-7	-9	-7	-19	1
-1	2	0	6	8	2	8	-1
-14	-12	-4	-5	-7	-1	-19	-6
-4	-3	-9	-6	-13	0	-29	0
3	2	0	-8	-9	0	-17	1
3	2	0	-8	-9	0	-17	1
0	-3	-6	-5	2	-5	10	-1
-3	-6	-11	-5	-13	-3	-22	1
1	5	12	5	-5	0	-21	2
1	5	12	5	-5	0	-21	2
-4	-3	-9	-8	-10	0	-20	5
3	5	12	10	13	1	15	-2
3	5	12	10	13	1	15	-2
6	0	-2	3	-11	-3	-11	1
-1	-1	2	-3	-8	-2	-12	2
1	2	5	4	-7	-1	-19	-2
3	1	0	-5	-2	-2	3	-1
-8	-6	-6	-5	10	-5	14	-8
-8	-6	-6	-5	10	-5	14	-8
3	-1	-9	-1	-3	1	-10	-3
0	1	-12	-7	-9	-3	-25	-2
0	1	-12	-7	-9	-3	-25	-2
1	-8	-1	-9	9	-4	26	-5
1	-8	-1	-9	9	-4	26	-5
2	7	-16	1	2	-3	-11	-1
2	7	-16	1	2	-3	-11	-1
3	-6	17	-6	-12	3	-18	2
0	-6	-8	-5	-6	4	-9	1
6	4	3	9	13	2	27	4
-9	-8	-10	-27	-35	-8	-17	-6
-8	-1	15	13	-9	4	-15	-3
4	-1	3	-10	-6	2	-13	7
5	7	12	11	4	3	-15	1
-7	1	0	7	11	-7	13	-4
5	6	3	3	-7	3	-17	-1
1	0	-2	-16	-6	-2	-11	-2
1	0	-2	-16	-6	-2	-11	-2
3	1	15	1	-5	-5	-16	4
4	-2	-11	-13	-12	-21	-19	6
3	-4	-8	6	9	0	8	0
-25	-9	0	2	-16	2	-10	1
-25	-9	0	2	-16	2	-10	1
-9	-3	-1	-2	-6	-2	-10	-1
-5	0	1	14	31	25	86	5
-5	0	1	14	31	25	86	5
0	1	5	4	-7	10	-43	-6
-7	-2	6	-1	10	-13	3	-5
-7	-2	6	-1	10	-13	3	-5
-7	-2	6	-1	10	-13	3	-5
-6	-13	-33	-40	32	22	65	15
-6	-13	-33	-40	32	22	65	15
-4	9	31	23	-3	0	-1	-18
-15	-13	-14	-33	4	7	-13	4
-7	-11	-26	-28	-24	14	-59	5
-24	4	58	25	7	12	23	2
-28	-14	-2	28	-44	-37	-22	1
-3	-7	-19	-20	1	11	0	2
-27	-13	-23	-13	-10	-28	-23	0
-5	0	-14	-8	4	30	-30	-10
-5	0	-14	-8	4	30	-30	-10
4	1	1	-4	-10	1	-9	1
-13	-4	-4	11	0	-8	-4	-7
-3	2	25	27	0	11	-14	-3
-3	2	25	27	0	11	-14	-3
-8	1	48	36	11	12	-5	3
9	-4	-18	-22	8	14	-20	-13
9	-4	-18	-22	8	14	-20	-13
-17	-4	0	-7	-14	-19	-2	-4
-8	-1	-15	-4	-1	6	6	7
11	5	7	11	-7	-10	-18	1
2	11	6	5	-6	-15	-20	-14
-3	-1	-3	-7	-12	-4	-25	-15
-9	-4	-7	-5	11	9	-8	9
-3	-3	-7	-8	-1	-25	15	8
16	2	-8	-9	-15	3	-19	-9
16	2	-8	-9	-15	3	-19	-9
-10	-12	-26	-7	2	2	1	12
-10	-12	-26	-7	2	2	1	12
-2	4	1	-3	-2	3	11	-3
-2	4	1	-3	-2	3	11	-3
-3	14	0	3	6	11	-17	7
-4	3	6	10	-8	4	-17	4
5	-1	9	-6	-7	1	1	-3
5	-11	-6	-1	-9	1	-29	-6
1	-8	16	10	2	-1	11	-2
2	-9	10	-13	-9	-3	-5	2
14	3	10	14	3	10	-18	1
1	2	-3	-2	-8	7	-17	-1
1	2	-3	-2	-8	7	-17	-1
5	3	8	1	2	-6	9	2
-1	2	3	-2	-11	-8	-15	1
-14	-3	-7	-5	-1	6	-1	4
0	-3	2	3	5	0	5	-4
2	5	11	14	-4	-1	-18	-1
-5	1	-9	-8	-7	-8	8	-7
-5	1	-9	-8	-7	-8	8	-7
8	-2	5	11	8	13	-21	1
-6	3	3	0	2	3	1	4
-6	3	3	0	2	3	1	4
13	14	13	13	5	8	-16	10
-3	-2	0	-3	6	-9	16	-3
-3	-9	-15	-26	-26	-21	-29	-4
5	8	20	21	12	9	-2	5
1	4	5	0	-7	-3	-5	-3
-5	-7	-11	-13	-11	-3	-19	-3
2	-6	-26	-8	-10	-33	8	-5
2	-6	-26	-8	-10	-33	8	-5
4	0	9	-1	2	13	-10	-1
4	0	9	-1	2	13	-10	-1
-4	-3	-4	11	7	-2	3	5
1	-3	-3	-9	-15	-8	-32	-6
0	-1	6	-7	4	3	10	4
0	-1	6	-7	4	3	10	4
0	-2	9	5	1	6	-6	-1
-5	-2	-10	-9	-10	4	-17	-5
1	3	5	7	-17	-9	-36	-3
6	3	6	3	2	-2	7	0
6	3	6	3	2	-2	7	0
0	-5	-5	-6	-11	-5	-25	5
-5	2	-9	4	0	6	-4	-1
1	-1	4	-5	-4	6	-13	0
5	-2	-7	-7	3	0	9	0
5	-2	-7	-7	3	0	9	0
-5	-4	2	-4	-15	-15	-29	-2
-4	0	7	1	-9	-2	-3	-6
-14	-11	-5	-3	-8	-5	-9	0
-8	-4	2	2	-4	2	-14	-4
6	-5	-9	-4	0	-1	4	-1
-6	-3	-7	-2	-12	2	-21	2
0	2	5	1	2	-1	3	-5
0	2	5	1	2	-1	3	-5
4	4	4	5	2	4	-15	5
7	1	-2	6	-1	-3	-12	5
7	1	-2	6	-1	-3	-12	5
-2	2	6	3	5	-3	-2	-6
-2	2	6	3	5	-3	-2	-6
-3	-4	-6	-11	-14	-5	-25	0
1	3	1	2	4	-5	-6	-4
-1	-1	1	0	-7	-3	-5	3
-1	-1	1	0	-7	-3	-5	3
-2	2	15	6	2	1	-1	-1
4	3	-2	-4	-13	-1	-23	-2
4	3	-2	-4	-13	-1	-23	-2
-2	-1	-5	-4	-7	-5	-12	-1
-2	-1	-5	-4	-7	-5	-12	-1
2	2	21	6	8	3	-3	-4
2	2	21	6	8	3	-3	-4
-4	-2	-14	-16	-8	-1	-23	-1
1	-5	-9	-2	-12	-3	-11	-3
1	-5	-9	-2	-12	-3	-11	-3
-4	-2	-9	-7	-6	-4	-20	0
-8	-4	6	7	5	1	2	-5
1	-2	-22	-16	-11	-4	-14	-1
-3	-2	8	0	2	-4	0	-8
2	13	17	23	4	10	-12	0
3	3	-8	-8	-1	-2	-15	-2
-4	-3	-10	-1	2	2	9	2
-1	-1	8	-6	-9	-1	-11	-1
-1	-1	8	-6	-9	-1	-11	-1
5	-3	-3	-4	-9	-2	-21	2
5	-3	-3	-4	-9	-2	-21	2
-2	3	-3	7	12	10	8	-7
-2	3	-3	7	12	10	8	-7
-2	-5	9	-9	-16	-3	-20	3
3	-1	6	-4	3	-2	6	6
-2	-1	0	-2	-6	1	-16	-4
-2	-1	0	-2	-6	1	-16	-4
0	0	-4	5	7	-6	14	-6
0	0	-4	5	7	-6	14	-6
13	3	-10	-5	7	-13	16	3
8	0	1	8	-3	12	-22	6
8	0	1	8	-3	12	-22	6
-13	-8	14	6	6	-3	7	-7
-13	-8	14	6	6	-3	7	-7
2	-4	-16	-17	-14	1	-18	3
-7	1	16	4	8	-9	16	-16
1	-3	-8	4	-4	-7	-16	8
1	-3	-8	4	-4	-7	-16	8
-2	3	-2	-6	3	-4	16	0
-7	-7	-10	13	24	12	-2	-9
11	9	1	8	3	4	-22	2
-3	-2	23	15	-12	-3	-16	4
3	-3	-1	-3	-23	5	-23	6
3	6	-5	-2	5	11	5	1
3	6	-5	-2	5	11	5	1
3	6	-5	-2	5	11	5	1
0	-2	-5	-10	-22	-11	-13	4
0	-2	-5	-10	-22	-11	-13	4
-12	-7	-16	4	34	13	87	-3
-12	-7	-16	4	34	13	87	-3
-23	-13	-12	15	6	7	-21	17
-23	-13	-12	15	6	7	-21	17
-13	-2	-2	-10	-52	-19	-45	-8
-12	-8	10	3	-8	-6	-26	2
7	5	6	-7	7	-4	10	4
22	4	11	5	35	18	-10	-1
2	-4	6	-3	-8	5	-54	4
2	0	-7	-9	-10	1	-53	-8
-14	-4	-6	-8	-10	-4	-17	-7
8	1	12	8	-9	-2	-11	-7
-17	-8	-17	-18	-21	-3	-31	-10
-5	7	6	11	7	3	-21	-1
-5	7	6	11	7	3	-21	-1
10	10	11	15	22	22	-13	1
8	-3	-4	-7	-10	-5	-22	-5
-3	2	-27	-6	-20	-11	-10	-1
8	-4	0	-4	-12	-5	-15	7
8	1	20	12	-27	-1	-30	-2
-4	-2	-3	-12	28	11	-23	-10
8	7	-4	-5	4	6	-9	3
-3	3	21	7	-20	-11	-10	-6
-3	3	21	7	-20	-11	-10	-6
25	5	-19	-11	-8	-4	-12	4
-2	-9	9	-9	-6	-4	-28	-3
-2	-9	9	-9	-6	-4	-28	-3
10	1	-6	-7	-17	-9	-5	0
10	1	-6	-7	-17	-9	-5	0
-4	0	7	6	-11	2	-26	1
-7	5	23	4	-12	-1	-18	3
3	-7	-14	-10	-13	-2	-26	1
1	-6	-5	-2	2	-5	-1	-2
-1	1	-11	-6	-9	-2	-6	-3
2	-8	-4	4	-2	12	-17	4
-13	-8	1	2	8	1	6	7
-13	-8	1	2	8	1	6	7
-13	-8	1	2	8	1	6	7
-16	-9	-16	-5	21	-2	75	-7
-11	-3	-4	-4	1	1	24	6
0	1	-9	5	16	-4	43	4
-22	-9	-4	-3	7	1	1	-20
-22	-9	-4	-3	7	1	1	-20
-6	-9	-5	-9	-9	-2	5	-2
-1	0	2	1	9	1	23	8
14	0	-1	1	-11	2	-30	3
7	0	7	4	-8	4	-24	2
-10	-3	-8	-4	-22	-2	-59	-9
1	4	1	1	-2	1	-11	0
-2	1	-1	-11	-22	-2	-39	-1
-2	1	-1	-11	-22	-2	-39	-1
-3	-2	2	-5	-9	-5	-18	-7
-4	-1	-10	-25	-7	-5	0	-4
5	11	23	34	4	3	-32	3
5	3	-10	-6	-9	-6	-23	0
5	3	-10	-6	-9	-6	-23	0
15	3	-12	-5	9	12	1	2
15	3	-12	-5	9	12	1	2
1	-7	-11	-12	-15	1	-22	-6
-2	-1	-8	8	14	0	21	6
0	-5	7	-7	-9	-2	-20	7
3	1	1	3	-5	10	-25	4
-3	-4	-4	8	-5	-22	4	3
-5	0	5	6	-7	-4	-20	-3
6	2	-4	-8	-5	-5	18	5
-8	-7	-18	-13	-15	-14	-24	-3
-8	-7	-18	-13	-15	-14	-24	-3
4	3	8	10	6	14	-20	-3
-8	0	4	-1	4	-8	12	-6
4	1	0	5	-8	0	-16	3
1	-5	-2	-7	11	5	17	1
3	0	-4	2	-11	-11	-15	2
2	-5	-15	-8	-3	-2	-27	-6
-1	-1	9	4	7	-1	8	0
-5	-3	2	6	-11	-7	-16	1
-4	0	6	2	13	-2	10	-6
-4	0	6	2	13	-2	10	-6
9	5	0	-9	-5	-2	-12	5
2	-1	-1	2	-1	-2	-3	-2
-2	1	3	-7	-23	-34	-35	0
5	-1	-2	-2	0	0	-18	-1
-4	-3	-2	-5	-8	1	-25	-3
-4	-3	-2	-5	-8	1	-25	-3
-7	-4	-2	-1	-10	1	-28	-5
14	6	11	2	11	15	6	8
-5	-1	2	-5	-4	-9	-27	-2
-5	-1	2	-5	-4	-9	-27	-2
1	-1	-9	-4	-11	-16	-14	-2
3	5	12	8	-7	3	-28	-1
2	-1	-4	9	8	6	8	0
-1	2	0	-15	-9	-3	-23	0
-8	-3	3	-4	-10	-23	-20	-3
9	-3	-11	-18	-6	15	-12	5
0	-4	0	2	-10	8	-28	-2
-4	-1	-4	4	11	-6	19	0
-4	-1	-4	4	11	-6	19	0
8	5	1	-3	-1	-6	-18	5
8	5	1	-3	-1	-6	-18	5
8	5	1	-3	-1	-6	-18	5
8	5	1	-3	-1	-6	-18	5
8	5	1	-3	-1	-6	-18	5
6	5	1	0	-3	-1	-25	-5
4	5	-9	5	-9	-11	-12	0
-5	2	22	6	3	14	-35	-6
-2	-6	-10	-3	-22	-10	-26	3
-3	-3	4	0	4	2	6	-3
1	1	-3	-4	-13	-13	-30	-9
-1	-3	-3	-3	-4	15	-11	-2
-2	-9	-22	-13	-4	-15	8	-1
-4	-2	-6	4	-7	0	-17	2
-1	4	14	2	2	13	-17	4
-6	-3	-11	-6	-1	-5	1	-5
9	4	10	1	-8	5	-31	8
-3	-4	-2	1	3	9	4	5
5	-1	-10	-13	-10	-5	-11	4
1	4	8	4	-4	-3	-15	-3
-5	-5	-6	-3	-10	-25	-4	-3
2	0	-2	1	-12	-4	-28	0
-4	0	-2	1	15	-1	4	0
-4	-4	4	6	37	10	28	4
3	0	-9	1	-10	-3	-16	3
12	4	-1	1	4	-2	0	4
12	4	-1	1	4	-2	0	4
2	-2	12	14	10	12	-1	6
2	-2	12	14	10	12	-1	6
-6	-1	8	-4	-16	1	-20	-2
-6	-1	8	-4	-16	1	-20	-2
-3	-3	-3	3	4	-8	-26	-4
5	4	5	3	30	21	-15	6
-9	-4	0	-10	-24	-19	-36	-15
-11	-3	0	-4	9	23	-7	4
-1	-2	3	-9	-19	-16	-22	-9
-1	-2	3	-9	-19	-16	-22	-9
8	6	-2	-2	0	7	-6	7
8	6	-2	-2	0	7	-6	7
8	6	-2	-2	0	7	-6	7
-10	-4	-8	5	8	-6	-10	-1
-10	-4	-8	5	8	-6	-10	-1
2	-5	-17	-2	-6	-3	-14	-6
2	-5	-17	-2	-6	-3	-14	-6
-7	-8	2	-3	14	6	5	2
10	12	17	14	13	1	17	-6
7	-1	0	-3	-14	-1	-14	-1
1	-4	-12	-15	-9	-5	7	5
5	5	-15	-3	-8	6	-23	-1
26	22	24	6	4	-3	5	-16
-25	-12	4	7	-18	-13	-18	-3
-7	-2	5	16	15	6	-11	-5
-7	-2	5	16	15	6	-11	-5
-1	-2	-3	3	3	-1	-4	-1
4	13	16	11	37	7	-4	0
4	13	16	11	37	7	-4	0
-4	-17	-45	-35	-54	-46	-28	1
-7	-6	10	-4	23	10	3	-1
6	0	-28	-7	-32	3	-22	7
-8	-5	-13	2	9	27	-5	-2
2	-5	10	-24	-12	-4	-6	6
11	9	-5	28	30	20	-12	0
11	9	-5	28	30	20	-12	0
4	9	11	16	20	12	-40	1
-4	-2	-6	-23	-30	-1	-31	7
4	-7	-36	-28	2	12	-5	4
15	19	32	7	6	13	-12	14
15	19	32	7	6	13	-12	14
-2	8	8	16	-10	5	-50	-3
-2	8	8	16	-10	5	-50	-3
5	4	3	11	10	-6	19	4
2	0	-14	4	25	8	17	-5
-7	-8	11	-2	-22	-2	-48	-2
-7	-8	11	-2	-22	-2	-48	-2
1	2	5	4	-15	-10	-27	7
-9	-7	-3	-7	-6	-9	-24	-2
-16	-12	-8	-3	5	-4	-2	4
1	1	-5	-1	1	-7	-6	-4
0	-4	-1	-4	-17	11	-46	4
0	-4	-1	-4	-17	11	-46	4
0	-6	-14	-11	1	-1	-3	0
1	-1	16	4	6	13	-23	-11
1	-1	16	4	6	13	-23	-11
-2	-6	-27	-10	-19	-6	-26	12
-2	-6	-27	-10	-19	-6	-26	12
8	5	7	5	-7	4	-30	2
8	5	7	5	-7	4	-30	2
-1	3	16	6	-6	-12	-19	-4
0	-4	-14	-11	-13	-10	-21	0
0	-4	-14	-11	-13	-10	-21	0
-3	-21	-52	-26	-31	-4	-29	13
14	6	32	19	6	6	-16	-1
-10	-6	-7	1	-1	-5	-2	-13
4	-1	-23	-14	-7	4	-10	7
-8	-4	0	-4	-12	-4	-23	6
-8	-4	0	-4	-12	-4	-23	6
-4	2	12	7	23	6	16	-6
-19	-2	18	10	0	-3	1	5
1	-4	-5	6	13	5	-6	1
-2	1	8	1	-11	-4	-21	-1
-2	1	8	1	-11	-4	-21	-1
1	6	21	8	-6	0	-40	-15
0	-5	-12	-1	-7	-12	-19	-7
0	-5	-12	-1	-7	-12	-19	-7
8	5	6	2	17	11	14	9
5	2	-1	-2	-2	3	-13	2
1	7	16	2	16	16	-19	6
5	-4	-16	-9	-35	-5	-9	7
-4	1	8	11	19	12	-9	0
-4	1	8	11	19	12	-9	0
-7	-6	-6	-11	-24	-9	-5	-3
-7	-6	-6	-11	-24	-9	-5	-3
2	-3	-4	-7	-16	-9	-19	1
-9	-3	6	-2	-14	-17	-1	-8
7	3	-7	2	-3	-5	-11	5
1	2	-7	1	4	6	-15	2
-3	-2	4	1	-19	-1	-13	-2
-7	-9	-5	-9	-7	-8	-28	-1
2	1	4	-2	3	2	-16	-3
-5	-2	6	3	-4	5	-14	-6
-5	-2	6	3	-4	5	-14	-6
-2	0	-4	-12	-14	-16	-19	-8
-2	0	-4	-12	-14	-16	-19	-8
0	0	-1	3	11	-2	21	3
5	1	8	27	14	7	0	2
3	1	-1	6	10	-2	14	3
-2	-1	-3	-9	0	-3	-34	-5
8	6	9	9	-4	-1	-22	3
8	6	9	9	-4	-1	-22	3
-6	-2	3	10	10	4	2	-1
2	4	5	-3	-4	8	-14	4
2	4	5	-3	-4	8	-14	4
-4	-6	-8	-15	-12	-7	-19	-2
-4	-6	-8	-15	-12	-7	-19	-2
-3	-1	-2	7	43	8	91	-4
-9	-8	-15	0	15	-5	31	-3
8	7	8	3	-7	5	-50	3
8	4	-2	2	-14	-11	-35	9
8	4	-2	2	-14	-11	-35	9
5	4	11	5	2	2	-13	-2
-1	0	0	4	13	4	20	-6
-12	-10	-1	-7	-8	-12	-12	-7
3	1	0	-5	-20	-5	-39	2
1	-3	-3	2	0	3	2	1
-1	-3	0	3	-8	-4	-22	4
-6	-4	1	-6	1	-5	1	-4
1	0	-1	3	-18	-3	-34	-7
-7	-7	-18	-7	-21	-11	-33	-12
1	-1	-3	2	12	3	18	2
-2	-2	-3	-4	-13	-2	-20	-2
-4	2	2	-6	-7	6	-25	-4
-4	2	2	-6	-7	6	-25	-4
3	1	2	-6	-13	1	-26	6
0	-4	-6	-4	3	1	8	0
0	-4	-6	-4	3	1	8	0
-3	-2	3	0	-2	3	-26	1
-3	-2	3	0	-2	3	-26	1
4	-2	-11	-3	-21	-19	-28	6
4	-2	-11	-3	-21	-19	-28	6
4	-2	-11	-3	-21	-19	-28	6
2	-3	-10	-7	-8	3	-14	1
-2	3	7	3	-16	-3	-25	-1
6	1	2	6	-10	-11	-23	0
6	1	2	6	-10	-11	-23	0
-6	-6	-3	-5	11	3	-3	-5
-6	-6	-3	-5	11	3	-3	-5
10	7	9	10	1	11	-15	-1
10	7	9	10	1	11	-15	-1
0	1	0	-6	-9	-2	-19	-1
3	0	-1	-1	-19	-7	-16	2
1	-2	1	1	-5	6	-1	-1
-2	-1	-2	-4	-3	-2	-18	-4
-10	-1	4	5	-1	-2	-4	0
3	3	2	-6	-8	-1	-22	-2
1	0	2	10	9	-3	-16	0
-5	-2	2	12	28	9	0	-3
-1	-1	1	-8	-10	-5	-20	1
4	0	-7	-5	-15	-6	-17	5
4	0	-7	-5	-15	-6	-17	5
4	0	-7	-5	-15	-6	-17	5
4	5	9	3	5	8	-3	1
-3	-1	-5	-2	10	-3	35	-1
-3	-1	-5	-2	10	-3	35	-1
-5	-3	-2	-5	-11	-2	-17	-2
-4	-1	-3	0	-15	2	-25	-11
-3	-1	4	3	-13	-8	-25	-1
-2	-1	5	3	-7	-1	-5	-1
-7	-2	0	-3	-2	4	-23	-9
-7	-2	0	-3	-2	4	-23	-9
-7	-2	0	-3	-2	4	-23	-9
1	0	0	0	-11	-3	-27	0
1	0	0	0	-11	-3	-27	0
3	-1	-2	-1	-1	-2	-9	12
-2	-2	-3	-4	-8	-4	-6	1
-2	-2	-3	-4	-8	-4	-6	1
-3	-6	-13	-14	-9	-5	-4	-2
-3	-1	8	7	6	7	8	1
4	0	4	2	-2	5	-11	1
5	0	-3	-2	-10	-1	-25	2
-4	-3	-7	-2	-9	-3	-6	-5
-3	1	10	-8	-6	-7	-22	-4
-2	2	8	7	-3	2	-13	-3
-1	-5	-16	-5	-1	-3	-5	-2
-1	-5	-16	-5	-1	-3	-5	-2
-1	2	2	2	6	4	0	-1
-1	2	2	2	6	4	0	-1
1	1	0	0	-5	0	-21	0
2	2	-3	2	-3	-3	-9	1
-6	-3	-3	-11	-8	-3	-12	-1
4	3	3	3	-2	0	4	0
4	3	3	3	-2	0	4	0
2	-2	-11	-8	-3	3	-18	-3
-3	1	15	-1	-7	1	-8	0
3	2	13	18	-2	0	-17	-1
-1	-8	-25	-15	-8	-5	-14	1
-6	-5	19	8	4	-4	9	1
-3	-4	8	-2	-5	-2	-9	-2
0	2	-15	-1	-1	0	-18	-4
-5	3	1	11	-15	-6	-17	-2
-5	3	1	11	-15	-6	-17	-2
1	4	-23	-9	1	1	5	0
1	4	-23	-9	1	1	5	0
-3	-8	9	-11	-19	-2	-28	1
-3	-8	9	-11	-19	-2	-28	1
1	2	-7	-3	-6	5	-12	2
3	3	21	6	-10	0	-20	5
-2	1	9	-2	-1	-4	3	-1
-2	-5	-21	2	-15	-5	-20	-1
7	0	7	-5	-19	1	-27	5
2	1	-19	3	8	0	18	3
-2	-2	19	-4	-10	-1	-19	-1
-2	-7	-22	6	6	1	1	-5
-2	-7	-22	6	6	1	1	-5
[truncated: 6,031 more rows]
