# Supplementary material for: Flexible Virtual Reality System for Neurorehabilitation and Quality of Life Improvement
Source: Sensors (Basel). 2020 Oct 23;20(21):6045. doi: 10.3390/s20216045 (PMC7672612; doi:10.3390/s20216045)
Supplement: Supplementary file 1 [file sensors-20-06045-s001.zip › S4_EMG/User5/Box2.txt]

0	0	0	0	0	0	0	0
0	0	0	0	0	0	0	0
-1	-3	-1	-3	-4	2	-11	0
-2	-2	-3	-2	-1	-2	-9	0
0	3	14	10	-6	1	-32	0
-1	-3	-4	-1	-10	2	-28	-1
0	3	9	2	-2	1	-12	0
-1	-4	-3	-4	-2	-1	-20	0
-1	-3	5	1	-6	-2	-21	-1
0	-2	5	1	-4	0	-15	-2
-1	-1	-4	-4	5	-4	24	-2
0	-1	-3	0	5	1	23	-1
-1	3	4	3	1	0	-16	0
-1	-2	-2	3	-6	1	-18	0
-2	-4	-1	-6	-3	-1	-3	-2
-1	1	8	-2	-12	3	-25	0
0	1	-6	-1	6	1	6	-1
0	1	-5	-7	-13	0	-29	-2
0	0	-7	-1	-3	-7	6	1
-1	-1	6	1	-8	2	-27	-1
-2	0	6	7	-5	-1	-25	-2
-2	-1	2	0	-7	-1	-23	0
-2	-1	2	0	-7	-1	-23	0
-1	4	15	2	4	1	7	0
-1	4	15	2	4	1	7	0
0	-2	-6	-9	1	-1	25	1
-1	-2	-2	-6	-24	-5	-59	0
-1	1	0	-1	-7	0	-28	-1
-1	-2	-7	-11	3	0	33	-2
-1	-2	-2	-1	11	0	38	3
0	-1	6	0	-5	2	-10	1
1	-4	-12	-4	3	-2	8	-4
-2	0	3	6	4	1	-1	-2
0	1	-2	-3	-13	-10	-30	-2
-2	-3	2	-1	-7	0	-22	1
0	-7	-18	-11	-8	-1	-15	-4
1	3	4	11	3	4	-16	1
-1	0	1	-2	-11	-2	-28	2
-1	2	-2	-9	-11	-4	-13	-4
0	1	3	0	-1	2	-7	2
-2	-2	-6	-7	2	0	7	-1
0	1	8	7	-7	-1	-23	1
-1	-1	0	-1	-10	-1	-11	2
0	-1	3	1	-7	1	-19	-5
1	3	3	6	4	2	3	0
-1	-2	2	1	-5	-2	-15	2
-1	0	3	3	-5	-1	-14	-1
0	-3	-5	-7	-6	-1	-17	-2
-2	-3	1	2	6	1	20	-3
-1	-1	4	1	-9	-2	-20	2
-1	-2	-2	0	-7	4	-20	-1
-1	0	5	-2	-23	-3	-69	2
-1	0	-1	-1	-11	-3	-46	-2
-2	1	0	1	-12	-2	-39	0
0	-2	3	5	-11	-1	-33	-1
0	1	8	3	-1	-1	-17	0
-2	0	-1	0	-9	0	-23	-3
-2	1	4	4	-3	-1	-14	-1
-2	-3	3	0	-15	-3	-38	1
-1	-1	-7	-12	-8	-7	-29	0
-1	-1	-4	-5	-7	-1	-21	-3
1	3	6	9	-4	1	-28	1
-1	0	-2	1	8	-1	17	-1
-1	-1	4	4	5	5	27	-1
0	-2	-1	2	-1	0	-12	-1
0	0	-3	-3	10	3	24	2
-2	-2	1	2	11	-2	34	1
0	2	9	-2	-2	-4	-13	-2
-2	1	-5	-3	-2	0	-12	0
-2	-4	-17	-22	-17	-2	-31	0
2	4	14	13	4	2	-5	2
-3	0	0	-5	6	-2	49	-3
-1	3	2	-1	3	1	3	-5
0	-2	-10	-1	14	2	52	-1
0	1	3	3	-11	-1	-23	2
0	-1	-2	-3	-19	-2	-67	2
-2	1	5	6	4	-7	-7	-2
-2	-2	-4	-3	-3	0	2	3
-1	1	2	-4	-7	1	-23	2
-3	-2	2	0	4	0	3	-2
-2	-1	0	-3	-7	-4	-18	0
0	0	3	1	-4	0	-14	0
0	-1	-1	-2	-8	-5	-20	-1
0	0	2	-3	-4	-1	-24	-1
-2	-3	0	1	-2	2	-12	-4
0	-2	3	6	0	2	-2	1
-1	1	3	2	-4	-2	-17	1
-1	-1	-11	-10	-6	-1	-12	-1
-1	-1	-11	-10	-6	-1	-12	-1
1	0	2	-1	-5	2	-12	1
0	-2	-3	0	-1	-4	-8	1
0	-2	-2	0	-2	-1	-7	1
0	-2	-2	0	-2	-1	-7	1
0	-2	2	4	-1	1	-12	-4
-1	0	4	1	-6	-2	-26	-3
0	-2	-6	1	1	-3	12	0
2	-1	-3	-2	-1	-2	-14	1
1	-4	0	-5	-2	-1	-3	-2
-2	2	1	1	-2	1	-13	-3
1	2	1	1	-3	-4	-20	-1
2	1	3	2	5	2	26	1
2	1	3	2	5	2	26	1
-2	0	-3	-3	-3	2	-10	3
-1	-1	-1	0	6	-2	17	-3
0	-1	0	-3	-6	-4	-18	3
-2	0	-3	-4	-4	-1	-19	2
-3	-1	1	-2	7	-1	16	2
-1	0	1	1	-5	0	-16	-3
-1	-1	3	1	-5	-5	-23	-3
-1	-1	3	1	-5	-5	-23	-3
1	1	0	-2	-7	-1	9	-1
1	1	0	-2	-7	-1	9	-1
0	-1	7	3	-1	0	-2	0
0	0	3	4	-18	-1	-65	1
0	0	3	4	-18	-1	-65	1
-1	2	7	3	-21	0	-89	1
-1	-1	-2	0	0	-1	12	0
-2	-2	-6	-5	0	2	-15	-3
-2	-3	-2	-2	-12	-7	-34	-16
-2	-3	-2	-2	-12	-7	-34	-16
-1	0	0	5	-17	0	-40	0
-1	0	0	5	-17	0	-40	0
0	1	14	7	2	3	-12	0
0	1	14	7	2	3	-12	0
-5	-5	-1	-5	-2	-2	0	-1
-5	-5	-1	-5	-2	-2	0	-1
-5	-5	-1	-5	-2	-2	0	-1
-2	-8	-7	-1	16	2	34	2
10	20	2	-8	-14	3	-26	6
10	20	2	-8	-14	3	-26	6
-7	-3	-10	2	-13	-3	-19	-3
5	9	0	1	-7	-1	-17	2
0	0	-1	-8	-7	-6	-20	-3
0	-6	-2	-1	5	-3	16	-4
5	-2	8	7	1	14	-10	6
2	1	4	-2	-8	3	-20	0
3	4	7	0	-4	6	-21	3
-2	-4	-2	2	-5	-2	-23	-3
-2	-2	-1	-4	-1	-7	-8	-3
1	2	-4	-1	-3	-8	-19	2
-7	-6	-3	0	-4	-7	-28	-4
0	3	1	4	-12	-10	-34	-6
0	3	1	4	-12	-10	-34	-6
-4	-16	2	1	-3	-1	-12	-4
-3	-5	0	5	7	11	6	-3
4	0	3	-3	-10	-2	-29	2
4	0	3	-3	-10	-2	-29	2
0	6	-3	-2	-12	-1	-26	4
0	6	-3	-2	-12	-1	-26	4
0	6	-3	-2	-12	-1	-26	4
3	1	2	4	24	33	60	10
3	1	2	4	24	33	60	10
2	-6	11	4	-14	3	-74	5
-8	-22	-6	-6	-5	-1	3	3
-13	-16	6	-1	-6	11	-29	-3
-13	-16	6	-1	-6	11	-29	-3
-13	-16	6	-1	-6	11	-29	-3
-10	-38	-14	-7	-11	-13	-31	2
6	7	-2	-3	-30	-14	-48	-4
6	16	12	7	12	15	5	1
-2	9	-12	-13	-17	-14	-18	-14
14	16	12	10	7	6	4	7
-19	-27	-13	-11	-22	-17	-22	-8
7	24	15	7	-6	0	-25	-13
6	3	0	-3	-4	-4	-6	4
4	18	4	0	6	-2	-21	2
-1	8	16	14	9	7	-17	2
8	18	1	4	-5	-1	-2	3
-2	-3	-12	-16	-8	0	-14	-6
-16	-24	-15	-7	-14	-7	-26	-6
22	24	24	15	8	18	-13	28
22	24	24	15	8	18	-13	28
-3	-30	-19	-1	-2	-3	-5	2
9	14	12	-3	3	6	-24	25
2	5	3	3	-5	-6	-21	4
0	-3	7	3	0	-7	-16	-3
0	-3	7	3	0	-7	-16	-3
-6	-7	-3	-4	-5	2	-12	7
4	10	-4	2	2	-4	-2	-20
-6	-4	-4	-2	-5	-6	-23	-12
-1	-5	-4	-1	-1	-2	-7	1
-7	-8	-1	-9	-8	-2	-29	-15
0	-5	-3	5	-3	-7	-19	9
-17	-24	-11	-17	-4	-7	6	1
-17	-24	-11	-17	-4	-7	6	1
3	8	2	3	-12	-1	-15	3
3	8	2	3	-12	-1	-15	3
-6	-2	6	5	-1	-1	-26	-14
-6	-2	6	5	-1	-1	-26	-14
-6	-2	6	5	-1	-1	-26	-14
-21	-9	-12	-13	9	-17	74	-41
-21	-9	-12	-13	9	-17	74	-41
9	-7	-1	3	24	9	35	29
5	-3	-16	7	-3	-3	-12	5
0	14	9	-8	-14	-1	-9	-9
1	4	-5	2	-1	-5	-3	-35
-2	-18	-4	2	-2	1	-23	2
-2	-18	-4	2	-2	1	-23	2
-11	-18	-7	0	-5	2	-20	1
-11	-18	-7	0	-5	2	-20	1
-2	7	-2	-8	-13	-4	-18	-6
12	31	21	4	-5	4	-11	8
12	31	21	4	-5	4	-11	8
2	14	12	8	0	3	-24	-1
2	14	12	8	0	3	-24	-1
-6	-12	-3	0	-2	1	-6	-5
-6	-12	-3	0	-2	1	-6	-5
3	4	0	-4	2	-4	-2	-11
0	-7	9	-4	4	6	17	30
-9	-14	-9	-2	-4	-2	-20	-7
-2	-2	-6	0	7	2	28	-7
-2	-2	-6	0	7	2	28	-7
3	1	0	-1	-3	-2	-15	-1
3	1	0	-1	-3	-2	-15	-1
-1	5	1	-3	-12	-3	-24	0
2	-6	-9	-5	-8	-3	-29	6
-5	-10	-14	-6	-6	-6	9	-12
-5	-10	-14	-6	-6	-6	9	-12
-6	-16	-11	-4	-15	-1	-22	-9
0	3	5	-3	-6	3	-25	10
-1	0	-8	3	-3	-2	-22	-12
11	9	9	8	8	4	1	11
11	9	9	8	8	4	1	11
-5	-14	-2	-3	-7	-3	-24	3
-5	-14	-2	-3	-7	-3	-24	3
6	2	5	1	14	5	34	17
-7	-10	-6	-4	-14	-5	-26	-3
-7	-10	-6	-4	-14	-5	-26	-3
8	14	7	7	29	5	88	7
8	14	7	7	29	5	88	7
-4	-8	-9	-8	-8	-2	-6	-9
3	1	11	11	12	3	25	6
1	0	-3	3	22	4	75	1
5	9	-1	-6	-9	0	-21	1
5	9	-1	-6	-9	0	-21	1
-1	-1	-2	-3	-26	-4	-57	0
4	3	13	-3	-7	0	-40	3
-3	-1	-5	-9	-10	-5	0	-3
-3	-1	-5	-9	-10	-5	0	-3
-4	-12	-4	-6	-10	-3	-27	-1
-1	2	5	10	-1	5	-30	-5
3	7	10	12	-7	1	-51	5
3	6	7	11	4	1	-10	1
3	-1	-9	-12	-11	-1	-2	3
3	-1	-9	-12	-11	-1	-2	3
-7	-9	3	10	5	0	-17	-4
5	5	2	5	4	-1	14	-1
-11	1	-1	-1	-4	-2	-19	-11
6	6	-1	-6	-6	0	1	1
1	2	4	0	-6	1	-21	1
-4	-17	-6	1	-1	0	-14	6
-4	-17	-6	1	-1	0	-14	6
-4	-17	-6	1	-1	0	-14	6
-7	-8	-8	-10	-15	-6	-21	-3
-7	-8	-8	-10	-15	-6	-21	-3
-3	-2	-4	-5	-10	-5	-5	-2
-3	-2	-4	-5	-10	-5	-5	-2
-3	-2	-4	-5	-10	-5	-5	-2
-1	0	-10	-8	1	-1	24	-5
-1	0	-10	-8	1	-1	24	-5
-1	-5	-8	-9	-3	-4	-18	2
-1	-5	-8	-9	-3	-4	-18	2
5	6	-1	-7	-4	-5	-11	0
5	6	-1	-7	-4	-5	-11	0
5	6	-1	-7	-4	-5	-11	0
5	6	-1	-7	-4	-5	-11	0
5	4	6	10	9	2	8	3
5	9	-9	-9	-14	-5	-17	-1
1	3	4	0	-1	1	3	-7
1	3	4	0	-1	1	3	-7
-3	-6	-5	-3	19	0	62	-3
-3	-6	-5	-3	19	0	62	-3
3	7	5	7	7	4	7	0
-3	-12	-15	-6	10	5	24	-5
-1	-4	-5	2	9	1	10	1
3	9	9	0	-9	-1	-16	-1
3	9	9	0	-9	-1	-16	-1
1	5	4	7	1	0	-3	0
3	6	1	-1	-4	-2	-17	3
3	6	1	-1	-4	-2	-17	3
5	7	3	1	4	3	1	1
-4	-5	-3	-5	-14	-1	-33	-4
-4	-5	-3	-5	-14	-1	-33	-4
6	3	12	-1	-3	-3	-5	-6
6	3	12	-1	-3	-3	-5	-6
0	-3	4	5	8	-10	13	3
-5	-10	-6	-10	-8	0	-18	4
-5	-5	1	0	-5	7	-20	0
6	10	1	10	6	1	16	4
7	13	-1	-6	-4	4	-18	2
-2	-3	-10	-18	-15	0	-24	0
-2	-3	-10	-18	-15	0	-24	0
0	7	10	8	-9	2	-37	0
-1	-3	5	7	6	0	14	0
10	19	4	1	-10	-2	-23	4
-2	-7	-6	-10	-15	-5	-25	-1
-2	-7	-6	-10	-15	-5	-25	-1
-8	-12	-10	-9	-12	-2	-28	-4
-8	-12	-10	-9	-12	-2	-28	-4
-13	-19	-11	-11	-12	-7	-13	-8
-13	-19	-11	-11	-12	-7	-13	-8
-7	-17	-15	-17	-13	-3	-18	-6
28	56	21	-2	-8	0	-11	8
28	56	21	-2	-8	0	-11	8
-6	-11	-8	-6	-4	-3	0	-4
-1	3	1	-7	-13	-3	-16	-1
-1	3	1	-7	-13	-3	-16	-1
-13	-3	-2	1	-10	-4	-15	-6
10	5	1	0	-7	-1	-18	6
10	5	1	0	-7	-1	-18	6
1	-5	2	12	15	6	2	0
-5	-14	-9	-1	-10	-1	-15	-3
-5	-14	-9	-1	-10	-1	-15	-3
19	33	14	12	1	0	-2	5
6	10	18	5	1	2	-23	3
-36	-49	-15	-8	2	-2	7	-10
-36	-49	-15	-8	2	-2	7	-10
13	17	14	19	9	3	-8	6
13	17	14	19	9	3	-8	6
-10	6	5	-13	-17	-2	-22	-5
-10	6	5	-13	-17	-2	-22	-5
-10	6	5	-13	-17	-2	-22	-5
3	-1	-7	-3	31	1	104	2
3	-1	-7	-3	31	1	104	2
-23	-28	-23	-4	-17	-6	-19	-10
-3	-3	8	6	-26	-2	-55	1
5	3	6	-3	-5	1	-40	1
-1	0	7	6	3	0	6	-2
-1	0	7	6	3	0	6	-2
1	5	4	3	-6	1	-20	-1
2	3	-2	-7	-2	1	-12	-1
2	3	-2	-7	-2	1	-12	-1
2	1	-4	-12	1	-4	8	-1
2	0	-1	4	-1	1	-14	2
2	0	-1	4	-1	1	-14	2
1	3	7	5	-7	0	-24	0
1	1	2	4	5	1	-4	2
1	0	10	4	-5	2	-9	-2
-3	-2	-12	-11	-4	-5	-3	-4
-3	-2	-12	-11	-4	-5	-3	-4
-1	3	1	-6	0	8	-16	-3
0	0	-2	-1	-5	-17	-3	0
-9	-19	-14	-13	-10	-3	-10	-1
-5	-12	9	14	9	6	-2	-3
0	5	1	-5	-2	-4	1	0
7	24	6	1	-3	1	-17	3
7	24	6	1	-3	1	-17	3
-2	-6	-5	5	-2	-5	-10	0
-2	-6	-5	5	-2	-5	-10	0
4	5	9	9	5	0	8	2
4	5	9	9	5	0	8	2
1	9	10	2	-10	-8	-21	-3
0	1	2	7	6	2	32	-1
-4	-11	-7	0	0	3	-6	-2
-4	-11	-7	0	0	3	-6	-2
-4	-11	-7	0	0	3	-6	-2
-2	-8	-5	1	-1	-1	-8	-1
-2	-8	-5	1	-1	-1	-8	-1
-1	-2	-2	0	4	3	19	-2
-1	-2	-6	-3	-7	-1	-16	0
-7	-10	-15	-16	7	-5	2	-4
-7	-10	-15	-16	7	-5	2	-4
-7	-10	-15	-16	7	-5	2	-4
-7	-10	-15	-16	7	-5	2	-4
3	13	9	7	8	-2	64	0
-6	-4	11	-7	-15	2	-57	-3
1	-1	-6	-3	12	5	29	1
-1	2	5	1	-18	5	-68	-1
-1	2	5	1	-18	5	-68	-1
-1	3	3	3	-6	-1	-17	-1
3	1	0	4	3	8	6	0
-3	-12	-6	-1	-4	-6	-6	-1
-5	1	1	1	1	-7	-4	-10
3	2	10	-1	-11	2	-40	1
-8	-14	-11	-12	-10	-5	-39	-5
-8	-14	-11	-12	-10	-5	-39	-5
2	0	3	3	4	-3	15	1
2	0	3	3	4	-3	15	1
0	-2	-6	-3	-3	-1	-9	4
0	-2	-6	-3	-3	-1	-9	4
0	-2	-6	-3	-3	-1	-9	4
-3	-5	-9	-1	-8	2	-17	-6
-2	-3	-14	-11	2	-6	22	-7
-2	-3	-14	-11	2	-6	22	-7
6	21	19	6	0	12	-20	1
0	12	11	10	-14	-13	-23	2
-15	-13	-16	1	-12	2	-18	-14
-4	-8	1	1	6	8	8	3
-4	-8	1	1	6	8	8	3
-12	-22	-22	-6	-10	-5	-6	-7
4	-1	7	3	-1	1	-10	4
4	-1	7	3	-1	1	-10	4
1	-1	-4	6	-5	3	-7	3
-12	-11	0	0	-1	-9	-9	-12
-2	-1	-4	-9	-6	4	-11	0
-2	-1	-4	-9	-6	4	-11	0
-1	-8	0	1	-3	-2	-13	1
-4	9	6	-5	-8	2	-18	0
-4	9	6	-5	-8	2	-18	0
0	1	-2	0	4	0	13	4
3	4	3	2	0	3	-3	-2
1	11	14	2	-6	-2	-19	-6
1	11	14	2	-6	-2	-19	-6
3	3	3	4	-1	4	-12	9
0	5	-2	-2	1	-2	10	-2
16	5	9	-1	-10	0	-23	19
16	5	9	-1	-10	0	-23	19
2	-14	-13	0	-7	-9	-7	-7
7	13	4	-1	-11	-6	-32	0
-6	-4	0	1	6	7	12	2
-13	-27	-6	-1	-8	-3	-13	7
6	-2	0	5	11	14	10	6
-4	4	-3	-6	-14	-10	-27	-7
-4	4	-3	-6	-14	-10	-27	-7
5	3	6	2	1	12	-4	5
-3	-7	-8	-1	-15	3	-33	-1
-3	-7	-8	-1	-15	3	-33	-1
-4	6	-2	-3	-13	-8	-22	-4
-4	6	-2	-3	-13	-8	-22	-4
-4	6	-2	-3	-13	-8	-22	-4
-4	6	-2	-3	-13	-8	-22	-4
-4	6	-2	-3	-13	-8	-22	-4
-4	-6	-4	-3	-10	-11	-5	-2
-1	-2	-1	0	-8	-3	-11	0
-1	1	-1	-1	-9	-5	-29	-1
2	7	0	0	5	2	21	0
2	7	0	0	5	2	21	0
2	7	0	0	5	2	21	0
3	6	1	-2	-6	-2	-19	0
3	6	1	-2	-6	-2	-19	0
-2	5	-2	-2	-11	-2	-21	-1
-2	5	-2	-2	-11	-2	-21	-1
-2	5	-2	-2	-11	-2	-21	-1
1	2	2	-2	9	-1	37	-1
1	2	2	-2	9	-1	37	-1
-1	6	1	0	-6	-2	-22	-2
-1	6	1	0	-6	-2	-22	-2
-1	-3	-6	-2	5	10	16	0
-1	-3	-6	-2	5	10	16	0
2	7	16	2	4	1	11	3
-5	-23	-15	4	-4	-45	-15	-7
-5	-23	-15	4	-4	-45	-15	-7
-5	-23	-15	4	-4	-45	-15	-7
-5	-23	-15	4	-4	-45	-15	-7
-5	-21	-14	10	8	8	24	1
0	14	8	0	-16	3	-33	-2
0	14	8	0	-16	3	-33	-2
-1	-2	0	2	7	6	11	1
-5	-21	-9	0	-1	-2	-13	-5
-4	4	6	-4	-11	3	-30	2
0	4	-5	-5	-4	-11	6	5
0	4	-5	-5	-4	-11	6	5
-5	-12	-12	-4	-13	-18	-21	-18
7	17	14	2	-11	3	-30	9
5	30	18	-4	-1	3	1	5
5	30	18	-4	-1	3	1	5
5	30	18	-4	-1	3	1	5
8	17	8	-1	8	9	16	0
-5	-17	-5	0	-5	-4	-13	-1
2	5	-3	-3	2	-5	15	0
2	5	-3	-3	2	-5	15	0
2	5	-3	-3	2	-5	15	0
3	5	7	-2	-17	-39	-37	10
3	5	7	-2	-17	-39	-37	10
3	5	7	-2	-17	-39	-37	10
-5	-4	-5	-2	-1	15	7	-1
-2	-13	-6	-3	3	2	15	-4
-6	-12	-7	-2	3	2	-25	-4
-6	-12	-7	-2	3	2	-25	-4
0	0	-2	0	2	-8	-3	1
-1	-4	-6	1	7	6	35	1
-1	-4	-6	1	7	6	35	1
1	16	13	-3	-11	-4	-19	3
11	-2	6	8	13	3	55	11
7	25	14	-10	-16	-3	-29	9
3	3	2	-1	-9	-6	-31	-4
3	3	2	-1	-9	-6	-31	-4
-5	-16	-9	4	7	2	21	-6
0	-1	1	0	-6	3	-27	-8
0	-1	1	0	-6	3	-27	-8
3	-2	-3	-1	-9	1	-32	-3
0	2	0	-3	-3	-3	-14	-2
0	6	-2	-5	-14	-3	-31	-3
0	6	-2	-5	-14	-3	-31	-3
0	6	-2	-5	-14	-3	-31	-3
0	6	-2	-5	-14	-3	-31	-3
-4	-9	-6	3	-2	10	-16	-4
1	-1	0	0	-7	0	-24	-1
-6	-1	1	0	1	2	-5	-5
0	6	-8	-5	-1	2	-5	3
0	6	-8	-5	-1	2	-5	3
0	12	-7	-2	-7	0	-9	-1
0	12	-7	-2	-7	0	-9	-1
-3	-4	17	-6	-11	1	-31	2
-4	-8	-22	1	2	-1	8	-5
-5	-2	5	-1	-4	0	-22	0
7	5	0	4	5	6	5	-1
7	5	0	4	5	6	5	-1
7	5	0	4	5	6	5	-1
8	6	0	-2	1	-2	4	6
8	6	0	-2	1	-2	4	6
-14	-12	-9	-1	0	-16	-17	-8
-4	-4	-14	-6	-5	5	1	-8
-5	-9	0	-6	2	0	10	-7
6	8	-4	1	-7	-5	-26	1
2	-6	-4	1	0	5	14	5
-5	-15	0	4	-7	1	-35	-1
-5	-15	0	4	-7	1	-35	-1
2	1	8	-4	7	3	6	12
-12	-21	-9	-3	-10	-9	-21	-19
-2	5	4	-4	-5	1	-9	-5
-4	-11	-5	2	-5	4	-23	-6
-4	-11	-5	2	-5	4	-23	-6
-5	-5	-5	-3	-12	-8	-21	-9
-5	-5	-5	-3	-12	-8	-21	-9
-3	7	5	-7	-3	-7	2	-6
-3	7	5	-7	-3	-7	2	-6
0	-11	-12	-7	-9	-4	-19	1
2	3	1	-7	0	-2	-9	3
1	-3	-3	5	0	4	-14	-1
4	6	3	3	-5	-1	-10	2
4	6	3	3	-5	-1	-10	2
-7	2	0	-1	-8	-3	-18	-8
1	-3	-5	0	3	2	-2	1
2	1	8	1	-8	-5	-24	2
2	1	8	1	-8	-5	-24	2
2	-2	-5	-1	1	-2	1	2
-3	-1	-16	-7	-7	-5	-16	-4
-3	-1	-16	-7	-7	-5	-16	-4
-10	-7	7	9	5	-4	4	-9
-2	1	5	6	-8	0	-22	-1
-2	1	5	6	-8	0	-22	-1
2	-2	2	0	4	0	15	2
2	-1	-8	-2	-8	-1	-1	2
2	-1	9	7	8	-3	24	-6
4	4	-3	1	-11	-1	-12	0
4	4	-3	1	-11	-1	-12	0
2	2	9	10	12	4	18	1
2	2	9	10	12	4	18	1
2	2	9	10	12	4	18	1
-2	-3	-1	-3	-9	-9	-21	-1
-1	-4	-3	-3	-1	0	17	-3
3	4	4	3	3	5	-6	4
3	4	4	3	3	5	-6	4
6	35	19	-3	-12	-8	-32	0
-3	-4	1	5	7	-3	16	-1
-7	-14	-8	-5	-11	-4	-22	-4
-7	-9	-4	-3	-3	-3	-14	-2
-5	-4	4	9	3	1	-4	-2
3	-4	-2	-5	-8	-7	-14	1
1	-2	1	1	-3	6	-22	2
-2	-4	-10	-3	0	-4	11	0
1	4	4	7	0	1	-9	-1
0	-3	-21	-10	-5	-3	-1	0
-2	-2	0	2	-13	-4	-25	1
1	2	13	0	-3	1	-11	-2
3	3	12	3	12	-1	29	1
0	-8	-20	-7	-8	-6	-17	-3
0	-8	-20	-7	-8	-6	-17	-3
-2	-1	-2	7	-2	1	-7	-4
-2	-1	-4	-7	17	3	84	0
-2	-1	-4	-7	17	3	84	0
0	1	-7	2	-5	-2	-7	-1
-4	-10	-16	-10	-3	1	-20	0
-4	-10	-16	-10	-3	1	-20	0
-3	1	2	1	-12	-7	-17	-1
2	6	1	5	-5	-4	-18	6
2	6	1	5	-5	-4	-18	6
-5	0	1	-3	-9	2	-29	-2
-1	-1	4	2	-1	0	-14	-1
-1	-1	4	2	-1	0	-14	-1
-1	-1	4	2	-1	0	-14	-1
-1	-1	4	2	-1	0	-14	-1
-1	-1	-3	2	-7	0	-22	-2
5	6	8	4	-5	0	-24	2
-3	-4	1	2	0	4	-12	-2
3	6	1	0	-1	11	0	0
4	5	0	0	-4	-4	-15	1
4	5	0	0	-4	-4	-15	1
0	11	23	1	-3	-5	-9	-4
-5	-21	2	10	6	1	15	0
-5	-21	2	10	6	1	15	0
0	-3	-5	3	-2	1	-9	0
0	-3	-5	3	-2	1	-9	0
3	17	-18	-13	-16	-9	-25	-4
-1	-9	8	0	1	-4	-5	-2
-2	-3	7	-1	-3	-1	-8	0
-1	-10	-30	-9	-8	-5	-26	-2
0	4	16	22	11	4	2	0
-3	-10	12	14	1	3	-1	-3
-4	-5	-5	-6	-4	-12	-8	-3
1	-1	15	11	3	4	-8	-1
0	-5	-9	-3	-6	-4	-22	0
-1	-2	1	0	2	0	3	0
-1	-2	1	0	2	0	3	0
-1	-2	1	0	2	0	3	0
-1	2	2	-4	5	2	29	-2
-1	2	2	-4	5	2	29	-2
-1	1	-5	-15	-1	-1	-5	-3
-1	1	-5	-15	-1	-1	-5	-3
-1	1	-5	-15	-1	-1	-5	-3
1	-1	-7	5	4	1	39	-2
1	-1	-7	5	4	1	39	-2
1	6	-3	-2	1	-1	14	-1
1	6	-3	-2	1	-1	14	-1
0	3	3	3	-8	2	-10	1
2	1	9	1	-15	-1	-64	0
-1	-2	1	4	0	2	0	0
2	1	-2	7	-8	-1	-26	-2
-1	-4	1	1	16	5	14	0
-2	-1	-8	-6	-8	-2	-23	-3
-2	-1	-8	-6	-8	-2	-23	-3
-1	-4	-12	-12	-10	-5	-14	1
-3	-3	1	1	-14	-1	-20	-2
-3	-3	1	1	-14	-1	-20	-2
-3	-3	1	1	-14	-1	-20	-2
-3	-4	6	-6	-4	4	-29	-1
0	-1	-4	0	-3	-4	-10	-1
-1	3	21	8	1	2	-7	0
-3	1	6	5	-5	-2	-16	0
1	-1	-5	3	8	-1	15	0
0	-3	-2	2	-3	0	-9	-3
-1	3	4	-4	0	0	-22	-5
1	1	2	1	-3	-1	-12	2
1	1	2	1	-3	-1	-12	2
-1	4	0	6	5	-2	6	-4
-1	4	0	6	5	-2	6	-4
0	-2	-2	2	-3	1	-17	-1
0	-2	-2	2	-3	1	-17	-1
0	0	-4	-6	-11	-6	-25	-2
-5	-1	-6	-11	-6	-5	-21	-2
4	7	-7	-7	0	-7	-3	2
3	-3	8	10	-1	0	-21	0
-10	-8	1	-4	-7	2	-16	-9
1	2	6	6	-3	-1	-20	3
-3	-2	0	-8	-5	-1	-14	-1
-3	-2	0	-8	-5	-1	-14	-1
0	-4	-2	3	2	3	9	2
0	-4	-2	3	2	3	9	2
0	-3	-6	-3	-2	1	8	3
0	-3	-6	-3	-2	1	8	3
1	3	-9	-5	1	-3	13	-1
0	-2	-6	-9	-23	-6	-52	-2
-2	-1	9	-7	-10	1	-16	0
-1	0	8	0	-18	0	-76	-2
-1	-2	-5	-3	0	-1	3	-1
-1	-1	-1	3	0	0	-10	-1
-1	0	-4	-3	9	2	35	0
-1	0	4	1	-7	1	-31	-1
0	-1	-1	-10	0	-1	5	-1
0	-1	-1	-10	0	-1	5	-1
-1	-1	1	5	-1	-1	-12	-3
0	-1	2	2	3	0	-5	-1
0	-1	2	2	3	0	-5	-1
6	33	8	-10	-10	-2	-22	3
6	33	8	-10	-10	-2	-22	3
-1	5	-10	-4	3	0	2	1
1	5	-4	-2	-3	-2	-8	-2
-2	-2	7	9	-4	-4	-18	-1
-3	-7	-3	2	-9	-3	-22	-3
-2	-4	-5	-5	-5	0	-9	0
-2	-4	-4	0	-13	-2	-41	-2
1	0	-7	-5	-4	-2	-2	0
-1	-4	-4	-9	-2	4	-10	2
-2	-4	4	6	-3	0	-16	2
1	2	-3	3	-1	-3	-5	-1
1	2	-3	3	-1	-3	-5	-1
0	-3	-18	-9	-16	-1	-29	0
-1	-1	11	0	3	0	-7	-3
-2	1	9	5	-4	0	-18	-1
1	-1	-3	-2	-10	-3	-17	0
-1	0	-3	5	-3	-2	-16	0
-2	1	4	2	-9	1	-31	0
-2	-1	-5	-5	0	0	-1	-2
0	0	4	3	-7	-3	-32	-1
0	0	4	3	-7	-3	-32	-1
0	1	2	3	-1	-1	-11	-1
1	-1	-3	3	-1	-1	13	0
0	1	21	7	-7	3	-41	1
-2	1	6	-2	-3	-1	-8	-2
-2	-5	-11	-11	-11	-4	-23	-4
-2	-5	-11	-11	-11	-4	-23	-4
0	-1	-5	-1	-3	-4	-16	1
-4	-4	6	3	-8	-1	-32	-1
-2	3	-4	-5	-1	-3	-9	-2
3	2	-2	-2	-4	0	-16	0
0	-5	-7	4	-3	-1	-16	-3
0	3	-4	1	-1	-2	0	0
-1	-3	0	4	-6	-1	-25	-2
-1	-3	0	4	-6	-1	-25	-2
-1	-3	0	4	-6	-1	-25	-2
-1	-3	0	4	-6	-1	-25	-2
-2	-3	-2	-4	14	3	63	-6
-2	-3	-2	-4	14	3	63	-6
-3	-2	-4	-4	-5	-14	-3	-4
1	0	5	4	-20	1	-80	0
0	6	-2	-14	-16	6	-37	-4
-1	-4	-3	-1	-4	-7	0	4
0	-1	0	5	1	-2	10	2
0	-1	0	5	1	-2	10	2
-1	-5	-3	2	8	-4	15	-1
-1	-1	-2	4	-13	-6	-47	-5
-4	-4	-4	-5	-2	-2	-7	-4
8	10	10	11	6	1	-1	3
8	10	10	11	6	1	-1	3
2	1	3	-2	-10	-2	-39	-3
3	7	3	-6	11	7	26	3
-3	2	0	-3	-12	-3	-31	1
4	6	3	6	9	5	20	2
4	6	3	6	9	5	20	2
-3	-1	1	2	-6	2	-11	-1
-1	1	1	6	1	0	-3	1
-3	-7	4	0	-5	1	-25	0
-2	-5	3	0	-4	0	-15	0
-3	-2	-3	-6	-3	-2	6	-2
-3	-2	-3	-6	-3	-2	6	-2
-2	-3	-3	1	-6	-1	-23	-1
0	0	-5	-10	-8	-1	-24	-1
-4	-3	6	3	-6	-2	-26	-3
0	1	-2	3	4	0	11	0
0	1	-3	-7	-8	-4	-16	-2
-4	-3	-4	-4	-8	2	-23	0
-4	-3	-4	-4	-8	2	-23	0
-2	-3	0	0	-7	-2	-23	-3
-2	1	11	7	4	1	10	0
-2	1	11	7	4	1	10	0
0	-1	-4	-3	-6	-1	-18	-1
0	-1	-4	-3	-6	-1	-18	-1
-5	-5	4	4	-3	1	-22	0
-5	-5	4	4	-3	1	-22	0
-5	-5	4	4	-3	1	-22	0
0	0	-1	-2	-6	1	-22	0
1	2	-1	1	17	-1	81	-1
-2	1	-4	-10	-3	-2	1	1
1	0	-3	0	-9	0	-28	-1
-2	0	1	5	-5	-2	-31	1
-2	0	1	5	-5	-2	-31	1
-1	-1	-4	-9	-8	-4	-13	-1
-1	-1	-4	-9	-8	-4	-13	-1
-1	-1	-3	-5	-9	-2	-20	-1
2	4	-5	1	1	-1	-15	0
-2	0	3	-1	0	1	-19	-2
1	0	-1	0	-2	0	-5	-1
2	-2	-8	-2	-13	-4	-29	-1
-1	0	5	2	-9	-1	-36	-1
-1	0	5	2	-9	-1	-36	-1
2	-2	-4	-2	-8	-1	-16	0
0	3	6	3	-6	2	-20	0
-1	-1	2	-3	-5	-2	-10	-2
-1	-1	2	-3	-5	-2	-10	-2
1	1	1	-2	-9	-1	-28	-1
-2	-1	-5	-1	-2	0	-7	0
0	0	-4	-4	-2	0	-1	0
0	0	-4	-4	-2	0	-1	0
0	-1	-2	-8	0	1	-9	1
-1	-1	3	3	-5	-1	-18	-2
-2	-3	0	-4	-4	-3	-17	-3
0	0	8	6	1	3	-4	-1
-1	1	1	0	-7	-1	-14	0
0	0	-1	0	-5	-1	-10	0
-3	-2	-4	-6	-6	-3	-11	-1
-1	2	4	-2	-8	-3	-24	-2
-3	-2	-2	2	-7	0	-11	2
-3	-2	-2	2	-7	0	-11	2
2	-2	1	3	2	1	0	0
2	-2	1	3	2	1	0	0
4	9	3	4	-2	0	-17	2
-5	-10	-7	-2	-3	-1	-11	-4
-5	-7	-13	-7	-7	-2	-14	-1
-5	-7	-13	-7	-7	-2	-14	-1
-5	-7	-13	-7	-7	-2	-14	-1
-5	-7	-13	-7	-7	-2	-14	-1
-1	-4	-11	-12	16	-3	85	-5
0	2	3	5	23	4	62	1
0	2	3	5	23	4	62	1
-2	-2	-3	0	-7	-2	-35	-1
-2	-2	-3	0	-7	-2	-35	-1
0	0	-2	4	-8	-1	-24	-2
1	0	0	-2	3	0	18	0
-3	-2	4	4	-7	-1	-12	1
-2	-2	4	10	-2	-2	-10	-1
-2	-2	4	10	-2	-2	-10	-1
-2	-2	-3	-7	-12	-2	-25	-1
2	3	-1	0	9	0	16	0
-1	-2	-3	-5	-3	-1	-7	-2
-1	0	1	-1	-7	1	-17	1
-1	0	-8	-9	-1	-2	6	-1
1	4	3	3	-2	-1	-9	-1
1	4	3	3	-2	-1	-9	-1
1	4	3	3	-2	-1	-9	-1
1	1	5	5	-7	0	-25	0
1	1	5	5	-7	0	-25	0
-1	1	-1	-2	-1	-1	-5	-2
1	1	2	-1	-5	-1	-16	0
0	0	-6	-5	-1	-2	4	-2
1	-1	2	1	-5	-3	-11	-1
1	-1	2	1	-5	-3	-11	-1
-1	1	-1	-1	-1	-3	9	-1
-1	1	-1	-1	-1	-3	9	-1
-1	1	-1	-1	-1	-3	9	-1
-2	2	3	0	-9	-3	-14	0
-2	2	3	0	-9	-3	-14	0
1	0	-1	-3	-10	-2	-21	1
1	-2	-1	2	4	-1	13	-1
0	0	0	2	-6	-1	-12	-1
0	0	0	2	-6	-1	-12	-1
0	0	0	2	-6	-1	-12	-1
1	-1	-2	-1	-1	-1	-6	1
1	-1	-2	-1	-1	-1	-6	1
-2	-2	-5	-5	0	-4	24	0
-2	2	9	9	-4	1	-23	1
-2	2	9	9	-4	1	-23	1
-1	-1	-8	-11	10	-3	57	-1
-1	-2	1	0	12	-1	43	-1
0	-2	-1	-3	9	0	27	-1
0	0	2	1	-14	7	-62	0
-7	-17	-6	0	0	-4	18	-5
-1	-2	1	-4	-15	0	-30	0
0	4	-1	-2	-7	-1	-22	1
2	1	2	-1	0	1	6	0
12	18	7	5	-9	0	-28	4
12	18	7	5	-9	0	-28	4
-3	-4	-2	-3	-7	-4	-26	-3
0	1	4	1	-3	0	-15	0
-3	-2	-3	-3	-1	-1	2	-1
-2	2	3	5	-5	0	-12	-1
-5	-9	-3	2	-6	-4	-27	-5
-6	-5	2	2	-14	-10	-27	-10
-6	-5	2	2	-14	-10	-27	-10
-5	-19	-8	-1	8	12	6	-5
-5	-19	-8	-1	8	12	6	-5
-5	-19	-8	-1	8	12	6	-5
2	6	1	0	3	1	6	2
2	6	1	0	3	1	6	2
2	6	1	0	3	1	6	2
0	-2	-6	-5	7	-1	21	3
-4	-21	-1	3	-1	1	-11	-2
6	18	9	-8	-20	-25	-21	2
-4	-10	-1	-6	-5	7	-31	3
4	12	-1	0	-5	-1	-7	5
4	11	-14	-15	-8	-3	9	1
-13	-30	-3	-1	-2	0	-27	-3
-3	-1	-7	-4	1	3	-6	-5
-3	-1	-7	-4	1	3	-6	-5
-7	-17	-9	-7	-23	-9	-24	0
-7	-17	-9	-7	-23	-9	-24	0
-15	-29	-12	-7	-8	3	-16	-7
6	10	16	8	8	4	-7	1
6	10	16	8	8	4	-7	1
1	5	1	7	2	-1	-8	0
1	5	1	7	2	-1	-8	0
1	5	1	7	2	-1	-8	0
-2	-8	-11	-4	15	-4	80	-6
-2	-8	-11	-4	15	-4	80	-6
-2	-6	-6	-4	-7	-2	-10	-1
1	4	0	0	-5	-1	-29	1
-2	0	-2	3	-14	-5	-66	-8
0	-2	-2	-2	3	2	15	-2
0	5	0	1	3	-1	7	2
-1	-4	-2	-9	-16	-11	-22	8
-1	-4	-2	-9	-16	-11	-22	8
-1	-4	-2	-9	-16	-11	-22	8
-1	-4	-2	-9	-16	-11	-22	8
1	5	12	5	-7	-2	-36	12
-1	2	2	3	4	5	4	0
2	1	2	0	-7	7	-31	-1
1	0	1	1	1	-2	5	0
2	3	3	1	1	4	0	-3
0	-3	1	1	-11	-9	-13	4
-5	-5	2	-2	4	-4	9	-9
-2	0	-6	3	-3	0	-13	-6
-2	0	-6	3	-3	0	-13	-6
-2	0	-2	0	-7	3	-22	-6
-2	0	-2	0	-7	3	-22	-6
1	0	-3	0	3	-9	9	2
1	0	-3	0	3	-9	9	2
3	2	1	-4	-5	-4	-11	1
1	1	-2	0	7	-4	17	-3
-2	1	1	-1	-6	7	-15	2
-2	1	1	-1	-6	7	-15	2
-1	-5	-7	-6	-8	-30	-3	0
-7	-16	2	-1	-4	-9	-4	-5
2	10	9	-6	-6	9	-15	2
1	-9	2	4	-3	4	-14	0
1	0	-4	-3	-2	0	0	-2
1	0	-4	-3	-2	0	0	-2
2	5	-7	-5	-2	-3	-5	-1
2	5	-7	-5	-2	-3	-5	-1
-2	-1	14	4	1	10	-11	1
-2	0	-6	4	-8	-1	-12	-7
-2	0	-6	4	-8	-1	-12	-7
-2	-3	35	8	3	3	-8	-1
-2	1	14	3	-8	6	-20	1
1	1	-20	-6	-3	-5	-7	-1
3	9	13	8	4	17	0	1
-4	-6	21	2	-5	-6	-13	-5
0	-3	-13	-4	0	-11	4	-1
0	1	2	2	-5	-5	-12	-2
0	-3	-8	-5	-1	4	-4	0
-1	0	5	-1	1	-1	3	1
-2	0	-6	0	-7	-3	-12	-3
-2	-4	-5	-1	-3	-4	-4	-3
-2	-4	-5	-1	-3	-4	-4	-3
-1	1	4	3	-2	-3	-5	-1
-2	-2	-5	-2	-5	-1	-9	-1
-1	1	2	1	-8	-3	-13	-2
-1	0	-1	0	1	1	-2	1
-1	3	-5	-3	3	1	9	0
-4	1	4	2	-4	-2	-7	-7
0	-3	-7	-6	-2	0	0	1
-2	-4	4	1	0	6	-10	-1
-1	-1	0	1	-5	-12	-17	-4
0	0	-3	2	-2	-2	-2	0
0	-2	-6	-5	-8	6	-15	2
0	-2	6	2	1	-1	1	-3
0	-2	6	2	1	-1	1	-3
1	-2	1	-1	-8	1	-14	1
1	-2	-3	-5	-4	-2	-12	0
-2	-1	-4	2	1	-2	0	-1
0	1	13	7	-8	6	-28	2
0	-2	-9	-7	-7	-7	-1	2
-1	-1	-6	-4	-7	2	-10	0
-1	-1	-6	-4	-7	2	-10	0
-3	-4	1	-2	0	-2	2	-4
-3	-2	-9	-6	-21	-7	-45	-3
0	-1	-2	0	2	2	2	0
0	-1	-2	0	2	2	2	0
0	-1	-2	0	2	2	2	0
0	4	13	6	-3	2	-17	1
-1	-3	-2	-3	-1	-1	2	0
-2	1	-1	-4	-17	0	-40	1
1	-1	9	7	1	-3	-6	0
-2	-3	-11	-9	-13	-12	-17	-1
0	-1	-9	-9	-4	-2	-19	1
2	2	9	8	6	11	6	-1
2	2	9	8	6	11	6	-1
-1	2	8	3	-6	2	-26	-4
0	3	6	1	9	5	27	1
1	-1	-2	0	1	-9	-5	1
-2	-2	-5	-5	-6	-2	-16	1
-2	-2	-5	-5	-6	-2	-16	1
0	0	0	3	2	11	-4	1
0	0	0	3	2	11	-4	1
-1	1	3	-1	-4	-2	-14	0
0	-4	-5	2	8	7	4	-1
-2	0	6	-2	-14	0	-39	-5
-4	-1	-7	-5	-5	-2	-16	-5
-2	-2	-5	-3	2	-6	-7	-2
-2	2	8	3	-8	-2	-23	0
-1	-2	3	3	1	6	-2	3
-1	-3	-10	-5	-7	-3	-10	2
-2	-1	8	7	-5	-4	-21	0
-1	-1	0	-1	3	-1	8	-1
0	-1	-2	3	-8	-5	-20	-2
0	-1	-2	3	-8	-5	-20	-2
0	-1	-2	3	-8	-5	-20	-2
1	2	6	-3	-7	0	-20	0
0	-2	-10	-3	-1	-5	10	0
0	-2	-10	-3	-1	-5	10	0
1	2	5	4	-4	2	-17	0
-1	-3	-7	-2	4	3	16	-2
-2	-3	-5	-2	-8	-5	-16	-5
0	2	7	0	-4	-6	-13	-3
-1	-4	-3	-1	1	-1	10	0
-1	-4	-3	-1	1	-1	10	0
-1	-1	-7	-6	-7	-4	-18	-1
0	1	8	4	15	-2	26	0
0	1	8	4	15	-2	26	0
-2	-4	-8	-1	3	-15	22	-1
-1	0	2	3	-11	-4	-21	-2
1	-2	0	-1	-4	6	-14	0
1	-2	0	-1	-4	6	-14	0
-1	4	9	2	-6	2	-17	0
-1	-2	0	-2	-5	1	-20	-1
0	1	4	2	3	6	3	-1
-3	-4	-11	0	-10	-6	-15	-6
-2	-2	-2	-3	-7	-3	-18	-4
4	5	13	5	1	9	-13	1
1	0	6	5	-3	8	-12	2
0	-3	-11	-9	-6	-7	-1	0
2	2	-1	0	-5	-2	-15	-1
-3	-1	1	-1	-3	0	-13	0
-3	-1	1	-1	-3	0	-13	0
0	-1	-1	-3	-6	-4	-12	0
-2	0	-4	-4	-4	-2	-10	0
-1	0	1	4	-1	2	-4	2
-1	-3	-12	-6	-9	-2	-15	-1
-1	-3	-12	-6	-9	-2	-15	-1
0	-3	1	5	-4	1	-11	2
-3	0	3	1	-4	-6	-22	-3
-1	0	-4	-2	-1	5	2	-1
-1	0	2	0	-8	-1	-17	0
-2	1	4	2	-7	-6	-19	-1
0	-3	-5	-4	-9	-1	-17	-1
1	0	0	0	-4	2	-18	1
-2	-2	2	-2	1	-1	-3	-4
-2	-2	2	-2	1	-1	-3	-4
0	3	-3	0	-3	-4	-6	-1
0	3	-3	0	-3	-4	-6	-1
-1	2	6	1	-6	3	-18	-1
0	2	-2	-2	-1	-1	-9	2
-1	-1	6	2	-1	-3	-5	0
0	-2	-5	-3	-7	-2	-18	-1
2	0	-4	-1	-2	1	-2	-1
1	1	-1	-1	-6	8	-13	3
1	1	-1	-1	-6	8	-13	3
-2	-2	1	-5	-6	-10	-9	-2
-2	-2	1	-5	-6	-10	-9	-2
0	2	-1	0	-2	0	-6	-1
1	-1	-2	1	-5	0	-17	-2
1	-1	-2	1	-5	0	-17	-2
1	2	0	-2	0	2	-5	1
-1	2	3	3	1	-1	1	-3
-2	-2	7	1	-3	-4	-8	0
-2	-2	7	1	-3	-4	-8	0
-1	0	-9	-4	-6	0	-14	-1
-2	-3	-5	-6	-3	-1	-7	-3
0	-2	-6	-2	-5	0	-10	-2
0	2	8	6	-6	1	-23	0
0	-2	-5	-4	-1	1	-3	1
-1	0	4	2	-6	0	-17	-2
0	-2	3	2	0	1	-8	1
-1	-1	-1	-2	-4	1	-11	0
-1	-2	-7	-2	-6	2	-18	1
-1	-4	3	-4	1	4	2	1
-1	-4	3	-4	1	4	2	1
-3	-4	3	1	-6	-1	-14	-1
0	-1	-7	-6	-9	-2	-16	1
0	-1	-7	-6	-9	-2	-16	1
-1	-1	0	3	1	0	-18	-3
-1	3	8	2	-1	-2	-2	1
0	-1	-3	-1	-5	-2	-13	0
0	1	1	2	3	-1	4	0
-1	-1	2	-1	-5	-2	-16	-2
-1	-3	-5	-5	-4	3	-12	-2
0	0	-5	-4	-3	-10	7	1
-2	4	5	6	-2	4	-17	-4
-2	4	5	6	-2	4	-17	-4
-2	-1	10	3	-5	2	-17	-3
-2	-1	10	3	-5	2	-17	-3
1	2	-8	-4	6	-2	14	-1
1	2	-8	-4	6	-2	14	-1
-1	0	4	2	-5	1	-16	-2
0	-1	-2	-3	6	-1	17	0
0	-2	-6	-4	-7	-1	-17	-2
-1	-2	-1	-2	-7	-2	-19	-2
-2	2	0	4	7	4	15	0
-2	-1	1	0	-7	-6	-16	0
1	1	-1	5	5	1	19	2
1	0	4	0	-8	-3	-19	0
-2	2	3	1	-6	-2	-18	-3
0	-1	2	2	3	-1	7	2
0	-1	2	2	3	-1	7	2
1	2	-4	-4	-10	-3	-18	-1
-1	0	-1	-2	4	-2	17	-1
-1	-1	6	2	-6	3	-22	4
-1	1	5	2	-3	1	-16	-1
-1	-1	-3	0	1	-2	3	-2
-2	-2	-3	-4	-10	-12	-24	-3
-2	-1	5	3	-3	-3	-17	-1
1	2	-2	0	-8	3	-16	5
1	2	-2	0	-8	3	-16	5
1	2	-2	0	-8	3	-16	5
0	-1	-6	-1	-7	-6	-18	-4
0	-1	-6	-1	-7	-6	-18	-4
0	0	-3	-4	-6	1	-14	0
0	0	-3	-4	-6	1	-14	0
-2	3	-3	-3	-6	-3	-15	-7
3	1	-3	-4	9	1	28	-3
1	-4	0	5	-3	-1	-9	4
1	-4	0	5	-3	-1	-9	4
1	0	1	0	-4	2	-14	2
-1	2	5	-1	-7	-8	-19	-1
-3	-1	-3	0	5	11	6	-7
-3	-1	-3	0	5	11	6	-7
1	0	4	5	-5	-7	-13	-11
2	0	1	0	11	3	34	5
0	5	-4	-4	-3	8	-14	-2
2	0	-9	-2	-4	-8	-9	5
-5	-8	7	1	0	-4	1	-4
-4	-8	-7	-4	-8	-3	-20	-3
-1	0	-3	0	4	3	10	-3
0	0	-5	-3	-8	-15	-11	1
2	5	8	5	-1	3	-10	1
0	2	-4	-2	0	-1	4	2
-4	-5	0	0	-12	-3	-31	-6
-1	-1	2	-1	-2	2	-4	0
-2	-3	-3	0	4	4	12	3
1	-1	1	-1	1	2	-9	1
1	1	1	-3	-3	2	-3	2
-3	-3	-1	-3	-11	-5	-27	-1
-1	1	-3	2	4	2	-2	1
0	0	2	-1	1	0	9	-3
-2	-5	3	0	-7	-1	-26	-1
0	0	-3	-3	1	2	-6	1
0	0	3	0	-3	3	-17	-2
-1	0	-2	0	-10	0	-27	1
0	1	0	-1	-1	0	-16	-1
0	1	-3	-3	-3	-3	1	-1
2	1	8	5	2	-2	13	1
1	2	3	-3	-6	-1	-2	0
0	-2	-2	2	-7	-3	-18	0
0	-2	-2	2	-7	-3	-18	0
-3	-3	-6	-6	-2	-2	-3	-2
0	4	5	2	-2	0	-5	-1
-3	-3	-4	-1	-3	-4	-10	-1
-3	-3	-4	-1	-3	-4	-10	-1
1	-2	-1	0	3	2	6	0
1	-2	-1	0	3	2	6	0
-1	0	0	0	0	1	-1	-1
0	0	-5	-1	1	1	3	1
0	0	1	-2	-2	-3	-1	-1
0	0	1	-2	-2	-3	-1	-1
-3	-3	-8	-3	1	1	7	-3
0	-1	-2	-3	-2	-3	4	-1
0	-2	-4	-3	4	-3	9	0
-1	0	4	-1	-5	-3	-7	0
-1	-1	-5	-2	-6	1	-19	0
-1	-1	-5	-2	-6	1	-19	0
-1	-2	1	0	-1	-1	-5	-2
0	2	-1	1	-6	0	-19	-2
0	-3	-1	-1	6	-1	9	-1
2	0	-1	-1	-1	-1	-4	0
0	1	0	2	-9	1	-32	-1
-1	0	-5	0	3	1	7	0
-2	0	2	-2	-5	0	-8	1
-1	0	-2	0	7	1	18	-1
-4	-2	6	2	-7	-5	-20	-3
0	-2	0	-3	-4	-2	-15	-1
0	-2	0	-3	-4	-2	-15	-1
0	-2	0	-3	-4	-2	-15	-1
0	-3	-4	-4	7	1	13	0
1	-1	-1	-1	-5	1	-14	0
1	-1	-1	-1	-5	1	-14	0
-1	-3	-3	-4	-3	-7	1	-2
-1	-3	-3	-4	-3	-7	1	-2
1	-2	-2	0	-7	-2	-26	-2
1	1	2	-1	2	-2	12	-1
-2	1	-1	0	-9	0	-30	-1
-2	1	-1	0	-9	0	-30	-1
1	-2	1	0	-2	1	-3	-1
1	-2	1	0	-2	1	-3	-1
1	-1	1	2	9	-2	21	-1
-3	-2	-4	-1	-6	1	-23	-1
-2	-4	-3	-2	-5	0	-15	0
1	3	3	-1	-1	0	-8	0
-1	0	-4	0	-2	1	-5	-2
0	-1	0	0	-6	-1	-20	-2
0	-1	0	0	-6	-1	-20	-2
-2	-1	4	0	-9	0	-32	-1
0	0	6	0	-8	-2	-25	1
-1	1	7	4	0	0	-8	0
0	0	-3	-2	-7	-2	-25	-3
0	0	-3	-2	-7	-2	-25	-3
0	0	-3	0	-7	0	-23	1
0	0	-3	0	-7	0	-23	1
-2	-2	-1	-4	-4	-1	-12	-2
0	-1	3	1	-5	-1	-20	0
-1	-1	0	-2	-8	-2	-25	-1
0	0	-2	0	7	0	18	0
-1	0	1	-3	-7	1	-24	0
-1	-5	-5	-6	-2	-2	-6	-1
-1	-5	-5	-6	-2	-2	-6	-1
0	0	-1	-1	-8	-2	-18	-1
-1	-1	0	1	-3	0	-17	-2
-1	2	5	1	-8	0	-23	0
-2	-2	3	1	-3	1	-14	-1
-2	1	0	0	0	-1	6	0
0	1	-5	-3	-5	-1	-12	1
0	-2	0	0	-4	-1	-17	0
0	1	-1	-2	-5	-2	-18	-1
-1	0	-3	0	1	0	-4	0
1	-1	0	0	2	2	7	0
1	-1	0	0	2	2	7	0
0	-3	5	-1	-2	2	-9	1
0	-2	-1	3	9	-1	29	0
1	2	-3	-1	-9	-1	-23	-3
-1	-2	-3	-5	-3	-2	-18	-1
-2	-1	-1	-2	-3	-3	-8	-1
-2	5	2	-2	-2	-1	-8	1
-2	5	2	-2	-2	-1	-8	1
-2	5	2	-2	-2	-1	-8	1
1	1	0	3	-7	0	-24	-2
-1	-3	-6	-6	-6	-3	-20	0
-1	0	1	0	-11	-2	-26	-1
-2	-6	4	8	2	0	-2	-2
-2	-6	4	8	2	0	-2	-2
-1	-2	-11	-7	-12	-3	-31	1
-2	-6	-8	-2	3	-1	6	-2
-3	-3	-8	-5	-8	-2	-16	-2
0	-5	-4	-3	8	3	19	2
0	-5	-4	-3	8	3	19	2
0	4	7	0	-1	-1	-7	-2
0	-4	3	2	8	4	-6	0
0	-4	3	2	8	4	-6	0
-4	-5	-3	0	-5	-3	-11	-2
0	-5	-1	-2	0	1	7	1
0	1	6	4	-4	0	-19	-1
0	-2	-5	-4	0	-1	-6	0
-2	-2	1	2	-9	0	-19	0
-2	-2	-3	-3	-5	-3	-15	-1
-2	-2	-3	-3	-5	-3	-15	-1
-1	-2	-7	-3	-4	0	-23	-2
-2	-1	1	-5	-11	-1	-26	0
1	0	5	6	2	-2	2	-1
-3	0	1	-5	-11	-2	-25	-2
-1	-2	-1	3	4	0	8	0
-1	-2	-1	3	4	0	8	0
-2	2	9	9	-7	1	-23	0
1	-2	0	1	2	2	5	1
1	4	7	-2	-11	0	-27	-1
-1	-3	4	1	4	2	-8	0
-1	-3	-13	-7	3	-5	9	1
3	4	-1	2	-1	0	-3	0
1	-1	0	1	-4	-1	-22	-2
0	2	1	-2	-11	-1	-23	1
0	2	1	-2	-11	-1	-23	1
0	-3	-4	-5	3	0	11	0
0	-3	-4	-5	3	0	11	0
-1	-1	5	1	-8	0	-20	0
-2	-4	-4	-3	3	-1	9	-2
0	3	4	3	-5	0	-22	-1
0	3	4	3	-5	0	-22	-1
-3	-3	-6	-4	-4	0	-10	-1
1	3	-1	0	-7	0	-11	0
-2	-2	-2	-2	1	0	2	-1
1	-2	1	-2	-11	-1	-24	-3
0	-2	0	3	-6	1	-16	1
0	0	-2	1	7	1	15	-1
-1	-1	-2	-2	-5	-1	-15	-2
-1	-1	2	1	-5	-2	-16	-1
-1	-1	2	1	-5	-2	-16	-1
-2	-4	-6	0	-4	-3	-18	1
-1	0	-3	3	8	4	14	0
-1	0	-3	3	8	4	14	0
1	-1	-2	-1	-3	0	-20	-2
1	-1	-2	-1	-3	0	-20	-2
0	-6	-6	0	-1	-1	3	-2
-1	-1	3	-1	-2	-1	-10	0
0	-2	0	-1	4	-1	12	-1
1	2	4	2	-4	1	-6	1
1	1	5	4	0	-3	-11	-1
-1	-3	-4	-7	-11	-3	-20	1
-1	-3	-4	-7	-11	-3	-20	1
-2	-3	-1	0	4	0	14	-1
-2	-3	-1	0	4	0	14	-1
0	3	5	4	-2	2	-12	-1
0	3	5	4	-2	2	-12	-1
-3	-1	-8	-4	-10	-3	-21	0
-3	-2	1	-2	-6	-2	-16	0
-1	0	-7	1	6	1	11	1
-1	0	-1	0	-2	-1	-9	0
-1	-3	1	-4	-6	-1	-15	-1
-1	-3	1	-4	-6	-1	-15	-1
-1	0	1	-1	-2	2	-11	-2
0	2	-2	-1	1	-1	0	-2
1	1	-7	-5	-6	-2	-14	0
0	1	2	-1	-6	-2	-11	-1
0	1	-2	-1	-1	1	-2	1
-1	-3	0	-1	-8	-1	-23	-1
-1	-1	-3	0	-2	-1	1	0
-1	-1	-3	0	-2	-1	1	0
-1	-1	-2	-2	1	1	-6	-1
-1	-1	-2	-2	1	1	-6	-1
2	3	6	5	-3	2	-21	0
1	-1	1	2	-3	-1	-12	1
-1	1	-3	-2	-7	-3	-14	0
1	3	2	6	2	2	-7	0
-2	1	5	1	-1	0	-5	0
-1	2	-1	-2	-7	-2	-18	0
-1	2	-1	-2	-7	-2	-18	0
-1	1	7	2	-4	-3	-16	0
-2	-2	-4	-3	-3	-3	-3	-1
0	1	-5	-2	3	1	-4	-1
0	1	-5	-2	3	1	-4	-1
0	-2	-5	0	-8	-3	-18	-1
-1	-3	4	-4	-5	0	-13	0
-2	-1	1	0	-8	-3	-18	-3
0	0	-5	-1	-5	-1	-11	-2
0	-2	-3	-3	1	1	4	-1
-2	-3	1	0	-7	-1	-17	0
0	-1	-4	-1	-3	2	-9	-1
-1	-2	6	0	-5	-1	-18	1
-1	-1	-2	-5	-4	-1	-11	0
1	1	0	2	6	2	10	1
-1	-3	-7	-5	-7	0	-6	-1
0	-1	-3	-2	-4	-1	-18	-1
0	3	7	6	3	0	-5	0
-1	0	6	4	-7	0	-17	-1
1	1	2	-2	3	-1	13	-1
1	1	2	-2	3	-1	13	-1
1	0	-1	0	-3	1	-13	2
-1	1	-6	-2	1	2	1	0
-1	1	-6	-2	1	2	1	0
-2	-2	2	0	-1	-1	-4	-1
-1	0	0	1	4	0	10	0
-2	-2	-1	-5	-9	0	-13	-1
-2	-2	-1	-5	-9	0	-13	-1
-1	1	7	2	-9	-1	-23	-2
-1	1	7	2	-9	-1	-23	-2
0	-3	-6	-7	5	-1	16	-2
0	-3	-6	-7	5	-1	16	-2
-2	0	-3	1	-8	-1	-18	1
-1	0	-7	-5	3	1	9	0
0	-3	1	0	-7	-2	-16	0
1	1	1	0	-5	-2	-10	0
-2	-1	-3	-1	5	-1	18	3
-2	-5	1	0	-4	-2	-14	1
-1	1	-3	0	1	-3	4	-3
-1	2	7	3	-7	0	-26	-4
-1	-2	0	-2	-5	1	-14	-3
0	-1	0	2	4	-1	15	-1
-1	-1	3	-2	-8	-2	-13	-1
1	4	0	1	-5	0	-15	-1
1	4	0	1	-5	0	-15	-1
-2	2	-3	-4	-6	-2	-16	-4
2	-1	1	1	-5	-2	-20	-1
0	-2	-7	-3	5	0	16	1
-1	-1	-3	-2	-7	-2	-20	1
-1	-1	-3	-2	-7	-2	-20	1
0	-1	2	1	-3	-1	-1	1
-2	2	-5	-2	-6	-1	-16	-1
-1	-1	-3	-2	4	0	16	-1
1	2	7	2	-4	0	-16	1
0	2	-1	-1	-7	0	-18	-2
0	2	-1	-1	-7	0	-18	-2
0	0	2	1	-7	-1	-20	-2
-1	-2	1	-1	2	-4	8	-2
-1	-2	1	-1	2	-4	8	-2
0	2	6	3	-4	-1	-13	0
0	2	6	3	-4	-1	-13	0
0	-1	-2	-4	-9	0	-20	-1
-1	-1	-1	-1	-7	1	-19	-3
-3	-2	-7	-4	1	-2	8	-2
-2	-1	2	-1	-5	-2	-9	-1
0	1	3	2	-10	2	-26	3
-2	-1	-2	-4	-15	-7	-28	-2
0	0	0	1	-5	-2	-18	1
-1	0	-3	0	0	1	4	-1
0	1	2	1	-6	4	-17	1
-2	-4	-4	-5	-4	-3	-11	1
-2	-4	-4	-5	-4	-3	-11	1
2	1	2	3	-5	12	-18	1
3	2	7	7	10	-1	1	2
3	2	7	7	10	-1	1	2
4	5	1	4	4	17	5	2
4	5	1	4	4	17	5	2
-5	-6	-2	-2	-19	-5	-29	-3
-5	-3	-2	-2	2	6	-7	-1
-1	1	-2	1	-3	-3	-5	-3
7	8	5	4	9	31	-8	1
-1	-6	-18	-14	-31	-57	-10	-1
-2	5	24	14	14	36	-20	5
-2	5	24	14	14	36	-20	5
-5	-4	-8	-3	-8	-6	-7	-10
-5	-4	-8	-3	-8	-6	-7	-10
6	8	-3	-3	5	8	2	1
6	8	-3	-3	5	8	2	1
-3	-5	-8	-7	-34	-17	-12	-2
8	4	-7	-6	-5	-28	-8	2
-9	-11	3	-1	22	1	-16	-4
-9	-11	3	-1	22	1	-16	-4
4	3	-4	-1	-9	-2	4	1
2	3	4	-2	-6	-2	-21	2
2	3	4	-2	-6	-2	-21	2
0	4	5	7	-3	2	-5	-3
6	3	-9	-7	11	24	23	11
6	3	-9	-7	11	24	23	11
-11	-6	0	2	-7	-6	8	-9
-11	-6	0	2	-7	-6	8	-9
1	0	1	-1	2	-6	21	1
1	0	1	-1	2	-6	21	1
2	-3	-6	-4	1	-8	3	0
2	-3	-6	-4	1	-8	3	0
-1	-1	6	0	-17	0	-15	2
2	3	7	2	-6	-7	8	2
1	2	1	-1	1	9	-19	-2
-1	-3	-6	-6	-11	-4	0	-2
-1	-3	-6	-6	-11	-4	0	-2
2	2	-2	-3	-7	-5	-16	4
2	2	-2	-3	-7	-5	-16	4
-10	-6	1	3	-4	1	-15	-5
-10	-6	1	3	-4	1	-15	-5
-2	-6	-8	-4	-9	-1	-6	1
4	2	2	0	8	1	7	1
-1	10	24	15	9	3	6	1
1	-3	-9	-11	-5	-1	-3	2
0	0	-2	-1	-2	4	-3	0
4	1	-4	3	4	5	-5	2
-2	-6	-7	-8	5	-5	6	-3
-3	-4	-4	-5	-12	-6	-19	-4
1	-2	4	-2	6	2	17	0
-1	0	0	-2	-9	-9	-23	-3
2	3	-8	-6	-10	-7	2	0
-3	-5	-7	-3	-5	-27	13	-1
1	1	0	-5	-3	-6	-4	-4
5	-1	6	1	2	4	-10	6
5	-1	6	1	2	4	-10	6
-7	-1	9	3	3	6	-10	2
-1	-9	2	5	6	10	3	0
10	8	3	0	-1	-5	-6	5
-3	-11	-5	0	-5	2	-16	-2
-3	-11	-5	0	-5	2	-16	-2
1	0	0	-3	-3	11	-13	1
-8	-3	10	1	5	11	-7	-5
-8	-3	10	1	5	11	-7	-5
-10	-4	-16	-5	-8	-5	-6	-1
-6	-2	-2	-1	-5	-8	-16	-8
-5	-1	6	-2	-7	-1	-15	-4
-5	-1	6	-2	-7	-1	-15	-4
-4	4	-6	-6	-1	-19	1	-4
-4	4	-6	-6	-1	-19	1	-4
6	3	4	2	1	15	-2	11
6	3	4	2	1	15	-2	11
-3	-4	-5	2	-6	-9	-15	-1
-2	-7	-3	-2	-5	-4	-7	-2
6	10	3	0	0	-9	4	0
0	-1	6	4	-4	-4	-11	2
1	-2	0	0	0	6	-3	2
-9	-9	-1	-2	-6	1	-14	-9
5	5	-4	-7	-3	-7	-3	5
-2	-10	-12	-3	-5	-18	2	-5
1	9	1	-4	-6	0	-4	-1
0	1	4	1	-1	4	-3	0
0	1	4	1	-1	4	-3	0
7	10	7	3	-1	3	-5	1
-8	-16	-14	-4	-5	2	-6	-7
2	0	-2	0	-1	-1	-3	3
-2	-12	-2	2	-7	-10	-23	-10
-14	-14	-13	-12	-7	-2	-14	-3
-14	-14	-13	-12	-7	-2	-14	-3
-21	-32	-11	-11	-10	4	-19	-7
-27	-28	-17	-6	-9	-14	-14	-39
21	50	21	11	1	9	-5	7
21	50	21	11	1	9	-5	7
5	16	-5	5	1	16	-12	2
5	16	-5	5	1	16	-12	2
0	-8	2	3	0	7	-5	0
0	-8	2	3	0	7	-5	0
-18	-40	-23	-11	-3	0	6	-2
-18	-40	-23	-11	-3	0	6	-2
-6	-9	2	-1	-4	-1	-17	-2
-7	-13	-13	-8	-6	-5	-12	-6
-1	-1	3	0	-3	-4	4	-1
0	0	4	-1	-9	4	-13	2
10	8	7	-3	-3	-8	-2	7
10	8	7	-3	-3	-8	-2	7
-6	-4	2	2	0	-1	-11	-2
6	12	10	2	1	-2	-11	4
-1	-8	-5	-2	-9	0	-20	-2
-6	-10	-13	-4	-3	-7	0	-7
0	6	5	-2	-11	-2	-23	-1
3	1	-5	-8	-1	2	10	2
-2	-2	1	1	-3	4	-2	-1
-2	-2	1	1	-3	4	-2	-1
-2	-7	-9	-2	-10	1	-24	1
-4	-3	0	-1	6	4	9	-5
0	7	7	-2	-4	-2	-10	-2
0	-2	-4	-1	-3	7	-10	-1
2	4	-1	0	-5	3	-3	2
2	-1	-4	-5	-10	-2	-12	1
2	-1	-4	-5	-10	-2	-12	1
0	-3	3	3	8	-3	13	1
1	1	0	-1	-3	11	-3	0
-1	-1	4	1	-9	-11	-22	2
-1	-1	4	1	-9	-11	-22	2
-3	0	-9	-2	1	-10	8	-6
-3	0	-9	-2	1	-10	8	-6
-3	0	-9	-2	1	-10	8	-6
-2	1	0	-1	-7	-3	-13	-3
0	-1	2	0	0	11	20	-1
1	0	-5	-5	-12	-10	-23	-1
-1	-1	-2	-1	1	-7	7	-5
-1	-1	-2	-1	1	-7	7	-5
-2	-3	-4	1	4	-3	15	-3
-1	-1	4	-1	-12	-16	-32	-1
0	-2	-1	-4	-7	-4	-17	0
0	-2	-2	-1	4	6	9	0
-1	0	4	0	-6	3	-19	0
0	-1	1	-1	-2	-1	-8	0
0	-1	1	-1	-2	-1	-8	0
-2	-1	-4	-3	-7	-4	-15	0
-1	0	1	-2	-5	8	-13	-1
-2	-3	-1	-1	4	6	4	-1
1	-2	-4	-3	-2	-11	-14	5
-5	-3	-6	-3	-8	-12	-9	-4
0	0	0	1	-3	6	-10	-2
-2	-2	-2	-1	-3	1	-9	-3
-1	1	2	-2	2	6	15	1
-1	1	2	-2	2	6	15	1
-2	-1	0	-1	-4	-5	-17	2
-2	-1	0	-1	-4	-5	-17	2
1	0	2	2	-2	3	-11	-1
-1	-1	-3	0	-2	-5	-12	-1
-1	-1	-3	0	-2	-5	-12	-1
1	-1	1	0	-7	-4	-14	-2
1	-1	1	0	-7	-4	-14	-2
0	-1	-2	-2	-6	1	-16	3
0	-1	-2	-2	-6	1	-16	3
-2	-2	0	0	0	1	5	-1
-2	-2	0	0	0	1	5	-1
-1	1	-1	-2	-6	-4	-11	-2
-1	-1	1	0	-5	1	-16	1
-1	-1	1	0	-5	1	-16	1
-1	0	-2	0	0	-5	8	-2
-1	0	-2	0	0	-5	8	-2
-1	0	1	1	-4	2	-14	-1
-1	0	1	1	-4	2	-14	-1
-2	-3	-1	-3	-7	-2	-18	-1
0	-1	3	1	1	7	0	-2
0	-1	3	1	1	7	0	-2
-1	0	-1	-1	-9	-5	-21	0
-1	0	-1	-2	-2	2	-5	0
-1	0	-1	-2	-2	2	-5	0
-2	-2	0	-1	2	-6	-11	1
-1	0	-1	-2	-7	-2	-13	0
-1	0	0	-2	-11	4	-28	0
-1	0	0	-2	-11	4	-28	0
-1	0	-3	-1	-8	2	-19	-4
-1	0	-3	-1	-8	2	-19	-4
1	-2	1	1	1	-3	-4	2
-1	-1	-3	-2	-5	-2	-9	-2
-2	0	1	0	3	1	-1	2
-2	0	1	0	3	1	-1	2
-1	0	-3	-3	0	3	4	-1
-1	0	-3	-2	6	-3	15	-1
-1	-2	0	-3	-8	-2	-18	2
-1	0	-1	0	0	-1	0	0
0	-2	-3	-3	0	-7	8	-4
-1	-1	6	1	-5	-4	-13	2
-1	-1	6	1	-5	-4	-13	2
4	3	-3	-3	-6	-2	-7	2
4	3	-3	-3	-6	-2	-7	2
0	1	1	1	2	4	-2	-3
0	1	1	1	2	4	-2	-3
-2	-3	-7	-4	-7	0	-16	0
-2	-3	-7	-4	-7	0	-16	0
-3	-9	6	-1	-6	0	-12	-2
1	-5	-7	-1	-2	-1	-12	1
4	9	0	1	6	6	3	2
2	2	-1	-1	-5	-2	-13	-1
-8	-4	-3	-2	1	-3	2	-2
-1	4	-4	-3	-9	0	-18	-6
-1	4	-4	-3	-9	0	-18	-6
-1	4	-4	-3	-9	0	-18	-6
1	-1	-8	-2	-2	0	-5	-1
-7	-7	-6	-4	-4	-2	-9	-4
-1	-1	8	0	-5	2	-19	-1
-1	-1	8	0	-5	2	-19	-1
-1	-1	8	0	-5	2	-19	-1
2	-4	0	-2	1	0	5	4
1	5	2	0	-3	2	-3	-1
-1	-3	-11	-4	8	-2	17	1
-4	-6	-1	0	-5	-2	-18	-3
-2	-3	-7	-3	-7	-2	-19	-11
-2	-3	-7	-3	-7	-2	-19	-11
7	1	4	4	-1	1	-6	8
-10	-7	-2	-1	1	-7	8	-10
-7	-8	-6	-2	-7	-1	-24	2
8	7	14	5	-3	2	-13	9
-10	-6	-5	-3	0	-2	14	-12
-3	-1	-6	-3	-3	1	-3	-4
6	3	2	0	-2	0	-9	5
-3	-6	9	2	3	3	-5	-1
1	1	0	1	-9	1	-25	3
3	4	-7	-4	0	6	6	0
3	4	-7	-4	0	6	6	0
-2	-11	-1	-6	-15	-6	-28	3
-1	0	2	1	-5	-3	-17	0
-5	-2	2	-1	-10	-3	-22	-10
-5	-2	2	-1	-10	-3	-22	-10
-5	-2	2	-1	-10	-3	-22	-10
2	3	5	1	-1	13	-12	4
2	3	5	1	-1	13	-12	4
2	3	5	1	-1	13	-12	4
0	1	-1	1	-7	0	-9	3
3	3	10	2	6	2	7	3
3	3	10	2	6	2	7	3
-1	-1	-4	-2	-11	-4	-25	-9
0	-1	-4	-3	-6	-4	-8	3
-4	-3	-2	-1	-8	0	-21	-11
-4	-3	-2	-1	-8	0	-21	-11
5	2	4	-1	1	4	2	9
-8	-1	-5	-1	-7	-2	-9	-6
-5	-1	4	1	1	6	-4	-5
-2	-2	-5	-4	-9	-6	-21	-6
-2	-2	-5	-4	-9	-6	-21	-6
-2	-2	-5	-4	-9	-6	-21	-6
3	9	2	-3	-4	0	-8	4
0	1	-1	-3	-5	-3	-18	-2
0	1	-1	-3	-5	-3	-18	-2
-8	-3	-1	-1	-7	-4	-13	-7
-5	-7	2	1	0	3	-9	-9
-3	6	-2	-5	-2	-4	-2	-9
-1	2	-6	-3	-9	3	-22	1
-7	-4	-3	2	-1	-2	-2	-6
-2	-1	-1	-2	5	-1	19	1
4	1	1	2	2	2	2	5
4	1	1	2	2	2	2	5
-8	-8	-7	-1	-9	-2	-23	-6
-8	-6	-6	-1	-5	-1	-15	-1
9	4	2	1	3	-1	4	-1
12	4	2	0	-4	1	-8	8
12	8	9	4	1	3	1	13
1	-3	-2	0	-1	-3	-5	3
-1	3	3	3	3	3	-2	1
-1	3	3	3	3	3	-2	1
-12	1	3	3	1	-3	6	-6
-20	-11	-13	-10	-10	-9	-17	-19
-20	-11	-13	-10	-10	-9	-17	-19
-6	-27	-9	-5	-8	-5	-20	2
1	8	19	10	5	-3	-10	-4
3	8	0	2	2	-4	2	2
3	8	0	2	2	-4	2	2
-7	-8	-10	0	4	1	29	-6
6	5	-4	0	-10	1	-19	1
-5	-8	-2	-4	3	10	-1	0
0	-3	9	-2	1	1	11	3
0	-3	9	-2	1	1	11	3
-2	-2	-7	-1	-3	-13	-5	-2
-3	-6	-3	-3	-1	1	1	-2
3	5	4	2	-2	11	-19	4
-6	-7	-7	-4	-7	-14	-19	-6
1	3	11	4	1	14	5	2
-7	-6	-6	-2	5	4	6	2
8	4	0	0	-5	3	-9	6
2	-1	2	0	-5	0	-20	4
2	-1	2	0	-5	0	-20	4
4	1	-7	-5	-14	-19	-4	-2
-5	-1	8	2	1	1	-13	-2
-3	-1	-4	1	-5	-2	0	-5
-3	-1	-4	1	-5	-2	0	-5
5	9	1	-2	5	3	9	3
5	9	1	-2	5	3	9	3
-3	-4	0	-3	-6	5	-13	-1
-1	-5	1	-2	4	-3	9	1
-5	-6	-1	-2	-5	-9	-8	6
1	9	-1	-1	-6	12	4	1
10	-1	-6	1	7	0	12	11
1	2	2	-2	-5	8	-13	3
1	9	7	4	11	4	22	6
0	-2	5	-1	-4	12	-8	7
0	-2	5	-1	-4	12	-8	7
-6	-1	5	5	10	16	5	2
-9	-16	-1	-8	-15	-13	-18	-4
-9	-16	-1	-8	-15	-13	-18	-4
-7	-7	-2	-1	1	-15	-18	-8
2	7	9	-2	-5	4	-11	-6
3	3	0	2	-4	-2	-16	5
2	0	-3	-2	8	6	17	10
0	0	-11	-5	-11	-15	-20	-5
0	-3	-2	3	11	6	19	2
0	2	1	2	-3	4	-6	5
0	2	-5	-2	-1	3	-15	-5
-1	-1	2	0	5	3	10	-1
2	-1	0	0	-5	2	-14	4
-5	-3	-3	-4	-2	1	0	-6
-2	0	2	-2	-2	5	-11	-1
-2	0	2	-2	-2	5	-11	-1
0	3	-2	0	7	1	6	-1
0	3	-2	0	7	1	6	-1
-4	-6	3	1	1	-2	-8	-10
-4	-6	3	1	1	-2	-8	-10
-7	2	-6	-2	-7	-11	-18	-11
-7	2	-6	-2	-7	-11	-18	-11
5	-7	7	5	3	0	-3	14
5	-7	7	5	3	0	-3	14
7	0	-1	2	0	4	-1	8
8	7	4	0	-4	0	-12	19
6	7	13	7	2	10	-18	7
-2	2	-7	-5	-3	-3	8	-6
-2	2	-7	-5	-3	-3	8	-6
4	4	12	3	-1	5	-12	6
4	4	12	3	-1	5	-12	6
-11	-5	0	-3	-3	6	-10	-14
-11	-5	0	-3	-3	6	-10	-14
-12	-8	-7	-5	-7	-1	-21	-13
-4	-1	-5	-5	-13	-3	-27	4
4	2	9	4	-2	-5	-12	3
4	3	-2	-6	-7	-2	-14	12
7	3	-2	1	-1	0	-12	3
3	2	-3	0	1	4	11	-2
1	-1	7	3	-4	-3	-19	6
1	-2	3	0	3	5	3	2
-7	-5	-6	-3	-9	-22	-6	-12
2	-2	1	-3	-8	-6	-20	3
2	-2	1	-3	-8	-6	-20	3
-3	1	-7	-2	-6	-11	0	-6
0	0	3	0	0	12	-19	6
0	-3	-6	0	1	-1	-2	1
-2	0	0	0	-9	-5	-26	-3
1	-1	-5	-4	1	3	-6	-1
1	-1	-5	-4	1	3	-6	-1
-1	-3	0	-1	2	4	-11	4
-1	-2	-1	0	-1	3	-11	-2
-2	-3	1	-1	3	-1	6	-5
-2	-1	-1	0	-10	2	-24	1
0	0	3	3	-7	1	-18	-5
0	0	3	3	-7	1	-18	-5
6	2	2	-4	-5	-2	-6	2
6	2	2	-4	-5	-2	-6	2
-2	-1	-1	-2	-10	1	-27	-1
0	0	0	-1	-2	2	-14	2
-3	0	0	0	-10	-1	-26	-3
0	0	1	1	-5	-1	-15	1
-1	1	0	0	-4	0	-14	0
-1	-4	-2	-1	-2	1	-6	-2
-4	-5	-4	-4	-12	-5	-31	-4
-3	0	-2	-1	3	0	2	0
2	-2	-1	0	-4	-2	-13	-1
3	6	1	0	0	0	-13	-1
1	-2	0	-2	-3	0	-5	0
-1	-1	0	-2	-10	0	-27	1
-2	-5	-6	-3	3	-1	2	-3
-2	-1	0	-2	-13	-2	-33	-2
-2	2	0	2	-1	-3	-1	-1
-2	2	0	2	-1	-3	-1	-1
-2	-2	0	-4	-12	-2	-34	-2
0	0	0	1	6	0	7	2
5	5	1	-3	-13	1	-31	1
5	5	1	-3	-13	1	-31	1
-3	-3	-2	2	1	1	-8	-1
2	-2	2	3	-6	5	-30	0
-2	-1	0	-2	2	-2	-3	-3
-2	-1	0	-2	2	-2	-3	-3
-4	-4	3	0	-10	2	-26	0
1	3	8	3	6	4	-9	6
1	3	8	3	6	4	-9	6
1	-3	-3	-3	-13	-16	-28	-1
1	-3	-3	-3	-13	-16	-28	-1
1	-3	-3	-3	-13	-16	-28	-1
-12	-6	21	-5	-5	-3	-14	-1
-4	-5	-1	-7	-3	-3	2	4
-3	-2	-2	6	-4	-1	-26	-4
0	3	-5	-3	3	2	3	-8
0	3	-5	-3	3	2	3	-8
-7	-3	-4	-3	-7	-4	-24	-2
-8	-7	2	0	3	3	5	-1
-2	-1	-11	-1	-5	-5	-21	-2
0	4	14	-1	-7	0	-24	1
1	-2	-5	0	-12	-4	-33	-2
1	-2	-5	0	-12	-4	-33	-2
-3	-2	-7	-4	2	-2	13	-9
-3	-2	-7	-4	2	-2	13	-9
0	-2	-1	-2	-5	-4	-20	0
0	-2	-1	-2	-5	-4	-20	0
2	-2	10	0	-6	1	-19	-1
-2	-2	-4	-3	-8	-6	-29	0
-2	3	-4	-2	8	2	18	-2
-2	3	-4	-2	8	2	18	-2
-4	3	8	0	-8	-6	-31	-7
-9	-7	-2	0	-4	2	-13	-3
-9	-7	-2	0	-4	2	-13	-3
-1	0	0	2	-8	-14	-19	-2
1	-4	-8	-1	5	-5	-7	-1
-2	-4	-5	-2	-8	5	-19	-6
-2	-4	-5	-2	-8	5	-19	-6
-2	-4	-14	-5	8	16	30	0
-2	-4	6	-1	0	4	-6	-1
2	0	2	1	0	8	-5	2
-1	4	2	3	-10	-2	-27	3
0	1	2	-1	-8	-9	-11	-1
-2	-1	4	-3	-2	16	-20	-4
-2	0	1	-1	-3	-1	-20	-2
2	2	5	-2	-3	-4	2	-1
-7	-1	6	4	-5	4	-28	-6
0	-4	-14	-5	-4	-3	-5	-2
0	-5	0	0	5	0	10	-1
0	1	-1	1	-2	-5	-16	0
4	2	-4	-1	-3	-1	-11	1
0	-5	0	-1	-6	-12	-6	-1
-1	2	-4	-3	-3	-1	-7	-1
-1	2	-4	-3	-3	-1	-7	-1
1	0	-6	-1	-11	-12	-20	4
1	0	-6	-1	-11	-12	-20	4
-8	-5	11	3	0	7	-4	-4
4	1	10	4	0	13	-6	11
-9	-4	-7	-1	3	6	0	-5
4	2	-3	-2	-9	2	-18	-4
-5	-9	-5	-4	-3	-1	-8	-8
3	5	-6	-3	-4	-2	-2	-3
3	5	-6	-3	-4	-2	-2	-3
-2	0	-1	-3	-1	3	1	4
-2	0	-1	-3	-1	3	1	4
-5	-7	0	-2	0	-2	4	4
-1	3	-1	0	0	3	-1	-1
5	0	0	0	3	-1	8	1
0	0	-4	-3	-10	1	-17	-2
-3	0	3	2	0	-3	-4	-2
1	1	-3	-3	-7	-1	-25	-1
1	1	-3	-3	-7	-1	-25	-1
0	-1	0	-2	-5	-2	-25	-3
-1	-1	-2	-2	-9	-5	-25	-2
0	0	-3	-2	-1	3	6	-3
0	0	-3	-2	-1	3	6	-3
3	3	-3	2	0	2	12	-10
3	3	-3	2	0	2	12	-10
4	1	-2	-4	-7	2	-8	-1
5	0	-10	2	6	1	-1	6
5	0	-10	2	6	1	-1	6
0	5	0	0	-1	4	-5	3
7	8	25	5	4	1	-2	0
7	8	25	5	4	1	-2	0
-17	-18	16	-2	-8	-3	-10	-4
-3	4	22	9	7	4	10	-4
-4	-18	-4	-6	-9	-7	-22	-1
-4	-18	-4	-6	-9	-7	-22	-1
1	2	6	1	-10	-3	-23	-5
1	2	6	1	-10	-3	-23	-5
3	3	-1	2	-1	6	-16	2
-8	-3	4	0	3	1	19	-3
-2	0	5	2	-7	7	-23	-8
-2	0	5	2	-7	7	-23	-8
0	0	5	-1	-6	-2	-20	-6
0	0	5	-1	-6	-2	-20	-6
5	4	-1	1	0	-4	-9	5
0	-2	-2	1	-1	2	2	8
0	-2	-2	1	-1	2	2	8
0	0	-6	3	12	2	24	-6
0	0	-2	-7	-7	1	-12	0
0	0	-2	-7	-7	1	-12	0
1	-3	-9	-5	-11	1	-10	4
1	2	2	0	-5	0	-23	3
-9	-6	-12	-7	-5	0	2	-5
-9	-6	-12	-7	-5	0	2	-5
1	-2	-3	-1	1	-4	16	-2
1	-2	-3	-1	1	-4	16	-2
-1	-4	1	1	-4	-1	-15	1
-1	0	4	-2	-7	-4	-21	0
0	0	7	5	-7	1	-24	3
-4	-1	-5	-2	-10	-2	-23	-4
3	0	-3	-1	5	0	18	-1
-1	0	-6	0	-3	-2	-9	-4
0	0	3	2	-4	-1	-16	1
1	4	-4	-2	-10	-1	-18	0
1	4	-4	-2	-10	-1	-18	0
-1	-2	-2	-2	3	1	18	-2
-1	-2	-2	-2	3	1	18	-2
-2	-1	8	2	-3	1	-9	1
-2	-1	0	0	-5	-5	-15	-1
-1	-1	6	-2	-8	0	-26	1
-1	-1	6	-2	-8	0	-26	1
2	-1	-6	-2	-4	-2	-10	-3
-1	1	-1	-3	-7	1	-10	1
-3	-2	-4	-1	-6	-15	-19	-4
-1	0	0	0	-5	13	-12	-8
-1	-1	-5	-2	-4	-8	-3	2
-3	-3	-2	-1	1	4	8	4
-3	-3	-2	-1	1	4	8	4
-3	0	2	0	2	11	-3	-1
-3	0	2	0	2	11	-3	-1
0	1	1	0	-6	-10	-19	-5
-2	-2	3	-2	2	21	11	1
-2	-2	3	-2	2	21	11	1
3	0	-2	0	-3	-11	-12	8
3	0	-2	0	-3	-11	-12	8
3	0	2	1	-8	-2	-13	2
3	0	2	1	-8	-2	-13	2
-6	-5	-12	-5	-14	-10	-14	-6
0	2	9	1	-3	6	-12	0
0	2	9	1	-3	6	-12	0
-5	6	4	0	-19	-22	-37	-10
-5	6	4	0	-19	-22	-37	-10
5	-1	2	-1	-2	10	1	12
5	-1	2	-1	-2	10	1	12
2	-1	1	1	1	0	-6	9
2	-1	1	1	1	0	-6	9
6	7	6	2	-4	4	-28	-8
6	7	6	2	-4	4	-28	-8
3	3	2	0	-5	3	-10	2
-5	-3	-3	-3	-12	-3	-17	-4
-15	-10	-14	-8	-2	-1	2	-9
-1	3	6	-1	-8	-2	-20	-4
-1	3	6	-1	-8	-2	-20	-4
4	1	4	2	-4	3	-11	3
4	1	4	2	-4	3	-11	3
4	1	4	2	-4	3	-11	3
0	0	-4	-2	-7	-3	-21	1
0	0	-4	-2	-7	-3	-21	1
5	2	-3	0	4	2	10	2
3	2	2	2	2	-8	8	2
0	-2	-6	-5	-6	-4	-7	3
-4	-3	-2	-5	5	1	3	-2
-4	-3	-2	-5	5	1	3	-2
-3	-4	-6	1	2	-1	12	-4
0	3	4	4	0	6	-1	3
-4	-2	0	-3	-7	-9	-16	-4
-1	-2	-4	-1	8	4	20	-1
2	0	-1	2	8	23	-4	11
2	0	-1	2	8	23	-4	11
-2	-2	2	-1	-13	0	-31	-1
-2	-2	2	-1	-13	0	-31	-1
-3	1	6	0	-2	4	-12	-1
-2	1	-1	-1	2	-3	11	-1
-4	-2	0	0	-13	-21	-31	-15
-4	-2	0	0	-13	-21	-31	-15
-4	-2	-1	-3	-7	-4	-19	1
3	2	5	3	4	19	-2	1
-3	-2	-9	-3	2	-7	16	-13
-3	-2	-9	-3	2	-7	16	-13
-1	0	3	0	-8	1	-19	2
4	-1	-5	-1	-6	-6	-22	-2
-1	-1	-4	0	-14	-8	-29	-4
-1	-1	-4	0	-14	-8	-29	-4
-4	-3	2	-2	8	1	20	3
-5	-4	-2	1	-7	-15	-14	3
4	3	7	2	-1	11	-11	2
4	3	7	2	-1	11	-11	2
4	0	-1	0	8	3	27	0
4	0	-1	0	8	3	27	0
3	2	4	-2	-1	7	-7	3
3	2	1	-4	-6	-6	-11	2
-5	-2	-4	-1	-12	-4	-24	-2
-5	-1	3	0	-3	8	-11	-1
1	3	-8	-2	3	-2	8	1
-3	-1	4	-1	-5	-2	-20	-7
3	0	3	-2	-5	-1	-15	-1
2	3	-5	-1	-5	1	-10	3
2	3	-5	-1	-5	1	-10	3
-6	-6	-3	0	0	-5	6	-11
-6	-6	-3	0	0	-5	6	-11
-2	-1	0	-2	-3	-1	-10	0
-2	-1	0	-2	-3	-1	-10	0
-6	-6	4	1	-7	0	-23	-2
3	1	1	1	-6	-13	-14	0
1	1	-2	-1	3	3	11	1
-1	-2	-2	-3	-4	-1	-8	7
-2	-1	-2	-4	-6	-2	-13	1
-2	-1	-2	-4	-6	-2	-13	1
1	0	3	2	-5	-3	-5	9
2	1	1	0	-2	-5	-5	0
2	1	1	0	-2	-5	-5	0
2	1	1	0	-2	-5	-5	0
2	2	6	0	-1	8	-5	1
-1	-1	-1	-2	-6	2	-19	3
-2	-2	-6	-3	0	3	6	-1
-2	-2	-6	-3	0	3	6	-1
1	2	6	1	-10	0	-28	3
-4	-1	-4	0	2	0	-6	-9
0	0	3	0	-6	2	-14	1
0	-1	0	1	-2	-1	-14	-2
0	-1	0	1	-2	-1	-14	-2
-3	-2	-4	-2	-2	-4	0	-2
1	1	6	0	3	4	4	0
2	2	4	2	-9	-1	-25	3
2	2	4	2	-9	-1	-25	3
-5	-4	-4	-1	-2	-8	4	-1
-5	-4	-4	-1	-2	-8	4	-1
2	-1	-1	-1	1	-3	0	0
2	-1	-1	-1	1	-3	0	0
-2	-3	-4	-2	-11	-12	-14	-1
3	2	8	1	1	-4	5	0
-1	-1	0	0	-1	6	-7	1
1	-1	-6	-3	-7	-7	-22	-6
-3	-3	-3	-1	5	3	9	-5
0	-1	-2	-1	-4	-2	-17	-1
0	-3	-6	-1	-4	-1	-8	1
-2	2	0	-3	-6	-2	-12	-2
-2	3	3	2	-3	10	-9	4
-2	3	3	2	-3	10	-9	4
-1	-1	-1	-2	2	4	4	-14
-1	0	2	0	-4	2	-13	2
-1	-2	-3	-2	-4	0	-13	2
-1	-2	-3	-2	-4	0	-13	2
-1	-2	-2	-2	1	-1	8	3
-1	-2	-2	-2	1	-1	8	3
-3	-2	-3	1	-6	-6	-9	-4
2	0	4	1	-1	6	-5	3
2	1	-1	0	-7	-13	-14	3
2	1	-1	0	-7	-13	-14	3
-3	-2	-7	-3	-8	-15	-16	-8
-2	-2	9	-2	-4	-7	-8	1
2	0	2	-1	-2	3	-8	2
0	0	0	-2	-5	-1	-12	2
0	0	0	-2	-5	-1	-12	2
-1	-2	-1	1	-2	5	-8	-1
1	2	0	0	3	2	10	0
-1	0	0	-1	-8	-4	-14	2
-2	0	2	0	5	0	8	-6
0	2	2	0	1	6	6	3
-1	0	-3	0	-7	1	-17	4
-3	-2	-4	1	6	-5	18	-4
-3	-2	-4	1	6	-5	18	-4
-1	-7	-7	-6	4	-2	17	-2
0	3	10	4	-6	-3	-22	-3
-1	0	-9	-3	-6	-6	-22	1
-9	-7	-3	-3	5	0	11	-12
-1	0	-1	2	-11	-8	-8	-4
0	-5	1	0	-5	1	-13	0
0	1	1	-2	-5	4	-8	-5
0	1	1	-2	-5	4	-8	-5
0	4	-1	3	10	2	22	3
0	4	-1	3	10	2	22	3
1	1	0	0	-7	-4	-19	2
1	4	5	5	10	10	21	0
1	4	5	5	10	10	21	0
2	0	-2	-5	-12	-12	-17	8
-1	0	-3	0	-3	0	-10	0
-1	-3	-4	-2	-8	-1	-18	6
4	2	3	-2	-3	0	-9	4
[truncated: 6,686 more rows]
