# Supplementary material for: Flexible Virtual Reality System for Neurorehabilitation and Quality of Life Improvement
Source: Sensors (Basel). 2020 Oct 23;20(21):6045. doi: 10.3390/s20216045 (PMC7672612; doi:10.3390/s20216045)
Supplement: Supplementary file 1 [file sensors-20-06045-s001.zip › S4_EMG/User5/DirectingBall1.txt]

0	0	0	0	0	0	0	0
0	0	0	0	0	0	0	0
0	1	-2	-1	-2	0	-2	2
-1	-2	-1	0	2	-1	11	-3
2	0	-1	-2	-4	3	-9	1
0	-2	-1	1	1	1	9	-5
0	-3	0	1	-2	0	-8	1
-1	3	2	-1	0	-2	-8	-2
1	0	-1	-2	-2	2	-7	0
1	0	-1	-2	-2	2	-7	0
1	-2	-2	-5	-2	-2	-11	0
0	1	0	-1	0	4	-1	1
-3	0	0	-3	1	2	-9	-1
1	-2	0	1	1	-1	-4	2
-2	0	1	0	0	1	-5	0
0	-3	0	-1	-4	0	-4	0
0	1	-1	-3	-1	-5	-13	-1
2	-1	-2	0	-2	-3	-1	-1
-1	-2	-1	-4	-4	0	-6	0
-1	-2	-1	-4	-4	0	-6	0
-1	-2	-1	-4	-4	0	-6	0
-3	-2	-2	0	-1	-2	-11	-2
-3	-2	-2	0	-1	-2	-11	-2
-1	3	-1	-1	2	-1	11	-1
0	-4	-1	-3	-3	-2	-7	2
0	-4	-1	-3	-3	-2	-7	2
-1	-1	0	2	-2	-1	-5	-1
-1	-3	1	0	-2	-3	-11	-3
1	4	0	0	-3	6	-3	-2
-2	2	-1	-1	1	-3	-4	-2
-3	0	0	-4	-2	-1	-8	-1
-3	-4	-1	0	-4	0	-4	-5
0	2	2	0	0	2	-9	-2
-1	-2	-2	0	1	-1	1	1
3	0	0	0	-2	2	-2	-2
0	0	2	-2	-2	-1	-8	0
4	2	2	1	1	-1	-6	5
5	4	-1	-2	-5	-1	-2	-4
-2	3	0	2	-2	-4	5	-8
-3	-2	-4	0	-3	1	-8	0
2	3	0	-1	-4	-6	-4	-2
-14	-8	-1	-1	-2	-13	-13	-6
-1	-4	1	1	4	24	16	9
-7	-4	-4	-2	0	-8	7	-8
-7	-1	-3	-2	1	1	-4	-10
2	2	1	2	2	1	9	3
1	-4	0	-3	1	2	3	-7
0	8	1	0	-5	1	-19	4
3	-3	3	-3	-3	-2	-20	0
4	-4	-2	-2	-10	-4	-39	-13
11	1	-3	-3	-7	-1	-30	11
11	0	-1	-3	-4	-12	-22	4
-3	-11	-6	-2	-1	5	4	0
2	4	2	5	4	3	5	3
-2	-7	0	1	1	0	0	-4
-4	-6	-4	-2	-4	0	-8	0
-3	0	-2	-3	-5	-5	-12	4
1	-3	-3	1	1	0	-2	-1
-1	1	2	3	-2	4	-8	-6
-3	-1	-5	-3	0	-3	-5	-1
-3	2	0	-1	-4	-2	-10	-2
-12	-2	1	-2	-2	-4	-9	-3
6	4	0	-2	-4	-2	0	0
-4	-1	-5	-3	-1	-2	-5	-7
-5	-5	-5	-2	6	-3	21	0
0	2	0	0	3	-5	10	-1
4	3	2	2	0	-9	-2	-4
-10	-4	0	0	3	6	13	4
4	2	-2	0	0	1	-2	-2
0	-2	-1	3	1	-4	2	6
8	3	0	-3	0	2	-1	6
10	1	-3	-4	-2	0	3	4
-2	3	1	0	0	-1	-3	-2
-2	3	1	0	0	-1	-3	-2
-2	3	1	0	0	-1	-3	-2
-2	3	1	0	0	-1	-3	-2
-4	-1	-4	2	6	-1	23	5
3	0	3	0	-3	0	-2	-4
-5	-6	-4	1	-4	-3	-7	0
1	3	2	2	-1	-1	3	-3
-10	0	6	3	2	-1	1	-14
3	2	3	3	2	-3	12	-3
3	-3	0	1	-2	3	-8	-1
1	-1	-3	-2	-5	-15	-8	0
1	-2	-3	-4	-1	4	-9	3
1	0	2	0	-1	1	-3	1
3	1	0	1	-2	6	1	1
3	1	0	1	-2	6	1	1
-2	-4	-5	-4	0	-1	-1	-13
-2	-4	-5	-4	0	-1	-1	-13
5	3	3	3	-2	3	-7	9
5	3	3	3	-2	3	-7	9
1	5	10	0	-1	3	-3	2
-6	-10	-12	-5	-4	-3	-7	-4
-6	-10	-12	-5	-4	-3	-7	-4
-6	-10	-12	-5	-4	-3	-7	-4
-6	-10	-12	-5	-4	-3	-7	-4
-11	-6	-5	-4	-2	-3	-6	-2
-5	-12	-10	1	2	5	2	-4
2	1	9	5	-2	2	-3	5
-2	11	6	-6	-6	-7	-6	-2
-2	11	6	-6	-6	-7	-6	-2
-2	11	6	-6	-6	-7	-6	-2
-6	-13	-14	-5	-3	-7	-5	-3
3	2	9	2	1	0	-8	1
6	14	7	-1	-2	5	5	1
6	14	7	-1	-2	5	5	1
1	0	3	-2	4	-1	8	1
-4	-10	-13	-5	2	-2	12	-3
5	6	2	2	-1	3	-2	2
-4	1	9	7	1	-4	4	-2
-4	1	9	7	1	-4	4	-2
-3	-12	-8	-4	-2	1	-3	1
2	1	-2	0	-2	1	-5	1
2	1	-2	0	-2	1	-5	1
0	-3	0	-1	-1	-2	1	0
0	-3	0	-1	-1	-2	1	0
3	3	2	-1	1	1	-2	2
1	-4	-8	-2	-1	0	-10	2
-4	-3	1	-2	-3	-1	-9	-1
1	0	3	2	-3	0	-6	0
0	-3	1	0	0	-1	2	-3
-2	3	2	-2	0	1	0	0
-9	-4	-3	-5	-5	0	-11	-1
2	7	3	4	2	0	-9	1
-1	15	15	4	-2	1	-8	-3
4	-3	-11	-5	-1	-3	8	-1
4	-3	-11	-5	-1	-3	8	-1
11	6	3	-1	2	-1	-7	2
11	6	3	-1	2	-1	-7	2
-6	4	-2	0	1	0	-6	4
7	-2	2	-5	-4	-2	-10	-1
-2	-3	2	7	1	0	0	-1
9	7	-1	3	-1	0	-7	2
5	-4	-3	-3	-3	-2	-10	2
-9	-6	-2	-3	-1	1	-9	-3
-10	-6	4	7	-1	-3	-7	-4
-5	-10	-9	-11	-2	-1	6	-2
-5	-10	-9	-11	-2	-1	6	-2
4	-7	-10	1	-1	-2	-3	2
4	-7	-10	1	-1	-2	-3	2
-2	-6	3	-6	-3	0	-7	-4
2	3	-2	2	-4	-3	-2	4
-5	0	-3	1	1	-2	-5	-4
4	2	7	0	-4	-2	0	6
4	2	7	0	-4	-2	0	6
-1	-1	3	3	0	1	-7	-1
-9	-5	-9	-2	0	0	-6	-3
-3	-6	-3	0	1	-1	0	-2
0	0	-4	-6	-4	-1	-4	1
6	4	-1	-2	1	2	2	4
-3	-1	-3	1	-1	0	-10	-1
0	-1	7	3	-2	1	-4	-2
-5	4	10	3	1	1	1	-6
3	4	-1	4	0	0	-2	4
-3	0	5	3	0	-4	-2	-2
3	-2	-2	-1	-6	-1	-8	2
2	-2	-4	-3	-5	-3	0	-1
3	2	6	3	3	1	3	1
-2	-2	-3	2	-1	0	-6	-4
1	-4	-9	-3	-6	-3	-3	-2
-2	0	6	-4	-1	-1	-7	-1
-5	-10	-13	-9	-10	0	-5	-2
-7	-7	-9	3	-2	-2	-4	-6
0	1	-3	-1	-1	-2	1	-1
-7	-3	2	-3	-5	-1	-11	-3
1	-1	-4	1	2	1	-3	2
-9	-6	-5	-9	-3	0	1	-3
-9	-6	-5	-9	-3	0	1	-3
-10	-13	-2	-3	0	-1	5	-4
-10	-13	-2	-3	0	-1	5	-4
-1	-14	-1	2	2	-15	-8	1
-1	1	6	9	5	0	2	-1
-16	-18	-19	-12	0	6	-5	-3
2	7	5	0	3	5	11	-1
16	14	3	1	-1	2	2	10
0	-11	7	3	-1	-10	-3	-2
-16	-10	-8	-5	-3	-2	-9	-7
-27	-28	-6	-5	-6	-6	-2	-15
-1	-2	-1	-1	-4	-7	2	-3
8	12	5	3	0	-2	-8	4
0	-4	-4	2	0	3	7	-2
-13	-8	-3	-5	-6	-3	-14	-8
8	0	-2	-3	-2	2	-11	6
21	13	4	1	5	3	8	9
6	-1	-4	-4	0	4	-4	1
3	7	2	1	-2	-1	-17	-8
-1	-6	2	4	3	7	22	6
-6	-6	-2	1	-1	-1	-11	-3
-6	-6	-2	1	-1	-1	-11	-3
-5	-3	-3	-2	2	-1	3	-4
-10	-9	-6	-5	-4	-8	-17	-8
8	4	0	-1	0	-2	-11	-1
0	0	2	-2	1	0	-4	0
1	0	-1	-1	-2	-2	-11	0
-2	-1	-1	-3	2	2	7	-3
-5	-3	-2	-3	-4	-3	-11	-7
6	2	-1	-1	-2	1	-7	3
-1	3	-1	-2	-3	1	2	0
3	-1	-2	3	2	1	-8	2
7	2	3	1	-3	0	-4	5
-1	-4	-1	4	2	-1	-2	0
-1	4	0	-2	-2	-4	-16	0
-7	-4	-2	-1	-1	-3	3	-4
-7	-4	-2	-1	-1	-3	3	-4
-7	-4	-2	-1	-1	-3	3	-4
-1	-4	-4	-1	0	-2	17	-2
-1	-4	-4	-1	0	-2	17	-2
-10	-6	-3	-3	-4	-2	-13	-5
1	-1	-1	-2	-1	-1	0	-1
1	0	-2	-1	-2	1	8	1
-1	2	2	5	4	1	1	-2
-1	2	2	5	4	1	1	-2
-1	2	2	5	4	1	1	-2
-3	-3	-2	0	4	-1	9	-1
-3	-3	-2	0	4	-1	9	-1
-2	-8	-2	-3	-5	4	-6	1
-1	-3	-3	0	-1	2	-5	0
-7	-6	-3	-1	-3	-3	-9	-4
-7	-6	-3	-1	-3	-3	-9	-4
1	2	-1	0	1	2	-1	-4
0	3	3	-1	-3	-3	-3	0
2	2	1	2	-2	-1	-4	0
2	3	-4	0	-1	-1	-10	2
2	3	-4	0	-1	-1	-10	2
2	3	-4	0	-1	-1	-10	2
1	1	-1	-3	1	0	-3	0
-1	0	2	3	1	-2	2	0
-1	0	2	3	1	-2	2	0
-4	-6	-2	6	-2	-1	-5	-4
-4	-6	-2	6	-2	-1	-5	-4
-4	-6	-2	6	-2	-1	-5	-4
6	3	3	-14	-1	0	-4	0
-3	0	-1	-1	2	0	5	1
-3	0	-1	-1	2	0	5	1
0	1	-1	2	-1	-1	-14	-2
0	1	-1	2	-1	-1	-14	-2
-6	-6	-2	5	0	-1	-4	-3
0	-1	0	1	-4	-2	3	-4
-1	-2	0	1	-4	1	-6	2
-1	-2	0	1	-4	1	-6	2
2	7	1	2	0	2	-5	2
2	7	1	2	0	2	-5	2
2	7	1	2	0	2	-5	2
1	-1	-2	0	0	0	3	0
-1	-1	0	2	2	-1	9	-2
-1	-1	0	2	2	-1	9	-2
-1	-1	0	2	2	-1	9	-2
-6	0	-3	-5	-5	-1	-14	-2
0	-2	-1	-1	-1	-3	-3	-3
0	-2	-1	-1	-1	-3	-3	-3
0	-2	-1	-1	-1	-3	-3	-3
0	-2	-1	-1	-1	-3	-3	-3
3	1	1	-2	-1	1	-13	2
3	1	1	-2	-1	1	-13	2
3	1	1	-2	-1	1	-13	2
3	1	1	-2	-1	1	-13	2
-1	-2	1	-1	-3	1	4	-1
-1	-2	1	-1	-3	1	4	-1
-1	-2	1	-1	-3	1	4	-1
-6	-3	1	3	2	1	-10	-3
-5	-4	-3	-6	-5	-4	-11	-2
0	-1	1	3	2	-1	3	-1
0	-1	1	3	2	-1	3	-1
1	0	0	3	-1	1	3	0
2	1	-5	-7	-2	1	-2	2
2	1	-5	-7	-2	1	-2	2
1	2	1	3	1	-2	8	0
1	2	1	3	1	-2	8	0
-8	-16	-1	3	-2	0	-8	1
0	8	0	-6	-4	-3	-8	-1
0	8	0	-6	-4	-3	-8	-1
0	8	0	-6	-4	-3	-8	-1
0	8	0	-6	-4	-3	-8	-1
0	8	0	-6	-4	-3	-8	-1
-4	-4	-3	0	-2	0	-16	-3
-3	-9	-7	-5	-1	-4	5	-2
7	9	0	1	2	-7	4	-1
7	9	0	1	2	-7	4	-1
-16	-8	-7	-4	-6	-10	-5	-19
2	4	3	4	-2	0	-12	4
12	9	5	0	1	3	1	5
12	9	5	0	1	3	1	5
-5	-5	1	0	-1	-3	-9	0
6	7	5	2	2	6	1	4
0	0	1	-1	-7	-1	-19	-3
0	0	1	-1	-7	-1	-19	-3
-9	-7	-6	-1	-3	1	5	0
1	-2	3	-3	1	-1	-6	0
-2	-5	0	1	-2	0	-2	3
-2	-5	0	1	-2	0	-2	3
3	-2	0	-2	-3	2	-14	4
1	5	-3	2	0	0	4	0
-1	0	0	0	-1	-1	-5	-1
-4	-4	1	2	-2	-2	-12	-5
-1	-3	-4	-5	-2	-2	-1	-3
-2	0	2	-4	0	-2	-16	-9
-1	2	-2	4	0	-1	4	0
-1	2	-2	4	0	-1	4	0
-1	2	-2	4	0	-1	4	0
-10	-7	-4	-5	-2	-5	16	-4
6	2	1	-3	-5	-2	-19	5
6	2	1	-3	-5	-2	-19	5
0	-1	-3	1	0	-2	-4	1
-2	-2	-1	-2	1	3	-12	-5
-2	-1	-1	-8	-2	-2	-4	-2
-2	-1	-1	-8	-2	-2	-4	-2
-2	-1	-1	-8	-2	-2	-4	-2
4	3	0	2	-1	1	5	1
0	-3	-8	-3	-3	-3	-11	1
1	-4	-1	0	-3	-2	-4	1
5	1	4	2	0	-4	-2	3
5	1	4	2	0	-4	-2	3
-5	-1	-2	0	2	1	12	-2
0	2	6	6	2	0	6	-2
-3	-5	-7	0	-6	0	-9	2
-3	0	5	6	2	-1	-8	-8
-3	0	5	6	2	-1	-8	-8
7	6	4	8	1	1	-9	7
-1	-2	-7	-10	-8	-9	-12	0
0	3	-2	3	-3	1	-7	0
-10	-8	-5	-8	-2	-1	0	-13
2	-3	2	0	-2	-6	-4	4
1	2	4	5	-3	-1	-9	0
0	3	0	2	3	3	8	-1
-1	-8	-4	0	-1	0	-5	3
-1	0	2	9	3	0	7	-4
-1	0	2	9	3	0	7	-4
-2	-7	-7	-6	-4	0	-8	0
-2	-7	-7	-6	-4	0	-8	0
-3	-3	-1	-4	-3	-5	-7	-1
0	1	0	-1	-2	0	-14	-1
0	1	0	-1	-2	0	-14	-1
0	1	0	-1	-2	0	-14	-1
1	-1	1	1	3	3	13	6
-1	2	3	5	-1	1	-5	0
-5	-1	1	0	2	-3	18	4
-2	-3	-4	-3	-2	-2	-9	0
1	0	0	0	-5	-2	-6	0
-1	0	-3	1	-2	-5	-11	0
-1	0	-3	1	-2	-5	-11	0
2	1	2	0	1	-1	2	2
2	1	2	0	1	-1	2	2
6	-2	-3	-3	1	5	6	3
-2	-2	-5	-3	-1	0	5	-12
-2	-2	-5	-3	-1	0	5	-12
-2	-4	-2	0	-1	-1	4	3
-2	-4	-2	0	-1	-1	4	3
-2	-4	-2	0	-1	-1	4	3
3	3	0	1	0	7	-1	3
-7	-1	-1	-2	-6	-7	-17	-6
-3	-1	-1	1	-2	-1	-5	-5
-3	0	-2	-3	-5	-2	-10	-2
-3	0	-2	-3	-5	-2	-10	-2
2	0	2	-4	5	-2	22	2
1	-1	0	-1	-4	2	-15	3
5	7	5	0	-2	2	-5	4
5	7	5	0	-2	2	-5	4
5	7	5	0	-2	2	-5	4
-6	-8	0	-1	-3	-8	1	-6
2	2	-1	0	-1	1	-1	5
1	1	8	1	-1	-1	1	5
-7	-5	-9	-5	-3	-2	-10	-7
1	-1	-10	-3	-4	-5	-10	2
2	-2	1	-1	4	2	5	4
2	-1	-2	-2	4	6	5	6
2	-1	-2	-2	4	6	5	6
3	7	7	0	4	2	7	-7
-7	-7	-4	-2	-2	0	-12	-4
-2	1	4	6	0	-3	1	-5
1	0	-1	-7	0	13	-8	4
5	5	-2	-4	6	11	6	3
2	8	0	1	3	4	16	1
-9	-13	-2	5	2	0	2	-13
-9	-13	-2	5	2	0	2	-13
1	13	5	0	2	11	-7	-1
14	5	3	-2	1	-7	4	11
1	16	-3	-7	-6	-6	-8	-12
-18	-1	11	5	2	-5	11	-9
6	-4	0	-6	-4	5	-7	3
33	16	4	-1	-1	-2	-5	10
-21	-8	-10	-3	0	-4	1	-26
7	7	6	4	3	4	-2	16
-5	-12	3	5	-2	4	18	6
21	11	9	4	-2	0	-10	4
3	14	-2	-1	-7	-1	-10	10
-2	-26	-4	0	3	5	3	-1
-9	16	3	-7	-4	-20	-15	-4
-16	29	18	-7	-17	-38	-27	-2
-4	13	4	-4	-6	2	4	8
-3	-20	-13	-6	-9	-29	-10	-1
-3	8	-6	3	-13	-35	-6	2
-39	-36	0	4	-2	-5	1	-8
7	13	33	12	9	16	-1	1
-7	-33	-23	-10	0	5	6	-2
-1	5	-17	-11	-1	-5	3	1
10	2	21	21	2	2	0	2
3	6	-3	-13	-9	-9	-14	-5
0	9	14	7	-1	-5	-22	-6
-7	-7	1	1	2	-1	8	1
0	0	2	5	5	2	2	2
32	35	14	13	6	6	7	9
-40	-25	-2	3	1	0	-7	-18
15	-14	0	1	-2	-1	19	-2
7	12	-4	-3	-2	2	-2	7
-22	-16	-24	-17	-9	-4	-6	-11
12	7	-1	-5	-2	-2	-2	3
1	2	-3	-2	2	1	-3	3
-5	-2	-1	-1	-4	-6	-4	-2
13	12	3	-2	-3	3	0	7
-4	-5	-2	6	6	1	9	1
-16	10	-7	-11	-1	2	-1	-12
2	-3	1	0	-3	-3	-9	-1
5	-2	-2	2	-3	-4	-2	-1
0	-3	-7	2	-6	-7	-7	1
1	6	2	-1	-2	3	5	5
-6	-22	-7	3	2	8	-2	-3
-4	-26	-2	14	1	1	6	11
-3	5	-4	-2	-3	-7	-10	-29
-10	-21	-3	5	2	1	-1	7
5	28	10	-5	2	9	8	2
9	-14	3	17	13	30	30	25
-8	-10	0	-1	7	16	0	6
-2	-6	-6	-2	-5	-7	-7	-5
2	-11	-4	4	2	13	5	-3
-9	-12	-18	-16	-23	-70	-46	-41
13	26	19	6	18	37	24	29
-6	-2	-1	-1	0	7	-6	-2
-19	-23	-5	10	0	5	-7	-3
3	2	-1	-2	1	1	4	8
-11	-8	-7	-4	-4	-12	-18	-17
37	6	-1	-5	-3	1	9	17
26	19	7	1	2	4	-5	0
6	-10	-6	-6	-1	3	-9	7
-13	4	-1	3	-3	3	-4	-6
8	9	7	-4	-1	6	-8	-12
3	10	3	2	-3	2	-8	1
-22	-8	-11	-11	-13	-31	-17	-3
18	9	1	0	7	17	0	13
2	3	-1	-3	-2	5	0	-22
-18	2	5	1	2	-2	4	2
37	-1	1	2	0	5	-1	24
-18	-26	-3	-6	-2	3	3	0
14	32	7	0	-5	-1	2	12
-27	-25	-4	-1	1	4	10	11
-3	-4	-4	-3	-3	-11	1	-11
7	2	-5	-1	-2	1	-1	-1
-19	-15	-14	-6	-3	-6	1	-26
-2	3	-1	0	1	0	-9	-10
4	1	1	-2	-2	4	-13	-1
-4	-1	2	0	-3	2	-1	11
-5	-15	-6	-4	-6	-9	-10	-1
-3	2	-1	1	-1	-3	-5	-2
-13	-9	-4	0	0	-2	3	1
-6	-2	2	2	2	1	-5	-3
0	2	1	0	1	2	7	-7
-9	-10	-5	-2	-1	0	-8	-3
-9	-10	-5	-2	-1	0	-8	-3
5	2	1	-2	-4	-3	-5	6
-1	-1	0	0	2	-1	4	0
2	14	2	0	-1	-3	-10	-14
4	3	2	1	-4	-2	-8	8
1	-2	-2	1	-2	-7	2	1
12	7	-1	1	2	1	2	11
3	2	2	-2	-2	-2	-9	7
-2	0	-1	1	1	4	-5	-7
6	2	4	1	3	0	16	8
-8	-4	-3	-3	-4	-2	-16	-9
5	2	1	0	-2	0	-5	7
-1	1	-5	-1	-6	-1	-7	6
-2	-3	-1	-2	3	-1	7	0
7	-2	0	1	-2	4	-7	4
2	2	-1	-1	-1	0	-11	0
-4	-6	-7	-3	-2	-8	6	-2
-2	0	-1	-1	-2	-3	-5	-2
-2	1	2	-1	-4	0	-9	0
-2	0	-1	-1	-2	-2	-10	-1
-2	3	2	-3	-1	1	4	-6
-4	-3	0	-1	-4	0	-7	-8
-1	0	-1	-2	-2	0	-6	8
4	5	3	2	2	2	2	1
-10	-4	-3	-4	-1	5	-3	-7
-2	-2	-2	1	0	-5	-2	-1
3	2	-1	0	-4	0	-7	2
-19	-4	-4	-3	1	-5	-9	-23
-19	-4	-4	-3	1	-5	-9	-23
3	-2	-1	-2	-1	3	-8	2
4	4	2	3	-2	-2	-6	1
-3	-2	-2	-2	-3	1	3	2
8	3	4	1	-2	1	-3	5
3	-4	1	-1	-2	-2	-5	6
-10	-3	-4	0	2	0	-2	-8
-6	-7	-8	-4	-1	0	-4	-1
-5	-4	5	2	-2	1	-2	-4
7	-4	-6	-3	-7	-5	-4	5
-2	3	-1	2	0	-3	-4	-7
1	1	-5	-8	-1	-1	3	4
-2	0	4	5	-3	0	-9	-5
6	5	4	-2	0	0	2	6
6	5	4	-2	0	0	2	6
0	-7	-7	-3	0	2	4	-3
-3	-1	-3	-2	-2	-4	-13	1
4	0	-5	-6	0	2	-6	6
-3	-3	0	-1	0	0	-8	3
1	0	-2	7	-2	0	-8	-2
-5	0	-5	-6	-5	-3	4	-4
-1	4	-5	3	3	-4	-6	-7
4	14	28	13	-2	-1	-5	1
-1	-1	1	-1	-3	0	8	2
-1	-4	-4	-3	-4	-1	-8	2
-3	-2	0	-1	3	2	6	2
-2	-4	-5	-5	-2	-2	-7	-2
0	-2	3	0	-3	0	-6	-4
3	9	-1	2	4	-1	8	1
-3	-1	-6	-3	-1	-1	-6	-4
-6	-4	4	-3	-5	-3	-12	-3
0	-2	-10	-6	1	-1	4	-2
0	-3	1	-4	-3	1	-8	-1
-1	-7	-2	-1	-4	-2	-8	1
1	-1	7	5	4	3	10	5
-2	-1	-11	-16	-4	1	-6	-2
-6	0	1	2	0	-3	0	-6
-3	-3	-5	-4	-4	-1	-6	-9
7	2	4	-1	-6	-1	-6	8
1	3	-1	17	11	1	10	3
-3	0	8	6	6	-4	-5	-4
-2	0	8	-3	-4	0	-10	2
3	8	9	-6	-3	-2	-7	5
3	8	9	-6	-3	-2	-7	5
-8	-11	-17	-12	-10	-7	3	-11
-8	-11	-17	-12	-10	-7	3	-11
-5	-4	-9	-3	-3	3	-7	-3
-5	-4	-9	-3	-3	3	-7	-3
7	1	6	1	-1	0	-17	-1
0	1	1	-1	-2	-2	-9	2
0	-2	-3	1	3	0	8	-1
0	-2	-3	1	3	0	8	-1
0	8	13	9	2	-3	-13	2
-3	-1	-9	-6	-5	-3	-8	7
-3	-1	-9	-6	-5	-3	-8	7
7	-4	-12	-4	2	-1	9	0
14	6	14	8	-2	3	-3	5
-4	-11	-12	-9	-7	-2	-13	-6
-4	-11	-12	-9	-7	-2	-13	-6
-10	-21	-19	-14	-11	3	-9	-6
-15	10	19	10	4	-3	1	-5
-15	10	19	10	4	-3	1	-5
4	2	9	6	-2	-1	-13	1
4	2	9	6	-2	-1	-13	1
-15	-8	1	0	-3	0	-10	1
-2	-14	-30	-21	-15	-4	-5	1
3	6	10	6	8	2	5	0
-7	-1	-10	-10	-11	-1	-11	-4
-14	-6	-5	-2	-5	3	-5	-2
10	15	5	5	10	-5	-15	2
10	15	5	5	10	-5	-15	2
-4	-9	3	-6	-6	-14	-5	-14
-4	-9	3	-6	-6	-14	-5	-14
13	8	7	5	1	5	-2	2
5	-1	-3	7	-1	2	-6	-3
7	-9	-7	-10	-13	1	-4	11
-32	-13	-4	6	6	-1	-4	-19
22	9	-6	-10	-7	1	3	2
-1	3	8	8	-5	-12	-17	-17
-4	6	13	10	10	0	-9	-9
5	10	-4	10	5	0	-6	5
5	10	-4	10	5	0	-6	5
-9	-10	-14	-9	-4	1	4	-2
-9	-10	-14	-9	-4	1	4	-2
3	-11	-20	-26	-26	1	1	-2
3	-11	-20	-26	-26	1	1	-2
-6	-1	6	11	4	3	-3	4
-2	-6	-29	-26	-18	0	3	6
-29	-17	8	4	0	-1	-4	-12
-2	-2	4	2	3	0	-4	5
-2	-2	4	2	3	0	-4	5
5	5	-6	-7	-3	-3	-12	-13
-4	9	33	25	4	-1	-3	-2
4	-3	-8	-9	-8	-3	0	5
-6	-4	-10	-8	-5	0	-4	-3
11	-3	1	13	10	3	8	8
3	8	-5	-10	-6	-5	-12	-5
3	8	-5	-10	-6	-5	-12	-5
-9	-1	15	5	-2	-2	-6	-5
-9	-1	15	5	-2	-2	-6	-5
2	-7	-34	-8	0	0	-1	-9
2	-7	-34	-8	0	0	-1	-9
2	-1	1	2	0	0	-5	2
-2	0	11	7	-1	-1	8	12
-2	-3	-5	-6	-4	-1	-8	-2
-8	-3	-22	-15	-1	-2	1	1
2	4	7	9	-2	-1	1	-1
-9	-5	6	3	-1	-4	-8	-17
-2	2	-9	-9	3	0	-6	6
8	4	3	4	6	4	16	7
0	-3	2	-4	-2	-3	-2	2
-2	0	-3	0	-1	-1	2	2
-2	0	-3	0	-1	-1	2	2
-6	-7	-10	-12	-2	-3	-11	-9
1	6	11	4	3	2	7	-14
5	5	6	5	-1	-3	-3	-1
8	-1	-7	-8	-2	0	-5	-2
1	6	-4	5	3	3	5	1
0	-2	0	-8	-2	-2	-2	11
2	2	-2	-4	-5	-3	6	3
0	2	1	5	-1	-1	-3	2
-5	0	3	-1	0	0	-4	4
4	1	4	1	1	-2	5	4
-8	-9	-6	-3	-3	0	-5	-8
5	0	2	10	7	4	-2	5
4	4	3	5	5	5	13	10
11	1	1	-3	-1	0	-8	-5
-7	-4	6	-3	-3	-1	-1	-8
-7	-4	6	-3	-3	-1	-1	-8
0	2	0	3	-1	2	-8	-5
0	2	0	3	-1	2	-8	-5
-4	-5	2	-1	-5	-4	-6	1
8	3	1	-2	3	-1	-7	-2
3	0	-4	-2	-5	-1	-1	3
5	0	-5	-4	-3	-2	1	9
-6	-5	1	2	1	1	-10	-5
-4	-12	-9	-7	-4	-2	-4	3
-4	-12	-9	-7	-4	-2	-4	3
-5	-4	-3	1	2	2	4	-10
-5	-4	-3	1	2	2	4	-10
-4	2	9	2	-1	-1	-3	-4
-4	2	9	2	-1	-1	-3	-4
2	1	-2	-2	-2	3	-1	2
-1	-2	1	1	-4	-2	-12	2
-11	-2	-10	-2	-1	-4	-3	-10
2	-2	2	1	-2	-1	-5	2
9	6	-6	-3	-1	-1	0	-4
0	-2	5	-4	-3	-4	-7	1
-3	-3	-5	-3	-1	-2	-11	-3
8	9	10	10	5	1	5	5
12	2	2	-2	-2	4	0	17
5	1	-1	-3	0	2	-1	-1
-16	-4	-3	2	-1	-2	-12	-14
-16	-4	-3	2	-1	-2	-12	-14
0	3	-5	-2	0	-1	4	-2
0	3	-5	-2	0	-1	4	-2
-3	-1	-5	-2	-4	-6	-13	-2
-1	1	-1	-3	-6	-3	3	5
3	1	0	-2	0	-3	-4	4
10	6	7	9	0	1	-11	-7
-4	-6	-10	-5	-2	-2	3	4
-5	-4	-3	-7	-5	-1	-15	-5
1	-2	-2	2	0	2	3	1
-17	-6	-2	9	1	2	-3	3
-5	-2	8	-1	1	-1	-3	-4
8	6	10	6	3	2	-3	2
8	6	10	6	3	2	-3	2
-3	-4	-8	-7	-2	-2	1	-1
-3	-4	-8	-7	-2	-2	1	-1
-9	-2	1	-3	-3	0	-2	0
5	1	-7	-5	-2	0	-5	5
4	-1	-5	1	0	-1	-1	4
-1	-1	-3	2	-3	0	-7	2
-14	-5	-2	4	3	0	-1	-9
1	5	10	0	0	1	-2	2
0	-1	5	0	-1	0	-11	-10
-5	-11	-18	-10	-7	-4	-6	2
7	9	-2	8	1	1	-8	9
17	9	9	5	5	4	6	-4
17	9	9	5	5	4	6	-4
10	2	5	7	3	3	3	0
2	-8	1	2	-4	-2	-4	4
-16	-4	2	1	-5	-1	-12	-8
-1	-3	-9	-7	-6	-4	7	8
0	3	6	5	2	1	-3	-7
0	3	6	5	2	1	-3	-7
-12	-8	-16	-8	-2	-3	0	-4
-12	-8	-16	-8	-2	-3	0	-4
0	-1	0	6	3	1	4	-6
0	-1	0	6	3	1	4	-6
-12	-6	-9	-13	-6	-4	-11	-22
-8	-1	6	0	-3	-1	-1	-6
9	1	-1	2	0	0	-2	8
-2	-2	0	-4	0	-1	-7	1
3	-5	-7	-9	-2	-3	9	5
3	-5	-7	-9	-2	-3	9	5
3	-5	-7	-9	-2	-3	9	5
-3	0	3	3	-1	-1	1	-4
-10	-2	7	5	-2	-2	-17	-8
1	0	-1	-5	-8	-2	-2	-1
1	0	-1	-5	-8	-2	-2	-1
3	-2	-8	-9	-4	-1	-7	3
-5	2	-1	1	3	1	-10	-4
-5	2	-1	1	3	1	-10	-4
8	2	-8	-6	-6	-2	1	1
8	2	-8	-6	-6	-2	1	1
3	5	-1	3	-3	-2	-9	5
-5	-1	-9	-11	-4	-3	6	-1
6	2	-5	-1	-1	1	-5	7
-4	-3	4	3	1	1	-7	-4
-5	-4	-10	-4	-2	0	3	-3
3	5	-4	1	0	3	-6	-5
-1	-1	0	-1	-4	-5	-11	-2
-6	-2	3	-2	1	-4	11	-2
-2	1	5	4	3	2	-1	1
-3	-4	-8	-7	0	1	10	6
-3	-4	-8	-7	0	1	10	6
1	-1	1	10	1	2	-8	1
4	0	-6	-3	1	-3	4	-1
-1	-1	-3	1	-1	3	-1	8
-1	-1	-3	1	-1	3	-1	8
0	4	9	-2	2	-2	1	-5
-39	-19	-7	0	1	-1	-3	-13
25	14	10	8	1	0	-3	-2
-24	-16	22	16	-2	-4	-18	-26
-24	-16	22	16	-2	-4	-18	-26
-24	-16	22	16	-2	-4	-18	-26
0	1	-2	-6	-7	-2	-8	-7
-19	-15	-11	-19	-11	-3	-11	-5
-6	-3	-16	-14	-2	-3	-8	-13
-6	-3	-16	-14	-2	-3	-8	-13
-16	0	2	2	3	-2	4	-7
-16	0	2	2	3	-2	4	-7
8	-2	-14	-4	-5	1	-2	9
8	-2	-14	-4	-5	1	-2	9
10	14	18	10	1	1	-7	7
4	5	9	-3	-3	0	-9	-5
-8	-7	14	3	-1	-1	-1	-7
-6	1	1	2	-1	-4	-5	-1
-10	-12	13	11	-1	2	-3	1
2	5	-3	-4	-7	0	-7	0
8	-3	-30	-10	-2	-7	-3	2
8	12	19	3	-2	-3	-1	4
1	0	-19	-1	-1	2	1	2
9	3	-6	0	-3	-1	-7	8
9	3	-6	0	-3	-1	-7	8
1	1	-26	-12	-4	1	1	4
1	1	-26	-12	-4	1	1	4
2	0	12	2	-1	1	4	4
2	0	12	2	-1	1	4	4
-2	1	24	10	-2	1	-6	-2
-2	13	40	26	19	7	5	4
4	1	13	5	6	-2	3	6
10	-3	-12	-9	-8	-3	-8	-2
16	-7	-34	-11	-4	2	6	18
-7	-1	-18	-11	-4	-2	-10	-6
5	10	32	10	-1	-4	-2	10
-13	-5	5	1	-1	-3	-5	-14
-2	-9	-32	-19	-17	-14	-11	8
-18	-3	15	2	1	1	-1	0
4	11	12	10	11	1	-5	-1
3	0	-6	6	6	5	0	9
-7	-5	-6	-8	-12	-4	-7	-7
-13	-8	-5	-3	-2	0	-3	8
1	-2	8	3	-4	-2	-4	-2
9	9	19	13	6	5	3	3
2	4	-5	-2	0	0	-5	-10
0	-3	-3	-4	-4	-3	-5	-1
13	4	11	1	5	1	4	4
13	4	11	1	5	1	4	4
-6	-2	27	4	-1	0	-8	-5
1	1	5	1	-1	1	8	-4
1	1	5	1	-1	1	8	-4
-4	-4	3	8	1	-1	4	-1
4	-3	-16	-6	-4	1	-5	1
-4	-4	7	7	4	-1	9	-10
5	6	-7	1	-1	-1	-7	-11
-5	-5	6	0	-1	-1	-7	-9
1	2	-5	3	1	-1	6	1
-1	4	-4	-5	-1	-1	-9	-3
0	3	-2	2	4	-1	2	0
0	3	-2	2	4	-1	2	0
0	-1	5	2	1	-2	5	-5
0	-1	5	2	1	-2	5	-5
11	7	7	5	1	0	-3	4
11	7	7	5	1	0	-3	4
-18	-2	7	1	-2	-1	-13	-6
2	-4	-6	-4	-2	0	-5	0
11	2	-1	-1	1	2	-2	7
6	5	-7	-3	-5	-3	-6	-5
5	0	-1	-2	-5	-1	-12	-4
15	11	2	-5	1	-1	-9	4
15	11	2	-5	1	-1	-9	4
-13	-2	6	10	7	4	8	3
-13	-2	6	10	7	4	8	3
-5	-1	2	8	2	-2	-10	-11
-5	-1	2	8	2	-2	-10	-11
0	1	4	7	6	4	17	0
-2	0	0	-2	-2	1	-6	4
11	-1	-1	-1	-2	0	2	6
6	2	1	-2	2	4	-5	8
2	0	-2	0	-4	3	-1	-2
10	3	-2	-1	3	1	12	-4
-2	-3	-3	-5	-3	-4	-4	-3
2	-2	-1	-2	-1	-1	0	4
2	-2	-1	-2	-1	-1	0	4
-9	-5	-3	-2	-1	-1	-12	-13
-12	2	5	7	4	-1	-5	-11
2	-1	-5	-4	-2	-1	0	13
-3	-1	-1	-6	-5	-3	-9	-2
-15	-11	-1	1	1	3	3	-3
0	-1	0	1	-2	0	-10	5
-3	-1	-2	-2	-2	-3	-7	1
-13	-7	-4	-1	3	-4	10	-16
9	4	4	1	-1	-1	-5	4
3	0	-7	-7	-1	-3	-1	-12
2	1	-1	2	-1	7	-6	2
-3	1	1	6	-1	-7	-7	2
-4	0	1	-1	1	2	11	-5
7	7	5	0	-4	-2	-6	11
-7	-4	0	0	2	0	-5	-10
-25	-11	-6	-5	-3	-4	-7	-23
8	5	-1	-3	-2	0	-9	10
3	-1	2	3	-2	-1	-1	0
0	-4	-3	-4	-1	-1	9	4
12	4	11	11	2	-2	-3	6
2	-8	-8	-5	0	4	5	3
-9	-9	-8	-11	-11	-8	-20	-10
13	7	3	5	1	1	5	2
4	4	1	6	2	4	10	2
-1	-7	-6	-7	-6	0	-2	14
-6	0	0	0	1	1	-2	-9
-6	0	0	0	1	1	-2	-9
10	10	12	-1	1	0	1	-1
10	10	12	-1	1	0	1	-1
-5	2	-3	-2	1	0	-1	-12
-6	-7	-8	0	-3	-4	-4	11
-1	0	-14	-6	-3	-2	3	4
8	1	2	0	-2	4	-5	9
5	-1	-1	0	4	7	5	5
-7	2	1	0	-3	-5	-3	-13
4	0	3	-3	1	3	10	-1
-1	-6	-8	-7	-2	-2	-4	-8
-1	-6	-8	-7	-2	-2	-4	-8
-8	-6	-9	-6	-1	-1	5	-1
-8	-6	-9	-6	-1	-1	5	-1
6	-2	4	3	-5	-5	-7	5
-5	-2	-19	-7	0	-2	-4	-9
-26	-4	5	3	2	1	0	4
-29	-20	6	1	-9	-10	-29	-20
-4	3	1	-1	3	2	10	1
-7	4	-6	-3	4	4	7	-5
-7	4	-6	-3	4	4	7	-5
-9	-8	-13	-5	1	-2	5	-5
-9	-8	-13	-5	1	-2	5	-5
-9	-8	-13	-5	1	-2	5	-5
4	1	-25	-8	0	-1	0	9
19	-9	0	0	-3	-3	-12	3
27	16	30	0	-4	-4	-1	5
15	8	-2	-1	2	1	-1	5
-3	-12	-47	-14	-5	2	-5	3
-17	-6	10	2	1	0	9	-7
3	27	59	21	5	-1	-4	1
1	8	18	11	4	1	4	2
1	8	18	11	4	1	4	2
-10	-10	-20	-11	1	-4	-11	-10
-2	9	19	10	4	0	8	-3
0	-9	-13	-14	-7	6	-2	3
-1	46	81	64	16	0	-4	-4
-15	-44	-77	-37	-9	-3	-9	-3
-15	-44	-77	-37	-9	-3	-9	-3
-6	-1	42	14	1	-1	2	-3
-6	-1	42	14	1	-1	2	-3
10	18	13	12	-2	-3	-6	7
-5	-6	13	4	-1	-2	4	-3
-10	-13	-60	-30	-3	3	-1	1
-1	0	0	8	3	-3	-7	-5
-2	-4	-31	-16	-3	-1	7	-2
-1	-7	2	3	4	-2	-6	-6
1	-10	-18	-10	-3	0	-4	-3
4	2	-3	-7	-3	0	-6	2
-10	-12	-9	1	8	-7	-19	-19
-4	-7	-5	-5	5	-4	2	-7
4	0	-2	-12	-13	1	-3	2
-1	1	11	14	9	4	3	8
1	1	0	2	-1	2	10	10
0	-10	-13	-8	-7	-2	-6	-4
1	11	7	4	2	3	-3	1
-1	-5	3	-6	-5	1	5	-3
2	-3	0	-4	-2	0	-5	3
2	-3	0	-4	-2	0	-5	3
1	-2	-3	0	0	-1	-7	2
4	2	-1	-3	-1	1	-2	6
5	-2	-11	-5	-2	1	2	1
0	0	-1	-2	-6	0	-5	-1
2	0	5	2	-2	-3	-4	10
2	0	5	2	-2	-3	-4	10
-8	-8	-18	-2	1	-1	-4	-10
-5	-2	-7	1	-2	-1	-1	-4
-5	-2	-7	1	-2	-1	-1	-4
-1	-1	-13	-3	1	-1	-1	-1
-1	-1	-13	-3	1	-1	-1	-1
-7	-2	0	0	-6	0	-13	-4
1	-1	8	1	-2	1	1	5
-3	1	1	5	0	0	-3	-6
-1	4	5	1	-3	0	-5	1
2	-1	5	0	-2	-3	-9	-5
3	1	3	-5	-8	-3	-13	1
3	1	3	-5	-8	-3	-13	1
3	4	14	2	3	1	2	0
0	1	0	6	-1	-3	-5	-8
-14	-3	-1	-4	-3	-2	-7	-10
-14	-3	-1	-4	-3	-2	-7	-10
-4	-7	-4	-2	-4	-2	-13	8
-1	-5	1	-1	6	-4	-5	0
-1	-5	1	-1	6	-4	-5	0
3	2	-8	2	11	5	2	8
3	2	-8	2	11	5	2	8
3	-3	-3	-2	-9	1	-13	0
-3	0	1	-1	1	0	-1	3
-14	-6	-13	-6	-5	-1	-10	-10
-2	-5	-8	-5	-7	-4	-4	-3
4	2	4	-1	-7	-3	-5	2
5	4	5	-1	-8	-2	-10	2
5	2	5	-1	0	1	5	8
4	0	28	12	0	1	-10	-4
4	0	28	12	0	1	-10	-4
-5	-9	-19	-11	-1	2	-1	10
-5	-9	-19	-11	-1	2	-1	10
1	3	4	-4	-5	-4	-16	-2
-3	2	-3	-1	0	-1	-3	-4
6	3	-1	0	-2	0	-8	6
-11	-18	2	4	-2	-2	-5	-1
-2	-3	-3	-10	-2	-1	0	1
-6	-13	-9	-2	-5	2	-9	-9
8	2	-22	-16	-1	5	6	9
6	-14	-5	17	10	0	-3	4
-8	-5	6	-1	-5	0	-5	1
0	-5	-6	-2	-1	3	5	-5
-14	4	12	-1	-1	-2	-11	-6
-14	4	12	-1	-1	-2	-11	-6
19	41	17	-10	-11	0	-10	4
19	41	17	-10	-11	0	-10	4
-25	-24	-29	-3	-3	-13	-4	-21
-25	-24	-29	-3	-3	-13	-4	-21
-3	-1	8	-6	-9	-13	-12	-8
-7	-8	5	9	5	-5	3	-6
-1	-6	-3	1	-3	4	0	5
0	-1	4	-6	-4	-6	-1	7
3	7	-4	0	15	21	-14	8
-5	5	3	0	-10	-24	-12	-7
-4	-13	-16	-10	1	12	-1	-3
2	0	-7	-2	-5	-23	-14	1
-4	-6	1	9	3	9	-2	-8
-4	-6	1	9	3	9	-2	-8
-10	-3	9	2	-2	3	-5	-9
-5	2	18	11	-5	-12	-18	-4
4	1	-5	4	7	-3	-1	-1
5	1	-13	-13	-3	0	3	8
4	3	-4	-5	2	11	15	-2
4	3	-4	-5	2	11	15	-2
7	6	-3	-1	-3	-13	-8	6
1	1	22	17	5	7	-3	1
-3	-4	-22	-16	-11	-13	-23	-8
17	7	11	0	-3	-1	-10	-2
5	1	0	-3	1	-1	14	5
-22	-18	-18	6	4	-6	-6	-7
4	2	6	-2	0	4	-5	9
-9	-5	-5	-3	1	1	2	-3
10	-5	-37	-12	-6	1	-3	8
-2	6	29	7	3	3	-3	-6
1	1	9	1	2	3	14	9
-4	-4	4	1	-2	-6	-16	-8
-4	-4	4	1	-2	-6	-16	-8
-8	23	14	10	1	-3	-16	-8
17	30	2	-13	-12	-12	-15	-3
-3	-9	-3	12	13	6	16	6
-2	-20	-11	0	1	-2	-4	0
-6	-4	7	0	-4	-3	-10	-4
5	-4	6	-1	-2	5	-4	6
0	10	2	-2	-6	2	-5	-7
-2	-7	3	-1	-2	-5	1	-8
7	-2	-1	-7	-7	1	-1	6
-2	1	-6	-2	-2	1	-7	-3
-1	-2	10	9	4	1	6	2
4	1	3	-2	-2	-4	-13	5
-9	-3	-3	-1	-4	4	-1	0
0	-5	-6	-14	-14	-7	0	-1
-1	-8	-2	1	-2	-1	-6	-4
-1	-8	-2	1	-2	-1	-6	-4
-4	-4	-6	0	-2	1	-6	1
1	3	5	-2	-1	6	-1	7
-4	-4	-4	-4	0	-3	2	3
-16	-10	-10	-4	-2	6	-7	-13
8	8	15	5	-1	-4	-5	-5
7	8	13	0	-3	2	3	2
20	-9	-9	-5	-3	-3	-13	8
-5	17	-1	-2	-3	-2	-4	-11
-5	17	-1	-2	-3	-2	-4	-11
-9	-5	-6	3	2	-7	0	-2
-9	-5	-6	3	2	-7	0	-2
4	0	4	8	1	5	-9	-3
-5	-6	-10	-2	1	2	-1	3
8	6	0	-10	-4	-3	-1	11
-17	-12	1	0	-2	-10	-14	-2
-10	13	-2	1	1	-2	-6	-10
-2	4	11	-1	-5	0	-5	1
15	8	-10	-5	-2	6	0	10
-18	-14	-12	-3	2	8	14	-6
-18	-14	-12	-3	2	8	14	-6
-6	-6	3	-1	-4	-8	-10	-6
1	-2	13	10	1	-2	-9	-1
1	9	-2	-3	2	6	-4	-2
7	6	-8	-7	-5	-2	-5	0
4	-3	0	6	0	-3	0	2
4	-2	-1	-4	1	-5	-1	9
4	-2	-1	-4	1	-5	-1	9
-2	-4	-3	-1	0	4	-8	-2
-5	-3	-2	-2	-2	0	-4	-8
-5	-3	-2	-2	-2	0	-4	-8
-5	-1	-1	6	5	0	-4	-6
1	0	2	3	2	3	9	0
5	2	12	0	-2	-1	-6	10
5	2	12	0	-2	-1	-6	10
7	1	0	-4	-1	0	-3	5
7	1	0	-4	-1	0	-3	5
-8	-3	-5	0	-1	0	4	-6
-8	-3	-5	0	-1	0	4	-6
-8	1	18	16	8	6	-9	5
1	2	-3	1	0	2	-2	0
-1	-1	-5	-9	-6	-3	-7	1
-2	-4	-15	0	0	-2	-7	-2
7	2	1	3	4	-4	6	-3
-4	-2	-2	-1	-1	-2	3	0
9	6	12	11	6	-1	6	2
6	3	10	5	2	10	-8	-2
-15	-9	-6	-6	-8	-4	-9	-9
-1	-6	-8	-6	-2	-2	10	2
4	-1	3	-4	1	2	-3	4
-5	-1	11	5	1	0	-3	-1
-3	-3	-16	-9	-4	-5	-9	0
-3	-3	-16	-9	-4	-5	-9	0
-9	-2	-14	-6	-1	-6	-1	-11
-9	-2	-14	-6	-1	-6	-1	-11
3	1	-1	5	1	2	-7	-1
3	1	-1	5	1	2	-7	-1
-2	0	4	0	-3	-1	-7	5
-6	1	7	3	1	0	-5	-3
9	-1	0	2	2	0	10	0
-4	-7	-9	-5	-7	-20	-13	6
-3	-2	-4	-9	-10	-5	-11	-5
3	1	3	-1	-1	-5	-11	2
-8	-2	-5	-3	-4	3	-9	-18
-9	-6	-6	-1	-1	-2	6	-14
5	-1	3	-2	-1	3	-4	0
6	-2	1	5	4	-2	10	-2
0	0	3	2	0	-7	-13	10
-1	0	0	5	2	0	4	6
7	0	-2	-1	0	2	-8	5
7	0	-2	-1	0	2	-8	5
10	5	-1	3	0	0	-9	2
8	-2	-10	-16	-2	-1	19	12
-6	5	9	6	-1	9	1	17
-15	-5	-10	-10	-11	-8	-24	-17
15	5	11	7	6	4	14	18
-6	-6	2	5	-4	-3	-12	-21
14	10	2	4	5	6	10	19
-29	-10	1	0	-6	-1	-14	-11
-23	-6	3	7	-2	-15	-21	-31
-8	-4	-8	-7	-1	7	-4	-14
20	2	-6	-5	-3	3	-5	21
11	9	3	13	10	6	-6	-10
-8	-3	1	2	1	-10	-4	18
-2	5	6	7	1	5	-9	-21
15	1	-5	-3	-1	5	2	17
5	2	6	0	0	0	3	3
-12	-15	2	2	1	3	0	3
-3	0	-2	-3	-4	-6	-5	-5
1	1	1	-2	-1	0	2	4
-5	-1	-2	-1	-1	2	8	11
4	5	26	23	6	-4	-7	-5
2	-6	-23	-18	-8	8	-6	-4
0	4	-1	-1	-1	-4	-4	-4
4	-2	-5	-3	-4	-4	-2	5
0	-2	3	0	1	-7	-8	9
0	-2	3	0	1	-7	-8	9
-4	-2	-5	-3	0	2	2	2
29	9	-2	0	0	0	1	-2
-6	-4	-1	-3	-5	-1	-9	0
-7	-1	3	-1	-4	-3	-3	-12
-4	-6	-10	-4	-3	-2	-5	-5
-2	-2	2	0	1	-1	2	6
16	9	1	3	1	2	-4	-1
-11	-3	-4	-5	-3	-3	-2	1
-8	-5	3	3	2	2	4	1
5	2	-10	-6	-2	1	4	10
6	12	13	11	10	3	9	-4
14	3	19	10	3	1	-4	0
-7	-3	-5	-2	-2	-1	8	4
-3	0	-2	-1	-2	-4	-13	-11
-7	0	4	6	0	-2	-7	-5
5	-4	2	3	3	3	1	5
2	2	-7	-13	-2	4	0	-1
8	20	17	8	1	7	-6	-7
-3	-6	-21	-22	-20	-5	-10	-4
-17	-28	-42	-18	-9	-5	4	-6
6	2	7	1	2	3	-5	0
6	2	7	1	2	3	-5	0
-3	5	2	2	-3	-2	-6	-8
-8	-6	-8	-4	-5	-2	-6	-5
25	13	21	14	6	1	-11	-11
-14	-3	1	1	-1	-1	-2	12
-13	-6	-2	-2	-2	-8	1	-9
5	2	3	0	1	6	-2	6
5	2	3	0	1	6	-2	6
12	7	1	4	3	-2	0	-2
9	1	-2	-2	0	2	-7	-3
-15	-8	-3	-1	-4	1	-1	-3
2	0	-11	-7	-6	0	2	12
32	17	5	3	-1	-1	3	3
-17	-5	-3	-2	-4	-4	-6	-7
3	-3	2	0	-1	-6	-4	1
-30	-6	-5	-3	1	10	10	1
-30	-6	-5	-3	1	10	10	1
9	-1	5	2	-1	0	0	4
-2	-1	8	5	2	3	-3	-8
3	-13	-12	-13	-12	-10	-4	1
47	13	-6	-4	-4	-4	-14	2
5	12	1	0	4	4	2	3
2	-1	2	9	3	-1	-8	1
31	7	-4	-3	-2	-1	5	31
2	-3	0	-2	-2	-9	-10	-17
6	7	-1	-3	1	7	0	-13
-8	-7	-1	2	4	4	-4	-4
-4	0	-1	-1	-7	-6	-11	2
-16	-9	-8	-4	-2	-1	0	-5
-2	2	-4	-7	-7	-3	-8	-25
-7	-4	2	4	2	3	3	-10
10	2	8	4	2	-1	5	10
0	1	-5	4	2	2	-4	4
-14	10	-6	8	7	3	-4	-13
18	-9	20	-7	-16	-8	-9	5
-14	10	-10	1	3	1	5	-4
-10	-13	-8	-10	-7	-3	0	-6
10	50	-26	6	11	9	13	10
8	-8	59	9	-3	-4	-11	4
7	12	7	2	8	8	19	13
18	20	-34	-20	-5	-3	6	15
-11	-34	59	11	1	0	-11	-9
-17	-19	31	8	4	-3	-1	-9
11	12	4	7	-4	3	-1	4
-8	6	35	17	2	-4	1	-11
-2	-8	-30	-9	-5	-1	-17	1
-3	7	0	-4	0	-5	-3	-9
-4	2	-17	-9	-14	-5	-5	4
18	2	-16	-2	-7	0	2	25
-8	-5	5	-3	-10	-11	-13	4
10	-2	-3	-2	2	7	-3	-3
5	0	-4	5	3	0	8	5
-4	-2	1	0	1	-3	-7	1
-17	-2	11	11	7	-6	-1	-13
3	3	-16	-5	-1	4	-1	3
2	2	5	-2	-2	6	3	12
-3	2	-1	-4	-3	-3	-16	-21
2	-1	-4	2	0	5	-3	5
2	2	1	-3	-1	6	-2	-3
-11	-5	-6	-2	-4	-21	-26	-28
9	1	-2	-1	2	5	12	6
-5	3	1	0	-1	4	-7	-3
2	4	-21	-9	-3	2	-1	4
3	20	-6	-5	-5	1	-7	2
4	7	-9	4	3	0	8	7
8	-4	-7	-4	-1	2	-7	10
15	-1	17	9	1	0	-6	-1
6	6	36	10	1	1	4	-1
-2	-8	-13	-10	-6	-4	-11	6
-23	-19	-12	14	3	-18	-13	-3
5	-10	2	-8	-6	3	0	2
-14	1	-4	-6	-2	3	3	2
0	-6	-2	-3	-1	5	-6	5
-5	8	0	-5	-7	-3	-12	-5
-5	8	0	-5	-7	-3	-12	-5
0	-4	-5	-7	-1	-4	1	-9
-11	-12	8	1	-1	4	0	-4
10	7	-5	-4	-5	-3	-10	-3
15	4	-2	-4	-3	-2	-3	-9
6	-4	2	-1	0	2	-5	0
-19	0	-7	0	-1	-7	-6	-14
-10	-2	-14	-11	-5	-2	-3	2
-32	-16	-3	3	3	2	-2	-4
1	6	0	0	-1	-2	-1	13
26	15	-7	-6	-3	6	0	3
-11	2	-6	-6	0	0	-2	-9
-3	4	-4	-5	-5	-2	-4	-8
-3	4	-4	-5	-5	-2	-4	-8
-1	-3	-1	0	-7	-3	-9	8
1	-7	6	5	1	-1	-7	0
-3	3	-1	2	1	-2	-6	10
4	1	2	-1	0	11	-3	7
-10	-12	-6	-4	-4	-6	-5	-6
5	-1	4	6	3	11	7	6
2	11	1	3	-5	-22	-6	-1
2	1	-2	-3	-2	5	-1	2
-9	3	15	8	8	1	-2	-8
2	-2	-8	-6	-6	-7	-3	-6
6	0	0	-7	-2	9	7	8
-1	-8	-7	-5	-1	-4	-4	-2
9	6	29	7	-5	-7	4	-1
-9	-4	-38	-12	-3	-2	-6	-5
-8	-5	42	17	0	5	-8	-12
-8	-5	6	-1	2	-4	0	-6
1	-7	-38	-14	2	14	6	0
-1	2	-3	-1	3	1	7	-4
-2	-18	-22	-33	-9	-2	-5	7
-5	-7	-4	4	-2	-2	3	-4
-5	-7	-4	4	-2	-2	3	-4
3	10	43	17	4	-2	-4	-4
-5	-8	-7	-4	-7	0	-9	-6
-8	-7	-4	-5	-3	-3	-8	-6
2	4	-4	-4	3	1	4	2
4	10	4	2	1	10	16	4
4	4	0	-3	-42	-5	0	6
1	-4	0	-2	2	5	-7	2
-5	-6	-8	-9	7	-10	-5	-3
1	3	0	2	8	-4	-26	-2
-6	-4	-1	1	2	-2	-7	1
-15	-5	-3	-3	-8	-2	-7	3
8	3	-5	-5	0	-5	-4	-4
-15	-11	0	4	-3	-4	-11	-7
-6	-1	-2	-1	3	2	0	-7
10	7	-6	-9	-7	1	-13	-6
1	4	12	0	-3	-2	-7	-1
-7	-7	1	3	0	3	-8	-2
-19	6	4	5	1	-5	-9	-9
-2	2	-4	-2	2	6	-1	2
2	1	-9	-6	-3	1	-1	-1
-12	-24	-3	1	2	-1	-2	-4
-4	-10	-7	-5	2	-7	13	-4
-2	-1	0	1	-1	4	-4	-3
1	2	-2	-5	-2	-5	-3	-1
-2	2	5	-1	0	3	-7	-1
6	3	8	9	6	-3	10	7
-32	-7	-19	-7	-5	-4	-6	0
-12	5	12	13	9	8	17	4
20	10	-9	-10	-4	0	-3	3
-10	-6	0	7	9	-1	10	-5
-2	6	5	2	0	-5	-12	0
-22	-11	-3	-1	-1	1	4	-4
-7	1	4	2	-1	5	-5	1
1	-2	-1	0	-2	-6	-8	-1
5	1	2	-1	0	0	8	-1
6	0	3	3	1	4	-2	1
-6	8	10	9	1	-1	-4	-2
-6	8	10	9	1	-1	-4	-2
-3	-8	2	-4	-3	4	-5	2
10	-1	0	10	9	-3	1	4
-13	-7	0	4	1	-1	6	2
5	-1	-4	-8	-8	0	-8	0
-37	-16	-6	-6	-4	-1	-7	-8
24	4	-3	-3	-8	-2	-12	4
12	-3	-2	-2	-4	-2	1	1
1	4	3	1	3	-1	-2	-11
12	-2	-3	-4	-3	-4	-20	-3
0	-6	-1	1	-1	0	-1	-5
0	-6	-1	1	-1	0	-1	-5
7	7	-5	-3	-2	2	6	2
7	7	-5	-3	-2	2	6	2
-1	-5	-1	1	-1	-5	-7	1
3	-2	-5	-4	-2	-1	7	0
15	7	-3	4	1	-2	2	-2
27	19	13	2	-4	-3	-8	7
-3	-7	-13	-8	0	1	6	-1
-2	7	12	5	2	4	3	-3
1	6	-3	-3	-2	-2	8	5
1	6	-3	-3	-2	-2	8	5
1	6	-3	-3	-2	-2	8	5
-4	-11	-14	-3	-2	2	-4	3
-6	-3	-9	-3	0	-5	9	-14
-16	-4	-6	-4	-1	5	-3	2
-1	-9	-4	0	0	2	-1	1
7	4	-1	-5	1	4	-3	1
7	4	-1	-5	1	4	-3	1
5	-5	0	-1	1	-2	-1	3
-7	-4	-2	-3	-1	-2	-8	-13
3	0	2	-3	-1	-4	1	2
1	-5	1	0	-1	6	0	8
-24	-1	-2	0	-4	-4	-22	-18
-7	23	8	0	-4	4	21	-7
-7	23	8	0	-4	4	21	-7
9	-8	-5	-1	2	6	1	11
6	9	4	1	4	-1	14	20
-2	8	-1	1	-2	-2	-8	-3
30	-16	0	-6	-4	-3	0	18
30	-16	0	-6	-4	-3	0	18
-17	-18	-12	0	0	-8	-14	-1
21	13	-5	-8	-2	8	11	18
21	13	-5	-8	-2	8	11	18
22	23	8	5	-2	-7	-11	2
-13	-28	-12	-7	1	3	5	-12
-8	1	-1	4	2	-2	4	-3
31	23	4	2	-3	-12	-17	3
-1	-12	2	-4	1	-4	-29	-37
-5	5	5	-5	-1	0	-5	7
-20	-39	-20	-9	-5	2	18	11
35	25	11	-5	0	-1	-3	-4
-18	10	1	-1	-3	3	-5	-22
26	26	7	7	6	1	20	16
-13	9	6	6	2	7	3	3
-9	30	-7	-5	-8	-8	-14	-9
-11	-18	-3	1	1	9	13	-3
39	10	7	11	6	4	6	26
-1	-7	4	-4	-3	-8	-10	-14
9	29	4	7	0	-7	-8	4
-21	-46	-10	1	0	4	-4	-1
-26	-65	-15	-8	2	0	1	19
-26	-65	-15	-8	2	0	1	19
27	27	11	7	7	3	16	18
10	20	0	0	-9	-15	-10	6
10	20	0	0	-9	-15	-10	6
3	9	5	2	6	15	19	-6
3	9	5	2	6	15	19	-6
-21	-4	-8	-2	-4	0	-10	-6
-21	-4	-8	-2	-4	0	-10	-6
-5	15	-4	-2	-5	-9	-14	-28
0	-12	2	4	3	14	-2	-9
12	10	6	3	4	1	6	2
-5	3	0	-15	-10	-4	-12	-11
-11	2	-5	-2	-2	-2	-6	-4
3	11	2	-1	0	1	-6	14
2	-8	-7	-4	-7	-7	-11	-2
-17	-24	-3	1	-3	-5	0	-13
-17	-24	-3	1	-3	-5	0	-13
-17	-24	-3	1	-3	-5	0	-13
-10	-2	-24	-10	3	5	11	6
-2	10	30	18	-2	-4	-15	6
-1	-7	-26	-7	1	4	4	6
-1	-7	-26	-7	1	4	4	6
3	0	-20	-6	-3	-1	-2	2
3	0	-20	-6	-3	-1	-2	2
-3	3	-22	-10	-7	0	-3	-1
-3	3	-22	-10	-7	0	-3	-1
4	1	-6	-6	1	2	1	4
4	1	-6	-6	1	2	1	4
5	11	12	-4	3	0	-3	0
-9	-4	-35	-23	-7	2	-6	-16
-9	-4	-35	-23	-7	2	-6	-16
6	1	-7	1	-1	-2	2	-1
4	-1	-8	-9	-8	-1	-7	-1
-14	5	-1	3	-2	-4	4	4
-14	5	-1	3	-2	-4	4	4
7	0	-1	4	3	1	-1	11
0	-3	3	-1	-1	-1	-3	3
9	-7	-25	-4	-3	2	-10	-2
-8	-20	15	8	0	-3	6	-5
-8	-20	15	8	0	-3	6	-5
7	12	-5	-6	-4	-1	6	5
15	33	-16	-3	10	7	1	10
-22	-23	0	0	-6	-2	-9	-5
5	-2	-5	3	2	3	-7	-2
5	-2	-5	3	2	3	-7	-2
10	-18	-4	-6	-3	-3	-6	1
5	12	-10	-6	-4	-2	-1	1
3	29	28	8	-6	-1	-20	-7
-4	29	17	-2	-11	-2	2	8
7	-9	4	9	14	5	6	9
-6	35	-6	-4	0	-2	5	2
-19	-25	-20	-11	-13	-2	-31	2
0	-4	10	5	7	1	2	-4
22	1	4	2	-3	1	-21	1
22	32	6	-9	-2	0	-1	-3
22	32	6	-9	-2	0	-1	-3
-10	-23	-2	-6	-7	-3	-14	0
-17	-37	13	6	4	1	6	-2
-9	9	-1	2	-5	-1	-15	1
22	-3	-3	2	-2	-2	1	-1
-9	-16	-3	0	1	1	3	2
-16	-24	-9	-15	-8	-7	1	-7
25	18	3	6	-2	-3	-12	5
2	3	-23	-4	-1	2	1	7
-26	-8	17	9	4	-1	6	-22
-26	-8	17	9	4	-1	6	-22
3	16	2	17	5	-1	13	-2
12	-6	11	7	-3	-1	-15	4
-4	-9	-5	-7	-4	1	-6	5
-3	7	-10	-13	0	-5	4	-7
4	-2	2	-4	-8	-1	-9	8
4	-2	2	-4	-8	-1	-9	8
-12	-9	8	4	-1	-2	-20	-6
-1	-12	-9	-3	-1	3	8	7
7	2	-4	-9	-10	1	-5	-16
-2	3	8	6	-4	-1	-13	9
-1	6	-2	-9	-8	2	-11	-2
9	1	-4	6	4	4	13	23
9	1	-4	6	4	4	13	23
-14	-11	-25	-9	-3	2	2	-6
11	-1	-2	-1	2	-2	-6	-3
-1	-6	-1	-10	-5	-3	-5	7
-5	-1	-5	9	4	-2	10	-8
-7	-1	-1	-6	-2	-3	-13	-13
-5	1	1	-1	-4	-2	-12	-6
-5	1	1	-1	-4	-2	-12	-6
-18	-8	-6	-4	-3	-2	-3	-24
4	-5	-3	-6	-2	-4	-9	14
4	-5	-3	-6	-2	-4	-9	14
8	6	1	1	0	4	-3	-2
9	4	-2	3	2	4	5	8
-5	-4	1	-1	2	1	2	1
-22	-2	-1	-1	0	-2	-9	-11
7	2	-1	1	2	-1	-7	2
-1	2	-3	-4	-3	-6	-12	-21
11	1	-1	-2	-5	-8	-12	-21
-1	1	-6	-6	-8	-7	-4	7
-1	1	3	2	4	7	1	-10
-11	-6	-11	-5	-3	-3	4	7
-1	-10	-6	-5	-3	-3	-4	-1
1	-11	-2	-1	0	2	-7	0
-19	7	3	3	-1	1	6	-4
-2	2	0	4	5	0	2	5
5	0	1	-2	-1	0	-9	0
7	2	-2	-4	-5	-4	-4	-7
-4	3	1	-1	-3	1	-8	-1
-5	-7	-1	-1	2	0	6	-4
-10	0	-1	-1	-3	-3	-15	-10
11	2	-2	-2	-3	1	0	1
12	2	-3	2	0	1	-1	3
-3	0	4	2	0	0	-6	2
7	0	1	4	-1	0	-1	2
-15	1	-1	-6	-2	-4	-8	-6
7	0	1	-1	-1	2	2	9
-4	-3	1	2	-2	-1	-7	6
-9	-3	-1	0	1	-1	-10	-3
-15	-3	-3	-3	-5	-2	-7	-5
-16	-20	-7	-5	-4	-5	5	1
5	0	-5	-1	0	-6	2	-8
5	0	-5	-1	0	-6	2	-8
13	6	-3	-2	0	-1	8	-7
-9	-17	-5	-6	0	-2	-7	-18
2	-7	-1	1	2	-2	-10	4
-5	9	3	6	-1	3	-4	-11
-9	-10	-3	-3	-1	-3	6	1
-15	-9	-3	-3	-1	-1	-12	-11
-12	-5	0	1	0	2	-7	-10
-5	4	0	-4	-8	-2	-8	3
-11	-3	1	-4	-3	-3	-4	4
-11	6	1	2	0	-1	-9	4
-2	-7	-3	-1	-4	-3	-5	-2
-2	-7	-3	-1	-4	-3	-5	-2
-1	4	2	0	1	0	-6	-4
-2	-2	-1	-2	-2	-3	-12	-5
5	-1	-2	1	0	1	-4	9
8	3	-1	-1	0	-1	4	2
-5	-7	-2	-2	-2	-3	-11	-2
1	0	-1	-1	-4	-2	-15	-10
-4	-4	2	1	2	-3	10	-4
2	-2	-2	0	-1	-1	-7	-7
1	-2	-2	-1	-2	1	3	6
3	3	-2	-4	-3	-3	-8	-3
-18	-8	-1	2	1	3	6	-4
-9	-2	-1	-4	-5	-4	-15	-5
-1	0	-1	0	-5	-2	-17	-3
-7	0	-4	0	-1	-2	3	-9
-1	1	-3	-3	-1	-2	-9	-5
12	-1	-2	-5	-1	0	-6	0
-5	5	-1	-2	-6	-2	-8	5
6	8	0	-3	-1	1	4	1
-9	-4	0	-1	-2	-1	-7	-1
14	1	1	3	-1	-3	-7	4
-2	-2	-1	1	-1	0	-8	-5
0	-3	-3	0	-2	-2	6	4
0	0	-3	-2	-2	1	-4	-5
-4	-5	-1	1	-2	-4	-12	0
5	-3	0	-1	1	1	2	12
-1	-1	1	-1	-3	0	-11	-3
-8	-5	1	-1	-3	0	-15	-16
-1	-1	-1	-1	-5	2	-4	-4
1	2	0	2	2	4	5	5
-1	-1	2	-2	-4	-3	-9	-8
-3	-1	-3	-2	0	1	-7	2
-10	-2	-2	-1	0	-1	2	-5
-2	-6	-2	-2	-3	0	-6	1
1	-3	-2	1	-2	-1	-2	0
-7	2	-1	-1	3	-3	-4	-11
9	5	0	1	0	0	-6	2
2	-1	0	-2	1	1	11	2
8	5	-1	-1	-3	-4	-8	6
-11	-8	0	-1	-1	0	-7	-9
-11	-8	0	-1	-1	0	-7	-9
-3	-2	-1	1	5	-1	2	0
-14	-9	-4	-3	-2	-1	-11	-6
-4	-6	-2	-4	-4	-5	-3	-4
-11	8	5	4	0	2	-6	-9
-8	-4	-7	-8	-4	-6	-3	-2
0	-15	-10	-9	-5	-3	3	-1
-1	8	3	0	-4	-2	-6	-5
5	4	1	-2	-1	-1	-1	-9
-19	-4	-2	-2	-4	-3	-6	-8
13	8	0	-1	-1	3	2	14
-6	1	6	-3	0	-1	-11	1
-12	-13	-6	-4	-1	-4	-5	-8
8	-21	3	-4	-5	-6	7	15
0	8	4	0	1	1	-6	-3
20	4	0	-3	-2	-1	-2	-7
11	5	-3	1	-3	3	-4	-5
-9	-3	0	-1	4	0	11	-13
-5	-4	4	5	0	0	-5	4
-1	-27	-4	-2	-3	-1	3	5
5	15	6	1	0	0	1	11
-28	-59	-18	-10	-6	-4	-15	-6
-2	-16	-5	-1	-3	3	0	12
-1	-19	-11	1	-4	-3	-7	6
14	15	4	3	2	2	2	5
-6	-4	-1	2	-1	-3	-5	-3
6	7	1	-2	2	1	3	2
-7	1	0	1	-2	1	0	5
5	3	1	-2	-1	-1	2	12
-6	2	0	3	0	1	-6	-2
-3	-3	-1	-3	-3	-2	4	3
0	-2	-2	-2	-3	-4	-3	-5
0	0	2	0	-1	2	-2	-3
1	4	-1	-1	1	0	-4	-5
-2	-3	-2	-1	-2	1	-10	-4
-1	0	0	-1	-3	-4	-3	-3
0	2	0	-2	-1	1	-6	0
-3	0	-2	-3	0	-3	6	-3
-2	-1	-1	0	-2	2	-1	1
-1	-3	0	0	-1	-3	-11	-1
-1	-3	0	0	-1	-3	-11	-1
-2	-2	-2	0	-1	0	-4	-2
0	-3	-1	-1	-2	2	-2	6
-11	-4	-4	-1	-5	-2	-13	-10
9	4	4	2	2	1	0	10
3	0	1	-2	-1	0	6	0
3	0	1	-2	-1	0	6	0
-1	-5	1	-4	-4	-1	-20	0
1	-3	-1	1	0	0	1	8
7	3	-2	0	1	0	9	5
1	-3	-2	0	-1	1	-3	0
-7	0	0	-2	-2	-3	-7	-15
0	-3	-1	4	2	-1	-9	3
3	0	0	-2	-5	-2	-4	8
6	1	-1	-1	-2	1	2	11
1	0	3	1	1	1	1	5
0	-1	-2	0	-2	-2	6	-2
-2	0	-2	-2	-2	0	-3	-5
-3	-2	0	-3	-2	-2	-4	-3
2	-2	0	2	0	-1	-7	-6
-3	1	-1	0	1	-1	10	4
0	1	-1	-2	-1	-5	-6	-6
2	0	-1	-1	0	2	-3	4
2	0	0	0	-3	0	-11	-3
2	-2	-2	-2	-2	-2	0	-1
-7	-4	-1	0	-1	-4	4	11
-2	-2	-2	2	0	-1	9	-1
-4	-3	-3	-2	0	-2	9	3
-3	1	1	0	-1	0	-8	-11
-7	-5	0	0	-2	-2	4	-10
8	0	0	-3	-3	-18	-19	14
-1	-1	-1	2	1	-3	16	4
-3	-2	1	-2	-4	-2	-16	-5
-2	-1	-1	-2	-3	0	-6	-2
0	-1	-1	-1	2	2	13	1
-1	-6	-2	3	-2	1	-3	-3
-1	-2	0	-1	-4	-2	-8	0
-2	-1	1	-2	-2	1	-10	-7
-4	-1	-2	-1	1	0	8	-20
-8	-3	0	1	-1	0	-10	-4
-2	2	2	1	1	1	-9	3
1	0	-2	-3	-2	-2	-13	8
0	0	-1	-2	0	-2	-3	-2
0	0	-1	-2	0	-2	-3	-2
2	0	4	1	0	4	-5	0
3	-2	4	-1	1	0	-3	5
-5	-1	-10	-3	0	-1	-4	-1
0	0	-1	0	-2	-2	10	5
0	0	-1	0	-2	-2	10	5
-6	-3	7	6	0	-5	-10	-14
2	1	-11	-4	-2	2	-5	2
3	2	0	3	2	0	2	4
3	2	0	3	2	0	2	4
-17	-6	-5	-1	-3	-1	-15	-19
4	1	3	1	-3	0	-7	2
-3	-2	1	-2	-2	0	-10	-6
-1	-1	0	0	-2	-3	-12	0
5	1	2	2	2	0	2	-10
-3	-1	-1	1	-2	0	-11	3
-2	1	-2	-2	-2	0	-5	-6
-2	1	-2	-2	-2	0	-5	-6
-8	-3	-2	-2	-4	-2	-11	-9
12	4	5	4	1	0	-1	21
-10	0	7	0	0	-1	-3	-1
7	3	-5	-4	0	-1	3	17
7	3	-5	-4	0	-1	3	17
4	-4	-7	-2	0	2	-1	21
-10	-2	-2	-1	-1	1	-1	2
2	0	-3	-3	-3	-4	-4	1
6	-6	0	2	-1	8	-6	7
12	1	1	2	2	-2	-1	2
-3	0	-1	0	-2	0	-3	3
-3	0	-1	0	-2	0	-3	3
9	3	2	2	1	-2	0	5
3	-13	-4	0	0	0	-3	10
-7	7	2	0	-3	-2	-5	-15
2	6	1	1	-1	-1	1	2
0	1	0	-2	-3	-2	-8	-5
0	1	0	-2	-3	-2	-8	-5
-10	-15	-8	-4	0	4	-9	-3
7	0	-1	0	-2	-3	-7	2
2	-2	2	-2	-4	0	0	-2
-13	-9	-6	-2	-5	-4	-11	-7
-13	-9	-6	-2	-5	-4	-11	-7
-7	-6	-3	-3	1	-3	4	-1
0	0	-1	-5	0	-3	-14	-5
-2	5	1	3	1	4	6	-1
-2	5	1	3	1	4	6	-1
-2	5	1	3	1	4	6	-1
0	3	1	4	-1	0	4	-2
1	-1	4	4	1	1	-3	-6
3	-2	2	0	1	1	2	-1
3	-2	2	0	1	1	2	-1
3	-2	2	0	1	1	2	-1
-8	-4	-4	-3	0	-1	10	-2
2	3	3	1	0	1	0	11
-9	-2	1	1	-1	-3	-6	-6
0	-1	-1	-1	2	1	2	1
0	-1	-1	-1	2	1	2	1
-1	1	2	1	1	-3	12	1
2	-1	0	1	-3	0	-5	2
-1	-1	0	0	-2	1	-8	5
-3	0	0	2	1	0	7	2
-8	1	0	0	-4	0	-2	-1
-1	-4	0	-3	0	-2	-15	-18
7	4	1	-2	-2	2	-7	7
7	4	1	-2	-2	2	-7	7
2	-1	-6	-2	-5	-1	-10	-14
9	13	4	3	1	1	9	4
2	-4	-2	-3	0	0	-7	1
-6	-11	-1	0	0	0	6	-14
5	9	5	2	2	3	-2	8
5	9	5	2	2	3	-2	8
5	9	5	2	2	3	-2	8
-4	12	5	3	2	0	-4	-6
-20	-4	2	-4	-2	-1	-12	-7
-10	-13	-1	0	1	5	5	8
-10	-13	-1	0	1	5	5	8
5	14	2	3	0	1	10	2
5	14	2	3	0	1	10	2
1	-24	-9	-4	-5	-3	-2	-1
-12	-8	-5	-4	-7	-1	-14	-11
-12	-8	-5	-4	-7	-1	-14	-11
16	8	5	6	5	2	12	16
-18	3	-7	-4	-4	-1	2	4
17	19	11	-4	-4	-3	-9	2
-10	-3	-7	0	-3	-3	-9	-5
13	-17	-5	2	-1	2	-15	0
12	-4	-5	-5	1	3	16	7
-19	-5	-8	-1	-6	-7	-12	-4
-11	-1	6	-2	-4	0	-7	-17
-11	-1	6	-2	-4	0	-7	-17
-11	-1	6	-2	-4	0	-7	-17
-5	-18	0	-3	3	-2	20	-2
-5	-18	0	-3	3	-2	20	-2
-7	3	-6	7	3	1	-5	9
-7	3	-6	7	3	1	-5	9
-7	3	-6	7	3	1	-5	9
19	16	-1	-1	-5	-4	-15	1
-4	16	0	-4	-5	-8	-11	-1
-8	24	4	4	0	3	-13	-11
-24	-16	-9	-4	-3	-7	-14	-25
-24	-16	-9	-4	-3	-7	-14	-25
-4	29	8	-2	-5	-7	2	-9
8	23	6	3	5	3	18	6
-3	-19	-6	-7	-8	-1	-19	-10
-3	-19	-6	-7	-8	-1	-19	-10
-3	-19	-6	-7	-8	-1	-19	-10
41	19	2	3	1	7	1	25
-7	1	2	2	-1	-2	-3	5
-7	1	2	2	-1	-2	-3	5
7	5	2	3	-1	-1	-5	-16
7	5	2	3	-1	-1	-5	-16
-7	-11	-8	-2	-4	-7	-10	1
-14	-46	-6	-2	-1	4	-1	0
-11	-14	-4	-4	-3	0	-6	-5
-11	-14	-4	-4	-3	0	-6	-5
2	0	3	5	4	3	2	-5
-11	1	3	-1	-4	-7	-13	-4
-3	-14	-6	-5	-4	-2	-7	-7
-3	-14	-6	-5	-4	-2	-7	-7
-6	-6	-3	-5	-3	-3	-4	-8
-7	0	-5	1	4	-1	10	-2
-7	0	-5	1	4	-1	10	-2
-10	1	2	1	2	2	10	-3
2	0	-1	-3	-4	-2	-14	2
-5	-8	-2	-2	0	-2	4	0
8	-11	-6	-2	-2	0	-2	-3
3	-9	-7	-5	-3	-4	2	3
3	-9	-7	-5	-3	-4	2	3
-8	1	-3	2	-4	1	-12	-6
-4	6	5	2	-3	-6	-1	-2
14	6	-1	-5	-1	0	-9	0
-5	0	3	1	3	-2	7	-3
-2	0	-7	-5	-4	-3	-13	0
7	-5	1	2	0	-3	0	2
6	4	-11	-8	-3	4	-3	2
6	4	-11	-8	-3	4	-3	2
0	0	-1	-1	-1	-1	-3	-2
0	0	-1	-1	-1	-1	-3	-2
12	6	-2	1	2	1	5	0
-9	2	3	0	2	0	-2	-3
-9	-3	2	1	3	8	-5	-4
5	-2	-5	-2	-2	-2	-1	6
-9	-3	0	-2	-3	-4	-12	-6
0	-2	-3	-4	-3	-1	-3	-1
-7	-12	-7	-2	-2	-1	-15	-5
4	3	-3	-2	-2	-5	0	0
4	3	-3	-2	-2	-5	0	0
6	-3	3	1	-3	-1	-8	5
-1	-6	-8	0	3	5	19	1
1	6	-2	1	3	-1	7	-2
0	-2	0	-2	-2	3	-11	4
10	7	6	0	-3	-5	-10	-2
-8	1	-5	-4	-6	-5	-11	-11
-18	-17	-7	-5	-1	-1	2	-8
5	2	1	-3	-1	-4	-12	0
-7	0	-3	-1	-1	-3	-5	2
22	7	3	-3	-4	-2	1	18
12	12	6	3	3	-2	-3	10
-13	-31	-12	-4	-2	3	7	9
8	29	11	-2	-4	0	-10	-8
-5	3	7	1	0	4	-5	1
-1	-5	0	2	0	-3	7	17
-10	-3	-9	-4	-1	0	-7	-10
-16	0	4	6	-1	-2	-5	0
-8	-3	-4	-3	-1	2	-16	-6
13	1	2	-2	-2	-1	-5	6
8	8	-4	1	-4	-4	-7	8
-16	0	-2	-2	-1	-3	-12	-11
4	6	-3	1	-1	0	3	9
5	8	5	6	5	0	8	3
21	7	1	-2	-3	1	-2	7
-1	-8	-3	-1	-3	0	-8	-3
-17	-12	0	-6	-3	1	-5	-14
1	-12	-7	-2	0	3	1	3
-19	-4	3	0	0	2	-2	-2
-19	-4	3	0	0	2	-2	-2
-30	-29	-11	-5	-7	-6	-17	-18
4	6	0	-3	-1	-3	-11	-1
-10	-4	-5	-2	-3	0	-4	5
7	39	11	1	-2	-1	-14	4
-9	9	0	-1	-3	-2	-9	-27
25	1	-5	4	3	6	8	22
-17	-36	-6	-2	1	3	13	1
6	14	0	1	-4	1	-5	3
10	-13	-2	-4	-7	-4	-11	2
10	-13	-2	-4	-7	-4	-11	2
-2	-7	-2	-2	-1	1	-2	-3
16	-13	-4	-7	-4	-2	-10	7
24	27	-3	7	3	4	-3	5
-1	7	0	-6	-3	0	-6	-9
7	16	1	0	1	-1	5	6
-14	-3	-5	1	-2	-3	-16	5
-4	-2	-3	3	-2	-2	-15	-4
-10	16	7	-7	-7	-10	-16	-9
3	5	-2	-6	-2	-8	5	-9
-33	-3	10	-8	-11	-15	-17	-20
30	46	20	-4	-4	6	-1	16
-7	-13	-8	0	-2	-10	-14	-4
-9	-35	-15	-1	1	-4	-1	-31
18	10	-3	2	0	5	-8	14
-10	31	9	1	3	1	14	-8
-10	-11	0	0	0	-4	-15	-5
-8	-7	-2	-1	2	-4	17	1
-3	-15	3	-1	-4	-2	-18	-3
3	-9	-12	0	-1	0	-6	6
48	38	11	7	1	-2	-10	33
7	15	-1	-3	2	4	12	1
-6	-50	-8	-9	-8	-9	-19	1
1	55	16	9	3	2	2	-3
-34	-41	-21	2	1	-8	1	-26
42	66	28	-3	2	27	16	8
-4	43	9	-1	-6	-13	-18	-12
2	1	1	5	6	7	15	7
-8	-34	-18	5	6	0	-4	-6
26	55	12	10	3	4	13	15
-1	7	8	-8	-8	-2	-14	-4
-5	-12	-7	6	3	6	2	12
7	-1	-6	-9	-4	-1	-5	-4
-28	-51	-30	-1	-2	-5	-7	-12
-11	7	-1	2	1	-2	5	3
-17	-68	-27	-13	-6	-3	-13	5
-17	-52	-16	-9	-3	3	19	10
10	44	13	4	4	16	28	17
10	44	13	4	4	16	28	17
15	18	9	4	0	-2	2	-1
13	27	14	-1	2	7	8	12
13	27	14	-1	2	7	8	12
2	11	3	-1	0	-7	-2	-8
6	1	14	-5	-6	6	2	1
11	-1	7	9	7	7	9	2
0	36	5	-9	-12	-16	-26	2
23	19	20	5	14	31	35	30
-4	-9	-12	3	-5	-14	-21	-1
-24	-29	-11	-11	-7	-9	-1	-4
0	0	2	-1	-2	-3	-9	-8
-5	-9	-4	-4	1	19	-5	-14
16	10	-7	-5	-5	-13	-9	13
7	5	8	1	4	4	8	5
-1	-27	-11	-8	-7	1	-11	7
-26	-23	-5	8	-1	-6	-22	-12
19	22	-1	-7	-5	-7	-9	-10
16	40	7	4	4	4	-5	7
10	-12	-2	4	5	7	1	13
10	-12	-2	4	5	7	1	13
-22	-5	-11	-4	-6	-11	-9	-10
-4	11	14	1	4	2	3	-10
-28	-6	-21	-12	-11	-7	-11	-48
-28	-6	-21	-12	-11	-7	-11	-48
5	26	9	4	4	1	-8	-15
8	-13	4	9	2	2	4	12
-13	-13	-6	-7	-5	-5	-13	-2
4	-8	-4	-8	-1	-2	5	10
-8	-14	0	2	3	5	6	8
12	9	-6	3	4	4	1	2
12	9	-6	3	4	4	1	2
9	-8	-6	-16	-11	-5	7	9
-8	4	8	10	5	-2	-5	-3
11	34	8	-6	-2	-4	-1	6
2	26	6	5	4	9	4	-3
-4	-21	-1	1	-5	-4	-13	-5
14	15	-3	-4	1	2	4	9
-2	-27	-12	-3	-4	1	-9	9
-7	13	0	-6	-5	-2	-8	4
23	13	14	4	0	0	-6	5
14	17	6	1	0	2	12	3
-9	6	6	7	0	2	-13	-15
13	6	4	3	1	1	11	13
6	1	2	-7	-3	1	-5	-3
6	-8	5	4	6	-1	25	2
-8	7	2	-2	0	-1	-4	-11
-2	-5	-6	-4	4	0	5	-2
-12	-7	0	0	0	0	-9	5
6	9	-8	-4	0	2	7	4
-1	4	0	0	-1	1	-9	-1
4	-1	3	0	-2	0	-12	-7
-1	0	-3	-3	-2	-3	-16	2
9	1	23	12	2	-3	2	-14
9	1	23	12	2	-3	2	-14
3	5	-9	-9	-7	-3	-4	9
3	5	-9	-9	-7	-3	-4	9
13	7	-8	1	1	3	-11	-4
-17	-44	-10	-4	-4	-1	-5	25
-11	-6	-13	1	2	-4	8	-9
-1	13	17	9	1	-10	-3	-8
-18	-34	-19	-18	-8	-1	-10	15
-21	-11	-16	-9	-5	-1	-8	-1
32	5	1	2	0	-3	7	5
10	14	-1	-3	0	7	-3	8
-6	-1	-7	-1	-5	-15	-16	5
2	21	-2	-10	2	19	18	-10
-33	-23	-14	-11	-6	-5	-11	-24
15	14	9	-6	-1	-3	4	14
15	14	9	-6	-1	-3	4	14
-18	-24	-17	-9	-7	2	-9	7
0	0	1	1	0	-15	11	-10
-15	0	4	5	-3	1	-18	-7
4	16	9	14	13	14	13	-7
4	16	9	14	13	14	13	-7
-1	-2	2	-7	-11	-6	-16	-12
-1	-2	2	-7	-11	-6	-16	-12
13	3	-15	-8	-5	-4	-2	-1
-5	7	12	5	0	-4	-5	0
-11	-3	8	-5	-6	-2	-3	-8
6	12	-1	-1	-2	-1	-7	-10
-14	-14	-16	-4	0	3	0	-2
15	16	23	10	0	-4	-18	-5
15	16	23	10	0	-4	-18	-5
-4	-12	-5	-4	2	3	10	8
-4	-12	-5	-4	2	3	10	8
8	14	20	42	14	-7	-7	-3
8	14	20	42	14	-7	-7	-3
-10	-17	-32	-27	-11	10	-9	4
-10	-17	-32	-27	-11	10	-9	4
2	-2	-14	-14	-5	3	-1	7
-13	-4	-3	-8	-8	0	-13	-7
-28	-8	5	-2	-3	-4	-4	-16
4	6	-30	-13	4	-4	-11	8
4	6	-30	-13	4	-4	-11	8
39	21	-1	-6	1	11	13	27
14	-3	-18	-6	1	3	-6	9
0	-1	12	6	-2	-1	6	28
0	-1	12	6	-2	-1	6	28
4	3	-14	-9	-6	-6	-23	-18
-17	-7	12	4	2	-2	10	-17
2	-7	5	5	7	11	3	-7
-21	-12	-12	-1	1	-6	4	-17
-21	-12	-12	-1	1	-6	4	-17
-12	-6	7	-5	-12	-6	-19	1
-12	-6	7	-5	-12	-6	-19	1
16	-8	-1	-2	-4	-4	-7	-9
-33	-36	-7	-8	-8	3	-4	-5
1	4	3	6	3	-1	6	1
11	7	6	0	-3	0	-9	10
11	7	6	0	-3	0	-9	10
11	26	41	24	4	1	-4	9
11	26	41	24	4	1	-4	9
-9	-7	-32	-21	-6	-10	7	-5
-9	-7	-32	-21	-6	-10	7	-5
-39	-30	-20	-14	-14	-5	-20	-22
-39	-30	-20	-14	-14	-5	-20	-22
4	-8	-23	-7	-3	3	-3	10
4	-8	-23	-7	-3	3	-3	10
-10	10	23	23	27	5	9	-1
11	1	-15	-10	-5	5	8	-1
7	9	16	8	-7	3	-12	0
7	4	3	0	-6	1	-20	-26
7	4	3	0	-6	1	-20	-26
-34	-65	-54	-32	-10	-6	1	-16
-9	-13	-2	-9	-2	6	-3	-6
7	14	6	11	5	-6	-10	1
7	14	6	11	5	-6	-10	1
57	33	42	20	1	1	-7	5
5	0	-15	-12	-1	1	9	-8
5	0	-15	-12	-1	1	9	-8
-25	-12	-6	-14	-16	-3	-11	-11
-25	-12	-6	-14	-16	-3	-11	-11
28	11	-21	-4	-4	1	-4	25
10	2	12	9	32	14	7	18
-2	-9	-14	-4	4	5	23	19
4	5	-5	-5	-18	6	-2	-14
-21	7	8	9	12	-5	-10	0
6	1	-10	-17	-18	-7	-15	0
6	1	-10	-17	-18	-7	-15	0
7	15	17	3	5	3	14	5
7	15	17	3	5	3	14	5
7	15	21	12	5	10	1	11
-23	-20	8	2	-2	0	2	-17
-23	-20	8	2	-2	0	2	-17
-27	-18	-26	-5	2	-6	9	-41
-27	-18	-26	-5	2	-6	9	-41
20	-5	-27	-21	-13	6	-3	11
20	-5	-27	-21	-13	6	-3	11
-14	-12	-1	-5	-5	-5	-17	-14
-13	-6	-9	-24	-6	2	-5	-10
4	12	-7	-3	4	1	9	-2
4	12	-7	-3	4	1	9	-2
-12	-1	-5	0	5	3	-7	7
2	1	10	10	0	-5	-14	14
2	1	10	10	0	-5	-14	14
-10	-14	-2	-6	-7	-2	9	6
-10	-14	-2	-6	-7	-2	9	6
-11	3	50	26	1	-4	-13	-16
-11	3	50	26	1	-4	-13	-16
-4	-2	-58	-24	-5	-3	-10	5
-5	-13	9	11	1	-4	4	-9
-5	-13	9	11	1	-4	4	-9
41	21	8	-1	7	11	10	20
41	21	8	-1	7	11	10	20
5	8	19	2	-5	1	-7	1
3	5	14	8	0	-2	-8	-6
12	3	4	1	2	3	2	12
-7	4	61	29	0	-3	-6	0
-24	-25	31	18	7	6	0	4
-20	-59	-40	-11	1	7	0	-4
-5	7	73	28	2	0	-14	-48
-25	3	-9	-6	-3	-13	-35	-41
-25	3	-9	-6	-3	-13	-35	-41
-77	-32	51	6	-17	-17	-27	-88
121	2	-49	-30	15	47	95	127
-95	-110	-41	-18	-20	2	51	21
-16	-84	-5	-2	3	35	52	37
20	35	-8	-33	4	66	70	46
80	16	26	37	26	43	13	77
-44	-40	-61	-9	2	10	5	-24
28	21	-9	-4	10	4	-16	49
24	32	5	13	6	-6	-11	56
-39	-13	-24	-8	-34	-85	-69	-67
-17	-21	-48	-27	-2	3	7	-5
-17	-21	-48	-27	-2	3	7	-5
25	25	-8	-9	2	5	4	-35
3	59	16	3	-4	-7	-13	-38
-23	9	-14	-1	-3	-11	-16	-22
11	2	5	-5	-7	-9	-10	12
-8	-21	-5	2	3	0	4	14
-15	-7	16	20	8	9	-6	-23
3	11	0	4	0	-4	7	-12
3	11	0	4	0	-4	7	-12
-4	17	-11	0	9	25	10	-5
2	-1	-10	-3	-4	0	-2	9
-21	-54	-6	2	6	13	23	0
-32	-15	-2	-9	-15	-18	-31	-48
23	35	10	12	9	10	4	-6
10	18	10	-6	-1	3	8	15
-1	-6	-1	0	-3	-11	6	4
8	19	1	5	2	10	-6	-6
-1	17	-2	-3	-7	-14	-9	-7
-3	5	-4	-4	-5	2	-11	2
-10	-6	16	13	8	1	-1	-10
9	7	-8	-9	-6	-3	-4	11
6	13	8	1	0	-6	-6	3
-6	-1	-1	4	4	6	8	-2
-6	-6	-7	-7	-6	-7	-12	-9
0	13	5	-2	-4	-2	1	-8
-8	-26	-9	-6	-5	0	-20	-3
-6	-1	-1	-1	-5	1	-21	-16
-3	7	-5	-3	-4	-6	-16	-21
-65	-76	-20	-11	-9	-9	-22	-34
24	12	-10	-3	2	1	13	20
-37	-41	-11	0	3	1	2	-26
-12	9	10	-5	-1	0	-9	-13
-13	-15	-2	3	-5	-4	-15	-15
-10	-22	-11	-6	-1	-2	-9	-4
-11	1	-2	-3	-3	-4	-12	-14
-11	1	-2	-3	-3	-4	-12	-14
-1	-14	0	0	-2	0	7	1
-12	-22	-10	-5	-4	-3	-3	-10
24	21	9	0	1	6	-2	3
[truncated: 4,894 more rows]
