# Supplementary material for: Flexible Virtual Reality System for Neurorehabilitation and Quality of Life Improvement
Source: Sensors (Basel). 2020 Oct 23;20(21):6045. doi: 10.3390/s20216045 (PMC7672612; doi:10.3390/s20216045)
Supplement: Supplementary file 1 [file sensors-20-06045-s001.zip › S4_EMG/User5/DirectingBall2.txt]

0	0	0	0	0	0	0	0
0	0	0	0	0	0	0	0
-3	-2	-6	0	-3	-6	20	0
9	3	-2	-3	1	2	20	6
3	5	-7	-2	-3	-7	53	-5
-6	-5	1	1	-2	2	-30	-2
-3	-1	0	1	1	-8	34	-9
-11	-6	4	0	-2	0	-40	1
9	4	-2	-3	-5	-8	-27	-1
9	4	-2	-3	-5	-8	-27	-1
-2	3	-1	-2	-4	-3	-13	-2
25	4	3	-3	-3	-2	-17	19
25	4	3	-3	-3	-2	-17	19
14	-4	2	0	1	3	-8	9
-5	4	-1	3	1	-5	7	0
-15	-2	0	1	-5	2	-15	-17
10	5	4	-1	0	4	-22	0
-10	-11	-3	-5	-2	-1	-14	-15
3	0	0	1	1	-1	-16	15
-2	1	-1	0	3	0	22	-5
-6	-10	-5	-1	-5	-8	-32	-16
5	2	1	1	7	10	29	7
10	5	-4	-4	-1	0	2	10
-10	-1	7	3	-3	5	-82	2
2	1	8	5	1	2	-5	-2
14	17	8	1	-6	0	-75	3
-2	-4	0	0	3	6	5	-1
7	-14	-11	-4	-4	-2	-14	0
-4	1	-1	-1	-1	-2	-4	5
18	0	10	4	3	10	-39	6
-10	12	3	4	5	3	29	-13
-8	-7	-7	-1	3	-8	33	-8
8	14	17	1	5	-1	8	11
-15	-9	24	9	1	-5	-11	-19
-4	-4	-3	-1	-3	6	-8	-11
2	-10	-3	7	-1	-5	-2	8
11	-8	3	-5	-4	-2	-21	10
-9	-13	-2	2	-10	-19	-19	9
-4	-2	-8	1	3	9	-8	-1
-10	-8	-6	12	-7	-10	-4	3
-10	-8	-6	12	-7	-10	-4	3
-21	-14	-1	3	2	5	-34	-23
19	36	20	19	-3	5	-22	7
6	7	-3	-5	1	12	2	15
-12	9	-1	2	-7	-21	-50	-7
0	-5	2	-3	1	-7	16	-9
-7	-3	-2	-8	-3	14	-18	-3
11	-4	-3	5	7	7	6	0
5	11	6	3	-1	-13	-19	7
-17	-11	0	-1	-4	-1	-41	-13
7	-2	5	-6	4	13	17	-7
7	-2	5	-6	4	13	17	-7
5	-1	-12	-13	-5	-2	-34	-6
4	-2	-19	-8	-4	-1	8	10
4	7	10	-4	-3	6	-14	12
3	8	18	7	0	4	-35	12
-15	-12	-3	2	-6	-9	-11	-18
5	1	-4	-8	0	1	-34	5
-9	-22	-16	4	1	-4	17	-1
2	2	-1	-11	-4	-10	-1	-3
0	-5	-7	-5	-1	9	-27	4
4	6	20	11	-1	-2	-37	9
7	-2	-7	8	-3	2	-25	0
0	7	5	3	-3	-3	-30	0
-7	-7	-10	-16	-6	2	-33	-5
7	5	4	-7	0	-3	-25	11
-6	-16	-3	-1	-3	-4	-31	-19
-6	-9	-9	-7	-11	-11	-18	-6
-1	-1	-6	1	0	-1	-23	-3
-1	-4	-5	-2	-3	0	-24	6
2	-1	-12	-5	-3	0	-1	5
-9	11	5	3	2	1	-14	-10
-6	-2	-3	1	-5	-10	-16	-2
0	4	1	-3	2	-11	-6	-5
-4	-2	-5	-4	1	-3	33	2
-4	-2	-5	-4	1	-3	33	2
-3	-10	-5	-1	0	7	-38	-1
-1	-7	-4	-13	-4	-4	-17	-4
3	2	-2	-4	-2	-1	44	7
-12	-9	-4	-1	21	2	-25	-9
13	17	9	4	1	3	1	4
-12	-23	-2	-4	-1	0	-23	0
5	13	7	1	4	3	-4	2
2	-15	-7	9	-4	-2	-20	10
16	4	11	9	3	8	10	2
-12	-16	-4	1	-4	-1	-24	-3
-15	6	1	1	1	1	-21	-8
30	42	-10	-16	-13	-8	0	8
-29	-11	6	8	6	6	-3	-1
-29	-11	6	8	6	6	-3	-1
-11	0	-3	0	1	3	15	-5
47	17	-4	-1	-3	1	23	5
7	5	6	-3	-1	-5	-33	-7
-11	8	3	0	-3	0	-30	-6
28	7	6	3	4	0	-1	1
23	11	-14	-7	3	1	6	0
-18	-6	18	10	-2	-2	-16	3
10	-6	-4	-9	-2	0	-24	13
-34	-9	10	0	3	2	5	-21
-7	-25	5	1	6	10	-15	7
-9	-1	-26	-10	-7	-3	-28	9
-6	1	-1	-2	-9	-8	-25	-7
14	8	14	7	1	4	7	15
29	21	20	6	-1	-3	-18	2
-22	-4	16	5	1	4	4	-15
-4	1	6	1	-2	-2	-9	2
3	6	-4	0	2	2	-3	0
-14	-1	-3	0	0	-2	-10	-23
7	1	-16	-5	-3	-1	-20	6
5	5	8	0	-3	2	-13	0
-3	1	-1	2	1	0	13	12
5	0	0	-6	-4	-4	-26	-3
5	2	3	3	-3	3	-16	2
10	14	7	5	1	-7	-23	-6
-5	-9	-20	-9	0	-4	3	-5
2	3	10	11	8	12	-4	21
-1	2	8	0	-9	-4	-37	9
1	8	17	5	-2	-2	-21	-2
-8	0	-6	-5	-2	-7	5	-5
8	-2	-19	-8	-2	2	-14	9
4	16	45	11	4	-1	-6	-2
-2	-2	-18	-14	-10	-9	-19	-4
3	0	3	-5	1	2	-6	15
-11	0	9	-3	2	3	-9	-9
-11	0	9	-3	2	3	-9	-9
-3	-11	-4	0	3	7	-21	-8
12	11	15	7	5	-2	7	-2
13	6	13	2	1	7	-6	15
-8	-5	8	0	-4	-8	-9	-2
-7	0	-9	-1	-4	2	-2	-16
-1	-7	18	12	4	6	-19	3
11	-4	-38	-12	-1	1	-17	2
-1	-13	-2	7	-6	-5	-32	9
-1	-13	-2	7	-6	-5	-32	9
-3	5	27	14	10	2	-5	6
10	5	2	2	6	4	-8	14
1	0	16	-2	-7	3	-25	5
-2	19	-8	0	3	3	-9	5
6	6	4	4	-3	-8	-9	0
6	6	4	4	-3	-8	-9	0
3	-3	5	0	-2	-2	-19	1
3	-3	5	0	-2	-2	-19	1
-10	-11	-8	-9	-14	-19	-9	-8
-5	-14	-30	10	8	-10	7	2
-2	-4	-23	-19	-15	-1	-18	-2
16	22	64	26	11	3	-19	-14
16	22	64	26	11	3	-19	-14
20	7	4	3	5	5	16	3
9	-1	-37	-6	0	4	-3	9
-13	-8	15	0	-4	-2	-19	-25
8	-1	1	-6	-1	-1	-12	10
-2	2	3	13	4	6	-10	-1
-14	-6	15	1	1	-3	6	-14
-2	3	-3	-6	1	2	-9	-14
3	0	-12	4	2	4	-17	8
3	0	-12	4	2	4	-17	8
7	9	-10	-12	-7	-7	-9	2
-15	-11	-17	-8	0	-4	11	-2
-15	-11	-17	-8	0	-4	11	-2
-4	4	2	6	-4	7	-10	12
-4	4	2	6	-4	7	-10	12
-1	-3	-8	-5	-8	-1	-15	-7
-1	-3	-8	-5	-8	-1	-15	-7
11	-9	-39	-20	-8	-2	2	17
6	16	69	39	26	8	13	15
5	2	9	10	4	0	-4	13
11	9	24	13	3	2	-13	-4
11	9	24	13	3	2	-13	-4
-12	-10	2	1	3	1	21	11
8	-8	-21	-6	-1	6	-16	22
-14	-14	-5	-6	-10	-7	-9	-8
-14	-14	-5	-6	-10	-7	-9	-8
-10	-15	-22	-20	-16	-4	-16	-7
0	4	23	17	11	2	20	-11
0	4	23	17	11	2	20	-11
0	4	23	17	11	2	20	-11
-5	16	43	25	5	-3	-12	-13
-5	8	21	-4	-5	-11	-19	-29
13	28	44	43	19	6	-4	-14
9	0	-62	-29	-12	-2	19	0
0	1	24	12	8	5	8	5
14	7	26	7	1	3	-11	22
-14	-15	-9	6	5	2	-14	8
-14	-15	-9	6	5	2	-14	8
3	3	36	13	-2	0	3	11
-4	-11	-37	-14	-1	-8	22	7
-7	-16	-35	-28	-24	0	-12	-10
-7	-16	-35	-28	-24	0	-12	-10
2	3	9	-5	-5	4	-22	8
-5	-19	-58	-11	-6	-1	11	5
18	8	26	19	15	0	10	-13
-6	-10	-41	-21	-7	-3	-9	-10
-11	6	15	0	-4	0	3	27
5	11	15	-10	-20	3	21	19
5	11	15	-10	-20	3	21	19
-3	32	71	20	11	1	15	-15
-5	6	-10	1	-3	-4	-17	-12
43	29	70	27	13	8	2	8
-67	-49	1	10	7	-16	-23	-60
-2	-13	-56	-22	-9	-2	-30	-15
-2	9	26	26	19	-1	-18	-30
-2	9	26	26	19	-1	-18	-30
8	-5	-19	-14	-7	-5	16	22
8	-5	-19	-14	-7	-5	16	22
76	8	-18	-3	0	16	4	86
76	8	-18	-3	0	16	4	86
-99	-2	34	22	-13	-34	-20	-117
-16	-94	-54	-34	-30	-35	-75	-35
-86	-30	-75	-15	11	10	-9	-77
9	115	57	1	-7	4	-4	-50
58	112	23	-2	1	10	14	-27
17	-19	11	-2	4	0	3	49
11	31	-4	4	-5	-21	-6	59
40	-11	-22	0	-5	3	6	67
40	-11	-22	0	-5	3	6	67
18	-32	-3	8	8	6	0	-8
-27	-6	9	12	8	10	8	-19
-1	-1	-25	-17	0	-4	-7	4
13	-4	-1	-6	-1	-3	-13	16
9	23	10	2	-3	3	-23	-8
-35	1	-5	3	2	-1	1	-8
-49	-45	-23	-9	-7	-13	-20	-10
4	-8	-9	-9	-2	-3	-14	6
-1	2	-1	-4	-4	-2	-28	9
-26	3	-14	5	5	1	9	-32
24	18	16	0	0	-3	-3	19
18	-1	-3	-8	-7	-11	-17	16
19	1	5	-1	0	16	39	18
19	1	5	-1	0	16	39	18
17	-8	-23	-15	2	10	14	9
7	13	-2	-3	-4	3	-29	6
8	-9	-6	0	7	9	18	3
6	-6	-1	-4	-6	-1	-14	-3
-8	-10	7	5	4	8	3	3
13	22	3	-4	2	-2	31	4
-28	14	11	13	-2	-3	-40	-15
-4	-14	-4	1	-3	1	-14	12
-35	-26	-5	-4	-7	-3	-18	6
8	-3	0	3	4	7	7	10
-14	-11	-10	-1	-3	-3	-9	-14
-8	-4	6	2	3	6	-10	-9
-27	-15	-8	0	-7	-4	-47	-13
17	-5	-1	1	4	5	-24	7
17	-5	-1	1	4	5	-24	7
-17	-7	-6	0	-1	-1	18	-4
3	-3	1	1	-1	-11	-36	-2
11	5	-1	0	3	5	21	18
21	18	4	1	-6	-7	-32	9
23	9	7	8	0	1	-3	9
3	4	-13	-5	-3	-4	-3	18
-28	-10	-6	-4	-1	-3	10	-6
14	-8	-9	-9	-10	4	-17	20
13	8	4	-1	0	6	-9	0
-1	10	6	0	-5	-22	-18	5
-37	-50	-14	3	4	-4	-37	-24
1	17	7	1	4	9	6	-8
-25	-10	-11	-2	-4	-7	-34	-37
-5	-17	-6	4	9	5	-4	-6
-4	-4	-5	-6	-6	-2	-17	-6
1	2	0	-2	1	0	-22	1
-25	-20	1	0	0	-5	-9	-17
-2	-10	-2	-4	-5	0	-24	1
-2	-10	-2	-4	-5	0	-24	1
12	16	8	2	-2	-8	-12	-15
-16	-8	0	-2	-6	-2	-24	-3
-20	-4	-11	-6	-4	-6	-5	-14
-20	-4	-11	-6	-4	-6	-5	-14
15	0	5	1	1	6	11	4
15	0	5	1	1	6	11	4
8	3	-2	0	-2	4	-8	11
17	21	1	-6	-7	-8	-11	17
-9	-12	-12	-6	-1	0	10	-8
3	10	1	2	-1	-2	-18	3
-5	-4	3	1	2	-1	-5	1
-1	0	1	1	-1	2	-17	1
-7	-15	0	-1	-4	-1	-14	-2
3	2	-4	-5	-4	-2	-9	7
3	2	-4	-5	-4	-2	-9	7
0	0	7	4	2	1	-6	-10
0	0	7	4	2	1	-6	-10
-5	-3	-19	-9	-7	-3	-19	0
3	0	1	-1	-4	-1	-7	0
-6	-8	-7	-4	1	3	-4	0
1	2	9	2	-2	-2	-14	5
3	2	6	0	-1	-1	-3	-2
8	4	-13	-1	-2	1	-15	12
8	4	-13	-1	-2	1	-15	12
-14	-10	-9	-4	-4	-7	-10	6
-27	-5	-77	-21	-6	-2	-12	-13
-2	4	44	16	4	0	-4	-7
8	14	12	6	6	5	-15	8
8	14	12	6	6	5	-15	8
11	1	-14	-10	-1	4	-16	-13
11	1	-14	-10	-1	4	-16	-13
16	11	28	20	8	1	-27	-27
0	3	6	2	-3	-7	1	-5
41	16	23	6	-1	3	-13	13
8	-1	9	3	-3	0	7	1
-12	-3	-19	-11	2	4	-12	-9
63	25	29	5	4	11	-4	25
-3	11	23	13	-4	-8	15	7
-8	-13	-19	-2	-1	-5	-9	8
-8	-13	-19	-2	-1	-5	-9	8
11	4	-18	-11	-8	-4	-6	3
11	4	-18	-11	-8	-4	-6	3
-17	0	15	15	6	4	10	-11
-17	0	15	15	6	4	10	-11
-13	-15	-14	-12	-11	-4	-13	8
-15	-9	-6	4	5	-7	16	-4
-9	-4	-6	-6	-5	1	-28	-7
12	-8	-10	-11	-6	1	-11	0
12	-8	-10	-11	-6	1	-11	0
-13	-6	-6	-4	2	-4	16	3
22	12	-15	-14	-7	0	-20	6
8	-3	15	6	0	4	-14	22
8	-3	15	6	0	4	-14	22
8	-3	15	6	0	4	-14	22
13	5	-35	-19	-5	1	20	1
-7	-9	-1	9	4	3	-32	-5
-7	-9	-1	9	4	3	-32	-5
-10	4	-16	5	14	1	-11	-1
13	-5	-1	10	1	-1	-26	4
-6	-4	9	-5	-1	-6	22	-9
-16	-11	-3	0	0	4	-18	3
-1	-5	6	1	-11	-3	-28	-6
-1	-5	6	1	-11	-3	-28	-6
1	-6	-22	-32	-23	-2	-24	-6
-1	8	6	9	8	7	4	9
10	9	-15	-11	-8	-4	-34	-1
10	9	-15	-11	-8	-4	-34	-1
10	9	-15	-11	-8	-4	-34	-1
-13	-18	-52	-23	-15	-2	-23	-9
-15	-5	25	7	4	-1	3	0
-15	-5	25	7	4	-1	3	0
-15	-5	25	7	4	-1	3	0
-13	-4	0	-11	-16	-8	-20	-29
-13	-4	0	-11	-16	-8	-20	-29
-2	13	28	24	5	-1	-8	7
12	-6	3	-9	-3	-4	2	4
12	-6	3	-9	-3	-4	2	4
-17	-29	22	-5	-4	-4	-19	6
7	9	34	18	5	-2	-8	9
15	26	18	23	14	4	0	-3
7	-9	-44	-18	-13	-5	-12	0
-4	11	18	24	16	5	-17	1
4	-4	-5	-9	-8	-4	-8	8
-3	-9	-64	-38	-18	-4	29	-2
-6	5	73	13	0	-2	-5	-1
-2	0	3	0	1	0	-7	5
-15	3	10	-5	-10	-7	-29	-17
-8	-8	-3	-8	-8	-5	-8	0
-1	6	-4	1	-2	0	-38	-13
-2	4	66	24	6	0	-16	-15
3	3	-7	5	1	0	-24	2
-11	-14	-40	-13	-5	4	7	23
8	14	31	15	0	1	-29	-1
14	13	-14	-11	-4	0	-5	11
33	50	77	51	15	10	0	34
40	37	3	-18	-15	0	14	36
-93	-34	-23	-13	-14	-11	-53	-102
-4	-19	-3	-8	-6	-4	-17	-8
-27	-23	-31	-11	-6	-6	-34	-54
88	32	14	15	17	12	17	109
39	-63	-1	-13	-4	11	17	60
39	3	0	12	12	6	20	41
-6	-14	0	-11	-12	-18	-55	-15
-34	-51	-10	-2	-7	-14	-32	1
44	47	-13	-6	7	5	16	25
42	10	25	12	8	-4	-23	-4
15	-3	-27	-7	2	14	16	26
-24	-10	3	8	3	-2	-20	-22
2	-15	-20	-6	0	10	49	2
-2	25	17	20	10	11	-3	4
1	-9	-8	-3	2	-5	6	17
-37	2	4	5	4	-9	-1	-35
15	-2	-6	-4	-5	-3	-18	21
9	11	-61	-27	-2	2	14	16
-19	-6	20	1	-12	-16	-35	-26
3	1	-8	-1	5	9	17	14
10	22	2	-3	5	18	-6	3
0	-5	16	9	1	-7	7	-1
10	18	-10	0	6	19	-11	7
5	5	5	1	-3	-9	-42	-8
17	25	4	-3	-2	11	-22	22
-9	-11	-7	-3	-1	-8	0	-9
2	-26	0	-8	-3	4	-26	-26
-8	-6	-13	-6	-4	-5	30	-4
-13	-10	10	6	1	2	-3	-12
-13	-10	10	6	1	2	-3	-12
-27	-12	-5	-4	-9	-13	-23	-23
3	15	7	4	1	-4	-15	5
-6	8	-3	-1	-3	-9	11	-10
18	33	9	5	-7	0	-29	12
11	-14	-5	0	6	5	-6	22
-21	-27	-8	0	-3	5	-39	-5
33	23	6	-4	-3	3	-15	1
7	13	2	0	2	6	-20	-11
1	-25	-13	-12	-3	-4	-14	25
-16	13	-1	10	7	6	13	-3
14	-9	1	-2	-3	-3	-25	12
-9	-21	-4	-4	-1	-4	-17	-21
-19	-33	-7	-6	-9	-4	-26	-23
-14	-16	-9	0	3	-3	8	-19
17	6	1	-1	3	2	1	22
-5	7	11	5	0	0	-11	-4
12	-3	-3	1	-2	-3	-30	16
-4	-1	-2	3	3	2	2	-6
-20	1	1	-6	-11	1	-53	-12
-20	1	1	-6	-11	1	-53	-12
16	15	4	2	1	1	-15	13
16	15	4	2	1	1	-15	13
-8	-7	-2	-5	-7	3	-24	-10
0	4	6	4	-1	-13	-16	12
-1	-6	-5	0	-3	-7	-27	-6
18	18	1	1	1	4	14	27
18	18	1	1	1	4	14	27
-19	-18	-6	-10	-3	2	-16	-10
-19	-18	-6	-10	-3	2	-16	-10
5	18	10	-3	-2	-2	-17	-7
12	19	-1	-5	-3	0	-7	2
9	9	0	-3	-1	1	-20	7
-6	-4	-5	-4	-5	-4	4	8
4	4	3	2	2	-1	-18	-2
-14	-16	-7	-6	-5	-3	-26	-10
2	3	-2	5	0	0	-10	-8
11	4	3	0	2	4	-17	8
-18	-11	-6	-5	-2	-3	-4	-4
6	0	3	4	5	3	-26	-2
-7	2	-2	-2	-1	0	-15	-5
14	5	-2	-2	-1	4	-19	8
-6	7	8	5	2	1	-30	-17
-6	7	8	5	2	1	-30	-17
2	-5	-23	-6	-1	2	-8	3
3	10	20	5	1	-2	5	-7
-7	-15	-7	-5	-3	0	-32	-6
-16	-29	-17	-10	-10	-5	-17	24
6	-2	-34	-16	-8	-7	-44	7
6	-2	-34	-16	-8	-7	-44	7
-23	-7	18	6	0	2	-28	7
43	8	-23	-4	-2	3	-18	27
-5	0	35	17	12	2	-4	-8
4	8	0	-4	2	5	-8	10
-5	-9	-18	-6	-6	-1	-41	-31
1	-8	-22	-7	-3	-2	-41	0
-8	-1	-8	4	-1	0	-16	-6
10	10	-12	-8	-3	-3	-9	7
6	22	41	9	1	-6	-18	3
-8	-12	-25	-16	-4	-2	14	-7
9	5	26	11	1	1	-68	12
7	13	-1	1	0	2	-12	-6
3	18	31	9	1	-1	-2	4
-1	-13	12	1	-1	0	-23	7
3	7	16	14	4	3	-24	11
3	7	16	14	4	3	-24	11
-35	-35	-36	-21	-9	-6	-32	-20
-8	-15	-32	-18	-7	-7	-6	-18
7	1	8	-2	-4	-2	-21	11
7	1	8	-2	-4	-2	-21	11
-13	-13	-29	-6	-6	1	-22	-6
-2	4	-3	0	6	2	-10	9
18	25	-13	-9	1	2	-12	-6
-1	-20	-13	-4	-5	-6	-30	-6
-2	10	-3	7	-4	-6	-27	-3
11	10	-2	15	5	1	-9	7
-13	-9	24	2	-2	-3	-9	-1
9	16	13	-1	-3	4	-19	11
9	16	13	-1	-3	4	-19	11
3	8	28	20	6	5	-28	-4
-5	12	15	-3	3	5	-6	6
-3	-1	-8	-5	-7	-3	-18	7
5	-5	5	18	12	3	-22	-3
7	-12	-78	-46	-29	-3	-21	0
19	27	-7	-6	-3	-5	-11	13
-1	-17	-44	-18	-12	-1	-18	3
12	10	26	16	14	-3	-26	-3
-15	-19	-25	-14	-5	-2	-24	9
-1	21	58	21	0	-2	-16	-6
2	18	7	-11	-4	-8	-7	-5
-13	-29	-35	-13	-19	-7	-21	-4
-9	-10	-23	4	-10	-10	-20	-1
-22	-28	-31	-19	-10	0	-24	-16
1	17	9	2	-3	4	0	11
14	17	31	19	5	1	-19	-11
0	16	23	4	-2	-4	-27	-3
17	5	-49	-24	-16	9	1	6
18	-8	-31	-22	-8	1	-11	7
3	-16	-2	17	11	12	-15	15
9	-27	-114	-76	-23	-5	-20	8
-11	-17	-40	-13	-12	-2	-12	5
2	1	26	-2	0	-2	-15	6
2	1	26	-2	0	-2	-15	6
-16	-2	-27	-5	-1	0	-9	18
15	7	-16	-2	7	10	11	11
-33	-5	38	30	18	-12	-36	-103
62	35	-10	-5	-2	23	4	82
13	-15	-17	-15	-13	-8	-24	39
19	76	33	3	1	16	32	70
10	-22	48	20	16	-4	4	44
-25	-28	-49	-57	-42	-6	-35	-54
-17	-32	-25	-10	-4	17	4	3
58	22	31	14	9	-11	5	15
1	-19	-24	-11	-6	-6	-43	4
-108	-79	-1	-4	0	3	-6	-41
2	-8	-2	-2	-6	-6	-22	-17
-31	-25	8	15	6	-6	8	-12
14	18	27	24	5	0	-25	-3
-13	-13	-12	-6	1	0	-24	-8
-7	4	14	9	2	-10	2	-18
12	25	-23	-7	-7	-1	-23	17
-7	-12	5	2	-4	-7	-4	8
1	2	-10	-3	1	-1	-20	13
-44	-62	-35	-19	-4	-2	-42	-44
-8	-24	10	3	3	-1	7	-7
-3	18	9	12	9	7	40	21
-3	18	9	12	9	7	40	21
-9	1	-11	-2	2	-1	-1	-5
-78	-51	-52	-18	-15	-36	-41	-70
-7	-3	54	23	2	-8	5	-19
30	20	14	4	5	17	-22	25
-7	-19	-21	-14	-15	-15	-43	-33
9	11	5	-2	-3	-5	-26	-4
11	1	5	2	0	0	-25	11
-3	-20	8	1	-2	5	-11	-11
11	4	7	4	3	-1	2	-1
-29	2	-3	-6	0	6	-24	-17
0	0	7	-5	-10	-5	-20	-3
5	7	0	0	-2	-4	2	0
1	2	0	1	0	1	-18	8
-8	-17	-11	0	-7	-10	-23	-9
10	-10	-4	0	5	1	2	12
1	2	3	2	-4	2	-16	22
-1	13	0	-7	-6	-10	-24	-4
4	-2	0	-4	-2	-2	-17	1
1	0	-6	2	-1	2	0	-1
-1	12	7	3	1	2	-12	-11
-12	-8	1	2	-2	0	-20	1
16	11	4	3	-1	2	10	4
8	12	-2	-5	0	3	-16	2
-25	3	2	4	4	-3	15	-14
-21	-42	-4	2	-2	-2	-28	-1
-1	-9	-15	-8	-5	-2	-23	4
5	9	5	-10	-10	-3	-37	-16
11	25	4	5	4	2	7	7
18	5	-7	-7	-6	-5	-4	7
-3	2	5	8	2	5	-6	2
0	37	15	6	-1	0	-17	5
28	38	15	5	6	4	6	0
19	26	7	6	1	0	-21	7
19	26	7	6	1	0	-21	7
6	-13	-2	-1	0	0	-8	0
-1	-7	6	3	3	2	0	-1
-34	-30	-14	-16	-11	-4	-18	-23
-34	-30	-14	-16	-11	-4	-18	-23
-2	-14	-5	-4	-2	-2	-10	-7
0	-9	5	-3	1	1	-20	-10
-14	1	6	11	6	-2	-3	-21
20	12	1	-15	-5	1	-20	29
20	12	1	-15	-5	1	-20	29
-9	-14	-20	-7	-6	-3	-15	-3
-9	-14	-20	-7	-6	-3	-15	-3
2	11	-10	-8	-4	-2	-7	4
2	11	-10	-8	-4	-2	-7	4
2	11	-10	-8	-4	-2	-7	4
-5	-7	-1	3	-2	-1	-10	-3
-13	-7	-5	4	-2	-2	-7	-12
-13	-7	-5	4	-2	-2	-7	-12
1	-10	-9	-3	-2	-2	-12	3
-5	-4	1	4	-1	1	-27	11
-5	-4	1	4	-1	1	-27	11
0	2	-2	0	-3	-3	-6	-3
-3	6	-3	-8	-5	-1	-13	-6
2	-9	25	14	-4	-4	2	-13
-4	3	1	5	5	3	-14	-6
-5	2	-6	0	5	11	-17	13
-5	2	-6	0	5	11	-17	13
-9	2	32	10	-4	1	-15	-9
-5	-16	-61	-29	-17	-14	1	1
-5	-16	-61	-29	-17	-14	1	1
0	3	31	23	13	9	-16	-7
0	3	31	23	13	9	-16	-7
-5	-5	2	-6	0	-1	-11	-25
-15	-5	9	-8	-9	-7	-17	-7
-8	-6	-15	-10	-1	-5	6	4
10	8	11	4	1	4	-10	1
1	-22	-9	-1	-4	-1	-15	4
10	14	7	-5	-4	1	-12	15
10	14	7	-5	-4	1	-12	15
-3	-3	-10	-2	2	-4	11	1
-3	-3	-10	-2	2	-4	11	1
2	5	5	-3	-3	-5	-10	0
2	5	5	-3	-3	-5	-10	0
9	15	23	7	0	-2	-14	3
-2	13	4	8	11	-1	26	-1
-2	13	4	8	11	-1	26	-1
10	5	-6	11	6	4	-8	13
-7	-21	-19	-8	-12	-7	-20	-4
7	-9	-31	-5	-5	0	-23	0
-1	1	0	-4	-3	-11	-8	0
10	30	72	17	9	1	14	-7
7	-8	-15	-10	-6	1	-10	3
-12	-8	-9	-4	-4	0	-13	-15
-5	-17	-16	-2	-4	4	-16	0
-5	-17	-16	-2	-4	4	-16	0
-11	4	6	0	-1	-1	10	-3
-11	4	6	0	-1	-1	10	-3
20	-2	-1	3	1	2	-9	16
20	-2	-1	3	1	2	-9	16
20	10	21	1	-1	1	-14	6
12	-3	-9	8	6	10	5	9
-11	-10	11	5	-2	-4	7	-7
-4	-20	-46	-11	2	1	2	4
-18	-4	-13	4	8	6	-6	4
1	2	-32	-12	-8	-7	-13	9
6	5	13	1	3	4	6	3
-5	3	6	4	-3	-8	3	-15
-5	3	6	4	-3	-8	3	-15
-4	-10	-5	-12	-6	-2	2	15
-4	-10	-5	-12	-6	-2	2	15
-7	-3	-21	-9	3	2	-18	-3
-4	2	8	8	5	0	8	-10
13	3	-46	4	7	2	5	-3
-13	-6	3	-18	-21	-2	1	-14
-13	-6	3	-18	-21	-2	1	-14
15	3	2	-1	-3	-1	-11	19
3	5	-28	3	17	5	-1	-7
-1	8	28	6	-1	-6	-6	-4
9	2	3	-5	-2	-5	-9	1
-6	21	85	43	17	1	2	-4
-1	4	45	14	3	1	-15	-9
-1	4	45	14	3	1	-15	-9
2	-5	-1	9	9	5	0	1
0	2	17	11	27	-1	0	2
0	-15	-68	-46	-24	-8	-17	2
0	-15	-68	-46	-24	-8	-17	2
3	31	88	50	7	4	-16	-5
3	31	88	50	7	4	-16	-5
2	18	59	41	11	2	1	-8
0	-18	-82	-32	-15	-5	-14	-2
-16	-8	54	22	7	-1	14	5
-6	-7	-18	-10	-3	2	4	-7
6	-8	-80	-18	-8	1	14	10
-6	2	11	-5	-7	-3	-10	10
-6	2	11	-5	-7	-3	-10	10
-17	-24	-30	-29	-11	-13	-22	-10
26	14	30	0	-9	2	3	8
-15	2	2	7	5	3	19	-20
-13	-19	1	10	-3	-8	-25	7
0	13	12	4	4	-3	9	8
45	41	42	-3	-10	1	-10	24
23	17	-27	-7	0	-12	18	18
23	17	-27	-7	0	-12	18	18
-47	-59	-31	-19	-18	-18	-28	-30
-41	-95	-56	-21	-13	-19	-29	-23
-10	29	31	9	1	11	29	12
-10	29	31	9	1	11	29	12
-47	-2	14	10	1	-4	28	4
18	-21	-17	-3	9	14	-33	-10
-22	6	-1	2	4	18	41	-21
27	23	43	16	-4	-11	-13	8
11	-6	4	2	-1	-2	0	10
27	9	20	9	5	7	-7	3
-21	-11	-18	-10	-2	-8	32	-15
24	5	-7	-6	-2	6	-16	5
-1	-6	-12	-2	-3	-9	-30	-6
-4	7	16	9	1	6	-15	11
-6	-9	5	1	4	-8	-10	-10
9	-2	-8	-1	-5	8	4	7
9	-2	-8	-1	-5	8	4	7
13	9	27	5	-3	4	-7	-3
-4	-2	-28	-16	0	-1	8	6
-15	-21	-51	-10	-19	-34	-7	-9
-15	-21	-51	-10	-19	-34	-7	-9
18	16	-6	-3	-5	2	-25	5
-26	2	3	1	4	3	-3	-39
6	0	22	6	0	0	-4	11
-7	-7	-15	-2	1	4	-12	7
20	41	14	2	-4	2	-23	37
16	10	1	4	1	13	2	28
4	16	6	-2	0	-8	1	-15
-5	10	10	4	-2	7	-36	-6
3	10	-10	-7	-8	-8	45	-8
-1	4	18	8	5	4	-10	-3
0	-33	-20	-8	-1	3	-23	-24
2	10	25	4	2	1	-1	3
-9	4	27	11	4	5	-26	-34
11	10	-1	-4	-5	-5	-3	2
0	-5	7	0	-5	-7	2	3
-15	-9	-9	-1	-1	-7	-4	-3
9	14	-6	-9	2	4	21	18
-18	-20	-22	-5	-4	-4	-25	-22
5	4	-1	-8	-8	-3	-6	8
3	-2	-5	1	2	5	-12	1
0	1	9	1	-1	-4	-4	-18
10	10	15	-3	-3	1	-15	7
1	-5	11	0	1	4	-5	6
4	-13	-21	-13	-4	-4	6	11
4	-13	-21	-13	-4	-4	6	11
-11	-10	-15	-2	-2	3	-1	-3
7	5	7	5	3	4	-14	8
1	4	5	2	-3	-4	0	0
-13	2	-12	-3	-1	-4	-18	-12
6	4	-3	-6	-7	-7	-19	3
-7	-8	-5	-2	-5	-2	-20	6
5	8	2	4	2	2	6	0
-4	1	9	6	2	2	-18	-12
-1	-5	-7	-8	-4	1	-9	13
12	-2	-10	-3	-3	-4	12	1
-3	12	6	3	-3	1	-16	2
-4	-1	8	-1	-2	-5	0	-15
3	3	1	-1	0	7	-29	7
6	2	6	4	3	2	15	2
-5	-9	-2	0	-3	1	-27	5
-2	-6	10	-2	-1	2	-19	2
-1	0	14	-1	-5	-8	-27	2
-1	-4	-16	-5	-5	5	-21	3
-2	-6	-6	-1	3	0	14	3
2	-1	4	2	-1	-1	-17	3
-2	2	15	13	7	3	6	-7
8	2	3	6	-2	-1	-25	-4
9	4	2	4	3	0	-16	4
9	4	2	4	3	0	-16	4
-2	-1	-8	-3	-2	1	-21	-2
-7	5	6	-2	-3	-5	-18	0
3	-4	-10	-8	-3	0	-21	8
5	5	33	16	9	8	6	-1
-1	-4	-19	-13	-7	1	-23	3
-7	-6	-16	-6	2	-2	-15	-7
-3	-1	-3	-3	-2	-2	-22	-1
-1	-4	-3	0	-2	-6	-14	-6
0	-4	-6	-7	-5	-2	-13	1
2	2	-2	-4	0	3	-11	5
4	-2	-6	-3	-3	-5	13	8
0	-1	5	0	-3	1	-13	0
0	-1	5	0	-3	1	-13	0
-6	-5	-6	-1	-3	0	-22	-6
4	-4	-2	-2	-1	-3	7	5
3	4	6	4	-1	0	-6	1
-1	-3	-23	-10	-3	-4	-18	3
3	-1	2	1	-2	-2	-1	-3
-2	-1	-13	-7	-7	3	-18	2
-10	-8	-1	1	2	1	-2	-2
-2	-1	-6	3	1	6	-27	-3
-1	1	7	-6	2	-2	8	0
6	-4	-4	0	1	6	-22	3
5	9	17	3	-1	1	-7	1
-1	4	0	-6	-2	-5	22	-1
-1	-2	-9	1	0	0	-12	0
2	0	9	4	1	2	-13	2
-5	-2	7	-3	-3	-4	-27	-14
1	-4	-5	-2	-4	-3	-11	-1
-7	-5	-10	-4	-2	-2	21	-1
1	3	4	-1	-5	-3	-28	1
-2	2	1	-2	2	0	-8	-2
-1	-8	-7	-6	-4	-4	5	1
-9	-3	9	2	0	-3	-12	-8
-9	-3	9	2	0	-3	-12	-8
4	0	-5	-1	0	-3	-15	9
-2	1	0	-1	-3	-5	-12	-4
3	-1	-6	-2	-5	-1	-19	3
3	-1	-6	-2	-5	-1	-19	3
-6	-3	-2	-3	2	2	-1	-9
-6	-3	-2	-3	2	2	-1	-9
2	4	9	5	-3	-1	-23	5
-1	-6	-11	-3	1	-7	2	-1
0	-7	6	2	-1	-1	-10	4
1	0	-1	0	-1	4	-24	6
1	0	-1	0	-1	4	-24	6
-2	-1	-2	-6	-2	5	-8	-3
-6	-17	-7	-4	-1	4	3	3
5	6	0	-2	-2	-4	-14	-2
15	16	15	9	3	1	-20	5
15	16	15	9	3	1	-20	5
-4	5	-2	3	4	4	-2	0
12	20	6	0	-5	-4	-38	-2
-3	2	-4	1	4	2	12	-8
6	-5	-7	-3	0	4	-7	11
6	-5	-7	-3	0	4	-7	11
-16	-17	-6	3	3	0	-3	-8
-15	-2	-3	-2	4	-1	21	-8
1	-10	-2	2	0	-3	6	-8
1	-10	-2	2	0	-3	6	-8
6	-22	-13	-8	-8	-4	-34	3
9	11	2	-7	4	1	20	4
7	14	6	1	-3	3	-27	-3
0	3	10	11	0	5	-14	16
0	3	10	11	0	5	-14	16
-3	0	0	-2	0	-4	11	2
-2	-2	-8	-4	-5	-16	-1	-3
-2	-2	-8	-4	-5	-16	-1	-3
-2	-2	-8	-4	-5	-16	-1	-3
-2	-2	-8	-4	-5	-16	-1	-3
6	2	-3	1	0	3	-29	3
0	2	6	2	2	1	-30	-15
-12	0	0	0	3	3	1	4
0	5	0	5	-4	-2	-37	7
0	5	0	5	-4	-2	-37	7
-2	4	2	-1	-2	-3	26	0
4	0	-6	-3	-6	2	-42	7
4	0	-6	-3	-6	2	-42	7
13	-2	17	3	1	-1	11	7
19	22	7	-3	-4	-4	-25	-1
-1	-14	-6	0	-3	-1	-27	1
-4	-1	2	1	1	5	-7	3
-4	-1	2	1	1	5	-7	3
-20	-2	-2	-2	-2	-4	9	-5
-20	-2	-2	-2	-2	-4	9	-5
-15	-5	-2	-5	-6	-7	-30	-11
16	13	0	6	4	3	-5	8
-11	-14	-8	-7	-5	-4	-23	-3
11	11	-3	-5	6	3	26	-2
11	11	-3	-5	6	3	26	-2
1	5	0	1	-3	-1	-21	-3
0	1	-5	-5	-1	0	-26	-2
0	1	-5	-5	-1	0	-26	-2
-3	6	5	-4	-3	-1	-14	-6
-3	6	5	-4	-3	-1	-14	-6
5	3	4	-2	-5	-1	-21	4
5	3	4	-2	-5	-1	-21	4
-16	-14	-11	-2	1	-2	26	-15
8	-3	-3	-8	-3	-1	-16	6
3	-3	-7	1	0	0	0	7
-3	-5	-12	-4	-2	1	-30	5
-1	0	7	4	-3	-6	-20	-2
-6	3	-2	-6	-3	-2	7	-5
2	6	19	9	3	1	-19	-3
6	2	-6	2	-2	3	11	7
-5	-6	-8	-16	-6	-1	-34	-3
-11	-5	-1	3	-1	-2	3	-13
-11	-5	-1	3	-1	-2	3	-13
5	5	7	5	4	-1	-7	2
-1	-6	3	1	-4	-1	-21	1
-1	-3	-16	-22	-2	-1	-5	2
-3	1	-2	3	1	1	-33	-5
8	5	8	3	5	-3	-5	-6
-13	-10	-5	-7	-4	-1	-12	-11
-13	-10	-5	-7	-4	-1	-12	-11
-1	-3	-4	1	-3	-3	-3	2
-2	-4	-1	1	-1	5	3	6
-1	2	7	6	2	1	-21	-2
-1	2	7	6	2	1	-21	-2
0	0	-4	-4	-8	0	-21	1
1	2	9	12	2	1	-68	-2
-5	0	-2	-2	-4	0	-60	3
-5	0	-2	-2	-4	0	-60	3
4	-1	-13	-6	-4	2	-12	0
-3	6	7	5	7	5	25	0
-2	2	-3	-5	-3	-6	-54	4
-2	2	-3	-5	-3	-6	-54	4
-6	-1	-4	-2	-3	1	-33	0
4	-1	-1	-4	-4	-3	-35	9
0	-5	-2	-4	-3	0	-13	1
-1	-3	-1	-2	-2	1	-33	0
-5	-1	9	3	1	-5	-33	-17
5	2	1	6	-2	2	1	6
-5	-4	-3	0	-7	0	-16	-5
-6	-7	-4	1	3	1	5	-1
-4	-1	0	-6	1	1	39	-8
5	2	-7	-2	-4	-4	-31	10
-1	-2	-1	1	4	3	64	-1
-1	-2	-1	1	4	3	64	-1
4	4	5	9	2	-3	14	-2
1	-4	-10	-7	-1	-1	-5	4
-2	-3	-2	1	2	-2	4	-5
-10	-7	-2	-2	-3	-2	-34	-22
2	2	-2	5	3	-2	25	-1
3	2	0	-5	-1	0	-20	2
-5	-4	-23	-1	1	-1	1	-5
0	-3	1	1	1	2	-19	-1
7	3	11	-7	-1	0	-19	5
0	-3	0	-1	1	1	0	-5
-3	0	3	6	-4	-9	-21	2
5	0	-2	-7	-7	-1	-28	7
-1	6	-1	1	0	-4	-36	2
-1	6	-1	1	0	-4	-36	2
-4	-1	0	1	1	0	-16	-10
-4	-1	0	1	1	0	-16	-10
-1	-3	2	-2	1	0	-12	2
8	8	7	3	-5	4	-82	17
2	-2	2	-6	-8	-3	-69	6
2	-4	-4	-6	-1	1	-28	-2
-2	-2	6	2	-2	-1	-24	1
2	1	-3	2	-4	-1	-12	-2
-3	-15	-16	-10	-9	-6	-60	8
3	7	9	10	2	8	-50	-2
2	-9	-11	0	0	0	-18	5
-3	-14	-8	-7	-2	-2	-2	-6
6	7	-3	-10	1	2	-13	1
4	8	3	-2	-2	-5	-36	7
4	8	3	-2	-2	-5	-36	7
4	8	3	-2	-2	-5	-36	7
4	8	3	-2	-2	-5	-36	7
-10	-8	-4	-4	-5	-3	-16	0
11	6	5	-3	-1	0	-29	19
3	3	-5	2	-2	2	-27	-3
9	5	10	7	2	1	-27	5
0	3	0	-2	2	7	-23	-4
-2	-4	-8	-7	-7	-7	-31	-7
-2	-4	-8	-7	-7	-7	-31	-7
-2	-4	-8	-7	-7	-7	-31	-7
-1	-5	-6	2	-1	-4	-2	-7
-1	4	5	-1	-4	4	-24	2
-12	-9	2	-2	-1	-1	-15	-9
3	17	8	5	1	2	-5	3
3	17	8	5	1	2	-5	3
10	1	-1	-2	-2	5	-17	13
-7	-3	-3	-10	-7	-2	-29	-9
1	-4	-7	-5	-5	-2	-25	8
0	1	-12	1	6	-4	13	0
-8	-5	-3	-21	-3	-1	2	-14
1	-1	-6	3	0	2	-8	1
-1	-2	-9	-5	0	0	-15	-3
2	10	-4	-3	1	-4	2	-4
-5	6	8	0	2	-1	-1	-6
4	6	0	2	2	-3	-21	9
0	-7	-2	3	2	1	-5	0
7	-12	0	-2	-3	-1	-43	1
0	-8	-28	-15	-11	-6	-25	5
0	-8	-28	-15	-11	-6	-25	5
-4	-10	-10	-18	-5	-1	-15	5
-5	-9	-1	1	-3	-8	-9	-4
-6	0	3	-1	2	-3	-21	-5
-4	-6	-1	3	0	0	5	6
-1	3	-3	-1	0	-1	-13	-1
-7	-8	5	2	-2	3	-14	-4
1	6	5	-8	-3	1	-15	-1
-9	0	-4	2	4	0	7	-18
-9	0	-4	2	4	0	7	-18
8	7	1	5	-1	2	-28	3
0	3	-1	0	-2	0	-7	0
0	3	-1	0	-2	0	-7	0
-13	0	-2	-1	0	-2	-17	-4
-21	-16	-4	-2	3	-2	-4	-8
5	-1	-4	-7	-2	-3	-22	1
4	-5	1	0	-5	-1	-23	5
-20	-17	-9	-2	2	-2	-1	-7
7	6	-6	-9	-7	-2	-14	1
0	-11	-3	-3	-4	3	-16	0
-18	-5	1	2	4	-4	0	-7
-1	3	-3	-2	0	-2	-17	-3
-2	5	-1	3	1	-2	0	4
-4	-3	-3	-9	-6	-2	-26	3
-4	-3	-3	-9	-6	-2	-26	3
-6	-7	3	1	1	-2	7	-9
-6	-7	3	1	1	-2	7	-9
7	2	-6	-10	-1	-1	-16	7
-1	2	1	4	-2	-4	1	-7
8	6	-3	8	1	2	-24	10
-2	4	3	5	-2	0	-20	6
4	2	-7	-12	-2	-1	7	-1
-5	-2	5	-1	0	-3	-25	-6
-2	-6	-16	0	-1	-1	2	3
1	1	6	2	-3	1	-27	1
-2	-1	-8	-4	0	-2	-21	-4
8	4	11	5	3	1	20	-3
8	4	11	5	3	1	20	-3
6	8	32	16	5	0	-28	4
-10	-14	-58	-29	-9	-6	27	-4
-35	5	33	11	1	1	-55	-24
-7	-6	-25	-4	0	1	22	-9
-7	-6	-25	-4	0	1	22	-9
13	-2	-9	-14	-4	4	-22	-4
13	-2	-9	-14	-4	4	-22	-4
-8	1	-15	-5	-12	-13	-22	-3
17	10	8	-1	6	14	-21	16
-17	-22	-11	-1	-1	-1	-1	0
-4	2	7	1	-4	-2	-23	-4
8	4	-22	-6	2	4	-19	4
-9	-18	-19	-14	-12	-3	-25	2
-9	-18	-19	-14	-12	-3	-25	2
11	4	-26	-3	3	11	11	1
11	4	-26	-3	3	11	11	1
5	9	20	7	4	-1	-12	8
5	9	20	7	4	-1	-12	8
3	3	17	2	-7	-9	-24	-30
4	-3	-6	-3	1	-2	-16	2
12	3	-4	3	3	1	4	16
12	3	-4	3	3	1	4	16
2	11	5	0	-6	-1	-22	0
3	15	46	10	5	1	-24	-14
3	15	46	10	5	1	-24	-14
-10	-2	3	-5	3	-1	51	-3
-10	-2	3	-5	3	-1	51	-3
0	-5	3	0	-3	1	-21	0
0	-5	3	0	-3	1	-21	0
9	-18	-42	0	1	0	-29	13
-4	14	13	11	2	3	-10	5
-4	14	13	11	2	3	-10	5
-4	14	13	11	2	3	-10	5
-4	-4	13	-5	-12	-10	-27	3
-27	-26	-23	-19	-11	-1	-28	-16
0	-6	-5	-9	-1	2	-19	6
12	-7	-33	-11	3	3	-4	13
4	14	32	9	-1	-2	-29	14
-6	-4	1	-12	-10	-8	-16	-16
-5	-23	-59	-30	-19	-8	-27	-15
0	-6	-7	-6	-5	-2	-19	-5
9	4	6	5	4	1	-6	1
9	4	6	5	4	1	-6	1
-2	-11	3	-1	2	1	-4	4
-2	-11	3	-1	2	1	-4	4
2	12	41	37	18	7	-20	8
-18	-21	-51	-23	-21	-4	-19	-16
11	16	11	-1	-5	4	-2	17
10	10	11	4	4	-1	-13	4
15	3	-9	2	1	3	-2	4
0	3	4	-5	-7	-9	-9	4
6	12	23	13	8	2	-15	-12
-1	-1	3	0	-5	-4	-19	-8
-14	-13	-21	-19	-16	-6	-18	-13
-1	4	22	11	5	0	2	-4
-16	-10	2	17	18	2	-36	-17
-16	-10	2	17	18	2	-36	-17
8	17	24	18	18	7	-6	1
8	17	24	18	18	7	-6	1
10	0	10	9	-2	2	0	16
10	0	10	9	-2	2	0	16
-8	-20	-66	-25	-16	0	-24	2
-8	-20	-66	-25	-16	0	-24	2
3	-3	-3	2	5	4	-26	10
-3	7	-31	-8	3	-2	-6	6
3	5	-4	-20	-8	-5	-8	2
6	-3	-6	-7	-9	-10	-14	1
0	-3	-13	-2	-9	-3	-35	1
-11	13	90	28	17	6	-18	-13
1	8	-2	2	11	4	-14	6
7	-4	-27	-5	-4	-4	-1	-1
3	-8	-37	-15	-24	-3	-18	-6
-11	-1	-47	-21	-1	-1	-31	4
3	9	41	6	0	3	-14	7
-10	-19	-46	-17	-11	-3	9	2
8	2	-6	6	9	5	-15	10
1	21	56	18	-4	-2	-26	-15
15	-10	-33	-11	-8	-1	-18	-1
15	-10	-33	-11	-8	-1	-18	-1
-7	-13	-1	-5	-5	-9	-5	0
-19	-28	-57	-18	-9	2	-11	17
-11	-14	-33	-13	-8	-4	-18	-6
19	5	-18	-12	-3	2	-19	7
6	14	-7	3	3	5	13	15
1	-18	-60	-17	2	5	-7	6
7	11	6	6	-5	2	-19	3
-41	-20	13	1	-1	-6	-15	-31
19	12	5	1	-4	-3	16	18
19	12	5	1	-4	-3	16	18
21	19	10	11	5	8	-17	35
-11	-4	11	-1	-3	5	-8	7
-9	4	-1	-11	-12	-40	-23	-24
-81	-41	-57	-39	-35	-13	-17	-42
7	85	36	20	14	23	-10	-13
6	-83	-6	-14	-16	-32	-5	13
-1	0	3	14	20	27	-1	-11
20	12	19	18	1	-10	15	27
-22	-28	54	38	-1	-7	-6	-14
-12	8	-32	-17	-6	7	-7	8
-38	-50	-30	-22	-7	-4	3	-50
21	20	5	0	4	3	3	3
21	20	5	0	4	3	3	3
16	14	24	2	-4	0	-9	10
-18	4	-5	-7	-4	0	-7	-35
23	12	4	-6	-8	2	2	37
-4	0	2	-2	0	0	-17	8
-7	29	3	7	2	-2	1	66
-4	-30	-1	-8	-10	-8	0	-25
27	8	-4	5	3	1	6	-50
12	-9	-5	-6	0	6	-13	-4
-14	-7	-9	-3	-5	-3	-1	-29
6	19	11	9	3	6	7	4
-7	-11	10	0	-2	-5	-3	-18
9	-4	-30	-17	-10	-1	-13	10
-4	-22	4	-2	0	-9	-12	5
5	12	-16	-9	-1	3	10	12
10	24	4	3	0	4	-12	17
10	24	4	3	0	4	-12	17
3	7	13	2	-2	-1	-12	-3
11	7	-3	2	1	5	1	-10
-1	-8	-4	-6	-3	-2	-13	5
-3	12	8	8	6	2	3	-10
-8	-6	7	8	4	-3	-11	-17
1	10	10	2	0	-6	1	0
-3	-4	-9	-5	-5	-2	-7	3
2	-7	1	0	4	10	-3	6
-3	-7	-8	-2	-2	-4	21	2
-3	-7	-8	-2	-2	-4	21	2
-2	-3	-10	-4	3	3	24	4
-5	-21	-6	3	-1	-3	-15	-4
-6	-5	-14	1	1	-2	16	3
0	3	-2	-5	-4	-5	-9	-4
1	11	0	1	1	3	-19	-2
-7	3	-3	-2	-2	-2	-35	-16
-13	-6	2	-1	-1	-6	21	-21
-3	-4	-1	-5	-4	-1	-26	2
-7	-12	-9	-4	-8	-4	-14	3
-5	-3	11	7	5	1	11	-3
5	12	1	-6	-4	-1	-25	-1
7	4	1	2	-2	4	8	10
4	11	9	1	-4	-4	-19	3
-3	1	-4	-2	0	-1	10	4
4	7	4	6	1	2	-22	11
1	-9	-10	-3	-4	-2	-15	-2
0	-4	0	-2	-2	1	-35	0
9	20	9	0	-4	-2	12	15
-1	-4	-7	-2	-1	-1	-7	-6
-6	-3	-2	-2	-2	1	-13	-3
-4	5	-6	-5	-10	-12	-23	-5
10	12	-3	-2	2	2	18	-1
-7	-8	0	-6	-5	-5	-9	-8
10	-7	2	5	2	1	-9	8
-4	0	9	3	-2	2	-30	-11
1	9	11	11	8	9	-19	4
2	-2	11	1	-1	-10	-6	1
0	-7	-22	-9	-1	3	-11	1
-6	-6	-4	0	-1	-4	3	-6
-3	-3	-3	-2	0	-2	-5	0
-3	-3	-3	-2	0	-2	-5	0
-1	-8	-10	-6	-5	0	-30	2
-1	3	0	9	12	8	8	2
-2	-11	-4	-4	-1	4	0	-3
-13	2	4	1	-3	0	-11	-4
6	4	5	-5	-6	0	-16	5
1	9	0	-3	-3	-2	-9	-21
-5	-6	6	6	1	-1	7	-5
3	-5	-5	-5	-1	0	-20	0
-8	1	6	1	1	-3	-2	-8
7	4	-5	-5	-7	-6	-27	12
5	4	-8	-2	-3	0	-17	8
3	4	-2	-1	-1	8	-16	13
0	-2	1	3	-3	-6	-6	-4
-1	0	-6	-4	0	-3	-12	0
2	0	7	3	3	1	-16	-3
-1	-6	-3	-2	-3	-3	-11	3
6	0	1	-3	-5	-1	-29	2
-4	1	5	4	2	7	7	-3
0	-10	-4	-8	-6	-4	-19	3
5	-11	-17	-6	-2	0	-7	12
-1	2	-7	-6	-3	-3	3	1
0	-5	3	-6	-2	0	-21	-4
-6	-2	5	6	-1	-2	-22	-15
-6	-2	5	6	-1	-2	-22	-15
0	12	12	3	0	-3	7	-5
3	7	12	3	0	4	-19	3
2	-6	-8	-1	-3	-6	-13	6
-4	-4	6	2	0	3	-13	5
-1	-3	10	2	-2	-4	-9	-1
-4	-1	0	2	0	3	22	1
3	-15	-15	-6	-1	5	-14	4
-2	2	-1	1	2	-2	5	0
1	-1	2	2	0	6	-21	-7
-11	-10	-3	1	-2	-3	-26	-6
10	14	6	-7	-4	0	-19	4
-7	3	9	7	-2	-1	5	-8
2	0	8	7	6	6	23	5
7	7	0	-4	-1	0	-24	17
-7	-1	2	-3	-4	-5	5	-9
9	10	8	3	-1	-2	-24	-2
0	5	4	4	1	0	-22	-4
12	-2	5	8	0	0	-25	12
4	-4	-4	-4	4	7	11	6
6	4	1	-1	-1	1	-11	5
-12	2	-7	-4	-4	-5	-10	-2
-3	8	1	-6	-5	3	-3	9
-12	0	-1	-1	-4	-2	-37	2
21	14	2	0	-2	6	-10	15
33	18	7	4	2	-2	-26	2
-18	-21	-6	-9	-8	-8	-15	-7
-22	-34	-14	-5	-3	-4	-17	-6
2	10	-1	3	0	6	-14	11
-3	-5	-10	-4	-8	-9	-28	-7
-10	-6	-6	1	2	1	10	-3
1	0	13	5	-1	3	-18	-5
5	2	5	3	-1	-5	23	3
1	6	2	-3	0	-1	-5	-6
1	1	2	0	-5	-1	-30	-2
-3	0	-5	0	3	0	20	-1
0	-4	0	-5	-3	1	-17	5
5	1	-1	-5	-3	-3	4	4
-4	4	1	2	0	-1	-4	-4
-4	4	1	2	0	-1	-4	-4
8	-4	-2	-8	0	-1	-10	7
-8	-3	-6	-1	-4	-2	-39	1
4	1	8	2	1	0	-6	5
-13	-2	-9	-4	-4	-2	-35	-10
-1	7	15	11	7	4	-16	-3
-12	-10	31	1	-8	-6	-18	-2
-12	-10	31	1	-8	-6	-18	-2
25	1	10	1	-5	2	-26	18
-22	1	4	2	-5	-1	-19	-14
13	-5	-1	1	3	15	-12	22
9	10	-6	-1	-2	-4	-9	-2
10	3	-9	-3	-6	-3	-25	18
7	-13	-27	-4	5	6	-11	7
7	-13	-27	-4	5	6	-11	7
-5	-15	-12	-8	2	9	11	0
-5	-15	-12	-8	2	9	11	0
3	-12	-11	0	-4	-2	-3	2
1	5	1	-1	2	3	7	8
-1	11	41	3	-2	-8	-27	-8
2	0	-2	2	5	-1	-17	-9
0	-16	-55	-21	-5	-4	-2	-5
4	3	-5	-1	-3	-1	-31	-1
1	0	-8	-2	-2	-3	-3	-2
1	0	-8	-2	-2	-3	-3	-2
-4	-5	5	-4	-2	3	-19	9
9	-1	4	7	1	0	1	12
9	-1	4	7	1	0	1	12
-11	-17	-31	-7	-4	-1	-19	-5
-9	-3	-6	-12	-6	-4	-19	-4
20	18	21	21	11	4	30	10
20	18	21	21	11	4	30	10
34	-6	-45	-2	4	2	14	7
-9	-5	27	4	4	-1	4	-13
3	-2	2	4	-3	1	7	4
3	-2	2	4	-3	1	7	4
2	22	18	11	1	-3	-33	-20
-12	-32	-20	-3	-2	-2	3	3
-8	-14	-28	-6	-2	3	-3	9
-4	10	12	3	-4	-1	-22	-2
-4	10	12	3	-4	-1	-22	-2
-9	-3	3	-10	-1	2	-12	5
-7	8	-25	0	1	1	-22	16
2	1	26	6	0	-6	-5	-8
7	4	19	-6	-6	-3	-27	-7
7	-6	-21	-1	0	6	-14	8
-9	-7	-26	-9	-1	2	19	-2
-6	-11	-9	-1	-3	-1	-34	-6
-1	-20	-22	-20	-19	-10	-2	-5
1	3	9	2	-8	-4	-23	8
-12	6	-5	-2	-5	0	-23	4
5	-4	-9	-18	-5	-4	22	-5
5	5	-2	-2	2	4	-19	2
1	1	8	8	14	5	1	-7
1	1	8	8	14	5	1	-7
-4	1	15	16	5	2	-29	-8
4	5	-8	6	2	-6	-28	-15
7	3	-15	-17	-7	0	22	8
-5	-2	-11	-9	-5	0	3	8
-5	-2	-11	-9	-5	0	3	8
7	33	67	22	1	1	-32	4
14	9	35	23	11	3	-18	5
-10	-1	5	6	13	3	-4	-8
16	-3	-23	-10	-8	-5	-22	-1
-9	-16	-31	-6	-7	-3	11	-4
-10	-9	-13	-7	-6	-5	-29	5
5	-6	-32	-20	-3	-2	-12	3
5	-6	-32	-20	-3	-2	-12	3
1	0	-35	-5	2	4	-21	1
0	10	37	27	2	0	-33	0
-12	-13	-2	-26	-11	-9	4	3
-3	-5	-3	-3	-2	-2	-32	2
-24	-19	4	5	-1	-3	-19	-34
19	23	58	14	2	6	-5	7
-8	-16	-68	-17	-5	-1	-30	-4
0	7	29	17	7	-2	-9	-5
-6	-17	-45	-14	-8	-5	-28	-8
8	25	28	9	2	-1	-15	-1
7	9	0	9	1	0	-17	7
35	21	3	-12	-9	0	-9	46
35	21	3	-12	-9	0	-9	46
-17	-12	-11	-12	-11	-5	-15	-63
-36	15	-9	-9	-6	-15	-13	-42
25	-22	15	14	5	-2	-22	58
-15	33	9	-4	0	8	-8	-45
-21	-34	37	11	-1	-9	-34	6
23	-12	-1	-6	1	11	13	27
9	-26	-5	-4	-7	-7	-24	29
13	38	-1	1	6	3	14	32
-42	-51	-73	-25	-14	-2	-18	-10
-2	62	42	16	6	-4	-4	27
-61	-75	-59	-22	-12	-14	-25	-61
-1	10	3	-4	-2	-7	8	-42
-27	-5	-14	-2	-2	1	0	-33
-27	-5	-14	-2	-2	1	0	-33
9	0	28	14	3	-8	-38	23
-1	8	-4	3	1	0	-10	10
6	13	-9	-6	-3	-1	3	6
19	15	28	10	3	3	-21	4
0	1	-13	-13	-6	-2	-22	2
-8	-20	-4	-1	-2	-3	-27	-6
9	16	8	2	-1	-1	-2	9
7	-2	1	-5	-4	-8	6	4
-10	-32	-12	-12	-5	-4	-28	0
-12	-14	11	9	5	2	26	-6
1	1	-5	-1	-3	-2	-13	13
-1	7	-6	-1	1	1	-2	-12
-13	-7	-9	-1	-4	-5	-36	-22
12	-2	-10	3	1	-1	22	24
0	6	6	1	1	1	8	-3
-3	-7	5	0	-1	-2	-27	7
6	6	14	10	2	-4	-5	7
-15	1	4	6	3	3	-11	-4
5	10	2	-3	-2	1	-6	6
18	11	16	1	3	7	-23	119
0	2	18	8	2	-1	-21	-128
6	-4	6	11	-2	-7	-28	-108
-2	17	15	2	-1	-2	-37	-20
-6	-5	-4	3	-2	-1	-27	-3
11	17	26	10	4	1	-16	25
-14	-22	-9	-5	-1	1	-43	3
2	3	-8	-4	-4	0	-35	13
-8	-8	-15	-9	-3	-4	-1	-5
11	14	14	17	2	-3	-36	7
11	14	14	17	2	-3	-36	7
-24	1	2	0	-4	-11	-35	-28
-5	1	-2	0	-3	-5	-11	-9
9	8	-7	-2	1	0	-38	2
9	8	-7	-2	1	0	-38	2
16	10	11	4	-3	4	-40	22
-24	-19	-9	-4	-3	2	-10	-1
5	-2	-5	-2	-2	2	2	12
-4	-8	24	9	-1	0	-54	-6
6	-1	1	0	-7	-2	-32	7
-19	-6	-11	-9	-4	-2	-16	-10
9	28	9	0	5	-2	48	8
12	0	1	8	7	2	-11	13
4	-7	14	7	1	0	-32	6
10	-1	-2	-3	-1	1	-22	9
-3	2	6	5	-2	0	-30	0
-4	-3	10	-1	-2	0	-20	-4
-11	0	-6	0	-2	-3	-14	-6
11	-4	-4	0	5	2	-10	15
-2	3	-3	2	3	0	-6	-6
1	-6	-12	-6	1	2	9	-21
2	2	11	6	4	-2	4	-4
0	-1	-9	-7	-3	-1	-6	12
5	3	16	10	2	3	-6	3
-4	-1	-3	-2	-4	-7	-1	10
2	7	-4	2	4	3	-5	-2
-9	-8	-5	-7	-8	-3	-23	0
1	6	4	4	3	4	-5	4
0	-1	12	7	-1	-2	-22	-1
-1	0	2	-2	0	-5	-6	-2
3	-3	3	1	-3	-1	-21	22
11	30	4	-3	0	-1	-17	-21
-7	-18	0	4	1	0	-20	2
-6	-15	-6	2	-1	8	-31	-3
-10	6	7	4	0	1	-41	-7
-9	23	12	-1	-2	1	-4	-5
-9	23	12	-1	-2	1	-4	-5
3	-36	-12	-4	1	-4	11	3
15	0	-11	-6	-4	1	-20	-3
4	35	8	5	-4	-2	-13	6
-4	-3	11	1	-2	-5	-16	-12
6	0	-1	3	1	0	-13	11
11	-3	1	3	3	-5	15	32
5	4	1	-5	-2	-3	-12	35
8	10	9	-2	-2	2	-23	118
17	1	25	12	4	6	-2	118
7	10	-1	-1	-8	1	-29	-59
-18	-8	10	4	-1	1	8	-128
-1	3	8	7	5	3	-19	-101
-8	-4	-7	-3	-6	-6	9	-128
-2	-4	-12	-6	-3	1	-25	-94
-19	-21	3	9	10	12	-11	-32
-7	-4	5	8	4	-5	13	-18
5	0	-41	-9	-4	-1	-21	16
-2	8	15	0	-5	-3	-25	11
-4	-2	16	3	0	-1	9	18
13	11	17	8	8	4	-25	10
-24	-12	-25	-3	-1	-3	9	12
-24	-12	-25	-3	-1	-3	9	12
8	-3	-27	-13	-3	2	-26	22
8	-3	-27	-13	-3	2	-26	22
3	3	-14	-13	0	0	-28	11
3	3	-14	-13	0	0	-28	11
-4	12	31	14	-1	-1	-2	-1
-12	-11	-33	-27	-7	-5	-23	6
34	16	17	-1	-6	-2	-17	22
-11	-19	-18	0	0	-6	-31	0
-11	-19	-18	0	0	-6	-31	0
1	-9	-14	-8	2	2	55	1
1	-9	-14	-8	2	2	55	1
8	4	-7	-6	-7	-1	-33	5
8	4	-7	-6	-7	-1	-33	5
-9	-3	6	1	-3	-2	-36	-7
5	5	10	-6	-6	0	-24	1
-11	-6	5	2	1	-2	-6	-1
0	9	28	14	4	2	-24	-11
3	-20	2	0	0	3	5	5
4	17	13	13	0	-2	-36	-2
-10	-5	8	0	-6	-1	-12	1
-15	-14	-17	-13	-5	-3	2	-2
-5	-4	-6	-9	-5	-7	-14	1
2	7	-10	-6	-5	-1	-23	0
11	22	45	12	0	1	6	5
11	22	45	12	0	1	6	5
6	9	34	15	11	4	16	2
6	9	34	15	11	4	16	2
-4	-8	-31	-13	-9	-10	-16	-4
-4	-8	-31	-13	-9	-10	-16	-4
-10	5	11	0	-6	-1	-28	-9
-2	-7	-12	-5	0	-2	-7	1
9	1	-11	0	3	3	-4	2
-4	-2	13	4	-2	-3	-27	2
-15	-1	18	4	-1	-8	-13	-9
14	29	36	8	-1	0	-28	8
-6	-2	15	8	2	-2	-13	-6
10	0	48	6	-8	9	1	2
10	0	48	6	-8	9	1	2
-5	-19	-39	-22	-9	-1	-1	1
-5	-19	-39	-22	-9	-1	-1	1
6	-1	-31	-6	-4	-2	-25	6
6	-1	-31	-6	-4	-2	-25	6
6	31	85	30	8	5	22	6
2	16	47	12	-7	0	-22	0
-14	-26	-75	-17	-10	-13	-24	-5
1	-6	-33	-16	-3	-2	-34	-3
-8	-19	-31	-19	-4	-3	-17	-4
12	14	20	4	3	4	-17	-4
18	2	-30	-11	4	3	-16	5
-10	-11	8	3	1	-1	-1	-3
0	-2	3	12	5	3	-19	0
0	-2	3	12	5	3	-19	0
-10	-3	25	13	3	4	-21	-2
-10	-3	25	13	3	4	-21	-2
-10	-10	-51	-22	-7	-5	-12	-4
-10	-13	-6	-8	1	1	6	-7
10	6	-7	-7	-3	-5	-26	3
1	-4	-59	-31	-14	1	-15	-3
1	-4	-59	-31	-14	1	-15	-3
-19	8	59	20	1	-1	-12	10
-19	8	59	20	1	-1	-12	10
14	2	-22	-2	0	-2	-24	6
-4	4	15	7	2	-1	-27	-21
13	23	63	33	14	2	-10	1
4	-2	-3	-4	4	-4	23	15
-11	-7	-24	-14	-8	-2	-18	-22
2	6	8	9	4	2	-22	10
-2	4	14	0	-6	-1	-23	-2
-22	-23	-3	7	6	-3	-12	-10
0	-19	-53	-17	-4	1	-3	9
35	30	26	-1	-12	1	-24	23
-5	7	-29	-21	-9	-7	-22	-6
12	4	19	18	8	2	14	20
-76	-45	10	6	-2	-6	-42	-74
12	48	13	18	3	-10	-30	-1
-26	-7	9	7	-7	5	-4	-7
-4	11	-11	1	-4	8	-36	0
48	41	5	-9	1	3	-22	-2
47	10	14	-4	0	4	-32	50
16	6	-31	-6	3	5	11	13
-3	-37	-12	-6	-3	-1	-21	18
-3	-37	-12	-6	-3	-1	-21	18
-10	12	-12	-2	0	-3	-5	-23
3	-6	-6	-3	2	2	36	-11
-14	-6	6	-1	-4	-8	-24	-9
-4	10	-6	-9	-1	0	-24	-4
-19	-6	-5	0	2	5	13	-3
-7	0	30	15	7	0	-16	6
-13	-3	0	-2	-6	0	-22	-18
8	-17	-46	-17	-1	2	-22	14
7	21	14	4	-2	0	6	-7
10	1	-3	-2	-2	1	-8	14
3	4	3	3	-2	1	-20	12
1	-13	-3	-7	-2	1	-2	19
-5	0	9	1	1	3	3	5
-5	-3	11	7	0	-1	-10	-80
-1	2	-3	-8	-2	-2	-16	62
-1	-6	0	8	0	0	1	80
-1	-9	1	0	-2	0	-14	41
-13	-6	-18	-2	-1	0	-20	-4
7	-1	-4	-6	-5	-3	-1	10
2	7	3	0	-2	1	-19	-6
8	10	2	-1	-5	-7	-4	6
-1	1	34	18	1	1	-18	-15
0	3	5	1	2	0	-4	2
-3	-15	3	-2	-3	4	8	20
-3	-2	-10	-4	-6	-2	-20	-4
-3	-10	-21	-8	-4	-4	7	-9
-5	-9	5	3	4	1	-6	-8
-7	3	3	2	-1	-4	1	-13
6	7	-15	-8	-3	-1	-15	4
-13	-27	-7	-5	-4	-10	-25	-13
-13	-27	-7	-5	-4	-10	-25	-13
0	-5	3	1	-4	7	-11	-1
0	-5	3	1	-4	7	-11	-1
-1	-1	-10	-2	3	-1	1	-8
6	8	6	-1	-2	-2	13	6
6	4	12	5	2	2	-14	6
7	9	-12	-7	-2	-1	-16	10
-3	-4	-1	-7	-7	4	-12	4
5	9	30	16	6	-1	7	-7
-3	-1	-21	-5	-18	-3	-21	3
-11	0	-9	-2	5	-2	-18	-8
1	1	8	1	0	-2	24	-4
-1	-6	-6	-5	-3	-4	-5	2
9	3	-7	1	1	-5	19	1
-6	4	18	9	5	2	-23	-6
1	1	-1	4	3	0	9	0
-7	-8	-17	-8	-3	0	-13	-3
5	-7	9	0	-3	-1	-20	5
12	6	-9	-3	-3	-7	-9	7
-6	-5	14	16	10	5	-5	7
4	0	6	-5	-4	1	-4	9
6	3	0	-2	-1	-2	-14	8
-31	6	0	3	1	-3	0	-10
8	3	2	-2	-1	-1	-11	-11
8	3	2	-2	-1	-1	-11	-11
8	-16	3	-14	-10	-3	-16	6
9	-15	-2	10	4	-3	2	2
-3	18	5	2	-1	-2	-26	5
-3	-19	-7	-6	-4	5	-8	18
6	32	3	-3	-4	-9	-17	-9
-1	15	6	14	5	9	20	7
-1	15	6	14	5	9	20	7
-4	5	-3	1	-1	-5	-10	-24
-4	5	-3	1	-1	-5	-10	-24
4	14	2	1	2	4	-7	4
-2	9	-8	-8	-8	0	-29	0
-5	-8	-7	-1	1	-2	27	-4
-5	-8	-7	-1	1	-2	27	-4
-4	-36	-21	-7	-5	0	-5	3
-11	0	-8	-2	-4	-5	-20	-8
-11	0	-8	-2	-4	-5	-20	-8
9	1	-6	-8	-1	-3	9	3
9	1	-6	-8	-1	-3	9	3
-4	5	7	9	7	0	-4	-6
-4	5	7	9	7	0	-4	-6
7	6	10	3	3	5	-14	-1
-2	2	-5	-3	-3	-4	-28	1
4	-6	1	5	0	3	15	6
4	-6	1	5	0	3	15	6
6	8	5	-1	-2	0	4	6
7	24	7	3	-2	2	-15	-2
-14	17	5	1	-2	0	-29	-4
-18	-19	-7	-7	-3	-5	-10	-10
-18	-19	-7	-7	-3	-5	-10	-10
-14	-19	-10	-15	-10	-9	-8	-9
-14	-19	-10	-15	-10	-9	-8	-9
0	-10	1	-1	-2	-1	-14	1
-6	-9	-2	-1	-3	0	-30	-6
-9	3	24	27	15	3	14	-8
9	-9	-4	4	-2	3	-32	11
-10	-9	5	-11	-5	-4	2	-3
11	7	-1	2	0	2	-24	10
-3	1	2	-3	-6	0	-33	-4
8	8	-8	-5	-1	0	-13	-4
2	-5	-6	-4	-4	-1	-29	4
-2	8	-2	7	3	2	8	-1
-2	8	-2	7	3	2	8	-1
-2	1	3	-3	-1	5	-6	8
0	-7	-21	-13	-5	-4	-17	-6
0	-7	-21	-13	-5	-4	-17	-6
3	-5	4	3	1	7	-14	-2
-16	-10	1	5	0	-1	2	-10
5	10	21	6	0	4	-11	3
-8	-2	-4	0	-1	-2	-4	3
8	-15	-6	-7	2	4	6	7
-2	-4	-2	1	-2	-1	-16	-5
-6	-16	-21	-5	-3	10	14	-4
-3	8	28	12	8	-3	-12	-9
-17	-16	-12	-4	-1	1	6	9
-18	-10	-20	-10	-6	-8	-30	-8
-18	-10	-20	-10	-6	-8	-30	-8
10	-1	17	-1	-5	-9	9	10
10	-1	17	-1	-5	-9	9	10
8	16	0	5	2	0	-11	12
1	5	-4	-5	-1	2	-7	2
-9	2	11	2	-2	-9	-18	-1
-6	-1	18	8	2	-1	-9	12
-8	-7	-14	-7	-6	-8	5	-16
-1	-5	-35	-8	1	1	-4	-5
-4	-23	-14	-13	-2	0	17	0
8	6	-6	-2	-1	6	-22	9
12	21	1	10	-1	-2	-24	4
-4	6	-11	-9	-4	4	6	-9
3	8	9	-3	1	-6	-19	2
-1	-12	-17	5	3	0	-27	-1
-1	-12	-17	5	3	0	-27	-1
3	-7	-25	-19	-4	-3	-27	4
-5	-3	13	1	0	-2	-4	-4
-5	-3	13	1	0	-2	-4	-4
3	-13	-36	-17	-6	-4	-41	14
3	-1	-13	-12	-2	4	-10	1
-7	-11	-10	-11	-5	-3	-26	3
-7	-11	-10	-11	-5	-3	-26	3
1	-2	-16	-4	-4	1	-8	0
5	2	-10	-21	-10	-3	-28	2
-13	-2	14	14	-1	2	-19	-15
2	3	37	18	3	2	-14	18
4	7	18	6	2	0	-23	7
-13	-8	-30	-8	-1	-3	1	-6
-13	-8	-30	-8	-1	-3	1	-6
18	9	9	4	1	-3	-28	2
18	9	9	4	1	-3	-28	2
-16	-15	8	4	2	-2	-19	-6
3	-4	-6	3	0	0	-25	5
1	3	-16	-10	0	3	6	3
-14	10	47	22	0	-4	-27	-8
10	2	5	0	-5	0	-25	-3
-3	1	-33	-1	3	1	-15	2
1	-7	-19	-9	-4	1	-22	10
-4	-9	-9	-24	-19	-8	4	-6
10	5	-20	8	8	1	-20	6
-9	2	-12	2	0	1	-16	0
-1	1	24	10	2	-1	-20	-2
-1	1	24	10	2	-1	-20	-2
0	15	87	31	10	2	5	1
0	15	87	31	10	2	5	1
-7	-6	-12	-5	-6	-7	-33	-12
7	-11	-95	-28	-11	2	-11	12
4	14	-53	-14	-7	-4	-25	-1
-5	-18	36	16	2	1	-30	-9
3	-23	12	-4	1	-1	-4	-1
3	-23	12	-4	1	-1	-4	-1
-4	0	-21	-14	-8	-2	-9	4
7	34	69	46	13	4	-19	4
5	-1	-20	-8	-7	-2	-16	3
10	-16	-113	-90	-24	-8	-3	16
23	21	-7	-1	-1	4	-17	10
-4	-10	-65	-15	-2	-1	-14	-4
-4	-10	-65	-15	-2	-1	-14	-4
-4	10	95	9	2	-5	-25	-5
-3	15	70	40	10	1	-19	-13
-3	15	70	40	10	1	-19	-13
-19	-20	44	30	7	6	-1	-22
-19	-20	44	30	7	6	-1	-22
-16	-21	-82	-8	-1	-9	-33	-9
-15	-9	25	19	7	7	-2	-2
-1	1	-7	7	6	2	-15	-3
-1	1	-7	7	6	2	-15	-3
20	-2	-3	-16	-10	-6	0	24
-3	5	20	20	3	-4	-11	3
42	98	64	23	9	14	5	42
-30	-56	-43	-28	-10	4	-7	-33
-24	23	23	1	0	-1	21	3
-4	-25	-36	-5	-3	-3	-40	-7
-48	-13	-14	7	0	-4	-24	-35
-5	-17	-23	-6	1	5	-24	7
-5	-17	-23	-6	1	5	-24	7
22	23	-4	5	1	0	-3	4
4	-4	1	6	1	5	-11	6
17	22	-4	-12	-1	2	-23	25
6	32	46	18	8	-1	-5	3
9	-9	-3	0	-3	-7	-12	-9
-1	12	-10	-14	-4	-2	1	-18
-20	-6	29	15	2	-8	-45	-34
6	16	0	-1	-2	6	-32	15
9	-20	-8	-4	-3	3	6	13
-4	-4	-17	-6	-8	-3	-42	-3
6	-2	-7	-6	-2	-1	-18	15
12	10	-18	-18	-9	0	-24	14
-15	-14	51	19	6	2	9	0
5	-8	-35	-13	-5	-3	-32	12
-5	12	2	3	6	6	26	2
-2	5	6	0	-2	2	-21	-6
17	4	-7	-5	-1	0	-2	16
7	0	-1	2	-1	1	-25	12
-11	-29	-10	4	4	-2	8	-16
-11	-29	-10	4	4	-2	8	-16
-6	-6	-1	4	-1	-1	21	3
8	4	-6	0	4	1	-22	-6
-5	0	25	2	-1	-6	15	-1
-5	-3	-15	-3	0	3	-23	-1
-13	-6	12	6	-2	1	-20	4
-12	-10	8	0	-1	0	-26	-5
4	-8	0	-5	-3	2	-30	10
5	-3	-14	-15	-11	-8	-5	2
-2	-24	-15	-4	0	4	-34	-14
-5	-22	-14	-3	-3	-3	-36	-28
14	16	4	0	-1	-2	-26	6
-4	3	0	4	3	-1	-5	10
-4	3	0	4	3	-1	-5	10
7	-7	6	3	-1	0	-26	7
3	30	8	-3	-6	-7	-28	-14
-4	3	-8	3	0	-3	-12	7
-27	-70	-9	-2	5	3	-27	-7
-14	6	-7	-8	-4	-5	-11	-7
-3	13	13	10	5	4	-23	-4
-3	13	13	10	5	4	-23	-4
10	11	16	6	2	0	-6	-4
-18	-24	-26	-10	-4	0	-38	-2
-16	3	-3	-7	-4	-4	-22	-15
-15	-15	-9	-5	-6	-1	-22	-12
-21	-22	-13	-3	-1	-2	-5	-4
-21	-22	-13	-3	-1	-2	-5	-4
22	26	8	-7	0	5	10	23
22	26	8	-7	0	5	10	23
7	-2	-1	2	-1	-1	-27	5
7	-2	-1	2	-1	-1	-27	5
-20	-23	-9	3	2	1	-11	-16
3	8	3	-5	2	-4	-36	-7
13	7	15	11	6	4	-5	4
-10	-6	-7	-1	0	1	3	-6
6	0	10	7	-3	2	-19	11
-11	1	-7	-3	-1	-3	-14	-10
9	14	22	13	2	8	-35	6
9	14	22	13	2	8	-35	6
4	3	7	2	4	1	-13	2
-14	-14	-16	-2	-3	2	-6	-4
-14	-14	-16	-2	-3	2	-6	-4
8	9	-4	-7	-5	-3	-15	9
0	3	-2	-6	-3	-3	-35	4
-19	-7	-14	-8	-3	-6	-13	-16
-6	4	11	-2	0	-1	-20	-13
1	-13	-2	-2	-4	-3	-23	0
-4	6	-7	-2	-2	-1	-10	-1
6	8	4	3	0	1	-30	4
5	-2	-2	3	3	-2	10	-2
-4	-10	3	-3	1	0	-6	2
-4	-10	3	-3	1	0	-6	2
11	7	-5	4	-4	0	-7	6
11	7	-5	4	-4	0	-7	6
-1	-5	8	3	1	-3	10	4
-1	-5	8	3	1	-3	10	4
9	3	-4	-3	-1	3	-10	10
23	17	2	-2	-3	1	-10	15
-42	-20	3	4	7	3	-7	-19
31	16	-3	-5	1	1	-7	8
-21	6	6	-5	-7	-6	-42	-11
3	3	1	2	-2	0	-15	5
-13	-12	-9	-13	-14	-8	-18	4
13	-1	-4	0	0	1	-15	-2
6	5	2	0	-2	3	-19	4
6	5	2	0	-2	3	-19	4
-13	-6	-4	-1	4	-2	17	-16
-22	-12	10	8	-1	-4	-24	-12
-20	-2	4	6	5	-2	21	-11
3	-8	-26	-12	-4	0	-22	8
-10	-9	5	-2	-8	-4	-41	-14
13	1	-33	-10	1	0	11	1
4	16	26	10	5	-2	-26	-6
11	6	-18	-7	-2	3	0	15
11	6	-18	-7	-2	3	0	15
-9	-13	3	-2	-3	-1	-29	-11
10	11	-4	0	-1	-1	24	1
-10	-1	2	-1	0	0	-13	-1
7	5	13	7	-1	2	-24	-8
16	7	-6	0	3	1	-2	-2
16	6	3	-2	0	-1	-25	12
27	5	-6	-2	-1	-2	-6	6
27	5	-6	-2	-1	-2	-6	6
2	18	35	11	2	-7	-29	-2
2	18	35	11	2	-7	-29	-2
-12	-28	-16	-17	-17	1	-35	-4
-18	2	-17	2	8	0	-9	-4
-8	7	15	3	1	-5	5	-21
25	-1	-13	-13	-8	0	-24	3
-17	-16	-10	-5	-4	-2	-30	4
33	13	-6	-16	-6	-5	-36	12
33	13	-6	-16	-6	-5	-36	12
-13	-3	-9	3	2	5	2	-6
-13	-3	-9	3	2	5	2	-6
0	4	-6	-7	-2	-2	-43	5
0	4	-6	-7	-2	-2	-43	5
13	6	3	17	3	0	-35	1
-14	-12	-4	-2	3	6	-25	2
-6	1	-1	4	9	7	-4	5
-1	8	11	3	-2	0	-18	1
-13	-24	1	1	6	0	-43	0
14	11	1	-4	-12	-1	-42	4
-10	-7	1	-1	2	-3	-20	-2
-7	3	-2	-1	-4	0	4	6
22	41	9	4	-2	3	-17	2
12	28	8	1	0	0	-31	4
-2	12	-3	-7	-8	-5	18	-9
-19	-31	1	5	7	9	-17	-1
3	15	8	9	-4	-7	-33	4
3	15	8	9	-4	-7	-33	4
1	-3	4	9	3	7	-39	10
1	-3	4	9	3	7	-39	10
-13	-22	-15	-9	1	-2	-48	-2
23	21	4	8	-1	-6	-6	1
-12	-24	-11	-7	-7	1	-29	-10
-3	20	4	1	-3	-2	-12	-1
-3	20	4	1	-3	-2	-12	-1
-27	-43	-1	-1	0	-4	4	-11
-1	5	8	-2	-4	-8	-19	-4
-9	1	-2	4	4	0	-31	-1
-6	-12	-6	-3	1	-1	-4	2
-4	12	7	-4	-1	-3	-32	-3
-11	-2	-10	-6	-1	0	15	2
-19	-7	15	9	1	-1	-34	-4
-9	-4	6	9	1	2	-21	-1
-9	-4	6	9	1	2	-21	-1
8	7	-12	-17	-5	-2	-26	-2
8	7	-12	-17	-5	-2	-26	-2
17	0	-8	-4	-13	-7	-31	7
17	0	-8	-4	-13	-7	-31	7
17	0	-8	-4	-13	-7	-31	7
8	8	6	5	-1	6	-27	0
7	0	-16	-14	-1	-5	-23	6
-26	-43	-9	-8	-8	0	-19	4
-24	-38	-13	-5	2	13	-13	-11
11	10	-10	-3	-12	-18	-21	7
11	10	-10	-3	-12	-18	-21	7
-13	-3	1	4	11	16	-13	2
-13	-3	1	4	11	16	-13	2
3	0	-4	4	2	1	7	6
13	11	-6	1	1	2	-7	4
7	8	11	4	-1	-2	-26	2
1	6	-12	-14	-8	-7	-18	2
-6	8	11	8	0	-2	-21	-8
19	7	-7	-14	5	6	-32	4
19	7	-7	-14	5	6	-32	4
27	9	3	3	-13	-24	-14	-8
21	6	20	1	-11	-8	-24	5
-30	-19	-9	-2	2	14	4	-8
-9	1	2	-4	0	-1	-15	-7
11	14	14	14	6	3	-33	0
8	1	7	6	12	10	21	3
2	-1	-9	-10	-10	-23	-27	1
-5	-4	-18	-13	-3	1	-15	0
2	14	36	21	12	9	8	-5
-13	-5	1	-4	3	16	-8	0
1	11	9	9	-2	-19	-7	2
1	11	9	9	-2	-19	-7	2
2	-1	16	9	6	-3	-19	-4
-10	-3	-11	-2	-2	0	-11	-7
3	7	0	12	-2	-1	-31	-8
4	11	22	-4	-3	5	-22	2
-5	-2	-17	2	10	50	-9	20
-5	-2	-17	2	10	50	-9	20
-24	-8	-7	-6	4	-2	0	-14
-24	-8	-7	-6	4	-2	0	-14
-1	-6	-7	-1	1	12	-15	-4
-1	-6	-7	-1	1	12	-15	-4
-1	7	3	-3	-4	-2	-23	9
0	2	28	3	4	22	-16	7
13	1	6	15	8	0	52	11
-11	4	2	-8	1	4	-10	-9
-19	-2	15	10	-3	-13	-38	-13
2	-4	17	3	-8	-6	-39	-9
3	3	4	23	2	-10	-32	5
2	-3	-1	-10	-6	8	-16	-6
2	-3	-1	-10	-6	8	-16	-6
5	-1	1	4	-1	6	-24	13
5	-1	1	4	-1	6	-24	13
0	-2	19	7	4	33	-26	7
-17	-6	1	1	-6	-12	-20	6
14	-7	-27	-8	0	-11	-6	8
-11	-24	-55	-24	-12	-14	-28	-13
18	12	-7	-4	-2	-19	-26	8
-3	7	25	16	9	7	-27	-15
-12	20	50	35	7	-2	-23	-10
-3	-18	-21	-20	-13	-7	1	0
-12	-23	-8	-11	0	15	-21	9
-18	-8	-27	-7	0	3	-26	-7
-17	-5	19	4	-11	-4	-29	-40
13	12	29	13	18	28	-7	6
13	12	29	13	18	28	-7	6
19	10	12	0	-11	-3	-19	24
-5	-5	-48	-26	-22	-36	-32	0
-5	-5	-48	-26	-22	-36	-32	0
-22	-10	-31	-23	-15	-24	-22	-7
-10	4	29	15	10	27	24	15
14	7	-18	-4	0	6	-9	3
-19	-19	-37	-9	-7	-18	-20	-25
-19	-19	-37	-9	-7	-18	-20	-25
8	1	17	-16	-6	1	-31	7
24	17	14	3	3	0	-14	-4
18	4	15	1	0	9	-2	-7
-16	-3	14	-7	-13	-18	-40	-12
16	13	12	11	4	10	-4	5
-12	7	-4	-12	-5	-15	-20	-18
-19	-42	-46	-24	-18	-24	-15	-23
-12	-2	-14	10	14	3	-2	19
-12	-2	-14	10	14	3	-2	19
-19	-26	-4	-14	-7	-1	-6	-11
-19	-26	-4	-14	-7	-1	-6	-11
6	-1	-59	-29	-21	-1	-24	15
3	-1	-59	-15	1	-8	-21	-8
8	13	7	17	5	10	-7	13
8	13	7	17	5	10	-7	13
-10	-19	-19	-14	-6	-3	-23	-8
-10	-19	-19	-14	-6	-3	-23	-8
3	23	62	12	5	3	7	1
0	7	-8	3	3	-2	-11	-4
28	28	-12	2	1	3	-27	-6
-10	-2	63	17	4	-1	-7	-24
6	28	72	24	10	1	-4	8
-23	-33	37	0	-4	-6	-16	-14
10	17	25	13	3	4	-13	7
10	17	25	13	3	4	-13	7
10	18	17	22	5	6	21	12
10	18	17	22	5	6	21	12
38	21	-33	-27	-15	0	7	61
10	6	-4	11	9	2	-20	-10
-10	-17	-28	-13	-8	-9	-23	-14
-14	-3	-32	-11	-3	-9	-17	-13
50	27	54	4	-11	-4	-2	58
-6	-4	-20	-25	2	13	-3	-18
16	31	-4	1	1	5	15	41
32	59	-9	-8	-11	15	-3	-12
32	59	-9	-8	-11	15	-3	-12
16	-14	3	9	10	1	16	27
-14	-30	-39	-7	2	7	-4	4
-40	-7	67	17	0	2	-19	-34
-71	-18	8	6	7	5	-41	-10
-71	-18	8	6	7	5	-41	-10
-32	33	26	5	-2	2	-31	-17
15	-14	19	26	9	-18	-15	-30
2	-12	-49	-3	0	3	-23	22
31	17	19	3	4	3	8	-4
2	-17	-11	-12	-4	-6	-8	7
1	-7	-25	-3	0	-2	34	-14
1	-7	-25	-3	0	-2	34	-14
6	1	12	7	-6	-10	-19	29
-2	0	-8	-8	-6	2	-31	7
-3	5	-8	-5	-4	1	-43	-11
20	13	8	3	1	5	4	21
0	0	-7	-2	-4	-3	-23	4
-1	2	-1	1	-6	-15	-33	8
4	-5	-5	-17	-15	-34	-29	2
0	6	-21	-13	-6	-10	-20	6
0	6	-21	-13	-6	-10	-20	6
-26	-6	11	4	0	-1	-22	-14
12	13	5	5	2	8	-21	9
12	13	5	5	2	8	-21	9
-14	22	15	6	3	23	-9	-10
11	0	0	2	-2	1	-17	12
14	-2	-6	-4	-3	1	-23	2
14	-2	-6	-4	-3	1	-23	2
10	-12	14	6	1	4	-2	15
5	0	-21	-8	0	-1	-13	8
5	0	-21	-8	0	-1	-13	8
-12	-7	-2	-1	-5	9	-15	-14
-12	-7	-2	-1	-5	9	-15	-14
11	7	13	6	3	-2	16	1
11	11	22	8	1	1	-14	11
-1	-11	-19	-7	-7	-13	-19	-2
14	11	-9	-3	-6	-6	-2	12
3	9	22	5	5	3	-4	-1
-5	1	27	18	9	6	-12	-10
-9	-18	-13	-3	-2	1	-7	8
7	10	23	22	8	3	-18	0
8	0	-9	-14	-9	-4	-6	14
8	0	-9	-14	-9	-4	-6	14
-12	-5	-10	-7	-11	-14	2	-10
-12	-5	-10	-7	-11	-14	2	-10
10	13	6	1	0	5	-16	5
5	5	9	1	6	10	0	2
5	5	9	1	6	10	0	2
8	12	1	-6	3	4	11	6
-1	-16	-10	-10	-3	4	-21	-7
-1	-16	-10	-10	-3	4	-21	-7
-1	-16	-10	-10	-3	4	-21	-7
7	13	22	12	5	2	-9	-1
-3	-4	-2	-6	-1	9	7	8
7	15	38	20	3	-6	-9	4
2	15	21	9	7	3	1	-4
-4	-7	-15	-6	-4	-4	-1	-4
2	-2	1	-5	-2	1	-12	2
2	5	3	6	-5	-16	-1	8
-6	-15	-23	-13	-6	3	-7	0
-6	-15	-23	-13	-6	3	-7	0
-2	-1	-6	-2	-2	3	-13	-8
0	-7	-16	-11	-3	-1	6	-5
0	-7	-16	-11	-3	-1	6	-5
-6	13	25	14	6	3	23	0
-4	4	-5	3	4	11	17	-17
-6	1	4	6	4	12	-11	-2
-11	-14	-7	-3	-7	-3	-5	-7
-11	-14	-7	-3	-7	-3	-5	-7
1	1	-1	-3	-4	-2	-21	3
1	1	-1	-3	-4	-2	-21	3
-10	-18	-3	-1	-2	-1	-4	-2
-10	-18	-3	-1	-2	-1	-4	-2
-8	-3	-16	-8	0	-5	23	-20
-8	-3	-16	-8	0	-5	23	-20
1	9	9	6	4	2	-17	4
2	-2	0	-6	-4	-7	-6	-2
0	-5	-9	-3	-2	-1	-21	5
0	3	-2	-8	-4	7	-20	5
3	-5	-8	1	-3	-4	12	0
0	-7	-7	3	-5	-2	-26	7
4	3	-3	-2	-2	2	-16	5
-5	-3	-8	-5	-4	-5	-12	-8
3	-5	2	5	4	3	-25	5
14	0	-9	-2	1	-3	14	11
14	0	-9	-2	1	-3	14	11
-8	10	33	16	3	-1	-19	-8
-8	10	33	16	3	-1	-19	-8
7	-16	-23	-16	-9	-8	-24	-8
-4	3	0	7	4	-1	39	-7
-3	7	12	8	0	-3	5	-5
-10	-14	-11	-17	-4	-5	13	-10
-3	7	7	12	1	2	-8	-14
-1	5	3	-11	-5	-4	-16	7
6	-1	7	2	-1	1	29	12
-2	5	4	2	0	-4	-10	-3
-1	17	-2	-9	1	-2	5	-5
1	1	0	-1	1	2	-7	4
7	-1	-9	-1	2	0	28	5
-11	-15	1	-1	-2	-1	-16	-19
8	11	21	-1	0	2	10	12
8	11	21	-1	0	2	10	12
-4	15	6	-2	-1	1	-3	2
-3	-16	-11	-13	-6	1	-9	0
0	-3	-7	-4	-11	-1	-15	10
3	-4	4	-1	-6	1	-3	2
1	3	8	3	5	-2	3	-15
4	-4	-3	0	1	-3	-12	-9
2	0	-2	9	6	1	-3	8
-1	1	-7	-7	-4	1	3	8
-1	1	-7	-7	-4	1	3	8
-1	-9	-16	-3	-1	1	1	1
-1	-9	-16	-3	-1	1	1	1
5	8	16	14	3	0	-1	3
5	8	16	14	3	0	-1	3
-11	-1	4	-5	-1	-9	-21	-7
6	-1	13	1	-6	-7	-31	9
[truncated: 4,363 more rows]
