# Supplementary material for: Flexible Virtual Reality System for Neurorehabilitation and Quality of Life Improvement
Source: Sensors (Basel). 2020 Oct 23;20(21):6045. doi: 10.3390/s20216045 (PMC7672612; doi:10.3390/s20216045)
Supplement: Supplementary file 1 [file sensors-20-06045-s001.zip › S4_EMG/User5/DirectingBall3.txt]

0	0	0	0	0	0	0	0
0	0	0	0	0	0	0	0
7	13	4	-10	3	15	55	-8
7	13	4	-10	3	15	55	-8
7	13	4	-10	3	15	55	-8
-7	-11	-7	-6	-7	-21	8	-7
-7	-11	-7	-6	-7	-21	8	-7
-7	-11	-7	-6	-7	-21	8	-7
-24	-32	-19	-13	-9	-16	22	2
-24	-32	-19	-13	-9	-16	22	2
8	6	4	-5	-16	-7	-44	1
-15	-16	3	15	5	0	-19	-9
-15	-16	3	15	5	0	-19	-9
-15	-16	3	15	5	0	-19	-9
4	18	11	13	4	11	-13	0
4	18	11	13	4	11	-13	0
4	18	11	13	4	11	-13	0
-2	-6	1	0	-8	-18	-66	5
10	25	6	-12	-3	-7	-37	75
10	25	6	-12	-3	-7	-37	75
0	-9	-15	-7	-9	-22	-37	-9
0	-9	-15	-7	-9	-22	-37	-9
0	-9	-15	-7	-9	-22	-37	-9
0	-9	-15	-7	-9	-22	-37	-9
14	40	25	5	1	4	2	-5
14	40	25	5	1	4	2	-5
14	40	25	5	1	4	2	-5
1	-3	-1	-3	3	9	-21	4
1	-3	-1	-3	3	9	-21	4
1	-3	-1	-3	3	9	-21	4
0	3	3	17	9	5	56	2
0	3	3	17	9	5	56	2
0	3	3	17	9	5	56	2
-3	-2	12	12	8	5	26	4
-3	-2	12	12	8	5	26	4
-3	-2	12	12	8	5	26	4
-10	-8	-10	-5	0	-6	-26	-2
-14	-11	-3	-3	3	6	10	2
-14	-11	-3	-3	3	6	10	2
16	52	33	12	-1	-5	-27	-3
16	52	33	12	-1	-5	-27	-3
-8	-23	-11	2	-3	-13	-26	-1
-11	3	15	23	12	3	21	-3
-11	3	15	23	12	3	21	-3
-6	-24	-4	1	1	1	-52	8
-7	-12	-18	-16	-7	-16	13	-9
3	18	8	-5	-4	-6	28	-5
3	18	8	-5	-4	-6	28	-5
3	18	8	-5	-4	-6	28	-5
-3	-10	-5	11	5	3	-50	4
1	7	6	7	-2	-19	-16	7
-1	-1	-2	-3	-1	9	-40	-3
4	10	1	-6	-4	-11	-7	-12
4	10	1	-6	-4	-11	-7	-12
-8	-22	-11	9	2	-1	23	-5
12	38	33	15	11	13	43	3
12	38	33	15	11	13	43	3
-11	-38	-18	-2	-9	-19	-82	5
5	4	-8	-2	1	-2	0	5
-7	-13	-10	-10	-9	0	-75	17
-13	-8	0	3	-9	-1	-42	10
-13	-8	0	3	-9	-1	-42	10
-13	-8	0	3	-9	-1	-42	10
0	11	2	-7	-12	3	-69	-9
0	11	2	-7	-12	3	-69	-9
-2	-12	1	10	9	10	11	3
-9	74	-6	-1	4	8	14	-19
-9	74	-6	-1	4	8	14	-19
-9	-36	-2	-4	2	8	41	-3
-9	-36	-2	-4	2	8	41	-3
-10	-13	-14	-9	2	2	49	-1
-10	-13	-14	-9	2	2	49	-1
14	27	2	14	6	9	-7	3
2	-1	7	14	10	6	-36	3
2	-1	7	14	10	6	-36	3
0	2	4	0	0	-8	-1	-3
-4	-2	-8	-1	1	2	-18	4
-4	-2	-8	-1	1	2	-18	4
12	31	22	22	6	9	-84	-13
-7	-24	-24	-34	-14	-4	-31	-17
4	9	8	1	-1	1	-63	6
-10	-22	-21	-27	-16	-9	-36	-4
-10	-22	-21	-27	-16	-9	-36	-4
1	-8	-3	3	-2	0	-12	2
1	-8	-3	3	-2	0	-12	2
-5	-21	-16	-8	3	-5	64	-3
10	29	18	-2	2	9	-28	1
10	29	18	-2	2	9	-28	1
-6	-11	-5	1	-2	9	-22	1
-6	-11	-5	1	-2	9	-22	1
-1	-5	-11	-8	-8	-9	-17	-5
1	-8	-4	2	-2	-2	-39	-4
1	-8	-4	2	-2	-2	-39	-4
-5	0	5	-4	-4	1	-26	1
-3	-4	-2	-5	-3	-6	-28	2
3	5	1	-3	-4	6	-21	-3
-2	0	-3	-5	-2	2	-13	15
-1	1	-1	-9	0	-1	7	-8
5	18	6	-4	-4	1	0	-5
5	18	6	-4	-4	1	0	-5
2	4	3	-14	-7	-10	-27	2
-3	1	6	0	2	2	-37	-1
8	10	1	1	6	6	1	2
5	7	-2	6	2	14	-39	12
5	7	-2	6	2	14	-39	12
-1	5	7	-4	-2	3	43	-12
3	-3	3	14	7	8	-29	6
-5	-4	-6	-6	-5	-6	-26	2
0	0	-3	-13	-8	0	-30	-5
5	8	4	20	11	9	-32	-3
7	14	12	0	-1	5	-39	1
-2	-2	3	9	0	1	-38	0
9	21	17	-10	-6	0	-31	6
3	6	4	11	7	11	25	-2
0	-7	-14	-25	-8	10	-40	-1
-7	-17	-13	-19	-13	-14	-29	7
-7	-17	-13	-19	-13	-14	-29	7
-3	-5	-8	-18	-14	-18	-30	-7
-9	-25	-23	-4	-5	-3	-35	-41
-9	-25	-23	-4	-5	-3	-35	-41
-1	-9	-4	14	8	4	-13	19
2	-1	-8	-21	-11	-7	-14	26
2	-1	-8	-21	-11	-7	-14	26
-4	-6	1	8	1	-6	-23	-14
-7	-3	-4	-7	-8	-2	-8	-7
-4	-5	-5	1	-3	-11	9	8
4	10	8	11	6	4	-6	12
-5	5	21	9	5	-4	-34	8
-3	-6	-14	-10	-10	-6	-25	5
-13	-44	-23	-10	-2	-9	-10	2
-4	-5	-3	17	8	5	-1	4
19	54	26	-1	-1	6	-20	6
8	1	-3	3	1	9	-19	2
4	2	-4	-11	0	7	-27	3
-1	-3	-3	-6	-11	-17	-33	-2
-2	-6	3	11	1	5	-23	2
-4	-6	-1	3	-4	-9	-27	-3
-1	-8	-10	-1	-3	-11	-33	2
0	5	0	0	-8	-14	-16	0
0	5	0	0	-8	-14	-16	0
-3	-14	-9	-8	1	3	4	-1
1	5	4	3	1	-8	-15	0
0	-1	3	2	0	-9	-10	1
6	17	7	6	1	-7	2	0
-7	-13	-10	-5	-8	0	-24	0
-7	-13	-10	-5	-8	0	-24	0
-3	-6	-7	-12	-9	0	-48	-3
0	-6	-12	-10	-8	6	-38	-1
-2	-1	-4	-2	6	4	6	-3
-1	0	-6	-5	-8	-5	-25	-1
-3	4	-1	6	2	-38	-25	-4
-3	-4	1	4	1	8	-2	-2
-3	-3	-6	-8	-5	-7	-39	-2
6	2	7	7	2	5	-30	0
-1	2	0	-11	-6	3	10	0
-1	5	-1	-3	-2	-4	-39	-2
-3	-1	4	0	-7	12	-47	0
-1	-2	7	10	1	0	19	2
-3	-6	-3	-2	-2	1	8	1
-4	0	4	-3	-6	-27	-10	-7
-4	0	4	-3	-6	-27	-10	-7
-4	-2	-1	-4	-10	-32	-29	-3
9	11	1	-9	-3	11	-19	1
0	0	7	10	1	0	-36	2
1	-2	-4	-8	-2	5	-15	0
0	1	2	-7	-6	9	-38	-2
-2	-2	-3	-1	-5	-12	-47	-2
0	-2	-4	5	0	-1	-14	1
0	-2	-4	5	0	-1	-14	1
5	8	2	6	1	4	-14	3
-1	-5	0	2	-1	5	-37	0
-2	-2	4	7	1	-15	-13	-2
-3	-4	2	-13	-9	-14	8	-2
-2	-3	-7	0	-2	-7	-17	-2
-1	-2	-4	-5	4	-4	-13	-2
0	-2	-2	-6	-4	-14	0	-2
0	-2	-2	-6	-4	-14	0	-2
-2	-4	-9	-7	-1	8	-2	-3
0	-10	-3	0	3	19	5	2
1	5	2	-3	-4	2	-23	-1
1	0	11	10	3	7	-23	-1
0	-1	-7	-9	-7	-21	3	-3
3	5	-1	5	3	12	-19	1
-2	-1	-4	-2	0	2	-27	-2
-3	-6	-2	2	0	-8	-22	-2
3	6	-1	-5	-5	-10	-20	1
-5	-1	-4	-7	-3	-14	11	-4
-2	-5	-6	-4	-6	-1	-28	-3
3	8	16	13	6	7	-32	-1
-3	-2	8	8	-1	-7	-12	-1
2	0	6	-5	-2	9	-15	1
3	2	-3	-6	-5	-3	-30	-1
-2	-2	-2	4	4	6	26	1
1	1	-4	-4	1	5	15	-1
-1	-2	-5	1	3	6	-14	0
-1	-4	-7	-11	-9	-14	-27	-2
-1	0	1	-1	-3	-10	-27	-2
-1	0	1	-1	-3	-10	-27	-2
2	3	0	2	-3	-14	2	-3
0	0	-1	-1	0	9	-10	0
0	-4	-4	-5	-5	-11	1	-1
-14	2	-4	-3	3	3	30	-2
-6	0	6	4	3	4	-18	1
-6	-4	-4	2	-1	-5	19	-3
2	-4	-6	-5	1	7	-4	0
0	1	-1	2	0	7	-27	0
3	10	3	-5	-1	2	-20	0
-1	-2	1	2	-4	-9	-17	-3
4	1	4	1	-2	-20	-16	-1
4	9	8	4	0	-2	-29	1
2	2	-1	-5	1	11	-21	-2
-1	-2	-5	2	-3	7	-15	-1
0	-2	2	-2	-4	-13	-20	0
-3	-6	-3	-4	-1	1	2	-2
2	8	2	1	-2	4	-15	-1
-2	-3	-4	-3	0	-2	-23	-2
-3	1	6	3	0	-1	8	0
-3	1	6	3	0	-1	8	0
-1	-2	1	-1	-1	-4	-13	0
-1	-2	-3	-5	-3	-5	4	-1
29	66	14	-9	-10	-11	-23	2
21	43	-6	-15	-10	-12	-23	-1
21	43	-6	-15	-10	-12	-23	-1
10	31	15	5	-2	-5	-10	-1
-3	-15	-6	-7	2	18	44	0
-3	-24	-18	4	3	-8	17	-1
-7	-22	-5	4	2	-6	-14	-1
3	8	-6	3	3	8	16	-3
6	3	-6	-2	-6	7	-76	1
3	3	-7	7	6	0	20	3
-6	-20	-2	-3	1	9	-15	1
0	-3	-3	-1	-3	8	-73	0
-10	-20	-15	-1	-2	-13	18	-2
-10	-20	-15	-1	-2	-13	18	-2
7	15	-2	-4	-1	-4	-29	0
-11	-21	-18	-23	-8	-7	51	-2
1	-6	0	1	-1	4	-28	0
-1	-6	-4	5	1	-1	-32	0
1	3	13	1	0	1	19	-1
-1	0	4	4	2	-3	39	1
4	15	12	13	8	18	-28	1
0	5	10	10	6	4	20	-2
5	4	-6	-7	-3	-7	-36	0
-1	0	0	-3	-2	-6	-21	-3
-1	0	0	-3	-2	-6	-21	-3
4	-1	-12	-10	-7	-7	-45	0
-5	-10	-3	3	-1	-5	-13	-1
-6	-11	1	5	0	-16	12	-2
-7	-12	3	2	2	11	-18	0
-4	-8	-15	-17	-13	-20	-21	-3
7	20	19	10	5	0	8	2
6	5	-5	-14	-9	-7	-23	-2
6	16	-1	-6	-1	12	-19	2
-6	-10	-7	-3	-6	-6	-22	-2
-4	-5	-5	-4	-1	-3	13	-2
-1	-5	-4	8	2	-1	-33	1
-1	3	4	5	2	7	-20	-2
2	5	-6	-4	0	0	11	1
7	9	3	-1	0	2	-34	0
-2	-2	-1	13	8	0	19	-1
2	2	3	1	2	-2	36	1
2	13	8	-4	-3	7	-24	0
-13	-23	-17	-8	-4	-3	24	-4
-13	-23	-17	-8	-4	-3	24	-4
5	22	6	-4	-6	-3	-25	-1
-6	-3	-2	-4	-4	-7	-49	-4
-5	-8	-3	0	-2	-10	-15	0
-6	0	3	7	-2	-8	-33	-3
-3	-9	-1	-4	-4	-7	-10	0
0	-2	-11	-9	-1	5	-30	0
9	18	0	-24	-14	-9	-27	-1
0	9	21	27	11	11	-9	-2
2	-1	-12	-6	-3	-13	-4	-3
-1	4	4	0	-1	5	-15	1
6	8	-2	-4	5	2	-2	-1
9	17	6	4	-4	-5	-28	3
-4	-11	-14	1	7	3	-29	-2
-8	-13	-6	-4	-3	11	-18	-1
-8	-13	-6	-4	-3	11	-18	-1
-1	-4	0	-12	-11	-3	-38	-2
0	12	11	6	-1	-10	-25	0
-6	-17	-1	4	-2	-6	-40	-1
-2	0	-2	0	2	2	-9	0
-5	-12	-4	-7	-2	-2	-33	-1
-1	0	-2	7	1	-1	-31	-1
0	5	6	-3	-10	-37	7	-4
7	6	6	4	3	17	-30	0
1	-3	-4	-2	-4	-3	-31	1
-5	-10	-16	-9	-3	-2	-32	1
-10	-20	-7	-1	-3	-5	-28	-4
-6	-10	-9	0	0	11	-31	0
11	11	3	-4	-1	-14	-10	-5
-4	-2	-5	-10	-8	-4	-35	1
-1	3	-1	-7	-12	-11	-40	-1
0	4	3	8	4	0	-4	3
1	1	-2	-17	-12	-2	-37	1
1	-1	-2	14	3	-4	20	0
2	10	8	4	5	13	-38	-4
0	3	2	4	11	8	-1	1
17	23	8	-3	-5	3	-35	2
0	11	3	-7	-7	-3	-36	-1
2	-6	-6	-5	-3	1	-38	0
-8	-10	-1	3	2	10	5	0
-5	-11	-5	1	-2	-2	-38	0
1	3	-2	-5	-11	-2	-35	0
-1	-1	1	4	5	2	-8	1
0	1	-4	-7	-4	8	-43	0
-1	-3	-1	6	1	0	-28	1
-4	-8	-7	-10	-6	2	-39	-3
6	17	7	7	4	3	-5	1
-7	-12	-7	-13	-7	2	-30	2
-6	-11	-4	-1	-6	-7	-44	-1
-1	0	5	0	2	19	-27	1
1	2	7	5	10	12	-39	3
-2	-3	3	4	2	-6	-25	-3
-2	-3	3	4	2	-6	-25	-3
2	0	3	-1	-2	2	-21	1
2	16	8	2	-11	-39	-27	-4
2	16	8	2	-11	-39	-27	-4
-2	0	2	10	6	4	3	0
1	-2	0	-4	-4	0	-21	2
-2	-6	-15	-5	1	4	3	0
-3	-7	-7	2	4	-4	12	0
7	6	6	4	5	27	-46	3
-2	-3	2	0	-4	-8	-17	-1
1	5	2	4	-4	-4	-38	-2
1	2	0	-2	-6	-3	-40	-1
-1	-1	-6	-5	-4	-5	-4	2
0	-3	-2	-3	2	9	3	-1
-2	-4	-2	3	1	5	-34	0
2	2	-1	3	2	-6	0	-1
0	4	6	-4	-1	8	-35	-2
-1	-2	-2	-5	-2	5	-33	1
1	9	4	1	0	7	-45	2
4	3	7	7	-1	-2	-27	0
-4	0	1	-1	-3	-2	4	-2
2	2	1	-5	-6	-6	-23	-1
1	-2	1	-1	-9	-31	-59	-1
-2	-9	-2	6	3	4	-46	2
-5	3	4	12	5	-15	-46	0
-1	-2	0	-1	0	3	5	-1
-1	-5	-2	-4	1	10	-26	-1
-5	-4	0	4	-1	9	-34	0
2	1	3	4	5	4	9	1
-4	-5	-2	-10	-3	-7	-30	-4
1	0	1	-6	-1	10	-35	1
4	4	4	2	0	-15	-49	2
-1	3	-1	-2	-2	5	-39	0
-1	-2	-4	0	-3	-10	-46	-3
0	3	-1	10	-1	-4	-39	-1
-5	-4	-2	-8	-6	-6	-31	-2
-1	2	1	2	5	3	18	-2
-2	4	4	0	5	15	-24	-1
-2	-3	-3	-9	-5	-1	-42	-2
2	8	4	9	8	6	-5	1
-3	-9	-4	3	0	-3	-45	-1
2	2	-2	-7	-4	4	-17	0
-1	-2	0	-6	-3	7	-40	0
-3	0	2	0	2	13	-42	2
1	-3	-4	-8	-3	-2	-45	0
1	-3	-4	-8	-3	-2	-45	0
4	5	-2	1	1	1	-39	1
2	2	11	2	0	-1	-24	-3
-1	0	4	2	5	23	-15	2
-3	-2	-2	-4	-5	-7	-37	1
4	-1	-3	9	-4	-13	-22	1
-6	-17	-16	-14	-5	-15	-33	-4
2	7	3	1	3	7	-34	1
-1	5	-1	4	0	-6	-25	-2
0	1	-1	0	-10	-11	-25	3
-2	-2	-1	-4	-4	-22	-42	-4
1	1	-1	-1	0	19	-29	3
-1	5	5	5	4	7	-18	-2
-1	-3	0	-5	-7	-1	-33	0
-2	-5	-2	0	1	-7	-30	-3
-3	-8	-7	-9	-5	-3	-30	0
-2	3	5	-1	4	12	-13	0
1	-2	-3	-3	-4	3	-24	0
1	-2	4	4	-2	3	-33	1
3	4	0	0	0	7	-8	-3
-4	-4	-2	3	0	1	-34	0
0	2	4	5	0	-3	-35	2
2	5	-2	-8	-1	6	-11	-3
-1	-7	-5	-4	-5	-7	-37	0
-2	-4	-2	-9	-6	-2	-29	0
-3	-2	-4	0	5	17	-4	-2
5	2	6	6	6	1	-34	-4
5	2	6	6	6	1	-34	-4
5	1	2	0	0	15	-34	5
-4	-8	-4	-4	0	7	-7	-1
-1	-3	-5	-4	-6	-2	-32	0
-5	-5	-11	-19	-8	-17	-20	-1
-2	-2	0	-1	-1	2	-4	0
-3	-9	-7	-9	-10	-12	-37	-1
-6	-24	-9	9	1	-1	-27	0
0	7	4	9	1	-3	3	2
-14	-28	-10	-11	-1	1	-30	-2
-2	-6	-4	-11	-9	-9	-32	-1
-9	-14	-7	-7	0	15	-7	-2
-4	-13	-1	2	0	0	-27	-2
9	29	18	1	0	3	-31	-1
5	5	0	0	0	-4	-10	1
-11	-3	-4	-7	-2	20	-16	6
3	6	2	-2	-6	-7	-29	0
-1	4	-1	-8	-4	-5	-30	0
-5	-9	-11	-2	-8	-12	-10	-4
-1	-4	-8	-3	3	15	-28	0
-2	5	18	23	4	-5	-32	0
4	-2	-1	3	-2	9	-17	1
-6	-7	4	-13	-1	2	-20	-2
-5	-16	-8	-5	0	3	-28	1
6	17	6	-10	-6	1	-28	1
-9	-22	-6	-4	-5	-18	-2	-6
0	-13	-8	6	2	1	-23	-1
9	13	4	-7	0	7	-26	1
0	2	1	-2	-5	2	-28	0
4	10	18	9	-1	3	-24	0
-5	-15	-8	-1	2	-6	-19	-2
3	6	-3	8	-4	-6	-35	2
-5	-17	-17	-5	-1	-9	-16	-2
-5	-17	-17	-5	-1	-9	-16	-2
-5	-6	-8	-6	-1	-1	-14	-2
1	5	1	-1	-3	-2	-15	1
-2	-3	-3	1	1	8	-27	1
5	16	9	8	1	-2	-12	1
-3	-5	-1	15	5	0	-16	-1
-2	-6	-3	-3	-7	-13	-41	-2
1	3	-1	-10	-4	-3	-29	-2
1	-5	-2	-5	-3	3	-27	1
-3	-9	-12	-7	2	11	-15	0
1	1	0	-10	-4	6	-5	0
1	1	0	-10	-4	6	-5	0
-1	12	12	1	2	14	-15	-1
-3	-7	-12	-5	-5	-6	-35	-5
6	13	21	23	12	4	2	2
-1	-1	13	12	5	-4	-30	2
2	-1	-16	-42	-24	-19	-29	-1
-6	-5	-9	-2	1	3	7	-1
2	-4	-6	0	-2	2	-32	0
-7	-6	-5	-4	1	-1	-30	1
-1	-1	-5	1	-2	1	10	-3
-2	-2	5	16	6	2	-30	-2
-4	2	-5	-5	-4	-1	-3	1
3	2	-1	-11	-4	-1	-30	0
-1	-6	-3	-5	-1	-12	-1	-2
2	10	5	5	1	11	-27	1
-7	-12	-6	-11	-7	2	-31	-1
-4	8	7	3	3	6	5	-1
-9	-13	-5	6	0	10	-31	-3
5	6	3	4	-2	4	-29	1
-8	-13	-7	-17	-2	-8	-1	-3
7	1	-6	2	0	11	-26	0
7	17	3	-4	-3	-6	-34	1
1	-7	-4	-1	1	-4	5	0
3	16	25	14	7	12	-27	2
-1	-7	-10	-12	-9	-8	-27	-1
11	16	-2	-4	1	-6	10	-2
-4	-2	-2	-3	-7	-2	-36	0
-1	-8	-7	0	-4	-7	-30	1
0	5	-1	-17	-12	-11	-32	-2
-8	-9	-2	0	3	13	9	0
-7	-18	-18	-22	-14	-5	-25	-1
-1	-3	0	9	2	-2	-28	-1
-1	-3	0	9	2	-2	-28	-1
-1	-6	-6	6	-1	-11	-21	0
-2	-4	-6	-21	-9	6	-21	-3
5	-7	-7	9	2	-4	-28	2
1	6	5	4	2	-11	-7	-3
1	6	5	4	2	-11	-7	-3
4	20	14	5	-2	-5	-11	2
-4	-14	-9	2	4	10	-9	-1
-11	-6	-2	-6	-1	-9	-15	-4
3	13	12	9	2	12	-13	1
-3	-18	-4	4	0	2	-26	0
3	-1	0	0	-3	-27	-9	-2
-2	-9	-7	-18	-7	1	-27	2
3	1	3	15	8	14	4	-2
1	0	1	7	1	0	-24	3
-8	-4	-1	2	0	-5	-8	2
7	22	10	-12	-5	4	-2	0
0	-14	-5	7	0	0	-19	2
20	49	17	2	0	-3	-17	0
24	79	32	8	-1	-3	-22	-4
8	32	24	8	6	11	-23	1
-3	-16	-7	-17	-12	-21	-38	-2
4	-8	-8	7	6	20	-22	2
-1	-13	-14	-17	-7	1	11	2
-9	-15	-4	2	0	9	-24	0
-3	-1	-2	-7	-6	-6	-22	-2
3	15	1	-13	-8	-11	9	-4
0	-4	0	-7	-2	-1	-13	0
7	14	11	21	8	-1	-4	1
-2	3	0	-10	-1	-3	-15	2
3	12	18	4	-3	7	20	0
1	11	12	16	3	-20	-17	2
-5	-7	-1	-1	4	11	-22	-1
0	5	1	3	-4	2	22	-1
4	15	13	5	1	1	-12	2
1	-11	-6	1	2	13	-24	-1
1	-11	-6	1	2	13	-24	-1
6	12	3	13	9	1	33	2
-6	-15	-8	-4	6	5	25	1
-19	-24	-13	-6	-9	-13	-25	4
1	9	4	2	2	12	24	0
-8	-11	-6	-2	-8	-17	-16	-1
3	3	1	-4	3	1	21	-3
15	32	14	2	-7	-12	-28	-4
0	10	3	15	8	18	16	-1
-2	-8	2	3	7	12	-26	1
6	13	9	0	-2	-7	-34	-1
-7	-3	-1	-1	-4	-16	-11	-1
4	-2	7	17	10	16	-25	0
-11	-24	-8	1	-2	-11	-14	-2
-12	-34	-17	-5	1	-1	-8	-2
-4	3	5	-15	-7	2	-13	-3
0	0	-4	-9	0	19	-22	0
1	14	12	4	0	-3	-4	1
-4	-14	1	13	2	-13	-13	-4
-8	-13	-10	-10	-4	-1	-10	-4
-1	-2	4	7	7	11	-1	5
5	19	4	-2	-5	-2	-14	0
2	0	-7	-6	1	9	-5	2
-2	-2	-1	-3	-3	-7	-17	-2
1	-5	-8	-5	0	4	-3	1
5	8	10	2	6	17	-9	3
-1	-7	-4	10	3	5	-17	2
-7	-18	-11	-7	-8	-9	-13	-2
-2	13	17	10	1	-3	-17	-3
1	-8	-5	-3	-2	1	7	0
-5	-3	-7	-3	-5	-2	-17	-2
-5	-3	-7	-3	-5	-2	-17	-2
18	21	11	7	7	13	-28	-3
-3	-7	-9	-14	-6	-4	3	0
1	-3	-7	-12	-5	-8	-18	2
-7	-17	-3	4	4	10	-17	-1
1	-1	0	-4	-7	-12	-41	-1
7	17	4	0	-6	-11	-20	-2
-4	-10	-6	0	1	9	-6	-1
4	10	3	-7	-7	-3	-27	-1
2	1	5	15	0	-11	6	-1
-2	1	-2	-15	-5	1	-14	-2
5	9	-4	1	4	17	-7	1
1	-4	1	6	5	9	4	0
2	2	-3	-8	-4	-9	-14	0
2	6	-2	-12	-13	-13	-6	-1
1	3	9	2	4	4	-24	0
4	10	8	2	0	6	14	1
0	5	-2	-3	-5	-3	-19	-3
-3	-11	-1	5	0	-9	-24	1
1	-2	-9	-20	-9	0	-30	1
-2	-11	-2	3	7	11	21	0
0	1	-15	-30	-14	-21	-21	-1
2	7	6	2	-1	7	-20	-1
-7	-7	-7	-8	0	-2	21	-4
-7	-7	-7	-8	0	-2	21	-4
-2	-2	-4	-19	-6	-4	-22	-1
11	22	12	-5	-2	14	-39	4
-14	-33	-18	1	1	-6	20	-2
-2	-5	-4	0	-1	13	-19	0
-5	-22	-4	16	6	5	-20	-2
4	2	-11	-17	-6	-5	6	1
-1	3	7	14	3	1	-28	-1
5	35	19	-7	-6	-2	-28	-3
3	4	8	29	15	6	-20	-2
0	-6	-11	-20	-5	-2	8	0
-5	-3	8	-3	-6	-4	-36	-3
12	23	7	-15	-7	-10	-19	-1
-3	3	-1	4	-6	-11	-40	0
-7	-17	-10	-6	-1	2	-1	0
-8	-10	-9	-16	-9	-2	-25	-3
-1	7	-1	-4	0	7	-16	-2
-3	-9	5	26	17	9	13	2
0	-9	-8	-4	-8	0	-26	-1
-5	-5	-1	-2	-7	-3	-46	0
5	16	11	8	7	21	10	1
0	-6	-4	-6	-6	-9	-23	1
0	-6	-4	-6	-6	-9	-23	1
-1	-3	-3	-2	6	14	2	1
1	6	0	0	-5	-1	-34	0
-6	-5	-7	5	-3	-18	-18	-2
7	19	12	0	-2	2	-21	0
0	-11	-10	-7	-6	-4	-3	2
-8	-16	-10	-4	-7	-10	-16	-1
3	8	11	4	-2	-1	-25	-1
-1	-2	-5	-6	-6	-16	-16	-2
-12	-24	-5	7	3	-2	-37	-2
-12	-24	-5	7	3	-2	-37	-2
0	-3	-7	-10	-1	17	-30	3
4	7	1	-5	0	-2	-17	0
-2	-5	-5	-4	-4	5	-15	-2
10	29	4	-5	-5	-8	-34	0
-1	-8	-1	15	7	8	-18	0
1	-2	3	9	7	26	-24	0
7	7	-1	3	0	2	-22	3
-2	3	6	4	4	2	-31	-3
-3	-8	-4	-7	-9	-3	-32	0
-8	-4	3	3	4	11	-10	-3
-2	-14	-8	-8	-5	-11	-30	-1
-6	-8	1	6	-4	-10	-41	1
-4	-9	-3	-3	-1	-4	-33	-3
-7	-9	-2	1	-1	-4	-43	-1
-13	-21	-13	2	1	9	-4	-2
-6	-9	-8	-3	-4	-8	-29	1
11	28	9	1	-1	-1	-1	1
13	13	-1	-11	-8	-3	-31	-1
-11	-18	-7	-1	2	2	-33	-6
3	16	16	8	-1	4	9	0
-1	-2	-9	-18	-10	-9	-25	-3
3	2	1	13	5	5	27	1
-8	-4	3	5	-7	-40	-47	-2
3	1	-7	-16	-9	-7	18	-1
-7	-11	-7	-6	-2	2	-53	1
2	1	8	6	3	9	-29	1
-10	-4	-4	8	6	-3	-4	-1
0	-12	-16	-8	-7	-1	-34	3
0	-12	-16	-8	-7	-1	-34	3
0	3	3	-3	-4	-5	-36	0
0	-9	-5	5	3	1	-9	-1
2	11	-1	-3	0	-7	-44	-2
-1	-13	-17	-20	-6	-5	-34	4
-1	3	6	7	5	1	0	-1
2	-3	-7	-19	-11	-7	-45	-1
4	9	6	17	3	8	-33	-1
4	7	15	12	10	19	41	3
2	22	13	-1	0	1	32	-2
4	1	3	6	0	-4	-43	0
1	5	8	-7	-10	-22	-35	-2
0	1	0	-7	1	2	-7	0
-2	-2	-6	-6	-6	-2	-42	0
-2	-4	-6	-2	-3	3	-32	-1
5	-1	-2	-6	-2	9	-34	1
3	21	15	6	0	-8	-5	-3
-2	-12	-16	-7	-6	-7	-25	-2
0	-1	3	8	1	6	-41	1
-2	-6	2	8	1	-7	-34	-2
-1	-2	-2	5	4	8	-35	1
-6	-22	-13	-3	-4	10	-33	-3
4	5	6	-7	-10	-1	-35	-1
-3	4	9	12	1	1	-20	0
-1	-2	-1	-16	-1	11	-23	-1
-1	2	3	9	5	1	-39	1
-2	-6	-6	-7	-6	-4	-38	-3
-2	-6	-10	-1	-6	0	-51	-1
-3	3	6	-7	-10	-22	-27	-1
1	-6	-6	-8	-5	-6	6	2
3	-2	-4	-5	1	-7	-3	2
4	12	4	-8	-2	6	-56	3
-15	-1	1	-3	-2	9	-19	1
-2	-12	-5	1	1	3	-9	1
6	24	8	-3	-7	-6	-38	-7
1	-14	-6	-5	-3	-8	-5	5
-1	6	1	2	-4	-2	-41	2
20	28	3	-9	-10	-1	-31	2
0	10	12	20	8	1	-47	-2
-7	-20	-8	8	1	-2	-12	-2
-10	-15	-10	-34	-21	-13	3	-7
-1	-15	2	14	8	0	-24	-1
-9	-20	-4	-2	1	2	-4	-1
-3	-3	-11	-6	-1	7	-18	-1
-7	-22	-13	3	2	5	12	0
-3	-9	1	-3	-4	2	-41	0
-5	-11	-5	-15	-7	-13	-3	-4
-1	-4	-2	-14	-5	2	-39	2
-5	-8	-9	3	6	7	-36	-1
5	1	1	-4	-5	1	-43	0
5	5	7	11	7	8	-33	3
22	49	16	-16	-11	-17	5	1
4	8	4	8	1	-14	-40	-1
-6	-19	-11	-1	0	4	-42	-1
-5	-24	-23	-2	-3	-7	-47	0
-7	-14	-9	-6	0	3	-41	-2
0	3	1	-2	-4	2	-44	-2
5	13	4	19	14	13	-3	0
-6	-7	4	-18	-10	-8	-32	-3
7	13	5	2	-1	1	-24	1
12	33	14	-1	-5	-21	-7	0
-2	2	-3	-4	-3	4	-38	0
-3	-14	-3	1	1	6	-33	2
-13	-19	-12	-18	-11	-6	-39	-5
2	0	-1	2	2	6	-3	0
0	-3	4	6	3	13	-33	-1
2	14	9	4	-4	-2	-35	-2
-5	-9	1	13	3	-19	-28	-1
3	10	-6	-15	-5	3	-42	2
0	-6	0	8	5	4	-34	0
-1	-3	-6	-13	-8	-2	-25	0
5	5	4	0	-1	4	-49	-1
3	11	11	1	-8	-1	-39	-2
-9	-16	-2	12	7	14	-42	-1
3	10	5	-9	-6	-9	-25	-1
1	6	7	23	7	9	-25	1
0	-12	-17	-20	-7	0	-32	0
0	8	3	1	6	13	-14	1
0	8	3	1	6	13	-14	1
0	0	0	1	0	0	-19	-2
-2	-3	7	11	1	-3	-37	-2
3	11	0	-11	-9	1	-24	3
-4	-11	-6	-11	-9	-21	-30	0
-2	1	1	1	0	14	-31	-2
-2	-5	-4	0	-1	-5	-37	0
-8	-3	-3	5	0	-2	-55	-3
4	12	0	-9	-7	-9	-21	-1
-1	2	7	7	3	-2	-9	-3
-3	-8	-2	2	-4	-2	-38	-2
-2	-1	-1	-8	-2	3	-21	-5
5	6	0	-20	-6	8	-26	2
-4	-12	-7	-3	-2	8	-39	-1
-2	-8	-8	-6	-7	-11	-10	-1
2	-2	1	13	4	6	-34	2
2	3	-2	-15	0	8	-37	0
-6	7	11	1	-1	-7	-32	-3
3	12	8	-3	1	8	-2	3
2	0	-1	-1	1	4	-37	-2
-3	-11	-5	13	0	-1	-37	0
12	18	-5	2	9	4	-11	2
-12	-21	-11	-12	-7	-10	21	-3
3	0	-4	2	1	0	1	-2
0	-2	4	5	-1	-6	-35	-1
7	10	-6	-4	-5	-11	-32	2
-3	7	10	10	0	-5	-32	-1
-3	-11	-1	5	2	5	-28	-1
2	3	-1	-1	3	4	56	1
-2	-13	-7	2	5	10	11	0
-3	0	-2	-2	1	7	-27	0
4	7	1	5	2	-22	-25	0
-2	-4	0	1	2	1	14	0
1	-4	-13	-7	-11	-5	-77	-1
1	-4	-13	-7	-11	-5	-77	-1
5	10	7	15	-1	-7	-35	-1
-5	-10	-2	4	2	6	-23	2
3	6	6	-4	-9	-5	-32	0
-4	2	7	24	14	6	-17	1
-4	-12	-4	-9	-7	-4	-30	0
-1	-7	-5	-7	0	-6	-17	-2
1	-1	0	-11	-3	18	-30	1
5	17	11	12	3	6	-39	0
4	11	-1	-7	-8	-14	-24	1
-4	-5	0	-3	-2	13	-35	-1
8	14	8	-3	-9	-7	-33	0
7	-3	-2	4	2	-3	-23	-1
-10	-11	3	8	7	11	-21	1
-12	-19	-6	8	-4	-7	-33	-3
1	2	-12	-12	-3	-2	-17	1
1	-1	-1	-9	-9	-19	-17	2
0	-11	-9	-4	3	5	-5	1
6	21	2	-3	-3	1	-20	-1
-1	-9	-6	-8	-9	-9	-36	0
-4	11	-1	-16	-9	-4	-34	2
-2	-2	4	5	5	6	-23	-1
-2	13	-1	-16	-9	-6	-5	-3
-2	13	-1	-16	-9	-6	-5	-3
-5	-13	-8	-12	-1	6	-30	0
-5	-13	-8	-12	-1	6	-30	0
0	-1	1	4	1	19	-18	2
-6	-11	-4	-6	-1	-2	-35	-4
-4	0	0	-5	-3	3	-34	0
-2	0	-2	2	1	2	-27	-3
-2	0	-2	2	1	2	-27	-3
-6	-14	-8	-2	1	1	-27	-3
3	-2	1	12	8	-2	3	0
0	-1	-1	0	-1	9	-31	0
-9	-5	-5	4	3	-5	-6	-3
-6	-12	-4	-3	1	7	-34	-5
3	0	-1	-1	3	14	-32	0
3	3	-2	-12	-7	2	-32	1
-8	-8	-3	1	-1	-8	7	5
0	-12	0	6	-1	-21	-36	-5
0	-11	2	7	3	10	-31	-2
-1	-4	-4	-3	1	4	1	0
-1	-8	-9	-9	-5	-4	-30	-4
1	-6	-17	-8	-2	1	-34	-2
0	6	0	-1	-2	-9	4	-1
11	5	4	0	3	3	-37	-13
11	5	4	0	3	3	-37	-13
0	-4	-6	-1	-7	1	3	4
-1	-4	2	-3	0	7	-24	1
0	-5	-6	-9	-6	-8	-2	-2
-1	-1	2	4	-1	-1	-38	-2
10	6	-2	7	10	27	-21	2
6	9	4	5	5	4	-27	-1
-1	-5	3	3	0	-2	-35	1
3	12	5	7	2	-4	-36	-1
-8	-6	-4	0	0	0	-25	-1
-2	3	4	5	0	-3	-26	-1
-2	-5	-5	-4	-1	0	-7	-1
0	1	0	-2	-1	0	-24	-3
5	5	2	4	-1	-2	-28	0
-5	-11	-3	1	-4	6	-34	0
-2	-6	-2	2	0	-5	-33	1
1	0	0	-9	-6	-3	-17	-2
11	12	1	3	2	-2	-27	0
-3	-7	-5	-6	-2	4	-9	1
-3	-1	0	-4	-7	-7	-12	-2
4	-3	-5	0	1	2	-24	0
-4	-5	-1	-2	0	2	-13	-2
-2	-3	-1	1	-3	2	-8	-3
-2	0	2	-7	-1	-9	-27	2
0	-1	1	5	3	9	-14	0
3	4	4	7	1	0	-41	-2
5	6	14	10	4	10	2	0
-1	-2	0	-1	-4	4	12	3
-3	1	6	0	4	12	-10	0
-3	-1	-1	1	-3	-11	-6	-1
-3	-1	-1	1	-3	-11	-6	-1
3	10	5	-1	1	5	-13	-1
-2	-2	1	-4	-6	-3	-54	2
2	2	-3	-2	-3	1	-1	2
-3	6	5	3	-6	-14	-34	-2
-3	-7	0	3	0	13	-21	1
-7	-13	-5	-9	-4	-5	2	-2
-4	0	1	1	-7	-31	-26	-2
-1	1	-3	-4	-8	-17	-26	-1
-1	-3	-1	-1	-4	-6	-32	-2
-1	-5	-1	6	7	11	7	-1
-1	4	-2	-7	-9	-7	-24	-1
-1	-6	-5	-2	-7	-21	-12	-4
-3	-7	-7	-3	-1	6	-17	-2
3	6	5	-3	-4	11	-25	2
-1	-10	-12	2	-5	-14	-16	-2
0	-7	-2	-5	-4	-9	-25	0
-1	-2	7	2	1	12	-19	0
-1	-2	7	2	1	12	-19	0
-4	-7	-3	-6	-2	12	-23	0
4	3	-2	-1	-6	2	-24	1
-1	1	0	-3	4	8	-22	1
-1	-12	-8	1	-3	6	-26	1
-5	-2	1	0	1	-1	20	-2
-1	-8	-1	-3	-5	-9	-24	-1
5	6	4	0	-1	7	-24	-5
-2	-5	-3	-3	-6	-5	-21	0
0	0	-3	-5	-4	3	-24	0
4	4	4	4	2	0	-29	-2
4	9	2	2	-3	6	-12	-1
-1	0	4	0	3	1	-7	-2
4	10	-2	-7	-7	0	-25	0
0	5	5	-1	-2	-2	-26	-2
-3	-4	-8	-8	-1	-7	27	-1
9	22	11	-2	-8	-10	-27	-1
0	7	3	-6	-9	-3	-21	-2
-2	-7	-1	7	5	-4	10	5
1	10	7	-4	-7	-4	-22	-1
-6	-11	-4	4	1	-3	-21	-3
0	-2	-2	-2	1	5	4	1
2	2	-3	-6	-5	-14	-41	-6
-2	-1	-1	0	1	0	-18	-8
-1	-5	-3	-2	-5	-7	-24	1
0	-6	-13	-5	1	-6	16	-1
-2	-6	-2	-1	3	7	-11	1
-3	0	-2	3	2	12	-30	2
2	3	0	-10	-10	-16	-13	-1
-6	-10	-5	4	-3	-20	-18	-1
-1	5	-1	-9	4	9	17	1
-4	-11	-5	11	7	13	-10	-2
-4	-11	-5	11	7	13	-10	-2
-5	-14	-11	-11	-9	-17	-2	-1
2	-11	-9	0	2	10	-4	2
-7	-13	-11	-11	-6	-7	-9	0
-5	-14	5	12	5	1	0	0
36	98	47	-4	-4	4	-19	2
-11	-40	-21	-2	-1	1	-24	-1
-4	-7	0	-1	0	6	-30	-1
1	-1	-2	2	3	6	4	0
1	8	6	0	-3	-9	-20	-4
1	5	7	-1	-4	0	-24	-3
-9	-15	-10	4	2	-15	2	-1
-2	-3	6	5	3	6	-14	-1
6	19	8	1	1	11	-20	2
-3	4	5	-2	2	6	50	-2
0	-6	-12	-4	0	-4	50	-1
1	-3	6	6	6	2	43	-3
-1	-4	-3	0	0	3	20	1
3	3	0	0	0	-1	-1	-1
-6	-13	-9	-6	0	-7	23	-2
-4	-2	-8	-7	-3	1	-14	-1
3	6	6	0	-3	6	-12	0
0	1	0	0	0	5	-23	-1
4	2	-1	-2	-2	-3	25	0
-5	-8	-4	-9	-4	-4	-12	-2
-2	7	-7	-5	-2	-2	-24	-2
-2	7	-7	-5	-2	-2	-24	-2
-3	-1	9	13	-1	-1	-38	-3
-1	0	5	9	0	-1	-8	1
-2	2	-3	-2	3	6	-33	1
-2	-5	-3	-1	-2	-6	17	-3
0	4	8	6	0	3	-4	-1
0	4	8	6	0	3	-4	-1
1	3	18	11	4	1	-12	2
1	3	18	11	4	1	-12	2
-3	-3	-7	-8	-4	3	-16	-1
3	2	-8	-1	0	-2	-24	0
-1	0	4	20	-1	-11	16	0
-2	-2	-7	-8	-3	-5	-54	-1
0	-6	-4	-14	-3	1	-5	-1
0	-6	-4	-14	-3	1	-5	-1
-6	-5	-8	-22	1	-2	59	-1
-6	-5	-8	-22	1	-2	59	-1
2	5	5	10	2	5	-10	-1
-2	-1	0	4	7	4	62	-2
-2	-1	0	4	7	4	62	-2
4	8	-3	-2	0	2	-38	1
-5	-3	-12	-9	-5	-4	-36	-2
-5	-3	-12	-9	-5	-4	-36	-2
0	-2	-5	0	0	-3	-3	1
2	6	1	-6	-2	2	-49	1
-2	-3	1	2	-3	0	-21	-2
-2	-3	1	2	-3	0	-21	-2
-1	1	-5	-1	1	1	0	-3
0	1	2	0	-2	-1	-33	1
0	1	2	0	-2	-1	-33	1
-1	4	14	5	2	1	-15	-1
1	-4	-9	-5	-2	-1	2	0
1	-4	-9	-5	-2	-1	2	0
0	-5	-6	-1	-6	-11	-33	-1
-1	0	0	0	-2	-5	-10	-2
1	0	-5	-2	2	4	-21	2
-2	2	4	0	-1	2	-29	0
1	2	13	7	2	2	-1	0
1	1	-2	1	0	1	-28	-2
1	1	-2	1	0	1	-28	-2
-1	-3	-8	-3	-2	-4	-16	-1
1	7	8	-2	0	-1	-29	-1
-2	-5	-4	-3	-3	-3	-8	-2
-2	-5	-4	-3	-3	-3	-8	-2
-4	0	0	1	1	3	-13	1
3	5	10	7	2	-1	35	0
0	-1	-4	-5	-4	-7	-37	-2
-3	-4	-4	-6	-3	-5	-12	-1
-1	-2	-3	-1	-1	-3	6	-1
-2	-1	2	2	-1	2	-25	1
-2	-1	2	2	-1	2	-25	1
0	-3	-5	-5	-4	0	-22	2
-2	-2	-1	0	-3	2	-26	0
-2	3	-3	-4	-1	-4	15	-2
0	-4	-3	-2	0	3	-32	0
0	-4	-3	-2	0	3	-32	0
1	1	5	-3	-1	2	-28	0
1	1	5	-3	-1	2	-28	0
0	0	-1	0	1	0	10	0
0	0	-1	0	1	0	10	0
0	0	-1	0	1	0	10	0
0	0	-1	0	1	0	10	0
0	0	-1	0	1	0	10	0
0	0	-1	0	1	0	10	0
0	0	-1	0	1	0	10	0
0	0	-1	0	1	0	10	0
0	0	-1	0	1	0	10	0
0	-2	-5	1	0	0	-33	0
0	-2	-5	1	0	0	-33	0
-2	1	-4	1	5	8	22	-1
1	1	3	-1	-4	1	-39	1
1	2	-2	-4	-6	0	-73	0
0	0	-5	-1	-1	-1	15	0
-3	-5	-8	-8	-6	-4	-40	-1
-3	-3	-1	0	1	2	-18	-1
0	-4	-7	-3	0	-2	-18	-1
-3	2	14	8	-2	2	-35	1
-7	-1	11	4	-3	-6	-43	-5
0	-2	-7	-4	-5	-3	-40	0
2	3	-1	1	-1	5	-39	0
-5	-4	1	-1	0	-3	-4	-4
3	2	0	-1	3	0	-37	-1
8	2	-2	1	-2	2	-23	4
-11	2	2	1	0	4	-21	-2
-11	2	2	1	0	4	-21	-2
-9	-3	-5	0	0	-12	-7	-11
-9	-3	-5	0	0	-12	-7	-11
-9	-3	-5	0	0	-12	-7	-11
-9	-3	-5	0	0	-12	-7	-11
8	7	-10	-3	-5	-3	-35	3
8	7	-10	-3	-5	-3	-35	3
8	7	-10	-3	-5	-3	-35	3
-4	-3	-3	-2	0	4	-35	-4
0	-29	-8	0	-2	3	-32	3
0	-29	-8	0	-2	3	-32	3
0	-29	-8	0	-2	3	-32	3
0	-5	5	5	6	19	-36	3
-1	-1	-3	-3	-3	0	-10	1
2	5	1	-2	0	8	-17	1
1	9	-3	-2	-1	-7	-30	-1
1	9	-3	-2	-1	-7	-30	-1
-1	0	2	1	-2	-4	-8	0
-1	0	2	1	-2	-4	-8	0
2	5	1	3	0	-1	-20	-1
2	5	1	3	0	-1	-20	-1
-1	0	-4	-6	-3	-4	-32	-1
1	-2	2	4	1	3	-16	-1
4	0	-2	0	-1	-3	-16	4
-1	2	4	3	-3	-3	-49	0
-4	-3	-8	-6	-5	-4	-13	-3
-5	-6	-12	-6	-2	-3	-12	1
-4	-1	0	-2	0	4	-21	-2
1	0	2	-1	-3	6	-37	0
-2	-3	-9	-4	0	-3	9	-2
3	7	5	6	0	-5	-36	-1
-9	-2	5	0	-1	1	-18	-2
-2	0	-6	-4	-1	0	-25	1
-2	0	-6	-4	-1	0	-25	1
2	3	1	1	2	-2	-11	2
-5	-2	-7	-1	1	4	-30	0
-1	-2	1	0	-3	-3	-37	-1
1	-2	-9	-9	-5	2	-39	2
3	5	9	4	3	6	-33	3
1	0	4	-1	-3	0	-38	1
4	-3	-5	1	1	0	-5	4
2	6	11	5	-3	-5	-44	2
-1	-1	-7	-5	0	-1	-4	-1
-1	-1	-7	-5	0	-1	-4	-1
-4	-8	-5	-4	-4	0	-44	-5
-4	-8	-5	-4	-4	0	-44	-5
-1	2	2	2	0	-3	-22	1
-1	2	2	2	0	-3	-22	1
-1	2	2	2	0	-3	-22	1
-1	-1	-8	-2	-1	0	-33	3
-1	-1	-8	-2	-1	0	-33	3
3	1	4	1	-2	0	-49	1
3	1	4	1	-2	0	-49	1
3	1	4	1	-2	0	-49	1
1	2	6	1	-2	3	-41	-1
1	2	6	1	-2	3	-41	-1
1	2	6	1	-2	3	-41	-1
-3	-5	-5	-2	-2	3	-42	-1
-2	-1	-4	3	0	2	22	4
-2	-1	-4	3	0	2	22	4
1	4	6	1	-4	-7	-43	1
-3	-2	0	2	1	4	-9	0
1	0	-3	-2	-5	-2	-41	1
1	-1	-4	-3	-3	2	-48	2
4	-3	-4	-2	-2	-1	-28	0
0	-5	-7	-3	-1	-4	-26	1
4	7	9	3	0	-3	-54	3
-2	-3	-3	1	2	5	-6	-2
-4	-6	-10	-3	-3	-7	-29	1
-3	1	0	-3	-2	5	-34	2
-2	-3	-4	-2	-5	-2	-52	-4
8	9	4	1	1	8	-36	4
-1	-2	1	-2	-9	0	-47	-3
6	3	2	-4	-3	-1	-44	-2
0	0	-2	-2	0	2	-31	0
2	6	9	7	0	-6	-36	-2
2	-2	-1	-2	-2	2	-26	-3
5	0	-3	-1	-3	-6	-28	3
-2	3	0	-2	0	4	-33	-3
0	1	0	-2	0	2	-32	-1
7	4	9	5	2	5	-13	0
-2	-2	-9	-5	2	0	16	4
4	1	7	3	-1	-2	-55	6
-1	0	-3	1	1	2	19	0
1	-1	-2	-2	0	1	3	-4
-3	-4	4	0	-3	-1	-38	2
-3	-4	4	0	-3	-1	-38	2
6	5	5	1	0	5	-56	2
1	-1	-1	-2	-5	-4	-72	0
1	-1	-1	-2	-5	-4	-72	0
0	3	1	0	-2	-3	-19	-1
-12	-8	-8	-2	1	3	22	-3
0	-1	-2	-3	-4	-5	-19	2
-3	-7	-1	1	-4	-7	-4	1
3	-1	-3	-3	0	7	9	1
3	-1	-3	-3	0	7	9	1
-3	1	-1	2	3	3	21	-2
-2	0	3	1	-4	-3	-37	1
-7	-4	-3	-1	0	-8	16	-1
-9	0	-1	-1	-1	6	-42	-3
-1	-2	-1	0	-4	-6	-35	-2
-5	-4	-3	-4	-2	2	-35	2
3	1	1	0	4	6	3	-3
-12	-6	-4	-3	-2	-8	-33	-5
0	-2	-1	2	0	-6	4	2
-14	-9	-4	-3	1	5	-32	-4
-5	-7	0	2	1	9	-13	3
-16	-19	-10	-4	-8	-7	-55	-2
-6	-3	-1	0	-2	-3	-49	-5
-5	-5	-6	-6	-6	-15	-37	-5
32	10	0	4	3	-2	2	4
-4	6	1	-2	-1	10	-36	0
-9	-8	-8	-2	-4	-16	-11	-3
22	6	-1	-1	3	13	-52	15
-12	-2	-6	-10	-11	-12	-36	-13
13	6	-2	-3	2	3	-19	5
13	6	-2	-3	2	3	-19	5
-3	14	7	5	-2	-8	-34	-1
-3	-8	5	0	-8	-3	-39	-5
-3	-8	5	0	-8	-3	-39	-5
-18	-27	-19	-8	-5	-10	-23	-7
-1	-6	3	-1	-9	-9	-44	-10
-1	-6	3	-1	-9	-9	-44	-10
-8	-14	-4	-2	-2	-5	-45	0
9	6	6	1	1	2	-14	1
12	17	9	0	1	9	-25	2
-12	-21	-7	1	-1	-1	-33	-3
2	10	-2	-2	-6	-1	-37	-2
2	10	-2	-2	-6	-1	-37	-2
2	10	-2	-2	-6	-1	-37	-2
2	10	-2	-2	-6	-1	-37	-2
2	-11	-4	-2	1	3	-9	7
-2	-2	2	1	1	1	-27	-1
-2	-2	2	1	1	1	-27	-1
-12	1	2	-1	-3	7	-46	-4
10	16	5	0	0	-3	-10	2
10	16	5	0	0	-3	-10	2
4	3	-1	2	-2	0	-37	0
4	3	-1	2	-2	0	-37	0
0	4	1	1	3	1	7	-5
-15	-2	3	-1	0	-2	-7	-2
6	10	6	4	6	2	-21	2
1	-4	-4	2	-1	1	-21	2
1	-4	-4	2	-1	1	-21	2
0	1	0	-2	-5	-3	1	-1
-3	-3	0	1	-3	2	-33	-4
-3	-3	0	1	-3	2	-33	-4
-3	-3	0	1	-3	2	-33	-4
-13	-6	0	0	-2	-4	-34	-2
-11	-2	-4	-4	-4	-1	-26	-2
26	8	-2	0	-1	0	-6	6
26	8	-2	0	-1	0	-6	6
-9	-6	-1	-2	-2	-1	-32	-4
-27	-12	-4	-1	-3	-5	-12	-9
8	6	10	4	-1	0	-9	3
8	6	10	4	-1	0	-9	3
10	5	-4	-1	0	-1	-8	3
-9	-1	-4	-4	-1	0	-38	-2
-11	-8	-2	-2	0	-1	-16	-2
10	12	3	-1	-4	-1	-41	2
-7	-5	-3	-2	-4	-4	-29	-1
1	-1	-2	3	3	4	-6	-1
-21	-7	3	-3	-4	-1	-38	-3
23	6	13	13	11	17	12	4
2	6	5	1	-1	7	-21	0
3	-11	-10	-7	-9	-51	-12	-4
6	14	10	-5	-5	15	-26	0
13	4	-7	-5	5	11	-19	6
-6	-4	-1	-1	2	3	-8	0
-9	-7	-7	-6	-3	-4	-36	-2
-3	-6	-2	-1	1	-1	10	1
-3	2	-2	2	-3	-3	-24	0
-4	-10	-1	-2	4	6	-15	-1
6	23	11	7	4	16	-24	1
-8	-15	-13	-4	-2	-2	-24	-11
0	14	7	-1	-3	-1	-33	-3
-3	0	-7	-5	2	7	-12	-2
4	-9	-3	1	-4	-8	-30	-3
19	3	-1	0	-6	-22	-19	8
-1	-1	-4	-2	0	3	-13	0
-14	-3	3	4	-1	-3	-34	-3
17	18	12	0	-3	-2	-20	5
-24	-11	-9	-3	-6	-6	-30	-21
2	2	1	0	3	11	-10	1
-25	-19	-9	-1	-3	3	-21	-25
-9	-7	-6	-2	-5	-10	-27	0
-20	-18	-4	-4	-1	-4	-4	-2
-20	-18	-4	-4	-1	-4	-4	-2
12	15	7	2	1	2	-28	8
-1	-1	-1	0	-1	2	-21	-1
12	3	-7	-4	-1	2	-3	12
0	16	2	-2	-2	-5	-38	-1
-3	-10	-5	0	2	-1	-30	7
14	16	6	2	0	6	-18	10
-4	2	3	3	2	-4	3	-14
13	0	-4	-2	-4	-1	-15	4
-16	-12	0	4	-3	2	-31	-3
-7	-3	-7	-7	-4	-2	2	1
-2	-11	0	4	-1	2	-25	2
16	12	1	2	2	0	-15	3
-1	3	1	0	-1	-2	-18	-6
-3	-9	-7	-1	1	1	1	0
-6	-4	1	-2	0	-1	-10	0
9	2	2	1	-5	1	-28	5
7	8	1	1	1	0	-3	-2
7	3	3	2	2	1	4	4
7	3	3	2	2	1	4	4
15	9	6	1	0	0	-13	0
-1	1	-1	-5	-2	-2	-8	4
-1	8	6	1	-2	-1	-13	-12
-4	-3	-2	1	-2	-2	-34	-3
-1	-2	-1	1	0	0	-13	-2
2	-2	1	-2	-1	0	-12	3
-10	-3	7	3	0	-2	-4	-6
-3	1	7	-2	-4	-2	-11	0
-3	-3	-2	-1	1	-1	16	-4
-5	-4	-7	-3	-2	0	-9	-1
5	0	-4	-3	-1	1	-9	-4
3	-1	-3	-1	1	-2	-30	-1
-1	-18	-14	-7	-4	-1	-2	2
-1	2	3	2	0	0	-32	1
12	0	-2	-1	-2	-2	-5	0
10	6	1	1	0	2	7	6
-3	2	-1	-2	-1	0	-20	8
-7	-4	3	2	-1	-2	-25	-3
-9	-7	-6	-6	-4	-3	-30	-7
1	1	-7	-5	-2	1	-1	-3
7	1	-4	0	0	0	-25	0
7	1	-4	0	0	0	-25	0
-2	2	4	1	-3	0	-18	-8
-4	-2	0	-2	-1	-2	-34	4
12	5	3	2	0	2	-6	6
-2	-1	-3	-4	-1	0	-32	-4
0	1	5	2	-1	0	-14	4
-6	-7	-6	-1	3	-2	15	-2
-6	-7	-6	-1	3	-2	15	-2
-7	-9	-5	-1	-2	-5	-6	-4
-7	-9	-5	-1	-2	-5	-6	-4
-2	1	-1	-3	-1	0	-18	-2
-2	1	-1	-3	-1	0	-18	-2
-2	1	-1	-3	-1	0	-18	-2
-2	1	-1	-3	-1	0	-18	-2
6	3	4	2	-1	-2	-6	3
13	4	0	1	1	0	30	7
-7	-3	-5	-3	-8	-2	-7	-13
-7	-3	-5	-3	-8	-2	-7	-13
16	5	8	3	-1	4	-10	11
2	-2	1	5	9	4	3	10
2	-2	1	5	9	4	3	10
1	9	7	-2	-5	-3	-11	-2
1	9	7	-2	-5	-3	-11	-2
0	-4	3	7	0	3	-12	2
0	-4	3	7	0	3	-12	2
-9	-2	-5	-12	-8	-3	-10	-18
1	17	12	8	-3	-2	-25	-2
-8	-8	-2	1	1	-3	-8	-2
-10	-7	2	2	4	4	23	-8
7	0	-5	-2	-5	-3	-17	11
-6	-6	-7	-12	-4	-3	-1	1
-6	-6	-7	-12	-4	-3	-1	1
6	5	11	10	0	-2	-9	2
6	5	11	10	0	-2	-9	2
0	6	-5	-3	-3	1	-8	-2
0	-4	1	-3	-2	-2	-6	-3
-5	-5	-5	-14	-5	-2	-5	-3
5	12	13	12	3	1	-14	1
-6	-8	-2	3	-1	-2	-3	2
-8	-7	-5	-2	-2	2	-7	-3
3	-4	-2	9	-2	0	2	-3
0	5	5	0	0	-3	-6	-3
-3	-3	2	-4	-4	-3	-20	4
-3	0	0	-2	0	-1	3	-6
-3	0	0	-2	0	-1	3	-6
11	4	-5	4	-1	0	-10	3
11	4	-5	4	-1	0	-10	3
4	4	2	2	0	-2	-9	-6
4	4	2	2	0	-2	-9	-6
-4	1	-4	-1	-3	0	7	-2
-7	-8	1	2	1	2	-19	2
3	4	-5	-8	-5	-4	-12	2
-6	-13	-5	-5	-4	-3	-3	1
-6	-13	-5	-5	-4	-3	-3	1
-13	-5	2	3	2	1	6	-2
18	12	5	-6	0	-2	-9	3
18	12	5	-6	0	-2	-9	3
18	12	5	-6	0	-2	-9	3
-4	3	5	9	1	0	-9	4
7	3	-5	-3	-4	-1	5	1
7	3	-5	-3	-4	-1	5	1
15	7	-4	-2	-1	3	-13	-9
3	-4	8	4	-1	-3	9	-2
-7	-13	-18	-6	-4	-5	-17	-4
13	1	5	-6	-1	0	5	0
-25	-6	0	1	2	2	16	-4
-3	5	30	11	0	-2	-12	-7
-1	-1	-7	-2	-7	-12	12	-11
-1	-1	-7	-2	-7	-12	12	-11
-3	-6	-10	0	6	4	12	7
19	16	6	-1	-1	1	10	10
10	3	18	7	5	7	19	11
16	13	36	10	5	-1	-7	3
6	-3	-9	-4	1	3	-16	4
6	-3	-9	-4	1	3	-16	4
-7	-7	-25	-9	-3	-3	14	-3
-7	-7	-25	-9	-3	-3	14	-3
-22	-14	-22	-9	-1	0	5	-8
-2	-4	-11	-3	-3	-2	-6	-8
-15	-8	11	-4	-1	0	-15	-6
6	8	6	5	7	12	-12	4
-12	-8	-18	-3	-4	-1	17	1
-12	-1	4	4	3	6	-11	10
-12	-1	4	4	3	6	-11	10
2	4	-12	-1	-4	-6	-21	1
2	4	-12	-1	-4	-6	-21	1
-6	-7	-1	1	-1	-5	-2	-4
-29	-8	1	1	0	2	27	-19
-10	-2	26	6	0	0	5	-1
-20	-13	2	9	-1	-6	17	-4
8	3	-5	-3	-3	0	-18	3
2	3	-2	-3	-5	-3	-7	-1
-1	4	31	10	1	0	22	5
-11	1	11	5	1	2	3	-9
-4	-13	-35	-15	-8	-1	-54	-4
1	-7	-18	-11	-3	-4	-21	5
1	0	-4	4	-2	-4	-2	-2
9	8	-6	-7	0	1	12	0
7	5	8	4	0	-1	-1	12
5	1	-8	-3	-3	-2	-1	7
8	2	6	2	-6	-8	-20	3
8	2	6	2	-6	-8	-20	3
-6	-12	-25	-10	-2	2	-6	-1
-2	1	-1	3	1	1	5	-4
-8	4	-2	-3	-2	-2	-9	1
2	5	11	1	-2	-2	-6	-11
-3	3	5	8	2	5	-23	-1
-15	-9	1	-7	-11	-6	-28	-14
1	-2	-12	-2	3	3	8	4
10	11	7	4	0	-2	-14	0
-8	2	19	6	-4	-3	-10	-8
11	4	-11	-7	2	1	-15	13
11	4	-11	-7	2	1	-15	13
11	4	-11	-7	2	1	-15	13
-11	-11	-21	-7	0	6	-5	-20
0	-14	-24	-9	-3	2	-12	-1
0	-14	-24	-9	-3	2	-12	-1
-3	0	-4	1	2	3	-11	-3
8	8	11	9	2	10	-29	13
2	-9	-1	2	2	-1	13	11
0	16	19	1	-3	6	-31	0
14	23	33	12	5	3	3	20
14	23	33	12	5	3	3	20
23	10	5	15	13	22	-27	5
-7	3	37	12	-5	-13	8	-8
1	-6	-8	-8	-4	-11	-58	4
-17	-11	15	25	7	12	-1	-11
2	-6	-27	-29	-15	-9	-8	1
2	-6	-27	-29	-15	-9	-8	1
3	14	24	24	7	3	8	-2
3	14	24	24	7	3	8	-2
-9	-2	10	-2	1	1	11	-7
-9	-2	10	-2	1	1	11	-7
8	-1	2	8	-5	-7	-15	12
-9	6	26	7	-8	-7	-37	-4
2	0	4	20	7	-3	-13	2
2	9	15	10	3	6	-39	1
-7	-7	-10	-19	-4	-2	4	-12
-10	-5	-2	-3	0	1	-7	3
8	4	-7	5	-1	-1	-27	6
-8	-8	-20	-26	-8	-1	-17	-1
-9	-24	-30	-25	-12	-9	-42	4
10	16	0	3	5	3	5	-8
10	16	0	3	5	3	5	-8
1	-4	-6	-7	-1	0	-20	9
-3	-3	-8	-5	-1	6	-20	-2
-3	-3	-8	-5	-1	6	-20	-2
21	14	5	-2	0	-2	1	-1
21	14	5	-2	0	-2	1	-1
-4	-10	-20	-21	-14	-13	-21	5
9	18	66	24	9	8	-16	1
-18	-11	-5	5	-3	-4	-19	-11
-18	-11	-5	5	-3	-4	-19	-11
6	-4	-26	-10	-4	-5	-37	-2
-20	-7	17	12	3	0	1	-13
8	-3	-32	-17	-7	-4	-36	2
-7	-2	-6	-5	-2	-7	-3	-4
-10	-28	-69	-24	-6	-5	-21	-7
3	7	-6	11	4	1	8	7
3	7	-6	11	4	1	8	7
8	-6	-25	-14	0	6	-18	11
-9	-9	-6	-4	-3	0	-6	-13
-11	-4	30	8	2	-2	-35	4
3	8	15	3	1	0	-31	-6
-6	-9	-9	-10	1	0	38	-4
-9	0	-7	-5	-3	-1	-34	-16
-1	-28	-52	-27	-9	-5	11	9
-1	-28	-52	-27	-9	-5	11	9
-14	-19	-25	-11	-7	0	-16	-6
11	-11	-30	-18	-9	-4	21	15
-4	12	27	7	3	-1	-21	4
1	6	11	1	-1	-1	-31	-1
-8	-3	8	10	1	3	-42	-2
1	12	62	44	12	7	-5	19
23	45	59	36	22	4	6	-18
23	45	59	36	22	4	6	-18
-13	-27	-62	-35	-11	8	8	11
-17	-23	-15	-16	-12	4	-19	-6
2	9	20	16	1	-14	-53	-24
-15	-6	-35	-7	0	5	1	-16
21	-25	7	-12	-10	-19	-44	7
-34	-53	-66	-26	-1	0	-7	-41
22	1	2	-2	0	5	-32	-31
-52	-38	-14	-10	-11	-10	17	-21
-30	-16	-27	-8	-6	0	-19	18
24	-3	-9	-1	0	-3	-43	21
12	-11	-29	-8	-2	-4	-33	12
8	24	52	18	1	16	0	-11
7	10	-7	-6	1	9	-16	15
17	13	8	-1	-2	-2	-36	-8
-16	-10	-16	-15	-4	-4	-28	4
-5	-6	-4	-2	-4	0	-34	2
-10	-11	-18	-5	-2	1	-30	10
9	7	-7	-3	-1	4	-18	7
9	7	-7	-3	-1	4	-18	7
4	-3	-23	-9	-5	0	-40	5
-6	-9	-39	-16	-6	2	-36	-8
2	4	-6	-3	-4	1	-25	16
-19	-19	-15	-7	-3	-13	-14	-4
1	3	-8	-1	-1	2	-30	-2
-7	-9	8	0	-2	1	-22	-1
1	6	-4	-1	-4	-3	-29	-6
-23	-5	2	4	-7	-7	-45	-12
-5	3	5	-4	-5	-4	-29	-12
-2	-1	-3	-4	-1	4	-31	-2
12	8	1	-1	0	-2	-8	1
7	17	6	0	1	-1	-15	-5
4	8	10	3	0	1	-34	6
-7	1	-2	-3	0	1	-11	-4
-17	-18	-6	-5	-3	-2	-13	-8
-6	-12	-11	0	1	4	-3	9
-6	0	-4	-4	-2	1	-35	0
-3	-1	0	-3	-3	1	-27	-18
6	12	10	1	0	-3	-18	-10
12	12	7	6	6	-1	31	0
3	8	2	-5	0	-3	-17	2
5	7	-3	7	2	-2	-25	-2
-8	-3	3	3	0	-2	-15	5
-12	-22	-6	-2	-2	3	-31	1
0	7	3	-6	-3	-3	-15	0
-14	-4	13	11	0	-1	-43	-8
29	19	5	-2	-5	-3	-46	0
29	19	5	-2	-5	-3	-46	0
-7	-3	0	1	-1	4	-30	-14
13	10	3	-1	-3	-4	-10	11
-24	-9	-5	2	0	-2	-41	-9
31	14	-2	0	2	1	14	4
24	15	3	0	0	7	-24	9
-3	-14	-7	-1	-1	2	-3	7
8	1	-4	-2	-1	1	4	0
-5	-9	-7	0	0	0	-36	2
3	6	19	19	7	4	14	2
-11	-13	-6	-4	-4	-3	-26	-9
2	0	10	4	5	4	6	8
-1	-3	-10	-1	0	-1	-21	-2
-5	-7	-2	3	3	0	4	1
-9	2	-1	3	1	0	-14	-1
4	-3	-10	-3	1	-1	26	4
1	4	9	7	1	0	-27	4
-4	-2	0	-3	1	1	-18	1
8	8	5	3	-5	-2	-31	-1
-10	-3	2	0	-3	-2	-36	-6
0	2	0	-2	0	0	-35	2
-18	-11	-1	1	-3	0	-12	-14
12	8	2	2	3	2	-29	8
-2	-3	-7	-3	1	-4	20	-1
7	6	9	3	-2	-1	-24	2
-3	-4	-2	-1	1	0	15	-3
-10	-10	-6	-4	-4	-3	-54	-10
-5	-5	8	1	0	-1	-36	6
1	-2	-8	-6	-3	-2	-44	0
-4	-1	2	2	0	2	-24	-1
-9	-4	-15	-8	-7	0	-45	-4
15	4	-5	-7	-3	-1	-38	9
0	4	7	2	-5	-3	-37	0
4	0	-12	-6	-5	-1	5	2
22	18	25	4	1	0	-39	4
-19	-8	4	3	-1	-2	-28	-6
3	5	6	4	-2	0	-34	1
3	12	7	4	1	2	-35	-3
-6	-6	-12	-5	-3	-1	-38	-2
-10	-7	-13	-3	0	-1	-25	-5
7	3	-2	0	0	0	-31	0
-2	-7	-11	-2	-2	0	-35	4
-8	-8	-5	-4	-1	-2	-13	0
-3	0	5	-1	-3	0	-46	-1
2	3	6	3	1	1	-27	1
-3	-3	5	5	-1	1	-30	0
1	-9	-15	-8	-4	0	-19	5
1	-9	-15	-8	-4	0	-19	5
10	6	-1	4	-3	-3	-34	2
-19	-5	9	5	-2	-1	-40	-8
-13	-5	0	-5	-7	-3	-46	-6
31	27	2	2	6	4	-31	1
31	27	2	2	6	4	-31	1
-2	-7	-2	-4	-2	2	-26	0
19	14	11	4	-4	-1	-37	-4
-7	-6	2	0	-5	0	-42	0
-11	-2	18	6	0	-13	-41	-2
2	9	9	-1	-3	-8	-62	-5
-11	-16	-27	-13	-8	-7	-28	-1
0	0	-10	4	9	6	-3	7
-9	5	22	9	0	0	-40	-1
0	-10	-16	-8	-1	-6	-30	-8
0	-10	-16	-8	-1	-6	-30	-8
-11	-6	-7	9	8	6	-38	-3
6	6	11	-3	-2	3	-10	7
-2	3	-2	-2	1	5	20	10
-4	13	41	6	-11	-8	-47	-2
-10	10	39	26	8	-1	5	2
11	-6	-20	-8	1	10	-37	8
0	-19	-28	-16	2	5	41	4
6	-3	-22	-5	1	4	8	2
6	-3	-22	-5	1	4	8	2
9	8	15	4	-3	3	-16	0
9	8	15	4	-3	3	-16	0
-8	-13	-26	-8	-2	-4	17	-10
-8	-13	-26	-8	-2	-4	17	-10
2	0	-12	-12	-6	-2	-19	1
2	0	-12	-12	-6	-2	-19	1
8	13	35	11	-3	-6	-31	2
1	-4	-24	-19	-3	3	-26	-4
3	2	-5	8	6	9	39	6
3	-8	-17	-1	-3	0	-14	8
3	-8	-17	-1	-3	0	-14	8
11	-3	-3	-9	-9	-4	-50	-6
11	-3	-3	-9	-9	-4	-50	-6
-45	-35	-11	4	10	4	14	-8
-45	-35	-11	4	10	4	14	-8
-3	-1	-7	-7	0	-5	-34	1
-5	6	-3	6	6	5	4	6
-8	-14	-20	-24	-15	-11	-42	-9
15	37	56	60	46	14	-34	-2
3	-2	-4	8	5	5	-3	-8
-6	-13	-12	-17	-15	-4	-27	0
-2	-9	-18	-8	-10	-9	-9	-7
-4	-18	-51	-2	3	-2	-39	-5
6	11	19	11	1	3	-31	1
-3	-1	6	-13	0	2	-4	-11
-5	14	66	34	9	4	-32	-9
-5	14	66	34	9	4	-32	-9
0	-9	-23	-32	-24	-6	-38	3
6	8	16	6	-2	1	-48	6
-14	-24	-60	-22	-5	-6	-27	-7
20	14	19	20	9	5	-5	7
-8	18	69	27	11	1	-46	4
-8	18	69	27	11	1	-46	4
-6	-13	-43	-18	-2	-5	-41	0
4	15	34	12	1	-2	-32	-7
-2	-7	-2	-9	-6	8	-6	-6
6	19	44	25	2	1	-23	10
0	-6	-25	-7	-13	-4	-51	2
-5	23	62	35	6	2	-56	-3
-5	23	62	35	6	2	-56	-3
17	15	-1	-4	4	0	-20	-8
17	15	-1	-4	4	0	-20	-8
-3	8	23	4	0	-3	-39	3
-3	8	23	4	0	-3	-39	3
-14	-8	-11	-9	-7	3	-42	-10
-13	-11	-15	-8	-8	0	-25	-4
14	9	20	3	-4	0	-19	7
0	15	75	26	8	-3	-23	-1
5	-2	-26	-3	2	3	-44	4
3	-1	8	7	6	2	-46	-1
-3	-7	-38	-15	-8	0	-5	-7
-11	-6	-5	6	-4	-6	-33	1
19	13	24	9	3	4	-16	14
11	-8	-24	-5	-3	5	-33	20
1	1	-13	-7	-3	3	-14	5
-5	-26	-66	-26	-11	-10	-41	-4
4	12	21	3	-5	0	-37	3
4	12	21	3	-5	0	-37	3
-14	-32	-7	-8	-7	-3	-37	-24
-14	-32	-7	-8	-7	-3	-37	-24
0	11	-7	-13	-22	2	-40	-27
-1	-13	-28	-1	-3	-12	-2	11
-70	-91	-30	-23	-14	-12	-19	-32
43	26	-32	-12	-1	24	26	37
63	17	-13	-4	-6	3	-19	-3
24	3	-39	-15	6	-3	-50	40
12	9	10	-5	-9	1	7	-6
19	18	33	13	8	5	-17	5
-28	-14	-12	-10	3	2	-19	-14
-8	17	21	18	2	-6	-16	28
26	13	52	18	5	4	-4	10
-10	20	12	10	6	3	-32	-8
-13	8	19	4	0	-9	-36	-4
-13	8	19	4	0	-9	-36	-4
-14	-10	3	2	2	4	-23	4
-14	-10	3	2	2	4	-23	4
-9	-3	16	9	2	2	-23	-1
5	4	19	2	3	1	-24	13
4	-7	-16	-4	2	2	-30	-1
-2	11	26	11	-1	-3	-16	-10
0	1	-6	0	-1	-2	-38	0
-13	-8	-17	-1	8	11	5	16
-10	-33	-25	-19	-30	-24	-24	5
-10	-33	-25	-19	-30	-24	-24	5
3	11	-5	0	10	11	-19	-2
6	14	-2	9	14	12	-28	-1
-31	-39	1	0	-15	-26	-23	-28
-3	2	5	3	-4	-6	-29	-1
-2	-4	-3	-5	-3	-4	-19	2
-2	-4	-3	-5	-3	-4	-19	2
5	6	30	22	18	23	-26	-3
5	6	30	22	18	23	-26	-3
4	5	6	5	-1	2	-14	2
-5	-7	-14	-7	1	1	-15	-6
-13	3	-6	-4	-1	3	-35	-12
-1	-8	11	-2	-10	-11	-29	2
1	3	-12	-6	-4	-6	-15	-4
-6	4	-2	3	-3	1	-36	-3
-6	4	-2	3	-3	1	-36	-3
-6	4	-2	3	-3	1	-36	-3
-6	4	-2	3	-3	1	-36	-3
5	10	-7	-10	-7	-8	-33	1
-15	-27	-11	-3	-1	2	-19	4
-14	5	7	7	-1	1	-38	-6
8	-10	-16	-8	-1	-3	0	-3
-11	0	12	10	-2	3	-29	-8
1	7	5	6	2	0	-22	6
10	1	-3	-3	2	-1	-4	5
-2	-5	-4	-5	-3	2	-48	-7
-10	-12	-10	-3	-6	-7	-23	-1
0	5	1	0	-4	1	-31	-5
0	5	1	0	-4	1	-31	-5
-3	-14	-1	5	4	0	-13	3
-3	-14	-1	5	4	0	-13	3
14	28	18	6	0	1	-28	-3
-10	-15	-6	-4	-7	-5	-28	-12
-9	-26	-10	-9	-7	-2	-31	0
-19	-5	-5	-4	-6	-4	-20	-2
-10	-1	-6	-6	0	-3	-14	-1
-10	-1	-6	-6	0	-3	-14	-1
15	8	7	2	-5	-1	-32	-4
6	16	6	-3	6	0	57	5
1	16	1	-8	-7	-5	-24	-5
4	8	10	8	8	6	7	6
4	8	10	8	8	6	7	6
-15	-11	-5	-5	-3	-2	-44	-7
12	13	-2	0	3	4	-23	7
2	4	6	5	1	-1	-30	-2
-7	-15	-23	-7	-1	2	-29	3
-7	-15	-23	-7	-1	2	-29	3
12	13	14	3	-3	-1	-23	7
-2	1	8	3	4	3	-26	1
-2	1	8	3	4	3	-26	1
-12	-6	-8	-11	-6	-6	-24	4
-1	-3	-40	-20	-7	-1	-18	-12
-1	-3	-40	-20	-7	-1	-18	-12
1	-1	-2	-10	-9	6	-16	5
1	-1	-2	-10	-9	6	-16	5
2	8	2	-5	-5	-9	-34	-5
-12	-18	-1	-1	-7	-10	-32	3
-6	-3	-3	-5	-2	-2	-8	-6
13	21	9	16	4	2	-36	2
-8	-3	5	2	-1	-4	-11	3
-8	-3	5	2	-1	-4	-11	3
9	7	-8	-12	-5	-5	3	0
-5	-2	3	4	2	-2	-9	-8
-4	8	11	4	-3	-6	-33	-4
8	-8	-34	-22	-7	2	-15	12
8	-8	-34	-22	-7	2	-15	12
11	-2	-6	6	3	0	-38	-12
-5	-18	-38	-26	-10	-7	-21	13
7	0	5	1	3	3	-5	16
-6	0	-6	-1	-4	-2	-11	-1
-6	0	-6	-1	-4	-2	-11	-1
-11	-4	10	9	1	6	-28	0
-4	-7	-25	-18	-11	0	-16	-7
1	-1	-1	4	-4	-8	-10	2
-11	7	37	23	7	1	-31	-8
-2	-10	-14	-17	-12	-3	-15	-5
-2	-9	-4	4	-2	3	-24	-1
-2	-9	-4	4	-2	3	-24	-1
16	12	3	-2	3	1	-6	3
16	12	3	-2	3	1	-6	3
-8	-9	-18	1	6	-1	-2	-8
-8	-9	-18	1	6	-1	-2	-8
15	12	33	14	4	-4	-19	12
14	-5	-32	0	5	0	32	11
-1	19	43	28	6	1	-17	3
-7	-6	-8	-9	-10	-5	-31	-2
-3	4	-7	8	7	-2	-6	-17
-9	-7	15	-10	-11	-4	-31	3
3	2	-19	-1	7	4	8	3
-4	-7	-9	-9	-3	-4	-23	3
15	2	-10	0	1	0	-25	3
-3	18	42	20	7	3	-1	5
22	24	30	9	-1	-1	-35	5
-9	-8	23	7	-3	-4	-26	0
-4	-8	-10	-8	3	1	13	-3
16	18	20	-5	0	4	-20	-1
-7	-19	-55	-13	-1	-3	-11	2
-7	-19	-55	-13	-1	-3	-11	2
-3	-6	15	-2	-4	-3	-23	-1
-1	4	-1	5	3	6	15	-3
5	-8	-40	-7	-9	-6	-21	2
1	24	68	29	7	3	-26	-3
-8	-25	-42	-18	-4	0	-13	-6
-6	0	17	11	3	-1	-20	-3
23	13	3	1	-2	-2	-16	-29
23	13	3	1	-2	-2	-16	-29
23	13	3	1	-2	-2	-16	-29
-1	18	42	17	9	0	-5	17
7	-16	-54	-20	-10	5	42	32
-7	-2	0	-19	-23	-8	-11	-16
-7	-2	0	-19	-23	-8	-11	-16
-24	-13	-37	-14	-4	-11	-20	-21
2	-4	-11	-7	8	16	7	-5
0	10	-25	-7	-15	-24	6	-3
-17	-2	0	11	9	-16	-31	-7
9	-30	-19	-11	-3	-13	-9	19
1	22	66	31	1	-6	-12	-8
-27	-24	-29	-7	-6	11	-5	3
10	17	-9	-8	-7	-24	-50	-6
-16	-23	2	-2	0	14	8	-8
3	9	-7	-1	-7	-4	-8	-6
-25	2	58	41	8	2	1	-6
-5	-10	-30	-14	-2	0	-10	1
5	6	5	0	2	9	-19	8
-2	-4	-13	-3	1	7	-3	2
9	1	-9	-5	-5	3	-11	8
0	-2	5	6	2	-6	-14	5
-2	-2	-6	-1	-4	0	-16	-2
-4	10	30	1	-10	-12	-10	-2
9	13	19	8	5	4	13	2
17	15	-25	-4	6	9	-7	9
-37	-43	-12	-9	-10	-22	7	-2
10	16	4	1	4	10	-16	5
3	19	18	5	12	22	-9	3
-1	-8	3	-3	-10	-5	-13	-6
11	7	-15	-1	1	3	13	0
2	-9	0	-1	-4	-6	0	-2
-9	-2	13	5	-4	-6	-15	-12
12	1	-10	-6	-1	-3	8	3
5	-4	-7	-5	-10	-12	-13	5
0	3	5	3	4	2	-15	1
0	3	5	3	4	2	-15	1
-15	-14	-4	-1	2	0	2	1
8	-10	-13	-6	-6	-1	-14	-5
-3	5	3	1	3	3	-20	4
-3	1	1	0	7	7	2	-6
2	11	16	5	-3	-3	-9	-5
-5	-17	-6	-4	2	8	25	-1
1	3	-6	-4	-4	-9	-18	-6
1	12	22	6	1	3	5	-1
7	-3	-7	-2	0	1	-8	3
-7	9	8	0	0	-1	-6	-9
5	4	10	6	2	-1	-8	3
-5	-5	-5	1	4	2	30	-9
5	-3	-5	-1	-1	-2	-18	1
18	18	2	1	1	6	-16	9
14	17	5	0	1	-1	-1	0
11	-3	-1	2	1	-1	27	-1
19	19	7	-4	-5	-2	-15	4
-19	-24	-21	-11	-8	-3	-18	-5
-11	-3	-1	6	3	2	7	-6
-11	-3	-1	6	3	2	7	-6
14	10	10	-3	-4	-3	-12	9
-6	-17	-7	-2	3	2	-1	-3
-8	-7	-9	1	-2	-1	-20	3
-9	-3	-8	3	3	0	-7	-3
-9	-3	-8	3	3	0	-7	-3
8	11	12	3	1	-2	-19	2
8	11	12	3	1	-2	-19	2
5	5	2	5	2	0	14	5
5	5	2	5	2	0	14	5
-7	-28	-16	-8	-4	4	-3	1
3	6	1	0	-1	-2	-24	1
-3	-1	14	2	-3	-1	-29	-1
-4	-15	-2	-3	-2	1	7	1
6	7	5	-2	-1	0	-17	-2
19	-6	-11	-7	-4	-2	-15	6
4	12	8	0	-2	0	-15	1
4	12	8	0	-2	0	-15	1
41	10	-9	-12	-8	-6	-38	-4
-10	-12	-6	4	-1	1	-11	-2
-10	-12	-6	4	-1	1	-11	-2
2	12	-1	-5	-3	-2	-10	2
-20	-19	0	5	-2	-4	-24	4
-18	-5	-9	-3	-2	-4	-2	-6
-14	-13	-11	-8	-2	-3	-34	-3
-2	-3	-8	-4	-1	-3	2	0
0	1	2	-10	3	5	-16	-8
0	1	2	-10	3	5	-16	-8
-8	4	21	11	-1	-9	-18	-10
-8	4	21	11	-1	-9	-18	-10
-6	0	-7	-2	-4	0	-33	0
10	2	-10	-20	-7	-3	3	4
10	2	-10	-20	-7	-3	3	4
-3	-9	-25	-2	2	2	-1	2
-4	2	4	1	-1	-5	-9	3
19	15	-15	-9	-7	-4	-34	5
-20	-12	-17	-7	-4	-5	11	0
5	-1	5	-9	-4	-5	-21	-1
-10	10	50	23	4	3	-17	-7
-2	-3	-9	4	2	5	-13	-4
-2	-3	-9	4	2	5	-13	-4
7	4	8	1	4	14	23	2
7	4	8	1	4	14	23	2
1	-6	-20	-7	-8	-13	-13	-6
-12	-5	0	-5	-3	0	-16	-2
16	-2	-10	5	2	5	-17	15
-11	-5	3	-6	-8	-4	-45	3
23	2	-24	-2	6	1	6	5
-5	7	35	2	-18	-22	-12	7
-8	-1	-13	5	3	10	-23	-11
5	10	-17	-9	-1	6	-19	-4
5	-10	-31	-28	-8	13	-39	-2
-5	-9	-21	3	9	1	15	-2
-5	-9	-21	3	9	1	15	-2
-15	-14	-7	-11	-6	1	-21	-13
-4	-7	-8	10	4	4	-31	-1
-4	-7	-8	10	4	4	-31	-1
1	5	1	-3	3	-2	30	-7
1	5	1	-3	3	-2	30	-7
1	-10	-44	-8	-2	-6	-9	3
-6	-13	-46	-20	-6	-7	6	2
-2	9	-6	-1	1	-7	-31	1
-13	-14	-27	-5	-9	-5	-33	-8
2	7	15	0	-1	2	19	4
4	13	37	15	9	15	-19	-1
4	13	37	15	9	15	-19	-1
-17	-20	-11	-20	-11	-5	-30	-20
-17	-20	-11	-20	-11	-5	-30	-20
3	22	82	24	9	6	6	-1
6	8	24	6	14	9	-5	5
6	8	24	6	14	9	-5	5
2	25	52	28	-2	-17	1	9
-2	-39	-109	-47	-20	-5	-27	10
-2	-1	9	0	0	1	-28	7
-14	5	12	-5	-1	-9	15	-9
-2	-10	-45	-5	6	13	-19	1
-1	-9	-19	-14	-1	-2	25	-5
0	9	30	13	-2	2	-34	-4
-6	-13	-12	-14	-10	3	-36	4
5	-14	-54	0	11	0	20	10
-1	8	29	25	9	0	-29	-4
6	6	-22	-12	-5	19	-24	-12
0	4	-9	-3	-5	-6	-47	2
0	4	-9	-3	-5	-6	-47	2
0	17	48	19	3	-5	14	5
0	17	48	19	3	-5	14	5
-8	14	49	29	12	2	-22	-5
8	23	40	14	5	-3	24	3
-2	-4	-15	-4	-7	-2	-36	-6
5	-3	-16	-9	1	-4	-19	4
-5	-2	7	2	0	-3	-1	0
3	2	6	8	-5	-6	-20	1
4	18	66	46	12	6	-22	1
-4	-21	-41	-24	-10	2	-37	1
-2	-8	15	8	-1	0	-28	-1
5	-4	-18	-12	-3	-1	38	4
-12	-20	-49	-16	-4	-2	-31	-3
7	5	-4	-6	-4	-3	-39	-2
7	5	-4	-6	-4	-3	-39	-2
-11	-30	-53	-13	-5	-5	-18	-5
-26	-4	36	18	6	-2	-33	-16
-1	-1	-6	-1	4	0	-34	-25
21	6	15	8	-3	-2	-29	19
22	10	-3	-8	-5	-4	0	12
-5	13	17	4	-8	-9	-41	15
-15	17	-2	-1	-4	2	-35	-41
-30	-37	-32	-18	-13	-10	-38	-35
17	-26	-24	-10	-11	7	-16	10
0	-26	-48	-25	-18	-16	-41	-4
0	-26	-48	-25	-18	-16	-41	-4
-42	-33	-28	-6	-6	-18	-51	-8
15	1	-12	-2	5	6	5	3
15	1	-12	-2	5	6	5	3
33	26	52	31	10	13	-6	3
18	-1	13	4	-2	-2	-20	4
-27	7	14	2	-1	-1	-5	-17
6	-15	-13	-7	-3	2	-13	-4
3	-2	4	-3	-7	-5	-25	11
-5	0	-4	-4	0	7	-19	-11
0	-4	4	-4	-4	4	-37	11
-4	2	-1	-1	-1	-1	4	9
-1	5	-51	-25	1	10	-28	-4
5	27	17	4	-1	-5	-28	-3
-3	-9	-13	-4	0	1	-31	-4
16	21	21	13	14	33	-5	17
9	9	-13	-2	1	1	-20	7
3	0	8	-1	-2	-2	-30	-2
-19	-20	17	4	-15	-43	-16	-32
15	7	-10	-4	-2	5	-25	9
-4	2	15	8	3	-1	-35	-1
-6	-31	-15	-15	-20	-34	-42	-1
2	-2	-4	-4	-2	-6	-11	-2
1	3	6	0	-3	1	-31	-9
1	1	-7	-2	-1	2	-26	7
6	16	10	2	1	-2	-6	-2
6	16	10	2	1	-2	-6	-2
-6	-2	-5	10	6	-1	14	-7
-3	-12	1	0	-1	1	-33	3
-3	-12	1	0	-1	1	-33	3
-17	-4	-6	-4	-7	-2	-21	-8
-13	-13	-2	2	-1	3	-20	-2
-3	9	7	0	0	-1	-32	-5
9	-1	-13	-8	-1	-3	6	5
6	-1	-6	-3	3	3	26	3
-4	-5	-7	-4	-5	1	-43	3
4	-7	-1	0	-3	-4	-23	4
-2	-5	-10	0	3	-2	-12	2
-18	3	3	3	1	3	-34	-10
-2	-5	-3	-2	-6	-4	-38	4
-2	-24	-1	6	1	-2	-12	1
5	12	6	5	1	4	-37	-6
-3	-1	0	0	-3	-4	-37	-1
0	16	8	-7	-8	-2	-44	-11
10	8	0	1	-2	-1	-45	4
8	1	0	0	0	0	-37	2
11	15	2	6	-1	-4	-31	2
4	-6	-2	-2	0	0	-5	-2
-12	-6	-4	1	-3	-6	-32	-9
-16	-17	2	4	6	4	30	-3
4	-8	-4	0	-6	-5	-31	2
26	3	1	2	2	2	1	7
3	21	6	1	-3	-1	-32	6
-15	-27	13	13	6	-1	-17	0
-1	-7	-15	-10	-3	-4	0	-6
-9	-22	-13	-4	-6	-2	-49	-4
-2	3	-5	-5	0	-1	28	-3
-10	-14	3	1	-2	1	-33	5
0	7	5	3	0	-8	-20	-7
1	1	0	-4	-3	1	-22	2
1	1	0	-4	-3	1	-22	2
2	3	-4	-4	-1	-1	-16	6
-3	-7	18	9	0	-2	-59	-2
16	10	-10	-3	2	3	-19	3
10	9	7	9	1	-1	-34	2
19	19	2	2	0	2	-38	-1
-6	-11	-4	-10	-8	-6	-25	0
13	1	-55	-30	-3	7	-10	1
13	1	-55	-30	-3	7	-10	1
-33	-28	17	7	5	0	-42	-13
5	-9	-69	-27	-4	5	-33	2
-3	-8	-7	0	-2	2	-31	10
8	14	9	-2	-2	-2	-50	4
-34	-12	16	10	1	2	-35	-2
-34	-12	16	10	1	2	-35	-2
11	2	-21	-2	4	1	-37	6
-29	3	66	26	2	-9	-40	1
3	5	1	-1	-2	1	-21	-6
21	18	-4	-5	-3	6	-48	12
9	2	4	7	-3	-12	-2	3
-27	-34	-20	-9	2	4	4	-6
5	-5	-19	-4	-7	-9	-14	0
41	40	40	8	4	7	-17	5
5	-9	-20	-10	-9	-8	-45	9
-13	-2	2	-3	0	-9	-14	-17
15	5	-18	5	6	5	-16	14
15	5	-18	5	6	5	-16	14
7	11	17	24	14	4	-20	1
7	11	17	24	14	4	-20	1
4	6	27	11	1	1	4	8
4	6	27	11	1	1	4	8
-8	-33	-70	-46	-13	-5	-19	-3
-2	8	19	29	13	-3	-9	1
-1	-9	6	-1	-12	-6	-28	2
-3	9	15	-7	4	7	-39	1
-6	6	12	13	12	-3	-16	-35
16	0	-8	-4	-8	4	-17	10
-2	1	13	11	0	0	-8	14
11	19	16	2	3	8	-13	12
13	4	17	-3	-4	-1	-33	-4
32	7	-10	14	5	-1	28	15
32	7	-10	14	5	-1	28	15
-17	-21	-21	-22	-17	-8	-32	-9
0	8	14	19	5	-3	-29	-3
-8	-13	-34	-34	-14	4	-39	3
-21	-3	-1	-12	-3	-9	-48	-5
-23	-9	5	6	6	2	9	-24
-23	-9	5	6	6	2	9	-24
-17	-30	-28	-29	-8	4	-28	5
-7	10	22	20	3	2	-40	4
3	-15	-28	-16	-13	10	-49	-6
14	13	15	23	13	-1	18	4
14	13	15	23	13	-1	18	4
6	-7	-35	-27	-7	2	-35	-6
-2	27	59	19	2	-5	14	-13
-44	-9	25	25	7	-1	-49	-28
-8	-10	-31	-16	-14	-7	-39	0
7	8	29	17	15	10	0	4
6	14	-12	4	2	1	-16	1
10	-16	-47	-28	11	-4	-13	14
0	-32	-57	-40	-30	-11	-34	5
-4	-14	-20	3	14	2	-24	0
-2	-1	-6	6	-2	-3	-2	-6
-1	-30	-65	-47	-31	-4	-36	5
5	6	1	0	-7	-1	-27	7
13	19	19	14	9	-1	-38	-3
13	19	19	14	9	-1	-38	-3
4	-4	11	30	35	10	16	7
4	-4	11	30	35	10	16	7
-16	-14	3	-25	-22	-3	-34	-6
-16	-14	3	-25	-22	-3	-34	-6
2	3	9	-29	-27	-3	-52	-5
2	3	10	15	21	4	-25	5
4	18	28	10	-3	-3	-13	-2
-4	20	52	14	-11	-2	-37	-6
7	4	-5	7	6	3	-38	0
7	4	-5	7	6	3	-38	0
4	-6	-26	-8	-8	-2	-56	9
4	-6	-26	-8	-8	-2	-56	9
-1	4	13	-8	-1	0	-16	8
-1	4	13	-8	-1	0	-16	8
1	1	-9	5	-3	-2	-32	-2
11	0	28	9	-3	1	-48	6
-12	-13	-37	-15	-4	-1	-37	7
16	18	38	20	0	-1	-21	1
24	0	-25	-1	4	4	-42	-2
24	0	-25	-1	4	4	-42	-2
-17	-1	-12	-2	-3	-2	-41	-4
-9	-2	-11	-10	-2	2	-7	3
-13	-14	-16	0	3	-1	-10	8
-13	-14	-16	0	3	-1	-10	8
16	30	15	1	-4	3	-25	20
-74	-44	-15	-8	-11	-5	-38	-19
3	-16	-19	-10	-10	-21	-30	15
3	-16	-19	-10	-10	-21	-30	15
-24	39	16	11	18	13	-32	-11
-66	-28	-31	-16	-9	-13	-49	-81
6	-32	-37	-10	-7	-2	-26	-20
15	12	-11	-16	-13	-2	-30	-1
15	12	-11	-16	-13	-2	-30	-1
-23	-19	-2	-11	-8	-7	-29	5
-24	-22	-11	-8	-9	1	34	4
[truncated: 4,315 more rows]
