# Supplementary material for: Flexible Virtual Reality System for Neurorehabilitation and Quality of Life Improvement
Source: Sensors (Basel). 2020 Oct 23;20(21):6045. doi: 10.3390/s20216045 (PMC7672612; doi:10.3390/s20216045)
Supplement: Supplementary file 1 [file sensors-20-06045-s001.zip › S4_EMG/User5/FlexieAntebrat.txt]

0	0	0	0	0	0	0	0
0	0	0	0	0	0	0	0
-2	-1	0	0	-6	0	-7	1
0	0	0	0	-1	-1	2	1
0	-1	-1	-2	-5	0	-4	-2
-1	-2	-2	-2	4	0	6	-2
-2	-2	-2	-3	-5	-3	-5	0
-2	-2	-1	-1	-3	-1	-1	0
-1	0	1	-2	3	1	3	0
0	-2	1	-2	-7	-3	-8	0
0	0	2	1	-2	-1	-2	-1
0	1	-2	0	-7	-1	-8	-1
0	1	-2	0	-7	-1	-8	-1
-2	1	-1	-2	-1	-3	-1	-1
-2	1	-1	-2	-1	-3	-1	-1
4	3	0	0	0	-3	0	1
0	-2	0	-1	-6	-1	-5	-1
-3	-1	2	0	-2	-2	-3	-1
1	-1	1	3	-1	3	0	-1
-2	-1	0	0	-6	-2	-9	-4
-2	-1	2	-1	1	4	5	1
3	0	-2	-3	-3	2	-1	2
-1	3	-3	1	-4	-1	-4	-1
-3	0	2	-2	2	-1	3	-2
3	2	0	1	-4	2	1	4
-7	-4	19	12	8	-2	0	-2
-2	9	-3	-6	-8	-2	-12	-8
2	-2	1	-3	-5	-2	-7	3
1	2	7	9	2	-2	0	0
-3	3	24	-1	-5	1	-4	-2
2	4	19	6	-9	1	-12	1
-2	-1	-3	-2	-11	-2	-10	-3
-1	2	10	3	-7	0	-10	-2
-6	-5	-11	-5	1	0	1	-2
2	-3	-11	-3	-8	-2	-6	0
-3	-2	12	11	-3	1	-9	0
0	-4	-16	-13	-9	-2	-5	1
1	3	2	-1	-4	1	-5	1
1	1	-1	-2	4	0	6	1
-2	-3	-4	2	-5	0	-5	0
0	1	4	0	-8	-2	-8	0
3	1	8	2	1	0	4	2
-2	0	-2	-2	7	0	6	-4
0	3	-3	-2	-6	-4	-8	0
-1	-8	-10	-6	-5	4	-3	3
-3	-2	-2	2	0	-3	-1	-4
2	-3	-8	-3	1	-2	0	1
-1	8	10	-4	4	-2	2	-3
-2	-4	1	5	-1	-3	-5	1
2	-3	2	10	4	-2	1	5
8	9	5	4	1	-9	-3	0
7	10	1	-8	-2	2	3	2
-9	-3	-5	-2	-8	-6	-8	-6
-5	-5	-5	0	3	5	4	0
-4	-8	9	1	0	2	2	4
2	1	-4	0	-9	-14	-14	3
-11	-10	-24	-7	-3	-5	-11	-2
-1	-11	-45	-31	-24	-2	-1	2
-11	-17	-14	-5	-4	4	-1	-4
18	-13	-9	-3	3	8	5	5
-12	1	13	2	-3	-9	-9	-3
-8	6	1	-3	-12	-12	-20	-12
6	13	7	-6	0	-11	-13	-2
12	-7	-11	0	-2	5	0	3
-1	8	7	3	-6	8	6	5
-7	4	10	-1	-8	-6	-12	-6
1	-8	-9	-2	1	8	6	-3
4	24	36	-1	5	2	-1	0
-5	5	6	-1	0	-3	4	1
-4	-4	-2	-6	-5	3	-3	-7
2	2	2	0	-10	1	-4	2
11	6	9	-1	-4	3	-1	2
2	2	-7	-4	-3	1	4	5
-8	0	3	4	-1	-1	-10	-8
-17	-13	-9	-4	0	2	0	-6
3	2	0	0	-5	-8	-6	0
-8	-1	0	-7	-4	-5	0	-2
3	0	3	-3	-5	-2	-4	-1
-12	-1	0	-2	-1	14	7	-6
4	7	5	0	-3	3	-1	1
-2	-4	-6	-3	-10	-8	-11	-2
-10	-7	-1	0	-5	-4	-9	-4
-9	-6	0	-1	7	4	10	-1
-4	-2	-3	-2	-9	-11	-17	-4
-5	-1	3	3	-5	-3	-9	-9
-2	-3	-6	-1	2	-3	-4	-2
0	0	0	-3	-3	-2	-2	-1
-4	0	-2	-2	1	-2	-2	-1
5	-1	-2	-2	-5	-1	-1	3
-8	2	5	3	-2	-1	-6	-9
9	2	-3	1	-2	-2	-1	7
-1	-3	1	1	1	2	1	-1
0	-2	2	-2	3	4	4	1
-2	-2	0	-1	-3	1	-1	0
-24	-6	2	1	-4	-8	-19	-14
-11	-4	1	-3	-5	-3	-10	-4
3	-4	-3	3	1	1	-2	4
1	4	-4	-4	-3	1	11	1
13	4	-6	-5	-8	-11	-11	3
0	-7	-9	-8	-11	-7	-6	-4
4	-1	-2	-1	0	-4	-7	1
13	4	1	3	-1	3	0	8
-4	1	1	0	-1	2	-1	-3
11	0	1	-1	-2	1	-6	0
-16	-8	0	-2	-2	-4	-9	-6
4	2	0	-1	-4	2	5	4
-8	-4	-3	-2	0	-9	-10	-1
-2	1	-1	-1	-4	-7	-16	-5
-4	-1	-3	-3	-4	-3	3	-1
1	2	4	1	3	1	3	-1
12	5	-1	-1	4	3	11	5
-12	-1	2	-1	-5	-1	-11	-7
-11	-4	-3	1	-1	0	-6	-11
0	0	3	2	-1	0	-3	0
-4	-3	-5	-1	-4	0	-6	-1
-1	-3	0	0	-2	1	-7	-1
2	0	0	0	-4	-1	-1	1
5	5	1	-4	3	-1	6	1
-12	-5	-2	-1	2	1	1	-3
9	3	-1	-3	-5	3	-1	0
8	1	5	1	-2	1	-6	1
6	5	5	3	-1	3	3	2
-8	-2	3	1	0	-1	0	-2
-2	1	2	1	2	3	-1	0
6	3	3	-1	-5	-4	-8	0
-11	-4	-4	-2	-4	-3	-9	-9
-2	0	2	0	-4	0	3	5
-1	-2	0	1	-3	1	0	2
-2	-3	-5	-1	-4	0	-2	-2
-9	-6	-6	-3	-7	-4	-10	-5
-3	-1	-3	-2	-4	-4	-10	-1
-1	0	1	0	0	-2	-5	3
0	2	0	2	-2	2	-1	-2
-1	1	3	-3	-2	-2	-2	0
2	0	2	-1	-2	0	1	1
0	-2	-6	0	3	1	6	-2
8	2	1	-1	-2	0	-2	4
-4	-2	0	0	-1	-1	-3	1
3	1	-1	-2	3	0	6	3
-3	-3	-5	-2	-3	-4	0	-4
-1	-3	-4	-2	-4	-1	-6	1
-2	-3	-3	-3	-4	-1	-2	-1
-4	-4	0	-1	-5	0	-7	-3
9	2	1	0	3	18	16	12
-9	-1	-2	-1	-5	-20	-17	-6
4	2	6	5	4	16	9	2
-3	-1	2	2	3	1	2	1
-1	2	1	1	1	-2	4	-2
-7	-2	-3	-3	-4	3	-1	-2
-5	-2	0	-1	-3	-4	-2	0
-5	2	0	1	4	2	0	-4
4	-1	-3	-3	-6	3	-2	1
-6	-1	-3	-1	-8	-13	-9	-8
-6	-1	1	2	1	5	2	3
-2	-3	-7	-6	-8	-2	-8	-6
2	1	-3	0	-3	-5	-6	-4
-5	1	4	3	0	4	-5	-6
5	1	-3	-3	-9	-4	-6	3
-2	1	6	3	-4	2	-5	-2
-5	-3	4	5	6	-15	-7	-1
0	-3	-4	-2	-6	13	2	3
6	1	-6	-4	0	10	12	-1
-9	-10	-6	-3	-1	8	4	-3
-8	-1	3	2	0	-7	-13	-6
-7	-3	0	1	1	0	-1	-2
-2	-3	-1	-3	-3	2	1	-1
0	-3	-2	-4	-7	-6	-9	-2
-1	0	-1	-2	-3	-3	-1	-4
4	0	3	2	0	7	8	0
-2	-1	0	0	-1	-4	-7	-1
3	5	4	1	2	5	4	2
6	1	0	-2	0	1	5	4
-3	-3	-4	-2	-3	-8	-5	-4
2	0	1	-1	-8	4	-2	3
2	3	-1	-1	-8	1	-8	0
-8	-5	0	-2	2	7	9	-3
-1	-2	-1	-3	1	2	5	-1
-1	0	1	-1	-4	-3	-6	-2
-8	-5	3	3	3	8	5	1
-2	-1	0	1	-7	-9	-12	-2
0	-1	-5	-4	-8	-8	-12	-2
-1	-5	-4	0	0	5	1	4
0	0	-6	-3	-9	-3	-7	-5
-1	1	1	-1	-7	-4	-8	-7
-5	-1	-3	-1	-5	-6	-5	-3
2	1	2	2	-3	-1	-3	3
0	2	2	2	-7	-3	-7	-2
6	5	4	4	3	-6	4	0
4	1	-2	-4	-9	-6	-10	1
2	0	-4	-4	3	1	5	1
-6	-4	-1	-3	-4	-3	-6	-5
-1	0	1	-1	-2	3	0	4
-6	-6	-4	-5	-4	-1	-3	-3
-1	2	1	0	2	2	4	-1
-8	-2	-2	0	0	-1	-6	-6
1	2	8	3	-3	2	-2	4
-3	-3	-4	-4	-2	-17	-14	-4
3	0	1	0	-1	-7	-2	4
2	0	-3	-1	-3	1	-5	1
0	-3	-3	-1	-5	5	-1	3
3	2	2	1	-1	-1	-1	0
2	-2	-4	-3	-6	-5	-5	4
0	-1	-5	-2	-2	-1	-5	1
-3	-1	2	3	-3	1	-2	-1
2	-2	-2	-1	3	1	-1	-1
-2	-1	-5	-1	-1	-4	-6	-3
2	-1	-1	-1	3	-2	2	1
3	1	-1	-3	-7	-7	-7	1
-9	-2	2	3	8	7	8	-4
-2	0	-3	-1	-6	-4	-5	-6
-5	-4	0	-2	-2	4	-2	-1
-3	-3	4	1	-1	4	-3	-2
0	2	2	2	-4	-2	-6	2
2	-3	-6	-3	-6	-17	-15	-6
-2	0	-5	-3	-9	-4	-12	0
-5	-5	0	0	5	-5	3	-3
-14	-11	-4	-1	-5	-3	-13	-8
1	0	-2	0	1	-8	1	0
6	1	1	-1	-5	5	-1	3
-5	-2	1	-1	-2	4	0	0
0	-2	1	-1	-2	4	-1	0
-8	-2	-3	-1	-7	-15	-17	-8
2	0	4	-1	4	6	3	3
0	1	3	0	-2	7	1	-1
2	1	-2	-2	0	2	0	1
-5	-4	-3	-3	-1	-6	-3	-1
-3	-1	0	-2	4	-9	-2	-3
2	0	0	1	-3	2	-3	1
3	-1	-2	-2	-2	4	0	3
-2	-2	-2	-1	-3	2	-4	-2
-1	-1	-5	-3	-8	-10	-10	-5
-6	-3	-1	-2	-9	-8	-8	-5
5	0	-1	-1	-3	-2	0	3
1	-1	-1	0	0	6	3	1
1	0	0	0	-5	-8	-11	-1
-2	-2	-1	-1	-3	2	0	1
-3	-4	-1	-1	1	6	3	-4
1	0	-1	0	-4	-2	-7	1
2	-1	-1	-3	-4	-5	-3	3
-8	-6	-4	-4	1	1	2	-7
-1	0	1	0	-4	-7	-9	-1
0	-1	0	0	-2	-3	-5	-3
-1	-3	-2	-1	-5	-10	-5	2
-5	0	1	0	-5	-4	-5	1
0	2	5	0	2	13	7	2
-3	-2	1	-1	-3	-8	-6	-3
6	2	4	2	-2	-3	-4	5
1	-1	-2	1	3	5	7	2
-2	-3	-2	-1	-3	1	-5	-3
3	5	5	3	-1	8	1	0
-3	-5	-2	-2	-5	0	-6	0
3	-1	1	-2	-5	10	7	10
6	4	-1	0	-2	-8	-4	2
-4	0	-5	-3	-10	-7	-2	-3
-6	-3	0	-2	-3	6	-3	-6
-2	-1	0	0	7	2	-2	-1
1	-1	-1	0	-7	-9	-12	3
-3	-4	-4	-1	-5	2	-2	-4
9	2	0	-4	-10	-5	8	7
-1	-3	1	1	1	13	3	3
-1	-3	-2	-1	2	5	0	-3
-4	-2	8	2	0	6	-2	-3
3	4	2	2	-3	5	-3	3
-12	-7	-3	0	3	1	6	-3
1	1	0	2	0	-4	-4	0
-1	-2	-6	-6	-7	-9	-9	-6
6	4	6	1	3	5	-1	-3
1	4	4	2	-6	-15	1	-2
-4	-6	-11	-6	-11	-10	-11	-8
4	1	0	-1	-4	9	0	3
-11	-11	-14	-12	-10	-14	-7	-2
-3	-5	-8	-3	-8	-3	-5	-4
-7	-3	-7	2	10	1	0	-1
-7	-3	12	6	10	11	2	2
-18	-5	-7	-5	-17	-20	-12	-17
10	3	-10	4	14	4	-4	2
-4	-4	-2	-4	-1	1	-1	-1
4	-2	-3	5	9	14	3	3
3	0	-3	2	2	9	1	6
-1	-4	-4	2	-4	5	7	5
3	-2	-8	-2	8	4	10	12
11	5	4	3	3	-5	1	3
-28	-8	-1	-2	7	18	-10	-17
7	2	7	-2	-3	11	16	3
4	3	-5	-3	-15	-10	-11	-2
6	3	0	-3	-1	5	-1	1
-3	-3	1	8	1	-6	1	-1
1	2	10	0	-11	-1	-14	-1
-2	-1	2	-3	-7	8	10	-1
-2	-1	4	2	-27	-28	-13	-3
-4	-4	-3	-7	-17	-13	-12	-3
7	5	3	17	49	38	13	5
-18	-15	-20	-13	-14	-6	-10	-10
0	-3	-3	-1	7	-1	-10	5
-1	1	-3	-3	-17	-13	0	-4
-7	0	4	-11	-1	1	-5	2
10	9	7	5	-18	-19	-9	-3
8	7	8	6	-22	-20	-1	2
-38	-17	-9	12	65	72	-1	-12
17	9	9	-3	-37	-43	-1	14
-18	-7	8	-1	-27	-36	-14	-7
25	6	-10	11	11	8	9	1
1	3	11	-5	-37	-27	1	-3
2	-3	0	-2	45	34	-2	4
2	-3	0	-2	45	34	-2	4
14	5	1	10	17	8	-1	9
-22	-11	-18	-18	-28	-10	-3	-7
-2	-1	5	5	-3	-16	12	5
31	17	8	-4	-80	-76	-10	3
31	17	8	-4	-80	-76	-10	3
-13	-5	5	9	83	91	-2	16
6	-4	-5	0	1	-11	-6	2
0	-7	-17	10	74	68	-17	0
-7	-5	-1	0	-9	-14	-8	-4
-28	-13	2	3	13	21	-7	-10
-3	1	-3	-2	-6	6	-7	-2
10	4	-10	2	29	44	-3	2
-9	-2	11	-5	-53	-51	-7	-5
-1	1	8	7	14	12	2	8
-3	-3	2	-7	-20	-17	5	0
3	-2	-11	-8	-14	7	-15	0
13	6	-4	-1	-34	-24	-3	1
2	2	2	7	61	58	1	0
6	4	5	5	12	4	7	4
5	8	10	5	-7	-8	1	1
-5	-2	2	-6	-7	-2	-8	4
-5	-2	2	-6	-7	-2	-8	4
-7	-6	-8	0	-8	-14	-1	-1
6	1	-4	-1	3	14	0	5
12	8	1	15	36	31	7	3
1	0	12	-5	-22	-20	2	4
-6	-2	4	0	-17	-16	-6	-7
-3	-1	-2	2	6	20	-2	-5
8	3	5	-2	-25	-13	5	-1
-22	-14	-11	-12	-4	-11	-2	-4
1	2	1	-12	-33	-36	-12	-5
11	10	7	3	-2	9	-6	7
-3	-4	0	2	21	18	-2	1
-10	-5	3	1	9	14	-3	2
5	-2	-5	-2	-5	-1	1	1
6	-1	-2	-2	-15	-4	-7	2
-15	-4	0	-1	-2	7	-4	-10
-3	-2	-4	-2	-6	-13	-9	-7
-1	0	1	2	0	1	-6	-1
2	-2	-6	-1	-3	9	-3	-3
3	4	6	0	6	3	7	1
-6	-3	-4	-3	-5	-3	-5	-7
-9	-5	-6	-4	-3	-1	-5	-1
-8	-2	4	1	-1	2	-3	-3
2	1	0	1	-4	0	-6	-5
14	9	4	1	-3	-3	1	8
-11	-8	-8	-3	-4	3	0	-3
-4	2	2	-5	-6	1	-11	-9
3	2	0	2	-6	-6	-3	0
-7	-2	-2	0	-3	-5	-4	-4
-7	-3	0	-1	-8	-4	-11	-3
6	1	2	1	-5	-6	-4	1
-1	-1	0	5	6	17	3	-4
12	2	4	1	3	-3	2	-1
4	0	-1	0	2	1	-2	0
1	0	2	0	-5	-4	-1	3
7	1	-2	-4	-3	0	4	8
-5	-3	-4	-3	-7	-6	-4	-3
-2	-1	-1	3	5	8	5	-2
4	0	-3	-1	-5	-3	-4	3
-10	-6	-9	-5	-9	-10	-10	-11
3	3	4	-4	0	-7	-1	-1
-3	-3	-1	2	7	-2	4	2
-11	-7	3	-1	-1	3	-5	-2
-2	0	-5	0	-5	-4	-5	-2
-2	0	-5	0	-5	-4	-5	-2
5	3	2	1	6	9	9	5
8	5	2	0	-5	-1	-1	5
3	0	-1	-4	-6	-3	2	3
12	8	5	0	-4	1	-3	2
-6	-3	-1	-1	3	-2	1	-1
-9	-5	-2	-1	-3	-7	-11	-9
-5	-8	2	3	4	1	-2	1
-1	-5	-12	0	-6	-10	-6	-2
-3	1	1	-2	-4	0	0	0
-1	0	0	-4	-6	-3	-2	0
-5	-8	-9	-4	-1	-4	2	-2
7	4	-2	1	-3	-5	-4	2
-3	0	1	2	-1	2	-3	-3
-6	-2	3	1	6	2	11	1
-1	-5	-6	-3	-5	-6	-4	1
0	-1	-1	2	-4	-13	-6	1
1	-3	5	-1	-2	3	4	4
-2	-2	1	0	6	3	5	0
0	0	2	1	1	3	-4	-1
-1	-3	-2	0	-4	-6	-6	0
6	3	4	0	-7	1	-7	2
22	9	4	5	0	4	-2	5
-11	-3	-4	-3	-4	1	-4	-4
1	0	7	2	1	-1	1	2
26	14	5	-2	-3	3	1	6
-17	-2	-10	-4	-10	-11	-9	-6
10	0	5	-1	-5	3	2	9
4	3	4	-1	-3	1	-4	0
-6	-4	-9	-2	-11	-8	-8	-4
10	5	6	3	-3	-2	-7	6
-9	-13	0	-1	-3	-3	-4	-2
23	5	1	-2	-4	0	0	6
-2	-3	1	1	-5	-1	-6	-1
-1	0	0	-2	-1	8	1	-1
-4	-1	-2	2	1	-2	2	3
15	-7	1	1	2	-2	-4	1
9	5	3	-2	-10	0	-7	3
2	1	-1	2	-3	2	-8	-3
-7	-1	-6	-5	-6	-5	-5	-5
3	8	1	-1	-8	-3	-6	-5
-1	0	-2	-5	-10	-1	-7	-2
3	4	-2	0	-4	-8	-11	-2
3	-2	1	-2	3	3	5	0
-27	-6	-4	-2	2	-6	0	-9
11	-1	3	-1	-5	-6	-3	-2
4	1	-3	-2	1	-2	1	-4
7	1	-3	1	-7	-13	-12	2
5	3	1	-2	-5	2	-4	-2
-5	-2	-5	0	-4	-4	-3	-1
-11	-1	3	-1	-2	8	1	3
-1	1	8	0	0	8	1	0
-2	1	2	-1	1	18	7	-3
1	-2	1	1	2	3	3	-2
-1	5	0	1	-5	-5	-3	1
1	1	5	1	1	4	1	-4
-10	-9	-4	-1	-6	-10	-13	-4
-3	-4	-3	0	-6	-28	-17	-1
-10	-5	-12	-3	-9	-10	-14	-6
-1	-1	-2	-3	-4	-1	-3	1
-3	-4	-2	-2	-3	3	-3	-4
2	-2	-2	2	8	3	8	1
9	2	2	2	-3	3	-4	3
-3	0	-1	-1	1	0	1	-3
-4	-3	-6	-3	-7	-13	-6	-3
10	6	7	2	0	11	-1	6
2	-2	0	-1	-4	5	-5	-2
3	1	6	2	5	16	6	7
5	2	-1	0	9	11	12	1
-4	-1	-3	0	-6	-9	-8	1
0	-4	-3	-3	-4	4	-2	1
-5	-1	-1	0	4	-2	3	-4
-3	-3	-4	-2	-2	-10	-1	2
2	0	-2	-1	-10	-12	-12	1
2	-1	2	1	3	-1	4	-4
-7	-3	-1	-1	-3	-5	-4	-1
7	6	4	0	-2	12	2	1
4	-1	1	1	-10	-5	-5	0
2	2	0	0	6	6	9	4
1	0	0	-2	-3	0	-5	-1
-5	-2	-2	2	1	2	2	-4
-2	-1	-1	0	-3	1	-4	0
-2	-1	-2	-1	-9	1	-10	-5
1	0	-2	-2	-10	-1	-7	-2
3	0	-2	-2	-4	-5	-3	-1
-8	-2	-1	-1	-3	5	-6	-3
-3	-2	-3	-3	-10	-7	-11	-2
1	-1	2	0	0	5	2	1
1	-2	-2	1	1	4	-1	-1
-1	0	0	0	-3	10	1	0
-5	-3	0	-2	-3	0	-4	-1
-7	-3	1	0	-4	-1	-8	-3
2	2	-1	-2	-4	-1	-4	2
0	0	-3	-1	-2	-8	-4	-3
-9	-7	-7	0	-5	-4	-6	-4
4	1	0	-2	-3	0	1	0
-1	0	0	-1	-1	1	-2	-2
4	-1	-5	-1	0	-2	2	2
0	-1	-3	-1	1	1	0	1
6	2	-1	0	-2	3	2	4
7	1	-1	0	2	-1	4	4
1	0	-1	-2	-2	-3	-6	-6
0	0	-2	-1	-6	-4	-3	-1
-4	-3	1	-2	-3	0	5	2
-2	1	3	0	-1	3	-4	-5
-3	-2	-3	-2	-3	-7	-5	-2
1	0	2	2	6	-1	5	-1
-2	-2	-2	-2	-4	2	-3	-1
0	-2	0	-2	1	0	-3	2
-1	0	-3	-2	-4	3	-5	-4
-6	1	-1	-1	-2	-3	0	-4
0	-2	2	-1	-2	-1	-3	-4
3	1	-1	1	-2	-6	-3	2
0	0	-1	0	-5	-2	-5	0
1	2	-1	-2	2	-4	-4	-3
0	-1	-2	0	-5	-8	-6	-2
-4	-2	-1	-1	-2	0	-2	-1
0	-1	-1	-3	-7	-7	-4	-2
-1	-3	-4	0	-3	-4	-3	-4
-4	-1	4	1	0	8	-1	1
-7	-3	2	2	2	8	4	1
-3	-1	2	-1	1	5	-1	0
-8	-3	0	-1	-3	0	-4	-1
2	-1	-3	-2	-3	-1	-3	-1
-4	2	1	0	-2	1	-4	-5
2	1	0	0	-4	1	-5	-1
-6	-1	7	1	0	8	-4	1
2	1	0	0	4	0	2	1
-1	-2	-3	-2	-5	-2	-3	-1
-1	-1	-1	0	1	-1	0	-2
3	-1	2	-1	-1	7	1	1
0	-1	2	0	-2	2	-2	0
-4	-2	-2	-3	-3	0	-3	-1
0	1	3	1	-2	1	-2	2
-10	-5	-2	-1	-3	4	-5	-2
4	1	3	-1	2	-5	1	-3
2	-2	-2	0	4	1	2	-1
3	3	-1	-1	4	3	4	-3
-2	-1	-1	-1	8	2	7	-1
-5	-1	0	1	-3	0	-3	-1
-8	-2	-1	-1	-1	2	-3	-1
7	3	-1	1	-4	0	-9	1
2	-1	-2	-2	-6	-5	-7	-1
4	2	-1	-1	-2	5	0	3
-4	-3	-3	-1	-3	-5	-6	-5
6	0	-2	-1	-1	-12	-1	1
-13	-2	0	0	-1	5	-5	-10
1	0	-3	-1	-3	2	0	-4
1	2	-1	-2	-4	-1	0	0
-3	-3	-2	-1	-6	-11	-10	-2
-2	-1	0	-2	-5	-1	-7	-2
-8	-2	-3	-3	-6	2	-3	-6
1	0	-5	-2	-6	-7	-2	2
-8	-3	-3	0	-1	-9	-6	-3
0	1	-2	-1	-4	-17	-9	0
-6	-2	1	0	-1	6	3	-2
-2	-4	3	-2	0	18	1	-1
-12	-2	-4	-3	-6	-11	-11	-8
-7	-3	-3	-2	-8	-8	-10	-3
11	3	3	2	-1	-1	1	6
3	2	6	1	-1	16	12	7
-2	-1	1	0	5	-3	1	6
5	0	-4	-5	-9	-13	-8	-2
12	0	-3	1	6	5	3	7
5	4	5	2	1	12	13	-2
-6	-1	2	0	-5	-8	-4	-2
-8	-1	0	5	6	2	-6	-4
4	-3	-6	1	4	-3	-9	2
2	1	-6	-4	-9	-11	1	4
2	2	-3	2	5	-2	9	2
0	0	4	2	15	35	1	-6
4	0	-6	-5	-18	-20	-11	-10
6	7	7	1	10	25	1	1
-2	-6	-10	-2	1	3	-12	-1
-14	-7	-4	2	2	-19	-9	-10
0	0	0	-1	-1	-18	-3	-3
12	3	0	-3	-17	-14	2	7
3	3	7	4	8	1	8	-2
14	6	6	-3	-2	15	11	4
-6	1	1	-5	-7	-10	-9	-4
-4	-4	-13	-17	-69	-63	-15	-7
2	6	10	4	-2	-17	-12	-4
1	-4	-13	0	35	29	10	0
3	-2	-6	-3	-26	-28	-9	-3
-32	-11	14	15	75	73	-6	-2
-4	3	14	-9	-80	-73	-6	-3
20	4	-20	-25	-35	-23	-12	-1
4	2	-1	-5	-32	-26	-1	-4
-9	-3	0	0	-16	0	-12	-7
10	4	1	1	-26	-5	11	11
-1	2	-7	3	58	59	3	1
-6	-4	-5	-10	-1	5	-15	-2
-14	-3	19	14	29	18	26	2
24	5	-2	-7	-22	-23	4	7
12	8	9	0	-36	-30	-2	5
6	2	6	0	-28	-36	-2	-1
15	4	-7	-5	17	17	13	6
-6	-6	-12	8	48	29	-11	1
27	8	-18	-13	-17	-41	-8	2
-8	-8	-2	19	82	84	6	9
-37	-14	13	-6	-20	-2	8	-8
-8	-2	0	-6	-12	-7	-12	-6
6	0	-9	-3	-7	11	-7	-2
12	9	-1	-7	-16	-25	-3	4
-18	-5	-2	16	78	76	-17	-4
-6	-3	10	-3	-21	-14	9	2
-2	-1	-2	-5	-33	-35	-7	-3
-2	-1	-2	-5	-33	-35	-7	-3
3	0	-2	2	32	45	0	4
6	2	6	6	-10	-20	-5	2
-4	-2	6	4	15	18	1	2
16	9	8	-3	-39	-38	-9	4
10	3	-4	-9	-9	0	-3	0
1	1	0	-1	-9	-1	-3	2
-5	-6	-3	-7	-21	-18	-11	2
0	-1	-7	-3	-3	5	-3	-2
4	0	2	-6	-14	-12	-5	3
10	3	-1	4	10	5	4	7
-11	-2	5	0	-12	-2	-2	-5
2	2	-2	0	-1	3	0	0
7	4	3	2	5	6	-2	4
-3	0	0	2	7	-5	7	-8
-6	-4	-4	-4	-6	-5	-8	-2
4	3	2	3	-5	-1	1	2
-1	2	2	-2	-4	-10	-5	-4
-6	-3	-2	-1	-8	-4	-3	0
-1	-3	-1	-2	4	1	4	0
-7	-7	-4	-3	-2	-8	-3	-1
2	0	1	1	-1	-6	0	2
1	1	2	1	-6	2	-11	-6
-8	-5	-4	-4	-9	-11	-20	-9
6	3	2	2	-8	9	-5	5
3	2	1	-1	0	10	4	3
3	4	3	1	7	0	6	0
-2	-1	-2	-2	-3	-2	-2	1
-2	-5	-2	-2	-8	-2	-8	1
0	2	3	3	6	6	4	-1
3	3	5	0	-5	5	-3	8
-9	-4	-2	0	-4	-3	-3	-3
1	3	-1	1	-4	-1	-15	-2
-2	-5	-3	1	-3	3	-6	-3
8	6	3	-2	-8	0	-2	0
-13	-7	-4	-4	-4	-4	-3	-6
-12	-6	-1	2	-1	7	2	-4
-4	-3	2	-3	0	17	9	2
-4	-1	7	3	-1	-4	-5	-3
-1	-5	-9	-7	-2	-9	-6	-3
-3	0	5	2	1	0	3	-1
1	-3	-4	-2	-4	4	-2	-3
0	3	7	0	2	1	4	2
-3	-7	-4	-2	-4	1	9	4
7	5	4	1	0	9	2	0
-9	-5	-5	-1	-6	0	2	-3
0	4	0	0	-2	-3	1	0
0	2	3	-1	-1	-2	-5	0
-3	-2	-2	-3	-6	-5	-6	-2
16	4	-1	-1	0	3	-5	2
2	2	0	0	-1	1	-1	1
-11	1	6	3	3	14	7	0
-8	-5	-2	-4	-1	-3	-4	-4
-21	-12	-4	1	5	0	-2	-5
4	2	-4	-1	-6	1	-4	2
-2	0	-2	-2	-5	-9	-1	-2
2	-4	-5	-4	2	-4	4	0
-3	-3	-1	0	-6	-7	-9	-3
-14	-5	-1	-1	2	-8	-2	-4
4	1	-5	-3	-2	-3	-8	-5
4	-2	-6	0	-5	-2	-4	-2
1	-2	-1	1	-4	-4	-6	-1
-4	-1	2	-1	-4	2	-7	0
0	4	-1	-1	5	1	4	3
-6	-3	-1	-1	-7	-3	-4	-3
4	1	-4	-2	-6	-2	-6	-1
-2	-1	-4	0	2	-5	2	-1
4	2	0	-1	-3	1	-5	-1
-4	-1	-1	-1	-5	-3	-5	-2
-4	-2	1	-1	-4	0	-4	1
3	2	-2	0	-5	1	-6	-4
7	0	-3	-2	5	-1	4	3
2	0	-1	0	-5	1	-8	1
3	0	2	-1	-4	-1	-6	-1
3	2	0	1	-3	1	0	0
6	3	5	1	-2	3	-1	4
1	1	0	-1	-4	-1	-3	2
3	-1	0	0	-1	2	-2	0
-4	-3	0	1	-3	-1	-2	-3
-4	-1	0	-3	-3	-3	-2	-3
-8	-5	-2	-1	-2	2	4	-4
2	0	0	1	2	7	9	3
5	2	-1	-2	-7	-5	-8	5
-4	-2	1	2	-3	4	-1	-4
-1	-1	0	0	-3	-1	-3	0
3	-1	1	0	0	6	3	1
-2	-3	-1	0	-5	-3	-3	-1
6	3	1	-1	-3	-3	1	2
-8	0	-3	-3	-4	4	2	-2
-2	-1	-1	-2	-5	4	-3	-2
3	-1	-1	-1	0	-4	-1	-1
4	2	0	0	-7	-6	-6	-1
7	4	-3	-1	-2	4	-2	0
3	3	0	-3	-1	5	2	1
0	1	2	0	2	7	4	3
1	-1	-1	-2	-3	-2	-6	-3
3	1	1	0	2	3	7	5
0	0	0	-2	-8	0	-7	0
-1	1	-1	-1	-4	-10	-9	2
-1	-1	3	-2	-6	5	-2	1
-3	-3	2	-2	-3	3	-3	2
8	4	1	-1	1	-2	1	2
4	1	-4	-3	-4	-7	-2	2
-3	-2	0	2	4	-2	-3	-3
-2	1	0	2	0	7	3	1
2	0	0	-1	5	6	8	-2
-5	-2	-2	-3	-9	-6	-15	-5
-3	-1	0	-1	-2	3	2	-2
-6	-2	-1	-1	-3	-8	-6	0
1	-1	1	-2	-1	1	2	0
10	3	-1	-3	-10	-3	-7	3
7	1	0	1	1	-5	-2	2
-3	-3	0	1	-1	8	0	-4
3	2	-1	-1	1	-1	3	-1
-1	1	-4	-3	1	0	1	-8
1	0	2	-1	-3	-1	-4	3
-5	-2	-4	-1	-5	-2	-8	-4
-2	-1	-3	-1	-7	-9	-13	-3
-2	-1	0	0	3	6	8	0
-6	-3	2	0	5	3	3	-3
-6	-2	0	-1	3	0	5	-1
-4	-2	0	-2	-4	2	1	-1
-10	-4	-6	-2	3	-2	2	-7
3	3	-1	-1	-3	3	1	1
0	-2	-2	0	-3	5	-1	-4
-1	1	-1	-1	-3	-5	-2	-5
-2	-3	0	-1	-2	0	-5	0
-6	-5	-3	-3	-1	0	2	-5
0	0	0	-1	-1	10	3	2
1	-3	-4	-2	1	0	-2	0
-3	-1	-1	0	-1	2	-1	-1
-1	-2	-1	3	1	-5	-2	-1
4	1	3	-1	-5	3	-3	-1
-3	0	3	0	-2	6	-1	-1
0	-1	-1	0	-4	-2	-6	-1
-8	-2	-1	-2	-3	-4	0	-2
-3	-1	-1	-1	0	0	-3	-2
4	2	-2	0	-1	1	0	0
9	3	1	0	0	5	3	3
0	3	1	1	-3	8	1	0
-7	-3	-2	-1	-4	0	-3	-3
2	1	0	-1	-4	-6	-4	-3
0	-1	-1	0	0	3	-1	-1
1	2	0	-2	-7	0	-5	0
-8	-5	-3	-2	-8	-11	-13	-3
3	0	1	0	-1	3	1	0
2	0	-1	0	-2	4	0	2
3	2	3	0	1	4	3	1
-3	-2	-3	-2	-9	-15	-12	-4
-6	-1	1	-1	-2	-2	-4	-2
-2	-2	0	-1	-7	-2	-4	-3
-1	-2	-4	-1	-2	-16	-6	-2
4	1	-2	-1	3	4	5	2
-5	-6	-5	-5	-8	-4	-8	-1
-5	-2	-2	1	4	-5	0	-7
-1	-2	-1	-1	-5	-7	-8	-2
5	4	1	-1	-5	0	-4	0
6	2	2	-2	-4	2	-5	1
-6	-4	2	-2	-3	3	-4	0
-8	-2	-1	-3	-4	2	-4	-2
-3	-1	-1	-2	-10	-15	-13	-2
5	-1	-2	-2	-7	-8	-7	0
-6	-2	-2	0	-6	0	-7	-2
-3	-2	-1	-2	-8	-16	-12	-5
-3	-1	1	-1	-4	1	-4	1
3	2	1	0	-2	0	-1	1
2	0	0	1	-6	-3	-2	1
4	-2	-5	-4	-7	-5	-7	0
0	0	-1	0	1	-3	2	-3
-4	-2	-1	-1	-2	8	-1	-1
-1	-1	-2	-2	-4	-3	-7	-2
4	-1	-2	0	-6	-2	-4	5
-2	-1	0	-1	-5	-4	-7	-3
1	1	0	-1	1	-4	0	-1
-3	-2	-3	0	-6	-6	-12	-2
2	2	1	0	-6	2	-4	0
2	-1	-1	-2	-8	-4	-7	2
3	0	-1	-1	-1	0	0	0
-1	0	1	0	1	3	0	-3
-2	-1	0	0	0	-2	-4	-2
9	3	-1	0	-5	-3	-5	1
-1	-4	-2	-2	1	5	6	0
0	3	-1	0	-4	2	-6	-1
0	-5	-4	-1	-3	-4	-8	-2
-4	0	-4	-1	-8	-5	-9	-4
0	0	-2	-3	-5	-2	-5	-1
-2	1	-2	-2	2	3	4	-3
3	1	1	-1	5	2	7	0
2	1	2	0	6	2	10	0
1	-2	-2	1	4	-4	2	1
8	4	2	1	2	5	6	6
-4	-1	-1	-2	-9	-4	-7	0
0	-1	1	0	-3	-1	-1	0
-6	-1	-2	-2	-6	0	-6	-5
-8	-2	-2	-2	-4	2	-3	-1
7	3	2	1	1	-1	4	2
1	0	-2	-2	-5	-4	-3	-1
-4	-4	-3	0	0	1	1	-4
3	2	0	-1	-7	-2	-6	0
0	-1	-3	-1	-5	-2	-7	-1
0	-3	-2	-2	-4	-5	-12	-1
-2	1	1	-1	-2	9	2	-1
-8	-3	-1	2	0	-7	-3	-2
-3	-2	-2	-1	10	-4	10	-1
9	3	-4	-2	7	7	6	1
3	2	0	1	7	-8	1	-1
-6	-1	6	1	5	6	7	-2
-8	-9	-2	-6	-5	13	6	-4
-4	-2	2	-1	-6	-1	-3	0
0	3	9	4	0	8	3	0
2	0	-6	-5	-4	-1	2	0
-8	-9	-7	-2	0	-3	-2	-4
9	5	5	0	-2	2	-3	-2
-14	-6	3	3	7	0	3	-4
-6	-5	-4	-1	-3	-17	-7	-2
-5	-4	0	1	-6	2	-8	-1
4	4	-1	-1	-1	-3	2	0
-17	-6	0	0	-6	-1	-12	-5
-2	0	2	2	-2	-10	-19	-7
-6	3	-5	-1	-4	2	-7	-7
8	5	4	1	1	-2	2	4
10	1	-4	-2	1	2	10	5
6	-2	-3	0	5	11	6	-1
4	1	-5	-2	0	-9	-3	-2
6	2	2	0	-6	0	-2	2
-2	0	1	-2	-4	-7	-8	1
-6	-4	-3	-2	-7	-4	-8	-3
-1	2	4	0	-4	5	-1	-1
-3	-4	-5	-2	-5	-9	-8	-3
7	4	0	-3	-5	-1	-1	2
4	1	-1	-3	2	-3	4	0
4	0	1	0	3	2	-1	0
-2	-1	-2	0	1	2	1	-1
-2	1	2	0	-3	-12	-6	-3
11	5	-3	0	-3	-2	-4	0
6	4	3	0	-3	1	-3	2
-3	-3	1	0	-2	4	-5	-2
2	0	-4	-3	-5	-1	-1	0
-5	-4	-4	-1	0	1	1	-1
-5	0	3	3	-3	-1	-6	-1
9	2	0	0	-5	-8	-8	1
-2	-2	2	-1	1	6	2	1
-2	-3	-2	-1	-6	-2	-6	-1
-1	-1	0	0	-2	0	-5	-1
-5	-3	0	-2	-5	-7	-8	-2
-15	-9	1	0	-4	2	-8	-4
6	2	-5	0	-1	-11	0	0
6	2	-5	0	-1	-11	0	0
6	-1	-5	-3	-8	-10	-12	5
-4	0	4	0	5	3	6	-1
-7	-5	-6	-2	1	-7	0	-3
3	3	3	0	-4	-4	-6	0
1	-1	2	1	8	9	10	1
-1	-1	2	-2	-7	6	-3	0
5	-1	-6	-4	-9	-12	-10	0
9	1	-2	-2	-3	2	-1	-1
-1	0	-2	-1	-6	-9	-5	-1
-2	-1	0	0	5	3	5	-1
3	-1	-2	-3	-7	0	-3	1
4	0	1	-1	-8	3	-7	0
-1	-2	-2	2	5	-1	6	1
-1	-1	-1	0	-4	0	-7	-1
0	-1	-2	-2	-7	0	-6	-4
1	3	-2	-1	-3	1	-5	0
-4	-1	-1	-2	-7	-2	-7	-1
1	-1	1	-1	-2	6	2	0
3	2	1	0	-4	3	-2	2
0	-1	-3	-2	-7	-10	-11	-3
2	2	0	1	5	0	7	1
-3	1	0	1	-1	2	-3	-1
1	1	0	0	-2	0	-2	-1
1	-2	0	0	7	8	8	-1
3	2	0	2	12	8	14	1
-6	-2	-1	-3	-8	-11	-10	-1
3	-1	1	1	-1	8	7	2
2	2	1	0	-4	1	-6	-1
-2	-1	0	0	0	2	-2	-6
-2	-3	-2	-1	-1	-1	-2	1
-7	-4	-4	-1	-8	1	-3	2
1	-1	-1	-1	-5	-9	-9	0
0	-1	2	-1	-4	1	-5	0
1	3	0	-1	-4	-3	-6	-2
-12	-7	-2	-3	-4	-4	-5	-5
4	0	1	-1	-4	1	-1	-1
1	0	1	-1	-2	0	0	1
0	-1	-2	-1	3	-3	2	0
-3	-4	1	-2	-1	3	-5	-3
-2	0	-2	0	-5	-9	-4	0
5	1	-1	0	5	2	4	1
1	2	2	-1	-1	0	-1	-1
4	3	-1	1	-3	-3	-3	1
6	4	-2	1	-6	1	-6	1
1	-1	1	-2	-7	0	-4	1
-3	-1	-3	2	4	-6	-2	-2
-3	-2	-1	-1	-7	-3	-5	-1
-1	-1	2	-3	-5	5	-6	-2
-4	-4	-4	0	3	3	2	-4
-4	-2	-2	-1	3	3	1	-2
4	0	2	0	-5	-1	-6	3
2	1	0	-2	-6	2	-6	-1
4	4	3	0	-3	4	-3	-1
-1	1	2	3	3	4	4	1
-11	-5	2	1	-1	-4	-4	-3
-6	-3	1	2	-5	5	-3	-1
2	0	-2	0	5	0	0	-4
-3	-3	-3	-1	-2	4	0	3
1	-2	-2	-1	-4	0	-3	1
-7	-1	3	0	0	-2	0	-5
-3	-2	-1	-2	-3	0	-1	-3
0	-1	-1	-2	-2	3	2	-2
-4	-3	-1	0	1	4	-2	-2
-5	-3	-5	-6	-9	0	-7	-4
-1	-2	-3	0	-6	-12	-5	-1
0	0	-1	-2	-4	2	-2	-2
-2	1	0	-1	-2	1	0	0
-4	0	1	1	-2	3	-2	-2
6	2	-3	-1	1	-4	-4	0
-23	-19	-10	-4	-1	-2	-4	-7
3	2	0	-1	1	9	1	-4
-20	-10	-1	-2	-1	4	-5	-5
6	1	-5	-4	-4	-4	-2	0
1	1	0	2	0	-3	1	2
3	1	3	3	1	7	2	0
1	-1	-1	-3	-4	-2	-2	2
-4	-2	-1	1	-1	-2	0	-3
0	2	-1	-4	-3	8	2	2
3	3	3	2	-2	2	-5	0
0	0	-1	-2	-5	-1	-4	0
2	0	0	-2	-3	1	-2	0
5	-1	-3	-2	-3	-4	3	3
4	1	2	-1	-1	2	-5	3
3	1	-1	1	-5	-3	-3	0
2	1	2	2	1	-3	4	1
-7	-3	-1	-2	0	3	4	-1
-1	-2	-2	0	-4	-3	-6	0
-1	1	1	0	7	5	7	0
-2	-1	-1	-4	0	-3	0	-1
-2	-1	0	0	3	2	3	-2
4	0	-2	-1	-5	-5	-5	1
2	1	2	0	3	-5	4	-1
-3	-2	0	1	-1	-10	-5	-4
4	3	2	0	4	1	4	0
-6	-1	0	0	-3	4	-4	-2
4	1	-3	1	0	-5	3	2
4	-2	-2	-1	-4	3	-1	0
0	0	1	0	-3	1	-5	2
-3	-1	2	2	-5	-3	-2	1
0	-1	-1	-1	-2	-2	-1	0
5	4	1	-2	1	-1	1	0
-6	-1	-3	0	-4	-9	-6	-3
-3	0	3	0	-3	1	-3	-1
-2	-2	-3	-2	-2	-5	0	0
3	-2	0	-2	4	9	4	0
-3	0	3	0	-2	2	-4	-2
-3	-2	-2	-3	-6	-1	-5	-2
-7	-3	-4	-1	-8	-8	-8	-7
-2	1	1	0	4	5	4	-1
-3	-1	-1	-1	-1	0	-1	-1
-6	-2	2	-2	-7	-3	-3	-1
1	0	-4	-1	-3	-2	-3	0
4	0	0	-2	-4	-1	-3	2
4	3	2	0	0	3	0	1
-7	-3	-6	-4	-8	-13	-9	-6
0	1	2	0	2	8	0	1
6	3	-1	-2	-2	-3	-2	0
-1	-2	0	-1	-8	-2	-7	1
1	0	-1	2	-4	-1	-5	1
1	-1	-1	-2	-5	2	-1	1
3	1	5	2	-2	-3	-6	-1
3	2	2	1	1	4	1	2
-5	0	3	0	0	6	0	-3
-3	-2	-3	-2	3	1	6	-2
6	3	3	2	-1	-5	-3	3
3	-1	0	-1	0	-2	1	0
8	1	-2	0	-7	-5	-9	-4
1	0	0	0	2	4	6	2
1	2	1	2	-5	1	-7	0
-2	-1	-2	-1	-6	-3	-5	-1
1	1	-1	-1	-7	1	-3	0
9	1	0	0	-4	-3	-7	2
4	0	0	0	-4	3	-4	-1
-2	-1	-3	-3	-3	5	-2	-2
-1	-1	-2	0	-3	-2	-4	-2
6	3	-1	1	-3	-1	-7	0
1	0	1	0	-2	-4	0	2
1	0	-2	-3	-7	-3	-1	1
1	1	0	1	-5	-4	-9	-2
4	0	1	0	-6	-2	-8	-2
-6	-4	-4	-2	-7	-8	-7	-4
-2	1	0	-1	-3	4	5	0
-1	0	-2	-2	-6	-9	-6	0
-2	-2	-1	1	4	3	1	0
1	-3	-5	-1	1	-8	4	-1
1	1	-2	0	-3	-5	-6	-1
6	2	1	-2	-6	1	-4	2
1	-1	-1	0	-7	0	-4	-1
3	1	-3	-3	-6	-3	-4	0
-9	-3	1	2	-5	1	-4	-2
2	2	0	1	-1	5	0	0
-6	-3	-3	-3	-7	-6	-6	-4
-4	0	1	0	0	4	-1	0
-4	-1	-3	-3	2	-3	3	1
-3	-3	-1	0	-1	3	0	-1
-7	-3	-1	-2	-1	-1	-2	-3
1	0	2	0	5	0	3	0
-4	-1	0	-2	-5	2	-6	-4
5	2	0	-1	-4	2	-1	1
1	0	0	-1	4	2	8	0
5	2	4	-1	1	4	6	2
2	-1	-5	-2	-6	-6	-3	2
0	-1	1	1	-2	2	-1	-1
0	0	1	0	0	-7	4	1
1	-2	-4	-3	3	-1	6	0
1	2	-2	-2	-6	-8	-7	2
1	1	1	0	-6	3	-6	-1
3	1	-2	-2	-8	-9	-10	-3
-3	-4	-2	-2	-4	-7	-10	-2
2	0	-1	-3	-8	-7	-7	-1
2	2	1	2	-5	1	-4	2
-5	-1	1	1	4	4	2	-1
-3	0	1	0	-5	-1	-9	-5
-1	0	0	-1	-7	-5	-5	0
1	3	1	-3	-7	-3	-7	0
-5	-3	-2	0	1	-10	-4	-4
2	0	-2	-1	-2	4	0	0
4	3	4	2	1	4	1	3
6	2	-1	0	-3	1	-3	-1
-2	-3	-2	-3	4	4	4	-4
0	-2	-1	0	-1	-2	0	3
-3	-3	1	0	1	5	2	1
1	-1	0	1	-3	4	-2	-1
-3	-2	-5	-2	-4	-6	-7	-2
4	2	1	1	-1	2	0	0
8	4	1	2	1	5	-1	3
-5	-1	2	-1	-7	2	-10	-4
3	-3	-1	-2	-7	4	-1	1
-2	-2	-1	-1	-1	-2	-2	-1
2	0	-1	0	-7	-7	-9	0
-1	-1	-1	-1	-4	1	-7	-2
-3	-2	-1	-1	2	3	3	-1
-4	-5	-1	0	4	2	1	0
-2	-3	-4	-2	-4	-1	-3	-1
-7	-6	-2	-1	-5	-4	-9	-7
2	2	1	-2	-8	-5	-6	3
3	0	1	0	-6	8	-2	1
2	-1	-1	-1	-1	3	-4	1
2	1	0	1	3	4	4	0
-2	0	0	0	3	-2	1	0
-1	-3	-1	-3	-10	1	-6	0
-10	-7	-2	-1	3	0	0	-3
3	1	1	2	-6	3	-6	1
-1	-2	1	0	2	2	0	2
1	2	-1	0	-6	-1	-8	-2
1	-1	-1	0	-4	5	-2	1
-2	-1	-1	0	-2	-3	-6	-2
-6	-1	-5	-3	-8	-10	-13	-6
5	2	3	-1	3	2	7	3
-3	1	0	-1	2	0	2	-1
-2	1	0	1	3	0	3	-1
-2	-1	1	-1	-6	-4	-9	-2
8	2	2	2	0	3	0	2
-7	-5	1	-1	-7	-7	-8	-1
7	1	1	2	1	1	1	2
-12	-5	-1	0	0	-5	-4	-4
4	-2	0	0	2	3	-1	2
-2	0	3	0	1	6	-3	-2
1	-1	-1	-3	-3	-1	0	2
3	1	2	2	-2	4	-1	0
-2	-3	-2	-3	-7	-4	-7	-3
4	0	-1	-2	-5	-3	-4	0
-2	-1	2	1	-4	1	-9	0
-4	-1	0	-2	2	1	5	0
3	1	0	1	4	2	2	3
-2	-4	-3	0	-5	-3	-6	-2
1	-2	0	-1	-3	3	-6	0
9	4	1	-1	-4	4	-2	0
7	1	0	-2	3	-1	7	3
1	2	2	-1	-1	6	0	0
-2	-1	-1	0	-2	1	-4	-1
-1	0	-1	1	1	0	4	-3
-4	-2	-4	-3	5	-1	2	-3
10	5	0	-2	-7	-6	-10	1
-3	-1	0	1	4	-1	3	0
-2	-6	-2	-4	-5	-3	-5	-1
-2	2	3	2	-3	2	-2	0
1	2	-1	-1	-6	1	-1	2
0	-4	-2	-2	-7	-6	-8	1
0	-1	-1	-1	-5	-6	-7	0
-3	0	-1	-1	-7	-3	-7	-3
0	-2	1	0	4	2	4	-1
-1	1	2	1	8	6	12	1
-2	-3	3	0	3	-1	3	-1
1	2	0	0	-5	-1	-5	1
1	2	0	0	-5	-1	-5	1
0	-3	-4	0	-2	-7	0	-1
-1	-2	-1	-4	-7	1	-8	-1
1	1	-2	-1	-5	-5	-7	0
0	-1	-3	-1	2	4	1	-1
4	1	0	0	-4	0	0	2
-1	0	0	-2	-3	-7	-6	0
3	3	1	1	-3	8	1	3
0	2	1	1	1	5	2	-1
0	1	3	1	-4	-7	-3	1
-7	-4	-1	-1	-1	-1	-2	-3
-2	0	1	0	-7	-5	-7	0
1	1	2	-1	0	3	3	1
3	4	0	-1	1	-2	-4	-2
-2	0	1	-1	-3	-3	-4	-1
-4	-4	-4	-3	-4	-1	-5	-5
-8	0	2	0	-7	3	-8	-6
-11	-9	-2	-1	1	-6	-2	-5
2	0	-1	-3	-6	-11	-10	-1
2	-1	-1	0	-7	-2	-12	0
-1	0	-1	0	-4	5	0	1
0	-1	2	-1	5	-5	4	-2
-1	3	6	0	-4	5	-5	-1
-3	-2	1	-4	-14	-10	-10	0
-3	-1	0	3	2	6	-1	2
-4	-4	-3	4	8	2	6	-2
-1	-1	0	2	-6	-7	-6	2
-7	-2	0	-1	4	1	5	-3
-7	-2	0	1	-4	-5	-7	-4
1	-2	-2	0	3	-7	-1	-1
2	1	-3	0	-5	3	-4	1
-6	-5	-5	-5	-5	-3	-4	-3
-4	-2	1	-1	-4	4	-3	0
4	0	1	-3	-7	4	-2	1
-3	-4	-2	1	5	4	6	-1
-3	-3	-3	2	-2	-1	-5	-1
-4	-4	-3	-1	3	0	4	-2
-4	-4	-1	-2	-11	-5	-14	-3
1	0	-1	-2	-1	-5	1	0
3	3	1	-3	-10	-10	-12	-2
-3	1	-3	2	7	-4	3	1
-12	-7	-3	-3	-12	-15	-14	-9
1	2	1	-1	-2	-3	-3	-5
4	2	2	1	3	5	6	2
-1	-2	-2	-2	-1	0	-1	1
-5	-2	-2	-1	-6	-3	-3	-1
-7	-6	-2	-1	-3	-3	-3	-3
2	1	-1	-3	-7	-12	-15	-2
-7	-8	-4	-5	-9	-4	-4	-4
3	1	1	1	-2	4	0	3
-1	0	0	-2	-11	-1	-16	-4
-1	-1	0	-2	-13	2	-10	0
-12	-7	-3	0	2	8	4	-2
-14	-6	2	0	-7	-7	-12	-4
2	0	-4	-2	-2	-2	-1	1
2	0	-4	-2	-2	-2	-1	1
5	0	-2	-2	-4	1	-3	1
2	1	-2	-4	-8	-5	-4	-2
-2	-2	0	0	4	-1	3	0
-1	0	0	0	-1	1	-2	0
1	-1	-2	-2	-5	-5	-10	-2
6	0	-3	0	5	3	11	3
-3	-1	-1	2	-3	0	-2	-1
-7	-2	1	1	-5	-5	-6	-2
-1	-4	-2	-2	-1	3	0	-1
2	0	-2	-2	-7	-6	-2	2
-10	-5	-2	-2	3	-4	0	-2
-10	-5	-2	-2	3	-4	0	-2
-3	-1	-1	-2	-4	-2	-5	-5
-5	-2	4	1	1	4	5	-2
5	1	-1	0	1	0	-2	-1
-5	-2	0	-1	-6	1	-5	-3
-4	-3	-2	-1	0	-2	-2	-1
11	3	-1	0	-2	-3	0	5
5	2	3	1	1	6	-4	-2
1	-1	3	1	1	5	0	1
0	-2	-3	0	-1	-6	-3	-2
-9	-7	-5	-2	-4	-9	-6	-6
-2	0	-1	-1	0	10	4	3
-2	0	1	0	-3	0	-7	-1
-6	-7	0	-3	-3	0	-3	-1
1	0	-2	-1	1	0	1	0
0	1	2	-1	0	0	-4	-4
-1	1	-1	1	-1	2	-1	2
0	0	1	1	-3	1	-3	0
-3	0	2	0	-5	0	-6	-1
-1	1	1	0	-2	-3	-3	1
-3	0	-4	-2	-7	-5	-8	-2
-1	-2	-1	-3	-7	-2	-3	-2
-6	-5	-3	-2	-1	-2	0	-2
-6	-7	-4	0	0	0	-2	0
-2	1	-1	0	-5	0	-5	-2
-2	0	-2	-2	-8	-10	-9	-5
-12	-7	0	-2	-4	-3	-6	-5
2	2	0	0	5	4	5	2
-1	-2	-3	-2	-11	-11	-8	0
2	-2	0	-1	3	5	5	2
1	-1	-1	-1	4	-7	2	-4
-2	-3	-3	-2	-4	1	-4	0
-3	1	0	-2	3	0	3	-4
-4	-2	0	-2	2	-3	-4	-3
-7	-4	-4	-2	-6	0	-6	-9
3	0	2	-1	-4	-1	-9	1
-6	-3	-1	-1	-4	-3	-4	-1
2	0	2	0	-6	5	-5	-1
4	3	5	1	-3	-2	-4	4
-4	-1	-1	-3	-4	4	-4	-3
0	-2	-3	0	-2	-3	2	0
3	2	0	1	-3	4	2	0
4	2	-1	-4	-2	-1	-5	-1
-1	0	2	0	-3	1	-5	-1
-3	-2	1	1	-2	4	-1	2
-5	-3	-3	-3	-10	-9	-6	-7
-1	1	-1	-1	-6	0	-7	-2
6	1	1	-1	-2	-3	-5	-1
2	3	1	0	-4	2	-1	-3
-4	-4	0	0	-5	-3	-6	-1
1	2	3	1	4	2	5	3
-2	1	2	0	-3	4	-1	1
7	2	-2	0	-4	-1	-6	1
-4	-2	-2	-2	-1	1	-3	0
3	1	-1	-1	-2	2	-3	2
-1	1	2	1	-3	7	-3	-1
-2	-4	-5	0	1	-19	-1	-1
-8	-4	-3	-1	0	-2	1	-2
3	1	-3	-2	-6	-9	-9	0
0	2	1	-1	4	-1	2	-3
-2	-2	-1	-1	-6	1	-7	1
-5	-4	-4	-3	-3	-3	1	1
-4	-1	2	-1	-4	0	-7	1
-2	-1	1	0	-5	1	-7	-3
1	2	3	0	-3	1	-5	-1
-5	-2	-2	0	-4	-5	-6	-6
-3	-3	1	3	-2	6	-4	-3
-4	-2	-2	-2	-5	0	-6	-2
1	0	-1	0	2	-9	-4	-5
-4	-5	-1	0	4	1	0	0
1	1	-2	-2	-4	0	-1	-1
8	3	0	-2	-2	-2	-9	1
3	0	-2	0	-3	-8	-3	2
-10	-5	-6	-3	-7	0	-4	-4
5	-1	0	0	-4	-2	-2	8
-2	-3	1	1	-2	2	-6	-1
4	1	0	-2	-8	1	-4	1
2	-1	1	0	-1	-1	-4	4
0	1	-2	-3	-5	-7	-4	1
-1	-2	-1	-1	-7	0	-4	0
-1	-2	-2	1	0	0	-3	-2
-1	0	-3	-3	-2	-7	-6	-4
-4	1	0	1	-4	-3	-2	-1
0	-2	-2	-1	-3	1	-3	1
-1	-1	0	-2	1	0	6	-1
-1	0	0	-1	-4	-1	-7	-4
-2	1	5	2	2	-5	1	-2
-3	-2	-3	-2	-8	-10	-9	-5
1	-2	-3	-1	-5	-1	-7	-1
2	-3	-2	-3	-3	0	-3	1
1	1	0	-2	-9	-5	-3	1
-1	1	3	0	-7	-5	-8	0
-3	-1	-1	0	-3	-5	1	2
1	2	1	-1	-4	1	-4	1
-5	-3	-5	-3	1	3	2	0
-8	-4	1	3	7	-2	0	-2
2	1	-2	1	5	6	6	-1
8	4	2	2	-8	-1	-8	3
-1	-1	3	0	-8	-1	-6	-1
-5	-5	-4	-4	-3	0	-2	0
-2	-1	-1	-4	1	-9	-3	1
-3	-1	2	-1	-2	0	-2	-2
-1	-1	-3	-1	-2	3	-3	-2
6	-4	-7	-1	-3	-11	-1	1
-6	-5	1	0	4	0	3	1
0	0	0	1	-6	-3	-7	0
-1	0	3	-1	-1	-1	0	1
2	1	-3	-1	-2	3	1	-1
-2	-2	-2	-3	-5	2	-4	-4
-3	-2	0	-3	1	-1	4	-4
3	1	2	-1	-6	-1	-8	-1
0	1	2	2	3	1	2	1
-9	-1	1	0	-6	0	-9	-4
-3	-4	-2	0	2	-5	-2	-2
-5	1	2	-1	-5	2	-5	-4
-1	-2	-1	-3	-1	0	-1	0
-1	1	0	-3	-3	-1	-2	-3
-1	-4	-2	3	3	7	7	7
-7	-10	-7	1	1	1	1	-1
-5	-6	-4	0	-2	-2	-3	0
-4	-1	-2	-1	-4	2	-7	-5
-3	3	-1	-8	-12	-1	-3	-3
1	-4	1	1	1	7	0	3
-5	0	2	2	-7	-9	-10	-3
-4	-5	-5	-2	-6	-7	-3	1
-3	-3	0	1	4	-1	8	-1
0	-1	-5	0	2	-6	4	1
0	0	-2	-2	-6	-7	-8	5
0	0	0	0	7	4	6	-4
-9	-4	1	-1	-5	-1	-8	-9
-1	-2	-5	-2	-7	-5	-6	-1
-6	-1	-5	-2	-7	-7	-17	-18
6	4	2	1	-3	4	-1	2
1	1	3	0	-7	2	-3	0
-6	-4	-2	-1	-7	-3	-9	-5
-5	-4	0	-1	-15	-3	-5	0
-1	-2	2	0	3	0	-5	0
-2	0	0	-1	-2	0	2	-2
0	1	2	0	-4	-4	-7	1
1	0	-3	-2	-3	-3	-1	1
5	-2	-2	1	-3	8	0	5
4	0	5	3	6	8	8	5
1	5	0	1	-3	1	-4	-3
5	4	5	3	5	4	6	4
3	3	-1	-2	-6	0	-2	1
4	3	0	-2	-1	-5	-5	-1
-1	-3	0	-1	-3	-1	-5	0
-1	0	0	1	-1	0	0	0
2	-1	-4	-3	-4	-8	-4	2
-3	-6	-3	-2	3	3	4	1
-1	1	1	-2	0	1	1	1
3	1	1	2	1	2	0	0
-3	0	-3	0	-1	-1	-7	-6
1	-1	-2	-2	-6	-9	-8	0
0	-1	-3	-2	-8	-9	-10	-5
2	0	1	0	3	-3	-1	3
7	3	-1	0	-3	3	-3	0
0	0	-1	-1	-5	-6	-4	-1
1	0	1	0	4	8	6	-1
-2	-1	1	-1	-4	2	-4	1
2	0	0	-3	-6	-1	-1	3
-3	0	2	1	3	-3	-1	-2
-3	-1	0	0	2	2	5	1
-2	-2	0	-1	-9	-1	-9	-2
-1	1	4	2	-5	-2	-10	-1
1	0	-1	-1	-6	-3	-5	1
5	2	-1	0	1	0	4	1
-3	0	2	-1	-4	-1	-7	-2
6	3	2	1	-3	5	3	3
-1	0	2	0	3	-3	2	0
2	1	0	-1	-3	-5	-3	0
-1	-1	-3	-2	-4	2	-4	-3
3	0	-1	-1	-5	1	-3	4
-3	0	3	3	-1	2	-2	-1
-4	-2	0	-1	5	4	4	-5
7	3	4	1	-1	3	-2	2
-2	-3	-7	-3	4	-3	6	-1
-1	-2	-1	-1	-7	-18	-11	-5
1	-2	-3	-1	-4	2	-9	0
2	1	1	2	5	-5	3	1
4	2	-1	0	-3	-2	-3	1
3	1	1	-3	1	0	1	1
-1	-2	-2	-2	-6	-7	-9	-3
1	-2	-4	-2	-3	-10	-10	0
4	0	0	2	-6	2	-2	2
-4	-2	-2	-4	-4	0	-1	-1
-1	2	-1	2	2	3	1	0
1	1	1	1	-1	2	0	-4
7	3	-2	-2	-3	-8	-3	-1
3	-1	-2	-1	-2	-1	1	4
3	1	2	0	-2	6	-1	0
-5	-2	-3	-1	-4	0	-5	-3
1	-2	-1	-4	-5	-4	-7	-3
-2	0	-1	1	-2	7	2	1
-5	0	3	2	-1	4	0	0
-4	-1	-1	-1	1	1	1	-6
0	2	6	2	5	2	5	0
-5	-2	-2	-3	-1	-4	0	-3
-3	0	0	0	3	8	5	-2
-2	0	0	1	-4	3	-3	-2
-2	-2	-1	-4	-7	3	-3	-3
-2	-3	1	-2	-5	3	-1	-1
-1	-1	2	3	0	5	-2	1
-12	-5	-3	-2	-6	-3	-9	-7
-1	-2	2	2	1	4	3	-3
-7	-5	-2	-3	2	-7	4	0
-4	-2	0	-1	-1	1	-5	-7
-1	-4	-3	-2	-5	-6	-10	-1
5	4	5	1	4	7	3	4
-1	-1	1	0	-5	-4	-6	2
-5	-1	1	0	-5	-1	-9	-7
2	-1	-4	-5	-8	-5	-7	0
0	0	2	0	-4	-6	-1	-1
1	-1	-5	0	0	5	6	2
-2	-1	-1	0	-5	5	-1	2
-4	-3	0	-1	-3	-2	-4	-2
-3	-1	1	0	1	0	1	-3
3	2	-1	0	-1	1	0	1
-2	-4	1	0	-1	-1	-1	0
-4	-4	-3	-3	-5	-1	-4	-2
2	1	-4	-2	-7	-17	-11	-3
3	2	0	-1	-3	3	1	3
-1	1	-1	0	-2	1	-4	-2
-1	0	0	0	-2	3	-3	-2
-7	-2	-2	1	-2	-3	8	-1
-10	-4	-3	0	4	1	-1	-9
4	-1	-3	-1	-6	-4	-6	3
0	1	-2	-1	-3	-11	-3	-3
0	-2	-2	-2	-7	-5	-6	4
-5	-2	1	-2	0	-3	0	-3
-2	0	0	-1	-5	2	-8	-1
-3	-2	-2	-3	-9	-10	-9	-4
8	4	-2	-2	1	4	7	2
1	-3	-5	-3	-7	0	-4	-2
-5	-1	0	-1	-4	-1	-7	-1
5	0	0	1	2	2	6	6
-2	0	-3	0	5	0	3	-2
-2	-1	1	-1	-7	0	-2	-1
0	0	-1	0	0	-1	2	-2
-5	-4	-1	-1	-5	4	-5	2
-7	-5	0	2	5	-5	0	-3
5	-1	-1	-2	-6	-3	2	7
-4	0	1	0	-5	-1	-7	-5
3	0	-1	-2	-4	-5	-1	1
-1	-1	-2	-1	-7	-2	-7	0
-7	-3	-2	-1	-2	-5	-4	-2
0	0	2	-2	-8	-3	-11	0
8	2	0	-3	3	2	10	5
-3	-2	-7	-4	-5	-5	0	-3
0	-2	1	1	-1	8	0	-1
3	2	0	1	-3	-1	-2	-1
5	1	1	1	0	-6	-2	-1
-7	-4	0	-2	-3	-2	-4	-2
-9	-5	-4	-1	-1	-1	-3	0
4	2	0	-1	-6	1	-8	0
0	0	0	-1	-6	8	0	3
0	-2	-3	-1	-2	-1	-1	0
5	0	0	0	-6	3	-2	1
-6	-3	-3	-1	-6	2	-10	-8
0	0	-3	-2	-3	1	-1	0
-4	-2	-1	-4	-2	-8	-2	-4
4	0	-3	-2	-7	-6	-9	2
-2	0	-2	0	-6	-2	-5	-5
-5	-1	1	-1	-1	-5	-3	-6
-9	-3	-1	-1	-5	-5	-6	-7
7	2	1	-1	-4	2	-5	4
-5	-3	1	0	-6	-4	-5	-8
0	0	-2	-3	-2	1	0	-1
1	1	-1	-1	1	-4	-2	3
-4	-3	1	-2	-3	1	-4	0
-4	-2	-2	-1	-3	1	-4	-4
1	0	-1	0	-1	-3	2	3
-1	-1	0	0	2	1	3	1
-2	1	3	1	-3	0	-2	1
0	-1	-1	-1	-2	4	1	1
0	-3	-4	-1	-2	4	-5	-5
-4	-4	-4	0	1	-4	-2	-1
0	-1	-1	0	-4	-7	-6	1
2	1	-1	-3	-6	0	-5	1
3	1	1	0	0	5	3	-3
0	-1	1	0	2	-1	6	2
-2	2	1	1	-2	7	-2	-4
-2	-1	3	1	-6	1	-5	0
-6	0	2	2	-2	-1	-7	-2
-5	-4	-3	-2	-4	-6	-7	-2
3	0	-3	0	-4	1	-7	2
4	1	1	-2	-3	4	-4	-2
5	-1	-2	-1	0	-3	2	-1
-6	-1	0	-2	-6	-3	-5	-3
2	-1	0	0	-2	0	-4	0
-6	-2	-1	-1	1	-1	0	-3
-4	-1	2	0	-3	0	-5	-1
1	-1	2	-1	-2	5	-2	1
0	-1	-2	-3	0	1	0	-1
2	2	1	-2	-8	0	-7	0
-7	-2	0	-3	-10	-8	-14	-3
3	1	1	-1	-5	-1	-6	0
6	0	2	1	0	-7	-7	3
-2	-3	0	0	-2	5	-2	0
1	-1	-2	-2	-8	-1	-1	2
-1	0	-1	2	0	-1	-5	-2
-1	-1	1	0	-3	-6	-6	-2
-4	-3	-4	-4	-6	-10	-11	-2
-2	-2	-4	-3	-2	2	-2	-2
6	2	2	-1	-2	0	-2	1
-1	0	1	2	-4	2	-2	-1
-4	-3	-3	-4	-1	1	-2	-3
-4	-3	-2	-2	0	-5	-4	-5
-1	-3	0	-1	-7	0	-7	-2
5	2	-1	1	3	2	4	2
-3	-2	-1	-1	-7	1	-5	3
-3	-1	4	2	-1	3	-4	-5
3	3	2	1	1	2	-1	3
2	-2	-2	-2	-4	4	-2	-1
-4	-3	-2	-1	-5	2	-4	-1
-1	-2	3	-2	-6	-4	-9	0
-5	0	-1	-1	-4	-4	-5	-4
3	2	-1	-3	-8	0	-8	1
0	0	-1	-1	-4	3	-3	-1
-3	-4	-2	1	2	3	4	-1
0	-1	1	-1	-5	-3	-6	1
5	1	1	0	1	7	4	2
-2	-2	0	0	0	2	-5	0
-6	-4	0	-2	2	-1	-3	0
1	2	4	2	-2	-7	-4	-1
2	3	1	0	-3	-1	-6	-1
5	-1	0	0	-1	-2	2	0
-3	-3	-2	-3	-3	-3	-3	1
-6	-7	-2	-2	-8	-2	-5	0
-2	0	-2	-3	-1	-1	-1	0
-1	-1	-4	-4	-4	-3	0	-1
1	2	-1	-1	-2	2	3	0
6	1	-1	0	-3	0	-3	3
-8	-4	-4	1	-6	-6	-9	-10
2	-2	1	0	-2	-8	-5	2
-1	-1	-2	-1	-4	-2	-3	2
0	1	0	0	-7	3	-4	1
-2	-2	-1	-2	-3	-2	-5	-2
1	-1	0	-1	-1	1	0	1
-4	-5	-3	-2	0	8	5	3
-7	-5	-3	-1	-3	0	-4	0
3	4	4	2	-1	3	-2	0
-1	0	2	0	-2	-2	-7	-4
-4	-2	-2	-1	1	-1	1	0
2	-1	-3	-1	-4	-3	-6	-5
-1	-1	3	1	-3	6	-2	3
-5	-4	-3	-3	-6	-2	-6	-3
-5	-3	-1	0	7	1	7	-3
6	2	1	2	-4	1	2	4
-6	-1	-2	-2	-4	-6	-8	-10
2	-1	0	0	1	2	3	1
2	2	-1	-1	-7	-2	-5	0
2	1	-1	1	-7	-4	-8	-1
0	0	0	-1	-2	1	-3	0
-1	-3	-2	0	4	-1	5	-2
-1	-3	-1	-3	-6	-4	-5	0
-2	2	1	-1	-7	0	-3	1
-2	-3	-2	-1	3	1	5	-6
1	-1	-1	0	-4	-2	-4	3
-1	0	5	3	-4	-1	-7	0
0	0	0	0	-3	1	-3	-3
1	-2	-3	-1	-6	0	-5	-2
-6	-2	-1	-2	-2	-1	-5	-3
-2	-1	-2	-1	-5	-4	-5	0
5	-1	2	3	-2	-6	-7	3
-4	-2	1	-1	3	8	5	0
0	0	0	-2	-3	-4	-7	-2
-6	0	-2	-1	-5	-11	-12	-7
-1	-3	-4	-2	-3	0	-3	-1
1	-2	-3	-1	-6	0	-5	-3
2	2	4	0	0	-1	-2	0
-5	-3	-2	-3	-5	-2	-3	-3
-3	-3	-2	0	-1	-3	0	4
1	0	5	3	-5	-1	-4	-2
5	-1	-12	-2	-1	3	3	3
0	2	-4	-1	-5	-14	-8	-5
1	1	0	0	-9	-13	-9	-3
-3	-5	-3	-1	-2	4	-7	-1
2	-2	2	0	-4	9	4	9
-5	-2	6	3	8	2	3	-1
3	-1	-4	-1	-3	0	0	4
0	-2	0	2	1	-9	0	0
-3	-1	0	-6	0	1	-4	0
-13	-2	2	6	-2	-9	-10	-14
2	-1	-2	-1	-15	-17	-15	-4
0	4	18	17	5	24	-1	1
-3	0	-2	2	-10	-6	-12	-4
1	2	0	0	-12	6	-3	-3
-3	-4	-3	1	-5	5	-3	-1
10	-1	2	3	-10	-3	-1	11
-9	-8	-17	-15	-5	-13	-4	-6
8	4	1	2	-7	-7	-8	7
4	4	6	7	-2	-17	0	-2
2	1	-8	-9	-8	-14	-11	-3
-4	-3	-4	-5	-1	5	-5	0
-13	-2	9	7	6	14	3	-4
-2	1	-11	-6	-15	-27	-8	-8
1	-8	-15	-10	-9	-19	-10	-6
-3	1	6	1	2	9	-6	-5
7	7	4	2	-7	-5	-1	6
12	3	-3	-8	-17	-7	-7	4
7	2	4	4	6	2	6	6
-8	-5	-10	-11	-21	-31	-14	-12
6	8	9	-3	-5	9	-8	-1
-10	-5	-6	0	3	-6	-12	-7
3	-2	-3	1	28	44	-8	-4
31	18	1	-5	-24	-21	7	12
-14	-7	10	-5	5	14	-9	-7
-15	-16	6	-6	-19	-23	-6	1
4	6	6	7	20	21	17	3
3	4	5	5	9	29	2	-2
2	-5	-3	-10	-29	-9	-2	4
13	6	-8	-9	-31	-23	-5	5
-33	-15	15	5	22	40	-8	-8
-21	-12	-6	7	24	22	0	-5
25	14	-8	-10	-33	-35	-4	1
-52	-29	-5	-4	17	11	-20	-24
3	4	5	2	8	11	16	6
15	8	5	-3	-21	-15	-1	12
1	4	6	9	37	50	3	2
-27	-11	-15	-1	-4	-12	-9	-9
2	1	1	4	17	31	1	11
-23	-12	-12	-2	7	-1	-5	-10
12	14	8	9	38	21	19	10
25	8	-9	-3	-27	-29	3	8
-10	-8	-5	-2	-10	3	-8	-7
18	6	-6	0	11	30	7	7
7	-1	-6	4	-2	16	-4	11
32	20	11	2	-24	-19	11	12
-26	-13	3	3	7	6	-4	-11
19	10	5	-1	-34	-41	-3	4
-23	-9	-2	-1	13	7	-6	-13
8	8	0	-3	-20	-37	-18	0
10	12	12	3	-13	-3	-2	-3
-21	-13	-4	-4	-24	-32	-6	-6
5	5	-2	-2	-7	3	12	-5
-1	4	4	-5	-27	-24	-7	-4
-23	-11	-1	2	24	5	-13	-12
-22	-13	-8	-2	1	-20	-14	-7
-26	-10	8	-5	-11	-1	-6	-5
-1	-1	-5	-4	-18	-5	-4	5
-3	-6	-6	-4	13	14	12	-1
5	0	-11	-5	-23	-18	-1	5
-7	-6	-2	0	14	-2	6	-5
-1	6	-1	-6	-9	-19	-13	4
-10	-2	8	3	11	40	0	-4
6	-7	-1	-1	-1	17	5	7
-8	0	8	2	-8	-10	-2	0
-10	-1	2	5	8	-2	4	0
-23	-12	3	-4	5	17	-8	-4
7	1	1	-3	-12	-4	-6	1
2	0	3	3	-9	-1	-7	1
15	7	-1	-2	-7	-9	-4	5
-8	-4	5	3	12	17	4	-2
6	1	3	6	15	22	8	4
-9	-5	-6	-4	0	13	-1	-7
2	-3	-5	-3	-10	-3	-4	3
-16	-15	-10	-5	-20	-20	-12	0
15	3	-9	-2	-2	1	3	8
7	4	2	0	-10	-6	-2	-2
-3	-2	0	-2	2	14	-5	3
6	2	2	5	5	1	-4	6
0	-2	-3	1	1	-11	-8	-2
-11	-3	9	5	5	12	1	0
5	5	7	6	-6	2	4	6
33	12	-11	-5	-5	-1	1	8
3	3	1	-4	-6	6	-3	2
-17	-9	2	0	12	8	-2	-4
-4	-3	-2	-3	2	7	9	4
-8	-6	-4	-1	-10	-19	-8	4
0	5	3	1	-7	0	-4	1
-8	-9	-16	-4	-20	-23	-15	0
8	3	2	-2	-22	-15	3	5
12	6	9	4	6	13	0	6
0	0	3	2	7	7	2	9
0	0	1	1	11	9	3	-5
13	7	-10	-3	-13	-16	-7	-1
2	0	-3	-1	-1	-11	-7	-1
-6	-2	8	0	3	6	-4	2
2	0	-3	-2	-12	-15	-9	9
-1	-3	-4	-1	-16	-10	-6	1
-5	-5	-2	-4	-9	-8	-3	2
-12	-4	5	-1	0	20	-1	-10
0	-2	-3	-2	-13	-13	-7	-4
-1	-4	1	-2	-4	12	3	-3
7	2	3	4	5	-16	-3	1
1	0	-7	-6	-9	-10	2	0
-5	1	0	-5	-14	-13	-9	0
-8	-8	-3	-7	-10	-1	-7	0
-4	2	1	4	-1	10	0	-3
-3	-3	-6	-1	-1	-2	0	5
-3	1	10	0	-7	5	-3	-1
-3	-1	-6	-2	-7	-17	-7	-10
7	0	-2	-4	-6	-2	1	4
-1	1	4	2	-4	1	3	3
2	3	1	0	-6	1	-7	-3
-3	0	1	3	8	2	2	-1
2	-2	-2	-4	-12	-10	-6	3
4	2	1	-2	-5	10	-5	-1
-1	-1	-6	2	5	6	3	-6
-16	-9	9	8	13	-1	2	-1
6	2	-2	-2	-9	-13	-1	3
1	0	-4	-4	-10	-2	-10	-4
-1	-1	0	-2	-10	-8	-8	-2
4	2	-1	-2	-5	-4	-1	1
3	-1	-6	-4	-7	-3	-10	1
-6	-5	-4	-3	-1	1	1	-1
4	2	0	0	-3	-2	-2	-3
2	2	4	2	-6	6	-2	-1
-4	-4	-4	-2	-9	-3	-6	0
4	4	0	-2	1	-6	1	-5
-4	-3	-4	0	10	0	11	3
-6	-3	0	0	-3	7	-1	-2
-18	-13	2	-4	-4	4	-8	-5
-10	-5	5	-4	-2	4	2	1
12	7	2	0	-3	-3	-1	2
-2	0	-2	2	1	1	-5	-4
-4	-2	5	2	-4	1	-3	1
9	3	-6	-2	-9	0	-9	-4
5	2	-1	-3	-4	-2	-1	5
-9	-3	1	-2	5	10	4	-3
-1	-1	-3	-1	-2	-1	1	-2
1	1	5	2	2	8	1	1
-13	-4	-1	-1	0	-2	-2	-13
4	2	-3	-1	-3	-3	-5	-1
0	1	1	-1	-7	0	-8	-2
-6	-4	0	-1	-3	-3	-7	-1
4	3	6	0	-5	9	-3	-1
-2	-4	-1	-2	-4	-4	-1	5
8	3	4	1	-2	3	1	2
-7	-4	0	-4	-8	-3	-8	-4
9	3	-1	-1	-4	-1	-4	5
-2	0	-3	1	0	1	1	-3
-2	3	1	-1	1	10	1	-4
7	4	-2	1	-7	-5	-9	0
-2	2	4	-2	-7	3	-5	-2
-13	-9	-7	-5	-4	-18	-6	-9
-8	-5	-5	-3	-6	2	-4	1
2	0	-9	-2	-8	0	-5	-5
12	5	0	-1	-2	3	-2	4
-5	-4	5	1	3	7	2	-1
5	1	2	4	1	0	1	3
-1	-5	0	2	1	5	5	4
-8	-2	-5	-1	-5	0	-6	0
-13	-6	-5	-2	-1	-6	-3	-4
-10	-8	-3	-2	-4	-3	-1	-4
-4	-2	-2	-2	-7	-6	-10	-3
15	11	-5	2	-2	3	2	2
-6	0	6	2	-4	-2	-4	-3
-3	-1	0	-1	-2	10	0	1
-17	-9	-9	-1	2	0	-5	-6
-4	-6	-5	-5	-6	-4	-5	-7
2	0	3	-1	-6	6	-2	4
3	2	2	2	-1	6	1	0
-7	-9	-4	1	2	-1	0	-5
-13	-4	-3	-2	-10	-6	-17	-9
8	3	-3	0	1	-3	7	3
5	0	4	-1	-2	4	-1	6
-5	-1	4	2	-2	-5	-8	-3
-5	-1	4	2	-2	-5	-8	-3
-2	1	-4	-1	1	-28	-18	-6
-2	1	-4	-1	1	-28	-18	-6
-9	-7	-7	-5	-7	-4	-6	-5
12	2	-8	-8	-4	-12	-2	1
-23	-6	1	0	-3	10	0	-2
11	5	0	-2	-8	-2	-9	1
-3	-2	1	-1	5	7	7	0
3	-1	1	0	-6	3	-3	1
-6	-2	-2	1	-1	5	-2	0
0	1	-2	-2	-10	-19	-16	-2
-8	-4	4	1	-4	-4	-10	-4
-8	-6	-4	-5	-9	-9	-7	-6
-4	-2	-2	-3	-6	-5	-7	-3
11	5	-4	-2	-4	3	2	4
2	0	-2	1	-2	2	-3	0
4	0	2	0	-4	2	-1	5
-8	-4	-6	-1	-4	-6	-6	-4
10	1	0	-1	-1	-6	-3	0
10	1	0	-1	-1	-6	-3	0
-3	-3	0	0	3	5	0	0
-3	-1	-3	-2	-1	0	-2	-4
1	-1	-2	-2	-3	-9	-4	3
6	4	4	1	-1	0	1	1
6	1	-5	-3	-4	2	0	5
8	5	6	1	-3	5	-4	4
7	1	1	0	3	11	9	8
4	1	1	-3	-8	-3	-5	0
7	2	-1	1	0	-4	0	2
-7	-6	-6	-5	-7	-11	-12	-3
-1	-1	-3	1	1	-4	-3	-3
-10	-2	-3	-1	-8	-7	-9	-9
7	3	-4	0	0	-13	-7	-1
4	-1	0	-1	0	0	1	2
1	-3	-3	-3	-1	-2	2	5
0	0	2	0	-6	5	-1	3
-4	-1	-2	0	-6	-6	-7	-3
-2	-1	-2	0	-7	-8	-8	-4
3	-4	-3	-1	-2	1	-1	2
-7	-8	-7	-4	-8	-4	-8	-5
-1	-2	1	2	1	5	2	0
3	0	1	2	6	6	5	9
-4	-2	-3	1	-2	3	-4	-1
10	5	-2	-1	3	0	4	2
-5	-1	0	-1	-2	1	-4	-2
-3	-1	0	0	-8	-1	-10	-7
1	3	1	-2	-7	1	-6	2
-1	-1	4	-1	-6	-4	-11	3
7	3	1	0	-2	-2	-4	-2
-5	-4	-1	1	-1	-6	-4	-6
-1	1	2	-1	2	7	4	-5
0	-3	-3	-1	4	2	3	1
0	1	2	0	-3	-2	-7	-8
-4	-4	-2	-1	-3	8	2	3
5	3	-2	-1	-7	2	-3	0
0	-2	1	2	3	4	3	8
2	1	0	1	-1	-4	-4	0
-3	-3	-1	-1	0	-5	-2	0
-5	-4	-2	-1	3	7	3	-6
0	-1	-2	-1	-6	-5	-4	-1
-7	-6	-2	-1	3	-7	0	-3
4	4	1	2	8	5	9	5
-4	-2	-2	-2	-7	-6	-7	-1
-6	-3	-3	-3	-5	-1	-7	-4
1	3	4	1	-3	9	1	1
-4	-1	-1	-2	-1	-2	-3	-1
-3	1	0	-1	-5	-3	-6	-3
2	4	1	0	-4	-4	-10	-2
1	-6	-3	-1	-1	-4	1	4
-10	-3	-1	-2	-6	0	-6	-2
-6	-1	-1	1	-4	-6	-9	-5
4	1	0	0	-8	-7	-3	2
-10	-5	-3	-3	-1	-1	0	-2
3	1	-2	-3	-4	3	-2	0
0	1	0	1	0	3	2	-7
10	3	1	1	-2	2	0	-1
-7	-4	-3	0	-6	-5	-5	-1
2	1	0	-1	0	7	-2	1
5	4	1	1	-4	-5	-1	3
-6	-4	0	-3	-4	4	-4	-17
3	-1	-5	-3	-7	-24	-10	0
11	2	0	1	-3	4	1	8
-8	-2	0	1	-2	-5	-6	-7
1	2	0	-1	0	-2	-5	1
1	2	0	-1	0	-2	-5	1
-2	0	1	-3	-4	6	-5	0
-1	-1	2	0	1	3	1	5
7	1	-2	-2	-10	1	-5	-4
2	-1	-3	-1	10	3	11	2
1	-2	-1	-1	-3	-2	-4	-1
3	3	1	-1	-4	-3	-6	0
1	-3	-1	-1	-6	-6	-7	-1
2	-1	2	2	2	10	3	1
0	-3	2	-2	-4	-4	-3	2
-4	-2	0	-1	-6	4	-4	-5
-11	-8	-8	-2	-6	0	-1	-3
-1	1	0	-3	-2	-4	1	-1
-2	-2	4	1	-4	0	-6	1
2	1	-2	-1	3	0	5	5
1	1	-1	1	4	-2	5	-1
1	-2	0	-1	1	-6	-3	1
-4	-2	-6	-1	-1	-19	-9	-6
-1	1	1	-1	2	4	4	3
6	2	0	1	-5	2	-1	5
4	3	1	2	-6	2	2	-2
-12	-5	-5	0	-8	-13	-15	-18
1	-1	0	2	-10	-9	-7	2
3	-3	-4	-2	-7	3	-6	0
3	0	2	-2	-2	7	3	7
-1	-5	-3	-3	0	8	4	-1
-8	-3	-4	-2	-7	-8	-6	-14
3	-1	-2	0	2	-7	-7	2
12	1	-2	0	4	4	6	4
0	0	2	0	0	5	8	5
6	1	0	-2	1	6	3	1
-3	-1	-1	-3	-6	-4	-4	-2
-4	-6	0	-3	-5	-2	-7	2
2	2	-1	0	1	-3	3	0
-10	-5	-5	-3	-8	-4	-5	-7
2	-2	-6	-2	2	0	0	-2
1	1	4	0	-3	4	-3	0
-9	-1	2	0	-5	-2	-7	-6
8	1	2	0	-2	7	1	3
-1	0	2	-1	-4	-1	-5	-1
-6	-6	-1	-4	-5	-6	-10	-1
-7	-5	-3	-1	1	1	0	0
-1	0	2	-1	10	6	12	-1
-1	-3	-11	-1	-6	-9	-1	5
-1	-3	0	-3	10	9	13	3
0	-5	-9	-6	1	9	12	-5
0	1	1	-2	6	0	7	1
-3	0	3	9	5	-4	3	-3
7	7	7	5	1	14	6	9
3	2	-2	1	-9	-7	-3	-1
5	1	0	-3	6	16	9	3
2	-1	-7	-5	-6	-11	-11	3
-4	-2	2	4	-4	-10	-11	4
-4	-2	2	4	-4	-10	-11	4
-2	0	-2	1	2	-8	0	-13
-1	-3	0	0	-2	-2	-3	-1
-2	1	-5	-2	-10	-15	-7	-4
-10	-4	-2	0	3	-3	2	-2
-3	-5	-4	-5	2	3	-10	-2
-6	0	-7	0	-5	-6	-4	-7
9	4	1	-5	-15	-4	-1	2
-2	-4	-8	-3	-13	-16	-10	-7
-13	-9	-3	-6	-8	-3	-1	-3
9	2	-5	-1	3	5	-3	-2
-15	-8	3	3	14	35	-5	-2
10	4	-7	-4	6	-6	-1	6
2	6	6	-3	-12	-13	-9	1
-7	-1	21	19	11	19	-2	-2
25	8	-2	3	-5	22	4	18
22	17	10	-3	-35	-49	-19	-3
14	4	-1	-3	-5	-4	4	14
-20	-10	10	-4	16	31	2	-13
2	7	13	1	0	-6	5	-1
-12	-2	-3	-12	-45	-72	-16	-7
-19	-8	6	-8	-23	-13	11	3
8	4	-13	-2	33	21	19	22
-18	-7	17	13	19	47	-3	-8
8	-1	-8	3	-9	-18	3	2
-4	-5	-4	3	31	43	10	-10
15	8	0	-6	-8	0	-20	-6
3	-6	-9	-8	-8	-15	-1	2
-1	1	3	8	44	27	5	2
49	24	18	9	-25	-26	2	19
-19	-14	-31	-13	-36	-42	-19	-28
-42	-23	-19	-9	19	22	-2	-27
-23	-11	-20	0	60	60	15	-4
2	3	-12	-10	3	19	-9	-9
4	-3	-7	1	-22	-20	1	5
4	5	-1	-9	-34	-26	1	-2
-6	1	7	1	-10	-24	-6	-6
6	2	4	-4	-12	-3	-3	3
-12	-11	-17	-9	-5	14	-6	11
-8	-3	1	-1	-10	-8	3	2
3	1	2	2	7	7	6	0
-3	-4	1	3	4	12	6	-2
5	0	-1	2	4	-5	2	4
-9	-5	4	0	-6	-3	-7	-3
-8	-7	-6	-2	-6	-12	-8	-2
-5	-2	-3	-4	5	21	-2	-7
5	2	0	4	-5	-1	4	5
1	-2	1	0	1	5	-1	-1
1	0	-5	-1	-2	-3	-5	-3
8	6	0	0	-3	-2	-8	-3
8	5	4	0	-5	8	-4	-2
-2	-4	-3	-1	9	20	5	3
-12	-9	0	1	-3	-6	-9	2
23	9	2	3	4	0	0	-1
-12	-7	-1	-2	-3	3	-2	2
-11	-5	1	2	-5	-2	-7	-3
-7	-3	-1	1	-1	4	1	-1
-8	-3	3	0	-8	-2	-7	-1
-10	-4	-4	-3	-9	-5	-5	-3
4	1	-9	-4	-12	-11	-10	2
-4	0	-1	-1	-7	-3	-9	-3
-5	-1	-3	-2	-11	-7	-12	-5
-9	-2	-3	1	-5	-3	-8	-6
3	0	-1	-2	-4	3	-3	-2
-7	-3	1	0	9	5	11	0
0	0	0	-2	-4	0	-1	3
2	2	-1	-2	-11	-3	-13	-5
2	2	-1	-2	-11	-3	-13	-5
-2	1	0	-1	-8	-4	-14	-5
4	3	3	-1	-5	4	-1	5
-10	-3	3	1	-8	3	-7	-3
7	2	-1	-4	-7	-2	-8	1
-2	-4	2	-1	-6	4	-7	3
3	7	0	-1	-6	1	-5	0
-1	0	0	0	4	-2	1	-9
6	0	-2	0	-6	-7	-7	4
-4	0	0	1	-2	6	-2	1
-2	-1	0	-3	-2	-3	1	1
16	-1	-3	-1	-4	-3	-2	7
-12	-2	1	1	-2	1	-1	-8
-5	1	1	1	2	-1	-3	-1
-13	-2	0	-2	-4	-1	0	-4
5	3	0	-3	-2	-1	-1	-3
16	5	-2	-3	1	1	3	3
1	-1	-1	0	-2	-4	1	0
-14	-7	-6	-2	-3	4	0	-4
-1	2	3	1	-4	-3	-7	2
-18	-6	0	3	-6	-11	-12	-1
9	1	0	-1	5	7	8	6
1	-4	-1	-2	-4	-4	-9	-3
-2	0	-1	0	-7	-4	-10	3
-6	-2	0	0	-6	-5	-7	2
-5	-6	-3	-4	-5	2	-7	-8
0	-3	-3	-1	-4	4	2	6
2	0	5	2	0	14	2	2
8	6	2	1	-2	8	-2	2
0	1	-1	-2	-7	2	0	-3
-14	-7	-2	-1	3	-11	3	-7
7	1	1	4	0	10	-6	9
2	0	1	2	3	10	3	-2
-17	-7	-12	-2	-23	-17	-27	-9
-2	0	-5	-1	-8	-22	-14	-9
-10	-4	-2	-2	-1	1	-4	-3
2	-2	0	1	-2	3	1	1
-21	-8	-7	-7	-7	-17	-10	-19
-7	-7	0	-2	-1	19	6	3
8	-1	-3	0	-5	-3	-5	7
-3	-4	-1	1	5	4	-3	8
13	9	11	5	12	12	-5	5
-4	-1	2	3	0	27	6	-7
10	6	2	2	-2	8	7	-5
22	5	-23	-21	-19	5	-7	2
-20	-9	-6	-9	-3	8	-8	-15
6	4	-7	2	12	7	-6	-8
0	7	26	3	-19	-13	1	3
25	6	-16	-2	9	19	-3	10
3	-3	-10	-4	-13	-19	-3	-1
-2	-1	2	5	14	33	-6	3
18	18	15	8	-2	9	14	5
18	6	-7	-2	-16	-16	-1	11
3	-4	-2	2	2	14	4	11
-8	-6	-11	-5	4	6	9	8
4	10	0	1	-26	-14	-14	-24
-21	-5	24	14	58	46	0	-11
28	16	8	2	-16	-5	1	17
26	14	-3	14	46	52	7	11
20	6	-5	13	50	43	4	9
-2	1	12	-4	-40	-46	-14	3
-31	-15	-1	8	65	67	2	-2
3	-2	-17	7	54	53	8	14
-2	2	1	-6	-10	-12	-6	-3
12	6	3	-3	-3	11	0	-2
10	2	0	3	-6	-5	8	4
-4	0	8	-5	-50	-38	-10	4
-8	-7	-2	7	-5	-2	-10	-4
-20	-11	9	-1	12	37	18	-3
-2	1	-3	-4	16	11	-3	-2
23	11	-3	-3	-32	-33	-9	2
3	0	4	0	-7	-11	1	-3
2	1	1	0	4	7	5	5
12	6	5	-2	-4	-11	-2	-5
-17	-11	-13	-6	-5	-6	-9	-7
-6	-7	-2	-3	5	5	-7	-2
5	-1	-3	-2	2	-3	0	6
12	8	3	4	1	-2	-1	0
-10	-2	5	2	-2	4	-5	-5
-7	-4	0	2	-8	-13	2	2
8	5	1	-3	2	-1	4	-3
8	-1	-7	-1	-4	-6	-6	-4
-6	3	4	-1	-3	-1	-9	-11
4	0	4	2	-3	4	1	2
3	0	-5	2	1	5	-5	-1
-7	-3	-1	-2	-5	-1	-2	-7
-18	-10	-3	-3	-7	-10	-13	-6
3	-1	-2	1	-2	4	-6	-4
-6	-3	-3	-1	0	0	-9	-6
1	2	-1	1	10	2	9	5
7	2	0	0	-4	1	-5	1
-5	-3	-1	-1	-9	-3	-6	-1
-4	-1	-4	-2	-5	-5	-5	-6
-5	-4	-3	-2	-9	-8	-6	2
7	5	2	1	-6	1	-5	-4
5	2	0	0	-4	3	-4	7
-11	-6	0	4	1	12	1	1
-13	-6	-1	0	-6	-3	-7	-6
-4	-2	-2	-3	-4	-1	-6	-5
5	1	-2	0	-4	-6	-4	0
[truncated: 4,478 more rows]
