# Supplementary material for: Flexible Virtual Reality System for Neurorehabilitation and Quality of Life Improvement
Source: Sensors (Basel). 2020 Oct 23;20(21):6045. doi: 10.3390/s20216045 (PMC7672612; doi:10.3390/s20216045)
Supplement: Supplementary file 1 [file sensors-20-06045-s001.zip › S4_EMG/User5/FlexiePumn.txt]

0	0	0	0	0	0	0	0
0	0	0	0	0	0	0	0
4	-1	-2	-1	1	1	1	3
-2	0	2	-1	-6	1	-44	0
-7	-10	-1	0	-4	1	-47	-1
-7	-10	-1	0	-4	1	-47	-1
4	0	1	0	-7	3	-42	4
-6	2	4	-1	0	1	-8	-2
-6	2	4	-1	0	1	-8	-2
-7	2	2	-3	-8	-3	-54	-6
-7	2	2	-3	-8	-3	-54	-6
0	-5	-1	-1	-4	2	-34	-1
0	-5	-1	-1	-4	2	-34	-1
1	0	1	-1	-8	-2	-69	-1
1	0	1	-1	-8	-2	-69	-1
2	4	2	0	-4	-1	-50	0
2	4	2	0	-4	-1	-50	0
3	-2	1	-3	-6	0	-31	4
3	-2	1	-3	-6	0	-31	4
-6	-3	-1	-1	-5	-2	-33	-5
-6	-3	-1	-1	-5	-2	-33	-5
-8	-1	3	-2	-9	-1	-31	1
-8	-1	3	-2	-9	-1	-31	1
1	1	-1	2	2	-1	13	-5
1	1	-1	2	2	-1	13	-5
-2	0	3	0	-1	-2	-7	-5
-2	0	3	0	-1	-2	-7	-5
3	2	0	-1	5	1	19	3
-1	-1	0	-4	-5	0	-36	1
0	1	2	-1	-5	1	-26	-3
0	1	2	-1	-5	1	-26	-3
-2	-2	-1	-2	-2	1	-31	-5
-19	-4	-2	0	-1	-5	-6	-22
7	2	4	2	-2	4	-28	8
7	2	4	2	-2	4	-28	8
-1	2	4	1	-12	3	-40	4
-1	-1	4	-1	-7	-1	-31	1
-4	-1	-2	-2	-6	1	-21	-1
-14	-4	-3	-1	-107	-7	-87	-10
5	4	8	-4	108	4	-57	5
-5	-3	-1	-1	12	1	-3	0
-1	-2	-9	-3	-14	0	-31	1
3	2	1	0	-8	0	-38	2
2	1	2	-1	-8	0	-10	0
1	-2	0	-2	-5	1	-35	1
-3	0	1	-2	-3	-1	-9	-5
0	-5	-11	-6	-3	2	-21	0
-1	0	-2	-2	2	3	1	-2
-8	-4	-5	-5	-4	-1	-28	-1
7	4	-1	-2	4	1	-1	2
4	4	-1	3	-1	-3	-24	6
12	-1	-10	-7	4	1	20	9
25	40	21	15	6	6	-7	12
-7	-15	-9	2	8	7	31	8
13	15	12	1	3	2	-18	9
-1	-1	5	6	2	3	-43	5
-8	-9	1	-6	-6	-2	-26	-4
-20	-17	-4	-1	3	1	10	1
-1	-6	-6	0	-2	3	-21	-11
-5	-3	-4	-3	-1	2	-27	-5
9	9	5	3	2	-6	-7	-1
3	2	-1	2	1	1	-19	3
2	0	1	1	6	8	-20	5
6	10	8	-2	-4	-6	1	5
-4	-4	-5	3	-1	1	-21	-6
-1	-5	-4	-1	-6	-5	-7	-4
7	2	-1	-2	-1	-1	-12	-8
5	5	-2	-2	-2	-5	-47	-9
-5	4	1	6	2	2	-6	1
5	-1	6	2	3	-2	1	0
-11	-6	-4	1	-2	-6	-38	-3
-21	-21	-7	1	0	-4	-1	-9
0	-1	-4	-3	-2	3	-22	-3
-23	-32	-4	4	1	2	-15	-5
16	8	1	4	-1	-2	-38	2
-9	-1	5	10	6	6	-20	0
-22	-32	-7	-3	-4	-7	-35	-3
-19	-30	-5	-1	-3	0	-19	-5
-3	3	1	1	-3	-5	-7	-4
-12	-13	-15	-1	-4	-1	4	-7
-21	-25	-1	-4	6	29	33	8
12	-7	-7	-7	-10	3	-46	5
-57	-53	-20	-13	-16	-6	-28	-15
15	15	2	0	-3	-4	-59	2
24	8	9	2	-5	-17	-35	2
20	46	29	3	-5	-24	-33	1
9	13	7	-1	-3	0	-25	-7
3	50	34	-4	-1	11	59	11
-27	-48	-25	5	4	7	-44	-3
-50	-23	-14	-1	-5	-5	-35	-41
11	9	5	2	-2	7	-49	6
8	7	1	-3	-3	-10	-18	-2
20	13	19	-4	16	48	-22	28
-3	5	6	-4	3	25	-15	-4
-4	0	-2	1	0	1	-13	-9
21	35	12	1	3	8	-21	8
-11	-23	-15	-7	-9	-15	-13	-6
-2	-8	-5	-5	-2	-1	-14	2
3	-4	3	4	0	3	-7	8
3	19	6	1	-1	1	-34	-2
-48	-28	-22	2	-19	-93	-105	-64
1	0	6	-2	-2	-2	-4	-22
-5	-6	1	6	-1	-26	-38	-11
-6	-4	0	-5	3	15	-6	0
7	5	-2	-3	-4	-5	-10	2
8	-4	-7	0	-4	-11	-33	-2
-9	-24	-16	-4	-2	-4	40	3
15	-1	-2	-3	-6	-5	-29	0
-32	-31	-13	-4	-3	-2	-27	-5
8	0	-1	0	1	-1	-21	-1
5	-3	0	0	0	2	-47	-4
12	2	11	-1	3	5	-18	6
-10	3	0	1	-3	-12	18	-8
-11	-13	-9	0	-6	3	-24	1
12	18	12	-1	-4	-1	-11	2
9	-6	-9	0	1	-6	11	-3
-14	-23	-27	-2	-6	-1	-50	-8
-6	-23	-33	7	4	7	-9	1
13	43	36	0	-7	-16	-27	-1
2	-8	-9	1	-3	-5	-18	-5
-13	-18	5	-7	-8	-11	-27	-5
12	0	-7	0	-1	-11	-25	0
-11	4	0	-2	-3	-10	-40	-17
6	11	6	3	2	2	-3	0
2	21	8	4	2	1	-5	3
-8	11	9	2	4	1	-14	-3
2	13	-4	-5	-2	4	-24	-3
3	0	-4	1	-1	-2	-4	5
-25	-29	-29	-7	-8	-1	-36	-10
-1	8	0	-4	0	-4	3	-7
-20	-21	1	1	-2	-6	-40	-6
-12	25	16	-4	-8	-5	0	-4
11	-1	0	4	0	0	-9	1
-5	-15	-5	-2	-9	-8	-23	-6
-8	-15	-13	1	2	17	-26	4
-1	-2	-17	-6	-7	2	-21	-2
-35	-29	-20	2	0	-3	-43	-20
8	0	0	9	16	13	0	13
-20	-9	1	4	4	-8	-31	-2
-6	-21	-11	-1	4	-2	-29	-4
-5	2	6	-5	-9	-9	-25	-5
15	17	17	1	0	0	-14	8
1	11	-4	5	4	7	6	-1
4	13	12	-9	-9	-10	-12	-4
8	-3	0	0	1	4	-7	5
8	3	-1	2	2	-3	2	4
-7	-5	-6	-1	-3	-2	-17	-5
-11	-4	-1	1	0	0	-20	-1
-1	-13	-3	3	4	4	-13	-2
6	3	-3	0	-1	2	-21	6
6	-2	-4	-3	0	2	-1	6
0	6	4	-1	-6	1	-20	-2
8	8	7	-3	1	4	11	1
-1	3	-1	-1	0	-3	-15	1
1	6	4	-3	-5	1	-27	0
-11	-8	-5	0	0	-2	1	-3
-1	-4	0	-1	0	-1	-8	-1
-9	-3	-3	-1	-5	-13	-26	-6
-4	-2	-1	0	-2	-1	10	-1
-1	-1	-4	0	-1	-5	-13	-1
0	-3	-3	1	0	-3	0	-3
-15	-7	-5	0	0	-5	-2	-5
-11	-9	-5	-4	-4	2	-17	-2
1	-6	-7	-5	-3	0	-9	0
1	14	-2	2	3	3	-6	8
6	13	6	-2	2	-1	6	0
21	20	14	0	-1	1	-3	-3
1	-15	-4	-1	2	1	5	1
-29	-8	-9	-1	-6	-11	-24	-23
3	1	0	1	1	2	-28	3
5	10	6	-1	0	3	-6	4
16	15	4	1	-2	1	-18	5
9	0	-2	-2	-3	-3	-23	1
1	4	1	-3	-3	-1	21	1
11	8	4	1	0	-1	20	2
-3	-2	2	-1	-4	-1	-29	-1
0	0	-1	4	1	-3	36	-4
-3	-6	-2	-1	-1	-1	-28	0
-1	-2	-2	-1	-2	1	-21	-5
2	2	0	-1	-2	0	-20	0
8	3	-1	-1	2	1	-16	2
8	3	-6	-1	-5	-2	-26	4
-15	-1	-1	-2	-2	0	-12	-1
-3	-5	-3	-1	-1	-1	46	4
5	3	-1	0	-2	0	-22	-4
-4	-2	1	-1	-3	0	-7	1
-4	0	-4	-2	-3	-1	13	0
-16	-2	2	2	3	-1	40	-16
-1	-3	1	-2	-2	1	-32	7
0	0	1	0	-3	-2	-41	1
7	4	0	-2	-2	0	-39	4
1	-1	-2	-2	-3	0	7	1
0	0	-1	0	-3	0	-12	3
-3	-1	-3	-5	-2	-3	-43	-5
-9	-3	-3	1	-1	1	-4	1
-9	-4	0	0	0	-2	10	-5
5	0	-3	-1	-1	-3	-18	3
2	-1	3	0	-1	2	-42	1
4	0	1	0	3	2	-26	1
5	2	1	-1	1	-1	16	4
5	4	1	0	-2	-1	-35	-5
4	-3	-1	0	-1	1	-22	-2
-1	-3	-2	0	-1	-2	-3	-1
-1	-1	0	0	1	3	-23	1
0	-1	-1	-3	-3	-1	-3	4
-4	-1	0	-1	-2	-1	-21	-5
-2	0	0	-1	-3	-2	13	-3
-2	-1	1	0	-1	-1	-15	-6
2	0	0	-1	2	-1	15	0
-3	-5	-1	-2	1	0	13	1
5	5	-1	-3	-4	-2	-6	1
-5	2	5	-2	-1	-3	4	-3
-2	-3	-2	0	2	-1	50	1
-2	0	3	0	0	-2	-20	0
1	-2	-3	-1	-1	-1	-2	1
-1	0	0	3	-1	-2	-38	-9
-5	-1	1	-2	-1	-2	-8	-4
7	-1	-1	0	1	2	-21	7
0	-2	0	-3	-4	0	-33	3
-4	0	0	0	-1	0	-4	-2
0	-3	-2	-3	-1	-1	-21	0
-5	0	-1	0	1	0	-29	-3
2	1	0	-1	-4	1	-28	-3
-2	3	1	-1	-1	-4	-32	-6
0	-1	0	-2	-1	0	-10	3
-1	-2	0	-1	-1	0	-28	1
0	-1	-1	-2	-2	1	-37	0
2	-1	0	0	-1	0	-3	0
-4	-3	-1	-1	-4	0	-34	2
3	-2	2	-1	0	-1	-33	2
-5	1	0	0	-3	-2	16	-5
2	-2	0	0	-2	0	-32	2
3	-1	-3	0	1	-1	-9	2
4	2	0	-2	0	0	-43	0
3	-1	0	-1	-2	-1	-15	1
0	1	-1	-1	-2	0	-50	-5
8	-1	-4	-2	-2	-1	1	-4
0	3	4	-1	-1	0	-15	0
3	0	0	0	1	-2	-5	3
-2	-1	-1	-1	-4	0	-40	0
1	0	-3	-1	2	0	9	1
4	1	0	-1	-3	0	-36	3
0	-1	-2	0	-2	-1	9	1
-5	-3	1	-1	-1	0	-40	-3
-6	-3	-2	0	2	-1	36	4
3	1	-1	0	-5	-1	-42	2
3	0	-2	-1	-2	-1	-38	5
-1	-2	-2	1	-3	0	-31	-1
-5	-2	-3	-1	0	-2	-26	-11
3	-1	-2	0	-3	0	3	1
2	-1	-1	-2	-3	1	-37	3
1	0	0	0	-3	0	-33	-1
-3	-2	-2	-2	0	1	-25	-1
-7	-2	-1	0	-1	-1	-20	-9
-2	0	0	-3	-2	-2	-32	5
4	0	-1	-2	-3	0	-2	-1
3	0	-2	-1	-1	-2	-25	0
-4	0	-1	-1	-1	-1	-4	-9
-3	1	1	-1	-3	-2	-26	-5
3	0	-1	2	1	-2	-12	7
-5	0	-2	-1	-1	-1	-27	-8
-2	-2	1	1	-1	0	-14	-2
3	2	-1	0	0	-1	3	3
0	0	-2	-1	-5	-1	-19	2
-6	-2	-1	-1	-4	-1	-40	-8
2	0	-1	0	1	1	13	1
-2	0	1	-1	-2	1	-35	1
-2	-3	0	-1	-2	-1	-14	2
-2	0	-1	0	2	0	12	-3
-2	0	-1	-1	0	0	-25	-1
-3	0	0	-2	-2	-1	-27	-5
0	0	-2	0	-3	-1	-10	0
0	-2	0	-2	-2	0	-33	0
-6	-4	-2	-1	-5	-1	-32	-5
1	0	-1	0	-3	0	-9	3
-1	-1	0	-2	-2	0	-25	-6
3	2	1	-1	-1	0	-21	-1
-4	0	0	-1	-2	-1	-26	-11
3	0	-1	-3	-2	1	-27	4
0	-2	-2	1	1	-2	-6	-1
5	0	-3	-2	-1	0	-11	4
0	-2	-4	-2	-3	-3	9	-1
1	-1	-2	-1	-1	1	-20	0
-2	0	0	-1	0	-1	-21	-1
-8	-2	-2	0	-3	-2	-27	-7
1	0	2	2	0	0	-19	3
4	-3	-1	-1	-1	-1	-20	12
-4	0	1	0	-1	-1	-17	-3
2	2	2	-2	-1	-2	-18	1
-1	-1	1	-1	-2	-2	-27	-8
-3	1	-1	-2	-2	0	-18	-1
-4	-1	1	-1	-2	2	-1	-6
-1	-2	-4	0	-3	0	-10	2
0	3	1	-1	-1	-1	-23	-3
1	-1	-3	-2	0	0	-27	-1
-5	0	0	-2	-3	-2	-32	-4
-2	-3	1	1	0	0	-4	0
-3	-1	-1	-2	-5	-2	-28	2
-3	-2	-2	0	1	-2	-26	-2
0	-1	-3	2	0	0	-1	1
3	1	1	-2	-2	-1	-37	0
-5	0	0	-3	-2	0	-32	-3
-4	-1	0	0	-2	0	-24	-2
-1	-3	-2	-1	1	-1	11	-1
5	-1	0	-1	-3	-1	-38	1
0	0	-4	0	-3	-3	27	0
8	1	0	-2	2	-1	-36	6
-6	-3	-1	-1	0	0	-4	-2
-1	1	0	-1	-1	0	-31	-2
11	4	4	0	-3	-2	-25	2
-8	-1	1	-1	-2	-3	-24	-3
3	-1	-1	-1	1	-2	4	4
-5	1	1	1	-2	2	-33	-7
-9	-5	-6	0	0	0	-17	-2
-1	2	-1	-2	-3	-1	-40	-1
-1	-1	-1	1	-3	-1	-32	8
-7	0	4	0	-1	-1	6	-3
4	0	-1	-3	-3	0	-29	7
-4	0	-2	-3	-4	-1	-11	-4
7	7	4	0	0	3	-23	-1
-1	1	2	0	-4	0	-23	-8
-2	-1	-3	-2	0	-2	-3	-4
-2	-1	-6	-1	-1	-1	-7	-1
-10	-5	-3	-1	-1	-1	-13	2
-3	-2	-1	-2	1	1	6	-10
0	-3	-5	-1	-4	0	-12	-3
2	3	0	-1	-1	-1	-26	-1
-2	3	6	-1	-1	-1	-20	-4
-9	-2	0	-3	-5	1	-23	-2
4	1	1	-2	-1	1	-20	1
-2	-2	0	2	-1	0	-8	-1
-9	-3	-4	-1	-1	-1	-4	3
-6	-3	-4	-1	-1	-2	9	-4
-2	-1	-3	1	2	-1	5	-3
-8	-3	-2	-2	-2	1	-17	-3
-10	0	1	2	1	2	-3	-4
2	1	-1	-2	-3	2	-12	1
2	3	5	0	-1	0	-2	-1
-2	-3	0	-1	-3	-1	-1	3
-23	-11	0	-1	-1	-1	1	4
1	2	-2	-2	1	2	3	0
0	-7	1	0	1	-3	9	4
-3	1	1	0	-3	-3	-10	-13
2	1	-1	0	-3	-1	-13	4
2	2	3	0	2	2	-4	-6
6	-1	-3	-1	-3	0	-13	2
0	-3	0	-4	-1	-1	5	3
15	8	3	-2	0	-1	11	-13
-12	-3	0	1	0	0	7	2
-5	-6	-5	-2	-1	-1	21	5
0	0	-1	-2	-3	0	-12	4
-9	-7	-6	-3	-2	1	-18	-1
-9	1	5	3	0	-2	8	-17
4	3	6	2	0	-1	-11	1
-5	-2	0	0	-2	-1	-6	-2
-7	-4	-2	-2	-1	0	-12	-1
-15	-4	-3	-2	2	-1	-4	-3
4	3	3	1	1	0	19	-1
-8	-2	-3	-1	1	-1	3	0
-6	-5	-1	0	-2	-1	0	0
3	3	1	1	-2	-1	8	-4
7	5	-2	-1	-2	0	7	-5
4	-2	4	0	0	0	-8	0
-4	-5	-3	-1	-3	0	-10	5
0	5	2	1	-1	0	8	-3
1	3	3	-1	-1	1	-6	1
2	4	0	-1	-3	1	-39	-8
-13	-3	-1	-2	-3	0	-19	-5
-16	-7	-4	-1	0	-2	1	-8
-6	-4	-6	-2	-2	-1	-5	-1
0	-2	3	2	0	-1	0	-2
24	12	4	0	1	0	0	-2
2	0	1	1	0	0	-19	0
0	3	4	0	0	-2	0	-5
-7	-3	-2	-5	1	0	-11	1
-6	-2	-3	-3	1	-3	-2	-1
1	0	-5	-4	-4	0	-22	1
-2	2	2	0	0	-1	-1	-1
12	0	2	-2	0	0	-6	6
-2	-1	0	1	-2	1	-18	8
-16	-4	3	1	-2	-1	-16	-2
-7	-3	-8	-3	-2	0	-35	-7
0	9	-1	-2	-5	0	-20	-3
0	-3	0	-3	-3	-2	-31	-6
6	3	10	2	1	-2	-13	-6
-4	0	1	0	-1	0	-14	-2
13	2	3	2	1	0	8	4
8	0	-3	-3	-2	1	17	2
6	1	-2	-2	-2	0	-26	2
-1	3	10	5	1	-1	7	-6
-14	-4	-3	-4	-4	0	-39	-6
0	-1	-2	-2	-1	1	-31	-1
5	4	4	-1	-1	0	-34	-7
-4	4	3	-2	-3	-1	-29	-4
2	0	-2	-3	0	-1	-21	1
4	5	5	-1	0	0	-21	-5
-1	-1	-2	-2	-2	-2	-5	0
-8	-1	5	3	-2	1	-37	-1
-6	2	-2	1	-1	0	-41	-7
-9	-2	-1	-2	-2	-1	-35	-2
-2	-3	-3	-2	3	2	-22	1
-9	-3	3	0	1	-1	-32	-11
-1	-4	-3	-1	0	0	-14	6
-22	-10	-4	-4	-3	0	-38	-4
1	0	-3	-3	-1	-1	-33	-7
0	-2	-3	-1	-4	-1	-19	-1
-2	-6	-5	-2	-3	0	-30	1
-2	-3	0	-2	-2	-1	-38	0
-1	0	1	-2	-5	-1	-29	1
-6	-2	-1	-1	-2	0	-11	-1
-2	-3	-3	-3	-2	-2	-18	-2
-3	-2	-7	-3	0	0	-8	-3
-3	-2	-1	0	-4	1	-28	-2
2	-2	-5	-1	-3	-1	-3	1
0	-2	-2	-3	-4	0	-32	-2
-11	-4	2	1	2	-1	0	-2
0	-2	-8	-4	-1	-2	23	-4
-6	0	0	0	2	2	-24	-4
2	2	5	2	-4	-2	-29	-3
-1	-2	-2	0	-1	-1	-28	-2
-2	-1	0	1	1	-1	12	-7
-3	0	-2	0	-3	-1	-27	4
-7	-1	-2	-1	2	-2	19	-1
-5	0	0	-4	-2	0	-1	-2
6	-2	0	1	0	0	-31	4
6	1	0	-2	-4	0	-27	4
-8	0	3	-2	1	0	-5	-1
-1	-4	-5	-3	-2	-1	-24	3
-2	-3	-2	-1	-1	0	-26	4
-2	-2	3	2	-3	-2	-41	-2
3	3	-1	2	0	0	-3	8
-3	-1	0	0	-1	0	-33	-3
17	5	1	-3	-2	1	-39	-2
-5	-5	3	0	0	-1	-5	-4
-14	-6	0	-2	-1	-4	-37	-7
-10	-1	0	-1	-1	-3	-29	-6
1	-1	5	1	-1	0	-42	0
-1	1	0	-3	2	1	17	-3
3	-1	-4	-3	-2	1	3	6
0	-2	0	-1	-1	-4	-11	2
3	-1	-1	-2	-1	-1	-30	1
2	-1	0	-2	-2	-1	-23	2
-3	-4	-2	-1	-2	0	-43	-1
-1	0	-3	-2	-1	0	-28	0
2	-1	0	-3	-2	1	-24	1
10	7	7	2	0	1	-21	4
-8	-7	-4	-1	-3	0	-39	-2
-2	4	10	3	-2	-2	-18	2
7	1	-5	-2	-3	0	-32	0
-2	-2	-8	-5	-5	-1	-39	-1
2	0	-1	2	-1	1	-36	0
4	-1	-2	0	1	0	-19	-1
-12	-2	-1	-2	-2	-1	-28	-8
5	-5	-6	-2	-1	0	-5	0
-2	-2	1	1	1	1	-20	5
-12	-2	-2	-1	-2	0	-32	-6
-3	-1	7	0	-4	1	-42	-3
2	2	-1	-2	-4	-2	-6	-1
-5	-4	0	2	1	-1	10	-5
4	3	5	1	4	0	-1	0
-5	-4	-6	-2	-1	0	-28	-1
-2	-2	-2	-3	-2	-1	-35	-1
-6	-3	1	0	-2	-2	-34	0
-7	-7	-7	-2	-4	-3	-15	4
-6	-6	-4	-2	-3	-1	-11	7
-6	-1	1	0	1	0	-24	1
2	1	4	0	-2	1	-5	-1
0	1	-3	-1	-3	0	-29	-3
3	3	3	3	-1	0	-13	3
6	3	1	-1	-1	0	-30	0
-2	0	-2	1	-2	0	-25	0
3	-1	-1	-4	0	0	-30	1
5	-1	-3	1	-1	0	-10	5
-1	1	0	1	-1	0	-3	4
0	1	4	-1	-1	-2	-27	-9
2	3	0	0	-1	-1	-17	-2
1	-2	0	-2	-1	-3	-4	-1
-4	-2	1	2	-2	-1	-23	-5
0	-1	-4	-2	-3	-1	-23	-1
-8	-4	0	0	-3	-2	-27	-9
-4	-4	-5	-3	-2	-1	-19	-3
2	2	0	-1	2	1	3	1
-5	-1	-8	-2	-1	0	-6	-2
-6	2	4	2	1	-2	12	-1
8	3	0	-1	-1	0	-26	3
0	0	6	3	3	-1	8	-3
-12	-3	-1	-1	-4	0	-35	-3
2	-3	5	2	-2	-1	-11	6
-5	-3	-1	-3	1	-2	5	-6
2	-2	2	2	0	1	-25	0
-8	-3	2	2	-2	-1	-22	-8
-2	-3	5	0	0	-1	-29	-3
6	1	2	0	-1	0	-41	2
1	-1	0	1	-1	0	-4	3
-4	1	-3	0	1	1	13	-3
4	2	2	-1	-2	-1	-35	2
10	0	-1	0	-3	0	1	7
-7	-7	-2	-2	-2	-1	-30	3
-5	1	6	0	3	-2	23	-1
4	2	-2	-3	-2	-1	-4	2
0	0	3	-1	-1	0	-24	-4
15	4	7	2	-1	1	-17	2
-3	-1	-3	-2	-2	-2	-23	3
-6	-4	-4	1	-4	0	-27	-1
9	3	-3	-4	-1	-1	-26	2
-10	-2	-4	-1	-3	1	-29	2
-3	-1	-5	0	0	0	-3	0
3	-2	-3	-2	-2	1	-20	0
12	8	3	0	-2	-1	-23	5
-1	1	1	-4	-2	-1	-23	-1
2	2	5	-1	1	-1	-5	2
6	3	-4	-3	-2	-1	-26	7
-13	-5	-7	-4	-1	-1	-4	-1
1	-2	1	-1	3	0	22	1
-4	-5	-4	-2	-3	-2	-32	-3
6	1	-1	0	-3	0	-21	5
-3	1	3	2	-2	0	-28	-1
-5	-3	0	2	1	-4	20	-6
3	1	0	-2	-1	0	-23	-2
4	-4	-3	1	-3	0	-31	2
-1	-3	-3	-1	3	-3	24	-1
0	-1	-3	-3	-4	-1	-20	0
10	5	-2	-4	-5	0	-25	-3
1	1	2	1	1	0	23	-2
-1	1	3	3	0	1	6	4
0	0	-2	0	1	1	13	1
-4	-3	2	-1	-3	0	-34	-3
-11	0	0	1	-3	-1	5	-8
2	1	1	2	-1	1	-25	1
5	3	-2	-2	-2	1	-25	4
-3	-3	0	-2	-3	-1	-16	4
2	1	-2	-2	-3	0	-11	-1
-3	-6	-4	-2	1	0	14	1
-2	1	3	-2	-1	-1	-11	5
4	5	8	2	1	-1	7	-2
-7	0	4	1	-2	-2	-26	-4
5	0	-2	-2	-7	-4	-27	-2
9	6	4	0	-3	-3	-27	-2
-5	-5	-4	1	1	1	-4	4
-4	-1	-1	-2	1	1	1	-2
1	-1	-3	-4	-1	-2	2	-3
-1	1	-4	-2	-2	-1	-14	-1
9	1	0	-1	0	0	-10	6
-10	-3	-3	-1	-8	-4	-28	-10
5	1	-4	-2	-5	-3	-19	-3
2	3	3	1	3	-1	18	8
15	3	7	2	-2	1	-23	3
-2	-3	-3	0	1	2	2	-4
-3	1	4	1	1	-2	10	-12
-14	0	2	2	3	0	17	2
2	0	-1	-3	-5	-2	-26	-4
-3	8	2	-2	-8	-2	-66	-5
8	18	17	-1	-2	-7	-24	-4
-5	0	5	0	-5	2	-35	7
5	2	-4	-1	3	0	42	7
8	-1	-1	0	-1	-1	-1	-3
7	5	5	3	1	-1	-11	-1
-1	5	7	1	-2	-2	-2	-7
-11	-1	1	-1	0	-1	-9	-9
-1	-4	-1	3	0	-2	-4	-4
3	-4	-3	-5	-3	-1	-11	-7
1	-2	-6	-2	-1	-1	-10	-5
-4	1	9	4	-2	-1	-23	4
11	5	-2	-2	-3	2	-17	-5
-8	-8	-3	-1	-1	0	-19	-10
4	1	1	-1	0	-2	-20	-4
0	-2	-4	-1	-4	-2	-20	1
-3	-3	8	7	1	1	-8	4
-2	0	-1	-5	-4	0	-27	8
3	7	1	-2	-3	-1	-23	1
-2	-6	-9	-2	-1	0	4	-3
-1	6	7	-1	-5	-2	-15	1
-3	5	2	3	0	-1	-2	-6
0	1	5	1	-1	1	-33	-1
-5	-1	2	2	0	2	-17	-5
1	-1	-1	1	-1	0	-32	-4
4	5	8	-1	1	0	11	-5
-1	-6	-9	-3	-1	1	-25	-1
-6	-3	5	1	0	-1	9	-2
8	0	-7	-2	-3	0	-26	6
2	1	3	-1	-2	-1	-16	0
7	1	0	0	-2	-2	-29	2
-8	-5	-7	-3	2	0	9	2
6	5	6	-1	-2	-1	-27	-4
-2	15	18	2	-4	-2	-2	-8
-5	-6	-7	-2	0	0	-30	-3
-3	0	4	0	-2	-1	-24	1
7	8	2	-4	-3	-2	-20	4
-9	-18	-12	-2	-3	2	-24	-6
-12	-9	3	2	-2	-1	-34	5
6	6	4	0	0	1	-22	4
7	6	7	-1	0	0	-19	2
-10	-10	2	-1	1	2	-11	-9
2	3	-1	0	-3	1	-19	-1
1	-5	-16	-1	-2	2	-9	-2
-15	-26	-23	1	2	7	-14	-7
6	2	-3	-1	1	0	-17	-4
4	2	6	0	-1	1	-28	9
22	5	6	0	0	-1	-37	2
-13	-2	-3	-1	-4	-3	-11	-10
-2	19	33	3	-1	-10	-4	-12
-12	-3	-3	-1	-2	-1	-4	-4
-14	-25	-18	-2	0	3	-3	-1
-9	-6	6	0	-1	-2	-11	-2
13	5	5	0	2	0	-22	-13
8	13	12	-1	-6	-3	-22	5
2	7	1	-1	-4	-1	-23	6
-20	-22	-16	-1	-3	0	-32	-11
-2	-4	-4	0	0	-1	-2	-6
6	14	7	-3	0	-3	2	-7
1	-5	0	1	-1	2	-20	-3
8	6	8	4	5	1	20	2
-14	-13	-11	-1	-3	1	-24	-5
-5	-2	-2	-4	-6	-5	-23	-6
-17	-14	-14	-3	-1	2	19	3
-3	0	4	2	-3	-3	-21	-11
4	-4	-1	0	-1	1	-26	5
12	8	2	-1	1	1	-21	-1
8	6	2	0	-1	0	-25	7
11	7	5	3	2	3	-12	2
3	4	6	-1	-2	-3	-41	-7
-6	0	-1	-3	-1	-3	-19	-5
-3	1	3	2	1	2	5	6
-5	-4	-8	-6	1	0	-7	-7
1	0	3	-1	0	0	-18	4
15	6	6	1	0	0	-6	4
-7	0	0	0	-2	1	-17	-1
-3	-6	-4	-7	-5	-1	-29	2
-15	-1	1	-1	-3	0	-23	-1
4	-1	-4	-5	-1	1	-17	6
0	-3	2	-2	-1	-2	7	1
5	6	4	1	0	0	-15	4
5	3	6	1	-1	-2	-6	-2
5	4	0	3	2	1	6	6
-1	0	-2	-1	-4	-1	-20	-5
-10	-2	0	-1	-2	-1	-11	-1
8	3	5	-1	-4	-1	-15	8
-5	9	27	5	-3	-1	-28	-4
0	-4	-15	-6	-3	1	1	5
13	3	-4	-1	1	1	-11	3
1	0	1	1	-2	0	-28	1
-12	-2	3	3	0	-1	6	3
12	4	-2	-1	0	0	0	-7
8	4	7	3	3	0	-20	7
5	5	9	4	-1	0	-12	2
-1	-9	-12	-4	-5	-1	-13	12
-11	-4	-5	-5	-6	-1	-36	-4
1	1	-6	-2	-1	1	-11	-1
1	-2	1	-1	3	2	-22	5
0	-1	0	0	0	1	6	6
2	1	-3	-3	-4	0	-16	-9
4	-3	-5	-6	-2	1	-9	2
1	-2	-8	-2	-1	-1	1	1
-2	-2	-4	-3	-6	0	-26	-9
0	-4	-8	-4	-5	0	-29	-2
9	13	19	10	4	2	16	4
-6	-8	-9	-3	-2	-1	-20	5
-11	-5	-1	-2	-4	-3	-25	-5
-8	-6	-5	-3	-4	-2	-13	3
-7	-5	-8	-1	-1	0	-23	-18
-14	-6	2	0	-2	0	-19	-7
1	-6	1	0	-3	0	-2	-1
0	-1	-5	-4	-2	-2	-10	4
2	-1	-3	-5	-1	1	-9	10
-1	-4	-10	-4	-5	0	15	-5
-7	3	9	7	0	-3	-21	-3
6	7	7	1	-2	1	-24	11
-4	-6	-3	-1	-2	0	-17	1
5	2	-4	-3	2	-1	-4	-3
-1	-2	-5	-2	1	1	10	-1
10	0	-5	-3	-1	-1	-5	-4
-1	-2	-2	-2	-1	0	16	4
-4	1	4	1	-4	0	-29	-2
-1	-1	-3	0	-3	-3	-1	-9
14	1	-7	-4	-2	1	-29	7
7	6	4	-1	-2	-1	-21	5
-8	-3	-8	-2	-1	-3	-18	-4
15	10	10	5	4	0	24	-1
-13	-5	-3	1	0	-1	28	7
-16	-10	-8	-3	-4	-2	9	-8
4	3	-1	0	1	0	23	4
-1	2	-1	-2	-3	0	-23	4
1	1	-1	0	-1	-1	-26	-1
5	1	0	1	-2	-1	-28	4
15	4	-3	-4	-1	-1	-15	9
0	0	1	-2	-1	0	-22	-2
-9	-4	-1	0	-5	-1	-25	-4
-6	-3	-2	-4	0	-3	25	3
-1	-4	-6	-1	-4	0	-19	-1
-10	-2	2	-1	0	-4	19	-3
-11	-11	-8	-4	-5	-2	-13	2
-7	1	8	1	-3	-4	-24	-3
-5	0	2	-1	2	-1	-20	-3
4	0	-1	-2	-3	-2	8	5
13	3	-1	-2	-2	1	-31	2
-8	-5	-11	-1	-3	2	-12	-4
-11	-6	-2	-1	-2	-1	-7	2
-2	-2	4	1	-1	1	-22	1
5	2	2	-1	0	-2	-8	-3
0	-4	-4	-2	-3	0	-23	-2
-4	-5	0	-2	1	1	-14	4
-6	-6	-4	-1	0	-1	9	2
5	1	6	1	0	-1	1	0
-4	2	7	0	-3	-2	-22	2
5	-3	-9	-3	-2	0	-17	2
-2	-2	-8	-1	-2	-1	-25	2
-1	-1	-3	-1	-3	1	-39	-2
-9	-2	1	1	-5	-1	-33	-11
1	-1	-5	-5	-3	1	-21	3
1	-3	-5	0	0	-1	24	3
2	1	1	-2	-3	0	-28	4
-2	-3	1	-2	-6	-2	-40	0
-1	1	4	1	3	-2	19	1
-3	0	-1	0	0	1	4	-3
2	0	5	-1	-2	-2	-26	1
-7	-3	-1	0	-4	-3	-25	-10
12	2	-1	1	-4	1	-35	-2
-10	-4	-3	0	0	-2	29	-1
-1	2	-1	-1	-1	-1	-18	1
-4	-2	-3	0	-2	-1	-30	0
-4	-2	-1	-2	0	0	30	4
4	0	-4	-2	-4	-2	-21	4
3	2	3	1	-1	0	-23	6
6	3	4	-1	0	0	-9	3
-9	-2	-3	-2	-5	-2	-38	-11
0	-2	-2	0	2	-2	-26	-6
3	2	8	0	-2	-3	-33	4
4	3	1	-1	-1	0	-22	-6
-2	0	-4	-4	-1	-1	-18	2
9	2	6	1	-1	0	-1	4
4	0	-2	0	1	-3	-2	0
-4	-3	-6	-1	-1	0	9	-1
1	0	-5	-2	-3	-2	-28	-3
0	1	0	-3	-3	-1	-14	-3
-5	-4	-2	1	-2	-1	-32	-2
-2	0	2	-1	-1	-1	-10	-2
-4	0	-5	-5	-2	-1	-18	1
8	-1	5	3	1	0	13	8
4	2	-1	0	-2	1	-21	1
-3	2	-3	-1	-1	-2	-4	-13
1	-3	-7	-2	-3	0	-23	-8
2	2	3	0	-1	0	-35	-16
7	8	5	0	-2	0	-12	15
-2	2	-1	1	-1	0	-24	-11
3	2	-7	-4	-3	-2	7	-17
8	-2	-4	-2	1	0	38	25
-3	-4	-6	-3	-3	-3	3	-12
2	-1	-4	0	0	1	-34	-5
2	0	-7	0	-3	1	6	1
6	5	7	-1	-3	-1	-35	-4
22	4	3	-2	-7	-3	-22	1
-3	-3	-4	-5	-1	-1	-25	-5
-5	-4	-1	2	1	-2	19	2
-13	-3	-6	-2	-1	-1	-24	-4
-2	1	-1	-1	-3	-3	-15	-5
-4	-2	-1	2	-2	-3	-18	-1
4	-2	5	0	0	1	-18	5
6	5	2	5	1	0	-2	-1
-1	-2	-13	-4	0	0	-2	-4
-11	-21	-20	-4	-1	3	-20	-1
-5	-1	1	-1	-1	-2	-12	-5
-7	-3	1	-1	-2	-4	-1	-6
9	-7	-26	3	4	5	-3	6
-5	-17	-14	-5	-3	2	-27	-1
1	15	17	1	-4	-6	4	-1
4	4	-11	-2	-4	0	-20	-2
-5	-24	-17	5	9	8	17	4
-11	-32	-31	2	5	9	-7	-2
20	1	-3	-4	-1	4	-13	5
-4	-22	-18	1	1	3	14	1
-15	2	9	-1	-4	-5	-16	-5
3	-1	-15	0	-2	1	-13	1
-3	20	10	-8	-3	-5	4	-5
-1	-3	7	-1	0	0	-11	-1
-12	-7	-4	1	-1	-1	-29	0
-6	-11	-9	-9	-8	-9	-24	-7
7	15	30	2	-1	-4	-34	1
-13	-9	-16	-5	0	-1	14	-11
-10	-2	12	-1	-2	-3	-16	4
7	3	-1	2	-2	2	-29	4
-1	-20	-23	-4	3	3	29	6
-6	-7	-2	0	1	1	19	-1
26	1	-8	-1	-2	1	-25	8
6	1	-5	-6	-3	0	-17	-5
-9	-1	11	4	-4	-2	-36	-3
3	8	1	2	2	0	5	-3
3	-7	-9	-3	-1	3	-11	3
-10	1	6	1	3	-1	14	-7
2	-2	5	2	-1	-1	-7	-3
2	0	3	-1	-1	-1	-18	-8
7	3	6	2	-2	0	-26	-1
-1	-5	-6	-2	-1	0	-24	1
8	15	7	2	-2	-2	-21	2
-11	-12	-3	3	1	-1	-3	-1
5	1	-2	-3	-2	2	-27	1
-13	-13	-13	0	1	4	-18	-1
-8	-4	-2	-3	-1	-2	-8	-3
1	4	6	-1	-2	1	-25	1
0	-3	0	-1	-1	2	-27	3
-5	-3	-2	-3	-2	-1	-11	-6
-2	-3	1	0	-1	1	-22	-1
-2	-1	2	-1	1	0	-23	-3
2	3	5	4	-1	1	-30	6
5	9	7	1	-3	-2	-17	-3
1	-3	-5	1	4	2	5	5
-11	-7	-2	-5	-5	-1	-29	-4
-1	-2	0	0	-2	0	-22	-2
-5	-7	-5	-6	-6	-4	-15	0
-5	-6	-9	-5	-4	-2	-17	1
2	2	4	2	2	-1	-9	4
20	5	5	0	-1	0	-9	4
-9	-4	-2	0	-2	-2	-2	-10
10	4	3	3	2	-1	13	2
-11	-7	-6	0	-3	0	-8	0
-3	-1	3	1	-3	-1	-29	-2
-5	-4	-2	1	-2	-1	-29	1
-10	-7	-8	-8	-4	-2	-10	-5
4	-2	-6	-2	-3	1	-23	3
2	-2	-1	-2	-3	-1	0	-3
-6	-1	-1	-3	-1	-3	13	-7
-8	-5	-10	-4	0	1	-5	1
-12	-2	4	2	-4	-2	-31	-2
4	2	2	-2	-3	-1	-4	-1
17	5	6	3	0	1	-26	-1
4	3	2	-1	-2	-1	-37	5
-4	-2	0	-3	-1	-1	-17	4
4	0	-1	-1	1	0	-26	-2
-1	-1	-2	0	0	1	-9	6
-7	1	4	1	0	-3	-20	-5
6	7	6	1	0	2	-1	3
-6	-3	-2	-2	0	-1	6	-1
1	0	-8	-4	2	0	-32	-1
3	1	3	-1	1	-2	-12	-6
2	-3	-4	-2	-1	1	-25	8
0	2	8	1	-1	0	-40	5
4	-1	-1	1	-2	0	-35	2
-5	-6	0	-2	-2	-3	-14	1
-2	0	-1	-1	-1	1	-37	-3
2	2	-3	1	0	1	-2	2
2	-1	7	1	-2	-1	-38	2
5	3	3	1	-2	0	-26	-15
-4	-7	-9	-4	0	1	5	3
9	-5	-27	-8	-3	3	-36	-2
1	1	-1	4	2	-1	7	4
-7	-20	-18	-1	-1	4	-33	0
-8	-12	-17	10	3	5	-13	-3
14	13	6	3	0	1	-43	-2
-7	-3	-2	-3	-3	-1	2	3
-1	-4	-2	-1	-3	0	-21	0
2	7	1	1	1	-1	0	-1
-2	-7	-6	-4	-3	1	-23	3
-1	7	19	-1	-1	-6	-51	-5
2	-4	-4	-3	-2	-3	-12	-2
3	-1	-2	-1	1	-1	-25	4
10	0	-3	0	-3	2	-36	1
4	6	11	1	1	-1	-31	5
18	11	5	2	1	-1	-11	7
-7	-5	-5	-3	-4	0	-44	0
-8	-3	-1	-1	-1	-1	-9	-7
-4	-5	-8	-4	-2	1	-34	0
10	2	-6	-5	-1	0	-16	3
8	1	-2	-2	-1	1	-25	6
0	-1	1	-2	-3	0	-36	-1
-1	-3	-4	-2	-5	0	-15	2
-3	6	9	2	2	0	-12	-13
-5	-1	-5	-1	-2	0	-32	-2
-1	-5	-1	-2	-3	-3	-22	-4
3	3	1	-3	-2	-2	-3	4
3	0	4	0	-2	-1	-28	-4
-6	-2	-2	-2	-1	-2	-8	0
-13	-5	-2	-1	-3	-1	-23	-5
13	2	-3	-4	-3	0	-28	6
-4	-4	-1	-3	-3	-4	-17	-8
-3	1	3	3	-1	1	-30	-4
2	3	4	2	-3	1	-12	2
-1	2	-2	-2	-1	1	9	-1
-2	-5	-2	2	1	-2	13	0
-5	0	-2	-1	-2	1	-31	-7
0	-4	-2	0	-3	-2	1	-1
3	0	-3	-3	-3	0	-27	4
-4	-3	0	-3	-2	-1	-20	-2
12	1	-5	-5	0	2	-20	7
9	8	7	1	1	0	-28	-8
-13	-7	-4	-3	-3	0	5	-4
4	0	0	0	0	3	-26	9
-10	-6	-9	-3	-3	-2	7	-6
4	1	0	0	-1	0	-31	7
-9	-4	-1	1	-3	1	-33	-8
-7	-1	5	4	-3	-1	-33	-3
-2	0	-3	-2	1	0	-21	-3
-1	-3	-7	-5	-4	-1	-6	3
8	-1	-3	-4	-3	-2	-17	5
-17	-5	-7	-1	-2	1	-10	-1
6	2	-3	-1	-1	-1	-8	-6
1	-1	-2	-3	-2	0	-15	-3
-2	-2	-2	-4	-2	0	-25	-1
4	-3	0	1	-4	-1	-32	5
-4	-1	3	-1	-2	0	-29	0
0	-3	-2	0	1	-1	0	-2
2	2	2	0	1	-1	-13	0
-3	-6	-3	-1	-1	-2	3	1
-2	0	-1	0	-2	-1	-27	-4
10	3	-4	-2	1	1	14	3
3	0	-2	-2	-3	1	-31	5
-17	-4	-2	-1	-2	-2	-31	-6
-3	-1	-4	-2	-1	1	-27	0
-1	-1	5	1	0	0	-34	1
7	-1	-1	1	-2	1	-27	3
1	0	1	-2	-3	-1	-33	-3
-2	-5	-4	-1	-1	-1	18	0
3	1	-4	-2	-2	0	-28	0
-3	-5	-5	-3	-2	-1	16	1
-6	-3	-3	-3	-2	-2	-18	2
-2	-2	-3	-2	-4	1	-34	0
0	-2	-1	-1	-3	-1	-23	2
-1	0	5	1	-1	0	-9	0
1	-1	2	-1	1	-1	6	0
7	0	2	0	-1	0	-20	3
-6	2	4	1	1	-2	9	-9
-5	0	-1	0	-2	1	2	-2
3	0	0	1	-3	0	-22	2
-3	-3	-2	-1	0	-1	-11	6
-13	-5	3	1	-1	0	-20	-3
-1	-2	-4	-5	0	-2	-3	-2
-3	0	-4	-2	0	-2	15	-4
5	0	-3	-2	-1	3	-12	2
-5	-3	-2	0	-1	-1	4	-7
2	1	2	-2	-2	-2	3	4
4	10	7	2	1	-1	3	3
-4	-8	-5	1	-3	1	-32	-3
-3	-1	9	0	1	-2	3	-3
-5	-2	3	-3	-3	-2	-39	-1
-4	-8	-11	-3	0	-2	-2	-4
5	3	2	-2	-2	3	-30	2
-7	-7	-10	-2	-1	-1	11	-2
2	0	1	1	3	2	-14	3
4	0	-1	-3	-4	-1	-26	-1
-2	-4	-4	1	2	-1	28	-4
-7	-9	-10	-3	2	2	16	-3
7	-2	-6	0	0	2	-23	0
-2	-10	-8	-1	-1	4	-17	-2
-6	1	3	-1	-1	0	-28	0
-5	-1	-3	-3	-3	-1	3	-4
-6	-7	-11	-2	-1	0	-6	-2
4	-2	-8	-5	-7	-2	-28	3
11	7	3	0	0	2	0	-1
-12	-7	9	8	1	1	-20	2
-3	-2	-2	-1	-3	-1	-16	4
-2	-2	0	-1	-1	-1	-11	2
-15	-6	-2	-4	1	-1	13	0
0	-2	-2	-3	0	-3	25	-5
7	3	-2	-1	0	0	-13	6
6	5	2	0	-1	-1	-29	3
-8	-2	4	1	1	2	3	4
15	3	-3	-3	-3	1	-5	8
5	1	-5	-3	-2	-1	-17	6
-8	-2	2	-1	-3	-1	-30	-5
-3	-2	-2	-1	-4	-4	-16	-5
6	5	4	-1	-2	0	-26	2
3	2	-1	-2	-4	-3	1	-4
2	-2	-3	-2	-1	1	-21	-6
-3	1	-1	1	0	0	-9	-6
1	0	0	2	1	-2	12	5
5	0	-5	-4	-4	-2	-17	-1
-1	-4	-2	2	-1	1	-24	-2
-1	-2	0	-1	-3	1	4	0
5	1	2	1	4	1	-11	2
-2	-6	-3	0	-4	-1	-23	1
-4	-5	-3	-1	-2	-2	-12	4
2	2	4	0	-2	-1	-27	1
8	-1	-5	-4	0	-1	4	6
9	2	-3	-2	1	0	-7	-4
0	-3	-4	-3	1	-1	15	2
3	6	3	1	-4	1	-28	-2
3	-3	-4	-1	-1	0	-17	4
-12	-2	-3	-3	0	0	-26	-10
7	2	4	0	0	0	-20	3
-4	1	2	1	-1	0	-28	0
-1	1	-1	1	-2	-2	17	-6
-8	-1	-1	0	2	-2	3	-8
-3	-1	3	-1	-2	0	-28	-6
-10	-8	-6	-3	-3	-1	9	-4
1	2	0	0	-2	1	-29	0
-1	-1	-2	-3	-3	2	-24	-1
-2	-1	3	1	0	-2	-20	-1
0	-3	-5	-4	-2	-2	-23	-2
-5	-2	-2	0	-2	-3	-29	-9
-11	-3	-1	0	-3	-2	-35	-4
-4	-2	1	0	0	0	-12	0
0	-1	1	1	1	1	18	2
7	2	2	1	-1	-1	-6	0
1	-1	1	-1	-3	1	-32	4
-5	-2	0	0	-1	0	-30	0
-4	-1	0	-1	0	0	-31	1
11	3	0	0	0	2	-11	3
0	-1	-3	-3	-3	-1	-14	1
-1	-3	-4	-3	-2	-3	-13	1
0	-1	-4	-2	-4	-1	-31	3
-3	3	-1	-2	-2	-4	-13	3
-1	-1	1	0	-3	-1	-35	-5
3	-2	-3	3	0	4	-19	0
9	-5	-8	-2	0	1	-20	-4
-1	-12	-14	-3	-2	-1	-22	-2
-1	-5	-3	-4	-4	-1	-24	2
-6	-11	-23	-1	-1	6	-38	-1
4	-4	2	0	0	-1	6	2
10	14	9	4	-1	2	-32	1
0	2	9	-2	1	-3	-7	0
-13	-1	-1	-1	-3	-1	-37	-4
-1	2	4	-2	0	-3	-4	0
-14	6	-5	-3	-4	-3	-34	-5
2	2	4	0	-3	-1	-29	-5
-9	0	-2	-4	-1	-1	-12	-11
-10	-3	-1	-2	-5	-1	-23	3
6	0	0	2	0	1	0	6
9	-3	-6	-2	-3	-1	-31	12
-4	-3	0	0	1	1	1	-1
1	1	5	3	-1	-1	-34	-5
0	2	0	3	0	2	-35	2
3	-1	4	2	-2	0	-25	3
4	-1	-6	-5	-1	0	-7	3
12	1	-2	-3	-3	1	-19	3
4	5	1	-2	0	0	-10	1
-3	-1	-4	-1	-1	0	-14	-1
2	-1	-6	-2	-1	-1	14	-3
-2	-1	-1	-1	-4	-2	-22	-1
-9	-1	-1	-1	0	-2	-19	-1
-2	-2	-4	-3	-3	-2	-33	0
-5	-7	-4	-6	0	-1	-1	-10
-6	-2	-4	-1	-1	-2	-13	-4
-4	-2	-1	1	1	0	11	3
-7	-3	-7	-2	-3	-1	-42	-11
-13	-8	-4	-1	-1	-3	8	-1
0	-3	-7	-2	-1	1	7	-1
-1	1	-4	-3	0	0	18	-3
4	-2	-1	-1	0	-1	-30	10
-2	-2	-3	1	-1	0	0	-3
-6	-1	-3	-2	0	-1	-22	-6
4	0	-1	-3	-3	2	-38	2
-8	-2	-1	0	0	0	-10	-3
2	5	15	5	0	-3	-37	2
5	1	-5	-3	-4	0	-8	-2
-3	0	-1	-1	-1	-1	-21	0
1	3	5	3	-3	-1	-21	1
-6	-4	-5	-1	-1	-1	-5	-3
-6	-4	-5	-1	-1	-1	-5	-3
-2	0	-3	0	0	-4	-9	-5
-6	-3	-2	-2	0	0	-28	-1
-2	-1	0	-3	0	-1	-17	1
-3	-2	-3	-3	-6	-1	-15	-3
-18	-3	2	1	-1	-3	-20	-7
-1	0	-1	-2	-3	0	-33	0
1	0	5	3	2	0	-13	1
-1	1	-1	-1	-2	-1	-21	-2
3	-2	-5	-3	-3	0	-9	5
-6	-3	0	-1	-1	-2	-36	-7
-2	-2	-1	1	-2	-3	-8	2
3	3	1	-2	-1	-1	-6	-1
-3	2	4	1	-2	-2	-27	-5
-7	-3	-2	-1	-4	-2	-34	-8
-5	-5	-1	-3	-2	0	-14	3
4	1	1	0	0	-1	-3	3
3	0	0	-1	-1	1	-27	1
0	0	-2	-3	2	-1	3	0
0	0	0	0	2	0	4	-2
-1	0	-5	2	0	0	13	-2
-4	-2	-4	-4	-1	-1	-27	-7
5	1	-1	1	1	-3	6	1
0	0	0	-1	0	-1	14	1
-4	-3	-5	-3	0	0	4	-2
-1	-1	0	-1	-3	2	-29	-2
7	2	4	0	-2	-1	-16	1
5	2	5	2	0	1	-27	4
4	2	3	1	-1	0	-25	1
3	3	3	1	-1	0	-26	2
2	-1	-2	-2	-2	-1	-27	-2
-1	-1	2	1	0	-1	-2	-1
-2	-2	1	-1	-1	-1	-25	-1
-2	0	2	1	-1	-1	-20	5
-9	-2	-3	-2	-5	-1	-32	-2
1	3	2	2	-1	-2	-5	-3
2	-1	1	-4	-4	-2	-29	-3
0	-2	-5	-3	-4	-2	-40	1
-7	-3	0	-1	-2	-4	-21	-2
-4	-5	-8	-3	0	-1	-6	0
4	-5	-5	0	-2	2	-18	2
-6	-5	-1	1	1	1	-2	4
4	2	-1	-3	-3	-1	-31	3
6	5	-1	-2	0	1	-24	2
-4	-1	1	-2	-2	-1	-29	-3
-2	-3	-2	1	-2	1	-27	-1
-9	1	7	1	-1	0	-25	5
-2	10	9	3	2	-3	-15	-1
6	6	4	4	2	0	12	4
-3	7	6	2	-2	-1	-33	-3
-3	-4	-8	-1	1	-1	13	4
10	2	-1	-1	1	0	15	0
0	-1	-2	0	-2	0	-20	1
-8	-5	4	4	1	1	-26	0
4	11	22	-4	-4	-7	6	0
8	3	-5	-1	-1	1	-27	5
0	-7	-5	-3	0	-1	25	-1
-1	1	-1	1	0	2	-25	0
0	4	1	-3	-2	0	-32	-2
7	3	4	1	-1	-2	-18	4
2	1	-3	-3	-2	-2	-28	-1
-8	4	0	-2	-3	0	8	-5
-8	4	0	-2	-3	0	8	-5
2	1	0	3	-1	-1	5	3
1	1	-1	-1	-1	0	-26	5
0	-4	-4	0	1	1	1	2
-16	-6	-1	-1	-2	-3	-19	-7
-1	-2	2	-2	-2	0	-23	-2
-20	-10	-5	-1	0	0	-8	-4
7	0	-1	-3	-3	-2	-12	2
7	0	-1	-3	-3	-2	-12	2
2	1	-1	-4	-5	-1	-24	-6
-5	1	3	1	2	1	-8	-5
-7	-3	1	-1	0	0	-23	-1
-7	-5	-1	-2	-2	-2	-19	0
2	0	4	-1	1	-1	4	-2
-1	1	-3	-2	0	0	-15	1
3	-2	-5	-1	-1	-3	6	0
2	-2	0	1	2	-1	6	-3
-1	1	2	1	-3	0	-13	-3
-1	-2	-6	-6	-2	-1	-29	0
-11	-2	1	0	-3	-2	-14	-4
12	4	4	1	-3	0	-24	4
0	-1	-4	-3	-1	0	-19	3
8	3	4	-1	-1	-1	12	5
-7	-1	-3	0	1	-1	9	0
1	0	-2	-1	1	1	26	2
-7	-3	5	1	0	1	-24	2
-5	-1	-2	-2	-1	-2	-1	2
5	2	1	1	-2	0	-19	-2
-13	-1	-2	-2	-1	-1	-18	-4
1	-1	0	0	-1	0	-10	-1
0	-1	2	0	-2	-2	-11	-4
1	-3	-3	-2	-3	-2	3	1
-16	-6	-2	-1	-1	-2	6	-3
-4	-6	-3	-1	-1	-1	-9	-5
-6	-1	2	1	-3	1	-23	6
-7	-4	-2	-2	-1	1	-28	1
3	4	-4	-3	-2	1	-18	2
1	4	2	3	2	1	6	0
1	-4	-5	-2	-1	0	-1	-1
-2	-9	-6	-5	1	-1	12	-1
8	6	8	0	-2	-2	-18	4
-2	4	9	0	0	-2	11	-5
2	-1	0	0	-3	2	-40	-1
-1	-2	-3	-2	2	0	-11	-2
-1	-2	-3	-2	2	0	-11	-2
-1	-1	1	-3	0	0	-23	-2
-1	0	-1	-1	1	-1	-2	-2
-3	0	-1	-2	0	0	-7	-6
-3	0	-1	-2	0	0	-7	-6
0	0	1	-1	-4	-1	-36	3
2	0	1	-1	-2	0	-35	3
-2	-1	-2	0	-1	-1	4	-1
0	0	1	1	-4	0	-24	2
-1	-2	-1	0	-1	1	-2	-1
-1	-2	-1	0	-1	1	-2	-1
-5	-3	-1	-1	0	-1	-27	-8
-2	-2	-1	-1	0	-1	0	-3
-2	0	0	-1	-2	0	-34	-4
-3	-1	-1	-2	-3	-1	-7	-6
2	1	-1	-2	0	-1	-24	-1
-1	-2	-2	-3	-1	-2	-16	1
-1	-1	1	-1	-2	2	-30	-1
0	1	0	-1	-1	0	-10	1
-2	0	-1	0	-1	0	-31	0
-1	-2	-1	-2	1	-2	-3	-2
3	1	2	2	-2	0	-15	3
1	0	0	-1	0	-2	-21	-1
2	-1	-1	0	1	0	-11	0
-2	0	1	-2	-4	-2	-19	-3
1	-1	-1	0	-1	0	-19	1
-2	1	0	-1	-1	-1	-25	-1
-1	-2	-2	-1	0	-1	-9	1
0	1	-2	-1	-1	0	-26	0
-4	0	0	0	0	0	-7	-8
-2	0	-1	-3	0	-2	-5	-3
0	-1	0	0	-1	-1	-26	-1
-1	-2	-2	-2	1	-2	0	2
-1	-2	-2	-2	1	-2	0	2
-2	0	-1	-2	-1	0	-6	-8
1	-2	-1	-3	-2	0	-14	1
2	-1	-2	-2	-3	-1	-28	2
-1	-1	3	0	-3	0	-20	0
-3	-3	-5	-1	-3	-1	-26	-3
-2	-1	-1	-1	0	1	7	0
9	2	4	0	-2	-2	-32	2
-2	3	3	0	1	-1	12	-2
-2	-5	1	3	0	0	-9	-3
-2	1	-1	3	0	-2	-6	-1
0	-1	0	-2	-2	2	-23	1
1	1	0	-3	-2	-3	-3	-2
-2	-1	2	0	-2	-1	-19	-2
5	-1	0	2	2	2	-12	3
1	2	0	-3	-1	1	-25	0
2	1	0	-4	-6	-1	-28	2
3	1	1	0	-2	0	-28	-1
-5	-4	-3	-5	-4	-3	5	-1
2	-2	-3	-1	3	-1	-25	0
2	3	5	0	1	2	-23	0
-1	-3	-2	-2	-1	-2	-13	-1
1	1	0	-2	-1	0	-10	1
0	3	2	-2	-2	-3	6	0
0	0	-1	-2	-1	0	-7	0
0	-1	1	2	1	-3	9	0
2	3	-1	1	-3	0	-23	-1
2	4	-1	0	3	2	19	-1
-2	-1	-2	-2	-3	-2	-1	-1
-7	-5	-1	0	-4	-4	-32	-4
1	5	5	-1	-3	1	-20	0
3	-5	-4	-4	-4	-2	-30	-1
0	2	3	2	1	0	14	-1
3	4	4	-4	4	1	-11	0
-2	-2	1	-2	-6	-3	-38	1
-1	-2	-4	0	-4	-1	-12	-1
-1	0	-2	-4	-4	-1	-23	-1
0	-1	-4	-5	-1	0	-27	0
-3	-3	0	0	-2	-2	-15	-2
-1	3	2	0	0	-5	-9	-2
-2	-2	-1	-2	1	-3	-7	-1
-1	-2	1	1	0	-1	-12	0
-3	-5	-2	1	0	0	-2	-1
-2	-6	-4	-3	-4	-2	-14	-2
1	10	5	-1	-1	-1	-16	0
-3	-1	1	0	0	0	-24	-2
-2	0	-1	-2	-2	-3	2	0
