# Supplementary material for: Flexible Virtual Reality System for Neurorehabilitation and Quality of Life Improvement
Source: Sensors (Basel). 2020 Oct 23;20(21):6045. doi: 10.3390/s20216045 (PMC7672612; doi:10.3390/s20216045)
Supplement: Supplementary file 1 [file sensors-20-06045-s001.zip › S4_EMG/User5/HittingCans.txt]

0	0	0	0	0	0	0	0
0	0	0	0	0	0	0	0
-1	-2	-5	1	7	5	1	1
-2	0	-5	0	-3	0	-5	-3
-2	0	-5	0	-3	0	-5	-3
-4	-2	-6	-4	-3	0	-1	-4
-3	-2	0	1	3	-2	-1	-10
-3	-2	0	1	3	-2	-1	-10
1	2	1	1	-2	-3	-4	2
1	2	1	1	-2	-3	-4	2
0	0	-5	-2	-6	-2	-4	-2
-1	-2	-2	-2	-1	0	2	0
-1	-2	-2	-2	-1	0	2	0
-1	-1	-4	-3	-1	-2	0	2
-1	-1	-4	-3	-1	-2	0	2
1	3	6	3	-3	-3	-4	0
1	2	15	6	0	3	-1	2
1	2	15	6	0	3	-1	2
-4	-5	-1	0	-1	2	2	3
-4	-5	-1	0	-1	2	2	3
1	1	-1	-3	0	2	3	-3
0	2	2	1	3	0	1	4
0	-3	-3	-1	-2	-2	-1	-2
-2	-1	2	0	-4	-2	0	1
-2	-1	2	0	-4	-2	0	1
3	-2	2	1	0	0	-3	5
3	-2	2	1	0	0	-3	5
2	-3	-7	1	-4	-2	-1	3
-6	0	3	0	-3	-7	-6	0
-6	0	3	0	-3	-7	-6	0
-9	-4	-1	1	1	2	-2	-14
-7	-3	-3	1	-2	0	0	-4
1	-1	-5	-2	2	1	2	7
10	0	1	-1	-1	0	7	21
10	0	1	-1	-1	0	7	21
-1	-1	0	0	-5	0	-2	-1
-1	-1	0	0	-5	0	-2	-1
-1	-1	0	0	-5	0	-2	-1
-11	-1	5	1	6	15	16	15
-11	-1	5	1	6	15	16	15
3	4	2	3	-2	-3	-7	-3
4	2	0	-2	2	6	9	16
4	2	0	-2	2	6	9	16
4	6	2	0	0	1	4	4
4	6	2	0	0	1	4	4
13	5	4	4	1	-7	0	2
-1	4	6	11	2	2	2	5
-1	4	6	11	2	2	2	5
-3	-2	-3	-3	-1	2	-2	-1
-3	-2	-3	-3	-1	2	-2	-1
17	8	-1	2	1	-6	-8	20
-1	0	-15	-11	-5	-4	-7	-8
-1	0	-15	-11	-5	-4	-7	-8
-1	-3	-5	-2	0	2	1	2
-1	-3	-5	-2	0	2	1	2
3	1	-4	-1	0	2	3	10
3	1	-4	-1	0	2	3	10
-8	-8	-5	-5	-2	-2	2	2
-7	-5	-6	-6	-1	-1	1	-6
-7	-5	-6	-6	-1	-1	1	-6
-13	-6	-4	-4	-4	2	-2	-10
5	0	7	6	2	-1	0	4
5	0	7	6	2	-1	0	4
-15	-2	-9	0	-2	-10	-7	-4
-15	-2	-9	0	-2	-10	-7	-4
8	-7	0	1	-3	5	2	3
8	12	11	1	-1	0	1	2
2	8	1	-1	-2	-4	1	-4
-11	-10	-1	-1	1	-2	-7	-23
45	32	10	12	11	-3	-3	14
-8	-17	-1	2	-1	-6	-3	-1
-9	4	2	-3	-4	-3	-6	-1
21	16	5	-2	-1	-5	0	4
-2	-4	8	5	-1	-5	-1	-1
-8	-8	-6	-2	1	-1	0	2
1	9	8	10	3	3	4	4
-4	-1	-3	1	2	2	1	0
-3	5	-7	-14	-7	-5	-4	-3
-17	-18	-5	-6	-7	-2	-5	-11
-17	-18	-5	-6	-7	-2	-5	-11
-9	-7	-5	7	4	-2	-1	-4
-9	-7	-5	7	4	-2	-1	-4
-7	-6	-1	5	9	11	13	-3
13	3	-14	-20	-2	0	3	10
15	31	8	3	9	8	8	2
-3	-3	-2	3	-10	-7	-1	-4
10	4	4	2	-1	16	3	10
17	8	-5	-24	-1	12	15	31
4	-1	-12	-10	-10	17	25	-9
28	13	4	0	-8	-19	-4	46
6	-4	-4	4	-11	-20	1	10
6	24	9	-3	-2	-11	-13	-1
-11	-16	-13	-13	-3	-9	-22	-17
-5	-4	1	13	6	2	4	0
-7	6	10	9	7	4	10	-7
-10	-10	-18	-15	-7	0	-3	-32
21	12	-2	-4	-5	-2	-8	-16
21	12	-2	-4	-5	-2	-8	-16
21	12	-2	-4	-5	-2	-8	-16
13	-4	-1	-9	-8	-10	2	37
-21	44	6	-5	-5	-8	-11	-38
-19	-14	-7	9	6	7	6	-16
15	24	6	10	1	-3	-3	29
1	-28	-11	-6	-3	3	-3	-10
-3	7	-2	-13	-5	-1	5	2
-12	-4	-3	20	12	7	4	17
-43	-74	-20	-13	-8	-10	-32	-12
-6	-24	3	-3	-11	-8	-18	8
-8	16	7	8	6	0	-17	-60
4	-9	-7	-23	-10	-19	-17	-3
-42	-26	-16	1	0	-1	-1	-35
24	34	11	2	3	5	19	31
26	11	0	-3	-5	1	3	19
41	35	6	6	1	16	12	36
-4	-9	5	3	0	-2	1	16
-4	-9	5	3	0	-2	1	16
13	24	5	3	5	8	-5	7
-10	-13	-4	-8	-6	-4	-4	16
-20	-22	-11	-4	-5	-3	1	-6
21	8	7	7	5	2	5	7
21	8	7	7	5	2	5	7
23	27	8	7	2	2	2	27
8	12	6	-6	-5	-21	-5	17
-14	-12	-12	-21	-10	-5	-8	-2
-20	-27	-11	-11	-10	-1	7	-17
-15	-11	-1	-1	1	-4	-8	-12
-25	-38	-4	10	1	-1	-4	-8
19	36	6	-8	-8	-6	-2	-2
6	35	0	-5	-10	-8	-12	-45
2	-11	-3	-3	-2	8	-2	11
2	-2	9	14	12	9	16	29
-3	-1	-1	-2	-5	1	2	-11
-2	1	-3	-7	3	-1	-19	2
3	-15	6	28	15	13	6	11
-3	6	3	2	1	3	-2	-8
-3	6	3	2	1	3	-2	-8
-27	-51	-8	8	3	-4	-13	-17
8	-6	-8	-8	-1	-2	-13	-12
3	24	11	13	6	7	8	-3
26	34	3	-5	-9	-15	-24	-2
13	-1	5	17	6	8	11	11
31	56	5	-2	-7	-3	7	8
4	5	3	7	6	3	12	4
-27	-53	-21	-12	-6	-6	-15	-19
-1	-5	-1	8	0	1	-6	-3
7	21	11	12	12	3	0	-4
7	21	11	12	12	3	0	-4
-14	-18	-1	3	-7	-26	-2	-24
24	26	4	6	2	14	46	19
24	26	4	6	2	14	46	19
5	12	5	12	1	6	-3	1
5	12	5	12	1	6	-3	1
-55	-55	-16	-12	-9	-1	-6	-18
-55	-55	-16	-12	-9	-1	-6	-18
-55	-55	-16	-12	-9	-1	-6	-18
-4	-4	-1	-9	-3	-4	-8	-3
8	4	4	12	6	0	-3	7
-16	-12	-1	-4	-1	-6	-6	-1
13	15	7	4	4	5	11	11
13	15	7	4	4	5	11	11
-8	-3	-6	-12	-4	-5	-17	-1
-8	-3	-6	-12	-4	-5	-17	-1
-3	1	-3	-12	1	-3	-9	-12
-18	-6	3	2	0	2	1	-5
9	25	9	6	9	10	2	-5
-1	-13	-3	1	-3	-7	-2	8
-8	-20	-11	-13	-10	-3	-3	-4
-11	-8	-1	4	2	0	-7	-7
-9	-5	-8	-17	-6	-2	1	1
-2	2	6	12	0	1	-1	-2
-7	-15	-2	-1	-1	-1	0	-4
1	3	1	1	-1	1	2	7
8	13	7	8	2	-1	-2	-1
-21	-16	-9	-11	-3	-2	-5	-7
13	7	1	-6	-5	-3	-2	-3
-13	-28	-2	7	1	-4	0	-2
-15	-5	-2	25	23	9	8	-4
-9	-14	-11	-6	3	3	-3	-2
9	8	1	-6	-2	1	3	3
4	11	2	1	5	0	-4	-1
28	39	9	4	13	7	3	7
28	39	9	4	13	7	3	7
8	18	-1	7	0	3	7	8
8	-3	3	-2	2	4	4	4
-8	-22	-7	-10	-2	3	1	-2
-7	-5	4	20	21	14	6	0
-5	-4	1	-11	-10	-8	-8	-2
13	17	22	34	11	4	6	5
21	36	10	18	4	6	11	14
-2	6	21	45	23	15	14	4
-2	6	21	45	23	15	14	4
-3	-8	1	7	0	1	10	1
0	-15	-8	-7	0	9	28	-5
-2	-7	-9	-15	-2	-6	9	7
-23	-15	3	5	-2	-2	-13	-13
13	-4	-3	2	-1	-3	-12	1
-5	6	0	15	11	2	-2	-6
8	-2	0	0	-6	-15	-12	-5
1	-10	-7	-13	-7	-13	-12	-5
2	-4	-3	-5	-3	1	-5	-2
10	2	-5	-17	-2	-2	-6	6
-6	-3	0	2	2	7	-5	-1
-11	-2	-24	-1	-3	20	14	-2
3	-4	-10	-8	1	32	19	3
10	6	9	5	3	12	4	8
-7	0	4	-8	4	6	-2	-6
1	-8	4	5	1	8	19	4
-5	7	-3	-16	1	6	7	-4
-5	7	-3	-16	1	6	7	-4
-2	-9	-5	4	-2	-1	4	7
7	-2	-5	-7	-5	-3	-4	2
7	22	2	-15	-2	-3	-2	2
14	6	5	12	1	-1	-1	5
-2	-3	0	-5	-2	-1	0	1
3	4	-2	-4	-2	-3	1	-1
9	10	14	8	5	1	2	3
6	8	6	5	2	6	6	0
-2	-8	-1	-5	0	-3	-5	-10
0	1	1	5	1	2	1	2
0	3	-1	-11	-4	-6	-9	-13
5	2	-1	7	0	13	7	6
-10	-20	-6	-2	-3	-13	-3	2
6	-2	-7	-1	-2	2	-2	4
22	-1	3	13	6	25	23	34
7	0	17	10	4	-1	1	-7
7	0	17	10	4	-1	1	-7
17	6	-19	-12	1	8	12	5
-2	2	-11	0	12	8	2	-20
-41	-20	14	-1	-3	-6	-11	-19
-13	-9	-8	-3	-3	-6	-5	-3
2	4	12	10	7	6	4	5
7	1	4	7	1	2	-2	-4
-2	6	15	23	10	8	1	-7
-1	1	2	0	0	-2	-8	2
-1	1	2	0	0	-2	-8	2
-15	4	11	4	4	16	11	-5
10	-4	-5	-5	9	28	23	37
58	12	-1	-3	-5	-4	6	30
-27	-6	-15	-9	3	15	9	-13
-20	-2	14	11	-2	-1	-8	-22
-4	7	7	-5	-3	-1	2	0
19	-3	-7	-3	0	3	11	-4
12	6	10	8	0	3	7	4
-19	0	1	-1	-1	0	-1	-13
-19	0	1	-1	-1	0	-1	-13
15	10	11	3	0	-13	-11	4
-3	0	-2	1	9	6	9	7
3	6	2	2	4	3	-2	5
11	18	11	0	-4	11	18	9
10	2	2	2	4	9	6	8
10	2	2	2	4	9	6	8
-15	-25	-15	0	-2	-12	-2	-11
16	-8	-2	1	-1	4	-1	14
10	10	-2	-2	-3	-8	-10	-7
-6	5	4	-2	4	35	40	17
22	24	10	1	-5	-10	-18	-15
33	-17	-1	-3	-4	-7	3	29
31	33	5	-5	-1	9	16	25
-3	1	6	4	8	12	-3	0
-18	-1	2	2	3	6	-1	-21
-2	-6	-4	3	1	3	0	-7
-28	-11	4	4	1	6	2	-5
-18	-8	-9	-4	0	1	2	4
0	1	-3	-1	1	3	2	2
16	8	11	13	5	9	14	6
7	-7	-11	-5	-3	0	7	7
9	11	9	10	3	-5	-3	8
-11	11	5	8	2	-7	-16	-11
8	8	6	6	0	5	4	-1
8	8	6	6	0	5	4	-1
8	8	6	6	0	5	4	-1
-38	-3	5	6	-1	2	-1	-13
0	-17	-9	-7	-5	-5	-1	-1
19	8	-3	-1	0	-1	-4	1
29	3	3	10	0	2	1	5
29	3	3	10	0	2	1	5
-9	4	-4	-2	3	24	10	-21
0	3	-1	-2	1	3	-1	-9
24	33	11	10	3	7	12	25
-9	-26	-15	-6	-3	14	19	14
-6	18	1	1	0	-5	-12	-23
-44	-19	-21	-13	-14	-46	-54	-72
-2	-12	-16	-17	-9	-5	1	17
14	8	-2	1	2	5	3	12
-18	-3	-24	-22	-11	-6	-9	-16
-18	-3	-24	-22	-11	-6	-9	-16
-18	-3	-24	-22	-11	-6	-9	-16
-20	-14	-18	-1	-6	-21	-16	-22
7	9	18	10	5	3	4	9
-4	-15	-50	-16	-11	-5	-1	-1
0	6	-14	-3	-2	2	0	3
3	6	18	24	15	2	1	-3
0	12	3	-13	-14	-10	-10	-17
-2	-2	-8	-9	-5	3	3	4
-2	-3	-10	1	10	-1	-5	-3
7	6	13	9	0	-6	-5	-8
-21	-14	-15	-9	-8	-7	-4	-5
-2	0	17	6	-5	0	1	1
9	7	11	7	1	0	-1	3
8	5	10	6	1	-5	-2	6
6	-3	-2	-4	-6	1	0	-1
-5	1	-5	-5	0	2	-1	-9
-9	-6	-4	-6	2	-1	-1	2
9	4	11	8	-3	-1	-1	4
14	2	2	2	-2	-1	-2	-1
-4	-5	2	-3	-2	1	0	8
-1	-10	-5	-3	-1	-2	-4	1
7	-1	-5	-2	-3	2	5	11
1	1	-2	6	1	4	0	1
-4	-5	-9	-7	-6	-4	-2	-6
-6	8	10	-1	-3	-8	-5	-7
-10	-7	-3	-14	-8	8	1	-21
-2	-1	-10	-3	3	8	2	6
-2	-4	-3	4	-5	-2	1	-1
-2	-3	-4	4	-1	-1	-1	2
0	-2	1	-10	1	2	1	-5
4	13	7	16	-1	-6	-4	4
3	0	-1	0	2	6	5	5
-6	-4	-2	-2	1	1	-4	-10
22	25	8	2	-1	-9	-2	13
-3	-4	-3	0	-2	-3	-3	-5
-25	-22	-13	-12	-6	-4	-9	-27
-4	-5	-6	-11	-8	-33	-26	0
8	0	9	7	6	13	8	8
-6	-10	-4	3	5	12	4	0
3	3	3	-8	-1	-2	-4	1
4	5	-6	-5	-3	-6	-1	2
4	5	-6	-5	-3	-6	-1	2
18	31	7	0	2	3	2	6
-13	-8	-1	1	-1	-1	-5	-9
-14	-21	-7	-2	-5	-7	-10	-14
-3	-3	-1	-2	2	5	3	2
-2	5	-1	1	-2	-2	-4	7
45	19	-6	-12	-5	1	-2	4
-4	7	10	9	5	1	2	0
-4	0	-4	-7	-3	3	-1	0
-37	-7	11	5	-1	-6	-9	-21
-11	1	-1	-3	3	0	3	4
-44	-6	11	12	3	5	4	-4
26	14	5	5	4	6	2	9
5	4	-10	-7	-7	-10	-10	-14
7	3	9	13	5	4	4	8
-2	0	-3	-7	-4	3	9	-4
-5	-3	8	5	2	2	-4	-3
-4	-9	-12	-4	-3	-3	-11	2
3	14	10	7	4	2	8	4
-1	1	0	-1	2	3	6	1
2	4	6	2	-1	2	1	3
-6	1	3	4	-1	2	4	2
0	2	-3	-1	-1	-4	-4	-5
1	-1	-1	-1	-2	-1	3	8
-8	-9	-6	-2	-2	-3	-3	-6
10	17	0	-1	-5	-2	-4	3
3	-1	-2	0	-2	2	1	3
0	5	3	0	-3	-1	-7	-4
10	-5	0	5	0	2	2	3
-1	-6	-6	-3	-1	0	1	2
-8	-6	-6	-3	-1	2	-1	-5
-9	0	-1	-2	-1	-3	-4	-6
1	0	-1	1	1	1	-1	-6
-2	3	0	1	0	0	-1	-5
-3	0	0	-1	0	-2	-2	-2
-3	0	2	-1	0	0	0	3
0	2	-4	-1	-1	-2	-1	-4
-4	1	-1	-2	-1	-2	-1	-3
2	-2	3	-1	1	4	3	4
0	0	3	4	-2	-3	-5	-4
2	0	0	2	0	0	-1	2
0	-2	-1	-1	-1	-1	3	1
4	6	25	14	7	11	8	-2
-2	-5	-9	-6	-5	-3	-4	-3
-2	1	6	3	1	2	-1	-3
0	0	-1	-1	-1	-2	0	2
-1	-3	-7	-3	-1	-1	-1	-2
8	-1	-2	-2	-2	2	-1	2
0	2	2	-2	-2	2	1	2
5	2	9	6	-2	-3	-4	-3
-4	-1	1	1	2	4	3	3
-2	-4	-7	-5	-1	3	0	-1
-15	0	-1	1	0	-1	2	-9
6	2	6	2	1	2	1	6
-5	3	11	8	4	7	-2	-2
1	-3	-9	-5	0	-4	2	2
1	-3	-9	-5	0	-4	2	2
2	0	-1	-1	-4	0	-1	0
1	-1	-1	-2	-1	-2	-1	-1
-1	-2	3	1	0	3	0	0
0	-4	-21	-7	0	0	-1	4
-1	-2	4	1	0	-4	-4	-8
-1	-2	4	1	0	-4	-4	-8
-5	0	-3	-3	-1	0	-3	-3
-5	0	-3	-3	-1	0	-3	-3
-5	-1	-2	-2	-1	-4	-3	-7
0	1	-1	-3	-2	1	2	2
1	1	5	0	-1	0	0	4
-3	-2	8	4	3	6	2	-2
-3	-2	8	4	3	6	2	-2
-3	-6	-8	0	-1	-8	-6	0
-3	-6	-8	0	-1	-8	-6	0
-2	0	-3	-3	-2	2	-2	-4
-2	0	-3	-3	-2	2	-2	-4
0	-1	-7	-5	-3	0	0	0
0	-1	-7	-5	-3	0	0	0
-1	0	-6	-3	-1	-4	-1	-7
-1	0	-3	0	1	6	1	-4
0	0	-2	-2	-4	-7	-3	4
-3	-1	13	4	-1	-3	-2	-3
-1	1	1	1	-1	3	2	0
-3	-2	-1	1	1	1	1	-3
-3	-2	-1	1	1	1	1	-3
-2	-2	-4	0	-2	-3	-3	0
-2	-2	-4	0	-2	-3	-3	0
10	0	1	0	-4	7	-1	-1
1	-1	-6	0	-2	-1	3	2
-1	0	-1	-1	0	-1	1	-2
-4	-3	-7	-1	2	1	0	0
-2	-3	1	-2	-2	-3	-4	1
-2	1	-3	-3	-3	-1	-3	0
-2	-3	-2	0	-1	2	-2	-11
-1	-1	-7	-3	-4	-14	-2	-1
0	1	-3	-3	-1	0	-1	0
-1	0	-3	-3	-2	5	0	0
-7	-1	3	-1	-4	-1	-3	-3
-7	-1	3	-1	-4	-1	-3	-3
1	0	0	2	2	3	0	-1
1	0	0	2	2	3	0	-1
-4	3	11	5	-1	-8	-11	-5
-4	3	11	5	-1	-8	-11	-5
1	-4	-4	-2	-2	5	3	1
-1	-6	-6	-4	0	2	2	3
-1	1	-2	0	1	0	-1	-2
3	1	1	1	-1	-1	1	2
1	1	5	1	-1	0	0	0
1	0	3	2	-3	-1	-1	1
1	0	3	2	-3	-1	-1	1
-2	-1	-3	-2	0	-4	-1	0
-7	-6	-4	-3	1	-1	-2	-8
3	1	-5	-3	-1	-2	1	6
3	1	-5	-3	-1	-2	1	6
-1	-1	-2	-3	-2	-4	-5	1
-1	2	5	1	-2	-1	-2	-1
-3	-3	-6	-2	-1	3	5	-1
4	-2	-3	2	1	7	4	8
-4	0	0	0	-1	-2	-6	-4
-1	1	2	0	-1	-1	-2	-5
-2	0	3	1	2	-2	-4	-1
0	-1	-1	0	0	-5	-3	1
-3	1	1	-3	-3	-6	-5	-6
0	-1	-3	-1	-2	3	2	-3
2	0	-6	0	0	-2	-1	2
4	-3	-7	-3	0	0	1	11
-2	0	-1	1	0	1	3	-4
-2	0	-1	1	0	1	3	-4
-5	-4	-4	-4	-2	2	0	-1
-5	-4	-4	-4	-2	2	0	-1
-1	1	6	2	-2	-1	0	3
-1	1	6	2	-2	-1	0	3
1	1	-1	-1	-3	-1	-2	-6
1	-2	-3	0	-2	-7	-6	3
-1	-1	0	3	1	1	-2	-3
1	-1	1	1	0	0	2	-2
-3	-3	-2	-3	-2	-1	0	-3
-2	1	-4	-2	-2	-1	-3	-3
-2	1	-4	-2	-2	-1	-3	-3
-2	0	1	0	2	3	3	-7
-3	-5	-3	-3	-1	-3	-3	-7
2	1	-4	-1	1	2	3	7
1	1	13	3	0	-1	-1	-1
1	1	13	3	0	-1	-1	-1
0	-3	-3	-3	-2	0	-2	-1
0	-3	-3	-3	-2	0	-2	-1
-3	-1	-1	-1	-4	-8	-6	-13
-3	-1	-1	-1	-4	-8	-6	-13
-1	-2	-1	-2	-1	-1	0	3
0	2	13	7	-1	0	1	-1
-1	-4	-6	-2	0	-2	-5	2
-1	-2	-5	-3	-2	-4	0	-1
-4	-3	-3	-1	1	1	0	-2
3	-1	-3	-1	3	2	2	4
-2	1	2	1	-1	2	3	0
1	0	1	-1	0	3	1	0
1	0	1	-1	0	3	1	0
-3	-5	-3	-2	-3	-4	-5	-1
-3	-5	-3	-2	-3	-4	-5	-1
0	1	-4	-5	-4	-8	-4	2
1	0	-5	-3	0	2	1	0
2	1	0	0	-1	-2	0	1
-1	1	-1	1	-1	1	0	5
-3	-2	-1	1	-2	-7	-4	-3
-3	0	-1	-2	0	2	0	1
-3	0	-1	-2	0	2	0	1
1	1	5	0	2	1	1	-3
1	2	6	1	-2	-6	-5	-3
-2	-3	-6	-2	-1	-2	-2	-3
0	2	10	6	0	3	0	-1
0	0	-3	1	-1	2	0	-1
2	0	1	2	1	3	2	-1
2	0	1	2	1	3	2	-1
-1	-1	-4	-3	-1	2	0	1
-3	-1	-3	-4	-2	-1	-3	-9
1	1	4	0	1	0	0	-2
-1	-2	-2	0	0	-1	-1	3
-3	-2	-2	0	0	3	2	-3
1	-3	-3	-1	-1	-1	0	-2
-1	-1	0	0	-2	-2	-2	3
-2	1	4	0	-1	-4	-3	-3
-2	1	4	0	-1	-4	-3	-3
0	0	-3	0	0	1	3	2
0	0	-3	0	0	1	3	2
-1	2	12	5	-2	2	-1	-4
3	0	0	1	-2	-4	-2	6
-2	0	3	-2	1	2	1	-1
1	2	-1	-2	-2	1	1	3
0	-1	0	0	1	5	2	-2
-4	-5	-11	-5	-4	-2	-4	-6
0	1	3	1	1	3	6	1
-1	-1	-5	-2	-2	-2	-2	-1
-2	-1	-2	-2	-4	-2	0	2
-1	-1	2	1	-1	-8	-3	-2
0	-1	0	0	-1	-4	-2	-2
0	-1	0	0	-1	-4	-2	-2
-1	-1	0	-3	1	-1	-1	-1
-1	-3	-6	-3	0	1	1	-3
-1	0	2	2	0	-1	-2	-2
-1	0	2	2	0	-1	-2	-2
-2	-1	-5	-3	0	0	-2	-1
-2	-1	-5	-3	0	0	-2	-1
-2	1	3	1	-3	-5	1	-1
-1	0	-7	-4	-2	0	-2	-4
-2	-2	-2	-3	1	0	-2	-1
0	1	-2	-3	-2	1	-1	-2
0	1	-2	-3	-2	1	-1	-2
0	-2	2	-1	-2	1	4	3
-1	2	1	3	0	-3	-3	0
-3	-4	-8	-4	-3	4	4	2
-3	-4	-8	-4	-3	4	4	2
0	1	-2	-1	1	-2	-1	-6
0	1	-2	-1	1	-2	-1	-6
6	3	10	3	0	-2	-4	1
-1	-2	2	0	0	-2	1	-1
1	0	-1	-2	0	0	0	4
0	1	-3	-3	-1	-1	1	3
0	2	9	2	2	3	4	2
0	0	3	4	1	1	2	2
-5	-3	-3	-2	-1	-3	-1	-4
-4	-2	-1	0	0	-1	-5	-13
1	0	-1	0	-2	1	1	2
1	0	-1	0	-2	1	1	2
1	3	6	3	-2	-2	-2	-1
-3	0	-1	2	-1	1	2	4
-2	-3	-5	-2	-3	-8	-5	3
-2	-3	-5	-2	-3	-8	-5	3
-2	1	5	2	-2	-3	-1	-4
-2	1	5	2	-2	-3	-1	-4
1	0	-4	-2	-2	-3	-2	3
1	0	-4	-2	-2	-3	-2	3
-2	0	1	0	-1	3	0	0
-2	-4	-8	-4	-2	-3	-2	-5
0	-4	-2	1	0	2	0	-7
-1	1	9	4	-1	-4	-8	-1
-2	-2	-6	-4	-2	-2	-1	4
-4	-2	1	-2	1	-4	-4	-7
-4	-2	1	-2	1	-4	-4	-7
-5	-3	2	0	-2	-1	0	-4
-1	-4	-5	-1	0	4	2	0
-2	0	0	-3	-3	-2	-2	-7
0	-1	-1	2	1	3	3	-2
-1	-4	0	0	-3	0	1	3
0	1	-3	0	1	2	-1	2
0	1	-3	0	1	2	-1	2
-2	0	7	0	-2	0	-1	0
0	3	7	4	-1	-2	-3	0
2	4	-4	-4	-1	0	-1	1
2	4	-4	-4	-1	0	-1	1
2	-1	-3	1	0	-1	2	6
-4	0	-1	-3	-2	-7	-5	-1
-3	0	5	1	1	-1	-5	-14
-3	0	5	1	1	-1	-5	-14
1	-1	-3	-1	-3	-2	-2	3
-4	-6	-6	-3	0	0	-3	-7
0	1	-1	-3	-1	1	1	7
-4	1	2	1	-1	-9	-6	-5
-4	1	2	1	-1	-9	-6	-5
0	0	-1	0	-1	2	-1	0
0	-5	-7	-4	2	12	11	9
-4	-5	-2	1	-2	1	-5	-15
4	2	8	5	1	1	1	6
0	-3	-1	-3	-5	-3	-5	-4
0	-3	-1	-3	-5	-3	-5	-4
3	0	8	1	0	-3	-1	1
1	2	10	3	-1	-2	0	0
-4	-1	0	-1	0	-2	0	-6
-1	0	-7	-7	-3	0	-5	-6
2	2	-11	-3	-1	-5	-1	2
1	-1	-4	1	-1	-2	-1	4
-3	-4	-3	-2	0	1	0	-3
-1	-1	-4	1	1	2	1	-2
4	0	-1	-1	-2	0	3	5
-3	-2	-3	-1	3	-1	-1	-4
-3	-2	-3	-1	3	-1	-1	-4
-1	2	4	0	-3	-15	-7	-1
-1	2	4	0	-3	-15	-7	-1
-3	-2	-2	-1	3	3	2	0
-4	-3	6	4	-1	-2	-3	-1
-1	1	-4	-1	0	6	3	-3
0	-2	4	1	-2	-2	-1	3
-2	2	3	-2	-3	-3	-3	-5
2	1	-1	-2	0	4	2	0
-1	-1	0	-1	-2	1	-3	-11
2	-2	0	-1	0	0	4	11
-2	2	-7	-1	3	5	4	-2
-2	-2	-3	-2	-3	-11	-8	-5
0	4	15	11	2	2	4	1
0	4	15	11	2	2	4	1
0	1	2	-2	-3	-2	2	7
1	0	4	1	-1	0	-1	6
0	-2	-3	-1	-2	-1	-2	-15
1	2	2	-1	0	1	0	2
-2	-1	-3	-1	0	-1	-2	3
-2	-1	-3	-1	0	-1	-2	3
-2	-2	-4	0	0	2	3	4
-4	0	3	-2	-1	-1	-4	-25
-2	0	-4	-1	-3	-1	0	-5
-1	-2	-3	-3	-1	0	0	6
2	-3	-5	-2	0	1	5	7
-3	1	-1	0	0	0	-1	-14
4	2	1	-3	-2	0	0	4
-4	2	-1	0	3	7	3	1
1	1	7	2	2	0	4	4
-1	1	0	3	-1	-1	-6	-5
-2	-2	4	2	-3	-5	-5	-9
1	-2	-6	-4	-1	-2	-1	-3
-2	0	-2	-5	-4	-2	-3	-3
2	1	-1	0	1	0	1	8
1	0	2	1	-2	4	2	5
0	-1	-14	-5	0	-1	1	0
3	2	3	0	-3	-2	-1	3
-2	-2	-9	-3	-1	3	1	-1
-1	0	7	3	-2	-4	-2	1
-2	0	7	5	0	-5	-6	-6
0	-1	-1	-2	-1	-1	0	2
-1	-3	-12	-4	-2	3	2	-3
0	-3	-7	-5	-3	1	-2	-2
1	-2	-5	-2	1	-1	0	5
1	-2	-5	-2	1	-1	0	5
1	-2	-5	-2	1	-1	0	5
-1	-3	-7	-6	-3	-1	1	2
-1	-3	-7	-6	-3	-1	1	2
2	-1	4	0	-2	2	4	2
-1	-3	-3	-2	-2	-1	-2	1
-5	-4	-3	0	-1	-1	-3	-4
2	-1	3	2	1	0	2	3
-1	0	-7	-2	0	0	1	6
-1	0	-7	-2	0	0	1	6
0	-2	-3	1	0	-5	-4	-5
0	-2	-3	1	0	-5	-4	-5
-2	0	-1	-2	-1	-12	-13	-10
-2	0	-1	-2	-1	-12	-13	-10
-2	0	4	1	-1	4	2	3
-2	0	4	1	-1	4	2	3
-2	0	4	1	-1	4	2	3
-4	-2	-4	-4	-1	0	-2	-8
-2	-1	1	-2	0	0	3	-1
2	-1	-5	-1	0	0	-3	4
3	0	-1	-3	-1	-5	-6	8
-4	-2	0	-1	0	-2	0	-3
-4	-2	0	-1	0	-2	0	-3
-4	-2	0	-1	0	-2	0	-3
-4	-2	0	-1	0	-2	0	-3
5	-1	-1	1	1	2	4	4
-1	-3	-5	-5	2	-2	0	-1
0	-1	-2	0	-2	0	1	4
-3	0	-4	-2	-3	0	-1	-2
-2	-2	4	2	0	1	-1	-5
-1	1	2	-1	-2	-2	-5	-5
0	-1	0	0	0	-3	-2	4
0	0	-2	-1	0	1	2	4
-3	-2	2	-1	-1	-9	-7	-12
-5	-2	-6	-2	-3	-5	-5	-9
0	-1	-5	-2	-3	2	-3	1
-2	-1	0	2	2	1	5	5
-2	1	-1	1	-2	0	3	3
0	-2	-3	-1	1	0	0	9
2	0	0	1	0	1	-1	0
2	0	0	1	0	1	-1	0
-1	0	4	-2	1	-2	-1	-2
-1	0	4	-2	1	-2	-1	-2
1	2	-1	-1	-3	-1	0	-3
1	2	-1	-1	-3	-1	0	-3
-4	-3	-3	0	-1	-3	-7	-22
-2	-2	1	0	-1	-1	-4	-8
2	-1	0	0	1	2	4	11
-3	-1	3	0	-1	-1	-3	-9
1	0	3	0	-1	3	4	8
1	2	5	2	1	1	-1	-4
2	0	2	1	-2	1	3	12
-5	-4	-8	-2	1	-1	-1	-9
-2	1	-2	-2	-2	-5	-4	-2
1	2	7	1	-1	-2	0	5
1	2	7	1	-1	-2	0	5
0	-2	-5	0	2	3	1	0
0	-4	-9	-2	-2	2	1	1
-5	0	-1	0	-4	-1	-4	-10
-5	0	-1	0	-4	-1	-4	-10
2	-4	-4	-3	-1	-3	1	8
2	-4	-4	-3	-1	-3	1	8
-1	1	-1	-1	-1	-1	-1	-4
1	0	0	-1	-1	-3	2	9
-2	-2	-1	0	-1	-2	0	-3
0	2	1	0	-2	4	1	7
0	2	1	0	-2	4	1	7
1	-1	-5	-1	-2	-2	-1	4
2	-2	-1	-2	-1	-2	1	6
2	-2	-1	-2	-1	-2	1	6
0	-2	-1	2	-2	-4	-4	0
0	-2	-1	2	-2	-4	-4	0
-1	-4	-3	-2	-3	2	2	0
-2	0	3	1	1	-1	0	-1
1	0	-6	-3	-2	-1	2	1
-1	1	0	-1	-1	0	1	3
-2	-4	4	1	-1	-1	-3	-5
-2	-4	4	1	-1	-1	-3	-5
-2	-4	-8	-5	-3	2	1	-3
-2	1	5	0	-2	2	0	-3
-2	1	5	0	-2	2	0	-3
-2	1	5	0	-2	2	0	-3
-2	1	5	0	-2	2	0	-3
-2	0	1	1	-1	2	0	-6
-2	0	1	1	-1	2	0	-6
-3	-1	-5	-4	-4	0	-1	-2
2	0	-1	-4	-1	1	1	-3
-3	-4	-6	-1	0	-1	-1	-10
0	-2	-3	-3	-1	-3	-5	-8
-4	-1	0	-2	0	4	-1	-9
1	1	6	1	-3	0	4	7
-1	0	-2	0	0	-3	-3	-1
-1	1	9	2	0	-1	-1	-1
2	2	1	1	-2	-4	-3	0
2	2	1	1	-2	-4	-3	0
0	-1	-2	-3	0	-1	-1	1
0	0	3	2	0	5	6	7
-4	0	1	-1	-3	-7	-5	-3
-1	-2	-1	1	1	0	0	-6
0	-1	-3	-2	-1	3	-1	2
-1	0	-8	-3	-2	-1	1	3
3	-2	-3	0	0	4	3	-1
-2	-2	-1	1	-1	1	0	0
-2	-2	-1	1	-1	1	0	0
0	0	3	0	2	-1	-1	-9
0	0	3	0	2	-1	-1	-9
1	0	-2	0	-3	1	2	6
-1	1	0	0	-1	1	1	-2
-1	-1	1	-1	-3	-2	0	5
-1	0	2	1	0	0	0	-2
-1	0	2	1	0	0	0	-2
-1	4	3	-1	-2	-2	-3	-3
-1	4	3	-1	-2	-2	-3	-3
-1	4	3	-1	-2	-2	-3	-3
-3	-4	-6	-3	0	1	-2	-5
1	-1	-4	-1	-2	-1	-1	0
3	2	0	2	3	7	2	4
-1	-1	1	2	-1	-7	-3	5
0	0	7	3	-1	-1	-1	-2
-1	3	7	2	-1	-1	-5	-13
-1	1	-2	-3	0	1	2	-2
1	-3	-2	-4	-2	-1	1	6
2	-1	0	0	1	3	3	6
-1	-1	-3	-1	1	2	-2	0
1	-2	1	0	-1	-4	1	15
1	-2	1	0	-1	-4	1	15
-1	2	1	0	-2	-1	-1	-4
-5	-1	2	-1	-2	-3	-5	-21
-5	-1	2	-1	-2	-3	-5	-21
1	1	-1	-2	2	2	1	6
1	1	-1	-2	2	2	1	6
0	-2	-6	-1	0	-4	-3	2
0	-2	-6	-1	0	-4	-3	2
-5	1	1	0	-2	0	-2	-12
-3	-2	-2	-2	-4	-5	-2	-1
0	-1	-2	-1	0	-1	0	5
-2	-2	-6	-1	0	-3	-1	4
-2	-1	0	1	-2	0	-1	1
-2	-1	-5	-3	0	-2	-2	-8
-2	-1	-5	-3	0	-2	-2	-8
0	-1	-9	-4	-3	-1	0	1
-2	0	1	0	-2	-8	-8	-6
0	0	1	0	0	3	2	1
0	0	1	0	0	3	2	1
5	2	-2	-1	-1	1	2	9
1	2	5	2	0	3	4	3
-1	-4	-2	-2	0	-4	-1	1
-1	-4	-2	-2	0	-4	-1	1
-1	-4	-2	-2	0	-4	-1	1
-2	-2	-3	-2	-1	-7	-4	0
1	0	-3	-1	0	1	4	1
0	-2	-5	-3	-2	-1	-4	0
3	-1	-4	-1	-1	-5	5	11
-6	-4	-1	0	-1	2	0	-14
-3	1	1	-2	1	-2	-2	-5
4	1	0	1	-2	-2	0	7
1	-4	-2	-2	1	1	-1	1
1	-4	-2	-2	1	1	-1	1
2	3	3	1	-3	1	0	6
2	3	3	1	-3	1	0	6
0	-1	0	0	-4	-5	-5	1
-3	0	7	1	-1	-2	-1	-4
2	-1	6	3	2	-2	1	1
-3	-1	-2	-3	-3	1	0	-2
-2	1	2	0	-1	0	-1	-5
-2	1	2	0	-1	0	-1	-5
3	-1	1	2	1	-1	1	9
2	-3	-4	-2	2	4	4	-2
2	-3	-4	-2	2	4	4	-2
-1	2	2	0	-2	-3	-2	1
-1	2	2	0	-2	-3	-2	1
1	2	-2	0	-2	-1	-1	3
-4	-2	-1	-2	0	-4	-2	-13
-1	-3	-2	-2	-1	-2	-2	4
1	0	0	0	-2	3	1	3
3	1	0	1	-1	1	1	-2
3	1	0	1	-1	1	1	-2
3	-2	-1	-1	-2	2	1	8
3	-2	-1	-1	-2	2	1	8
0	0	-5	-3	-2	2	-1	4
0	0	-5	-3	-2	2	-1	4
-2	-1	-5	-3	1	3	1	-8
1	1	4	0	-3	-1	1	5
2	1	1	0	0	-1	-2	-3
-2	0	-4	0	-1	-4	-7	-11
-3	-4	-5	-3	-2	-3	-3	1
0	1	-1	-1	-1	2	3	6
-2	-4	-10	-5	-3	-4	-1	0
-1	1	-1	2	-1	-1	0	-4
-1	1	-1	2	-1	-1	0	-4
-1	-2	3	0	-2	0	-1	-2
-4	-3	-4	-3	-2	-4	-4	-6
1	2	11	4	0	5	1	1
-3	-2	-5	-4	-2	0	-2	-6
1	2	-2	-1	0	0	-3	-3
-2	-1	0	-2	-5	-9	-7	-4
3	2	-1	-1	-1	-1	0	0
0	-1	-7	-1	0	2	2	8
0	-1	-7	-1	0	2	2	8
0	-2	-5	-1	2	5	-1	-3
1	-2	0	-1	1	2	2	4
0	-1	1	-2	0	3	-2	-11
1	3	6	1	1	0	0	6
3	-1	-3	-2	-2	-2	-3	-2
2	0	-4	0	1	1	2	1
-6	-2	2	-4	-3	1	-5	-21
2	-2	-5	-1	0	1	3	10
0	0	3	2	0	0	0	0
-2	0	-2	-3	-2	-4	-4	0
-3	-4	-6	-4	-2	0	0	-2
-2	-3	2	2	-1	-7	-7	-7
-2	-1	1	3	-1	-1	0	1
0	0	-3	-1	-1	-3	-4	-2
-4	-2	-8	-4	-1	-1	-2	-12
-2	-2	-12	-6	-3	-2	2	4
7	4	-1	2	3	1	4	20
1	1	5	2	-2	-6	-2	3
3	-1	-1	0	-1	3	1	-1
-5	-1	4	1	0	-1	-2	-17
2	2	0	-2	-2	3	-1	-1
0	0	-4	-2	-1	1	3	2
1	-1	-11	-6	-5	-27	-23	5
-3	-5	-5	0	4	14	15	0
2	0	3	0	-1	0	-3	10
-2	-2	0	2	0	7	2	1
5	1	2	1	1	9	6	8
-1	-3	-2	-2	-1	1	1	-2
0	0	-1	0	-1	-1	-2	2
1	1	5	1	-2	1	0	2
-1	-1	-4	-1	-1	-2	-2	0
1	-1	0	-3	-2	0	2	5
-1	1	3	2	-3	-9	-2	0
-1	-1	-3	-3	-2	0	-1	2
-1	1	3	1	0	-5	-4	1
-1	3	4	2	-2	-1	4	-5
1	-2	-3	0	-2	-2	-4	8
-2	-1	0	1	1	2	0	-8
-3	-3	-8	-5	-1	-4	-4	-2
1	2	4	3	1	4	4	4
1	0	-4	-1	-2	5	2	3
-3	-1	4	2	-1	-2	-4	-5
0	1	4	4	0	-1	1	5
2	0	1	1	0	-1	-3	7
-1	-1	-4	-3	-1	0	0	-4
-1	0	1	-1	-1	-4	-4	-3
-1	0	1	-1	-1	-4	-4	-3
-4	-2	-5	-2	-2	3	-1	-7
3	2	-2	-4	-1	-1	0	7
-6	-1	3	-2	-2	-4	-10	-10
0	3	0	2	2	3	4	3
0	-1	0	-3	-2	1	0	-2
1	0	-3	-1	-1	1	0	9
-1	-1	-2	-3	-1	-3	-1	-1
0	-4	-10	-4	-4	-3	2	2
0	-1	-3	1	-2	2	-2	1
2	2	2	2	1	-1	5	12
-2	-2	-8	-4	0	2	1	-3
-2	-1	12	5	-2	-6	-8	-1
-5	-5	-2	-1	-2	2	4	-7
4	1	0	1	2	0	3	5
-4	-2	-5	-2	-1	-4	-4	-2
-2	0	-4	0	-1	3	1	0
-1	-3	-1	-1	-2	-3	0	6
2	-2	-6	-3	1	3	4	6
-2	3	-2	2	-1	-1	-3	-8
1	1	2	1	0	2	1	3
3	2	0	-1	-2	-4	-5	-1
-1	-1	-6	-4	-1	4	3	-2
-2	0	1	1	-1	0	-1	-3
-3	0	0	-2	0	-7	-7	-4
-5	0	-2	-1	-2	-7	-5	-9
-1	-2	6	1	2	1	3	2
0	-2	-3	-1	-1	0	-1	3
-10	-5	-3	-3	-3	-5	-5	-26
-10	-5	-3	-3	-3	-5	-5	-26
0	1	3	2	-2	-6	-3	0
1	-2	1	0	-1	-1	-1	3
-8	-2	-2	-2	-2	-1	-2	-12
1	-2	0	-2	-1	1	-1	0
-1	-2	-5	-1	-4	-15	-11	-1
0	0	5	5	4	9	7	2
2	-2	5	1	-1	2	4	14
-1	-2	-5	-1	-2	-5	-4	-2
1	-2	-1	-3	-5	-3	-2	-1
-2	-2	-5	-1	1	-1	-1	-2
1	-1	-1	0	1	9	4	-2
0	-2	0	1	2	1	4	1
-3	1	2	-1	-2	-11	-6	-8
0	2	3	1	-1	5	-1	2
-1	-1	-4	-4	-3	0	-1	-4
0	0	1	1	0	1	0	-2
-4	-3	-6	0	1	4	0	1
-2	0	0	-3	-2	0	-1	4
-2	-1	-4	0	-1	-1	-2	-4
-4	-1	0	-1	0	2	3	-4
-1	-2	1	0	0	-1	-1	-5
1	2	5	2	0	0	2	7
0	-3	-4	1	-1	0	0	0
1	-1	-4	-1	0	0	2	3
-1	-2	-4	-3	-1	-4	-4	-4
2	-1	3	0	0	1	-3	6
-1	1	-1	0	-1	-1	-2	-3
-3	-3	-2	-2	-1	-3	-4	-4
4	-2	-5	-3	0	4	6	6
-2	2	5	0	-1	-1	-2	2
2	2	2	2	0	2	1	7
0	-5	-2	-2	-3	-2	-2	-2
-4	-4	0	0	0	-3	-4	-5
-4	-4	0	0	0	-3	-4	-5
0	-1	-7	-3	-1	1	0	2
0	-1	-7	-3	-1	1	0	2
-2	-1	2	0	-1	-2	-2	-6
2	-2	-2	-1	0	-1	0	5
-1	1	0	-3	0	-1	1	1
-1	-3	-6	-3	-1	-1	-1	0
-1	-3	-6	-3	-1	-1	-1	0
0	1	-2	1	-1	0	0	0
0	0	5	0	-1	-2	-3	-2
-1	2	1	2	0	-3	-3	0
-1	-3	-3	-2	0	0	-1	-5
3	2	3	3	-1	0	0	5
0	1	3	0	-2	-4	-7	-5
-1	-1	1	0	1	1	1	2
-4	1	-1	-2	-1	0	-1	-3
-1	-1	4	3	0	0	-2	2
-2	0	2	2	1	2	4	0
1	1	5	2	-1	-3	-1	7
1	-2	-1	-1	1	1	2	-2
-2	-2	-4	-2	-1	-2	-2	-2
-4	-1	-2	0	-2	-3	-5	-13
0	-2	-1	-2	-1	-1	-1	2
-2	1	-3	-3	-1	0	0	1
0	0	1	2	0	2	-3	1
1	0	3	3	0	1	0	2
2	1	1	0	-3	-1	-2	-6
1	2	4	1	-2	-8	-9	1
-3	-3	1	1	-1	0	1	0
-2	0	-5	-2	-3	-1	1	4
1	0	0	1	0	1	2	3
-2	0	2	1	-1	2	0	-3
0	1	1	1	0	-4	-4	-4
-1	1	6	0	0	3	-1	1
0	-1	-6	-3	-1	-2	-1	-5
-1	-2	-4	-3	-2	1	0	-2
0	-3	0	1	-3	-1	0	0
1	-1	-2	1	3	-2	1	-1
-1	0	2	1	1	-4	-2	-2
0	-4	-11	-3	-2	-8	-5	-2
0	-1	-1	1	0	1	1	4
0	-1	-1	1	0	1	1	4
2	1	6	3	-1	2	0	0
0	-2	0	1	-3	4	2	4
-3	0	6	2	-2	1	-1	-5
-5	-3	-5	-3	-3	-2	-4	-21
-2	-1	2	-2	-4	-5	-5	-3
1	1	1	-1	-3	-1	-3	6
-1	-1	-2	-2	-1	-3	-1	1
0	3	1	0	-1	-2	-2	-3
-3	-6	-6	-4	0	-1	-3	-3
-3	-6	-6	-4	0	-1	-3	-3
0	0	4	0	0	-1	-2	1
2	-1	-5	-3	-4	-5	-1	5
2	-2	-1	-4	1	2	0	7
1	-2	-8	-4	-3	0	-1	0
-1	-2	-4	-4	-4	0	-1	2
2	2	1	1	1	-1	2	2
-1	-2	-3	-4	-2	-1	-2	-1
1	2	0	-4	-1	-2	-1	0
1	0	1	1	3	2	4	2
1	0	1	1	3	2	4	2
0	-1	-4	-2	-1	1	1	2
-2	0	0	1	0	3	0	-4
-1	0	5	0	-2	0	2	-2
0	-1	-8	-3	0	4	4	4
-1	0	2	-1	-5	-9	-7	-8
3	1	0	-3	-1	2	3	8
4	2	-1	1	-1	2	3	9
-2	1	1	-1	-2	-3	-3	-3
1	-2	1	0	0	2	2	1
1	-2	-4	-4	-2	4	4	5
1	0	-3	-1	1	0	1	0
2	-4	-9	-6	-3	-2	1	1
0	-1	-1	-1	-2	-3	-5	3
-1	1	-2	-1	2	0	-1	-1
-1	1	-2	-1	2	0	-1	-1
-1	-3	-7	-1	-1	-2	-2	-2
2	1	-3	0	-2	1	1	8
-2	-2	-4	-3	-2	-2	-2	-2
-1	3	3	2	-1	-1	-3	5
4	1	-1	0	-3	-4	-2	6
-7	-1	1	-1	2	-3	-4	-9
-1	-2	0	0	-2	-6	-2	-7
-4	-2	-1	1	0	-2	-1	-4
0	-3	-4	-3	-2	-2	-1	2
2	0	-2	-1	-2	0	-3	5
1	1	-6	-2	-1	0	-2	0
-4	-1	-7	-1	0	-4	-5	-7
-1	0	2	-1	-2	-6	-5	-1
-5	0	2	0	-2	3	-1	-7
2	-1	5	3	2	1	1	5
-3	0	2	0	2	-1	-1	-4
0	-1	-3	-2	-4	-4	-4	-1
-3	0	0	0	0	3	2	-7
2	2	5	4	1	3	4	4
2	0	1	-3	-2	-1	-2	4
0	-2	-3	-3	-1	-2	-2	2
0	-3	-3	-2	-2	-1	-3	-3
-1	-2	-3	-2	-3	-1	1	3
0	1	0	-1	-2	2	-1	3
0	1	2	3	0	-3	1	3
-2	-2	2	-2	0	-2	-3	1
-5	2	8	3	-2	-5	-5	-16
-2	-5	2	2	-2	-1	1	1
2	0	-3	0	1	-2	3	6
0	0	3	1	-1	0	1	-3
-1	-3	-5	-3	1	0	-3	-7
0	-1	-2	-1	-2	0	-1	1
-3	-1	1	1	0	-1	-4	-10
3	0	0	-1	0	1	3	3
1	0	-1	0	1	-4	-3	1
-1	-2	-3	-3	0	1	2	4
1	-1	-3	-3	-2	-2	-2	2
1	-1	-3	-3	-2	-2	-2	2
-1	-2	-2	0	-1	0	-1	-1
-1	-2	-2	0	-1	0	-1	-1
-6	0	4	1	-3	-3	-6	-16
-4	-2	-2	1	-4	-1	-2	-8
1	-1	5	0	1	0	4	5
1	-1	5	0	1	0	4	5
1	-4	-8	-4	-2	-5	-1	0
-1	0	-7	-4	-3	0	-4	-5
-1	0	-7	-4	-3	0	-4	-5
-5	0	4	1	0	-2	-4	-7
0	-1	1	0	-2	3	2	1
-1	1	0	0	0	1	-1	-5
1	-1	-2	-4	-3	-3	-4	0
0	0	2	2	2	2	1	0
1	2	1	0	-5	-10	-2	-2
0	-2	0	0	0	0	-3	4
0	-1	-2	-2	-1	2	3	5
0	-1	-1	2	3	0	5	6
-5	-3	-6	0	-2	-2	-6	-6
-1	-2	-3	-2	-2	-1	-1	-1
-1	2	3	1	-1	2	-1	1
1	0	-3	-2	-3	-10	-7	-3
1	-4	-5	-2	3	5	5	2
-1	-1	-3	-3	-2	-3	-3	-2
-3	-2	3	1	1	-1	-3	-4
-5	-3	-5	-1	-2	1	-2	-10
-1	-2	-2	-3	-1	1	2	2
-1	-3	-1	-2	-1	0	-2	-2
-1	0	6	2	1	-1	0	-2
1	1	-2	0	0	-1	0	0
1	1	-2	0	0	-1	0	0
3	0	-2	-2	-2	1	-1	-2
-7	-2	-5	-7	-5	-11	-12	-21
-7	-2	-5	-7	-5	-11	-12	-21
3	2	-1	0	0	2	3	7
2	2	7	1	1	2	5	6
-6	-1	-4	0	-3	-1	-4	-7
-6	-1	-4	0	-3	-1	-4	-7
-1	0	11	3	2	2	2	-2
-1	0	11	3	2	2	2	-2
-3	0	-8	-2	-1	-2	0	-10
-3	0	-8	-2	-1	-2	0	-10
-2	-2	-1	0	-2	-2	-4	-4
1	0	-7	-2	2	-2	0	8
0	-3	-3	0	0	-3	-6	0
3	-2	2	1	1	1	2	2
1	-1	2	1	-4	2	-1	1
-3	-1	-4	-5	-2	0	0	-2
0	2	-1	1	1	-1	2	-2
0	2	-1	1	1	-1	2	-2
-2	-2	-3	-2	1	2	-2	-5
-2	0	3	1	-1	-8	-5	-14
-2	0	4	1	-2	-1	-4	-4
0	-1	-4	-3	-6	-1	-2	0
0	-1	-4	-3	-6	-1	-2	0
-1	-4	-2	0	-2	-3	-3	4
2	0	-3	-3	2	1	3	4
2	0	-3	-3	2	1	3	4
3	-1	-4	1	0	3	3	11
3	-1	-4	1	0	3	3	11
-2	-1	0	-1	-1	-5	-6	-2
2	-1	-2	-1	-2	1	-1	-2
0	-1	4	4	3	3	6	5
-1	2	7	4	-1	-1	-1	1
0	1	-3	-4	-3	1	2	-1
-4	-3	-7	-3	0	6	1	-3
-3	1	6	1	0	0	1	-6
-3	-1	0	-2	-1	0	0	0
-3	-1	0	-2	-1	0	0	0
-4	-2	-3	-1	-2	0	-3	-15
-4	-2	-3	-1	-2	0	-3	-15
3	0	1	0	0	-4	0	9
3	0	1	0	0	-4	0	9
1	-3	-2	-1	-2	-7	-4	3
-2	-3	-4	-2	0	-1	3	3
-2	-1	-2	-1	-1	2	-3	-8
1	1	-2	-2	1	-1	4	3
1	-2	-4	-1	0	0	-2	-1
1	-2	-4	-1	0	0	-2	-1
-2	-1	-2	-1	-3	-3	-3	-3
-3	-5	-9	-3	1	3	1	-2
-3	-5	-9	-3	1	3	1	-2
-3	-5	-9	-3	1	3	1	-2
1	-1	-4	-2	0	0	2	4
2	-2	0	0	-1	1	-1	4
2	-2	0	0	-1	1	-1	4
0	1	3	0	-3	1	1	2
0	1	3	0	-3	1	1	2
0	3	11	3	1	1	2	4
-5	-2	-5	-1	-2	-1	-5	-17
0	-1	-3	0	-2	-1	-2	-3
0	0	-2	-1	-2	-3	-3	1
0	0	-2	-1	-2	-3	-3	1
1	0	2	-2	0	-1	-3	-3
1	0	2	-2	0	-1	-3	-3
0	-1	0	-2	-2	1	-3	-3
0	-1	0	-2	-2	1	-3	-3
1	-1	7	1	-4	-2	-3	0
1	-1	7	1	-4	-2	-3	0
-5	-9	-10	-2	1	2	4	7
-5	-9	-10	-2	1	2	4	7
1	-1	3	2	-3	-4	-3	-3
-2	2	3	0	-1	2	-1	-4
-2	2	3	0	-1	2	-1	-4
-2	2	3	0	-1	2	-1	-4
-1	0	-1	-3	-2	-2	-3	-3
-2	1	0	-2	-4	-7	-11	-5
-2	-1	-9	-2	-1	-2	-1	1
2	0	-2	-1	-1	0	2	3
2	0	-2	-1	-1	0	2	3
0	-2	-3	0	-1	0	2	2
-2	0	-3	1	0	-1	-1	-1
-2	0	-3	1	0	-1	-1	-1
1	-2	1	1	-3	-2	0	-1
-2	0	-1	-3	-2	-3	-5	-4
2	-1	-2	0	0	-2	-2	2
1	-1	0	0	0	1	-2	-1
-3	1	-1	-2	-3	0	0	-11
-1	0	-4	-4	-2	-2	-3	2
0	-2	1	-2	-1	-2	2	7
3	1	-2	0	1	0	3	1
1	-1	-1	-1	-3	-2	-3	-2
-3	-2	-2	-2	-1	0	0	-8
-3	-3	0	2	0	0	-4	-6
-1	-2	-2	-1	-3	-1	-2	-4
0	1	-2	1	-1	0	0	3
0	1	-2	1	-1	0	0	3
0	-2	-1	-1	-1	-2	-1	4
0	-2	-1	-1	-1	-2	-1	4
1	-1	2	3	-1	3	0	3
-1	-4	-1	0	-1	0	3	0
1	2	3	2	0	4	1	-2
-2	0	1	-1	0	-1	-4	-16
-1	-1	5	0	0	-1	1	2
0	0	-2	0	1	1	0	6
-5	-4	-7	-6	-3	-6	-6	-8
2	-1	1	1	0	-1	1	7
-1	0	0	2	-1	1	2	7
-1	2	5	4	0	-4	-7	-6
-1	-3	-4	-4	-1	-2	-6	-9
1	1	2	-1	-1	1	2	0
1	1	2	-1	-1	1	2	0
-2	-3	-3	-3	-3	-5	-4	-3
-2	-2	-6	-2	-5	-7	-2	-1
-2	-1	1	0	1	0	1	3
2	-1	-8	-3	1	5	2	2
-1	-4	-4	-2	0	2	4	0
1	0	-3	-2	-2	-4	-3	4
1	0	-3	-2	-2	-4	-3	4
1	2	4	3	0	2	1	-1
0	-1	-3	-3	0	-3	-4	-4
0	-2	-6	-2	-1	2	2	-2
0	-2	-6	-2	-1	2	2	-2
0	2	9	3	2	-2	-1	-2
1	-4	-9	-3	-1	-3	0	6
1	-4	-9	-3	-1	-3	0	6
-1	0	-3	-3	-1	1	0	-5
-1	0	-3	-3	-1	1	0	-5
4	-2	1	0	-1	-1	2	11
-3	-3	-2	-3	-2	1	2	-2
1	2	3	1	0	-1	-3	4
0	3	7	4	0	2	-2	-5
0	3	7	4	0	2	-2	-5
0	3	7	4	0	2	-2	-5
2	1	-1	-1	-2	1	3	4
-1	-1	-7	-3	-3	0	-1	-2
2	1	-1	-2	-4	0	0	8
-2	-1	3	0	1	-2	-2	-2
-2	-1	3	0	1	-2	-2	-2
3	1	-5	-3	0	-2	-1	8
-2	-2	1	-1	-1	-1	-2	-2
-2	-4	-5	-4	1	2	0	-8
-2	0	0	2	0	1	-1	-3
-2	-1	4	1	-2	0	0	-1
-1	2	7	2	-2	-3	-4	-6
-1	2	3	0	-2	-2	-4	-4
1	-1	0	-1	0	1	4	-1
1	-1	0	-1	0	1	4	-1
1	-1	0	-1	0	1	4	-1
-3	3	11	6	1	1	-1	3
-3	3	11	6	1	1	-1	3
0	-1	-6	1	-1	2	-1	-12
0	-1	-6	1	-1	2	-1	-12
0	-1	-6	1	-1	2	-1	-12
-1	1	0	-1	-1	-2	-2	2
0	1	-6	-5	-2	0	-2	0
2	-2	5	-1	-1	0	2	5
0	0	1	1	-2	-1	-1	2
0	0	1	1	-2	-1	-1	2
-2	-1	-3	-2	1	1	-1	-4
-2	-3	-10	-3	-3	0	-1	3
1	-2	3	-1	-2	-1	1	3
-1	-2	0	0	0	-1	1	0
-1	-2	0	0	0	-1	1	0
-2	-1	3	2	-1	-3	1	-7
-2	-1	3	2	-1	-3	1	-7
-1	-3	-1	1	-2	-2	-1	6
1	-1	-1	-1	-1	5	1	6
1	-1	-1	-1	-1	5	1	6
-2	-2	0	-1	-1	-3	-4	-3
0	2	0	-1	0	-3	-2	2
-2	-2	-3	-1	-2	-5	-3	-7
-3	0	0	0	-1	0	0	-8
-3	0	0	0	-1	0	0	-8
-3	-2	-2	0	-1	0	1	4
0	-1	-2	-2	1	0	-3	1
-3	1	6	-1	-3	-10	-5	-7
-2	-1	-3	-2	-1	-1	1	0
-2	-1	-3	-2	-1	-1	1	0
-3	-1	-1	0	-2	-1	-6	-16
-3	2	7	0	-1	0	-2	-8
2	-2	-5	-3	0	1	2	5
2	-1	-1	-1	-1	5	5	5
2	-1	-1	-1	-1	5	5	5
0	1	1	0	-1	-1	1	9
0	-2	-6	-2	-2	0	2	4
0	0	-2	0	1	-2	-4	0
-4	0	6	0	0	5	-3	-13
-4	0	6	0	0	5	-3	-13
1	3	4	1	1	-2	-2	1
1	3	4	1	1	-2	-2	1
-5	-1	-2	0	-1	-4	-6	-7
0	-2	-1	-1	3	0	2	7
0	-2	-1	-1	3	0	2	7
0	0	-4	-4	-2	2	4	-1
0	0	1	1	1	0	3	4
1	-1	-6	-4	-1	0	-1	4
-2	2	9	6	0	-2	-5	-4
-2	2	9	6	0	-2	-5	-4
0	1	-2	-2	0	0	1	-2
1	-2	-4	-2	1	0	-1	2
-3	-5	-6	-2	0	4	1	-3
-4	-2	-2	-2	-2	3	1	-7
-4	-2	-2	-2	-2	3	1	-7
-1	2	1	-1	-1	0	-1	3
0	-2	-6	-2	-3	-4	-1	-1
0	-2	-6	-2	-3	-4	-1	-1
0	-1	-2	-1	-1	-7	0	3
0	-1	-2	-1	-1	-7	0	3
-3	-2	-3	-2	-2	3	-3	-11
-3	-2	-3	-2	-2	3	-3	-11
0	0	1	0	-3	-1	-3	0
0	-4	1	-1	-2	3	5	4
1	2	3	2	1	0	0	2
-3	0	2	0	1	1	-2	-4
1	-1	3	-3	-3	-5	-2	3
-3	-1	-5	-1	0	5	2	-3
-3	-1	-5	-1	0	5	2	-3
-3	-1	-5	-1	0	5	2	-3
1	-1	-3	-1	1	1	4	0
1	-1	0	-2	-4	-4	-3	-2
1	-1	0	-2	-4	-4	-3	-2
-1	-1	1	2	1	-1	-4	-4
-1	-1	1	2	1	-1	-4	-4
0	0	5	3	3	0	2	3
-1	-1	-2	-1	-1	0	1	-1
2	-1	-2	-3	-1	0	0	5
-2	-1	-5	-3	-2	1	-1	-3
-2	-1	-5	-3	-2	1	-1	-3
-2	1	0	-1	1	1	-1	5
-2	1	0	-1	1	1	-1	5
-1	1	-1	-2	-2	-1	-1	-1
-1	1	-1	-2	-2	-1	-1	-1
-1	1	-1	-2	-2	-1	-1	-1
-1	1	0	0	2	-3	-4	-2
-1	1	0	0	2	-3	-4	-2
-1	-3	-8	-2	-3	1	2	2
-1	-3	-8	-2	-3	1	2	2
-1	1	2	4	1	-1	-3	2
1	-2	1	-1	0	1	-1	1
-1	0	4	1	-1	-1	2	-4
-1	-3	-7	-4	-2	1	-1	3
-1	-2	2	2	2	3	0	-1
-1	-2	2	2	2	3	0	-1
0	-3	-3	-2	-1	-2	1	3
0	-3	-3	-2	-1	-2	1	3
1	-3	2	1	-1	-2	-2	1
-2	-5	-7	-3	-2	-2	-1	-2
-2	-5	-7	-3	-2	-2	-1	-2
0	1	3	2	1	-3	1	2
2	0	-2	0	-2	-2	-1	4
-2	-1	-4	-1	1	0	-1	1
-1	0	0	-1	-2	3	1	2
-1	0	0	-1	-2	3	1	2
-1	0	0	-1	-2	3	1	2
0	0	2	-1	1	-1	-2	-2
-2	-3	-3	-6	1	0	0	-9
-2	-2	-7	-5	-3	-1	1	2
-2	-2	-7	-5	-3	-1	1	2
2	1	5	3	2	8	10	7
-6	0	1	1	-4	-8	-6	-13
-1	-3	-1	-1	0	-3	-3	-3
-3	-1	-1	0	0	2	1	7
-2	-1	0	1	-2	1	-1	0
-1	-2	-8	-4	-1	-2	-5	-7
-1	-2	-2	1	0	2	0	1
3	-1	-5	-3	-2	-5	-4	5
-1	1	3	1	-1	0	1	3
-1	1	3	1	-1	0	1	3
0	-2	-4	-4	-3	0	0	3
-3	0	9	2	1	2	-2	-9
-3	-3	-12	-4	-1	-1	-3	-12
-1	1	6	2	-1	-2	-1	0
-1	1	6	2	-1	-2	-1	0
-2	-2	-2	-1	0	-4	-3	-5
-2	-2	-2	-1	0	-4	-3	-5
4	2	4	-1	-2	1	2	10
4	2	4	-1	-2	1	2	10
-2	-2	-6	-4	-4	-3	-4	-7
-1	0	-1	0	-2	-5	-4	1
-2	-2	-3	1	3	1	4	-5
-3	-1	-3	-2	-1	-2	-2	-8
-6	-3	-4	-2	-1	4	1	-17
-6	-3	-4	-2	-1	4	1	-17
1	3	4	-1	-1	-1	-4	-1
3	2	7	3	1	1	6	11
0	-4	4	1	-2	-1	-2	0
-5	1	-2	-3	-2	-5	-6	-9
-5	1	-2	-3	-2	-5	-6	-9
3	1	0	0	-2	-1	0	14
2	1	3	3	-1	0	2	8
2	1	3	3	-1	0	2	8
-1	0	1	1	0	0	-1	1
-1	0	1	1	0	0	-1	1
-1	-2	-4	-1	-1	-1	0	2
1	1	-5	0	-2	-2	-3	-2
-1	-1	1	-1	1	-1	0	-3
-1	-1	1	-1	1	-1	0	-3
-1	-1	1	-1	1	-1	0	-3
-2	-4	-4	-3	0	-1	-3	2
-2	-4	-4	-3	0	-1	-3	2
0	-4	-7	-2	0	1	2	7
0	-4	-7	-2	0	1	2	7
3	4	7	4	1	-1	0	-6
3	4	7	4	1	-1	0	-6
1	-1	-4	-3	-3	0	-1	1
-3	3	7	2	1	0	-1	-3
-3	3	7	2	1	0	-1	-3
-3	3	7	2	1	0	-1	-3
2	2	6	2	2	1	0	1
2	0	-3	0	1	-1	4	4
-1	-1	1	-1	-2	-1	-2	-4
-2	-2	-1	0	0	-2	-2	-5
-1	-4	-3	-2	-3	0	-2	-1
-1	-4	-3	-2	-3	0	-2	-1
-1	-4	-3	-2	-3	0	-2	-1
-1	2	0	-3	-2	-2	-3	-3
-2	1	-7	-2	0	-1	-1	1
-2	-2	3	-1	-1	-3	-1	-2
-2	-2	3	-1	-1	-3	-1	-2
0	-2	-9	-2	-2	2	0	2
2	0	0	-2	1	-2	1	1
0	-2	-3	1	-1	1	0	-1
0	-2	-3	1	-1	1	0	-1
0	-1	-2	-4	-2	-1	-2	-1
0	1	2	2	0	-1	-2	-2
-2	-1	-3	0	-1	-1	1	0
-1	-2	-7	-2	-1	0	-2	-1
-1	-2	-7	-2	-1	0	-2	-1
0	-2	-5	0	-1	0	-1	0
0	-2	-5	0	-1	0	-1	0
-3	0	-4	-3	-1	-3	-2	-2
-1	2	3	0	-2	-1	-3	-2
-1	2	3	0	-2	-1	-3	-2
0	1	-2	-1	-2	-1	0	0
1	0	1	-2	-2	0	-1	1
-4	-3	-3	-3	-1	1	1	-2
-2	0	3	-1	0	0	-1	0
-2	-5	-8	-5	-5	-2	0	-1
0	-1	0	1	4	1	1	-3
0	-1	0	1	4	1	1	-3
-1	-1	0	2	0	-3	-3	-3
-1	-1	0	2	0	-3	-3	-3
2	2	7	0	1	0	4	2
-4	-4	-2	3	-2	-3	1	0
-2	-1	-3	-5	-3	-1	0	0
0	-1	-6	-4	-2	2	-1	1
1	-1	-1	-1	-2	-4	-1	-2
1	-1	-1	-1	-2	-4	-1	-2
7	6	1	1	0	-1	0	1
-8	-24	-9	-6	-4	-3	-6	-3
-8	-24	-9	-6	-4	-3	-6	-3
6	14	0	1	1	1	0	0
6	14	0	1	1	1	0	0
1	4	3	5	0	2	1	1
1	11	-3	-2	-4	-2	-1	-1
-1	7	1	0	-1	1	-1	-2
2	8	-1	-1	1	-1	1	0
2	8	-1	-1	1	-1	1	0
3	-6	3	2	-1	1	0	1
-3	-9	1	4	3	1	-1	-1
6	29	0	-12	-11	-9	-8	-6
1	5	-2	-3	-4	-1	-1	-1
-3	-30	-11	2	6	5	3	3
-4	-4	-4	-3	0	1	1	-4
-21	6	1	-6	-3	-4	-6	-13
8	16	3	0	-1	0	0	1
-2	-5	-9	-4	-4	-3	-3	-2
-2	-5	-9	-4	-4	-3	-3	-2
16	2	-5	-8	-3	-3	-2	1
-4	-16	-2	1	5	6	5	2
-8	-1	1	-4	-4	-12	-6	-3
-6	-7	-4	-2	1	-4	-6	-9
-7	-2	0	-3	-1	-1	0	0
-2	2	2	1	-1	1	2	0
16	-3	1	1	-1	4	8	3
5	5	4	0	-2	1	0	-3
-39	-5	4	1	2	0	-2	-10
-2	-14	-9	-4	-6	-5	-9	-3
-6	1	2	1	-1	2	-1	3
-7	-7	-5	-4	-1	-3	-14	-10
-2	-3	-1	4	0	-3	-8	7
-10	-12	-5	-3	-4	-8	-12	-2
-6	-13	-15	-13	-2	-3	-6	-3
-12	-15	6	24	7	-7	-9	1
12	5	-23	-17	1	17	19	13
5	7	4	-2	-6	-11	-6	2
5	1	10	6	-4	1	1	5
-11	-7	2	4	-1	-4	-4	-11
5	3	-2	-7	1	3	4	7
-5	-6	1	3	-2	-2	1	2
-7	-5	-4	-2	-6	-9	-9	-13
-5	-4	-6	-6	1	2	-2	-14
2	1	2	8	10	7	4	-2
0	-2	5	-1	-5	-3	-1	2
-4	1	-2	-1	1	-1	-5	-22
0	4	21	7	-6	-3	-3	1
-1	-6	4	1	1	0	0	0
-4	6	1	1	1	-1	-3	-5
5	-2	-11	-13	-3	0	0	1
-13	-15	-8	2	0	1	4	5
-1	-26	-16	-9	-5	-3	-1	0
-1	7	9	2	3	2	3	-3
-2	10	2	8	9	2	3	4
-5	-8	-12	-6	-3	-1	-2	-3
-8	-14	-18	-10	-2	1	-1	-5
4	13	0	-3	-1	0	1	3
8	17	12	2	0	1	-1	1
-11	8	1	-2	-2	-2	-3	-8
4	5	3	0	-2	0	-1	1
2	3	6	11	6	-1	0	-2
7	-8	-5	-7	-6	-2	0	3
-9	-1	-3	4	3	0	-2	-5
-1	0	10	0	0	-1	-1	0
3	2	1	1	0	2	4	2
1	-6	-4	-4	1	0	7	3
-12	0	1	6	1	-3	-10	-18
-4	-2	-3	-10	0	-1	-4	-4
10	13	1	18	8	2	1	7
-3	17	4	8	-1	5	13	2
-8	-12	-7	-13	0	-5	-9	-8
8	1	3	1	-1	-1	4	7
3	16	8	3	-3	-1	-14	-8
-1	-2	-2	-3	-2	-5	2	2
6	-1	4	-1	1	2	2	5
11	3	3	4	2	0	-2	7
-6	-9	-7	0	0	1	1	-4
-10	-11	-6	-5	-3	-2	-6	-5
-9	-2	-4	-2	-3	-10	-6	-7
-9	-2	-4	-2	-3	-10	-6	-7
-15	-23	-10	3	1	-2	-4	-10
-5	-18	-6	-1	-1	3	-2	-1
5	6	8	12	4	8	19	-5
7	-9	-1	-6	-3	-28	-17	6
-4	-11	-3	6	13	33	14	15
5	11	6	7	13	15	10	9
11	0	-3	0	0	3	-6	0
-15	-10	-5	-3	-3	1	6	-15
-40	-41	-16	-14	-18	-23	-14	-11
4	-2	-5	-7	-4	-1	-2	-4
-6	-8	-12	-8	-5	0	-1	10
-10	2	3	2	-3	-11	-8	-9
21	21	11	-3	-2	2	8	16
14	12	4	-2	-2	-1	-1	-1
-6	9	-4	-3	-1	-5	-3	-15
-8	6	3	5	1	0	-4	-10
13	12	10	2	0	5	21	14
4	-5	-2	-7	-3	-1	-5	3
-17	-4	4	1	1	22	16	-2
-35	-15	-4	-7	-12	-24	-26	-31
5	1	4	-1	0	5	-3	-2
4	11	13	-1	-1	6	-1	-1
-4	-7	-5	-3	-1	6	12	3
-19	-2	-1	0	-2	3	-2	-12
7	3	0	-3	-4	-11	-8	-15
8	3	11	2	-4	-16	-4	6
-3	1	0	-3	-6	-17	-15	-21
-7	-17	-12	-8	-5	-7	-8	-8
11	-1	-4	-3	0	-4	3	15
1	5	0	2	0	4	-1	-4
-18	-30	-17	0	3	4	0	-1
-2	-4	-2	-5	-7	-6	-7	2
-7	-5	-4	1	1	3	7	0
6	11	2	-6	-4	-3	0	3
-10	-22	-10	-5	-5	8	-2	-5
-9	-10	-2	3	3	7	0	-1
-3	5	6	4	5	3	3	-7
-1	5	-5	-10	-18	-38	-44	-19
2	-1	-2	-2	-8	-30	-25	-11
-16	-18	3	3	4	7	6	-7
-18	-4	-7	-5	-2	-1	7	13
-18	-4	-7	-5	-2	-1	7	13
23	1	2	1	0	-2	2	2
23	1	2	1	0	-2	2	2
9	2	7	7	6	10	6	5
0	-5	56	35	10	17	14	15
0	-5	56	35	10	17	14	15
37	-1	-2	1	2	11	6	3
-16	-9	-13	-11	-12	-14	-13	-11
-16	-9	-13	-11	-12	-14	-13	-11
-18	-9	8	6	0	-2	2	-5
-12	5	7	2	-2	4	2	-9
-3	3	7	1	-2	3	0	-1
0	-4	-5	-7	-6	-12	-6	6
4	-15	-9	-1	3	10	4	1
-8	11	2	-3	-3	0	-3	-16
13	-14	0	6	2	7	38	7
-30	-26	-4	0	-3	-4	-12	-4
-40	-31	-10	-3	-1	0	-12	-15
20	8	5	2	0	5	11	18
12	-5	-6	2	2	-2	1	-5
23	38	4	-4	-1	7	7	9
7	7	-3	-2	-4	5	5	7
2	-12	-11	-7	1	5	4	2
-18	-19	-4	4	3	2	0	-11
-4	-10	-2	1	2	3	0	1
-31	-23	-12	5	1	3	-1	-18
-25	-20	-15	-8	-2	2	1	-9
-17	-16	4	7	3	-4	-5	1
18	-3	0	-1	-4	-2	-8	17
3	-15	-3	4	2	-1	-3	11
-25	-15	-8	-2	-2	-3	0	-16
-58	-10	-21	-23	-17	-3	-8	-84
16	-9	-1	-3	1	-1	3	26
23	8	8	9	4	4	3	0
-7	-27	-9	-5	-2	1	1	4
8	17	-2	-7	-5	-7	-12	-12
6	-3	-1	-5	-3	-3	-2	12
9	8	1	4	1	4	2	2
17	9	6	3	0	-1	0	-8
7	2	6	3	-2	1	8	26
-20	-12	-8	-3	-1	0	-3	-10
-20	-12	-8	-3	-1	0	-3	-10
-37	-20	1	-2	-3	-4	-1	3
-14	11	-1	4	0	-3	-4	-4
20	12	1	-5	-8	-14	-11	3
22	26	5	1	-3	-7	-5	-13
8	-1	-3	0	0	0	0	15
-11	-5	-3	-3	1	6	-1	1
-11	-5	-3	-3	1	6	-1	1
0	0	-3	-4	-4	2	-4	-2
-4	8	5	1	-2	-10	-8	14
-4	8	5	1	-2	-10	-8	14
9	7	1	2	1	11	12	7
9	7	1	2	1	11	12	7
9	7	1	2	1	11	12	7
1	-3	-1	1	4	1	4	6
8	-14	-5	2	2	4	0	-1
-17	-19	-8	-4	0	-4	5	0
1	1	1	-4	-2	4	7	8
1	1	1	-4	-2	4	7	8
-1	-1	-9	-4	0	-2	-8	1
-1	-1	-9	-4	0	-2	-8	1
4	-10	-4	-4	-1	-4	-4	8
9	-8	-7	-4	1	6	9	3
9	9	3	-4	-6	-4	-12	-14
11	3	16	16	6	4	13	6
11	3	16	16	6	4	13	6
-14	4	-2	-3	-1	8	5	-4
-14	4	-2	-3	-1	8	5	-4
-2	-1	1	-1	-1	-9	-9	0
-3	-8	-11	-6	-7	-14	-13	-1
-6	-1	2	2	4	3	6	-7
-2	4	9	-2	-5	4	7	9
16	8	5	-1	-4	2	10	10
-10	-6	1	2	0	-2	-13	-13
-21	-19	-6	5	3	12	12	-7
-11	1	-2	-6	-4	-9	-11	-9
-7	-5	-3	-2	-4	4	11	-5
5	-5	-2	-1	0	0	-2	-12
13	4	-1	-3	-8	-28	-26	7
-2	-8	-2	1	1	5	6	14
-2	-8	-2	1	1	5	6	14
-15	-11	-3	0	3	4	5	-8
-15	-11	-3	0	3	4	5	-8
16	11	10	1	-1	0	0	6
-12	-18	-6	5	7	7	6	-2
-12	-18	-6	5	7	7	6	-2
0	-2	1	0	0	-8	-15	5
0	-2	1	0	0	-8	-15	5
0	5	-4	-4	-1	-1	-3	-6
-3	1	2	2	0	-1	0	9
-3	1	2	2	0	-1	0	9
3	7	2	1	-1	-1	-3	-4
6	11	1	1	1	1	0	-6
6	11	1	1	1	1	0	-6
4	12	7	1	1	5	4	-1
4	12	7	1	1	5	4	-1
-4	-8	-13	-4	-4	-8	-5	-7
5	-1	1	-2	-1	3	2	3
1	7	4	-2	-6	-2	2	1
-8	3	-1	-1	0	-2	0	-3
-3	3	2	1	1	5	5	1
5	2	5	3	0	-2	-2	-1
6	2	4	2	1	2	1	4
-1	-1	-5	-5	-3	3	1	-1
-4	-1	-4	-4	-3	-5	-4	-19
-5	-1	-2	3	0	-3	-6	4
0	-6	-4	-1	0	-2	2	11
2	0	2	-3	-3	0	3	4
2	0	2	-3	-3	0	3	4
11	5	4	2	2	10	8	11
-5	-14	-8	-5	-4	-2	4	9
-4	-10	-6	1	-2	-9	-3	5
-7	-6	-1	0	1	4	8	-3
-15	-10	-2	-6	-4	-11	-16	-9
40	47	4	-11	-6	12	13	5
40	47	4	-11	-6	12	13	5
-11	-4	-12	-8	-5	-2	-2	-2
6	-19	-10	1	-3	-12	-6	0
6	-19	-10	1	-3	-12	-6	0
-12	-8	8	12	0	-1	-7	0
-12	-28	-15	-4	4	7	7	-12
-3	13	9	6	1	0	-4	-1
7	0	0	0	-1	-1	2	9
-15	-24	-5	0	-2	0	-5	-6
16	28	9	0	5	5	1	-2
7	1	0	-4	-4	3	7	11
-8	-5	-1	1	0	0	6	13
-5	0	2	0	0	-3	1	-5
-8	-7	-2	0	-2	-6	-4	-14
41	21	9	6	5	6	5	0
-2	-21	-6	-3	0	-2	2	17
-5	-1	-4	-4	-3	0	5	14
-4	9	5	2	1	-2	-3	1
6	3	1	2	-2	1	0	-1
6	3	1	2	-2	1	0	-1
-2	4	15	4	0	1	1	10
0	5	7	4	3	0	2	5
3	-2	-11	-8	-4	-1	-4	-14
2	-3	-3	0	-1	-1	-3	-1
-3	-6	3	0	-2	-3	-3	-6
7	1	-4	-1	0	1	-1	4
-3	5	3	1	-2	0	-2	4
1	0	2	3	1	1	-1	-5
-5	2	-4	-5	-3	-3	0	-4
-10	-8	-2	1	-3	-1	-1	-5
-12	-10	-1	-3	-2	2	2	6
-8	3	4	-1	-2	-3	-2	-12
6	11	18	2	4	-1	-4	-5
-2	-5	-9	-2	0	3	13	17
-19	0	0	-6	-11	-3	-6	-27
-24	-9	6	2	3	-1	-6	-6
-21	0	3	3	1	-1	-4	-17
26	0	-9	-4	-4	0	1	14
7	-4	-9	-3	-1	-1	-2	1
8	5	4	1	-2	-2	-1	1
-9	5	19	7	2	0	-3	-5
-2	-10	-3	-1	1	1	2	7
16	7	-11	-7	-1	-7	-5	-8
-14	-4	4	-3	-11	-14	-11	-23
1	9	72	25	-5	-11	-9	-34
-17	4	-35	-15	6	7	-2	-6
29	7	-12	-5	7	29	30	30
2	-3	-1	0	28	-11	11	11
4	4	8	13	0	12	-5	15
-1	7	23	5	-6	-7	-10	-8
-18	-21	-35	-15	-7	-3	0	-7
-14	-1	13	21	18	19	22	10
-1	-3	-5	6	1	-5	-2	2
8	-4	-6	-11	-2	-7	-7	9
16	7	13	4	1	-10	-10	-6
22	41	26	17	7	0	-9	-7
-20	-20	-24	-7	-3	2	-4	-9
18	8	2	6	3	9	8	19
9	12	14	13	-8	2	0	20
-13	-4	9	-11	4	-1	5	-36
-12	-4	-38	-25	-1	7	9	7
-13	0	-14	-21	-9	-6	2	-20
13	17	8	-2	-4	-6	-10	8
-36	-4	-9	9	0	1	-8	-41
-35	-30	-6	-9	-3	-1	3	11
21	3	8	30	11	9	-4	-8
5	-2	-21	7	9	7	12	18
-8	21	29	32	18	15	8	-30
9	-4	-20	-18	-4	-11	5	34
4	-9	-15	-4	-3	-1	7	22
-27	0	28	8	-3	-7	-12	-47
13	15	20	25	20	24	11	-3
10	-14	-28	-16	-6	5	-5	6
17	-9	-22	-12	-3	9	6	46
-6	0	23	7	5	18	2	-6
-18	-1	-27	-23	-16	-11	-6	-17
17	-13	-7	5	10	16	10	16
-7	-12	-16	-22	-13	-3	-4	6
-13	-1	39	21	3	-6	-10	-33
12	-6	-16	0	4	12	15	27
21	22	-6	-4	-5	-3	12	25
-2	7	68	41	19	4	1	15
8	-4	-6	4	8	10	10	23
-8	-8	-24	-10	1	0	2	15
13	8	-24	-15	-5	4	5	4
-23	-19	1	-4	-5	5	-5	-21
4	10	15	4	-2	-12	-10	-3
7	12	-48	-23	-12	-9	9	7
13	2	17	8	8	7	1	-5
12	8	10	15	7	-9	-10	10
-13	-7	-30	-9	-2	-11	-4	-20
-7	11	6	4	-1	-7	-10	-20
2	-17	12	12	10	14	14	-5
-6	-19	-6	-13	-9	-1	6	9
-9	-10	-19	-10	-1	19	9	2
29	7	25	13	13	14	4	27
-21	9	13	-1	-6	-10	-20	-75
-33	-10	-5	2	-4	-26	-24	-42
6	6	-14	2	17	33	20	13
-17	-5	1	2	2	5	2	8
-13	-6	-7	-7	-6	-11	-16	-57
9	-3	9	0	-4	-11	-8	31
-49	-18	-17	-7	-8	-31	-58	-93
57	3	8	7	3	42	105	115
-25	19	-4	-18	-15	-16	-5	-27
12	0	7	10	8	-9	-21	69
-3	-32	-26	-19	-8	8	-8	6
1	-74	-6	15	14	1	-36	-15
88	18	25	35	4	-34	7	68
15	40	-20	-21	-17	-46	-36	20
-35	-41	30	39	13	17	-19	-117
43	35	45	23	26	2	51	61
15	72	34	0	12	84	88	58
3	25	-32	-33	-31	-74	-90	-128
-110	-105	-65	0	7	17	6	-32
14	21	29	12	3	-4	-2	2
-29	-37	-24	-2	-11	-36	-24	8
-17	6	-2	-12	-3	-2	4	-33
9	14	23	14	9	8	9	-16
10	-12	5	10	0	-17	-8	13
-27	-5	-5	4	4	14	1	9
1	-32	-7	11	-1	2	7	-5
1	11	5	13	3	3	23	29
1	11	5	13	3	3	23	29
19	40	27	15	5	20	17	16
18	31	18	17	6	-6	12	13
19	-2	3	15	8	30	31	59
14	5	-12	-14	-9	5	4	50
31	34	37	22	11	20	28	47
-14	-24	-17	-10	-5	3	-6	-13
9	-9	-4	-22	-3	5	8	11
8	15	1	-23	-5	-15	-18	-1
8	15	1	-23	-5	-15	-18	-1
-3	-20	-2	27	5	-5	2	14
-12	9	0	-12	-8	-14	-7	6
10	-1	0	3	-2	-37	-18	-2
-3	20	-4	-3	-13	-30	-26	-43
1	-14	4	5	11	23	20	39
-6	-1	1	13	2	-8	-10	-28
-1	-19	-17	-12	-4	7	15	38
-5	-18	-2	25	5	10	3	26
-5	-5	-6	26	2	-11	-9	3
0	-18	-7	11	-3	-17	-11	0
3	11	3	3	1	9	6	9
5	-14	-7	-6	-5	-9	-7	8
22	41	0	-12	-10	-10	-11	-24
-16	-23	-10	0	2	6	4	13
-16	-23	-10	0	2	6	4	13
14	-15	-10	-3	0	11	13	33
-15	3	5	-3	-6	-11	-12	-28
-1	10	6	10	3	-3	-2	7
3	-2	4	-1	1	-6	0	18
-3	-15	-11	-10	-8	-28	-12	3
-4	3	14	12	3	6	0	-13
-25	-7	3	-7	-7	-3	-8	-30
-28	-11	-11	-13	-10	-31	-29	-53
-15	-3	-6	-10	0	-1	-4	-9
-15	-3	-6	-10	0	-1	-4	-9
-6	-4	-11	-12	-7	-2	-3	-7
14	8	12	6	-3	-4	0	-1
18	20	12	10	5	5	5	18
-88	-49	-32	-20	-15	-37	-51	-98
24	4	4	6	5	15	14	28
10	11	6	3	1	0	5	1
-12	-19	-9	-4	-1	-1	-4	-17
37	14	3	-2	-1	12	26	31
-6	-7	2	4	-1	-3	-9	-8
7	-13	-3	1	-1	-5	-3	21
-5	-25	0	-6	-6	-8	-10	-5
-4	-3	-1	-2	-1	1	-2	10
-23	-15	-7	-1	1	2	-1	1
8	-10	-8	0	1	4	10	18
-10	2	5	-3	-1	1	2	-8
34	0	-13	-5	0	2	4	14
15	7	0	-2	-1	0	3	20
-3	4	-2	-1	-2	2	3	4
-8	-3	2	2	0	0	-1	-9
-10	-4	3	2	1	-2	0	0
4	-2	-9	-6	-2	0	2	7
-10	-7	-5	-3	-5	-3	-3	-17
-9	7	4	-4	0	-3	-9	-11
-9	-11	0	4	4	6	5	6
12	14	9	5	1	-2	2	4
7	-2	0	-1	-2	-4	-5	-2
8	-7	-5	-1	-5	-2	4	20
1	-9	0	2	1	-3	5	15
27	7	2	1	0	2	1	15
-10	-6	-3	-3	-1	3	5	16
-25	-2	8	9	1	1	3	2
-2	3	-5	-8	-6	-5	0	3
11	1	-4	-2	1	-3	-6	1
21	-5	-4	-5	0	-3	-4	0
-8	-6	-14	-9	-8	-4	-1	-13
-3	1	-4	-3	-2	-2	2	3
5	1	-7	-5	-2	-3	-1	0
3	-7	-2	-2	2	9	-1	-4
3	3	5	3	3	-2	2	9
3	3	5	3	3	-2	2	9
-6	4	11	-23	-48	-55	-23	-13
-3	30	55	35	34	37	10	-14
-5	-14	-6	6	-7	4	8	9
-5	-14	-6	6	-7	4	8	9
-28	-11	17	15	12	8	6	-19
10	0	-21	-18	-8	3	14	45
11	4	1	-4	-16	-13	-7	-12
-3	12	20	26	15	18	20	18
-4	-13	-10	-18	-14	1	-2	-7
-16	3	14	27	10	5	3	0
7	-2	-22	-17	0	-3	-2	16
-1	8	43	27	9	-5	-1	4
-2	-10	32	27	-34	7	0	-13
-17	-25	-29	-2	1	-12	-4	-18
-17	-1	-8	-1	31	10	7	8
-11	-10	-12	-18	2	-12	-9	-19
8	21	35	12	9	-5	-9	4
3	1	5	13	-2	-6	1	16
10	0	-10	4	0	1	-1	-6
-11	-3	-14	7	7	-1	6	-13
-14	0	-10	-9	-13	-4	-2	-3
-5	5	-1	-9	2	0	-4	-9
12	4	10	5	7	5	-1	6
-10	-8	-2	-4	-7	-4	-6	-1
-15	9	10	-6	-3	-6	-7	-21
-6	-8	-8	-16	-8	-6	-4	-14
-5	-11	21	14	2	-5	-2	6
3	8	6	4	4	2	-6	-13
-1	6	23	8	-1	-2	-6	8
4	-5	17	4	-9	-5	-1	11
-2	-21	1	-7	-10	-2	5	9
2	-5	-1	-17	-8	-1	2	16
2	6	-13	6	2	-8	1	-14
10	9	17	6	2	11	14	27
9	3	-7	0	7	3	2	16
-17	-4	11	3	-5	0	2	-17
9	-10	-13	-2	-3	-3	-1	8
7	-4	24	4	7	0	2	15
-4	-3	-19	-12	-8	-4	-11	-35
27	5	-43	-17	5	0	5	40
11	3	-20	-5	0	6	12	22
12	-3	-32	-8	-5	2	3	27
-21	-7	3	1	0	2	1	-12
-5	5	-14	-10	-2	-3	-1	-11
-9	-14	-10	2	-8	-8	-3	-18
9	5	6	-2	6	3	4	9
-6	-5	-2	5	-5	5	5	3
7	2	-9	-10	0	0	-6	9
3	4	-4	3	7	5	-20	-76
0	-3	-4	1	1	6	12	19
20	7	8	5	0	-1	-2	25
9	1	3	0	0	-1	1	13
-8	4	7	10	13	-2	-15	-49
4	1	0	-5	-7	-1	-4	18
12	0	-2	-1	-3	-2	13	20
-86	-23	-25	-23	-17	-20	-38	-109
-22	-14	-25	-6	-4	-14	-20	-45
-84	-38	-47	-44	-38	-49	-99	-72
2	-11	5	9	7	20	73	127
36	108	31	24	-4	23	85	42
72	-54	22	-28	-10	9	60	70
5	-18	-9	17	13	-1	-19	49
-11	-30	61	55	22	1	20	27
-109	-68	-69	-41	-48	-57	-63	-128
60	-2	20	23	21	45	67	93
-18	1	28	30	12	-4	-12	-24
26	52	-6	-11	0	12	1	-12
-4	-9	-1	6	8	0	-1	-3
-22	-14	-16	-3	3	-3	8	35
-37	-2	-4	-3	4	16	-7	-53
-13	2	-5	-3	0	-3	-14	-34
-17	-5	3	12	7	2	10	6
6	-15	-15	-13	-3	-9	9	40
15	13	7	-2	-3	17	34	21
15	13	7	-2	-3	17	34	21
1	7	-1	1	9	26	14	10
1	0	-1	4	-1	1	0	-7
-25	1	2	0	-3	4	4	-9
6	11	13	0	-2	6	-5	-5
7	1	9	4	-8	-24	-6	4
-4	-33	-4	3	2	-4	-19	-9
23	-3	5	5	-2	1	11	36
11	7	3	1	-1	1	10	16
-3	14	7	-1	0	-2	4	12
8	1	0	-4	0	8	9	12
-15	-8	-3	8	-4	0	-14	-24
4	4	-3	-15	4	4	9	8
-12	-8	-4	-5	-7	-8	-7	-13
8	-4	-6	-4	-1	3	-5	-3
-3	3	-6	-10	-3	-6	-4	1
13	0	5	1	5	6	3	15
-4	10	6	2	-3	2	3	1
-7	-1	7	9	5	6	-3	-2
35	24	12	7	2	9	13	23
-8	-2	-1	-4	-4	-8	-12	-12
-24	4	24	4	2	1	2	-30
-5	-1	-3	1	-3	-7	-3	-10
1	0	-6	-6	-3	-1	-1	3
-10	-5	-7	4	1	-3	4	20
-15	-9	0	3	6	2	-5	-7
7	13	11	8	-2	-10	-8	-11
10	1	2	0	1	13	10	16
-12	1	-10	-14	-7	-12	-11	-20
-7	-17	-2	9	8	13	20	6
1	4	0	4	-9	-5	0	3
-13	-26	-2	14	5	5	0	1
-16	-17	-10	-8	-9	-5	2	-20
15	14	3	-4	2	1	-6	16
-14	9	-2	-11	-15	-5	-11	-14
-11	2	8	0	4	-4	-5	-9
-1	11	-2	-11	-14	-7	-6	8
-3	-8	1	7	12	4	-1	-9
19	5	-5	-6	-5	-4	-3	15
2	-2	-4	-2	-9	-6	-3	2
-12	3	-6	-6	-6	2	-3	-29
6	-6	0	2	0	0	4	17
-12	-6	1	3	1	-2	-3	8
2	4	-5	-3	-2	1	3	3
[truncated: 8,349 more rows]
