# Supplementary material for: Flexible Virtual Reality System for Neurorehabilitation and Quality of Life Improvement
Source: Sensors (Basel). 2020 Oct 23;20(21):6045. doi: 10.3390/s20216045 (PMC7672612; doi:10.3390/s20216045)
Supplement: Supplementary file 1 [file sensors-20-06045-s001.zip › S4_EMG/User5/ImpingereFata.txt]

0	0	0	0	0	0	0	0
0	0	0	0	0	0	0	0
-6	-4	-1	-3	-14	2	-46	1
2	2	-4	1	8	0	40	-1
-6	-13	-3	0	-3	0	-23	1
3	1	1	3	7	0	25	1
18	-1	-2	0	-1	2	28	-2
0	-2	2	5	9	3	32	2
-1	-5	-3	-1	-6	-2	-47	0
-1	-5	-3	-1	-6	-2	-47	0
-1	3	3	-4	-5	-2	-35	0
-1	3	3	-4	-5	-2	-35	0
-8	-16	-4	-4	-6	-1	-31	-4
-8	-16	-4	-4	-6	-1	-31	-4
2	-3	-7	-2	-1	2	-7	2
-6	-5	-4	2	-1	4	-49	0
0	-6	-4	0	-3	-1	-17	-1
-7	-1	1	1	0	-1	-49	-2
-1	-3	-1	2	3	2	-14	0
-1	-5	-3	0	-7	1	-41	-1
-2	6	4	-3	-6	-2	-35	-4
-11	-13	-4	0	-6	-2	-46	-1
0	-5	-2	-1	0	-1	15	6
6	10	4	1	2	4	-24	-1
11	22	11	-1	1	0	26	0
0	6	0	-2	-4	-14	3	-6
16	18	7	-3	-7	6	-47	5
-6	0	-7	-9	-12	0	-43	-3
-2	-1	9	8	-4	-4	-53	-7
9	-16	-11	-2	-4	4	-29	5
0	12	8	-2	-2	-6	-27	-2
9	15	3	-4	-9	5	-44	0
-10	-11	-12	-9	-12	-6	15	-3
-7	-1	-1	-2	-5	-6	-47	3
3	2	3	0	1	1	-29	1
-9	-5	-3	-2	-1	-4	-48	-2
2	8	9	6	0	1	-73	0
-11	-4	0	1	-1	5	-35	-2
-19	2	-3	2	-7	-7	-16	-15
6	-26	-29	1	-5	7	-25	8
-26	-35	-12	-2	2	-1	17	1
25	12	-9	-1	-7	0	-44	4
-40	-51	9	-8	-14	-2	-63	0
0	-13	-5	0	-6	0	-39	0
61	117	25	10	16	14	7	8
-14	-10	2	-3	-2	0	-21	-2
-3	-12	-7	2	2	7	-25	-5
-21	-12	-13	-7	-14	-2	-48	-3
-43	-73	-20	-8	-12	-3	-36	-7
10	8	6	-1	-3	6	-1	2
-6	-2	0	-6	-17	-5	-28	1
-17	-14	1	0	2	3	23	-3
2	5	4	-1	-1	-4	-17	-3
5	4	2	-1	3	7	-11	3
-1	-2	-6	2	5	4	-15	4
3	3	-6	1	16	0	-13	-2
5	-3	-3	0	-8	-2	-8	-1
14	20	14	-5	-4	4	-33	6
-5	-14	-8	-1	1	1	-44	-7
13	28	24	4	12	3	15	7
-23	-14	-10	0	-4	-4	-32	-8
-12	-10	-6	0	-9	-5	-43	-2
0	14	-7	-6	15	16	3	11
-14	-11	-5	-5	-25	-13	-52	-13
-21	-26	4	-1	-10	8	-49	-6
3	-16	-18	-6	4	8	-17	10
-10	-24	-25	-5	-3	3	-34	-1
15	20	27	8	8	6	2	5
-2	-1	0	-5	-23	-26	-55	1
-12	-17	0	-15	-21	2	-30	-4
-6	-2	2	-6	-7	10	-9	2
-10	-17	-12	-2	-8	1	-5	1
8	5	-5	0	5	2	-17	-1
-5	-8	-15	0	13	4	-33	7
12	0	-5	4	4	0	-11	3
-22	-14	-4	-6	-9	-4	-34	-6
-24	-36	-23	-5	-7	-1	-17	-5
16	10	3	1	0	0	7	0
16	7	-7	3	10	13	14	3
12	24	20	6	-6	-1	-28	0
4	0	-1	-4	-2	1	-40	3
-4	18	5	-4	-8	-7	-11	-5
7	13	15	-1	-2	-4	-18	3
3	-6	-4	-1	-2	-6	16	2
3	-6	-4	-1	-2	-6	16	2
-15	7	14	0	7	5	-16	-6
10	-7	-6	0	7	-3	-5	12
-3	1	-1	7	14	6	-10	1
1	-7	-7	-1	-8	-10	-5	-3
16	17	6	-4	-6	-4	-28	-6
-10	-7	-7	-6	-3	-1	2	0
-8	0	5	-7	-15	-1	-17	2
11	-3	0	-3	-7	2	-3	2
-17	-25	-12	-1	-2	6	-12	1
3	61	71	0	-8	-14	-6	-9
3	-16	-25	1	-4	-39	-13	1
-4	-3	-1	-3	-1	5	-4	-6
17	32	-2	2	16	9	31	2
-16	-28	-26	-4	0	7	-10	-4
7	25	20	-10	-28	-67	-22	-9
-3	-19	-7	-1	11	23	21	2
-10	-5	5	-3	-5	0	-22	0
6	18	12	6	9	1	45	-2
17	21	4	2	-4	-7	-11	2
14	10	-7	1	7	1	16	4
0	-10	-30	0	6	9	-26	-1
-7	-11	-10	-6	-9	1	-11	-3
-23	-6	-1	-1	-4	-1	22	-2
-4	-3	2	0	-3	-2	-15	-3
0	5	9	-5	-2	4	-3	-2
-4	4	1	1	3	4	2	-2
-2	0	4	-6	-10	0	3	-2
0	0	-2	-3	8	10	22	3
-30	0	-2	0	-7	3	-14	-12
13	4	2	0	-3	-4	-27	4
-22	-49	-14	-7	-17	-9	-36	-6
-6	3	-5	-6	-6	-8	2	-6
23	6	1	0	-4	-2	-5	-2
7	58	23	5	-3	-2	-31	-4
-23	-28	-14	-3	-5	-7	3	-4
3	6	0	1	-7	-4	-17	-2
3	9	2	-2	-10	1	-32	0
-12	-17	-6	-8	-5	5	6	4
21	33	9	1	0	-3	10	6
23	52	17	10	5	-9	-1	-3
28	34	4	2	-4	-15	-21	-1
-7	-9	-4	-2	-8	-10	-7	-6
-4	-7	1	-6	4	21	31	7
14	37	12	2	1	1	-44	-3
6	-8	-3	-2	-8	-1	-55	-2
10	5	-4	0	-8	-5	-35	-1
-11	-14	-4	-5	-6	1	-32	-4
15	17	2	-1	2	-3	21	1
-7	-3	-3	3	0	2	-33	-1
-7	-8	-3	-2	-3	-5	-13	-4
-8	-14	-10	-1	3	6	2	-2
2	7	3	-1	-5	-3	-30	-4
39	38	16	-4	-22	-23	-41	-1
-6	-9	-5	-1	11	11	17	0
-25	-27	-8	0	4	7	-1	0
12	-11	-3	-1	-7	-1	-34	5
5	1	1	1	0	9	-13	7
-12	-4	-2	1	-9	-13	-44	-7
-7	-14	-13	1	-1	-6	6	-6
7	9	10	1	1	7	-28	3
-1	11	9	-3	-12	-5	-55	-2
-5	-2	-4	-1	-2	-6	7	-6
12	9	-1	-2	3	5	10	6
0	4	1	2	-3	-5	-28	-6
3	-3	2	2	-3	-9	-42	3
-17	-32	-9	-5	4	0	42	-4
14	15	2	5	-16	-62	-60	-13
5	12	25	-1	8	39	-33	12
-4	0	-16	-9	-2	7	0	1
15	21	12	-4	-1	0	10	3
10	1	0	-2	5	4	-6	3
4	0	5	2	-5	-1	-51	1
-2	6	-4	5	-9	-26	-31	-2
-1	3	1	1	-6	3	-35	0
-2	-3	0	0	3	1	41	-2
-40	-39	-9	-6	-11	-9	-58	-9
22	27	-3	2	-3	-1	-2	2
-5	-1	-9	4	11	8	-25	-1
20	37	15	-5	-12	-5	-27	1
20	18	13	1	-3	-1	-40	2
4	-29	-38	-5	-9	-5	0	5
-39	-31	-18	-6	-15	1	-11	-3
-22	-28	-12	0	2	3	-5	-2
-6	-10	2	-4	-9	3	-21	-2
-22	-26	-5	1	10	-2	-15	-3
6	-23	-31	-4	-17	-15	-33	0
24	16	19	-7	-26	7	-37	5
-10	-4	21	-1	-26	-5	-49	-4
4	1	-16	2	6	8	-26	11
-23	-14	0	-3	-4	-14	-14	-11
2	-23	-27	-24	-38	-3	11	2
-9	-13	11	0	-2	2	-4	-3
-5	-8	-8	6	6	8	-13	7
-3	-16	-18	1	19	18	-20	7
10	1	-3	0	6	10	-26	5
1	5	1	0	-3	-4	-6	4
-7	-10	-7	-7	-5	0	-26	-5
-1	-16	-4	-2	3	15	-15	13
18	3	1	2	8	2	-18	0
-16	-29	-40	-6	8	13	46	0
23	25	-4	3	15	4	5	8
2	-4	-14	-4	1	1	54	2
1	-11	-13	-3	4	8	-30	3
6	0	-4	3	8	7	26	-1
4	-17	-1	-3	0	4	-8	1
-4	1	2	-1	-6	-2	-23	-1
-9	-13	-5	0	-11	-7	-35	-9
-10	-11	-3	0	0	-1	-12	-5
-10	-11	-4	0	0	1	-26	-7
9	5	-1	-2	0	-1	-48	3
3	-5	1	-3	-2	-10	-11	3
-3	-2	-1	-4	-14	-12	-62	-6
9	-6	-7	-3	-6	21	-17	12
3	2	-4	-5	-15	-2	-15	5
1	-2	-5	7	10	4	-9	-6
-4	-7	2	3	-3	-7	-32	-5
-5	-1	-7	-1	-8	-13	-17	-7
15	0	-2	-2	-7	-9	-13	0
6	1	3	-1	7	2	-12	6
-35	25	-4	-1	-11	-6	-53	-39
5	37	27	10	5	-6	-3	-4
-9	2	-14	-8	-5	-7	-6	-3
-9	2	-14	-8	-5	-7	-6	-3
-21	-16	-35	-6	-4	-9	-21	-11
6	8	-13	-10	-3	12	-9	-1
-42	-48	3	1	9	2	24	-1
12	-1	-4	0	4	7	0	13
-8	-18	-4	-4	-5	-1	-28	8
-15	-29	-23	-1	-18	-6	-17	-2
-6	9	8	1	-3	-13	-20	-9
-13	-15	-11	-6	-11	-1	-26	-5
-32	-27	-12	2	-8	-7	-63	-24
4	3	0	-3	5	-4	21	1
-11	-6	1	-6	-11	-10	-20	-3
1	-7	-2	-9	-13	-3	3	-1
-11	-8	0	-2	0	-4	-1	0
4	10	22	15	8	-3	-18	5
12	-1	9	-5	-3	8	-30	9
-5	-7	0	-4	-3	3	-18	-5
-11	-8	-6	-10	-4	-3	-32	-8
11	7	9	9	9	7	-32	8
-5	1	0	-2	-2	4	-11	5
3	-4	-3	-7	-12	5	-48	1
1	-9	-15	-9	-13	-5	-25	-5
0	1	-5	-6	-14	-4	-44	0
2	10	17	7	1	0	-25	-2
-1	-2	-2	-1	-4	3	-49	1
-5	-5	-2	5	5	4	-24	4
-3	-2	0	0	-7	3	-49	-1
2	2	2	1	-2	0	-22	-3
3	2	-6	-3	4	1	14	-1
0	0	-2	-3	-3	-3	-23	3
-2	-2	-1	3	1	2	-38	-5
-2	-5	-1	0	-2	0	2	-1
2	2	4	1	-3	-1	-43	0
0	-4	-2	0	-4	-7	-34	-2
12	14	7	-2	-1	13	-35	13
-4	-5	1	-5	0	7	8	0
-1	10	4	-1	3	-7	15	-2
9	21	18	-1	3	4	1	-4
29	53	17	9	21	13	1	7
5	8	2	0	-6	-1	-27	-2
-1	5	6	-2	-4	-5	-49	-8
-13	-23	-7	-3	-7	1	-26	-3
1	-11	-8	0	-4	4	-24	1
1	0	-3	3	7	6	-29	0
-2	20	8	-3	-4	-10	-3	1
-9	-7	-2	-4	11	-3	-7	-5
11	5	0	11	23	-3	38	6
-15	-8	-1	3	14	4	13	3
-27	-28	-15	-1	-6	5	-37	-8
-24	-21	-5	2	-13	-6	-52	-21
14	47	56	-12	-32	-24	-38	-5
-6	-1	-1	2	5	4	-31	4
26	9	-17	17	28	-6	-18	9
5	8	-2	-5	-3	10	-5	2
-5	-3	-1	2	1	6	-16	-2
20	57	49	-9	-17	-6	1	1
-6	-14	-16	-9	-10	14	-4	-3
-2	-35	-14	6	34	16	58	-1
-5	-21	-15	-3	2	15	-20	3
-20	-35	-36	2	-13	-14	-30	-2
3	4	-8	-12	-12	31	33	1
26	72	78	-5	-17	-1	-38	-6
20	87	79	-10	-43	-33	-46	-5
-22	-54	-53	-4	-14	4	-11	-4
-2	-13	-34	-8	0	-6	-6	0
23	66	51	4	-2	-5	-20	4
8	-11	-7	2	8	5	-4	2
-19	-22	-14	0	1	6	-7	-4
-15	-8	-4	-1	-1	9	-11	1
5	16	19	0	10	27	-24	4
-2	-19	-17	-3	1	4	-9	-1
-5	-8	-1	6	15	9	-29	-1
-5	-2	-4	-4	-15	6	-23	-4
-2	-2	-7	-1	10	8	16	2
16	13	7	1	7	-2	-38	6
-16	-14	-31	1	-3	-2	-34	-15
-10	-7	-11	6	19	2	27	1
-18	-19	-6	0	-7	4	-29	-3
-22	-59	-8	-5	-8	-2	-43	-5
12	-1	-9	-7	-5	-2	-19	2
-29	-8	0	-3	8	-3	13	-5
5	-23	-4	-1	5	9	-24	8
-1	-10	-11	-2	-5	2	21	-1
9	13	9	-2	-15	-14	-15	0
1	-13	-14	3	8	2	5	4
3	8	15	0	2	8	-26	3
-16	-12	7	1	-1	-2	-5	-6
-11	-26	-18	2	0	3	-11	0
24	18	6	2	2	-3	19	3
13	16	7	-1	5	-1	-25	3
-18	-20	-10	2	12	4	-25	2
30	29	14	-1	-3	4	-37	2
1	16	9	0	-1	-2	1	3
10	7	1	6	-16	-23	-16	-6
30	43	20	4	3	1	-5	5
-12	-12	6	3	5	9	-13	4
30	34	8	-5	-10	-23	-3	5
7	-1	-1	1	12	15	-21	11
-31	-36	-8	-4	-18	7	-19	-9
1	-9	-16	11	49	41	22	6
7	4	7	-1	7	5	-6	0
-4	-3	-2	-6	-12	-13	1	3
10	4	6	-3	-1	7	0	-4
-17	-10	2	-2	-3	0	28	-7
1	3	-9	-3	-41	-56	-42	-11
14	9	13	5	19	22	22	-2
-15	-3	0	10	14	-6	-34	0
17	24	9	4	5	-6	4	2
16	14	5	-1	3	-4	9	-7
-8	-13	-8	-2	-11	-6	-7	-1
-1	-17	-15	2	13	8	11	1
-5	-6	-7	-1	3	-1	-19	1
-16	-10	-3	-7	-7	-4	9	3
-11	-26	3	4	-15	-5	-35	1
5	2	-7	2	7	7	2	2
30	37	23	0	-33	-18	-40	4
-6	13	12	1	-6	-4	-27	5
-23	-42	-12	-10	-23	13	-17	-3
3	-12	3	-4	-13	-12	13	-13
10	-5	-2	-5	-13	2	-25	-2
-2	-5	-14	-4	-17	-19	-6	4
0	-10	-4	0	-1	7	-14	0
-8	-16	-6	-3	-20	-9	-16	3
5	-4	-11	-3	4	7	-18	3
-8	-7	-1	1	0	-1	-36	-3
7	26	4	6	19	5	21	4
4	6	4	-6	-19	-3	-18	-1
-7	3	24	-2	-20	-1	-20	1
-11	-23	-14	-4	-4	0	-5	-2
10	0	-7	-3	-7	-4	-32	1
0	6	5	1	-14	-3	-54	-1
8	2	-11	-5	1	4	-11	3
-14	-12	-6	-3	-2	-1	-36	-4
-9	-40	-25	-3	-2	4	-28	-3
2	-11	-12	-1	0	6	-16	4
-6	-5	-3	1	3	1	-23	-1
0	0	4	2	4	2	26	1
20	24	13	-6	-9	-2	17	1
4	5	-1	1	4	0	-23	0
4	4	1	9	24	1	-26	3
-10	-22	-7	-6	-6	2	16	-3
-3	0	6	4	7	-1	-14	-1
1	3	-5	-2	-12	-4	-46	-1
6	-4	-3	-8	-14	-2	-28	0
4	5	5	1	-7	1	-17	-2
5	2	2	-2	-6	-4	-20	0
-16	-8	-1	-4	-6	0	-40	-1
3	0	-1	2	10	4	24	-1
-6	-3	-4	-3	-13	-13	-60	-5
3	-3	-1	-2	-9	-2	-46	-2
10	11	7	0	-4	2	-11	-1
3	1	-9	-4	-3	2	-29	1
-1	0	7	2	-10	-2	-36	0
-8	-5	-6	-2	7	-1	36	-2
11	1	-1	4	6	2	-30	0
4	4	3	4	-4	1	-28	0
1	-2	-2	-3	-4	1	-41	-2
-4	-11	-4	0	-1	1	-50	-1
-2	-3	3	-3	-5	-4	-23	-1
7	-2	-1	1	-2	2	-44	1
-9	-14	-9	-5	-15	3	-44	1
-2	-12	-4	-3	-3	6	-44	0
1	3	2	2	-6	-2	-48	-4
1	2	1	-1	1	-2	-14	-1
-5	-7	0	-1	-5	-7	-20	0
2	1	1	-1	-3	1	-19	-1
-4	5	1	-2	-5	-1	-35	-1
-3	2	4	-3	-3	6	-32	0
5	2	-1	3	5	0	-26	1
-1	0	6	2	0	-3	-44	-6
1	2	5	4	3	3	-34	-1
-2	-3	3	-1	-6	0	-36	0
-1	-7	-15	-4	-8	-3	2	3
-2	-2	-6	-1	1	-1	15	-2
2	-6	-8	-4	4	-1	11	-2
1	5	2	1	-8	5	-42	0
-1	4	2	-5	-2	-1	-36	-1
-7	-3	-1	-4	-4	0	-29	-2
-4	-2	-2	-2	-7	3	-25	-1
-3	-5	-1	-1	-3	0	-26	-2
5	6	8	0	-6	1	-48	4
10	6	7	3	0	-3	-5	1
-4	-4	2	0	2	-3	-20	-2
-2	-7	-7	-4	-7	-1	-12	0
-2	-10	-4	1	2	-2	31	2
-4	-15	-25	-15	-15	-4	15	0
0	4	8	6	-2	-1	-37	1
18	15	12	2	0	0	-17	2
0	7	29	8	11	1	-20	-1
8	4	4	1	11	4	1	0
-1	3	4	4	9	3	-10	-1
2	13	10	-2	-5	-3	-8	-4
-10	-7	-7	0	2	-2	13	-6
9	-2	-8	-6	-7	0	2	0
1	-2	-3	7	11	9	-45	2
-11	0	1	0	-5	2	-31	0
4	11	10	5	5	-2	-39	1
-7	1	1	-1	-1	-1	-1	-3
-3	-6	-11	1	3	4	12	0
-2	-1	0	-2	7	1	-11	-2
-2	-4	-2	0	10	-1	33	-1
-1	-2	-1	0	8	0	-1	-1
7	-3	-9	-2	-2	0	-32	0
4	-4	-1	3	3	1	-20	0
2	1	5	5	18	5	-13	1
0	-4	-3	-5	-6	0	-7	1
-2	2	2	-4	-4	-4	-37	1
1	2	-1	-4	-6	-7	-3	-3
1	0	4	2	11	2	-11	0
-1	-3	0	-1	6	-1	12	-1
5	7	6	5	8	0	-27	2
-4	-5	-7	-2	-5	-2	-26	0
1	-4	-7	-5	-9	2	-1	0
1	-3	2	1	2	1	-8	1
-3	0	0	-2	-3	-1	-28	-1
0	2	1	1	1	1	-29	-1
2	2	-4	-4	-5	0	-22	3
2	1	3	0	-5	1	-37	0
7	3	-3	-4	-8	-4	-26	-1
5	3	5	-4	-12	-2	-28	0
-2	-5	-9	-5	0	-4	-15	-5
-4	-7	-5	-2	-12	1	-27	2
3	7	8	4	-2	-2	-30	1
-2	-2	-4	3	0	1	-31	-1
-7	2	3	-1	-7	1	-31	-1
-3	-6	-4	-2	-1	0	20	-3
-8	-4	3	0	1	4	-11	0
3	3	6	-3	-7	1	-25	0
5	1	-3	-6	-11	-3	-26	1
12	7	6	8	10	8	-32	2
-5	2	-2	-6	0	2	-13	-2
-3	0	0	-1	-6	-4	-32	0
-5	-6	-6	-4	-11	2	-31	-1
-4	5	9	-5	-9	0	-11	0
9	9	-1	9	3	0	-26	3
4	5	-4	-6	-2	-51	-10	2
15	2	-4	9	27	-21	-14	7
10	13	8	-4	-8	-8	-8	-1
-4	-20	-14	-8	-3	2	-14	-2
-19	-4	3	-6	-16	-4	-47	-5
-27	-17	-4	-3	-14	-6	-33	-8
-9	-12	-10	-6	-14	-5	-30	1
-5	-11	-7	-1	-6	3	-29	0
7	6	7	-4	-12	-1	-22	2
-9	-18	-15	-9	1	6	10	-3
-14	-3	5	-3	-11	-8	9	2
2	-6	-7	-1	1	-4	-20	3
11	4	-5	-1	4	11	-34	0
8	6	5	-3	-12	5	-24	2
0	-9	-10	-2	-2	1	-23	2
12	3	-1	3	-2	0	-24	-1
-1	0	-3	-8	-13	-3	-32	-1
-6	5	7	-2	-10	-5	-39	-4
-9	-9	-1	1	-6	0	-27	0
-4	7	7	3	8	5	-28	-4
-3	10	7	-6	-11	-4	-31	-3
13	3	-7	4	14	1	22	1
0	5	6	4	10	0	10	-3
-5	3	7	4	6	0	19	-2
1	-7	-7	-2	3	-2	25	0
-8	-2	0	0	4	-5	17	-3
2	5	2	0	-6	-1	-33	-1
-2	1	2	-2	-7	0	-41	-1
0	1	-1	1	-4	0	-31	0
4	6	2	-5	-6	-5	-20	-1
2	3	3	-14	5	3	12	4
-2	15	16	4	-4	-7	-35	-4
0	-9	-6	5	2	5	10	2
-2	-8	0	-1	-5	-1	-24	0
-1	0	-4	-2	3	-2	6	-1
4	4	4	2	-3	5	-19	1
-16	-31	-9	-5	-10	-2	-35	-4
3	-1	-1	1	2	0	-28	2
15	-6	-7	-4	-11	2	-9	4
-4	8	8	-3	-9	-12	-13	-2
14	-11	-7	12	15	5	-7	4
-13	-11	-7	-3	-13	-3	-23	-4
-13	-8	4	-4	-17	-5	-33	-3
-4	-7	1	5	5	4	-23	0
5	19	11	4	12	1	-24	1
-9	0	-7	-4	-1	-2	4	-10
-9	0	-7	-4	-1	-2	4	-10
-2	-5	-6	-5	-2	-3	-9	-2
9	3	1	1	-4	-2	-1	4
2	-2	-3	0	-5	0	-28	3
1	8	5	0	-4	-2	6	-1
0	-7	-7	-4	-13	-5	-25	1
6	16	17	-4	-4	0	17	1
-7	-8	-3	-4	0	1	34	-6
7	2	10	6	4	-1	12	-8
-28	-27	-2	-1	-12	-3	-19	-10
0	-1	-9	3	3	6	-19	1
9	8	-10	-5	0	4	6	2
9	7	-4	2	8	8	-19	2
-24	-25	1	0	-4	-2	-11	-1
13	-8	-11	-1	4	0	-5	3
8	-2	-5	-8	-19	-4	-30	-3
-5	11	17	-5	-2	-8	15	2
1	-10	-6	6	18	-1	-6	1
4	2	1	0	-14	3	-13	-2
-9	6	3	2	-6	-2	18	-5
-5	-10	-5	4	4	4	-27	-2
11	5	1	-3	-2	1	-4	-3
0	8	5	0	1	3	-4	-1
-1	5	7	-5	-11	-2	-13	0
1	-3	-2	3	8	4	-1	1
-10	-4	0	-9	-7	-1	-8	-1
-2	5	-9	0	15	-5	-26	-1
4	6	5	-4	-16	0	-30	1
13	17	10	-2	-10	-11	-29	-6
-6	-11	-10	0	-8	-4	-6	1
6	11	6	1	-4	-3	-44	-12
3	-1	-1	-2	-10	-1	-38	0
2	12	-2	-4	3	-9	19	-1
-2	0	5	-5	4	5	19	-1
12	0	3	-2	0	0	-28	-5
13	0	-1	2	1	1	-7	0
9	-2	-5	2	-4	4	-15	4
-8	-5	-3	0	-2	-2	15	-2
6	13	3	-4	-1	0	-18	2
-6	1	-3	-2	4	4	-43	-1
1	-9	-5	4	3	3	15	-1
-9	-3	6	-3	-10	-2	-18	-11
0	-2	0	3	5	2	-29	2
0	3	0	-2	-3	-2	-17	-5
-2	-1	0	-4	-9	-2	-44	2
-4	-1	0	-3	-9	-4	-20	1
0	8	4	4	9	3	-23	-1
4	3	1	1	2	3	14	1
1	4	2	-7	-11	-3	-46	-1
3	2	-6	0	-1	1	19	1
3	6	1	0	-7	2	-42	0
5	8	10	2	-1	-1	-52	-1
-1	2	3	-1	-2	-4	-5	1
-8	-14	-10	-3	-6	2	-34	2
1	0	-1	1	0	-1	-5	0
-2	3	8	4	9	1	-2	0
2	5	-1	0	-3	-2	-3	1
0	-3	-5	-4	-5	-3	-23	-1
0	-5	-1	-2	-8	-2	-21	0
-3	0	-2	1	-9	-1	-38	-4
6	3	-1	1	-5	2	-26	2
0	-1	1	-3	-6	-1	-48	0
9	4	7	-4	-12	-4	-22	-7
5	9	3	7	-2	-4	-52	3
-2	-3	0	1	2	0	-19	1
-13	-7	-4	-2	-5	2	-46	-7
1	5	11	-2	-2	2	-23	2
13	8	4	2	0	0	-13	2
-17	-21	-7	-5	-7	-4	-40	-4
-1	21	16	-1	-15	-7	-11	-4
-2	-3	-1	-1	-5	-2	-20	-3
6	6	2	-3	3	1	-35	1
3	-3	-3	1	0	-1	-39	0
2	3	2	2	-8	-1	-37	2
3	2	-7	-2	2	1	-9	0
-2	-6	-6	-1	0	-5	-5	0
-4	-3	-2	-1	1	-1	1	1
-3	-1	-2	-1	0	2	-6	-1
-1	-5	-4	-2	-5	2	-43	-1
-1	3	3	0	-5	1	-43	1
14	9	-2	1	-4	0	-34	2
1	0	-6	-6	-6	-3	-41	0
-12	-9	1	1	6	-1	-4	-2
-5	-5	-3	1	5	3	24	1
4	9	7	0	-2	0	-10	-7
2	2	2	-1	-2	-1	-29	-1
5	8	4	-3	-7	0	-45	2
-7	-2	-3	3	-7	-6	-35	-8
1	7	1	-1	-4	-4	-54	0
0	1	-8	-5	-5	-2	-30	-3
-7	-9	-2	0	1	2	-38	-1
-3	-1	1	-5	-8	0	-7	-1
-1	-2	0	-2	-2	-2	-20	-1
6	3	-2	1	3	4	0	2
-5	-1	4	2	6	1	13	-1
6	1	0	-2	-1	0	-10	3
-1	-1	-7	-4	-8	-2	-26	-3
5	-5	-3	-1	-4	-2	-22	2
-2	-2	-11	-5	7	0	-15	1
2	-3	-4	-6	-8	-1	-4	0
0	-1	0	0	-5	2	-20	0
6	-4	-8	-2	1	-6	11	3
9	8	5	5	6	1	-21	-5
-8	0	5	3	-1	-3	-22	1
3	3	2	-1	-3	0	-37	0
-10	-2	2	1	5	2	4	-8
9	1	-11	-7	-7	-6	-24	2
-7	0	-2	-1	1	3	12	-2
-8	-4	0	0	-3	2	-48	-4
3	3	2	2	5	3	-50	1
3	9	2	-6	-14	-4	-30	-1
1	-6	-4	1	-9	-2	-55	2
-7	-14	-10	-6	-6	5	-31	4
3	1	4	0	-5	-2	-47	0
3	2	-1	-3	-2	-2	-31	-1
4	-1	-3	1	-4	-2	-38	0
2	2	2	0	-4	0	-4	-3
2	3	2	0	1	5	-33	1
1	-4	-3	-2	-5	-8	-40	2
-1	-2	4	1	-3	-2	-25	-1
-1	-2	-5	-2	-6	-6	-29	-2
-2	2	2	-1	5	0	44	-3
-2	0	0	1	8	2	69	2
11	16	16	6	6	2	20	3
4	1	1	-2	-3	-1	-15	1
-4	-10	-8	-1	-5	-4	-30	-1
3	-1	-7	-6	-9	1	-47	0
1	0	0	1	-1	-1	-18	-4
1	-5	-2	-1	-17	-3	-45	-2
0	2	1	-1	-8	0	-4	-3
-2	0	2	1	1	4	-21	1
-8	-1	2	-1	-5	1	-46	1
-2	-5	5	1	-4	-2	-39	-2
-2	-6	-3	0	-10	2	-42	0
2	4	1	-4	-8	1	-50	-1
-9	2	-3	-3	-4	-1	-33	-3
2	9	3	-2	2	2	-16	1
1	1	0	-3	7	-9	-11	-4
-1	0	-6	-3	-14	-1	9	-2
-12	-18	-2	-1	-10	-5	-23	-4
5	2	2	4	4	3	3	2
2	7	5	-1	-6	1	-28	-1
7	9	8	2	2	0	-11	2
7	-2	2	-1	-3	1	-17	6
-1	1	-2	-3	-6	-3	-24	-1
3	-3	1	1	1	3	-21	2
1	-1	0	-2	0	2	-23	0
-1	-2	-4	-3	-3	-3	-14	-4
3	-3	-5	-1	-4	1	-20	1
-4	-6	-5	-3	-4	-8	-12	-5
2	3	1	-2	-4	-3	-30	2
12	14	7	0	-2	0	-28	0
-12	-4	3	0	-4	5	-26	0
-3	-6	-1	-1	0	1	-25	-2
-2	-7	3	1	-2	1	-34	-1
1	1	-1	-3	0	-3	-16	0
1	2	-3	-2	0	0	-5	-2
-6	-8	-4	-5	-8	-5	-15	-2
5	-4	-6	-2	-8	0	-13	2
0	2	-1	-1	-3	-2	-4	-5
-12	-8	-4	-2	-7	-5	-46	0
4	7	3	-3	-2	-1	-36	-1
7	6	1	1	3	3	-8	2
0	0	4	0	-3	-1	-24	-1
1	-3	-4	-1	1	1	-3	1
7	2	3	-2	-6	-1	-40	-3
-3	-5	-7	0	0	-2	-2	2
0	3	4	-1	-4	-1	-27	0
-8	-2	0	-2	-8	0	-32	1
11	6	8	1	-2	2	-27	2
-6	-4	-7	-1	-3	-1	-20	-4
-5	-5	-5	-1	-7	-2	-28	0
0	3	1	-3	-1	-4	-1	-5
-3	-5	-5	0	5	-3	4	1
4	-2	-3	0	-6	-1	-34	1
2	5	-5	0	10	1	17	0
-4	-2	0	-1	-12	-3	-34	-3
3	3	-1	1	3	1	-51	1
9	2	2	-2	0	0	-29	3
8	7	3	-5	-6	-4	-25	-2
6	2	0	-1	-4	-2	-21	0
6	10	-2	-2	-4	-6	-21	-6
-5	-3	-3	1	-2	-1	-14	0
-11	-8	-3	1	-4	2	-11	2
-3	-5	-1	-2	1	-3	-5	-1
-4	3	2	-4	-7	-2	-24	0
1	3	1	-2	-5	-1	-28	0
-3	-7	-6	0	-3	3	0	4
1	-2	-7	0	3	0	8	2
-3	3	0	-2	-2	0	-18	0
-4	0	1	1	0	1	4	0
-1	-3	-1	-2	-6	-1	-21	1
4	-1	1	-1	-4	0	-15	1
-1	-9	-8	1	-4	0	-21	0
-2	1	4	2	-3	0	-19	-1
3	1	-2	-2	4	0	-11	0
-4	-4	1	0	-1	0	-32	-3
-5	-3	-5	-5	-9	-9	-40	-3
10	11	5	-1	-5	-1	-28	3
-4	-7	-5	1	1	1	7	2
-7	-2	-1	-2	-9	-1	-28	-2
-1	1	-1	-1	-3	-1	-10	0
0	0	-4	1	5	2	35	-3
-9	-5	1	-1	4	0	6	-4
-4	-10	-4	1	-8	1	-40	-2
2	2	-5	-4	1	-4	2	-2
-5	-4	-1	1	-3	1	-13	-2
1	-4	-5	-4	-2	-1	-33	0
-4	-3	0	0	-5	-1	-25	0
1	-1	1	0	2	1	-2	3
6	5	3	2	3	1	-4	2
1	1	-1	-3	-4	-2	-17	-2
1	1	-1	-3	-4	-2	-17	-2
-3	-7	-3	0	1	0	-1	2
1	6	6	0	-3	-3	-19	-2
6	6	4	0	-2	0	-17	2
-2	-4	-7	-1	1	0	7	0
-4	-7	-7	-3	0	-2	-1	-4
1	1	1	1	-1	2	-20	2
5	-3	-5	-2	-3	-1	-27	0
1	-4	-15	-7	-5	0	-16	1
0	-2	-3	-6	-8	-3	-17	1
-8	4	7	-1	3	-1	17	-3
2	4	10	3	-5	-4	-19	-1
13	12	9	1	11	3	32	2
-7	2	-10	-7	-17	-6	19	-3
-3	-5	-13	-4	-5	-3	1	1
-7	-5	-6	-10	-12	-2	-15	0
-39	-4	6	9	-1	1	-25	-5
-10	-1	2	-5	7	3	22	-4
14	13	12	1	1	0	-10	2
-1	-11	-5	7	5	0	-20	3
-6	1	-2	-5	-2	-3	8	-6
20	16	16	5	2	1	-32	3
4	2	4	2	-4	0	-26	-2
3	-9	-17	-8	-6	-1	-2	1
-7	-5	-12	-7	-16	-2	-20	-1
-7	-5	-12	-7	-16	-2	-20	-1
-8	8	11	-2	-3	-7	21	-5
6	12	1	0	-8	-5	-43	1
-5	-4	-2	-2	-2	1	-20	0
-6	-13	-9	-5	-7	1	20	-1
2	1	4	0	-7	3	-57	3
3	6	15	2	6	3	-39	0
0	-2	-19	-13	-10	-5	-31	-1
1	21	11	-5	-13	-6	-33	0
-4	4	15	7	-6	-5	-34	-2
8	-4	7	11	4	9	-27	2
-3	-6	-2	1	-5	-3	-76	0
-3	-6	-2	1	-5	-3	-76	0
10	-1	-9	-1	2	-1	-21	1
-1	-1	7	1	3	-2	-3	-4
-8	-6	-12	1	2	4	-20	-4
3	-1	3	1	4	2	-25	0
2	-2	-1	-3	-3	0	-17	1
-7	-7	6	2	2	-2	-56	-1
-3	-4	-6	-4	1	0	21	0
1	-6	-7	-4	4	-1	-34	-1
-8	-11	-7	-2	-4	-2	-37	-3
-8	-11	-7	-2	-4	-2	-37	-3
-4	-1	-1	-1	-7	1	-31	0
-1	0	-2	-6	-13	-3	-46	-3
0	-3	0	-1	-11	0	-40	0
-2	3	0	5	1	1	-16	0
1	0	1	0	0	4	-46	1
-3	3	4	1	16	4	-9	-1
-3	3	4	1	16	4	-9	-1
-2	-2	1	2	5	2	27	-1
0	-3	-2	0	9	1	29	0
-3	-7	-16	-6	-9	-4	18	-2
-2	0	-1	2	7	2	19	0
-2	0	-1	2	7	2	19	0
-2	-6	-3	-4	-3	0	-45	-3
-1	-3	2	-4	-10	-1	-58	-2
10	16	9	2	-5	0	-29	0
5	5	5	2	-5	-2	-47	-1
-2	-5	-3	-7	-7	-3	-1	-2
-5	-5	2	1	3	0	-36	0
-1	1	-3	0	-8	-1	-9	-2
-1	1	-3	0	-8	-1	-9	-2
-12	-13	-2	-1	5	-2	12	-3
-12	-13	-2	-1	5	-2	12	-3
-12	-7	-5	3	-1	2	-9	0
-12	-7	-5	3	-1	2	-9	0
13	7	3	-1	-14	0	-41	-2
3	14	7	6	6	2	-12	-1
-10	-8	-1	-1	-3	-1	-45	2
3	1	-3	0	-2	-1	4	1
4	1	-1	-2	-2	2	-22	4
-9	-6	-2	0	1	-1	1	0
-9	-6	-2	0	1	-1	1	0
-6	-9	-7	-4	-5	0	-15	-3
-3	-1	2	3	4	0	0	0
-6	0	0	0	-2	-1	-25	-7
-3	-6	0	5	5	2	13	0
-1	-3	-5	-4	-1	1	-15	3
-6	-7	-4	-7	-4	-2	-24	2
-1	-8	-12	-10	-2	-5	22	0
6	-1	0	-7	-5	-2	-37	-3
0	2	3	2	2	-1	-17	-5
-2	0	0	-3	-10	-1	-21	2
-5	3	3	1	4	-5	6	-3
-6	-5	-2	-2	-2	0	-1	1
-7	-4	-2	2	-4	0	-30	1
-7	-4	-2	2	-4	0	-30	1
3	2	12	13	16	7	14	5
-5	-9	-5	-2	-5	-1	-44	-3
-1	-1	2	-2	-8	-2	-56	-3
2	-3	-4	-1	-10	0	-61	2
-10	-5	-3	-6	-4	-2	9	-5
-10	-5	-3	-6	-4	-2	9	-5
-10	-5	-3	-6	-4	-2	9	-5
-3	-8	-5	1	8	-1	63	0
1	5	3	2	6	-1	16	-2
-8	-7	-9	-5	-2	-4	-1	-3
-1	-10	-16	-7	-7	-2	-43	-4
-2	-1	1	0	-1	0	-53	-2
-5	-10	-6	-5	-10	-4	-41	-2
-5	-10	-6	-5	-10	-4	-41	-2
-8	-7	-1	-2	-3	2	-4	-2
-1	-3	-5	-1	-4	-2	-18	-2
10	2	-6	-6	-11	1	-57	5
-2	2	-1	7	5	1	44	1
-9	-5	-4	-5	-10	-4	-36	-4
9	-6	-4	0	1	-1	-26	1
9	-6	-4	0	1	-1	-26	1
-2	0	-1	-2	-6	-1	-46	-2
-2	0	-1	-2	-6	-1	-46	-2
-2	0	-1	-2	-6	-1	-46	-2
-1	-8	-6	-3	-3	-1	-9	-2
-1	-8	-6	-3	-3	-1	-9	-2
-3	-3	-4	-1	0	-3	0	-2
2	-2	-4	-4	-6	-3	-61	-2
2	-2	-4	-4	-6	-3	-61	-2
-2	0	1	-1	-2	-1	-1	-2
-2	0	1	-1	-2	-1	-1	-2
4	3	2	-1	-1	1	-28	-2
0	0	1	2	1	0	-6	-2
0	0	1	2	1	0	-6	-2
-2	4	4	-4	-2	-1	-15	-3
-2	4	4	-4	-2	-1	-15	-3
10	11	1	-4	-1	-1	-26	1
10	11	1	-4	-1	-1	-26	1
0	-1	-3	-3	-7	0	-22	-1
0	-1	-3	-3	-7	0	-22	-1
9	5	1	2	6	1	28	2
9	5	1	2	6	1	28	2
0	-3	-3	1	-2	2	-17	-1
0	-3	-3	1	-2	2	-17	-1
-2	-2	-4	-5	-13	-2	-55	-3
0	-3	-3	-6	-4	-2	3	-1
2	3	-1	-5	-9	-2	-47	-1
2	3	-1	-5	-9	-2	-47	-1
3	-3	-3	-1	-3	-3	-12	1
-2	-1	5	2	-3	0	-44	-3
-2	-1	5	2	-3	0	-44	-3
-2	-1	-3	1	5	1	-12	0
-2	-1	-3	1	5	1	-12	0
-3	2	4	1	-5	-2	-62	-3
-3	2	4	1	-5	-2	-62	-3
-3	2	4	1	-5	-2	-62	-3
-3	2	4	1	-5	-2	-62	-3
1	3	6	2	-5	1	-39	0
0	5	4	-7	-13	-4	-35	-1
0	-10	-4	-1	-10	-3	-30	-2
-10	18	18	-1	-6	-4	-4	-4
-10	18	18	-1	-6	-4	-4	-4
8	-1	-9	-2	1	-3	-25	1
-2	-3	-3	-3	6	-2	-20	-3
2	-7	0	-1	-3	-1	-37	-1
-9	-7	-3	1	-4	-2	-42	0
7	10	4	-3	-11	-1	-27	1
4	-2	-4	-3	-6	-1	-19	1
5	3	-8	2	2	4	-31	2
-7	-7	7	7	8	2	6	-1
3	15	6	0	-3	-4	-23	-1
-1	4	6	3	2	-1	-38	-2
-2	-5	-4	-3	-2	-3	-13	-1
-5	-5	1	2	0	1	2	-1
-1	-8	-7	-2	-5	0	-15	-3
4	0	-2	-3	-8	-4	-29	-4
-13	-16	-6	-4	-4	-2	-17	-5
0	0	-2	-1	-5	0	-29	1
1	1	-1	-1	2	-1	-10	1
-11	-4	-1	-6	-14	-6	-20	-5
1	5	1	0	-7	-2	-3	0
5	11	6	0	1	0	-3	-1
-2	-3	-6	0	1	1	2	-5
0	-6	-2	-1	-2	0	-16	-2
0	-6	-2	-1	-2	0	-16	-2
0	2	-1	-1	15	-2	21	2
2	2	2	3	4	1	3	0
-3	-4	-6	-4	-4	-2	-22	-2
1	2	3	-1	-5	-1	-42	-1
1	2	3	-1	-5	-1	-42	-1
3	0	2	3	-7	0	-27	-1
3	0	2	3	-7	0	-27	-1
0	3	1	2	4	1	34	-1
-3	9	6	2	-4	-1	-30	-1
-3	9	6	2	-4	-1	-30	-1
2	-4	-2	-1	-4	1	-35	2
2	-4	-2	-1	-4	1	-35	2
-4	0	3	0	-6	0	-19	-2
-1	-2	-1	-3	-12	-3	-38	-2
-1	-2	-1	-3	-12	-3	-38	-2
0	-1	3	3	-8	2	-27	0
-1	-3	-4	-6	-6	-2	-25	-1
3	1	-1	3	2	-3	26	1
3	1	-1	3	2	-3	26	1
-6	1	2	0	-1	-2	20	-3
-6	1	2	0	-1	-2	20	-3
0	2	2	1	8	0	60	1
0	2	2	1	8	0	60	1
4	0	-2	1	10	0	45	1
4	0	-2	1	10	0	45	1
-3	-5	-1	-5	-17	-2	-43	-2
-3	-5	-1	-5	-17	-2	-43	-2
0	0	0	-2	-6	-3	-10	1
-2	-3	-3	-9	-13	-3	-49	-2
1	-1	-3	0	1	0	11	-2
1	-1	-3	0	1	0	11	-2
-1	-3	-3	-6	-19	-1	-78	1
-1	-3	-3	-6	-19	-1	-78	1
-1	-3	-3	-6	-19	-1	-78	1
-1	-3	-3	-6	-19	-1	-78	1
-1	-3	-3	-6	-19	-1	-78	1
-1	-3	-3	-6	-19	-1	-78	1
-8	-5	0	-3	-15	-2	-65	-4
1	-4	-3	0	-3	1	12	3
0	1	5	-1	-3	-1	-30	-1
-18	-4	-1	-1	-1	-2	26	-5
-18	-4	-1	-1	-1	-2	26	-5
-5	-6	-5	-1	4	-3	48	1
-4	4	1	-2	-7	0	-14	-5
3	2	0	3	15	1	63	2
-1	3	0	-9	-8	-3	-22	-2
3	-2	-3	-1	9	0	45	-2
2	1	2	3	-1	2	-30	1
-3	-1	-3	-1	-1	0	7	-2
1	-5	1	0	-6	-1	-31	1
2	-2	-5	-6	-4	0	0	0
4	2	2	0	-9	1	-75	2
3	6	9	2	-1	-3	-14	-2
0	-1	-4	-3	-1	0	-2	-1
6	4	1	-3	-2	-1	0	2
0	1	1	2	-2	2	-29	-1
5	0	1	4	8	2	8	0
1	2	0	-3	-6	-2	-29	0
3	5	3	-4	-10	-2	-65	-2
3	5	3	-4	-10	-2	-65	-2
-1	3	3	-1	-12	-7	-48	-6
-5	-2	1	-4	-6	-3	-16	-3
-5	-2	1	-4	-6	-3	-16	-3
-5	-10	-8	-1	1	0	2	-1
12	4	4	3	3	3	-26	2
-2	-4	-4	-4	-2	-2	33	-3
-3	0	0	-3	-8	-1	-24	-1
-4	-2	-3	-3	-5	-1	-29	-2
2	-2	-2	-4	-10	-1	-48	3
-5	-4	3	0	-5	2	-43	-2
-2	7	5	-1	-2	-2	-4	0
3	-1	-1	0	-9	0	-48	0
-6	-7	-3	0	4	-1	32	-4
3	2	2	-1	-1	0	-48	0
9	4	5	5	-2	2	-48	0
1	0	-2	-1	-8	1	-44	2
2	3	2	1	-1	-2	-37	-1
-8	-4	-1	-2	-1	-2	-29	-2
0	2	3	1	-3	-2	-29	-2
-5	-12	-6	2	0	1	-27	0
4	-1	1	1	-1	1	-28	1
-5	-3	-1	-1	-3	0	-26	-5
0	6	3	-4	-6	-2	-48	0
-3	5	4	-4	-3	-4	-8	-3
1	1	-1	-1	-3	1	-28	-3
-2	-6	-5	-3	-3	0	-8	0
-5	-5	2	3	0	-1	-40	-3
-2	2	-2	-2	-2	1	-12	-5
0	-5	-7	-1	0	0	-9	0
-2	-2	-2	-2	-1	-1	-20	-3
6	2	-3	2	1	-1	-3	-1
-6	-2	1	-2	-1	-2	-29	-2
-2	-4	-4	-4	-6	3	-52	1
-7	-10	-7	-1	0	0	-6	-2
-5	0	2	1	-5	1	-34	-3
-6	-4	-3	-1	-2	0	-36	-2
-11	-12	-5	-2	-3	0	-51	-4
-3	0	0	0	-5	1	-46	-3
1	0	-2	-4	-5	0	-74	5
1	1	0	-3	-9	-3	-15	-1
-5	-6	-3	-1	-4	-2	-3	-2
3	1	0	-3	-5	-1	-24	2
-4	-6	-3	0	-9	-2	-38	-1
-11	-1	2	-1	6	1	-6	-4
-3	-1	-1	-1	2	-1	32	-2
6	4	2	2	2	3	-34	-2
-1	-4	-5	-4	-13	-2	-54	1
0	-1	-1	-1	-5	-2	-45	1
-1	-1	1	-1	2	2	-34	-1
-2	-1	-3	-4	-8	0	-35	-1
-6	-5	-4	1	-3	-2	-42	-2
3	-4	1	-3	4	2	2	2
-2	-1	-4	-6	-9	-3	-20	-3
-2	2	5	2	6	2	-14	-2
-5	-1	-1	-1	-6	-1	-45	-1
0	-5	-6	-3	-4	-4	-20	0
-4	-2	-5	-3	-5	0	7	-3
-3	1	3	-2	-10	2	-57	0
0	2	6	-2	-9	0	-61	0
13	6	3	-1	6	2	-10	3
-2	2	1	-2	-4	0	-32	-1
-4	-1	-2	-4	-8	-2	-47	-1
6	22	12	-6	-17	-5	-62	-6
-4	-2	2	3	4	-1	5	3
-5	-5	-3	2	0	0	-5	-1
-2	0	1	0	0	0	-7	-1
4	12	9	2	-4	0	-39	2
-1	-3	0	3	0	0	-27	-1
-1	0	3	1	-2	-1	-37	-1
0	1	0	2	0	1	-49	-3
-2	-7	-4	0	5	0	-4	-2
2	3	1	-1	-5	-1	-42	4
-2	-2	-4	-3	-10	0	-30	1
-3	-1	0	-1	8	2	20	-1
0	5	4	4	-6	-1	-30	-2
-3	3	0	-1	-2	1	-25	-2
5	0	-1	0	3	-1	-24	2
-1	0	1	3	10	3	-30	1
-4	-3	-1	-1	0	0	11	0
-1	-4	-4	-2	-12	-1	-31	-3
5	2	0	-4	2	-1	14	3
-2	-1	0	-7	-37	-3	-38	-3
-8	-2	-2	-1	-6	-1	4	-1
1	-2	-1	-1	-9	0	-43	0
-3	0	-2	-1	2	-2	-14	-1
4	0	-1	1	-3	0	-9	1
2	1	-1	1	0	0	-15	2
-4	-4	-5	-4	1	-2	5	0
-5	-3	2	-1	-2	0	-17	-3
-6	-2	-7	0	-3	0	-26	-2
-1	-1	-1	-3	-5	0	-40	1
-1	-4	0	3	4	0	-13	0
-3	-3	-4	-5	-9	-3	-23	-2
-1	-3	-2	-4	-10	-2	-19	0
2	-2	-1	1	-2	1	-7	-3
2	-2	-3	-1	-4	-1	-33	1
-4	-3	-6	3	10	1	-8	-1
0	-2	-1	-1	-2	0	-7	2
6	0	-1	-2	-6	1	-41	3
0	-2	-5	-2	-1	-2	-11	-2
2	5	4	-1	-7	-2	-38	0
1	5	0	-1	-2	-4	19	-5
-5	1	-2	-4	-13	-2	-51	-3
-2	-2	-3	-3	1	-1	13	0
-2	-2	-3	-3	1	-1	13	0
-2	-2	-3	-3	1	-1	13	0
-2	-2	1	4	7	1	-5	-2
-4	2	0	-3	-10	-1	8	-2
-2	2	2	-4	-2	-3	6	-1
-2	2	2	-4	-2	-3	6	-1
4	5	1	-3	-6	0	-40	0
4	5	1	-3	-6	0	-40	0
1	3	3	-1	-8	-2	-19	-1
-6	-5	-1	2	0	0	-35	-5
3	2	0	-7	-13	0	-56	-4
-1	-3	-1	5	5	-2	43	-3
-6	-7	-1	1	-2	1	-5	-2
-2	1	2	0	-5	-1	-49	-4
5	1	3	6	9	3	-3	-1
-1	0	-3	-3	-5	-1	-16	1
-8	-6	-1	-1	-5	1	-6	-2
-8	-6	-1	-1	-5	1	-6	-2
-6	-4	-1	-3	1	1	-17	-5
-6	-4	-1	-3	1	1	-17	-5
1	3	3	1	-12	0	-35	0
5	-2	1	-2	3	1	2	2
-4	3	3	-2	-8	-1	-34	-2
-1	1	-1	-1	-9	1	-15	1
-3	-3	-2	-3	-6	-3	3	0
-3	-3	-2	-3	-6	-3	3	0
-3	-3	-2	-3	-6	-3	3	0
3	4	0	-1	-7	1	-23	-5
-3	-2	-2	-3	-1	-3	34	0
-3	-2	-2	-3	-1	-3	34	0
-3	-2	-2	-3	-1	-3	34	0
2	2	-2	0	1	1	53	-3
-3	-1	0	0	1	0	-12	-2
-3	-5	-5	-6	-1	-3	41	-2
-3	-5	-5	-6	-1	-3	41	-2
-3	0	-1	-4	-9	0	-36	0
-5	-5	-1	3	7	0	25	0
-5	-5	-1	3	7	0	25	0
-5	-5	-1	3	7	0	25	0
-4	-4	-5	0	3	-1	53	-1
-5	-1	-3	-4	-3	-1	-20	-2
1	3	1	-2	-7	0	-28	-1
-3	-2	-1	-2	-8	-2	-25	0
-3	-2	-1	-2	-8	-2	-25	0
-3	-2	-1	-2	-8	-2	-25	0
4	-3	-1	3	5	1	-1	-3
5	4	5	2	-1	0	-21	1
0	4	5	0	2	0	-15	1
3	-1	-2	-3	-9	0	-27	1
3	-1	-2	-3	-9	0	-27	1
5	3	-1	0	7	0	44	1
-2	-2	-1	0	-1	-1	-21	-2
0	3	1	0	-3	-2	-9	1
-5	-5	-4	-1	-14	-1	-48	-2
6	8	5	0	-4	-2	-31	1
-1	-3	-6	1	6	0	-1	-2
-8	0	1	-3	-9	-2	-45	-4
1	-3	-6	-4	-8	-2	-32	-2
4	2	-2	-2	-6	-1	-31	2
-5	-7	-2	-1	1	-1	10	-2
9	1	-1	-1	-1	0	-21	1
1	-3	1	-3	3	0	-23	-3
-3	-2	0	4	4	0	18	-1
5	0	-3	0	-2	-2	-8	2
-7	-3	-1	1	1	1	-28	-3
-4	-1	-2	-4	-4	0	-12	-1
-3	-3	-1	0	6	2	-31	2
3	6	3	0	1	0	-56	-1
8	0	-1	-4	-3	-1	-23	0
8	0	-1	-4	-3	-1	-23	0
-2	0	0	-1	-4	-2	20	-4
3	3	1	-3	-8	-1	-38	1
-2	1	-2	0	0	0	35	-2
2	-1	3	-1	-3	2	-68	2
1	-1	2	0	9	-1	24	0
-11	-1	3	-3	-10	-3	-18	-2
2	2	3	3	7	0	21	-1
2	3	3	-2	-3	-2	-11	2
3	2	-2	-3	-5	-1	-21	0
-10	-5	-4	-4	-1	-3	2	-4
1	-2	-4	-2	-4	-1	-11	2
-6	-7	-3	-1	-6	-3	-56	-2
-2	0	-1	-3	-10	-1	-26	0
2	-1	-1	1	1	3	-18	1
3	9	5	1	-1	0	-3	-1
-13	-6	-3	-1	-8	-2	-25	-3
-13	-6	-3	-1	-8	-2	-25	-3
1	-1	-4	1	10	1	64	-1
-7	-11	-8	-9	-15	-3	-29	-3
3	1	3	-1	-3	0	-47	-6
4	0	1	0	-4	-1	-44	-1
-6	-6	-4	-1	-1	-1	-18	1
-5	0	1	-3	-4	1	-12	-2
-3	0	-2	-5	-5	-3	-8	-2
5	4	2	2	-2	-1	8	4
1	2	-1	-2	-6	1	21	1
-1	1	-1	-1	1	0	-15	-2
-1	-4	2	-1	-6	0	-71	-1
6	4	4	-2	-4	0	-99	0
1	0	-2	-3	-5	0	-32	1
-4	-2	1	-4	-16	-2	-78	-1
-5	-1	0	1	-2	2	-52	-2
2	4	4	-4	-7	-3	-54	-1
-5	-4	1	-2	-2	0	-3	0
-6	-1	2	1	-2	-1	-43	-3
-1	4	4	-2	-7	-1	-50	-3
3	4	2	1	10	0	3	0
-3	0	-1	-4	-4	-1	-23	-2
-1	8	5	1	-5	-1	-44	0
2	-1	-2	0	-9	-1	-62	3
4	2	0	0	2	-2	4	-1
-1	0	4	1	-8	-1	-50	0
-2	-4	-4	-3	0	-2	25	0
-2	-3	0	-5	-8	1	-49	0
7	1	0	-2	-5	0	-36	0
1	-1	1	3	-3	-1	-44	0
-3	8	8	4	-8	1	-43	-3
-1	-4	-5	1	0	-1	-24	-3
1	2	1	-4	-4	-1	-36	-2
8	0	1	4	7	0	52	2
-7	0	-3	0	-6	0	-48	-4
3	6	5	-4	-8	2	-46	1
-1	2	6	-1	-2	-2	-49	-1
-1	1	-1	0	-1	1	-16	0
6	3	1	3	7	0	-18	1
-1	-1	0	1	-1	1	-16	0
-8	-4	-5	-7	-15	-4	-29	-2
0	-7	-9	-1	2	0	-11	0
-8	0	0	2	2	0	8	-4
3	6	6	0	-8	0	-24	1
0	-2	-5	-2	7	0	24	-1
12	8	8	0	-1	2	-33	2
12	8	8	0	-1	2	-33	2
0	1	1	-5	-11	-1	-56	0
0	1	1	-5	-11	-1	-56	0
-1	-1	-1	-4	-10	-1	-43	0
-1	-1	-1	-4	-10	-1	-43	0
-8	-2	-4	2	2	3	-31	0
-3	4	6	5	-1	0	-51	-2
-3	4	6	5	-1	0	-51	-2
0	4	1	-8	-12	-2	-52	3
-12	-6	-3	0	-4	-2	-50	-7
4	2	2	-3	-8	-3	-67	0
1	4	4	-1	-5	0	-73	-2
0	1	1	-1	-7	-1	-52	-3
-1	-2	-2	-2	-9	1	-50	2
0	-1	-3	1	2	-1	-3	0
-4	-4	-2	-4	2	-1	11	-2
1	-2	-5	-5	1	-1	39	1
0	0	-1	-3	-5	-1	-24	2
-1	0	-2	-1	3	-2	-7	-2
-4	-2	-4	-3	-1	-1	-22	-3
5	5	4	2	-8	0	-37	2
0	0	-4	-2	5	-3	77	0
-1	0	1	8	1	2	-44	1
-9	2	5	-1	-5	-4	-38	-2
-3	1	1	3	-6	1	-51	-1
-5	0	3	2	-1	0	-28	-1
-2	-5	-3	-2	-4	0	-37	2
0	-1	-2	-6	-3	-1	-14	1
7	1	-2	-1	-2	-3	-23	4
8	3	2	-2	-7	-1	-37	-1
8	3	2	-2	-7	-1	-37	-1
-4	-3	-6	-2	0	-3	0	-3
-3	-1	-2	0	-2	-1	5	-2
-3	1	2	1	9	1	38	-1
-1	1	0	-2	2	0	-3	1
2	2	1	-4	-7	0	-36	-1
1	1	-3	-4	0	0	-14	-1
-4	-2	-5	-1	3	-2	42	-2
-4	-2	-2	0	2	-2	-4	-1
-3	-5	-3	0	-4	1	-32	-1
-12	-7	-2	-2	-5	-1	-15	-4
3	0	4	-1	-4	-2	-31	1
-2	1	2	4	10	-1	5	-3
-5	-4	-4	-7	-9	-3	-25	-1
0	2	2	-1	-1	-1	-27	-1
-3	-1	1	0	-6	-1	-39	-3
-1	-4	-5	-3	3	0	-27	-2
0	6	4	1	-7	-2	-20	-3
-3	-4	-3	-4	-9	-1	-34	-4
-3	4	4	1	-2	1	-25	-2
-1	-5	-6	-1	-6	0	-42	3
-2	0	1	0	-4	0	-25	0
0	4	6	9	11	0	36	0
-1	-5	-4	-8	-9	-2	-16	-2
5	3	4	0	-1	0	-20	0
-6	-1	3	2	4	1	-4	-3
-6	-1	3	2	4	1	-4	-3
-5	-2	-6	-4	-14	-3	-50	-1
-5	-2	-6	-4	-14	-3	-50	-1
-4	-1	6	-1	-7	-1	-67	-1
-4	-1	6	-1	-7	-1	-67	-1
-4	2	5	3	5	-2	14	-4
-4	2	5	3	5	-2	14	-4
-10	-19	-18	-6	-7	1	-19	0
-8	-21	-17	-2	-3	2	-49	-2
-8	-21	-17	-2	-3	2	-49	-2
0	3	-1	0	-12	1	-42	-1
-5	-2	-4	-5	-8	0	-47	-2
-11	-17	-1	1	9	3	-48	-2
2	-3	-5	-3	-1	2	-40	1
3	2	-1	-3	2	0	-19	2
0	-9	-6	2	3	3	-42	0
-3	-14	-17	-4	-11	1	-47	-1
-4	-6	0	0	-2	-3	-36	-2
4	15	10	3	7	-3	19	0
-5	-11	-8	-5	-4	-3	-42	-3
-5	-18	-23	-4	-1	1	24	1
2	13	16	3	4	-2	-39	-8
3	-3	-2	-6	-11	-1	-51	3
7	4	0	1	-9	-1	-37	1
3	-3	-7	-8	-10	-1	-62	0
3	-3	-7	-8	-10	-1	-62	0
3	17	25	5	-3	-3	-30	-2
-1	-1	-2	-3	2	0	-2	0
-1	-14	-16	-3	0	3	-10	1
-5	-4	-2	-2	0	-2	0	-3
-3	0	-1	-1	-11	-1	-56	1
4	7	0	-7	-15	-6	-53	2
-7	10	8	1	-9	-2	-15	-4
-2	3	3	1	2	-1	-11	-2
6	8	12	2	-6	0	-41	-2
2	2	-4	-4	-11	-1	-50	1
-2	-4	-2	0	0	0	-31	3
-8	-9	-3	-1	1	0	-18	-2
-8	-9	-3	-1	1	0	-18	-2
4	-6	-10	-2	3	0	-13	-2
2	-3	-3	0	2	0	-13	-1
1	0	3	-3	-8	1	-24	-1
-1	-1	-3	-3	-6	0	-26	-1
-5	-1	-3	4	8	0	36	-5
9	1	2	0	-8	-3	-30	0
6	10	7	0	-4	0	-26	0
6	10	7	0	-4	0	-26	0
6	10	7	0	-4	0	-26	0
6	10	7	0	-4	0	-26	0
-5	-1	2	-3	-11	-2	-30	0
1	6	2	-4	2	-3	-29	-3
1	6	2	-4	2	-3	-29	-3
1	6	2	-4	2	-3	-29	-3
6	6	7	5	-6	1	-16	1
4	2	1	-2	-11	0	-36	2
-4	-3	-4	-1	-3	0	-1	0
0	1	2	4	6	2	42	-4
-1	5	1	-3	-10	-2	-29	1
-6	-4	-6	-3	-1	-1	10	-3
4	9	12	2	-8	1	-59	-2
4	9	12	2	-8	1	-59	-2
-1	-7	-3	3	6	0	43	-1
-3	-4	2	4	4	0	-23	-1
2	-5	-7	-5	-6	-3	0	0
-2	-1	-1	-4	0	-1	-56	-1
-1	1	5	0	-3	1	-30	0
-1	1	5	0	-3	1	-30	0
-1	-2	-3	-2	-8	-2	-18	-1
3	11	9	2	5	1	28	1
3	11	9	2	5	1	28	1
3	11	9	2	5	1	28	1
10	11	5	0	3	-3	43	0
-4	-3	-3	-3	0	0	51	-1
4	2	0	0	-10	-1	-47	0
4	2	0	0	-10	-1	-47	0
4	2	0	0	-10	-1	-47	0
-3	-1	3	-1	2	3	-19	1
-3	-1	3	-1	2	3	-19	1
-3	-9	-4	-1	-12	0	-35	0
-3	-9	-4	-1	-12	0	-35	0
-2	-3	-5	-2	-1	-1	-33	-1
-2	-3	-5	-2	-1	-1	-33	-1
-2	-3	-5	-2	-1	-1	-33	-1
-2	-3	-5	-2	-1	-1	-33	-1
-2	-3	-5	-2	-1	-1	-33	-1
7	15	16	5	-1	1	-38	1
7	15	16	5	-1	1	-38	1
7	15	16	5	-1	1	-38	1
6	1	0	1	2	2	-28	2
6	1	0	1	2	2	-28	2
6	1	0	1	2	2	-28	2
-9	-7	-9	-3	4	0	-4	-2
-9	-7	-9	-3	4	0	-4	-2
5	3	2	-1	-7	-2	-26	4
5	3	2	-1	-7	-2	-26	4
-2	-1	-3	-3	-8	-1	-37	1
-2	-1	-3	-3	-8	-1	-37	1
-2	-1	-3	-3	-8	-1	-37	1
-2	-6	-6	-2	-6	-1	62	0
-2	-6	-6	-2	-6	-1	62	0
-2	-6	-6	-2	-6	-1	62	0
-2	-6	-6	-2	-6	-1	62	0
-2	-6	-6	-2	-6	-1	62	0
0	-1	-8	-3	-1	-4	33	1
0	-1	-8	-3	-1	-4	33	1
0	-1	-8	-3	-1	-4	33	1
0	-1	-8	-3	-1	-4	33	1
0	-1	-8	-3	-1	-4	33	1
0	-1	-8	-3	-1	-4	33	1
0	-1	-8	-3	-1	-4	33	1
1	0	0	-1	-6	-1	-56	0
1	0	0	-1	-6	-1	-56	0
1	0	0	-1	-6	-1	-56	0
-7	-5	-6	-4	-10	-1	-38	-4
-7	-5	-6	-4	-10	-1	-38	-4
-7	-5	-6	-4	-10	-1	-38	-4
-7	-5	-6	-4	-10	-1	-38	-4
-7	-5	-6	-4	-10	-1	-38	-4
-4	-4	0	4	3	0	6	0
-4	-4	0	4	3	0	6	0
1	4	1	-1	-6	0	-24	2
1	4	1	-1	-6	0	-24	2
6	5	6	0	-5	-1	-34	0
6	5	6	0	-5	-1	-34	0
6	5	6	0	-5	-1	-34	0
-7	1	0	-1	-10	-2	-31	-5
-7	1	0	-1	-10	-2	-31	-5
2	-1	-2	-2	-9	0	-45	-1
4	4	1	-2	-5	-3	-63	-3
-1	-7	-5	-3	-15	-2	-49	1
13	1	1	1	3	1	-17	-2
-4	-9	-8	-1	2	3	-19	5
3	5	2	-3	-9	-2	-43	-1
-1	-1	-3	-4	-5	1	-40	2
-10	-2	3	0	-7	-2	-40	2
10	0	4	0	5	2	-42	1
-1	2	5	3	7	-1	31	2
0	3	1	-1	-5	-2	-17	0
0	-3	1	1	-4	1	-38	1
2	-6	-5	-1	3	-1	6	-3
8	5	-1	-1	-3	1	-43	-5
-5	-7	-7	-1	-2	0	-46	0
4	3	0	-1	-2	1	-30	1
-5	-3	3	1	5	1	-32	-1
4	1	2	1	-7	0	-45	-2
-3	0	-2	-1	1	-1	-24	-1
-5	-8	-8	-3	-4	0	-62	-1
1	1	-6	0	1	0	-26	-6
-8	-12	-6	-1	2	-2	0	0
12	2	-3	-1	-1	-2	27	1
5	-1	1	0	-9	1	-46	-4
-7	-7	-4	1	7	-1	-33	4
-4	-8	-7	-4	-4	1	-38	2
-4	1	2	0	3	-1	-21	-6
0	-2	-1	-2	-3	0	-26	-4
1	2	1	-1	-5	0	-50	1
-3	6	10	-1	-10	-3	-32	2
9	7	10	4	-1	-1	-50	-8
5	7	-2	-2	-6	-3	-31	-1
-7	-16	-10	-2	-5	2	-48	-1
0	4	4	0	2	1	-11	-2
-8	-8	-5	-4	-3	-7	61	3
-9	-7	-3	0	2	0	-5	-2
-3	4	3	0	5	-3	17	-4
-1	-7	-9	-3	1	5	-11	11
-16	-1	6	8	6	4	-33	-8
-2	-3	0	1	-1	0	-39	1
-6	-3	-6	-6	-8	-3	-43	-9
15	20	16	-3	-9	-3	-27	1
4	-1	-3	0	0	1	10	3
4	-1	-3	0	0	1	10	3
3	3	2	-3	-11	-1	-51	-3
-4	1	6	0	-8	-3	-49	-2
0	-7	-2	3	3	2	-9	-2
-2	1	0	-5	-15	-3	-46	0
18	4	-3	-1	2	0	-26	1
-13	-7	-5	6	3	5	-26	2
-14	-7	-7	-6	0	-1	1	-2
-3	-6	-6	-3	-5	-1	4	-1
15	15	12	0	2	4	-35	3
-4	-3	-3	-3	-4	-3	-32	-1
3	-2	-2	4	6	1	8	3
-1	-4	-5	-3	-6	2	-18	2
7	2	6	5	-1	0	-4	1
0	2	1	-3	-5	-5	-30	-4
7	3	4	-3	-8	-5	-27	0
-1	-5	-3	1	5	1	1	-1
1	-6	-7	-1	-5	-1	-36	2
-3	2	1	8	8	0	-1	0
1	1	5	-4	-7	-2	-39	-1
1	0	-3	-1	-1	-1	-34	-3
-13	-6	-7	-6	-12	-3	-31	-5
1	0	0	-1	-6	-1	-35	1
4	3	2	-1	5	-1	15	0
-4	-3	-3	-1	-6	-1	-37	-1
-5	-6	-4	-3	-13	-3	-41	-4
2	3	3	2	4	0	19	0
4	2	2	-1	4	0	-2	-1
-3	2	0	0	-10	-2	-41	-2
-3	0	1	-3	-9	-2	-31	-2
-3	-1	-2	-2	0	0	-35	-1
-9	3	-2	0	-2	1	14	-1
1	-5	-4	-1	-5	0	-30	3
-2	1	5	0	-1	0	-40	-4
4	4	5	1	7	0	-2	-1
-2	0	1	-2	-8	-3	-46	1
-2	-4	-3	0	-2	1	-35	-1
3	-11	-13	-7	0	-2	-1	-1
13	6	8	1	-5	-1	-27	-5
4	-2	2	2	-3	1	-36	1
-9	-3	2	0	0	-3	-41	-3
-1	-4	-4	-5	-9	-1	-46	-1
3	0	5	1	-1	0	-31	0
3	2	4	0	-3	-2	-15	-1
-7	-5	-5	-3	-2	0	-25	-4
-1	-1	0	3	3	2	-20	0
4	-1	-5	1	-5	0	-27	2
4	9	12	6	11	2	-22	1
-3	-2	1	1	-1	2	-33	-1
-7	-1	-1	-5	-6	-1	-43	-4
2	2	5	-5	-12	-2	-29	0
8	4	1	0	3	0	-2	2
0	4	4	-1	5	3	-28	0
0	-1	2	0	3	-1	-6	-1
0	-1	-1	-5	-11	-1	-38	0
-1	-3	-4	-5	-4	2	-30	4
6	7	7	0	-9	-2	-35	0
1	1	0	-3	-2	0	-31	2
7	5	2	-3	-7	-2	-28	1
4	1	2	1	3	-1	-9	-1
0	-6	-9	-5	-1	-2	24	-2
-4	-3	-5	0	1	-2	-4	-2
0	-4	-4	-1	2	-1	8	1
4	3	4	-2	-11	-2	-23	0
-3	-16	-21	-8	-9	-2	-36	3
-1	-4	-6	-1	-9	-1	-26	-1
-4	-4	-4	-1	-4	2	-12	1
-1	7	8	7	4	3	-15	2
-1	-10	-4	1	-2	2	-13	-1
4	8	7	3	3	0	-14	-1
4	3	4	-2	-2	1	-23	1
-9	-13	-13	-2	0	-3	7	-2
2	-2	-3	-2	-3	-1	14	1
-4	-3	-8	-6	-5	-5	2	-2
-1	-3	-3	-3	-8	-1	-20	0
-5	-6	-7	-4	-2	-1	-25	0
-6	-2	3	4	0	-2	-25	-2
4	8	12	3	6	0	6	1
1	2	-3	-3	-6	0	-8	0
-10	-7	-2	-4	-8	-3	-30	-2
3	-1	-1	0	3	-1	-12	2
0	-1	0	0	-2	2	-34	-2
3	7	3	-1	-4	-1	-23	0
-3	-1	1	4	1	0	-25	-2
1	-4	-4	-1	-3	-1	-28	2
-1	-6	-2	-1	-1	2	-45	1
10	7	4	3	-1	0	-3	1
8	7	9	7	6	3	-17	0
-2	-9	-5	1	-6	1	-28	3
-1	-5	-5	-3	-7	0	-40	0
-8	-6	-6	-3	-5	-3	-6	0
-1	-1	-1	-2	-7	-4	-19	-4
5	1	-2	-4	-5	-1	-28	0
-1	-4	-4	2	10	0	54	4
0	-5	-8	-3	-1	-1	26	3
-3	-3	2	9	16	3	48	0
-1	0	1	-7	-13	-2	-31	1
-7	-4	-4	-1	-8	-2	-41	-2
-6	-4	-3	-1	-7	-1	-42	-4
-3	0	0	-2	2	0	-15	-4
-3	0	0	-2	2	0	-15	-4
12	6	2	0	-5	0	-49	-1
1	-1	-4	-1	-2	-2	-3	-1
2	1	3	-1	-4	-3	-37	-1
0	-7	-6	4	8	1	-19	2
-2	-8	-1	0	2	2	-36	-1
2	-1	0	1	-14	3	-42	-1
4	5	1	0	4	1	3	-1
4	5	1	0	4	1	3	-1
-3	0	1	-2	-4	-1	-5	0
-3	1	2	-3	-3	-3	-21	-2
-4	0	-1	0	-10	-1	-62	-6
-1	-1	-5	1	2	2	-29	2
-2	-2	-3	-3	-4	0	-10	0
-6	-1	-4	-4	-5	-2	-25	-3
6	-2	0	2	3	-1	0	1
6	-2	0	2	3	-1	0	1
4	2	0	0	-2	1	-41	2
-4	-1	1	0	6	-1	31	-1
3	4	-1	4	-2	-1	-28	0
6	2	-2	-3	-7	-2	-35	1
-3	0	-2	-7	-2	-5	19	-1
8	1	-1	0	-6	-1	-34	0
-1	0	0	-3	-2	-2	-10	0
-2	2	1	0	-2	-2	-40	-2
-2	-1	5	2	2	1	-10	-1
-1	-1	-2	-2	4	-1	-4	-1
-9	-2	-1	1	-2	0	-28	0
-11	-2	-3	-3	0	-2	47	0
-6	-1	-1	-5	-10	-2	-34	-1
6	3	-1	0	-2	0	-40	0
5	2	5	4	3	0	-33	1
0	-4	0	-1	-1	-1	-28	1
1	-1	1	-4	-14	-1	-56	-2
-4	-1	-2	0	1	-2	-20	-3
0	-2	2	-3	-3	0	-7	-1
1	4	1	-2	-2	-2	-27	-3
-3	0	3	-3	-4	0	-50	-2
-1	1	1	-4	-8	-1	-42	-1
-2	-1	-1	1	-3	-1	-25	-1
2	5	3	-1	-5	-2	-8	1
1	-1	0	0	6	0	-15	-1
-1	-6	-4	-2	-8	0	-19	-1
5	1	0	-2	-6	0	-52	2
0	-1	-1	1	0	-1	3	-1
5	4	-1	-2	-1	-1	16	-1
5	4	-1	-2	-1	-1	16	-1
0	5	4	3	4	-1	9	0
2	6	2	-1	-11	-2	-31	1
-3	-6	-5	-2	4	0	11	-1
-3	-6	-5	-2	4	0	11	-1
1	-1	-1	1	-3	0	0	1
1	0	-2	-3	-4	0	-21	-3
9	6	3	4	-3	2	-49	2
-5	2	4	-2	-7	-2	-37	0
7	5	7	3	-2	0	-39	-1
-6	-8	-5	-1	6	-1	48	-3
-4	-4	-4	-2	-4	1	-46	-1
-4	-4	-4	-2	-4	1	-46	-1
0	1	1	-1	-4	0	-36	2
0	1	1	-1	-4	0	-36	2
1	-2	-3	-4	-2	-2	-42	-1
-2	2	1	3	-4	-2	-29	-2
-4	-1	-1	-4	-5	-2	-25	-3
2	7	7	3	2	-1	-18	-2
-4	-2	5	2	-3	1	-17	-3
-3	-3	-4	-3	-8	-2	-50	-1
-1	0	3	-3	-1	0	-24	-2
-1	0	3	-3	-1	0	-24	-2
-6	4	5	-2	-3	0	-42	-5
-6	4	5	-2	-3	0	-42	-5
-2	0	1	0	-1	-2	-24	0
0	-6	-6	-1	0	0	-32	0
-2	0	0	-1	-6	0	-20	-2
-1	0	1	-1	-7	-1	-47	-3
-4	-3	-2	-1	-5	-1	-54	-2
5	-2	-5	3	5	1	11	2
3	-1	0	2	-2	2	-41	-1
11	2	2	-3	-6	-2	-46	0
2	4	3	0	0	0	-3	3
11	6	6	1	-1	1	-35	-2
-9	-2	0	0	-5	-1	-23	1
-3	2	1	2	2	-1	-27	-2
2	0	1	-2	-5	0	-26	1
1	-1	0	1	1	0	-21	-1
1	3	3	0	-6	1	-31	2
-1	2	1	-1	-4	-1	-30	-3
7	-3	-3	-4	-3	-2	-17	0
-4	-1	1	-5	-6	-1	-19	-1
-9	0	0	-3	-7	-2	-24	0
7	10	3	-3	-9	1	-27	2
1	-4	0	-2	-1	0	-31	1
0	0	-2	-3	-1	-3	-16	-3
1	1	1	-2	-10	-2	-33	-1
9	6	3	-4	-8	-2	-34	-9
-1	0	2	3	3	2	2	-2
-2	-2	1	0	3	1	6	1
3	-2	-3	-4	-3	-2	-13	-1
-1	-3	0	2	-3	2	-36	-2
5	-1	-1	-1	1	0	8	2
13	4	2	-6	-10	-2	-31	-3
-1	-1	-2	-3	-2	-1	21	0
-9	-1	-1	1	-2	0	-42	-5
-7	-6	-6	-5	-5	0	-17	0
-1	-4	0	-1	-4	-2	-40	-5
0	2	4	0	0	-1	-11	-3
5	2	-5	1	0	-4	25	0
-6	0	1	1	-7	-2	-40	0
1	-2	1	-2	-10	-2	-43	0
-2	-3	-1	-1	-7	-2	-32	1
5	6	3	0	-7	0	-37	3
-2	-6	-3	-7	-7	2	-41	-5
1	6	7	-7	-6	-3	-32	2
10	8	6	-1	-1	0	-43	-2
-16	2	5	-1	-1	0	-32	-3
7	-3	-5	-3	-3	-1	-21	-2
-3	0	-3	-1	-2	1	-2	-1
3	2	1	-7	-6	-4	5	2
14	6	2	-4	-5	-1	-25	-3
-3	1	3	2	-3	1	-52	1
4	1	2	0	-1	3	-22	2
-1	4	4	3	1	2	-3	3
-8	-5	-3	-2	-3	-2	-21	-1
-2	-2	-4	2	2	3	-6	1
0	-3	-2	1	2	0	-17	-1
-2	2	4	1	-3	1	-32	-2
6	-5	-8	-7	-10	0	-21	3
-4	-4	-3	-2	0	1	-28	-1
-6	-6	-9	-5	-10	-4	-53	-2
4	2	-2	-7	-12	-3	-39	1
5	3	5	2	8	2	5	0
0	6	4	7	4	1	0	0
15	6	5	3	7	1	3	0
-9	-8	-7	-6	-14	-3	-26	-2
0	-5	-2	0	-2	0	3	2
-3	-2	0	-3	-9	-2	-24	-1
-2	-3	-3	1	-2	2	-26	1
2	1	-4	-1	-2	1	-33	2
4	-1	2	1	3	-3	34	0
12	5	8	0	0	1	-38	1
-4	-4	-4	-6	-6	-2	-31	-2
14	13	11	-1	-3	-2	5	2
-1	-2	-1	2	1	1	-22	-6
5	6	7	0	-2	0	-15	-1
8	1	-2	0	-5	1	-10	2
0	1	4	2	0	0	-4	-1
2	0	-2	-4	-8	-1	-23	0
-6	-2	-3	-1	-7	-1	-13	-5
-7	-6	-1	1	5	0	-7	-3
2	-1	-3	0	-4	-3	-7	0
-6	0	1	-4	-14	-2	-28	-3
5	4	6	2	1	2	6	5
-1	-9	-11	-3	-7	-2	-26	0
-1	5	4	7	7	3	11	-4
-1	5	4	7	7	3	11	-4
-12	-9	-3	-6	-11	-3	-27	-4
3	0	-3	-4	5	-5	23	0
-16	-7	0	1	-1	-1	8	-3
5	3	3	-3	-3	-1	-5	-1
-4	1	1	1	-4	-2	-32	-2
-1	-3	-4	-1	-9	-2	-32	1
-10	-1	-1	-2	-6	-2	-26	-1
1	-3	-1	-2	-5	-2	-19	-1
-3	1	1	1	6	1	13	2
-3	3	3	-5	-8	-2	-34	-5
-7	-2	0	-2	-5	-3	-12	-4
-2	-3	-4	3	-5	0	-32	2
-10	-8	-5	-4	-8	-2	2	-2
-1	-3	-1	-2	3	-3	23	1
-4	0	2	-2	-5	1	-39	1
7	9	6	-1	-1	-3	24	1
19	6	1	-1	-6	-2	-29	-7
-5	-2	0	0	0	0	47	3
-4	-5	-5	0	0	-1	-11	-2
-4	-5	-5	0	0	-1	-11	-2
-2	2	1	1	2	-1	36	1
-2	2	1	1	2	-1	36	1
1	0	1	-3	-3	0	-37	-3
-12	-2	-3	4	-1	0	4	-6
0	-1	0	-3	-5	-1	-33	-4
2	2	4	2	-1	-1	-26	2
-7	-4	-5	-3	-10	-1	-37	4
-2	0	-2	1	1	0	5	-2
-7	-6	-2	0	1	0	11	-2
0	-2	-2	0	-1	4	-22	1
5	-2	-6	-2	1	2	19	-3
1	1	1	-6	-4	-1	-9	-1
13	5	1	-2	-2	-2	-16	-1
8	0	0	-1	0	1	-35	-2
-7	-5	-5	-2	0	1	-16	1
-11	-5	0	2	-4	0	-42	-2
7	-2	-3	-2	1	-4	14	2
-2	-7	-4	0	-4	-2	-7	1
-9	-3	-2	-3	2	-2	28	-6
0	-3	-1	0	4	0	14	-1
-11	-4	-1	-4	-11	-3	-55	-1
4	1	-1	1	-2	2	-28	4
4	-2	-4	-6	-11	-3	-64	0
-2	-1	-1	-3	-8	0	-37	0
14	5	3	0	-5	0	-54	-4
-11	-4	-3	-8	-9	-2	-36	-3
5	-2	0	0	-5	0	-7	0
-1	1	4	1	0	1	-30	-2
2	-3	-6	-2	0	0	-1	4
2	4	4	4	0	3	-36	-1
-1	-1	-1	0	-3	0	-45	0
-10	-7	-2	-2	-4	1	-40	0
9	0	1	1	-3	1	-30	4
2	3	-1	-2	-4	-1	-41	-2
-2	-5	-2	1	2	0	-30	1
3	0	8	4	6	2	-32	-2
1	1	1	0	0	-3	-25	3
3	3	4	6	2	1	-15	2
-9	1	2	1	-6	0	-37	-5
0	-4	-5	-1	-7	0	-40	2
1	-4	-5	-6	-12	-3	-48	-4
3	-2	-3	2	3	2	-16	-2
3	-2	-3	2	3	2	-16	-2
0	3	-1	-3	-7	-3	-45	0
-2	0	2	8	1	3	-35	3
-9	-1	0	0	-1	0	-6	-2
-8	-7	1	1	-3	1	-35	-2
7	2	1	-8	-6	-3	1	-4
-15	0	1	5	5	0	24	-6
4	1	3	4	9	1	26	4
-8	-1	-2	-3	-7	1	-40	0
-3	4	6	-4	-7	-3	-42	-2
4	-2	-5	0	2	-2	22	0
8	-3	-5	-1	-6	-2	-35	-1
0	7	4	-2	-13	-4	-43	-1
-7	-2	3	3	5	2	5	2
-1	-4	-10	-10	-1	-4	36	2
1	-3	-1	2	-3	2	-39	2
11	4	5	5	0	3	-48	2
-3	2	6	5	1	3	-19	4
-4	-4	-3	-6	-3	-2	-16	-3
-4	-4	-3	-6	-3	-2	-16	-3
2	-3	-5	-6	-10	2	-48	4
-8	-6	-4	1	1	0	-5	-1
5	7	6	5	9	5	-27	1
3	1	-1	-5	-8	-1	-28	-1
-3	-1	-1	-1	-5	-1	-36	1
2	5	4	1	-6	-3	-49	-2
6	2	0	-6	6	1	54	1
-6	3	0	-4	-8	-3	-41	-2
-1	-4	-2	-6	-8	-3	-33	0
-5	1	1	-8	-10	-3	-35	-1
1	1	-2	-2	-4	-3	-35	0
-7	-6	-4	2	3	-3	41	2
-1	-4	-7	-5	3	0	28	3
-4	-5	-2	-2	-6	-4	-38	0
2	-4	-3	-4	-8	-2	-17	2
-8	0	11	7	-2	2	-53	-5
-2	-6	-8	-9	-8	-4	-10	-2
2	3	5	4	7	1	-2	-3
-5	-3	-8	-8	-13	-6	-45	-1
2	0	-3	-6	-10	-3	-24	-3
-1	1	2	-3	-8	-1	-38	1
-2	-2	0	1	-1	-1	-28	-1
-7	-9	-4	-4	-5	-3	-10	-2
2	3	0	1	-7	-1	-45	0
-3	3	4	4	2	2	-30	0
-4	-4	-2	1	-2	-1	-15	-5
-1	1	-1	4	0	1	2	2
4	2	2	-2	-3	-2	4	-3
6	3	4	6	6	1	40	-1
1	-4	-11	-6	-1	-2	25	1
11	4	-3	0	-9	1	-35	3
-3	-7	-6	-7	-9	-2	-38	0
-3	-7	-6	-7	-9	-2	-38	0
-8	-7	-6	-7	-13	-2	-47	-1
2	-3	-3	-1	3	1	-20	4
-3	-5	-3	-2	-4	0	-50	-1
20	9	2	2	3	1	-25	-1
2	1	4	-1	-4	0	-29	1
-4	-6	-4	-4	-2	-1	-12	-3
-2	0	3	-9	-13	0	-45	1
-1	-1	2	2	4	2	-45	-1
-2	-3	-6	-11	-8	-3	-37	-2
7	1	4	3	0	0	-21	4
4	2	2	0	-1	0	-49	-7
-10	3	9	7	2	1	-18	1
5	8	2	-5	-6	-3	-12	0
-7	-5	-3	2	9	-1	66	5
-6	-4	-5	-1	-1	-1	-21	0
9	6	5	4	-2	0	-34	1
-4	-7	-3	3	-1	2	-25	-1
-4	-5	-2	-3	-2	-1	4	-5
-1	2	2	-1	-5	-2	-4	-4
2	1	-3	-3	-7	-1	-26	1
-2	-4	-3	-2	-2	-2	8	8
10	-6	-6	-7	-10	-2	-37	3
-7	-4	-6	-2	-2	-2	-25	-4
8	1	4	1	5	1	-7	2
-2	-8	-4	2	2	1	-11	0
-2	-1	-3	-4	-11	0	-58	0
3	2	3	1	8	-1	45	1
-3	0	0	3	7	1	3	-3
-13	3	1	-1	1	-2	35	-3
-4	3	2	0	3	-1	-8	-2
5	2	-2	-4	-9	-1	-36	2
-1	-2	-2	0	-6	0	-44	2
-7	8	8	-5	-13	-3	-40	-3
-4	-7	-5	-2	-6	0	-32	1
3	6	1	-5	-9	-2	-32	-3
7	0	-1	-5	-8	-3	-29	0
17	8	10	5	8	2	-36	-1
0	-1	-1	-2	0	3	-12	-4
1	-2	-3	1	4	-2	12	-2
-1	-3	-5	-4	-7	-1	-15	3
8	5	8	-2	-8	2	-46	0
0	4	5	1	-9	-2	-47	0
0	5	2	-2	-5	-1	-48	-4
4	-2	-4	0	1	0	-32	2
2	-2	-1	-3	-7	-2	-34	1
9	8	3	1	-8	-3	-43	-1
8	1	-1	1	1	-1	-13	4
-8	-9	-9	-7	-6	-2	-21	2
0	-3	-1	0	2	1	-20	2
5	0	-1	2	0	1	-29	1
4	6	6	2	0	1	-31	3
7	5	3	0	-2	-2	-30	-2
-2	-2	-5	-1	2	0	13	0
1	1	0	-2	-5	-2	-35	-2
-3	-1	1	-5	-10	-2	-58	-4
-5	-8	-5	-4	-3	-2	11	-2
-15	-7	-3	4	1	2	-26	2
7	3	0	2	6	2	16	2
7	3	0	2	6	2	16	2
0	0	5	-1	2	-2	11	-2
-5	-1	-2	-4	6	-3	60	-2
-5	0	5	1	-4	0	-41	-1
-5	3	2	-2	-4	-1	-27	0
0	1	6	-5	-11	-2	-25	1
-1	-2	-3	-3	-8	0	-17	-2
2	-1	-4	-4	-9	-3	-29	-3
-1	0	0	0	-3	-3	-22	1
-1	2	-3	-1	-3	-2	-10	-1
3	-4	-1	-1	-6	-1	-25	-2
9	0	1	-4	-8	-1	-18	2
2	2	0	0	4	1	18	0
14	5	1	0	-2	-1	-2	3
-1	-2	1	-1	-5	-2	-15	-3
1	1	6	7	4	3	-8	1
1	1	6	7	4	3	-8	1
3	-1	-5	-2	-4	-2	-23	1
3	-1	-5	-2	-4	-2	-23	1
-7	-6	-7	-6	-9	-2	-37	-1
8	4	4	1	0	0	-18	0
-1	0	-1	-4	-10	-3	-32	0
0	2	5	1	-1	3	-31	0
0	2	5	1	-1	3	-31	0
-8	-4	-2	-1	4	-1	54	-4
-2	2	2	-1	-4	-1	-27	-2
0	-7	-6	-3	2	0	32	-3
10	8	2	-1	-7	-1	-32	1
-4	5	3	-2	-6	0	-32	-4
1	5	7	1	5	-2	24	0
1	5	7	1	5	-2	24	0
18	10	3	-3	2	0	-15	-4
-3	-8	-6	-6	-10	-2	-34	-3
-7	-6	-1	1	1	0	0	3
-2	-2	-2	3	-8	-2	-26	1
-9	-5	-2	-1	-3	-1	-23	0
2	3	-1	3	7	0	-2	0
-5	-1	-1	-1	-7	-2	-23	0
-11	-6	-2	4	4	2	-14	-4
-4	0	-1	-2	-4	-2	5	1
-4	0	-1	-2	-4	-2	5	1
1	6	9	-1	-3	-2	-47	2
2	0	-2	-2	-2	-2	-7	-1
-7	0	-1	-5	-7	-2	-30	-5
-10	-3	1	-2	1	-1	30	-2
-2	-4	-1	2	1	1	-9	-1
4	-1	-2	-3	-11	0	-40	6
-1	2	0	0	2	0	2	-5
-1	2	-1	-2	-4	0	13	-5
1	-3	-3	-2	-13	-1	-79	4
0	-6	-3	0	1	0	-10	4
0	-6	-3	0	1	0	-10	4
2	3	0	0	-6	-3	-25	0
-3	-2	-3	-4	-2	-1	34	-1
6	7	3	2	-1	0	-40	1
-4	-4	-1	-1	0	1	17	-4
7	9	9	2	-3	-2	-54	-3
0	-3	-3	-3	-5	-3	-31	-6
-1	3	3	4	7	2	23	-2
-6	-3	-1	3	8	2	30	-1
2	-2	-2	-2	-3	-2	19	4
1	-1	-1	5	5	2	-14	1
9	11	4	3	-4	4	-31	1
-5	-1	0	1	-4	5	-38	2
8	2	2	0	-2	-2	-25	0
-6	-7	-4	-2	-4	-2	-17	-6
0	1	-2	-2	-5	-1	-36	-3
-4	-2	1	-1	2	-4	34	-6
4	2	-2	-3	-6	-2	-35	1
-17	-11	-2	0	0	1	6	-6
-3	-4	-7	0	-4	-1	-45	1
-1	-2	-4	1	0	1	-33	0
17	5	3	1	-5	2	-43	8
-2	-4	-4	-7	-6	-1	-11	-2
-3	1	-2	-3	-1	-1	6	-1
0	-4	0	0	-1	0	-17	-5
6	1	2	1	-1	1	-37	0
-2	0	3	1	0	2	-18	4
-4	-4	-3	0	-6	0	-40	4
5	3	3	3	2	3	-29	-1
-3	-2	0	1	-2	0	-39	-2
-7	-4	-2	-5	-4	-2	-36	-2
1	3	8	-2	-5	-3	-7	-5
-5	-4	-4	-2	-2	-1	4	0
-1	-3	-4	-3	1	-1	5	0
7	3	9	4	-2	1	-49	0
1	-3	2	-1	-9	-1	-31	4
4	-1	-5	1	-4	1	-22	-1
-1	-3	2	0	-3	-2	-45	1
-10	-1	2	0	-7	2	-55	-3
0	8	4	2	5	-2	16	-2
5	5	4	10	2	-1	18	-2
0	-5	-6	-8	-10	-4	-55	-1
4	1	-2	-3	-3	4	-31	4
-2	-7	-7	-5	-7	0	-37	-1
6	1	-1	3	4	3	-25	1
4	2	3	5	11	1	33	1
12	4	1	1	-1	1	-39	-3
-9	-7	-7	-8	-8	-4	16	1
0	1	-2	2	5	1	29	0
-3	5	4	-3	-1	-2	-14	-1
2	2	-1	1	1	1	-10	1
2	0	-1	5	7	3	-16	3
-1	0	1	-3	-2	1	-47	-2
-4	-3	-3	-10	-14	-5	-31	-2
-3	2	4	-1	-9	-3	-38	-1
4	9	6	1	-3	-1	-31	0
-6	-6	-6	-7	-8	-3	-15	-3
2	-6	-1	0	-7	0	-18	2
1	9	14	6	6	1	-39	-2
4	-3	0	6	13	4	10	2
-1	1	2	4	6	4	-4	0
-1	1	2	4	6	4	-4	0
-1	2	-1	-7	-6	-3	9	2
-6	-4	0	3	4	0	-7	0
-3	-3	-2	0	5	-1	14	-2
-2	-5	-4	-5	-9	-1	-40	2
-9	-3	-7	-7	2	-2	13	-5
-3	-5	-3	0	-5	1	-34	0
0	0	0	2	11	0	40	-1
1	4	5	5	8	2	15	-2
2	-1	-3	-3	-9	-2	-7	0
5	0	2	0	6	-1	10	3
-4	8	6	-3	-4	-3	-54	-5
2	2	4	5	12	5	-10	2
2	2	4	5	12	5	-10	2
1	0	-2	1	-3	0	-21	1
-1	-1	4	7	3	-1	-11	0
-1	-1	4	7	3	-1	-11	0
1	-6	-11	-5	-4	-2	-16	-1
-1	-1	1	12	13	6	-26	1
-1	-4	-8	-8	-11	-2	-51	1
2	1	0	-2	-5	0	-14	0
0	4	8	3	7	-1	24	-1
0	4	8	3	7	-1	24	-1
3	0	-7	-7	-9	-5	-7	1
1	-2	-5	1	0	-2	6	0
1	-2	-5	1	0	-2	6	0
1	-2	-5	1	0	-2	6	0
-1	0	-1	-9	-11	-3	-15	-1
0	-5	-5	-4	-10	-1	-30	2
0	3	7	-1	-6	-1	-16	0
-4	-9	-12	-3	1	-3	24	-2
-5	0	-3	-6	-8	-2	-49	-6
0	-3	-4	-5	-10	-3	-45	-3
-1	0	5	-3	-7	-2	-40	0
4	-1	-6	-5	-6	0	-37	1
1	-1	3	-2	-4	2	-37	1
-1	-3	-2	-4	-6	-2	-36	0
-1	-3	-2	-4	-6	-2	-36	0
-1	0	1	2	6	-4	47	2
-1	8	7	3	-6	-1	-14	-4
-7	-4	-8	0	5	-3	46	-2
3	1	3	-3	-5	0	-47	0
2	1	2	1	1	0	-40	-1
-1	3	3	-1	-9	-2	-40	-2
-1	3	3	-1	-9	-2	-40	-2
-2	0	0	-2	-2	0	-25	-1
4	3	-1	7	1	6	-42	4
-4	-1	-2	-4	-10	-1	-37	4
-2	-6	-2	2	-7	0	-24	-1
4	-1	-3	-4	-5	0	-34	-1
-1	2	-2	0	-5	-1	-37	-2
6	-1	0	0	-6	-1	-49	-3
-1	2	-1	-3	0	-3	11	-4
-3	-4	-2	-2	-5	-2	-35	2
0	-3	-2	2	2	0	7	-1
-10	-5	-2	4	7	1	38	1
-1	2	-1	-4	-1	0	-19	-2
0	-2	-2	-3	-6	-1	-26	-2
3	-1	1	-2	-4	0	-36	-2
0	-4	-2	0	4	2	4	0
[truncated: 633 more rows]
