# Supplementary material for: Flexible Virtual Reality System for Neurorehabilitation and Quality of Life Improvement
Source: Sensors (Basel). 2020 Oct 23;20(21):6045. doi: 10.3390/s20216045 (PMC7672612; doi:10.3390/s20216045)
Supplement: Supplementary file 1 [file sensors-20-06045-s001.zip › S4_EMG/User5/SupinatiePronatie.txt]

0	0	0	0	0	0	0	0
0	0	0	0	0	0	0	0
0	2	4	1	-4	-1	-12	-1
-2	2	3	3	-6	1	-18	-1
-2	-2	2	1	-8	0	-16	-1
-2	-2	2	1	-8	0	-16	-1
2	0	2	1	3	3	14	0
-2	-1	-1	-1	-4	-3	-14	-3
-1	-2	0	2	-2	-1	-1	0
-1	-2	0	2	-2	-1	-1	0
0	-1	-1	-2	-6	-1	-15	-1
1	1	3	2	-5	2	-10	1
2	-2	-5	-3	13	2	38	5
-1	-2	2	-2	-7	-6	-22	0
-2	-1	2	0	-6	0	-17	-1
1	-1	-2	-1	-9	-1	-25	-1
-2	-1	0	-2	-1	-3	-6	-3
-2	1	3	2	-13	-2	-34	-2
0	1	3	2	-6	-1	-17	0
-2	0	1	2	0	1	0	0
-4	0	-2	-1	7	-3	16	-2
1	0	-4	-3	10	0	28	-1
-3	0	4	6	-8	2	-26	-2
2	4	11	8	-11	-5	-33	1
0	0	10	5	-4	2	-19	0
-7	-6	-4	-2	-21	-1	-35	-2
-5	-2	-2	-5	-6	-1	-14	0
1	0	1	0	-10	-1	-24	1
-6	-1	3	-2	-13	-2	-29	-3
-3	-1	0	0	-11	-1	-31	0
2	1	1	1	-2	0	-12	1
5	5	-2	-3	-4	-6	-13	-1
-1	4	-3	0	-10	-3	-27	-1
3	7	4	-2	-3	-1	-5	-2
-4	-4	0	-2	-17	-1	-40	-1
-7	-6	0	1	-14	0	-38	-2
0	2	-2	1	-15	-2	-25	-2
-1	-1	0	1	-9	2	-20	0
-4	0	3	0	-16	-3	-27	-2
7	4	0	0	-11	-2	-19	2
-2	-9	-11	-3	-2	-1	-4	-4
5	6	8	-2	-10	-2	-22	2
6	11	4	1	-6	0	-14	-1
5	9	3	3	-1	1	-7	1
-1	5	6	6	-8	-2	-22	0
3	4	-1	1	-3	0	-3	3
2	-2	-4	3	12	2	19	1
1	-9	-4	10	4	4	-8	2
3	-5	-3	-4	-3	-2	-4	1
-9	-3	1	1	-7	-6	-20	-3
-2	9	3	-4	-11	-4	-27	-4
-3	1	-1	-2	0	0	4	1
9	4	2	-4	7	0	13	4
-25	-13	-14	-32	-13	-10	11	-8
-1	4	5	-4	5	1	9	2
16	7	-3	5	-1	0	-13	1
-4	-3	-3	-2	-11	-16	-17	-2
7	8	3	2	3	-1	1	0
3	-1	-3	-5	-8	1	-19	-7
7	16	11	-5	-6	-4	-7	-1
20	5	2	0	-11	0	-19	5
-8	-7	-7	-4	-6	-5	-8	-6
10	0	0	3	-3	1	-13	2
-21	-18	-11	2	-1	-1	0	-7
-4	-3	1	-2	-15	-6	-36	-1
-8	-3	-4	-1	-2	1	3	1
-5	-12	-4	6	4	0	9	0
2	2	4	4	7	0	14	2
3	-2	0	-3	4	-3	8	3
5	3	2	3	-11	0	-21	1
1	0	-4	-7	-7	0	-9	2
-5	0	-2	-1	4	1	12	-3
-7	-11	0	2	-11	-2	-26	-3
1	6	3	2	1	-6	-2	-14
-1	-4	-1	-1	-7	-1	-14	1
4	2	2	1	-13	1	-23	4
-8	-6	2	7	-9	0	-27	0
-8	-6	0	-1	-1	0	-4	-2
-2	-2	0	1	-6	5	-8	-2
16	1	1	3	1	7	2	4
-4	5	6	2	2	3	4	2
5	2	-6	-2	-7	-1	-14	0
-25	-8	-5	-5	-6	-1	-11	-4
-1	1	-3	-6	-12	-6	-30	-6
-2	-1	-1	1	-6	-1	-14	-1
2	4	0	-1	-11	0	-18	6
-1	-3	-2	-1	1	2	11	7
-7	-3	-1	1	2	0	-3	-8
8	7	2	-6	-2	-3	-2	-1
-1	2	2	4	-2	-2	-9	-6
-3	-2	-1	0	-8	0	-21	0
-1	-9	-2	-1	-12	-2	-29	-3
2	7	-1	-2	-14	-5	-24	-3
0	2	0	1	-3	1	-6	-1
-22	-12	-4	-1	9	-1	18	-7
-9	-8	-2	2	11	-1	22	-4
-3	0	1	1	-5	1	-15	-6
-7	-1	-1	-1	-4	-7	-18	-3
3	3	3	-1	-14	-1	-31	0
5	-2	0	0	-8	1	-17	3
-4	-4	-2	-1	-10	-1	-26	1
-1	-3	-3	-2	0	0	-1	3
-3	-2	0	0	-8	-1	-18	0
-10	-3	-2	-1	-7	-1	-23	-6
-3	-2	-1	-1	-1	-2	1	-3
-1	-1	-1	0	-4	0	-14	-1
-4	-1	1	0	-6	-2	-18	-4
2	1	1	1	-8	-1	-20	0
-5	1	1	0	-7	-2	-19	-11
4	-1	0	-1	0	0	0	3
-5	-1	-1	1	-5	1	-13	0
8	5	3	2	-8	-1	-16	3
-2	-1	2	2	-3	0	-8	-2
2	-2	-5	-2	-5	-2	-19	-5
-1	-1	1	2	-10	2	-19	3
3	0	1	0	-9	-1	-24	1
2	2	0	0	-8	2	-21	-3
9	4	2	4	5	1	2	4
2	-4	-2	0	-3	0	-11	1
5	1	2	0	-8	-1	-23	1
7	1	1	1	-1	4	3	3
9	2	4	-2	3	-5	-2	2
3	4	0	-1	3	-3	9	-4
-12	-6	-3	-4	-11	-2	-18	-2
-9	-7	-4	-4	-14	1	-25	3
4	3	-3	-3	-13	-4	-21	-2
-10	-6	-2	0	-8	-4	-21	-4
-11	-5	2	-6	6	-3	10	-8
4	4	-4	-2	-13	-1	-24	1
-11	-7	-2	2	4	-1	3	-1
1	2	-3	1	-12	-2	-36	-1
4	6	-3	-18	-8	-2	-23	2
-37	-10	7	10	0	0	-14	-1
-4	-4	-7	0	-14	-5	-30	-8
9	9	13	8	6	-3	10	-11
19	2	-16	-6	10	6	32	0
-8	3	3	1	-5	-6	-29	-5
-11	-4	2	1	-16	1	-35	-13
2	1	-1	-2	-5	-3	-19	-5
3	2	-6	-7	15	1	34	3
-5	0	2	0	-4	-2	-15	0
2	-1	-4	-4	-3	3	-3	4
11	3	8	2	-4	-3	-20	0
-8	0	-1	3	-14	-4	-41	-7
1	0	-4	-5	-7	-1	-13	0
-13	-3	1	3	-11	0	-32	-1
0	0	1	3	1	2	-7	-1
-14	-9	-4	-2	-2	-8	-22	-12
5	-3	0	2	3	0	-6	4
6	19	13	-3	-1	-3	-14	-3
-6	-2	8	9	0	2	-3	1
13	6	0	1	-9	1	-25	0
3	4	1	0	-7	-2	-26	1
-18	-10	-8	-6	-4	-2	-14	-1
-1	-2	-4	-4	-14	-3	-33	-3
1	1	4	7	2	3	-7	6
18	7	-2	4	4	1	-1	6
-24	-6	7	9	-2	9	-21	-8
-15	-12	-3	5	7	0	18	0
-15	-1	-7	-13	-15	-6	-46	-2
1	-3	-1	0	-8	-1	-13	-1
-7	-10	-4	-1	-5	2	-5	0
13	5	7	10	-13	2	-33	1
-4	-2	2	1	0	3	-12	10
-6	0	2	7	8	2	8	-2
14	4	4	6	0	9	9	7
-18	-13	-9	-7	-22	-2	-46	-2
26	12	9	6	2	5	-2	7
-3	1	2	1	-16	-1	-39	0
5	1	0	5	-1	5	-6	2
-6	1	5	3	-14	-1	-34	-3
1	2	8	13	-6	0	-22	-2
-15	-9	-6	-7	-14	-10	-34	-2
1	1	0	0	-7	4	-12	2
-8	-6	-1	-1	-2	-2	-7	-1
13	7	9	6	2	5	-13	-6
-3	-3	4	4	14	-2	14	-2
-11	-5	-2	1	-4	-1	-6	0
-4	0	6	5	-7	-1	-11	1
-22	-7	-6	-6	-5	-4	-16	-3
-2	-2	-3	-2	-10	0	-21	0
6	1	-5	-5	-3	2	-4	-1
-7	-5	-5	-1	-9	-1	-12	0
-7	-5	-5	-1	-9	-1	-12	0
-9	-4	2	0	-10	-6	-28	0
5	0	-3	-2	-4	0	-13	5
1	-6	-4	0	0	1	-6	3
10	8	8	4	-5	-2	-19	-4
-4	-7	-5	-3	4	1	-2	-3
4	2	2	-3	-10	2	-16	2
-7	-3	9	13	-3	0	-21	-4
-7	-2	1	1	10	-1	18	6
7	1	-8	-6	-9	2	-27	-6
-3	0	-5	-2	7	5	9	-1
4	4	7	7	0	1	0	-6
9	2	-6	-5	-8	-1	-15	-2
-3	-5	-11	-11	-22	-4	-30	-7
-5	3	4	5	-4	-4	-18	-6
6	3	5	0	-6	4	-22	1
-8	-4	0	2	9	3	12	-5
-10	-5	0	3	-11	-1	-19	-2
6	0	4	0	-9	2	-21	0
1	2	2	1	-6	-2	-20	3
6	2	-1	-1	-1	3	-3	3
9	6	5	3	-4	3	-24	-1
3	-1	-4	-8	-6	1	-8	2
4	4	5	5	-9	1	-29	1
5	1	-4	-2	-6	-2	-12	-2
-5	-1	0	2	2	0	-6	-2
3	4	4	-1	0	4	-1	2
-3	-2	-3	-4	-9	-4	-8	-3
-5	0	7	6	6	6	9	-2
-8	-4	0	-1	-11	-1	-13	-3
2	5	4	4	-9	-7	-28	-12
3	-1	-1	-1	-6	1	-13	1
1	1	2	0	-18	2	-34	-3
2	5	1	1	3	0	6	-4
-1	-7	-3	-1	-11	2	-19	5
-2	-1	3	7	-1	1	-8	-1
5	-2	0	-4	-14	6	-20	2
-9	-2	0	2	7	-4	12	0
1	-2	-4	-2	-14	-10	-22	-1
-2	-5	-6	-6	-15	-4	-31	0
-3	-1	3	1	-10	-7	-27	-2
-12	0	-2	-10	-12	-7	-23	1
-6	-4	-2	-1	5	0	7	-2
-3	-5	-9	-8	-4	-5	10	-2
5	-3	-4	-2	11	-1	26	0
17	7	-1	-6	-10	5	-20	4
-8	-4	1	0	6	-3	26	-2
-1	-3	1	3	-11	-3	-28	-3
-5	-1	1	3	-6	-2	-19	-6
0	0	3	2	-7	-3	-22	-2
3	4	4	4	-4	3	-13	-2
2	-1	-1	3	-2	0	-5	1
-1	-1	2	2	-6	-4	-12	3
-4	-3	1	1	-3	1	-7	-2
-8	0	2	-1	-5	-4	-11	-3
1	-1	1	-5	-9	-4	-23	-1
-2	1	0	1	10	3	21	2
2	-1	2	-1	-10	-1	-16	-2
2	1	1	3	-9	1	-23	3
-1	1	3	3	2	-1	-2	1
2	-2	-4	-4	-10	-8	-25	-1
-4	-2	-3	-4	-7	-1	-16	-5
-1	1	1	-1	0	0	3	1
0	1	2	-1	0	0	-2	0
-5	-2	0	3	-4	-3	-13	-3
-7	-7	-5	-3	3	4	12	-2
3	0	-2	-2	-3	1	1	2
7	3	5	4	-3	-1	-14	4
-4	1	3	4	-6	0	-30	-1
-2	-5	-2	-1	-8	2	-15	0
-5	-2	-6	-1	3	-5	11	-1
-8	-1	-1	3	-4	2	-10	0
-2	0	3	4	-7	-3	-22	-5
-1	-2	-5	-5	3	-4	12	2
-3	-2	-3	-5	-8	-4	-18	-5
4	0	4	3	2	2	9	2
2	2	-2	0	-6	-2	-23	-1
4	1	5	5	-9	3	-21	0
3	-2	2	6	1	1	6	2
7	1	4	4	-7	3	-14	4
-3	-1	-1	1	2	3	8	1
-14	-4	-3	-6	-5	0	-17	-11
-1	-4	-2	3	7	5	21	1
7	3	3	1	-3	6	-11	4
-2	1	-1	1	-9	2	-16	2
-3	-2	-3	-3	-5	-6	-19	-2
-6	-5	-1	1	1	4	7	-1
-1	1	3	2	-3	-2	-8	0
-3	-2	2	1	-3	0	-7	3
-10	2	2	1	-2	2	-6	-7
-5	4	1	0	-4	0	-15	-7
-3	2	-1	1	-9	0	-17	0
-4	-5	-1	1	-4	-1	-14	-1
1	3	3	-1	-4	4	-13	-1
-4	-5	-2	1	53	-1	-5	0
1	2	1	3	-22	-2	9	2
19	5	-2	1	-5	0	12	6
0	-2	-2	-3	-10	-3	-25	0
-1	1	4	1	7	-2	10	0
-12	-4	-2	0	-8	-7	-28	-5
-11	-2	1	1	-8	-1	-33	-4
8	3	-5	-9	-10	-7	-24	0
-2	-6	-9	-7	-1	-3	3	1
-2	0	9	14	-3	1	-18	1
-2	-2	-2	-2	0	1	-1	0
0	3	12	14	-4	0	-15	-1
5	-1	-3	-6	-2	-1	-6	-3
5	-5	-9	-4	-5	0	-18	1
-1	2	1	5	-9	-4	-29	-4
5	3	0	-1	-6	2	-19	2
-6	-2	1	-1	-6	-1	-14	3
0	-7	-8	-2	-3	1	-8	2
2	2	-3	-3	-5	-2	-13	1
1	-2	7	85	-1	-1	-10	1
7	2	1	14	-12	0	-25	3
-6	-3	1	-18	-15	-4	-31	-1
-11	-5	0	10	-10	0	-28	-3
-2	-2	-3	-6	-14	0	-25	0
-2	-2	-1	-2	-9	0	-18	0
-1	-3	-2	-5	1	0	-2	-2
-4	-4	-3	-5	-9	-1	-22	-3
-4	-3	-4	-7	-8	-2	-13	2
2	-3	2	1	2	-1	3	-1
2	1	2	4	5	0	-1	1
1	0	1	-1	-7	-5	-22	-1
3	0	0	-1	1	1	0	-1
-4	-2	2	5	-2	0	-18	0
-6	-3	1	-1	0	-2	-4	-3
-2	-1	4	3	-2	0	-2	0
-3	0	0	0	-10	-4	-18	-2
15	3	2	1	4	2	11	4
-2	-1	-3	2	-4	1	-15	-4
-6	-3	-3	-2	-10	-4	-26	-1
-3	-2	-2	-1	-9	0	-27	0
5	0	-1	1	-10	-1	-19	1
14	0	2	1	5	2	12	6
-1	-1	-3	-2	5	-1	13	4
-5	-2	1	1	-5	-1	-20	-3
1	0	-5	-2	0	-1	-1	2
-7	-4	-3	-1	-4	0	-15	-2
-5	-3	-3	-2	-13	-3	-27	-1
-21	-2	3	-1	-5	-1	-20	-11
-12	-4	1	1	2	-3	1	-1
6	1	-2	-1	-6	0	-18	3
2	2	4	3	-5	1	-18	1
-6	-3	-1	1	5	1	6	0
-1	-1	-3	-3	-9	-1	-27	-1
1	4	3	2	-10	-2	-33	-1
-2	-3	-3	-1	1	-1	2	-2
2	-1	1	5	-3	1	-11	2
6	2	-1	-2	-5	0	-15	-1
1	0	0	-3	-8	-1	-21	-2
-1	-4	0	0	-8	0	-26	0
3	-3	-5	-6	-4	-3	-16	-1
14	4	1	-2	-11	2	-26	3
-5	0	-2	-2	-11	-3	-29	0
5	-2	-1	0	-1	-2	-11	-2
-1	-2	2	-1	-12	0	-30	-1
5	5	0	-2	-3	-1	-9	6
-7	-2	0	0	-12	-1	-37	-5
0	-1	-4	-1	-8	-2	-24	-2
0	-1	2	0	-4	-2	-21	0
-8	-5	0	-2	-9	-2	-24	-2
0	0	-6	-5	-6	-1	-18	-1
-2	-2	-5	-2	5	1	5	-2
-5	-3	-4	-3	1	-1	-1	-2
0	2	-2	-2	-1	-6	-7	-6
10	4	2	2	3	3	5	6
-3	-3	0	-5	-20	1	-41	-1
-9	-1	-1	-1	-12	-1	-32	0
11	5	-1	0	-5	-1	-25	1
-1	-1	-1	0	-11	1	-31	-1
1	0	-2	-3	5	-3	10	0
3	0	0	-1	-6	1	-20	2
0	2	0	-3	2	-4	5	-1
-1	2	1	1	-6	1	-25	0
1	0	-3	1	-7	-3	-20	-1
4	0	-1	-2	-13	-2	-27	0
1	-2	-5	-1	-6	0	-10	-1
-8	-5	-3	-2	-3	-4	-18	-2
1	0	1	-1	-3	0	-11	1
-1	-2	-4	-8	-4	-5	-14	0
-2	-1	-2	-1	-3	-3	-5	-1
1	-1	-1	-1	-10	1	-24	2
-4	-1	4	1	-9	-2	-35	-1
9	4	4	3	-7	1	-29	2
3	-2	-3	-1	-3	1	-8	1
3	1	-1	-3	-9	-1	-24	-7
7	5	3	0	-8	0	-20	3
0	-2	-1	-3	-8	1	-23	0
-7	-4	2	3	5	0	5	1
-4	-2	-1	-1	-11	0	-24	-4
0	1	-1	-2	5	0	12	2
7	0	0	-2	-2	-1	-8	0
0	-1	-2	-2	-12	-1	-35	-2
6	-1	-4	-2	2	-1	2	4
2	2	1	1	8	1	14	0
-5	-3	-3	-1	-10	-2	-23	1
-5	-3	-3	-1	-10	-2	-23	1
2	3	2	0	-11	-1	-26	1
-4	-3	1	-2	-8	-3	-18	-4
-4	-3	1	-2	-8	-3	-18	-4
5	2	1	0	-3	1	-13	1
2	1	4	3	8	-1	14	1
0	1	2	0	-4	1	-15	1
6	3	3	1	-8	1	-24	1
6	3	3	1	-8	1	-24	1
6	3	3	6	-10	-2	-37	2
0	-3	-4	0	8	1	13	1
-1	-1	0	2	-5	1	-19	2
1	-1	-3	0	-8	-1	-15	1
-3	-4	-8	-5	-12	0	-26	1
-3	-4	-8	-5	-12	0	-26	1
-5	-4	-3	-4	-12	-1	-22	3
-5	-4	-3	-4	-12	-1	-22	3
-5	-4	-3	-4	-12	-1	-22	3
-3	-4	-3	0	-1	-1	-4	-1
-3	-4	-3	0	-1	-1	-4	-1
6	1	-3	0	-9	0	-18	2
0	-1	4	1	-7	-1	-20	1
-1	-3	-5	-2	-1	-2	-7	0
2	-2	-2	-1	0	0	1	3
-3	-3	0	0	-3	0	-10	-3
1	2	5	2	3	0	1	-5
7	3	-3	-3	-11	-1	-24	1
-8	-6	-5	-4	-3	0	-5	0
-8	-2	0	0	-10	-1	-23	-3
-1	-1	-1	0	-6	1	-18	-1
-3	0	-1	-3	-5	0	-12	-4
-8	-1	-2	-2	-9	-3	-19	-5
5	3	-3	1	-3	1	-7	1
6	1	0	0	-8	0	-22	1
-4	0	-2	-5	-12	-3	-25	-5
-8	-6	-4	-3	-7	-1	-15	-1
3	-2	1	2	-10	0	-23	-3
-3	-3	0	0	1	-3	9	-1
7	-1	-2	-4	-10	-2	-22	3
2	0	-2	-1	-11	-1	-26	2
1	2	1	2	2	-2	-21	-3
-7	-2	-3	-3	7	-1	21	-3
-4	0	3	2	-4	-2	-18	-8
-2	0	1	3	8	-1	21	0
0	2	3	3	-8	-1	-26	-1
-4	-4	-3	-3	5	1	13	1
1	-3	-3	-1	-11	0	-21	5
1	0	1	1	0	-1	5	-2
-3	-1	1	-3	-18	-1	-42	-1
-7	-3	-4	-3	-2	0	-3	-2
4	0	-1	-2	-14	-4	-30	2
-10	-1	-2	0	0	1	-1	-3
4	0	1	1	0	1	-1	4
-8	-3	-2	-1	-8	-1	-19	-6
7	2	0	0	-4	1	-8	1
1	2	3	-1	-5	-1	-17	-3
2	0	2	1	-5	-1	-16	1
2	2	3	3	-8	1	-20	1
-7	-3	-2	1	-1	0	-2	-5
1	1	-2	-2	-7	1	-17	-1
1	1	0	-2	3	-1	8	2
7	4	3	2	-7	2	-18	1
3	-2	-1	-1	6	0	18	3
0	0	4	7	-3	-2	-6	-2
3	2	4	-1	-6	-3	-19	4
4	3	1	2	-6	1	-21	-2
-2	-2	-4	-4	-14	-2	-26	-6
-1	-2	-1	0	14	0	35	2
1	-2	-4	-4	-9	-3	-12	1
1	-2	-2	-1	-11	0	-27	1
2	-2	-7	-3	-11	-2	-19	4
2	-2	-7	-3	-11	-2	-19	4
2	2	1	0	-13	-1	-34	-3
-3	-2	-4	-6	-5	-2	-11	0
1	1	0	0	-9	-2	-20	4
-2	-2	-2	-2	-12	-1	-24	-8
4	2	-2	1	-2	1	-5	1
1	2	-2	-3	-1	0	-2	1
1	-2	0	1	0	0	3	2
-1	-5	-3	-1	1	-1	6	0
2	0	2	5	-3	0	-12	1
-7	-3	-1	1	1	0	0	0
9	1	1	-2	-11	0	-24	2
0	0	1	0	-4	-2	-12	-2
0	-2	-2	0	10	-1	27	-3
1	2	2	1	-8	-1	-24	0
1	2	2	1	-8	-1	-24	0
6	-1	-2	-2	1	0	2	3
3	1	0	1	12	2	26	2
0	0	0	-1	4	0	5	1
-1	0	-2	0	-18	0	-43	2
4	0	-3	-5	5	-2	9	0
6	2	3	1	-8	0	-20	0
1	0	-4	-6	-11	-2	-20	2
-4	-2	-1	-4	-2	-2	-5	-3
-1	2	6	0	-5	0	-20	0
2	-2	-2	-5	-16	-2	-30	0
3	2	2	-1	-9	-2	-24	1
3	2	2	-1	-9	-2	-24	1
1	1	0	-1	-16	-1	-37	0
-5	-3	-2	0	-4	-2	-17	-2
-2	-2	-5	-5	-12	-2	-26	0
0	-1	1	1	-1	-1	-4	2
-1	-1	-4	1	-8	-1	-12	3
-4	0	-3	-2	3	0	5	-1
-5	-1	-1	-1	-8	-4	-18	-4
-5	-1	-1	-1	-8	-4	-18	-4
-1	-1	0	0	-17	2	-46	-5
-1	-1	0	0	-17	2	-46	-5
5	0	2	2	-6	-1	-9	-1
5	0	2	2	-6	-1	-9	-1
-3	-1	-1	1	-9	0	-24	-3
-3	-1	-1	1	-9	0	-24	-3
3	2	-3	-4	-6	-2	-12	2
-6	-4	-5	-4	1	-3	-6	-1
-4	-1	3	0	5	0	5	2
-8	0	0	-1	-9	-1	-22	-5
0	1	0	1	-4	-1	-19	1
-1	-6	0	2	-10	-1	-14	3
8	3	-3	-2	-3	1	1	0
-1	-6	-4	-1	1	0	11	2
4	0	-2	-5	-17	-6	-35	-5
2	0	-2	-1	-1	-2	13	1
4	0	-2	1	-11	-3	-18	2
5	2	0	0	-9	-1	-30	1
1	0	-1	-2	-4	1	-16	-3
1	2	6	2	-4	1	-11	0
-8	-5	-1	0	-4	0	-12	2
1	-1	-6	-6	-6	-2	-14	1
5	4	4	6	13	4	22	-1
4	0	-2	-4	-13	0	-24	4
0	3	1	1	11	1	12	4
2	2	4	1	-8	-3	-22	-4
1	-1	-1	-2	-4	2	-11	-1
3	1	3	5	-4	3	-22	4
-2	-3	0	-2	-5	-2	-18	-2
0	-1	-3	-1	0	2	-12	3
-7	-1	-3	-2	1	-3	-5	-5
2	-1	-6	-3	-2	0	-8	1
-7	-3	-3	-4	6	-4	20	-4
-4	-3	2	6	-4	3	-23	-4
9	4	4	1	1	3	-11	-1
5	2	0	2	4	3	-8	2
-1	0	-5	-4	0	1	-4	-1
11	4	5	3	-10	0	-33	4
-13	-9	0	-3	-16	-2	-44	-6
1	-4	-3	-3	-13	-1	-25	0
9	4	0	0	3	-1	1	1
4	0	-1	1	-1	-3	-6	2
-11	-3	-1	0	9	-1	15	-5
-6	-4	-1	-2	-14	-1	-32	-2
4	2	-2	-4	-8	-2	-15	1
-6	-3	-1	-1	5	-1	6	-3
-10	-3	-1	4	-12	-1	-36	-1
3	2	1	-2	-9	-1	-25	0
2	-1	4	1	1	-2	1	-1
-1	1	-1	-1	-9	-2	-25	-2
-6	-3	-3	-3	-10	-3	-28	2
5	0	-3	-1	-8	1	-20	-1
1	0	-1	3	-8	-1	-28	2
-1	-2	0	-3	-2	-1	-8	-1
-8	-3	3	0	-7	-1	-24	0
7	0	-4	-3	-4	-1	-11	8
6	3	4	2	-5	2	-18	0
-2	-1	-2	-3	-6	1	-9	-1
4	-4	-7	-6	-1	-2	4	3
8	5	4	1	-2	1	-22	3
-4	-1	2	2	-3	-2	-11	-1
-6	-4	-3	-4	0	-1	-5	-4
2	2	1	3	-7	-1	-20	3
1	-3	-4	-5	-17	-3	-44	3
4	7	7	5	-6	-1	-33	-2
5	2	0	0	-1	0	-15	0
7	2	-3	0	-6	4	-33	2
-4	-2	-2	-1	-4	-2	-12	1
-7	1	0	0	1	-1	-2	-4
3	2	-1	0	-2	-1	-11	5
-9	-9	-4	-3	-5	2	-19	-1
1	1	1	0	-5	-2	-12	3
0	1	-2	-5	-5	-2	-12	0
2	3	7	2	7	0	7	1
-30	-30	-11	-4	-12	-1	-26	-11
8	14	4	1	-11	-2	-31	1
-8	-2	-5	-4	8	1	20	-5
-7	-5	-6	-5	-12	-4	-29	-10
10	15	13	5	11	0	11	9
6	12	9	-1	-1	-5	-1	7
-4	-10	-14	-14	-1	-10	9	0
-14	-13	-4	-2	-12	-2	-33	-1
0	-6	0	-1	-5	-1	-22	5
10	13	5	2	-8	1	-26	5
-5	-5	-4	0	-5	-3	-20	0
9	7	6	6	-3	1	-16	3
4	-3	-6	-5	-7	1	-26	-2
-12	-6	-7	-7	7	-3	16	-5
5	2	0	5	-4	4	-21	4
5	0	-3	-1	5	0	13	2
8	10	7	3	-7	-2	-24	-2
-6	-1	0	-1	-6	-4	-18	2
-4	-2	-7	-4	-11	2	-20	2
5	2	8	12	5	0	5	-1
22	11	7	7	-3	-1	-7	5
-19	0	-9	-8	-6	-1	-16	-4
-20	-10	6	2	-11	-7	-9	-10
13	3	8	6	-2	0	-6	-4
-1	-1	-5	-5	-15	-18	-28	-4
3	4	-7	-10	-13	0	-19	1
-6	4	7	-5	-15	-8	-35	-4
7	-3	5	7	-5	-1	-16	3
13	1	-8	-7	-3	-6	-2	0
15	3	19	21	6	3	1	5
2	6	11	12	17	0	14	3
-22	-18	-20	-23	-18	2	-29	-10
7	0	-3	-2	10	4	32	8
-4	-2	-3	-4	-21	-6	-27	0
-3	-8	-20	-20	-9	-6	-16	5
5	11	12	-1	-20	-20	-48	-10
-26	-30	-11	2	-14	-1	-35	-4
12	3	-3	2	7	1	6	2
-27	-26	-8	-7	-11	-8	-26	-2
-24	-9	-11	-8	-5	-11	1	-14
-26	-15	-13	-8	-10	9	-18	-4
16	15	0	5	9	6	15	-2
20	15	7	1	-13	-5	-26	7
-25	-6	0	6	-5	2	-3	1
6	3	3	-2	-5	-2	-13	-6
3	-5	-3	2	-4	0	-14	3
-16	-8	-6	-6	3	-1	14	-4
-13	-4	0	1	-1	-1	-3	2
-4	-3	-2	-2	0	-4	-2	1
-4	-1	6	7	7	4	10	1
16	1	1	-2	-2	-1	-2	8
2	0	14	8	-6	-1	-23	3
-2	0	-4	-6	-8	1	-9	0
1	3	7	9	-2	-1	-9	0
-5	1	-1	-5	0	1	3	-3
-4	4	1	7	-1	1	-20	1
-10	-10	-1	-1	-6	-1	-4	-2
-2	4	9	1	-8	0	-14	4
6	0	-2	-2	-5	0	-2	6
-5	3	2	0	-9	2	-18	-7
-7	-8	-4	-4	-9	-1	-15	0
-11	-4	-4	0	-4	-1	-24	-5
-1	-7	-6	-8	-12	-16	-32	-4
1	-3	0	5	9	-6	17	1
9	4	1	1	-4	5	3	5
-19	0	-5	-6	-8	-3	-18	-8
2	1	3	5	10	1	20	0
-9	-6	6	7	-7	-3	-18	0
6	-1	-1	2	-10	-8	-30	-4
3	5	11	7	-10	0	-22	-3
4	-1	1	3	-3	2	-6	4
5	-1	-1	-1	-4	-2	-11	2
-4	0	-1	0	-5	-1	-17	-3
-2	-3	-7	-7	-9	-3	-12	9
7	-3	-8	-6	-10	-1	-28	1
2	0	3	1	-11	-1	-23	-2
2	0	-3	-2	-7	-5	-13	-4
8	8	4	4	-8	0	-20	2
0	-2	-6	-2	-6	0	-15	0
-8	-5	-8	-11	-18	-4	-21	1
1	-2	-2	-3	-1	-6	-2	-5
12	0	-4	-6	-2	-2	4	1
-7	-7	-8	-3	-9	-2	-17	-6
-2	-1	-5	-2	-2	-1	-2	2
-20	-5	-4	0	6	2	5	-18
3	-1	0	-2	-6	0	-5	-3
8	1	0	-4	-12	1	-22	7
-1	-2	0	-1	-11	-1	-19	1
-21	-9	3	11	5	2	-20	-10
-8	-4	-5	-7	-2	-5	-3	-7
-13	-6	0	2	-5	-2	-19	-3
15	4	2	-6	-3	-1	12	0
0	-3	-13	-11	-12	0	-16	0
2	2	-2	0	-3	0	-8	1
-2	-2	-2	0	-8	2	-18	-4
-9	-5	-2	-3	-10	-2	-16	-10
2	-1	-1	-4	-9	-1	-17	6
3	3	2	3	8	1	13	0
-1	-1	-2	-4	1	-2	6	-6
-12	-6	-1	8	-3	1	-22	-6
0	-2	-6	-12	1	-5	5	-2
-2	1	1	-2	13	-2	27	-1
-2	-2	-5	-10	-7	-1	-16	1
6	1	2	12	6	0	7	2
3	2	6	12	-5	0	-29	-1
2	0	3	7	-8	7	-10	1
8	4	8	6	15	1	5	2
8	5	12	9	4	0	-17	2
8	2	5	-2	10	-2	2	-6
0	-1	1	-2	-3	-3	-22	-1
-7	-2	-2	-5	8	1	-5	1
-5	-3	-7	-7	-3	-1	-26	-3
8	4	4	6	-13	-2	-21	1
2	4	1	3	-8	-2	-14	-2
-13	-9	-5	-4	-4	-2	-13	-2
0	0	-7	-3	-4	-1	-13	3
15	0	-8	-12	-10	-2	-10	1
-5	-2	-1	0	-2	-1	-11	-7
7	5	3	3	-8	0	-23	1
-3	2	9	9	-2	0	-13	3
-1	-2	-4	-2	-8	1	-19	1
2	3	6	10	20	0	-2	0
-4	-2	5	6	10	-1	-17	-1
1	0	-3	-7	-14	-3	-12	0
8	1	-2	-8	-14	-2	-16	3
-3	-1	1	-2	-6	-1	-4	-4
5	4	-4	-3	-7	1	-22	1
-10	-3	0	4	-4	-2	-15	-2
0	2	12	9	-11	-1	-26	-3
-4	-6	-2	-2	-15	-5	-25	-4
-2	-5	-3	-3	-8	-2	-28	0
1	0	-2	-1	9	-1	19	-1
5	4	-2	-4	0	-1	2	-2
-15	0	-2	-5	-1	-3	4	-3
-1	-5	-7	-3	-3	0	-12	2
5	1	-1	-6	-15	-1	-32	2
10	3	-1	-3	6	-1	6	0
-2	2	-2	-2	-3	1	-10	-1
-3	-8	-3	-3	-5	-3	-9	-6
6	3	0	1	-8	1	-23	3
2	-1	-3	-6	-9	-2	-13	0
4	1	2	1	-3	0	-17	-3
2	1	3	5	-9	3	-34	0
1	2	-1	2	13	1	23	0
-6	-2	0	-2	-4	-4	-8	-3
-2	2	5	0	-10	2	-28	4
2	0	-6	0	3	-1	-9	-3
-4	-1	-1	-2	-4	1	-6	0
8	1	1	-1	-7	3	-14	6
-4	2	-4	-8	-15	-4	-28	-3
-9	-7	-4	0	-6	-3	-22	-1
-3	-3	-3	-2	-11	0	-34	2
-3	-4	-3	-2	-7	-2	-18	1
-8	-4	3	2	-4	0	-26	-8
-6	2	3	2	-3	0	-28	-9
2	-2	3	7	-6	-2	-20	3
4	-3	0	-1	-4	-1	-18	2
1	-1	-1	0	-3	-1	-20	2
-10	-7	-2	-2	-9	0	-20	0
7	0	-1	1	-1	2	-9	2
6	0	0	-3	-5	0	-17	1
-5	-1	2	2	7	0	6	-3
2	-3	-4	-1	-3	-3	-18	2
4	0	-5	-3	-9	0	-28	4
-8	-3	-3	-6	1	-2	3	0
5	0	0	-1	0	0	-9	4
-4	-5	-4	-2	-1	0	-24	-6
3	3	5	3	-5	-1	-20	2
-4	2	6	8	-7	-1	-35	0
-4	2	1	-3	-2	-2	-14	-6
4	-1	3	-1	-17	-2	-46	0
14	5	-8	-5	-4	1	-19	1
0	3	-1	-3	4	0	1	0
5	4	0	-3	-10	-3	-18	0
-3	-2	-6	-5	-7	-1	-22	-1
5	1	1	3	5	1	-1	2
-1	-3	-5	-5	-8	0	-24	-1
-5	-3	5	1	2	-2	-3	-2
1	-1	-3	-2	-12	-1	-33	0
-1	-3	-2	-2	-5	-3	-9	-4
-2	0	0	0	-12	-4	-35	-3
-2	-3	-2	2	-2	0	-21	-1
-3	-4	-8	-2	1	1	-10	1
2	-4	-8	-5	-3	0	-6	1
5	3	1	1	4	0	-1	-3
1	4	4	1	0	-1	-6	-7
-2	-2	2	3	-4	-1	-20	-2
3	1	-2	1	0	-1	-12	-3
5	-2	-4	-2	-8	-2	-22	3
0	4	1	0	-7	-1	-22	-1
-2	-4	-3	-3	-5	-1	-16	1
-1	2	3	-1	0	0	-5	-2
2	0	5	0	4	0	-3	3
-4	-3	0	-2	-2	-1	-8	0
-2	-4	-8	-7	0	-4	10	-4
-4	-3	-4	-5	-4	-1	-26	-2
-6	-2	1	-1	-9	0	-19	-4
-8	-1	4	1	-11	-1	-30	-5
-1	-3	-1	-4	-10	-3	-25	-4
4	-2	1	3	-6	-1	-23	1
7	5	7	6	5	1	-1	-1
-3	-1	-3	-2	2	-1	9	-4
0	-5	-1	-4	-3	-1	-7	1
-5	-6	-1	-1	5	-1	7	-4
2	1	-4	-3	-7	1	-24	-1
-1	-1	-3	-3	7	0	4	-5
3	0	0	2	-5	0	-23	1
1	-1	-1	1	4	-1	5	-4
-1	-1	-2	-3	-6	-1	-16	1
0	0	-2	-4	4	0	2	0
-5	0	5	2	-6	-1	-15	1
2	0	0	-1	1	1	0	5
-1	-1	1	0	8	-1	18	-3
1	1	5	4	-2	0	-14	-1
3	0	-3	-3	-7	1	-25	0
-4	-3	0	-3	-4	-2	-6	-2
2	0	-2	2	-10	0	-29	0
-2	0	-4	-3	-8	-1	-19	-3
1	0	0	0	-1	0	-8	-4
7	2	1	-2	1	1	4	3
-7	-4	-4	-4	-9	-3	-22	0
-5	0	-1	1	5	-1	9	-4
3	0	-2	-4	-7	-2	-17	0
-1	0	-1	-4	1	-1	8	1
-3	-3	1	-1	0	-1	0	2
10	5	6	1	12	1	20	-1
-3	1	3	1	-10	-1	-19	2
1	-3	-4	-2	7	1	22	2
-5	-2	-3	-3	-12	-3	-26	-8
1	-1	0	0	-11	-1	-30	5
-5	-6	-2	-3	7	-2	15	-3
-1	1	-3	-3	-11	0	-20	2
-1	-1	2	-1	-6	0	-14	0
0	-5	-3	0	-11	-1	-30	-2
1	-1	-4	-1	7	-2	16	2
1	5	7	1	-13	0	-26	-2
-4	-3	-2	-4	1	-2	3	-2
-6	-4	1	3	10	1	15	0
-3	-1	-6	-3	-6	-1	-12	4
2	-3	-5	-1	9	2	19	1
5	-3	4	3	-1	1	-13	2
4	2	0	-3	11	-1	16	-2
1	2	6	5	-10	0	-27	-1
8	4	2	0	-8	1	-16	0
1	-1	-6	-6	-13	1	-23	3
5	7	10	3	0	-1	-4	3
-9	-5	-1	-2	-6	-4	-3	0
8	2	5	10	12	6	10	2
2	2	0	-1	0	3	0	1
14	7	1	4	5	0	7	1
-2	2	2	-2	-8	-3	-12	-3
10	7	5	3	-5	2	-15	6
-1	-5	-4	2	-8	-1	-14	-2
-10	-7	-5	1	-10	-9	-19	-4
6	3	-2	-1	-2	1	5	3
15	15	10	5	-1	1	-15	1
-9	-10	-8	-9	-11	0	5	-1
-5	9	7	-4	-8	-4	-24	-4
-5	-4	1	0	6	-2	18	1
3	8	4	4	-6	-3	-26	-1
2	3	-1	0	-5	-1	-9	2
-6	-3	-4	1	-8	-1	-25	0
-12	-7	0	1	-16	-4	-32	-8
-2	-3	-2	-2	0	0	7	3
3	5	7	3	-6	0	-13	-4
-5	-2	-1	-2	-4	0	3	-3
5	2	2	6	-1	-2	-17	0
4	1	-1	-1	-7	1	-14	2
-5	-5	-1	1	-3	0	-14	-7
0	0	-3	-4	2	1	6	-4
2	1	-2	1	-7	0	-18	0
8	2	-1	4	-4	1	-19	-6
-2	-2	2	-1	-7	1	-16	0
15	7	8	9	5	2	4	5
-11	-8	0	2	-12	-3	-22	-3
9	4	5	6	4	2	4	1
-2	3	-1	2	3	-1	-1	-6
14	7	6	1	-3	1	1	7
-5	1	3	1	-7	-2	-24	-6
1	-1	2	5	7	2	9	1
2	-1	2	-1	-14	-1	-18	2
9	4	-1	-3	0	-1	11	5
5	7	14	15	1	1	-10	-1
0	-2	-5	-5	-7	-1	-16	1
-6	-2	-4	-1	3	1	8	-1
2	2	-2	-7	-10	0	-11	2
0	-2	-4	-6	-9	-1	-16	-2
-3	-8	-9	-8	4	-1	16	2
-5	-1	0	1	-1	-2	-5	-1
-6	-4	2	0	-9	0	-21	-4
-5	-3	-5	-3	-9	-1	-17	-2
-4	-1	-4	0	-8	-2	-21	-7
3	2	3	3	3	-1	19	-1
2	-1	2	-2	-4	-1	-13	-1
8	1	-3	-5	4	-2	16	2
-5	-3	-4	-3	5	-1	20	2
1	0	-1	-2	-6	-1	-19	-1
3	0	4	4	-7	0	-19	0
4	4	3	1	-7	1	-22	4
0	3	6	-1	-3	-2	-1	-3
-7	-6	-6	-4	-9	-2	-18	-4
2	0	3	2	9	0	21	-1
3	1	3	-1	-1	0	-8	-2
-2	1	-1	3	-6	-1	-18	1
6	2	0	-7	-11	-2	-19	0
-10	-2	-2	4	-8	-1	-24	-8
3	-1	0	-1	-2	0	-16	-3
7	2	-2	0	0	2	1	3
2	3	0	0	-6	1	-17	-1
2	3	-2	-1	-8	-3	-21	1
-8	-6	-2	-4	-2	-1	-8	-5
-2	-3	-2	-2	-11	-1	-29	0
-2	-4	1	-4	-4	-1	-6	1
-5	0	-3	-5	-13	-2	-33	-10
-2	1	1	-1	-11	2	-30	-4
-1	-1	2	3	4	2	0	2
-3	-4	1	-2	0	-2	-1	-1
-2	2	-2	-3	-6	0	-17	-2
-4	-3	-3	-2	1	-1	2	2
3	3	0	-3	-8	0	-19	1
-1	1	1	0	-7	-1	-22	-1
6	1	0	-6	-13	-1	-21	0
2	3	2	2	-6	0	-22	-4
0	0	-3	2	-6	-4	-21	-6
-3	-1	1	-2	2	-1	0	-4
-6	-1	4	2	4	0	8	2
-1	-2	0	-2	-10	-1	-22	-2
-2	-1	-1	1	9	1	16	-4
1	0	5	6	-6	1	-23	-1
0	-1	1	1	-8	-2	-15	1
5	5	8	6	-5	1	-21	1
-3	-2	-1	-3	-8	-1	-15	1
-5	0	-3	-3	-8	0	-22	-2
1	-2	1	-2	-10	0	-24	1
-1	-1	0	3	-2	0	-7	-2
-1	0	-1	-1	-9	-1	-25	-1
0	2	1	4	3	1	3	3
2	2	3	3	12	0	26	-2
-1	-1	2	6	-8	3	-24	4
-1	-2	-2	-2	-9	-1	-19	-2
-16	-7	0	6	1	0	-14	-7
-5	-3	-3	-6	-7	-3	-18	-1
0	-1	-5	-2	-4	-2	-10	1
3	4	1	2	-5	-1	-13	0
-1	0	7	7	-3	-3	-13	0
-2	1	0	1	-8	-1	-21	-5
-1	-1	-2	-6	-1	-2	5	0
-3	0	1	-1	-5	1	-25	-1
2	0	-1	-1	-8	-3	-17	1
-1	-5	-2	2	0	1	-6	1
9	3	-6	-16	-19	-5	-25	6
-2	3	2	0	-8	-1	-26	-1
-6	-5	-6	-6	-9	-3	-16	-4
7	1	-4	-3	0	-2	4	0
-5	-1	-1	-1	-6	1	-16	-2
-3	-1	2	2	-7	-1	-18	-8
1	0	0	-1	-10	-1	-31	0
2	0	4	4	1	1	-7	0
-12	-4	0	1	-5	2	-34	-3
-6	-4	-1	-2	10	-1	16	-5
1	3	1	8	6	1	10	0
7	4	3	15	-8	0	-25	0
11	6	2	-43	-18	-2	-25	6
3	0	0	46	-10	-1	-23	4
-9	-7	-6	-44	-8	0	-29	-4
11	7	-3	-27	-8	-1	-21	8
12	6	6	15	-10	-3	-10	6
-9	-6	-7	-11	-1	-1	-23	-5
11	7	7	6	-13	-1	-14	3
4	1	8	4	-8	-2	-14	0
4	0	-4	-4	4	0	-4	3
5	5	9	3	-29	0	-69	-2
5	5	6	1	-33	-5	-77	3
0	1	6	1	-11	3	-42	-1
1	0	-4	-4	-1	-3	-7	-1
-9	-5	-5	-4	-6	-3	-26	-3
-3	-2	3	0	-12	-3	-20	-2
-2	2	-2	-4	-1	0	-9	-2
16	5	3	-1	-9	-4	-11	0
-1	-1	-4	-4	-1	2	-2	3
-1	1	5	-1	-7	1	-31	1
-2	-1	4	-2	0	-1	-5	-1
-41	-16	5	-2	-3	-1	-31	-12
-6	-3	1	-2	2	-1	6	-6
-6	-4	-6	-2	12	0	22	-4
6	4	4	-2	-11	-2	-29	4
-1	-1	4	-2	-10	3	-34	1
8	3	4	-1	-10	-1	-26	2
-2	1	5	-2	-11	-2	-20	-5
4	1	-6	0	2	-1	-4	4
-2	-1	-6	-1	-4	0	-20	1
0	0	5	-4	-18	-3	-38	-2
-2	-1	10	-4	5	0	12	-7
6	2	6	-5	-12	-1	-20	2
6	5	8	-6	-11	-1	-29	5
-20	-14	-28	-8	-6	-3	-35	-6
-8	-10	-39	-4	-5	-1	-42	0
11	6	18	-4	-18	0	-15	1
-4	-3	-26	-17	2	-1	-30	1
-4	-4	-19	-49	-10	-6	-17	0
4	0	-6	-39	-6	1	-17	0
-16	-7	-6	-32	7	-2	3	-8
2	-1	-9	-29	-6	-1	-16	4
0	-2	-3	-15	-4	-3	-6	-2
6	6	-4	-14	0	0	-12	-9
-5	-4	-4	-12	-4	0	-9	-2
-1	-5	-9	-17	-5	-3	-10	0
-8	-7	-5	-22	-11	0	-15	0
-2	-2	-4	-13	-4	-1	-10	1
-7	-3	0	-1	-11	-1	-15	-5
2	4	0	-4	-5	-2	-25	-2
5	1	0	6	-7	-1	-20	1
0	0	-1	-11	-11	-3	-26	2
-3	-1	1	-1	1	-2	-1	-4
-6	0	-1	2	4	0	-1	-7
-5	-7	-3	-7	4	-2	3	1
-2	-4	-3	-3	-12	1	-33	1
-4	-3	-7	-9	0	-1	0	2
-3	-1	5	2	-11	1	-31	-1
-2	-1	-2	-7	-9	-2	-24	-4
-3	-3	-3	-2	-6	-2	-22	-2
-6	-4	1	-1	-10	-2	-20	2
-2	-4	-1	-1	7	0	15	-4
2	1	4	1	-7	1	-17	3
-4	-1	0	-1	6	-2	12	-4
6	1	-3	-1	-9	1	-20	1
2	1	1	1	-7	0	-17	0
-2	1	2	1	-7	2	-25	-2
3	0	2	5	-3	0	-14	2
3	3	5	5	-4	0	-25	0
0	0	4	-1	-9	-1	-12	0
3	1	1	2	-1	-1	-4	-1
0	1	-6	-4	-5	-2	-8	2
-18	-6	-6	-4	1	-3	-1	-5
2	-1	1	1	-7	-1	-18	1
1	-1	1	-1	-7	1	-17	1
-2	-3	-4	-3	3	-1	4	0
2	0	1	-2	-15	-1	-27	2
-4	0	-3	-1	-11	-2	-22	-2
9	2	2	0	-4	2	-7	2
-6	-5	-3	-5	-2	-2	3	-3
-7	0	5	4	-5	-1	-18	-5
1	0	-2	-5	-4	-1	0	-1
-3	-1	0	0	-7	-1	-17	-1
2	-1	0	-3	-13	-3	-20	0
0	-3	-4	-6	-7	-5	-14	-2
4	1	0	0	-11	0	-25	1
-3	-1	-1	-3	-11	-2	-15	0
1	0	2	0	-9	-2	-27	-1
3	1	-4	-2	6	0	19	3
-2	-1	1	2	-6	-1	-15	-1
0	0	-6	-4	-9	-3	-17	-2
6	2	1	0	-4	2	-5	1
-1	-4	-7	-6	1	-2	5	-2
-1	4	3	5	-2	1	-16	-3
0	-2	-6	-4	-3	-2	2	1
-3	-1	6	4	-5	0	-14	-4
0	-2	0	-2	-3	-1	0	0
4	0	2	0	-5	-1	-12	1
0	-2	-2	-2	-6	-1	-9	-1
-3	0	0	2	-5	-1	-14	-4
-2	-3	-1	-1	-6	-2	-8	-1
0	-2	-2	2	-4	1	-18	-3
-7	-2	-4	-2	-1	-1	-5	-3
-1	-3	-4	-8	-6	-2	-7	-1
-2	-2	-1	1	1	-4	-2	-4
2	1	3	3	-4	1	-21	0
-7	-6	-4	-8	-2	-2	3	-1
-5	-1	-1	-2	-17	-6	-24	-2
-3	-1	-2	-1	3	1	9	-2
5	6	7	9	5	1	2	1
-3	-1	1	1	-4	0	-13	-4
-2	-4	-2	-3	-8	-1	-17	2
2	-2	-2	-5	-5	0	-8	1
-8	-3	4	6	-7	-2	-18	-1
-1	-1	-1	-3	0	-1	-5	-4
0	0	-1	2	3	0	11	0
-3	-2	-1	-1	1	-1	1	-2
2	-1	2	5	9	1	17	0
-1	-2	-1	-2	-9	-2	-19	1
-1	0	1	3	-5	0	-17	2
0	0	3	4	-7	0	-20	-1
-4	-1	-2	-2	-8	-2	-17	-2
0	-1	-1	0	-5	0	-16	1
-5	-5	-3	-2	-7	0	-11	-2
-3	1	1	6	2	1	-1	-2
1	1	1	1	-6	-2	-17	-1
-1	4	5	1	-1	-3	-4	-3
0	-1	-1	-1	-11	-1	-21	-1
2	-2	-7	-6	-11	-1	-25	4
0	1	1	1	-6	-1	-24	-3
2	1	0	1	-3	1	-10	3
-1	-4	-2	-1	-4	0	-18	-1
-5	-2	4	-2	-1	-2	-9	-2
1	0	0	5	-1	-1	-8	1
0	-1	8	9	4	0	27	-5
-3	1	-5	-59	-13	-5	-14	1
15	12	17	26	-12	-2	-28	-2
-3	0	2	3	-6	-1	-39	-4
0	0	5	-1	-2	4	-16	-4
0	0	5	-1	-2	4	-16	-4
-3	-1	-5	-4	-9	-2	-18	-2
-2	1	3	-3	-4	-2	-7	1
-1	-1	-5	-2	0	2	-10	-2
0	-2	-1	-2	-7	-3	-16	1
0	1	3	0	-8	0	-22	1
4	2	-1	0	4	2	6	1
2	0	-2	-1	-7	-1	-17	4
1	-1	-3	-4	7	-2	5	0
-1	-2	-1	2	-10	-3	-32	-5
-2	-2	2	0	3	-1	8	1
-3	-1	2	0	-12	-2	-23	-5
2	-1	1	3	-3	2	-23	3
-5	0	2	3	-1	-2	-3	-3
-1	-3	-4	0	5	-2	15	3
1	2	-1	0	-11	-1	-29	0
4	1	-6	-6	-8	-2	-22	1
1	-1	-2	-2	-10	-1	-36	1
1	-2	0	-2	9	0	32	0
1	0	3	3	3	1	-2	3
-2	0	-4	-7	-11	-1	-26	-3
-1	-1	2	2	0	1	3	2
-1	-2	0	2	-2	0	-12	-3
-8	-4	-1	0	-13	-2	-32	-2
-2	-3	-4	-1	-3	0	-11	-1
2	-2	1	3	2	-3	-5	-2
-1	1	3	-1	-1	-1	-12	-5
-1	-1	3	2	-4	0	-16	-1
0	0	-1	-1	-1	-1	-5	-2
-1	1	0	0	1	-2	-2	-4
4	3	4	3	-6	0	-30	2
-2	-2	-1	-6	-2	-2	-3	0
1	0	-7	-9	-8	0	-25	3
0	-1	-2	0	2	-1	-5	2
1	-1	0	2	-11	0	-20	0
-4	-6	-4	-5	-15	-3	-26	-1
-1	-1	-3	-6	-9	-4	-13	-4
0	-4	-3	-7	-11	-3	-26	-3
1	-2	-5	1	-1	1	-14	0
-1	-3	-5	-7	-5	-2	-7	1
-1	-2	0	1	-9	-3	-21	0
-1	-2	0	1	-9	-3	-21	0
-5	-3	-2	-4	3	0	-2	-3
3	2	0	-2	6	0	12	-1
2	3	4	3	-8	0	-35	1
2	-1	3	4	1	3	-18	-1
1	-1	1	5	-4	0	-18	-1
-3	-2	-3	-1	-3	0	-19	1
1	0	0	0	-6	-1	-23	1
-3	0	4	4	-8	-2	-26	-3
-2	2	5	1	-2	0	-9	1
-5	0	-4	-3	11	-1	27	-7
1	-1	1	0	-2	1	-12	3
-1	-3	-5	-2	-14	0	-41	-1
0	-4	-3	-5	-5	-2	-9	-1
1	-2	0	-5	-13	-1	-29	3
-3	-2	-4	-4	-6	-2	-26	-4
-2	2	-1	-3	-4	0	-19	0
5	1	1	-1	-5	-1	-8	0
-1	-2	-1	-2	-10	-1	-28	1
1	1	0	0	-1	1	-6	3
2	1	1	1	-5	1	-23	2
-3	-1	-1	2	-11	-1	-33	-4
2	-1	1	-3	-4	1	-14	3
-3	-1	5	6	-9	-1	-29	-2
0	-3	-5	-9	-2	-2	4	0
-3	-2	-7	-6	1	-2	6	-4
-1	0	-1	-2	7	-1	16	1
2	0	-5	-7	-10	-2	-24	3
2	1	-2	-4	-10	-2	-22	3
0	0	1	-3	-11	-3	-33	0
0	1	0	-3	-9	-3	-25	-2
0	2	0	0	-5	-1	-16	1
-2	-2	0	-5	-9	0	-16	2
-4	-1	-3	-4	4	-1	13	-1
-3	-3	-2	-3	11	-1	26	0
0	1	1	1	7	-3	8	-1
-4	0	1	-2	15	1	31	-4
-2	-2	-2	-2	7	1	7	-1
-4	-2	0	-1	-9	-3	-29	-4
-3	-3	-1	-3	-10	-3	-31	-2
-6	-1	-3	0	-12	-1	-34	-1
2	-2	-4	-6	-11	-3	-24	3
1	-3	1	0	-5	-1	-22	2
2	0	-4	-3	-8	-3	-15	-2
2	2	6	6	2	1	-4	1
2	-1	3	0	-5	0	-17	0
-1	-2	-6	-5	-9	-2	-25	0
2	-3	-7	-7	-10	-3	-28	-4
-4	0	-1	-1	0	-2	1	-1
-2	-3	-6	-5	1	-4	0	-2
-1	1	-4	-3	-2	-1	-3	0
1	1	0	2	3	-1	2	-1
-2	-3	1	-2	-12	-1	-28	1
2	-3	-1	-3	-16	-3	-30	2
2	-3	-1	-3	-16	-3	-30	2
-7	-4	0	-2	-13	-1	-37	-4
3	1	1	6	-5	2	-31	3
-1	-1	-2	-5	-12	0	-34	-1
-5	-6	-8	-9	4	-4	13	-3
-2	-1	-1	-1	-12	-1	-37	-3
1	3	0	0	-8	-2	-25	-1
1	3	0	0	-8	-2	-25	-1
-1	-1	-2	-3	-5	-3	-12	0
-2	0	-5	-6	10	-3	24	-4
15	7	1	-4	-20	-2	-36	2
5	3	3	1	-7	1	-20	1
-2	1	1	0	-14	-2	-28	-1
-1	-1	1	-2	-1	-2	-4	1
4	2	6	5	-1	6	1	3
6	5	7	-2	-10	0	-13	-3
-3	-4	-3	2	1	0	5	-2
-4	-3	1	5	4	3	-10	-2
12	6	-1	-5	-12	-3	-20	3
-2	-2	-2	-2	-21	-6	-35	2
2	0	0	-1	-5	2	-5	1
-10	-2	3	3	-14	-1	-34	-3
-3	-4	-2	0	-2	2	1	-4
16	7	1	-4	-15	-1	-21	6
-4	0	3	5	-2	3	-16	3
-4	-2	0	-4	-9	-2	-19	-2
10	6	1	-6	-13	-2	-20	2
1	4	3	2	3	-5	-7	1
-6	-3	-3	1	4	1	-6	-6
2	1	-1	-2	-4	0	-8	2
0	-1	0	-2	-8	-1	-17	1
5	-2	-2	-2	7	-1	24	3
-7	-1	2	1	-5	2	-16	-3
0	-1	-3	-1	3	-1	3	-1
-1	0	3	1	-8	0	-26	-1
-6	-1	0	-3	-13	-4	-30	-2
5	2	-4	-6	1	-3	11	-2
6	-2	-1	0	-4	0	3	3
-7	-3	-3	-8	-15	-3	-33	-5
-7	-4	-3	3	-4	1	-18	-4
-4	-3	-1	0	-7	0	-25	-1
2	-1	-9	-12	-2	-2	10	2
2	-1	-9	-12	-2	-2	10	2
0	0	-3	-3	-12	-4	-25	0
1	0	3	3	3	-2	12	1
-5	-1	5	8	1	0	-8	-4
-3	3	11	9	-3	1	-24	-2
-3	3	11	9	-3	1	-24	-2
1	0	-2	-4	20	-4	43	-1
1	0	-2	-4	20	-4	43	-1
-4	-3	-2	-2	-5	-1	-6	-7
-2	-1	-7	-9	6	-3	11	-4
3	3	-1	-5	-10	-1	0	3
3	3	-1	-5	-10	-1	0	3
-1	0	-5	-5	-19	-2	-31	-1
-5	-4	-4	-7	-11	-4	-1	-5
1	3	2	3	-9	-3	-28	2
3	2	1	0	-3	0	0	1
2	1	-1	3	-13	0	-36	0
2	1	-2	-1	-7	1	-14	-2
-4	-5	-3	-5	-28	-2	-68	-3
-4	0	5	-2	-11	-2	-21	3
-3	-1	-1	-2	-8	-2	-25	-3
-1	-4	-5	-6	-8	0	-19	1
-1	-3	-6	-2	-2	1	-4	4
-5	1	5	11	17	1	30	-2
5	6	6	2	-5	1	-23	1
2	0	-3	-5	-8	-1	-10	0
-5	-5	-2	-5	-3	0	-7	-2
-1	-3	-4	1	-12	-3	-27	-2
-5	-8	-3	2	15	-1	32	0
2	-5	-3	-4	-8	1	-20	-2
-4	-1	1	4	2	1	6	-7
0	-3	0	3	-9	3	-20	1
-11	-3	-5	-7	-6	-1	0	2
-1	-2	-1	2	-7	-5	-28	-4
3	-2	1	0	-11	-2	-19	2
-2	0	3	4	5	2	1	-3
-3	2	5	7	-3	1	-15	-2
19	11	-1	-5	1	0	0	-1
15	5	2	3	-6	2	-20	3
13	-2	-4	-5	-4	0	-14	3
-13	-5	2	3	-2	2	-19	-7
14	8	4	-1	-5	-1	-18	1
5	1	2	5	6	2	11	-1
0	-5	-9	-5	1	0	1	-1
2	2	3	-1	1	4	-10	1
2	-1	1	-4	-10	1	-9	-3
-5	-3	0	-5	-22	-6	-29	-1
-7	-1	-2	-1	-6	0	-19	2
1	4	2	0	4	-1	10	-7
5	2	-1	0	-2	2	-1	2
-8	-4	0	1	-3	1	-8	-1
1	-3	-6	-3	4	-1	13	2
2	-2	-1	-3	1	-2	-1	1
3	-3	4	6	-8	-1	-33	3
1	-1	-5	-2	6	0	14	-2
1	4	1	0	7	-1	14	-1
-2	-3	0	4	-3	2	-28	1
-16	-12	-4	-6	-17	-1	-36	-6
2	-1	-1	0	-5	1	-16	0
8	2	0	5	3	2	-19	4
-3	-3	-2	-5	-9	-2	-10	-2
-9	1	-4	-1	-5	-2	-28	-7
-3	-3	-1	-1	-11	-2	-27	-1
-4	-2	-1	-4	-4	0	-23	0
1	1	6	12	9	3	1	-1
-4	-4	-4	-10	-16	-3	-25	-2
3	0	1	3	-6	-2	-26	-1
-3	0	0	6	4	3	-3	-4
3	1	-1	-3	-16	-1	-31	2
-1	-3	-4	-4	-2	-5	-7	-3
0	2	2	1	-17	0	-43	-1
-5	-6	-5	-8	-18	-4	-36	-4
-2	-1	2	6	-1	0	-10	1
-13	-9	-10	-11	-20	-2	-37	-7
-3	-5	-2	1	3	1	12	1
-2	-1	-3	-8	-4	-2	0	2
-4	2	5	3	-5	-2	-24	-3
-4	-5	-2	-1	-3	0	-2	-4
2	4	6	7	-1	1	-23	-2
0	-2	-1	-1	0	1	-10	2
-1	0	0	-3	-3	2	-12	1
-1	-2	-2	-5	-7	-1	-13	2
-2	-1	-4	-4	-5	1	-16	-1
-6	-3	1	-1	-7	-2	-15	-2
3	5	9	10	-4	0	-34	0
1	2	-1	-4	-7	0	-25	-1
-3	-4	0	1	9	-3	24	1
-5	-3	0	0	11	-1	29	1
-5	-2	0	1	-12	-3	-33	-3
1	0	-2	-2	-6	3	-24	0
2	-2	-7	-8	-13	-2	-27	-1
5	-1	-7	-9	4	-1	27	4
-2	-4	5	8	-1	0	-23	0
-2	-2	-5	-5	-16	-2	-38	0
-2	-2	1	0	-10	-4	-27	-1
-2	1	2	-2	-8	-1	-22	-1
3	1	0	3	-4	4	-32	1
1	-2	-5	-3	-7	-4	-21	2
-2	-3	-1	1	-6	-3	-22	0
5	3	2	2	8	1	2	4
-4	-4	-5	-6	-11	-4	-29	-3
-2	3	2	4	-2	2	1	-5
5	1	0	0	-14	0	-37	5
0	0	-2	-1	-10	-1	-37	0
1	4	10	14	-5	2	-41	2
-2	1	-5	-8	-8	0	-23	-2
-1	2	-1	3	0	-2	-11	0
-4	-5	-3	-11	-16	-4	-30	-1
8	7	4	2	-7	2	-28	-1
1	-3	-2	-6	0	-2	0	5
-3	-1	2	4	-6	-2	-22	-3
-4	0	1	2	2	-1	-7	-4
-2	-6	-4	-1	3	-4	4	1
-4	-1	0	-3	-10	-2	-26	-6
-2	-1	-4	-1	1	0	-4	-5
4	3	0	-1	-6	2	-15	2
0	1	-2	-2	-5	-2	-19	0
-7	-2	1	4	7	0	1	-3
-2	-2	0	-1	6	-2	16	-3
-3	-4	0	0	-7	0	-24	-2
-6	-4	-5	-9	0	-3	8	-2
1	-1	-2	-1	-8	0	-31	-1
-6	-2	-2	-1	7	3	19	0
-2	-2	-1	-3	-6	-1	-6	0
-3	-1	3	10	-2	-1	-18	0
8	6	1	-2	-10	0	-28	-1
-4	-1	-2	0	-7	1	-24	-1
-5	1	2	4	3	-1	2	-2
3	2	1	1	-8	1	-22	2
-1	0	-1	-1	-9	-3	-27	-4
-1	-2	-1	-2	-15	-4	-37	-1
0	0	0	-3	-11	0	-30	1
3	0	-1	-3	-4	-1	-6	2
1	1	0	-7	-3	-1	-4	-4
0	-3	-5	-4	-4	-2	-15	-1
-1	-1	0	0	1	-1	-12	-5
2	-1	-2	-5	-12	0	-31	2
-1	1	0	-1	-4	0	-15	-1
2	0	0	0	-4	-1	-16	0
-1	0	-4	-3	-9	-5	-19	-4
1	-2	-4	-8	-12	-1	-8	-2
4	-2	-6	-4	-2	-2	-7	0
-1	2	3	0	-3	2	-21	-1
1	3	3	0	-3	-1	-6	0
5	1	0	-4	-4	6	-27	3
2	-3	-7	-1	-15	-4	-27	3
-2	-3	-6	-3	4	-1	10	-1
-6	-1	3	-1	-12	-3	-20	-5
-7	-4	-7	-11	-14	-6	-27	-5
-2	0	2	6	1	4	-13	-1
2	3	-2	1	1	-1	-6	-1
2	3	-2	1	1	-1	-6	-1
6	5	1	2	-16	-1	-31	-3
-2	-2	1	0	1	-2	-8	-1
4	1	0	6	-8	1	-35	1
2	1	-1	2	-9	3	-27	2
-5	-5	-2	-4	-8	-1	-24	-4
2	2	5	1	7	0	4	1
-5	0	4	-1	-4	-1	-20	-11
-1	-2	-4	-8	-9	-3	-16	1
-2	-2	5	1	-5	-1	-13	1
2	0	0	2	-5	0	-22	-4
2	5	-3	-6	-6	-2	-7	0
-2	-6	-2	-3	-13	0	-31	0
5	0	-8	-9	-11	-4	-27	1
-1	-3	-2	-3	-17	-4	-30	-5
4	4	5	3	0	2	1	1
8	4	6	7	-2	5	-28	1
8	4	1	3	4	0	9	1
12	2	-1	-1	-2	4	-12	4
-7	-6	-2	-4	-7	-1	9	0
6	-1	1	0	3	-1	2	1
-8	-8	-6	-8	-17	-8	-19	-8
2	-3	2	-1	-8	-2	-19	-2
5	6	4	0	-11	0	-25	1
-12	-2	3	3	4	-1	13	-6
1	4	4	2	-7	-1	-24	-2
-2	-4	-8	-6	12	1	14	3
5	3	-2	2	-2	-1	-6	-1
3	2	5	8	6	0	-2	-3
-15	-8	-4	-9	-13	-7	-16	-11
-5	-3	-2	-8	-14	-2	-22	0
5	2	6	6	0	2	-27	3
5	4	1	-5	-20	2	-46	2
4	2	-4	-2	-2	-3	-13	-3
5	0	0	3	-7	-1	-14	2
-2	-1	-3	-7	-4	-5	5	-2
-9	-8	-6	-1	-12	-1	-16	-6
-6	-4	-9	-10	-12	-2	-20	0
-10	-2	1	3	-4	1	-18	-4
1	-2	-1	-1	-4	-4	-3	0
4	1	0	0	-11	-2	-28	-1
-2	-1	1	0	-5	-2	-9	0
-3	-2	-3	-3	3	-2	10	-1
-3	-2	1	1	-4	-1	-10	0
2	3	8	12	-2	3	-19	-2
0	-2	-6	-8	1	-3	6	-1
0	-2	-6	-8	1	-3	6	-1
0	-2	-1	-6	-21	-1	-30	-1
-6	-2	2	-8	-6	-2	-12	-1
-3	-3	-2	0	-3	-1	-1	-4
-4	-2	-1	-5	-13	-3	-14	-2
-8	1	2	2	-5	1	-15	-6
1	2	3	9	-3	1	-13	1
-5	-4	-4	-1	-3	2	-11	0
-1	-3	-4	3	11	-1	32	2
1	4	6	5	-3	0	-16	0
1	-3	-4	-9	-15	-3	-15	1
1	-3	-4	-9	-15	-3	-15	1
-1	2	2	2	-17	-2	-34	0
1	-1	10	13	-2	2	-23	1
-1	-3	-10	-12	3	-3	31	-4
-2	3	0	2	-2	0	-12	0
-2	-3	-3	-5	-4	-2	-2	0
-1	3	1	1	-2	0	-11	-1
-2	-4	-6	-10	-16	-2	-29	-3
5	7	8	6	9	2	2	3
-1	-5	-4	-7	-13	-2	-16	-3
2	0	1	-1	-6	1	-22	2
-4	-3	2	2	-9	1	-26	-4
-1	2	1	2	-7	0	-22	-2
3	3	-2	-2	-4	0	-18	2
0	-1	4	8	2	0	-8	1
-1	-3	-1	0	-11	-3	-29	0
1	-1	0	-2	-4	0	-8	2
-5	-5	-1	-4	-3	-3	-1	-5
2	3	4	5	1	0	-7	1
2	-2	-2	0	-9	-1	-25	-1
0	0	1	0	-5	-2	-12	-1
1	1	-1	3	-7	1	-23	1
-1	-2	-2	0	0	0	7	-3
1	3	-1	0	2	3	-13	-1
1	-1	0	3	-8	-2	-24	1
2	3	6	5	-2	1	-24	-1
-2	-2	-2	-1	-9	-1	-26	-2
4	2	3	0	-9	0	-32	1
-2	-3	-2	-2	-9	-1	-27	-3
-3	-1	0	-1	-10	-1	-27	-1
0	1	0	0	-12	0	-32	-1
2	-2	-3	-2	5	-2	14	3
1	-1	0	-1	-2	0	-8	-1
0	0	0	-2	-2	-1	-11	-3
1	-2	-2	3	1	0	-16	-3
-2	0	2	2	-6	-2	-16	0
-2	0	4	6	-5	0	-27	-5
-1	1	-2	2	-2	1	-19	-1
-2	-1	0	0	-13	-1	-37	-2
0	1	1	5	-1	0	-19	-1
3	2	3	4	0	-1	-19	1
-3	-1	-4	-1	1	1	-2	-1
-2	-1	-2	-5	-13	-3	-30	0
0	0	1	2	0	1	-5	3
4	1	7	7	-9	0	-28	1
-3	-1	-2	-3	-7	-2	-13	-3
3	-1	0	2	1	-2	-4	3
1	0	-2	-1	6	2	-1	3
-2	0	0	1	0	1	-13	-1
-6	-4	-5	-4	-3	-3	-15	-3
2	0	3	1	-6	-1	-26	2
-3	-5	-4	-3	-7	-1	-13	2
-3	-5	-4	-3	-7	-1	-13	2
-2	-3	-5	-8	-18	-4	-31	0
-3	-1	3	-1	-12	1	-36	-3
1	0	1	-1	3	-2	8	-1
2	2	1	3	8	0	6	0
0	-2	-4	-7	12	-2	32	-1
-2	-2	-6	-11	3	-2	11	-3
-2	-4	-8	-10	-15	-2	-37	-1
0	2	0	7	-5	-2	-23	-2
-3	0	2	-2	-14	-2	-31	0
-1	0	-1	-1	-9	-1	-22	0
1	0	-2	-5	-11	0	-34	1
1	-1	-2	-2	-8	-2	-26	1
-2	0	1	1	-1	0	-11	-2
-1	2	9	7	-4	2	-29	-1
-2	-3	-6	-6	4	-1	-14	0
-1	0	0	6	-7	-1	-29	-3
-2	0	4	5	-6	0	-34	-6
0	-2	-3	-6	-8	-3	-18	0
5	1	4	6	4	-1	-6	-1
5	1	4	6	4	-1	-6	-1
-1	-2	-2	-8	-4	-3	-8	2
3	2	9	13	5	3	-11	1
0	-3	-4	-3	-9	-1	-27	0
-6	-2	-4	-4	-6	-3	-27	-4
1	1	2	1	-16	-2	-40	4
-2	-4	-2	-1	-4	0	-23	0
0	1	3	3	-5	-1	-18	1
3	1	4	5	-9	-1	-33	1
1	0	-1	-2	0	-1	-6	1
-1	0	1	-1	1	-2	-8	0
3	2	-1	-3	-9	0	-26	0
0	0	-1	0	4	-2	-8	1
-3	-2	3	3	4	-1	10	-3
-11	-4	-3	-3	-17	-3	-37	-13
5	0	0	-2	5	1	12	5
-3	-2	-1	0	-7	-1	-21	-2
-1	-3	-1	-3	3	-2	14	-3
-2	0	-1	-1	-16	-2	-33	-2
3	1	0	-2	-7	0	-24	2
2	2	0	-2	-11	0	-29	2
-1	-1	-2	-2	-3	0	-14	0
0	-1	-2	-2	-8	-3	-25	-2
-1	-2	0	0	-11	0	-24	-1
-1	1	0	2	8	1	8	0
0	0	-2	-1	-9	0	-23	0
-1	-4	-3	-1	-7	-2	-21	2
-2	-3	-7	-6	3	-2	-1	0
-2	-2	2	0	-12	-2	-26	-1
-1	1	1	1	-5	1	-27	-1
1	-1	0	-1	-8	-1	-25	1
1	-2	-3	-3	0	-2	-9	1
-3	-2	-2	-3	-8	-3	-17	-3
-4	-1	-2	-3	0	-1	-14	-5
-1	1	1	1	-5	0	-12	-1
2	1	2	4	4	0	-12	0
-2	-3	0	2	-10	-1	-24	-4
-1	-2	0	4	-5	1	-21	2
0	0	-3	-3	-10	-1	-28	-3
-2	-1	-2	3	0	0	-2	0
0	0	0	-1	-5	-1	-18	1
1	-1	3	6	5	0	3	0
1	0	-1	-1	-5	-3	-12	-1
-5	-1	-4	-2	1	-1	3	-2
1	1	0	-2	0	1	-5	2
0	-2	-1	-2	-9	-1	-31	0
-3	-2	-3	-1	-6	-1	-27	-1
-3	-3	-2	-2	1	-2	2	0
0	-1	-4	0	-2	-2	-13	1
1	-2	-1	3	5	-1	3	-3
2	1	-2	-4	8	0	16	1
2	4	3	6	6	1	-3	-1
1	0	-1	-1	-16	-1	-31	2
0	2	3	4	-11	-1	-35	0
-1	-2	-2	-2	-5	-3	-18	-1
0	1	-1	-1	-8	-1	-27	0
1	0	-2	1	-6	-1	-27	0
-1	-2	1	0	4	-1	10	-2
1	2	7	6	-2	2	-29	0
0	-1	0	3	7	1	9	-2
-1	0	0	-5	-1	1	-5	0
1	-1	-2	-3	-5	-3	-11	1
0	1	3	5	-5	-1	-25	-2
1	3	2	2	-1	0	-11	1
2	0	-2	2	-3	-1	-14	-1
-3	-3	-3	-2	-12	-1	-35	0
0	0	-1	-3	-12	0	-26	-2
-2	-5	-3	-3	-4	-2	-3	0
-6	-7	-8	-10	-8	-4	-3	-2
-7	-8	-4	-1	-7	-2	-28	-4
1	-2	2	1	-3	0	-16	0
-4	-1	-1	2	5	0	6	0
1	-2	-2	-2	-12	0	-16	2
-8	-3	-1	2	-3	2	-17	-1
-2	0	-1	1	2	2	-5	-3
1	-2	-3	-5	-16	-1	-20	1
-2	2	2	4	-8	0	-20	0
-1	0	1	2	-10	0	-19	1
0	1	0	-3	-13	-1	-16	-1
2	2	1	4	-10	-1	-17	1
0	-1	0	-2	-11	-2	-20	0
1	0	-1	-4	-11	-2	-29	0
0	-2	1	2	12	-1	27	-2
1	-2	-1	-3	-15	-1	-31	2
-1	0	2	0	13	-1	26	-3
2	3	-1	3	-7	-1	-29	1
-3	-3	-3	-6	10	-1	42	0
0	1	-1	-2	-6	0	-26	0
0	0	3	2	-10	-3	-20	0
1	2	3	1	-4	-1	-11	1
2	-1	-8	-9	-5	-1	-7	1
-4	-2	4	7	4	-1	7	-6
3	-1	-2	0	0	1	1	-1
-7	-4	-5	-7	2	-5	11	-5
0	-1	0	-1	-6	-1	-7	-1
5	0	0	-1	0	1	5	2
13	5	2	-1	-5	1	-21	2
0	0	1	-2	-6	-1	-3	3
-4	-1	3	3	-7	1	-20	-4
0	0	1	1	-8	-1	-21	-1
-2	2	4	4	-1	-1	0	-5
-6	-1	-3	-6	-5	-4	4	-1
3	2	2	4	0	3	-7	2
2	-1	-4	-2	-3	-1	9	1
-1	-2	-1	-2	-8	-1	-22	0
0	-1	2	-3	-33	-2	-65	0
0	-2	1	3	-19	-6	-58	-5
1	-1	1	0	-7	-2	-12	4
2	3	-1	-1	5	0	18	0
8	5	0	2	-2	-2	-14	-1
-5	-4	-1	-1	6	0	25	-2
3	3	0	-4	7	-1	16	-3
2	0	1	2	-1	-1	-1	-2
-4	-2	0	1	-2	-1	-2	-2
0	1	5	6	-8	-1	-42	2
5	4	1	1	3	-1	5	-3
-4	-5	-2	0	-3	0	-7	4
4	-1	0	1	1	2	3	-3
-6	-4	-3	-2	-12	-1	-17	2
-2	-2	-5	-2	0	-2	13	1
-2	-4	2	-4	-14	2	-25	1
11	3	2	3	0	2	0	1
-7	-3	3	3	2	-1	-6	-1
0	3	0	0	-10	-3	-21	-3
-6	-4	-5	1	20	1	15	-4
-10	0	-1	0	12	0	20	-9
-1	-3	2	8	-9	-2	-25	-1
9	3	-2	-5	-3	-1	-14	2
6	0	-4	-5	-2	0	-7	-3
-2	0	-1	1	4	3	-16	1
3	0	4	2	-10	-1	-23	3
-12	-4	1	-8	-5	-2	-3	-3
-1	0	-2	2	-6	-3	-12	0
3	0	-1	0	0	-1	-1	1
-6	-5	-3	1	0	-2	0	-6
3	0	4	8	0	-1	-23	0
-4	-4	-5	-5	2	-2	16	0
-7	-3	3	2	-15	-2	-47	-5
3	2	1	2	-12	-2	-32	2
-1	1	3	4	-9	0	-25	-1
-1	-2	-5	-7	0	-1	-2	1
-4	-6	0	2	7	2	14	1
1	2	1	-1	-9	-1	-27	-1
3	2	2	2	-9	-1	-30	4
-2	-2	-4	-6	-2	1	0	-2
0	3	-2	0	9	0	23	2
-1	-3	-1	-3	-3	1	-11	0
0	-4	-4	-1	-6	1	-25	0
6	3	5	3	-2	-1	-14	4
4	2	0	0	-2	0	-12	2
2	-2	-5	-11	-4	-2	-4	-1
-1	3	-2	3	-2	4	-18	-2
-1	-1	-2	-2	-13	-3	-34	0
-2	-2	-3	1	-6	-1	-17	0
4	-3	-4	-5	-13	-2	-30	-1
1	5	7	3	-5	-1	-14	1
-1	-1	2	3	-10	0	-40	-1
-3	-4	-1	-2	-1	0	-7	-2
-1	-2	-4	-5	-12	-5	-20	-1
0	0	2	3	6	0	6	-1
-1	0	-1	1	-13	1	-44	-1
0	1	0	0	-5	-3	-25	0
3	0	-1	-4	-6	1	-23	-4
-3	1	6	7	-2	1	-15	-2
1	1	0	-1	2	0	3	0
0	0	5	9	6	1	3	-1
-11	-1	3	1	-6	-1	-26	-9
4	0	-3	-3	5	-1	12	2
2	-4	-4	-4	-2	2	-6	3
0	1	0	2	-6	-1	-23	-1
3	4	9	9	-2	0	-25	2
-2	0	-1	-1	-7	-1	-32	-4
6	8	7	3	-1	4	-35	-6
-4	-3	0	2	9	-1	25	-2
-2	2	0	0	0	0	-5	-2
0	-1	2	2	-11	0	-34	0
8	5	4	-1	1	-1	1	3
1	-5	-2	-4	-4	2	-18	2
1	3	2	3	10	0	8	-1
0	-4	-5	-6	-6	-4	-15	-1
-4	0	3	4	-4	1	-26	-7
0	0	0	-5	-13	-1	-34	-1
-3	-3	-6	-8	-11	-2	-29	-3
-2	-4	-1	-3	-7	-3	-22	1
4	-1	-3	0	2	0	6	-2
-5	-1	3	5	-2	0	-21	-5
-2	0	1	-2	-9	-4	-29	-2
1	-2	-3	-5	-6	-2	-27	1
2	0	2	1	-1	2	-17	0
1	-2	0	-3	0	1	-6	1
-7	-3	-1	2	-6	-1	-25	-3
-4	0	-3	-3	-11	-3	-38	-6
2	0	0	6	-10	-1	-37	4
-2	0	-5	-5	-6	-3	-24	-1
-1	0	-2	-1	-7	0	-32	0
14	4	-3	-14	9	-1	47	5
7	4	-4	-4	-10	-1	-25	2
-2	0	4	3	-1	1	-9	-1
1	0	1	1	10	2	12	1
-4	0	1	-2	-10	-1	-26	-5
-3	-1	-3	0	-3	-2	-12	0
-2	0	-3	-2	0	-1	5	-2
6	0	3	6	4	3	-9	6
4	1	0	-3	-11	-3	-22	1
5	2	2	5	-1	1	-12	2
1	0	-1	-6	-17	0	-39	-1
0	-1	-2	-1	-3	-2	-13	-1
-7	-3	4	0	-14	-1	-32	-5
-2	1	-2	-3	-7	-1	-19	-3
-3	-1	0	3	-10	0	-35	-1
1	0	0	3	-10	0	-36	1
-2	-1	-2	1	-15	-2	-46	-1
-4	-3	-3	-6	-11	-3	-18	-3
0	-1	1	-1	-13	1	-26	1
-4	-2	-2	1	-6	0	-17	-2
-1	-1	0	1	-1	0	-15	-2
1	1	-3	-1	-6	-4	-19	1
0	-2	-4	-8	-6	-2	-3	1
-4	-3	-3	-2	-6	-3	-1	0
0	-2	-1	-1	-11	0	-28	0
2	-2	-3	-3	-9	-1	-12	2
-2	0	0	1	0	0	-7	-3
3	1	-1	-2	-1	2	-18	-1
-2	2	1	-5	-7	-1	-15	-1
5	4	-4	0	-1	3	-23	-1
5	2	-1	-1	1	1	-18	4
2	-2	-8	-11	2	-1	5	2
-1	-5	-3	-7	3	-5	4	-2
-7	-3	-2	-5	-14	-3	-25	-2
-5	-1	-2	0	-8	-1	-20	0
3	3	3	4	-11	-3	-26	-1
1	-1	0	2	-5	1	-24	-1
-5	-2	0	0	0	1	-9	1
-4	2	1	3	-6	0	-22	-4
-3	-5	-4	-2	6	1	3	1
3	-5	-5	1	-6	3	-22	1
-5	-3	-4	-3	6	0	11	0
1	1	8	5	-5	0	-22	-4
7	4	-2	1	-2	-1	-10	1
-8	-3	-2	-5	-12	-2	-27	-2
0	3	5	7	0	3	-14	-1
0	5	4	-3	-6	-7	-16	-1
-4	-4	2	6	-3	0	-25	-1
2	4	3	2	1	1	-3	-1
-2	-4	-2	-3	-6	-4	-17	0
-2	-3	-1	0	3	2	-10	0
-3	-2	3	6	-9	-3	-30	1
-3	-4	-4	-6	-7	-2	-9	1
2	1	4	-1	-7	-1	-22	-4
-3	-1	0	1	4	1	3	-2
7	2	2	2	-2	-3	-13	0
2	1	4	5	0	2	-18	2
-1	1	0	-1	-13	-1	-16	1
4	3	2	6	8	0	7	0
1	-2	-2	-2	-15	0	-20	-2
-1	-1	2	4	-8	3	-20	2
-1	0	0	0	-8	-2	-29	-1
0	0	0	5	-16	-3	-24	-3
-4	-2	-7	-4	1	-2	-1	-3
0	0	4	3	-15	1	-23	1
-2	-1	-1	1	6	0	5	-2
3	3	1	-4	-13	0	-18	1
-2	1	2	-6	-10	-2	-18	-4
-3	-1	-2	-2	-5	0	-25	-1
0	-1	-2	-2	-4	-2	-15	0
-2	1	3	5	-7	2	-21	-1
-3	-4	-2	-8	-8	-2	-19	-2
1	-1	-3	-7	5	-3	23	4
3	3	6	6	-2	1	-19	-2
0	1	2	-1	2	1	11	-3
-1	-2	-2	2	-9	-2	-23	1
0	1	-2	-4	2	0	10	-2
0	0	-2	0	-14	-1	-28	0
-1	0	4	3	-10	0	-23	-2
0	0	1	-3	-8	-3	-14	-1
-4	0	3	2	-4	-2	-9	-3
-1	2	11	12	2	1	-17	-4
0	-2	-4	-7	-4	-2	4	-1
0	1	5	1	-10	-1	-27	-1
-1	-1	-2	-2	-3	0	-11	0
-1	-1	-2	-2	-3	0	-11	0
-1	-2	0	2	0	1	-11	0
-6	-1	0	0	-3	-2	-22	-8
1	0	-1	-4	-9	-2	-24	1
1	-2	-1	-1	-12	-2	-35	1
0	1	-1	-2	-11	-3	-12	1
0	-1	-1	-2	-8	1	2	2
0	0	2	-1	-10	-1	-14	-3
3	0	1	-1	-8	-1	-28	-1
-1	0	1	2	-1	3	-3	-4
-1	-1	-1	1	-10	-2	-16	-3
2	1	1	0	1	0	-2	0
0	-1	0	1	-10	-2	-13	1
-1	0	1	-3	-11	-1	-11	0
-3	-1	3	3	-4	2	-11	-2
-3	-1	3	3	-4	2	-11	-2
-4	1	0	-1	-9	0	-20	-1
-4	1	0	-1	-9	0	-20	-1
-3	-3	-4	-3	6	-1	7	-2
2	0	4	5	1	3	-12	1
0	-3	-3	-4	6	-3	17	1
-1	-4	-6	-3	3	-2	15	1
-1	-1	2	4	0	-1	1	-1
-2	-2	-3	0	10	-1	25	1
-1	0	2	1	8	-2	24	0
-4	-1	0	0	-4	1	-20	-4
-3	-1	-2	-1	-18	-2	-27	-4
-17	-6	1	0	-11	-2	-15	3
-1	-1	-2	-2	-7	0	-23	0
-7	-2	-1	1	3	-1	8	-6
4	1	2	1	7	0	12	-2
3	-2	-5	-4	1	0	-4	3
6	1	0	0	-4	0	-19	0
2	-2	-4	0	-2	-2	-5	2
-2	-1	-1	-1	-11	0	-26	-4
0	1	3	0	-4	0	-11	2
4	2	6	3	-5	1	-23	4
-2	-1	3	0	-2	-2	1	-2
-2	1	2	0	-7	0	-24	0
2	1	1	2	0	-1	2	-1
0	1	5	2	2	2	-14	0
-3	-4	-3	-3	3	1	13	0
-4	-5	-5	-3	-11	-4	-31	-2
2	-1	-2	-2	-6	1	-16	-1
-1	1	1	0	-5	1	-22	-2
2	-1	-1	-3	-6	1	-7	4
-3	-3	-5	-6	-1	-3	13	-1
-3	-1	1	3	0	1	-3	-1
-5	-2	-2	-2	4	-1	19	-6
6	6	7	3	-4	1	-24	3
-10	-4	-4	-2	2	-1	19	-6
3	-2	-1	-2	-6	1	-31	1
1	-1	-3	-2	-7	1	-14	4
1	1	0	1	-10	-3	-25	1
-1	-2	0	-1	-8	-2	-4	-1
4	3	-1	-2	1	-1	17	4
4	2	0	1	0	-1	-12	1
-1	-1	2	2	6	2	12	0
2	1	3	2	-5	1	-21	-1
0	-1	-3	-3	8	0	30	-1
-1	-4	-1	-3	-9	-2	-34	-1
0	-1	-1	-3	-13	-1	-36	0
5	2	1	0	-7	-1	-28	1
-4	-2	-5	-7	-9	-1	-15	-4
0	-3	-3	-5	-7	-2	-8	1
-3	1	10	11	14	6	-2	-2
-3	6	16	9	4	1	-15	-2
2	-1	-12	-3	5	-2	24	0
-1	0	8	2	-8	-1	-28	1
-1	-2	-2	-1	-15	-2	-32	-1
-1	1	3	8	1	1	-13	3
0	2	4	2	-9	0	-41	-1
1	-2	-4	-4	-4	0	-9	0
3	1	-3	-3	0	-2	-2	0
0	0	-2	-5	-1	-2	0	0
5	2	1	1	-8	-2	-35	-1
-4	-1	1	-2	-7	-4	-18	-5
4	2	2	2	-6	1	-29	2
2	-1	0	-3	0	-1	18	2
1	0	1	6	-4	0	-35	0
-1	-1	-2	-3	-2	-2	-8	0
-2	-2	3	-3	-7	-1	-29	0
3	1	-1	1	18	2	61	1
-2	-1	-1	3	5	0	9	1
0	1	4	1	-7	2	-31	-2
-4	-2	-1	-2	-10	-1	-45	-1
0	-1	1	1	-10	-1	-36	-3
-3	0	0	-4	-2	0	-14	-6
-5	-1	-3	-2	-6	0	-27	-11
0	-4	-2	-2	-8	-2	-22	0
5	1	0	1	-3	-4	-18	1
2	0	-1	0	-9	-3	-23	1
-1	0	0	0	4	-2	-8	0
1	-1	-2	-2	-2	1	-8	0
-3	-1	1	0	-7	-1	-25	1
-1	0	2	-3	-17	-1	-50	-1
-1	-2	-4	-5	-10	-2	-39	-9
12	5	-2	2	-6	4	-38	5
-3	0	0	0	-3	0	-8	-2
-8	0	-1	4	0	-4	-17	-5
-3	-5	-6	10	16	3	2	3
-2	0	2	0	-11	-2	-27	1
3	2	0	-6	-5	0	-17	2
9	5	-2	-2	-8	2	-28	-2
-15	-5	0	-5	-14	1	-34	-5
2	-1	-6	-3	-8	-1	-33	1
6	3	1	-1	-9	2	-30	0
-5	-6	2	1	13	-4	24	1
-4	-4	-9	-6	6	-4	27	-3
0	-1	-5	-4	-2	-2	-1	1
-3	0	-1	-4	-9	0	-36	-5
-4	-4	-3	-3	-17	-4	-47	-1
-2	-1	-1	-2	-6	-2	-25	0
4	0	1	0	-13	-1	-47	2
-2	0	-2	-1	-3	-3	-17	-1
1	-3	-4	-2	-6	-3	-21	0
2	-1	0	-1	13	-1	55	2
3	4	8	5	3	3	-26	2
3	0	1	-1	-4	-2	-5	-2
-3	-4	-3	-5	-14	0	-38	0
2	1	4	-1	-11	-1	-37	0
-12	-3	0	-4	-3	0	-19	-5
-6	-5	0	-1	-6	-2	-30	-3
16	9	2	3	2	3	-7	5
2	0	-2	-2	3	-2	11	0
-9	-5	-2	-2	-4	0	-15	-3
3	3	4	2	-15	0	-53	1
-1	2	1	1	4	1	-15	-1
0	-2	-3	-4	-10	1	-21	-1
0	0	4	1	-4	-3	-24	-2
-1	-1	-4	-3	-2	-2	-12	0
2	1	0	1	-1	2	-9	4
-4	0	0	3	11	0	19	-6
3	1	-3	0	4	1	3	0
3	2	2	-2	2	4	-15	3
-3	-3	-2	-1	3	-1	16	2
6	2	1	-4	-24	0	-76	5
1	1	9	-2	-21	0	-74	0
3	0	-3	-1	3	-1	9	-1
-3	-2	-1	-3	-20	-2	-47	-2
2	0	0	1	-12	2	-35	1
1	-2	3	5	3	0	2	3
2	3	8	0	-3	1	-29	1
-2	-3	-6	-3	3	-3	0	-1
-2	-1	0	-1	-11	-1	-28	-1
-1	-3	-6	-2	9	-1	-4	-2
1	-2	0	-3	-8	-2	-24	3
1	0	-2	-3	-12	-1	-27	-1
-5	-3	-3	-3	-14	-5	-34	-3
-3	-2	-5	-3	-13	-2	-29	-6
4	1	7	4	8	1	-2	3
-3	-3	-2	0	-7	-2	-10	-1
1	-3	-4	-5	-13	-1	-30	-1
-4	-1	0	-2	-3	0	-23	-1
2	0	2	1	0	0	-9	3
0	-1	2	0	-2	1	-13	-1
-1	0	-2	-2	-6	2	-29	1
-4	0	2	2	3	-1	-5	-10
2	0	1	-1	-5	-2	-18	-1
2	-1	-1	-1	-2	-1	-6	2
0	0	2	0	-9	0	-33	0
1	1	2	0	-1	2	-24	0
-2	1	6	4	-1	0	-22	-4
-2	0	1	-1	2	-1	3	-1
-3	-1	-2	-3	-5	-1	-17	-3
-1	-2	-4	-1	6	0	11	-2
-1	0	2	-1	-9	-1	-32	0
-4	-1	2	3	11	1	12	-3
-1	-2	-3	-1	-10	-1	-19	-1
0	0	-5	0	-10	-1	-14	2
6	6	8	6	-6	3	5	5
3	-1	0	1	1	-1	-98	1
5	2	6	3	11	5	10	2
-4	-3	-2	-3	-6	-4	-27	-3
0	1	1	0	5	-2	16	-2
-1	-1	2	-3	-14	0	-97	1
-1	2	4	1	-5	0	-67	-1
-2	0	4	3	-7	-2	-66	-7
0	0	-5	-6	-13	0	-51	3
-7	-3	-2	-3	-10	-3	-47	-5
-2	-3	-2	-2	-12	-1	-44	0
0	0	2	-3	-13	1	-38	0
4	4	3	2	-2	2	-33	2
-1	1	2	3	4	2	-10	-2
2	1	1	0	-9	0	-30	3
1	-1	-1	0	-5	0	-25	-1
-3	-1	0	0	-11	-4	-26	-3
-1	-2	-1	1	1	-2	4	-5
2	1	5	2	-1	1	-16	-2
2	-2	-4	-5	-8	-1	-8	1
4	1	0	-1	-8	2	-20	3
-1	1	-2	1	3	0	-2	-1
-3	-1	0	-2	-10	1	-30	1
3	0	5	-1	5	2	5	-1
5	0	0	-1	-14	-1	-24	3
1	0	1	0	-13	-1	-31	1
-3	-3	-4	-3	5	-2	24	0
1	-1	1	-3	-9	0	-30	2
-1	-1	0	0	10	1	34	0
0	0	-4	-3	-10	-2	-22	0
-2	0	0	4	59	-3	22	-5
1	-3	1	-1	-41	-2	-29	0
0	-2	-5	-3	-22	0	-23	0
-2	0	0	-4	-4	-1	-30	-1
1	2	2	-1	-6	1	-21	0
-1	-1	-1	-2	9	0	27	0
-2	0	0	-2	-4	0	-26	-2
0	-4	1	-4	-10	-2	-35	1
2	-1	3	0	-2	0	-19	1
0	-2	-5	-2	7	1	19	0
-1	0	0	0	-9	-1	-26	-3
-6	-1	-1	0	-7	-1	-31	-5
2	-3	-3	-3	-6	1	-18	3
1	1	3	1	1	0	-5	0
-1	-1	-3	-1	-6	-2	-7	-1
0	0	1	1	-2	-2	-3	2
-2	-2	1	1	-5	0	-8	0
-2	-2	-2	-1	0	1	-4	-3
-3	-3	-4	-1	-3	-2	-17	-1
0	1	-1	-1	-5	1	-14	1
-1	-1	0	1	-3	-4	-26	-2
1	-2	-5	-7	-4	-2	5	2
1	-1	-1	-3	-1	-1	7	2
-2	-1	1	1	-12	-2	-18	-3
-5	-2	2	1	-10	-5	-38	-2
1	-1	1	1	0	-2	18	-1
1	2	0	-3	-8	0	-21	-2
0	-1	-1	-1	-12	-1	-30	0
-2	-1	-1	1	6	-1	24	1
-1	-2	0	0	-6	0	-20	1
-3	-2	-3	-2	2	1	7	-4
-3	-1	-3	-3	-1	-5	16	-1
0	-2	0	0	-6	-1	-33	1
-4	-1	-1	-3	-12	-5	-39	-4
-5	-1	1	1	-2	1	-6	-1
3	2	1	-1	-7	-2	-17	-1
-2	-3	-5	-2	1	-1	3	1
7	4	-1	0	-8	-3	-12	1
3	0	-2	-1	-1	0	17	4
-3	-2	-3	-1	-5	-2	-8	0
1	1	2	-1	-10	-1	-28	-5
[truncated: 235 more rows]
