# Supplementary material for: Flexible Virtual Reality System for Neurorehabilitation and Quality of Life Improvement
Source: Sensors (Basel). 2020 Oct 23;20(21):6045. doi: 10.3390/s20216045 (PMC7672612; doi:10.3390/s20216045)
Supplement: Supplementary file 1 [file sensors-20-06045-s001.zip › S4_EMG/User5/WhackAMole.txt]

0	0	0	0	0	0	0	0
0	0	0	0	0	0	0	0
-2	-2	-2	0	-5	-5	-31	-3
2	0	-4	-4	-9	-5	-50	-3
1	1	1	0	-6	-4	-59	-3
2	2	1	4	0	5	-37	0
-1	0	-2	-3	-5	-6	-30	-3
0	-2	-2	-2	0	-1	15	-1
1	1	4	4	-4	6	-57	1
-1	-2	-2	-1	4	3	16	-1
0	-2	-1	0	3	1	8	0
0	0	-1	0	-4	-5	-56	-3
1	0	0	1	-5	-1	-31	-1
-1	-2	-4	-3	-5	-5	-48	-4
1	1	1	1	-4	2	-41	0
1	-1	-2	-2	-6	-5	-26	0
-1	-1	-1	-1	-1	0	-28	-1
-3	-3	-5	-5	-2	-12	12	-1
1	0	0	-2	-6	0	-53	-2
-2	-1	0	0	1	0	16	0
-1	-1	-2	1	-2	-4	-20	-3
0	1	1	2	1	8	0	-1
-1	1	4	1	-6	-8	-55	-2
1	-2	-2	-3	-5	-6	-24	0
1	1	0	2	0	4	-29	1
-2	-2	3	1	-3	-2	-45	-3
-1	1	-1	-1	0	5	-21	0
0	1	-1	-1	-5	1	-36	-1
0	-2	1	-1	1	-1	-6	-1
1	2	2	0	-4	-1	-56	-3
0	-2	2	0	-3	-7	-5	-1
-1	0	-2	-1	2	5	3	-2
0	1	1	2	-2	0	-43	-1
-1	-2	-3	0	-1	1	-13	1
-1	-1	0	1	-3	-2	-10	0
1	2	6	2	-1	1	-21	0
0	0	-1	-2	-4	1	-44	-1
0	0	-2	1	-1	0	-8	0
-1	-1	-3	-3	-4	-10	-18	-2
2	-1	2	1	-2	2	-20	-2
-1	-2	-1	-3	-4	-10	-12	-2
0	1	-1	-1	-4	-6	-25	-2
-1	-2	1	0	0	2	0	-1
-1	-1	-1	-1	-3	3	-32	0
-1	-1	-1	-1	-3	3	-32	0
-1	-1	-1	1	2	-2	18	0
1	2	1	0	-2	-2	-48	-1
-1	0	3	1	-4	-2	-39	-5
1	0	-2	-1	2	3	-8	-1
0	-3	-3	1	-1	-2	-3	-1
2	1	3	0	-1	3	-26	-1
-2	-2	-2	-2	-5	-4	-43	-3
2	1	1	-1	-3	0	-38	-2
-1	-1	-2	-3	-3	0	-40	-2
1	0	-2	-2	-10	-4	-45	-2
0	-1	-1	1	-11	-5	-45	-3
0	1	2	-1	-3	3	-17	-1
0	-2	0	1	-7	-3	-35	0
-1	-1	-1	-2	-2	-1	-23	-4
3	0	-1	1	-3	-2	-38	-1
0	0	-4	1	1	-2	-7	0
-1	-1	-6	-3	-2	-2	-40	-1
0	1	-3	-4	-5	2	-26	-2
-1	-1	-1	-3	-7	-9	-28	-1
-2	-2	-5	-3	5	3	-10	-1
-1	-2	-3	-1	-5	-4	-28	-4
-1	-1	-2	-1	-4	1	-24	-2
-1	-1	-3	1	0	0	-21	-1
2	2	3	0	-1	8	-19	-3
0	-3	-6	-5	-4	0	-23	-1
1	-1	-4	-3	-11	-14	-49	-3
0	-1	4	-1	-4	0	-31	-2
-1	0	-2	-3	0	-3	0	0
-1	-1	1	3	-1	-2	-13	0
-1	-3	-6	0	0	-4	-10	-1
-1	-2	1	3	3	3	1	-1
0	-1	1	-2	0	0	-11	-2
0	-1	-7	-4	0	0	-6	-1
-2	-2	-3	-1	0	0	-11	1
1	1	0	0	-4	1	-28	-3
-1	-1	-2	-2	-2	0	-7	0
0	0	-2	-2	1	0	-12	-1
-1	-1	1	-2	-2	0	-31	-2
0	-3	-8	-3	-4	-2	-13	-3
0	0	0	2	2	3	-10	1
0	-1	1	1	-3	0	-28	-2
-2	1	-1	-3	-4	-2	-31	-3
-3	0	2	0	-8	-7	-32	-2
-1	-1	-2	-2	-2	1	-1	-3
-3	-5	-4	-3	1	-3	-3	0
2	2	1	0	-7	-2	-34	-5
-1	0	-1	0	-6	1	-21	-1
0	-2	-2	-2	0	1	-8	-1
2	0	3	-1	-6	-3	-16	-1
3	0	3	-2	-3	-3	-18	0
-8	-3	-1	-1	-3	-3	-26	0
-4	-1	-7	-1	-5	-3	-6	-5
-10	-2	8	4	1	-1	-4	1
-1	0	-1	2	-6	-2	-13	0
0	2	8	4	-5	-2	-12	-5
-8	-3	2	-2	3	1	-9	-2
1	0	-6	-1	-5	-4	-10	3
-1	-2	-4	-1	-6	-2	-18	-2
-5	-6	-5	-6	0	-9	-8	-1
-4	-1	-7	-1	-2	3	-7	-3
-2	-3	-8	-4	-1	-1	-14	-1
1	-1	-7	-4	-1	1	-14	0
-3	-3	1	1	-6	-1	-13	-1
-3	-3	1	1	-6	-1	-13	-1
-3	-2	3	0	-1	3	-21	0
2	2	2	1	1	5	-9	-1
-2	-1	2	1	4	2	-3	-3
2	1	2	1	-2	-2	2	1
-3	-3	-3	0	-6	-4	-14	-1
-2	1	-2	-4	5	4	-6	-1
-1	1	-1	-2	-3	1	5	1
3	1	4	2	-3	-2	-11	-1
-2	0	5	2	-5	-1	-25	0
0	1	3	-1	0	1	6	0
-3	-1	0	-2	-1	-3	-2	-4
0	-1	6	6	0	-1	-3	1
-1	-3	-8	-3	-6	-2	-18	-2
-1	2	0	-3	-1	-3	-11	-2
-3	-3	8	1	-1	-2	9	0
-1	-3	-6	0	-4	-1	-10	-1
1	-2	-1	0	-1	0	-16	0
2	-2	-3	-2	0	-2	19	0
-3	1	1	1	-3	2	-10	1
1	2	5	1	-1	1	-2	-1
2	4	3	2	0	2	12	-2
1	1	4	2	-1	-2	-2	2
-1	-4	-5	-1	1	5	-5	-1
5	-1	-6	-3	-4	-5	-9	-3
1	2	-3	-7	-2	2	-11	0
-7	-10	-2	-3	1	4	23	3
5	6	1	-3	-5	-3	-11	-1
8	17	1	-9	-4	-2	-20	-2
-4	-3	-5	3	0	-1	9	-1
-4	-9	-6	0	-2	-3	15	0
2	-5	-1	3	0	4	-12	-1
0	-2	-5	0	2	0	19	-1
6	1	-2	-4	3	0	18	-2
-13	-19	-14	-7	0	-1	15	-1
1	8	-1	-2	-3	-1	-12	-2
-6	-1	15	8	1	1	-14	0
5	3	18	13	6	1	7	3
9	0	-1	-3	-3	2	-8	5
-12	-16	-24	-8	-7	0	-43	-4
14	11	2	-3	-4	0	-28	-4
9	5	10	9	3	2	-5	2
-2	-4	-4	-2	-6	-1	-40	0
-1	-1	9	0	-4	-1	-30	0
1	-3	-14	-6	-4	-7	-29	-4
2	-1	3	3	1	-3	4	-2
4	4	1	3	-7	2	-53	-1
-8	-13	-22	-2	2	11	-24	-2
10	29	20	-20	-5	-2	29	-1
-11	-29	-41	-8	-2	-3	0	0
3	-12	-25	-5	-12	0	-42	-1
3	-8	1	-1	1	-3	3	-4
-18	-27	-22	-13	-20	-14	-11	-2
-1	11	-42	-23	-16	-18	-37	-13
15	6	-19	-21	-4	-6	-1	-1
36	-6	-1	7	-1	1	-34	7
-18	-1	-7	-3	-1	3	-15	-3
-3	0	-7	-2	3	0	20	-3
-25	-18	-25	-10	-5	1	-15	-5
10	6	-2	0	-2	1	-29	1
-2	8	-2	-6	-9	-6	-35	-3
-20	-46	-35	-26	-12	-1	-45	-10
-13	-2	-9	8	8	2	27	4
-12	-12	2	11	-2	-2	-37	-5
-42	-23	-9	-7	-6	-5	-47	-8
21	13	10	8	4	7	12	2
21	33	9	8	7	5	-40	0
-1	1	-5	9	3	4	-13	1
6	16	8	0	0	-2	27	5
-29	-20	-7	0	-2	1	-37	-2
-7	1	1	-1	-5	-1	-30	1
2	9	11	-2	-2	-3	-5	-1
2	9	11	-2	-2	-3	-5	-1
-13	3	8	2	-2	-4	-35	-5
11	23	16	1	-9	-5	-52	1
7	-3	-13	0	1	-6	18	-4
-4	2	7	8	-2	8	-21	0
10	4	8	3	0	0	-37	1
-1	-8	-8	-7	-6	-1	-37	-2
3	3	11	3	4	1	1	1
-5	-5	0	0	-8	-16	-38	-1
4	-8	-7	-2	-6	-3	-51	-2
-8	-4	-3	-9	-3	0	13	-6
-11	-8	-2	1	2	2	-11	-3
10	6	5	7	0	-1	-40	2
-1	-1	-5	1	1	2	-27	1
2	-5	-2	-5	-7	-2	-38	-2
-9	-1	0	2	0	0	-28	-3
0	2	-5	-3	-2	-1	-25	0
6	2	2	2	-1	2	-37	-3
-9	-4	-8	-6	-1	-2	17	-3
-5	2	-7	-8	-3	1	-24	-1
-8	-7	-6	-5	-4	0	-28	-2
-8	-7	-6	-5	-4	0	-28	-2
-8	-7	-6	-5	-4	0	-28	-2
-8	-7	-6	-5	-4	0	-28	-2
8	2	-4	-2	-4	4	-34	1
4	4	2	3	-2	-3	-21	-2
-5	-6	-8	-4	5	-3	43	1
-7	-9	-7	-3	-3	16	-52	-3
-7	-9	-7	-3	-3	16	-52	-3
2	3	3	2	-2	1	-25	-1
7	1	13	3	6	1	11	4
9	7	7	1	-4	-8	-42	0
9	7	7	1	-4	-8	-42	0
2	-2	-6	-2	-6	-3	-46	1
2	0	3	-4	-7	-2	-50	0
-4	1	8	1	-6	-10	-47	-3
3	-1	-10	-8	-3	1	-33	-1
1	1	-2	3	2	21	-37	4
-3	-7	-8	-9	-7	-8	-17	-2
-3	-4	-9	-3	-7	-2	-36	-2
-9	-7	-10	-14	-12	-34	-7	-7
2	1	4	7	2	18	-37	3
2	3	3	3	3	7	-41	-1
2	3	3	3	3	7	-41	-1
3	-1	-2	-1	-1	1	-33	0
-3	-1	-1	0	-2	-5	-24	1
0	-1	-3	3	3	-3	-2	-4
-1	1	4	3	-2	-1	-41	-1
-2	-1	3	-7	-3	0	-32	0
-2	-1	3	-7	-3	0	-32	0
4	4	8	1	-1	5	-36	1
-1	-1	-7	-3	-1	-1	-24	1
1	-2	1	-2	-5	0	-45	-3
-4	-3	-5	-5	-7	-4	-40	-1
2	0	2	4	3	4	-5	3
-3	-5	-9	-3	-3	-2	-31	-2
3	1	0	0	-5	-3	-44	-3
0	0	-15	-5	-6	-1	-42	-3
-2	1	10	-3	-3	-2	-38	0
1	1	1	2	-2	0	-38	1
4	5	12	-1	-2	0	-54	-1
2	2	1	-2	-3	-1	-25	-1
4	4	9	4	-3	4	-51	-1
-4	-1	8	7	-2	-1	-16	-2
-3	-1	-10	-9	-3	-3	-19	0
2	-4	-14	-12	1	-1	-3	0
2	1	2	4	-1	-1	-7	0
-4	0	2	-2	-6	-3	-33	-1
0	0	-4	2	0	-1	-11	0
0	1	3	-1	3	2	-2	-4
0	1	4	7	1	3	-31	0
0	2	4	-6	-3	-1	-25	-2
-2	2	8	5	-4	-4	-3	1
0	0	-7	0	-1	1	-25	-1
-2	-2	0	2	1	-2	19	1
1	0	-2	-1	-4	1	-42	0
-1	-1	4	-1	-1	-3	-21	-2
-1	-2	-3	2	-4	-3	-42	-2
2	-2	-6	-1	-7	1	-23	0
1	1	4	0	0	-1	-23	-2
-2	-1	-7	-5	0	-3	14	1
0	3	3	0	1	0	-19	-3
-2	2	8	-2	-1	-4	-13	-2
-1	-1	-14	-8	-2	0	21	-1
1	-2	-1	1	-1	-1	-10	-1
-2	3	13	5	-2	-2	-37	1
-3	-1	-2	1	-5	-2	-40	-2
1	3	1	1	-3	0	-38	-2
7	12	0	-3	3	1	20	1
0	3	-5	1	0	1	-40	-1
-4	-7	-1	-10	-5	-2	-45	-3
0	-3	-4	-2	2	0	9	-3
1	7	1	-5	1	-1	-2	0
-4	-3	-2	-1	-2	0	-37	-1
-1	3	14	0	-1	-2	-22	-1
1	4	7	6	-5	-1	-57	-3
2	-2	-9	-8	2	1	-12	-1
-1	-3	-6	-4	-6	-2	-45	-2
-2	0	-7	-6	-5	0	-53	-3
-1	-7	-11	0	-2	-1	-8	-1
2	-1	-6	-4	-4	-1	-44	-2
-1	3	3	7	0	-2	-24	-1
1	-2	-6	-8	-2	0	-23	0
1	-2	1	-3	-8	1	-39	-1
0	1	6	4	1	0	-15	0
-1	2	7	10	-2	0	-45	-3
-1	2	7	10	-2	0	-45	-3
2	2	-6	-6	1	4	-23	1
-1	-2	-4	-5	-7	-2	-46	-3
-1	-1	-5	-3	-1	-1	1	-1
-1	0	0	-2	-1	0	-28	-1
1	0	-2	3	-6	-1	-41	-2
0	-2	-4	-2	-4	-1	-18	0
-2	0	4	-1	-4	-2	-19	-1
2	2	8	6	-5	-1	-36	-3
-2	-2	1	1	0	0	-19	-2
0	0	0	-5	-1	-1	-12	-3
-2	-3	-7	1	3	3	1	1
-2	-3	-7	1	3	3	1	1
1	1	-5	0	-6	0	-34	0
0	0	-5	-3	-3	-4	-16	-1
-2	-1	4	3	1	3	-16	-1
-2	-2	1	0	-3	-6	-20	-2
1	0	-3	-3	-5	-1	-23	-2
-3	-2	-4	-2	1	-2	-10	0
-3	-4	-9	-8	-3	-3	-9	-1
-3	-4	-9	-8	-3	-3	-9	-1
-3	-4	-9	-8	-3	-3	-9	-1
-3	-4	-9	-8	-3	-3	-9	-1
0	2	5	3	1	4	-28	0
-1	0	4	-2	-6	-1	-54	-3
-1	0	4	-2	-6	-1	-54	-3
1	-4	-4	-5	-2	-2	-20	0
1	-1	-7	1	3	0	-19	1
-2	2	1	-2	-3	0	-34	-4
0	-4	-4	4	-4	0	-45	-1
0	-4	-4	4	-4	0	-45	-1
-1	-1	-1	1	-3	-3	-28	-1
1	3	4	4	-3	1	-25	0
-2	-3	-4	-4	0	-1	-9	0
0	-1	3	1	0	-1	-20	0
-1	0	0	3	-4	-1	-42	-3
0	-1	-1	0	-6	1	-38	0
0	0	4	0	-1	-2	-34	-2
0	0	4	0	-1	-2	-34	-2
1	2	5	-3	-3	-2	-21	1
-1	-3	-7	-4	-6	-2	-26	-2
0	0	-3	1	-4	-2	-34	-2
-2	-1	-4	-1	0	-2	2	-1
-1	0	1	1	-3	-1	-27	-2
0	0	8	2	-2	-2	-29	-2
3	6	17	8	1	-1	-21	1
-2	-1	-5	-2	-1	0	-27	-3
-3	-5	-16	-6	1	-1	1	-1
-2	-1	-8	-2	-1	-2	-8	0
-2	-1	-8	-2	-1	-2	-8	0
0	1	5	2	2	-1	9	-1
0	1	5	2	2	-1	9	-1
0	0	5	0	-10	-3	-44	-2
-1	-5	-11	-6	6	1	7	1
0	8	17	6	5	3	-32	-4
0	-1	2	-2	1	1	-21	0
1	-1	-1	-5	0	0	-17	-1
1	-1	-1	-5	0	0	-17	-1
2	2	7	1	-5	1	-21	-1
1	-1	-3	0	-4	-2	-18	0
-1	-3	-7	-4	-6	-1	-31	-2
3	3	12	8	-4	-3	-24	-1
3	3	12	8	-4	-3	-24	-1
0	0	4	2	1	2	-2	-1
0	-2	-2	-6	-4	-5	-19	-1
-2	0	-6	-6	3	1	-6	-4
0	-5	-11	-6	-1	-1	5	-4
4	-4	-24	-22	-6	-4	-24	1
-6	-2	4	6	2	-1	-18	-3
-1	-1	-3	-7	-7	0	-18	-3
-3	-3	-2	2	0	0	-12	-1
-3	-2	2	5	-10	-7	-22	-1
4	3	9	10	0	3	-4	1
-2	-2	-2	-2	2	0	0	-3
-6	-2	4	13	2	3	-21	-1
-6	-5	-1	0	-2	4	-18	2
0	-1	0	-3	5	3	-10	-1
1	1	1	-4	-5	-4	-5	-1
-8	-4	0	8	3	-6	-4	2
2	0	-9	-15	-12	-5	-12	-12
2	0	-9	-15	-12	-5	-12	-12
-2	-4	-2	-3	4	-3	1	3
-7	-3	0	4	1	-2	-14	0
1	0	-1	-3	-5	1	-17	-2
4	4	4	-2	-9	4	-24	0
3	-2	2	-1	-10	-8	-14	5
3	-2	2	-1	-10	-8	-14	5
0	1	6	7	3	1	3	-1
8	8	28	10	-1	4	-12	3
-3	-7	-18	-17	-2	-1	-8	2
-7	-8	-5	8	3	1	8	-2
-1	5	5	-3	-4	-2	-14	-7
-2	3	10	6	-9	-2	-13	-2
-4	-2	0	0	-3	-2	1	-3
3	5	5	5	-4	1	-21	-1
-6	-4	-2	-1	0	-3	10	0
3	-1	1	3	-4	-1	-18	-2
-6	-1	-6	5	0	1	-5	0
6	4	10	6	0	2	7	1
2	-3	-12	-13	-5	-4	-13	-2
2	-2	-6	-2	-6	-3	-23	-1
-4	-1	5	3	2	0	15	0
6	-9	-15	-4	2	0	16	1
-4	-1	1	-1	-2	-1	-21	-1
3	4	4	-1	-2	-2	-9	-1
-3	2	10	11	5	1	17	0
-2	0	5	3	1	0	28	0
4	4	1	4	-1	0	-11	-2
1	3	2	2	-2	-1	-19	1
-7	-6	-3	3	1	0	18	-1
-2	-3	-2	1	5	0	2	1
8	4	-4	-6	12	7	-4	2
0	-3	-3	-3	2	2	35	1
1	-5	-1	5	-1	5	-21	-1
4	3	-2	2	5	9	11	2
-2	-7	-5	-9	-4	-2	2	1
1	2	-2	6	-2	-2	-22	0
-1	-2	-6	-12	-3	-5	4	-2
-1	0	5	2	-1	-4	-8	-2
1	-4	1	-2	-5	-3	-16	-3
-6	-2	-8	-9	-6	-2	-27	-5
0	2	6	5	1	0	-7	0
0	-1	-2	1	-3	-2	-20	-3
1	3	3	1	-6	-1	-41	-3
1	1	8	1	0	-1	-25	-1
0	-4	-11	-11	-3	-3	0	0
-1	2	9	9	-6	-1	-48	-1
1	1	0	0	-4	-1	-23	-2
-2	-1	-5	-8	1	-1	2	0
-1	2	5	3	1	0	13	0
1	1	2	3	-3	-2	-24	0
1	2	-3	-1	-8	-1	-29	-2
-3	-3	-4	-2	-1	-3	12	0
0	2	8	9	1	1	-13	-1
1	-5	-6	-5	0	-1	13	-1
-5	1	-2	-3	1	1	17	-1
0	-1	-4	1	-2	-1	-18	-2
-2	-5	-6	-12	-11	-2	-35	-3
1	0	-8	6	4	0	-4	-2
-4	4	11	10	-2	-2	-42	-2
2	1	4	4	-2	2	-53	0
2	1	-1	2	-1	-2	-21	0
-1	0	5	2	-5	-1	-41	-3
3	1	-1	3	-1	-2	-13	1
1	2	-3	-7	0	3	-32	-2
-3	-6	-9	-8	-5	-2	-2	0
-1	0	3	-1	0	-1	-16	-3
-1	0	-1	-4	-3	-3	-33	-1
0	2	1	-2	1	1	10	0
0	0	-2	8	4	-1	19	0
0	1	1	-2	-2	-2	-32	-2
-1	-3	-4	2	0	-1	12	0
1	1	4	1	-3	1	-26	-1
-1	-2	-1	-2	-7	-2	-36	0
0	1	-1	0	-4	-3	-51	-2
-2	0	-3	-1	-4	-1	-38	-1
-1	-1	6	4	0	-3	8	-2
1	0	-1	-1	-2	-1	-28	0
1	0	0	2	1	-1	-42	-1
-1	-2	-3	-2	-1	-1	-10	1
-1	-4	-5	-2	3	-2	41	1
1	2	10	2	0	0	-34	-1
-1	1	4	-2	-4	-2	-33	-1
-1	-2	-4	-3	-6	-2	-35	-1
-1	-1	4	-1	3	0	4	-1
-1	0	1	-2	-3	-2	-30	-2
0	1	3	2	4	0	37	2
2	2	9	21	6	-1	30	2
2	0	-2	-3	-6	-1	-43	0
-2	-2	-1	-5	-7	-3	-41	-1
0	0	0	2	-5	0	-35	-1
-1	-1	0	7	-1	2	-30	-2
2	3	0	-3	3	1	-12	0
-1	-2	-7	-14	-6	-4	-22	-2
-1	-2	0	3	-2	0	-30	-2
-16	-9	-9	-8	-4	-1	-9	-4
1	-1	-3	-6	-3	-3	-21	0
-3	-1	3	2	-3	0	-34	0
-1	3	1	1	-7	-1	-53	0
-1	2	5	7	-1	0	-18	0
-9	-5	-1	2	-1	-1	-31	-5
-1	-2	-4	-1	-4	-1	-18	-1
3	0	4	2	-3	-1	-30	0
-3	1	0	3	-1	1	-30	-1
-3	1	0	3	-1	1	-30	-1
8	1	1	0	0	0	-11	0
7	4	2	-2	-3	0	-32	3
7	4	0	5	-5	-1	-18	-1
0	-1	-4	-1	5	2	66	2
4	-1	1	1	-7	0	-71	-2
3	-1	-6	-9	-4	-4	-22	0
-6	-2	2	5	1	2	-15	0
5	1	9	3	0	-1	-8	1
1	-1	-8	-2	-3	-2	-41	-1
-4	-1	-5	-13	-5	-1	-42	-3
-3	-3	-7	-2	0	1	-15	-1
-1	-2	-2	0	-2	-2	2	0
0	4	10	4	-2	-3	-33	-2
-3	1	0	2	1	-3	3	-2
0	2	7	8	-4	0	-44	-3
-3	-7	-7	-11	-3	-4	15	1
-3	-2	2	2	-3	-2	-28	-1
2	1	3	3	-1	5	-34	-1
1	0	0	0	3	1	7	0
-4	-1	-1	-1	-3	-2	-37	-11
4	3	-1	0	-1	4	-18	1
3	-1	3	1	-4	0	-42	1
-1	0	3	-1	-3	0	-37	-1
-1	2	11	2	-4	-3	-43	-1
-3	-4	-2	-5	-3	0	-40	-2
-2	-2	-4	-1	0	-2	1	-3
-1	-3	-8	2	6	1	39	2
-2	0	-3	-3	-1	-4	-34	-2
7	10	6	8	4	3	-44	-1
-7	-23	-5	1	-2	-1	-28	-4
-1	-4	-7	-7	-4	-2	-33	-2
-1	-7	-13	-6	1	2	-19	0
-6	-5	-1	4	-1	12	-31	-3
-10	-5	-16	-13	-11	-44	14	-5
5	2	-3	3	5	13	-14	5
0	2	1	-8	-4	-22	-13	-5
-3	-1	7	3	-2	1	-22	-1
-1	-6	3	7	6	1	-14	4
-5	0	-7	-7	-1	-7	-3	-4
13	5	4	4	2	-5	-20	4
0	8	10	7	-5	-2	-56	-2
6	-1	-5	-4	-4	-4	-1	1
-12	-2	-1	-4	-4	-1	-32	-10
-12	-2	-1	-4	-4	-1	-32	-10
23	21	15	8	5	3	47	6
24	32	24	21	7	9	-21	-5
-1	5	8	-5	-3	-8	-17	0
-12	-14	-31	-15	-8	-7	-39	-9
1	1	-1	2	1	1	-36	3
-8	-21	-18	-15	-5	-3	7	2
-8	-21	-18	-15	-5	-3	7	2
-8	-21	-18	-15	-5	-3	7	2
5	3	10	15	3	4	-35	-3
6	1	-11	-8	-4	-2	-21	0
-2	2	2	2	2	2	-36	-4
-1	-4	2	0	0	7	-30	2
5	-6	-22	-8	-9	0	-37	-2
-7	10	10	1	1	1	-46	4
-3	-4	-9	-10	-4	3	-40	-2
1	-4	-3	-3	-7	2	-49	-3
-4	-4	-1	-2	-2	5	-35	-4
-8	1	-3	-2	-4	-7	-41	-3
-3	-3	-8	-5	-2	3	6	2
4	1	3	6	1	1	-35	-2
-5	-4	-6	-6	-2	-3	-12	-1
7	2	2	1	4	4	-2	2
1	4	6	1	2	0	-32	-1
8	4	8	4	-4	-3	-44	6
-2	1	0	1	3	3	1	-6
8	1	2	0	-6	-5	-40	3
9	3	-3	-1	-5	-3	-40	1
8	5	3	2	-2	-1	-42	3
-12	-5	5	2	-5	-2	-54	-8
5	-4	-7	-5	-3	2	-4	2
-2	-2	-5	-2	-2	4	-38	5
7	4	0	1	1	1	-18	-2
-5	-2	-2	-1	-1	-1	-14	-7
28	14	9	6	-3	-1	-36	2
-8	-4	-6	4	0	0	-17	-7
-8	-9	-26	-12	-6	-4	-26	-8
0	0	-17	-2	-4	-2	-49	-4
0	6	11	13	1	0	-34	-4
-3	-1	-3	-1	-4	0	-15	2
-2	6	-4	-3	-8	-5	-49	-6
-3	-1	1	-1	-4	-3	-29	-6
2	3	3	9	2	1	-28	4
4	-2	-14	-13	-8	-4	-41	2
-4	-12	-20	-12	-5	-2	-28	-5
-8	-7	-10	-3	-3	-3	-40	-3
2	-3	1	-4	-6	0	-22	2
-1	-1	-4	-2	0	0	-12	-2
4	7	13	8	-2	0	-30	2
1	0	-1	3	-4	0	-29	-3
2	3	7	5	2	0	-14	3
5	-3	-8	-8	-2	-1	2	-6
3	1	-11	-6	-1	0	7	3
-9	-4	-9	-4	-4	-1	-30	-10
-6	-1	-1	0	-6	-2	-33	-7
3	1	-14	-4	5	2	11	-4
4	2	2	0	-4	-2	-32	1
3	2	-2	-1	-4	0	-27	-3
-5	1	9	2	4	-1	-17	-7
3	-1	4	1	1	0	6	6
0	6	26	11	-1	1	-31	2
0	-2	1	-2	-5	-3	-24	0
0	-3	-1	-1	-2	1	-29	2
0	-2	3	0	2	-2	-11	0
-1	-2	5	0	-3	-3	-24	6
-3	-2	4	3	-6	-1	-24	-12
-2	3	11	8	6	1	-2	-4
-5	-3	-9	-4	-4	-2	-26	-8
6	-2	-5	-1	-6	1	-24	-1
5	6	22	10	6	3	-4	6
-23	-13	-18	-8	-6	-2	-30	-7
2	-8	-22	-7	-8	-2	-46	5
1	1	9	1	-6	-1	-43	-1
-12	-9	-22	-11	-5	-3	-34	-6
-2	0	10	7	0	1	4	9
7	0	5	2	-4	-1	-29	6
2	-5	-16	-2	-4	-3	-35	0
3	-2	0	-9	-5	-6	-3	-4
0	4	5	7	1	1	-26	0
-14	-15	-32	-11	-5	-3	-25	-22
0	-3	-5	-4	1	1	2	-1
-4	-6	-3	-10	-5	-3	-1	-6
3	0	-11	-4	-4	0	-22	6
-9	-5	-22	-10	0	0	-17	-10
1	3	5	3	4	-2	9	-2
-3	0	3	-1	-3	-1	-16	2
-10	1	-1	0	-6	-10	-29	-6
2	-3	6	3	-2	-5	-13	7
0	0	-5	-6	-3	0	-15	2
8	4	5	4	1	9	-21	3
-31	-15	-11	-6	2	2	17	-31
16	7	12	9	3	13	-23	14
6	-4	-20	-10	-9	-6	-39	-16
3	2	2	3	-2	9	-39	-7
-21	3	29	0	-3	-4	-13	7
-5	-12	-6	2	-4	-3	-21	-4
-9	0	11	1	-6	-6	-26	-3
-2	9	3	4	2	-4	-3	-7
9	5	-6	-8	-7	0	-24	6
-6	4	2	0	-6	-2	-25	-4
6	-4	19	14	0	2	-29	9
9	2	4	7	1	2	0	-7
-9	-10	-19	-9	-7	-4	-47	-7
1	6	2	2	1	0	14	1
1	-11	-40	-10	-6	-2	-35	-1
2	3	9	3	-1	2	-13	5
-12	13	69	28	-1	-2	-29	-5
6	-2	-11	-2	-7	-1	-36	1
-3	-4	5	-4	-2	-2	-1	-1
4	-7	-10	0	2	-2	8	1
0	1	1	2	6	-1	58	-1
3	3	16	7	-9	-3	-74	3
14	4	-14	-19	-17	-4	-30	1
-14	-6	-8	-2	-7	-1	-20	-4
-13	-11	-13	-4	-3	-4	-27	-3
8	5	3	2	5	3	29	5
1	-1	2	-4	-3	-2	-6	1
-4	-2	-3	2	3	-2	-13	-1
-21	-12	-12	-2	-4	-5	-15	-7
8	0	-8	-6	-4	3	-7	-1
-4	-6	-4	-1	-1	-1	-12	-2
11	6	-5	-4	-1	2	-10	3
9	10	14	-1	-4	-1	-19	-1
-5	-6	-8	-4	4	-1	-4	-1
-4	1	10	12	2	-2	-22	1
-4	1	10	12	2	-2	-22	1
3	5	1	-5	-2	-2	9	-3
3	5	1	-5	-2	-2	9	-3
2	1	-6	-5	-6	-12	2	-3
-2	-4	-10	-9	0	7	10	-5
1	-6	-14	-2	1	11	-10	3
-1	3	16	20	13	22	16	-4
2	-7	2	-1	5	11	4	2
1	-2	-7	-26	-19	-9	-21	-2
1	-2	-7	-26	-19	-9	-21	-2
1	-2	-7	-26	-19	-9	-21	-2
1	-2	-7	-26	-19	-9	-21	-2
1	-2	-7	-26	-19	-9	-21	-2
-1	5	8	13	3	-5	6	-5
1	3	11	12	4	5	-5	3
1	3	11	12	4	5	-5	3
-2	-9	-21	-10	8	7	18	1
8	26	21	10	2	-4	14	1
8	26	21	10	2	-4	14	1
2	-2	-1	4	-5	-3	-8	2
-11	-30	-20	-13	-16	-7	-20	-3
1	0	7	12	3	0	3	1
5	-20	-14	3	-8	-3	-17	1
8	19	5	5	7	-1	-15	0
-3	-19	-12	-11	-2	0	17	0
-12	-21	-10	2	-5	-7	-11	-2
-8	-14	-24	-13	-7	-2	-22	-6
19	38	16	-9	-2	5	16	4
-3	-11	-25	-15	-7	-6	1	1
-12	-20	3	20	5	1	-6	-2
9	21	18	-1	-4	1	-19	-2
7	5	5	4	-1	0	-3	0
-1	0	-2	-11	-11	-5	-23	-3
-9	-25	-21	-6	-5	1	-15	-2
7	4	8	-4	-3	-3	13	2
-9	-6	-10	1	-2	-1	-10	-1
3	0	-1	8	11	2	14	1
3	0	-1	8	11	2	14	1
3	0	-1	8	11	2	14	1
3	0	-1	8	11	2	14	1
-2	-9	-7	0	2	1	-1	-1
-2	3	-3	-3	-3	5	1	0
-4	-11	-1	2	5	-7	57	1
5	-3	1	-6	-3	3	-21	-2
-3	2	1	1	-1	5	-8	-1
-2	-1	6	10	-5	-7	-35	-6
-2	-6	-4	0	-5	1	-16	-1
0	2	-2	0	6	0	47	2
0	2	-2	0	6	0	47	2
11	2	3	1	-9	-5	-60	-3
21	10	13	5	-6	0	-44	-3
-10	2	1	-3	-4	-5	-2	-9
4	-4	-4	-6	-7	0	-43	-3
-4	-2	-1	3	-9	-2	-37	2
0	-2	-2	1	-6	-2	-33	1
5	8	6	1	0	1	-27	2
-11	-13	-16	-22	0	-1	15	-1
13	0	-8	-1	-6	-6	-8	-2
-3	-7	4	2	-2	-1	-23	-4
-6	-4	-9	-8	-4	-7	15	-3
-6	-4	-9	-8	-4	-7	15	-3
-2	0	5	1	3	1	-16	-2
-2	0	5	1	3	1	-16	-2
-6	-12	-3	-3	-8	-2	-31	-2
-11	-17	-14	-3	-2	3	19	-1
-11	-17	-14	-3	-2	3	19	-1
-1	4	-6	-13	-4	1	13	-3
-6	-4	-10	-7	-5	-6	13	6
-1	-12	-9	1	-2	-1	14	-1
-10	-12	5	-1	-3	0	-44	-7
18	33	12	-13	0	-1	41	5
6	7	-4	-1	-1	2	-26	2
-8	-6	2	3	-6	8	-52	-3
1	8	8	4	-3	-2	-36	0
3	-1	9	2	-3	3	-40	6
1	7	7	3	0	-9	-3	1
1	7	-5	-1	-1	4	-15	0
-1	-6	-2	-2	-6	1	-39	2
-3	-8	-6	1	1	-1	-1	2
1	1	5	3	-2	0	-28	3
-16	6	4	-6	-4	-2	-39	-7
9	4	4	5	-1	1	-22	4
7	4	2	0	-1	0	-26	0
7	3	-4	-5	-1	-1	-2	-4
9	9	3	0	-2	-2	-31	1
9	9	3	0	-2	-2	-31	1
-6	-7	0	-2	-3	0	-12	1
8	7	3	6	-4	0	-38	-2
-8	-1	-1	-3	-4	-2	-40	-12
-1	-5	-5	-1	-1	-1	-11	5
7	7	11	2	-4	-2	-42	1
-3	-4	-10	-4	-1	2	10	6
-2	5	0	-4	-5	-4	-27	-4
1	-9	-9	2	-2	3	-32	-1
-2	-9	-8	-4	1	1	-15	-3
-6	-12	-48	-37	-9	-6	-3	4
9	21	57	23	4	4	-5	5
-12	-24	-60	-40	-8	-6	-3	-2
4	6	23	6	-7	-4	-36	2
13	12	16	20	4	2	-36	1
-11	-6	13	5	-6	-2	-39	-4
-11	-20	-30	-9	1	0	-3	-2
-3	-3	-14	5	4	-2	-15	-5
1	9	31	24	2	0	-26	-3
1	2	5	-2	0	0	-19	-9
-7	1	-3	-9	-9	-6	-37	-5
-3	0	14	10	1	1	-30	-1
-4	3	19	13	0	3	-31	1
-8	-5	-17	-6	-4	-2	1	-1
3	10	17	3	-6	-3	-35	-3
0	-3	3	-1	-3	-1	-42	2
0	-6	-1	2	-1	0	0	3
2	4	5	-3	1	0	-29	0
-1	-6	-23	-10	-1	-3	-29	-3
-1	-6	-23	-10	-1	-3	-29	-3
0	-4	-27	-6	-7	2	-41	-2
-5	-3	-7	-4	-11	-14	-25	-2
-4	-12	-30	-8	-2	-6	17	0
1	7	8	0	-4	0	-41	1
-3	6	27	13	0	-8	-45	-2
1	-7	-8	-8	-7	-16	-27	-2
8	9	14	10	0	9	-32	-1
-2	12	9	-3	-2	3	-23	-2
-5	-8	-19	-16	-9	-3	-33	-4
1	0	-8	-8	-1	0	-31	-4
-5	6	4	-2	-2	-2	-13	-2
-1	-1	9	3	-3	-2	-31	1
7	7	4	11	1	2	-32	-3
-10	-12	-13	6	-1	0	-43	-2
2	2	5	-12	-5	-4	14	2
-2	0	-2	-4	7	1	38	1
4	5	11	3	-1	0	-49	0
0	-4	-2	-3	1	0	40	0
-9	2	-8	-12	-3	-3	6	-3
0	0	3	4	-7	-1	-48	-4
4	3	2	-7	-5	-3	-42	0
9	3	-2	-8	-4	-2	-29	2
3	2	5	1	3	0	21	5
-11	0	-1	-10	0	-2	-23	-8
16	9	12	8	-4	-5	-59	4
-1	-2	-1	1	2	1	9	-1
6	10	-3	-2	0	-3	-25	-3
-2	0	-3	-3	-3	-3	-13	-2
-3	-1	0	-3	-8	-4	-33	-3
3	5	14	2	-1	0	-28	-1
-3	0	-5	8	2	-4	-11	-2
3	2	8	9	1	-1	-29	1
1	-1	-4	4	-3	1	-48	-1
-8	-6	-7	-8	-2	-2	-4	-3
0	-4	-2	-3	-7	-6	-21	-4
5	5	0	-6	0	-4	-2	1
1	13	15	2	-2	1	-22	1
4	-1	0	1	-4	-7	-20	2
5	-10	-9	4	5	7	-5	3
-9	-6	-15	-17	-5	-3	5	-7
0	0	-2	-6	-3	-2	-53	2
6	-9	-6	-1	-2	4	-25	-2
1	2	-8	-6	-3	-3	-23	0
-4	-8	1	5	8	-2	12	-3
2	-2	-1	-4	-5	0	-34	-4
-3	-12	-14	-9	-2	-5	-27	-1
2	4	9	4	-1	-3	-12	0
-1	-4	3	8	-2	-2	-41	-1
3	19	17	3	10	9	-46	-1
4	3	1	5	4	4	40	7
-6	-8	-9	-1	17	0	49	1
0	0	-6	-9	-14	-6	-30	-3
-1	-5	-9	3	19	11	1	-1
9	0	0	4	-3	-1	-22	3
5	11	6	-6	0	-4	3	1
2	10	12	4	2	0	-34	-2
-4	-4	-9	-5	-9	-6	-32	0
-7	-10	-11	-6	5	-3	29	1
-1	-10	-13	-5	-5	1	-35	-1
-5	-15	-9	-3	-6	-3	-20	-2
-2	-5	4	5	-3	0	-36	-2
2	-6	1	5	-8	-4	-29	0
1	10	10	-7	-5	-5	-22	0
-2	-11	-12	-4	-5	-4	-29	-2
-4	-9	-10	5	-8	-4	-56	-2
4	10	11	10	-1	0	-28	0
10	0	-5	-3	-3	2	-41	0
-3	-5	-1	2	-4	-2	-3	3
-12	-3	-1	-1	-4	-10	-21	-9
4	5	-4	-11	-2	5	-35	8
-3	-3	2	4	-5	3	-37	-1
2	1	2	0	3	6	-12	-2
-5	-3	2	7	-4	-6	-20	-2
15	7	2	1	-5	0	-21	2
6	2	9	8	5	2	7	5
-8	-6	-1	-10	-4	-2	-25	-4
-6	0	0	4	-6	-2	-59	-8
-9	-5	-4	-3	-6	-3	-33	-8
3	-10	-11	-11	-5	-4	-26	5
-11	-6	-2	-10	-11	-6	-47	-14
9	10	5	4	-5	-1	-32	-1
9	-14	-4	6	1	0	-23	10
-2	11	14	15	7	9	-6	10
-2	11	14	15	7	9	-6	10
-7	-4	3	1	-5	-11	-25	6
-10	-2	3	3	0	9	-36	-6
5	2	2	-1	4	3	-18	3
5	2	2	-1	4	3	-18	3
-3	2	3	3	6	2	32	-1
-5	-4	5	-6	3	-3	-14	0
-4	1	-9	8	-6	-1	-36	-5
0	-3	10	15	-3	0	-37	-2
2	7	3	2	2	2	-10	2
3	0	-9	-15	-6	-3	8	2
-3	1	2	-2	-1	1	-22	-3
-1	1	-1	-7	2	2	-24	-1
0	-8	-8	-4	0	3	2	2
7	3	-2	-5	-3	0	-14	2
-1	0	4	7	-2	-4	-28	-4
7	-2	0	4	-4	1	-25	2
-8	-5	-5	-6	2	-1	-4	-2
-3	-2	-1	2	-8	-5	-30	-3
-1	-4	1	1	-6	-2	-29	-2
3	1	-26	-16	-5	-3	-18	-2
0	0	-5	-5	1	-1	14	-2
1	0	1	-8	7	4	-18	-1
2	5	15	18	1	-1	-22	2
-1	5	3	-7	-5	-1	-35	-1
0	-4	3	8	9	7	8	1
-6	4	9	8	-2	-2	-9	-2
1	-3	-2	5	-3	1	-20	1
3	-3	-6	-9	-2	0	-15	-2
3	3	2	-3	3	-1	-18	-2
1	2	4	11	0	0	-26	1
-10	-7	-1	0	-3	-1	-17	-2
-4	-3	1	2	-4	1	-33	-3
-6	2	6	8	5	3	-12	-1
-10	-9	-10	-17	-5	-5	-20	-4
4	1	-5	-9	-5	0	-32	1
-1	0	-1	-1	-3	-2	-27	0
-1	0	-1	-1	-3	-2	-27	0
0	-4	4	1	-4	-3	-9	0
-1	3	3	10	0	0	-24	-1
-3	-5	8	-2	-3	-3	-42	-3
1	-4	-14	-11	-9	-11	-22	-2
-2	0	-2	-2	-5	0	-34	-2
0	-2	-4	3	3	-2	0	0
-1	1	-1	4	1	-3	23	0
1	3	7	14	5	8	-13	0
0	-1	-1	3	-6	-1	-33	-3
-2	1	7	-4	-6	-5	-30	-5
1	-4	-9	-11	-3	0	-23	-1
-1	4	-6	-14	7	4	28	0
3	3	-4	9	-5	-2	-52	-4
-8	-1	15	3	-3	-3	-33	-3
-7	-7	-2	1	-2	0	-15	-2
0	0	0	1	3	2	-11	1
-1	4	1	9	3	1	-19	0
-3	0	0	-2	-8	-2	-35	-3
1	-8	-4	4	2	0	-3	0
-1	-3	-4	-7	-5	2	-16	-2
1	2	3	5	3	2	8	-1
2	5	-1	-9	-4	-5	-21	-3
2	5	-1	-9	-4	-5	-21	-3
-5	-10	-5	4	6	1	11	-3
-1	2	12	6	1	1	-23	0
-3	-12	-15	-7	-2	0	-11	-1
3	6	12	8	-3	-1	-10	0
-1	4	-3	-12	-7	-4	-18	-2
-2	-7	-8	1	-11	-3	-22	-2
0	1	-11	-2	-3	-3	-5	-3
0	1	-11	-2	-3	-3	-5	-3
0	1	-11	-2	-3	-3	-5	-3
-2	-4	-4	2	-6	-1	-13	-4
7	6	1	-8	-10	-7	-13	-2
-6	-10	-14	-1	9	4	-13	-3
0	1	24	13	4	0	-10	-2
1	-4	-4	8	0	3	0	-1
-4	-8	-8	-2	1	-2	-7	-1
-2	0	-4	-5	-8	2	-12	-2
3	-4	-9	0	-4	2	-11	-2
1	10	36	14	4	2	-15	2
5	15	5	3	-6	-5	-14	-2
-1	-1	-9	-9	-5	-8	-10	-2
1	0	5	-2	0	-11	6	1
-4	6	8	-7	-1	-2	4	-3
1	-1	-2	-6	0	2	-4	2
-2	-8	-23	5	-4	1	-9	1
-2	-1	6	0	-2	0	-21	-7
-5	-3	-20	-1	3	3	18	0
-3	-7	-6	-11	-13	-7	-17	1
3	3	5	-3	1	4	-20	1
-1	0	1	-20	-3	-4	13	-3
3	7	12	7	4	4	-22	-1
-1	-5	-6	5	1	6	-9	0
2	2	6	7	6	0	20	3
-8	-4	-2	0	-6	-1	-15	-5
0	2	5	1	-4	-2	-23	-3
-1	3	4	7	-3	-1	-19	-5
-1	3	4	7	-3	-1	-19	-5
-1	-2	0	5	0	-4	1	-2
0	-1	-9	-16	-4	-1	-12	1
-2	2	16	7	-4	-8	-12	-1
0	-1	-4	-3	2	5	-5	1
3	6	14	11	8	4	-1	1
-2	-4	-5	-2	1	2	-4	-1
-1	0	5	14	7	3	29	0
-1	0	5	14	7	3	29	0
0	1	-2	-10	0	3	-1	2
-1	-6	-21	-13	-10	-8	-27	-5
-2	-1	-4	2	-6	2	-10	-2
-1	-5	-5	-7	-3	-2	-26	-1
0	-6	3	10	-14	-7	-99	-5
0	-6	3	10	-14	-7	-99	-5
2	0	4	-2	-2	0	-30	-3
-2	2	10	11	-5	1	-25	0
1	-2	-4	-4	-7	-2	-49	-1
1	-2	-4	-4	-7	-2	-49	-1
-3	-1	3	6	3	0	34	1
1	0	-1	-6	-3	-4	-26	0
1	0	-1	-6	-3	-4	-26	0
1	0	-1	-6	-3	-4	-26	0
0	-11	-7	-7	0	2	-13	0
3	0	-1	-8	-3	4	0	1
3	0	-1	-8	-3	4	0	1
3	0	-1	-8	-3	4	0	1
3	0	-1	-8	-3	4	0	1
-1	0	1	-6	-4	-1	-35	-2
-1	0	1	-6	-4	-1	-35	-2
4	-12	-17	0	3	0	27	3
4	-12	-17	0	3	0	27	3
6	3	7	8	-1	0	-38	-1
5	0	3	0	-1	0	-19	0
5	0	3	0	-1	0	-19	0
5	0	3	0	-1	0	-19	0
5	0	3	0	-1	0	-19	0
-4	-2	8	7	-5	0	-67	-2
-4	-2	8	7	-5	0	-67	-2
-1	-4	-4	-1	4	3	-20	-4
2	-9	-10	-8	0	-8	4	4
2	-9	-10	-8	0	-8	4	4
2	-9	-10	-8	0	-8	4	4
-6	2	9	11	12	4	46	3
-8	0	1	10	-2	3	-64	-4
12	-4	-8	0	-8	-6	-48	4
12	-4	-8	0	-8	-6	-48	4
12	-4	-8	0	-8	-6	-48	4
-1	6	8	-8	-7	-3	-40	-2
1	6	5	4	-3	5	-40	-2
-3	-10	-6	-2	5	4	53	1
-3	-10	-6	-2	5	4	53	1
-3	-10	-6	-2	5	4	53	1
8	4	-1	8	5	3	0	2
1	-7	-16	-2	-6	3	-24	-5
2	0	0	8	2	2	-25	-1
1	3	9	12	0	10	-36	-5
-7	-1	0	5	-3	-7	-16	-2
-2	-6	-13	-3	-3	-2	-14	-2
-2	-6	-13	-3	-3	-2	-14	-2
1	11	15	-5	2	-2	-10	2
0	-4	-2	4	4	-2	-15	1
-3	-8	-14	-6	-5	1	-26	0
0	-4	-2	-5	-1	3	-12	0
1	5	7	6	-6	-1	-52	-3
-10	-5	-3	1	-1	2	-47	-2
9	2	-1	-4	-8	-5	-50	-2
1	0	2	7	0	-3	6	-1
-3	-2	13	7	3	-1	-4	-1
5	9	9	4	4	-1	-18	1
2	2	-6	-7	-1	-1	-9	-3
-10	-2	-9	9	-7	-2	-18	-6
5	6	1	-2	-3	0	-23	3
4	2	-9	2	6	4	-15	-2
-3	2	4	6	-2	-1	-31	-5
4	-1	-7	-13	-6	-4	-19	3
-4	13	10	6	0	-3	-25	-4
-2	-1	-7	-11	2	0	24	2
1	3	3	-2	-2	-1	-28	0
3	1	-1	-1	0	0	2	0
0	2	2	6	2	2	16	1
3	2	3	-1	2	-2	-27	-3
-1	0	-4	-5	-3	1	-22	-1
1	0	0	2	-5	-1	-53	-2
1	-1	-1	-5	-4	-1	-44	-2
2	1	0	3	-2	-1	-23	-2
-2	-9	-15	-1	-6	-4	-30	-2
1	-1	-1	5	-1	2	-36	0
1	-1	-1	5	-1	2	-36	0
3	8	8	-6	-3	1	-44	-2
-3	3	-3	-3	-1	1	-2	-4
3	-4	-9	-23	-6	1	-31	-1
3	-4	-9	-23	-6	1	-31	-1
5	5	6	7	-6	-8	-46	-1
-5	3	0	-7	-4	-22	45	-1
2	0	7	13	11	4	26	3
1	-1	-10	-20	-8	-2	-33	0
0	-8	-6	5	12	6	40	3
0	-8	-6	5	12	6	40	3
0	1	4	4	-5	-6	-35	-2
-3	-4	-10	-7	-4	0	-27	-1
3	3	4	5	7	3	-17	-3
-2	-4	1	0	-3	6	-31	0
1	4	8	15	-2	2	-52	-1
1	1	0	-6	-4	-2	-29	1
-2	-4	-16	-7	-4	-4	-21	-2
-2	1	5	5	2	1	-6	-1
-2	1	5	5	2	1	-6	-1
1	0	6	-6	-1	-3	-20	-1
1	0	6	-6	-1	-3	-20	-1
-3	-4	-3	-2	-4	4	-46	0
-3	-4	-3	-2	-4	4	-46	0
5	1	4	-10	5	-2	59	1
5	1	4	-10	5	-2	59	1
3	4	20	7	10	22	54	8
13	5	1	7	-3	-3	-19	5
-19	-7	3	-1	0	9	-25	-5
6	7	-12	-5	-8	-12	-40	-2
3	-2	-6	0	7	0	5	3
0	-1	-5	0	-3	-3	-42	0
9	8	-4	-4	-12	-5	-73	-2
9	10	11	1	-1	0	-33	1
9	10	11	1	-1	0	-33	1
-8	-7	-5	-7	-7	-6	-55	-7
-8	-7	-5	-7	-7	-6	-55	-7
10	2	1	3	-8	-8	-38	-1
-4	1	0	-6	4	3	47	0
-1	-2	0	2	2	1	34	3
-6	-6	6	-1	-5	-3	-49	0
-9	-10	-8	-4	-5	-1	-45	0
0	3	4	2	6	1	22	-1
-2	1	5	7	4	2	-13	2
-5	-13	-10	-8	-6	-3	-39	-5
5	7	4	4	-2	3	-37	-1
-5	-3	0	3	-1	-4	-13	-1
3	4	0	-5	-2	3	-31	2
2	7	5	-4	-6	-1	-43	-1
5	1	4	5	0	-2	-35	1
-2	-7	6	14	4	1	14	-2
-2	-7	6	14	4	1	14	-2
-10	-4	-3	-4	-4	-1	-34	-2
-4	-5	4	2	-3	-3	-12	-2
-1	8	7	5	8	1	13	-1
-1	-4	-3	-5	-3	0	-17	0
3	-1	-4	10	2	0	-31	0
4	6	11	-5	-1	-1	-35	-1
0	5	14	7	5	0	-9	2
-1	7	4	-4	-3	0	-34	-1
1	-5	-11	-5	-12	-1	-81	-2
0	-2	0	-1	-12	-2	-95	-2
-1	2	2	-2	-2	-1	-13	-2
1	2	6	8	1	-1	-10	0
0	-3	-1	-5	1	2	-10	-1
-2	-3	0	-1	-5	-2	-19	0
-2	0	4	-2	-3	-1	-21	-2
-1	4	3	3	-2	-1	-31	-1
0	-2	-4	1	-2	0	-28	-3
2	7	13	2	5	0	-18	0
1	4	7	6	4	2	-4	0
3	10	4	3	-7	-2	-32	-3
-2	-7	-10	3	-4	-1	-23	-1
-3	-3	-11	-4	-8	-3	-41	-4
-1	-5	-9	-4	1	-1	-28	-1
-1	5	3	1	-2	-3	-20	-2
-1	0	6	7	0	0	-10	-1
1	6	1	2	1	2	-27	-1
-2	2	3	1	-5	-4	-40	-3
-1	-3	-8	-8	-10	1	-38	0
1	3	7	12	0	-2	-25	-1
-4	0	-7	-8	2	-4	37	-2
2	3	12	-2	2	3	-20	0
0	1	-3	0	-4	0	-34	-1
0	1	-3	0	-4	0	-34	-1
-1	1	1	14	2	0	-6	1
-1	-2	-3	-5	-7	-2	-30	-3
1	8	15	6	-1	1	-38	-1
-2	-9	-15	-6	-2	-2	-7	0
-1	2	-2	-1	-2	0	-30	-1
1	2	8	3	-3	2	-29	-1
-2	-5	-7	-2	0	0	-24	0
-1	-3	-4	13	-6	-8	-32	-2
-2	0	2	-1	2	1	-9	-2
4	13	16	11	2	2	-24	2
-2	-6	-5	-1	-9	-2	-32	-3
2	-7	-8	-12	3	1	-15	1
-1	1	-2	-6	-4	-1	-19	-2
-1	-7	-12	-10	-4	-3	-18	-1
1	6	3	6	-1	-1	-37	-2
0	3	2	4	-3	-2	-30	-2
0	2	3	-3	-1	-1	-29	-1
0	-3	-12	-6	-8	-9	-14	0
-1	-1	-5	-8	-5	2	-30	-2
2	0	-1	-1	0	0	-24	-1
0	-1	0	-6	-2	-1	-6	0
1	-1	10	5	-2	0	-32	-2
0	-3	-2	-2	-6	-3	-37	-2
-2	-3	-9	-5	-5	-1	-2	-2
-2	-2	3	1	-6	-7	-31	-2
2	0	8	0	5	2	-3	0
-1	-3	-7	-5	-6	-1	-28	-1
-1	-1	-3	-3	-6	-1	-26	-1
1	-3	-3	-2	0	-3	-7	0
0	3	4	-1	-2	-3	-31	-1
-1	0	-4	-2	-2	0	1	-2
2	2	-4	-5	2	1	-9	0
-2	-1	-6	8	-2	-1	9	-2
-3	-1	-1	7	6	0	10	0
0	1	-4	8	7	1	-9	-1
-1	-3	0	-4	-9	0	-8	-2
3	3	6	0	-5	-1	-33	1
0	1	0	-4	4	3	-23	0
2	2	-5	-3	-1	-2	-13	-1
-1	0	6	5	1	0	-24	2
17	4	2	-8	2	7	-22	6
4	-2	1	5	-1	-2	-26	0
0	0	1	-7	-1	-6	-21	4
1	1	1	9	1	-1	14	0
-2	-1	4	7	-6	-6	-32	-2
-2	-2	-3	-5	-3	-2	-22	-7
-1	1	4	3	-5	-3	1	1
1	2	5	7	2	0	-27	1
-7	-1	1	1	-6	-3	-34	-5
-7	-1	1	1	-6	-3	-34	-5
11	2	-4	2	1	3	-20	6
3	5	0	-4	-3	1	-23	4
10	11	16	5	-1	-1	-27	-2
18	10	4	5	1	1	-29	5
-3	4	5	2	-1	0	-7	-7
-11	-2	3	-1	0	2	6	2
-1	0	4	6	0	0	-30	-2
1	-1	-8	-10	4	-1	50	0
6	-2	-4	-4	-3	-1	-6	-2
-5	-4	-7	-2	-10	-10	-32	-2
-3	-1	3	8	-3	0	-12	-3
-4	-2	5	1	-3	1	-8	-6
11	3	6	6	-4	0	-46	-4
1	2	3	9	5	0	-8	2
-6	-2	3	5	-4	-3	-53	-8
6	11	29	14	0	3	-21	0
-6	-2	6	-5	1	-1	9	-3
2	2	0	-2	0	2	3	1
3	-5	-15	-7	-8	3	-27	0
3	-5	-15	-7	-8	3	-27	0
-3	-6	-5	-7	0	-2	-15	-5
-7	-2	4	-8	-3	-4	-4	-4
0	-4	-4	7	-3	-1	-8	-2
0	-4	-4	7	-3	-1	-8	-2
-1	-2	-8	-5	-4	-1	-4	1
0	7	18	2	-1	-1	15	2
-4	-4	-17	-8	-7	-1	-26	-1
-1	-1	-14	-11	0	-2	-9	-1
8	14	0	3	-6	4	-10	-1
8	14	0	3	-6	4	-10	-1
-12	-7	-4	-17	-28	-7	-10	-1
3	6	20	13	-4	-4	-17	-3
2	2	-6	-5	-6	1	-34	-2
-4	-3	4	1	10	3	33	0
2	-1	-2	7	9	4	-15	2
0	5	3	2	-1	0	-18	-3
0	-1	0	-3	3	-2	24	0
-1	6	14	5	-4	-1	-24	0
3	4	2	-1	3	0	-21	0
2	3	6	9	0	2	5	0
0	-5	-2	-3	-6	0	-22	-3
-6	-3	-4	-4	-8	0	3	0
2	2	6	5	-3	-6	-3	-1
-3	-11	-2	10	0	9	-18	-1
-3	-11	-2	10	0	9	-18	-1
5	-2	4	-1	-2	-1	0	2
3	4	1	4	-1	-1	-24	-1
-5	-8	-2	-4	-5	-3	-24	-1
-2	-5	-5	-4	0	-1	6	-2
-2	-5	-5	-4	0	-1	6	-2
-1	1	-1	-1	2	-4	-3	-1
1	1	-1	-4	-7	-3	-20	-3
1	1	-1	-4	-7	-3	-20	-3
-1	3	5	-4	1	-2	-20	1
0	-2	-3	-4	-2	-5	18	-1
0	-2	-3	-4	-2	-5	18	-1
1	4	0	2	-1	-4	7	-2
2	-6	-11	-15	0	1	24	-1
3	-6	-1	-2	-4	-2	16	1
3	-6	-1	-2	-4	-2	16	1
-2	-1	3	9	-5	-2	-14	-1
-3	-3	5	6	2	1	14	-1
7	5	2	-3	-4	1	-37	-1
-3	-2	3	7	2	1	-16	-2
-1	-4	-9	-5	0	1	24	0
1	-1	4	7	-2	1	14	1
-1	0	4	1	-4	-4	-34	-2
-1	-1	-2	-6	-3	-1	33	0
-1	-2	-11	-18	-11	-5	-15	2
7	-1	-4	-4	-2	0	33	1
7	-1	-4	-4	-2	0	33	1
3	3	-3	-6	6	0	-11	-1
1	-4	-12	-6	2	-1	40	-2
0	5	9	4	-3	1	-46	-2
-3	-2	-6	-4	-1	0	-23	0
-3	3	7	-1	-4	-1	15	-1
-5	-17	-4	10	-1	1	-26	-2
0	-3	1	6	-2	3	-22	0
-3	8	11	7	1	-1	14	0
-2	-14	-9	-5	-8	-7	-40	-2
-6	-3	1	4	-7	-1	-62	-3
3	3	6	0	-6	0	-45	-1
-5	-4	-2	-2	-4	1	-15	-1
3	-9	-6	-2	-2	-2	-3	-1
-6	15	18	8	-5	-3	-47	-5
1	1	4	5	2	2	-4	-1
0	10	4	-10	-1	-3	8	-2
0	10	4	-10	-1	-3	8	-2
1	5	0	4	-2	1	-50	-2
1	-5	-4	4	-4	-1	-32	-3
-2	-9	-7	-7	-5	0	-31	-1
-2	-9	-7	-7	-5	0	-31	-1
-2	-9	-7	-7	-5	0	-31	-1
3	-2	2	6	-4	-1	-62	-1
-7	-4	-2	2	-5	-3	-26	-2
-12	-8	-3	-3	-9	-4	-20	-2
4	8	3	2	6	8	18	1
-2	-6	-3	-9	-6	-4	-23	0
-2	-6	-3	-9	-6	-4	-23	0
-2	-6	-3	-9	-6	-4	-23	0
-2	-2	2	-1	-2	1	-19	-2
-3	0	-3	2	-5	-1	-49	-4
-3	0	-3	2	-5	-1	-49	-4
4	8	2	-11	0	-2	-5	0
0	-4	-3	-4	-3	-8	23	-1
-1	6	5	3	-1	-3	32	0
2	-3	-3	-4	2	1	21	1
2	-3	-3	-4	2	1	21	1
2	-3	-3	-4	2	1	21	1
1	-11	-5	3	-5	1	-57	0
0	-2	-7	-2	-4	0	-49	-3
0	-2	-7	-2	-4	0	-49	-3
-2	5	0	0	-3	-3	-41	-3
0	1	1	5	-5	-4	-27	-2
-3	0	-2	-3	-1	-2	11	0
-3	0	-2	-3	-1	-2	11	0
2	11	11	9	3	0	-36	-2
-3	-6	-7	-8	3	1	32	-1
-3	-6	-7	-8	3	1	32	-1
-3	-6	-7	-8	3	1	32	-1
1	2	6	13	0	-2	-32	-1
5	5	3	5	2	5	-32	0
-1	-2	-3	4	2	1	-32	-1
-1	-2	-3	4	2	1	-32	-1
0	0	2	-7	-7	1	-40	-1
-2	-6	-1	1	-4	-3	-33	0
-5	-4	-4	5	-2	-2	-20	0
-2	-2	-5	-6	-1	-4	-14	-2
0	-6	-3	-10	0	-1	-34	-1
0	-6	-3	-10	0	-1	-34	-1
0	2	2	4	-9	-1	-59	-4
-1	-1	2	8	-2	-1	-11	1
1	-2	0	3	-3	2	-38	-3
2	1	0	-1	-1	3	-30	-1
0	3	3	-2	-4	-1	-35	-2
-3	-2	-1	-3	-1	-2	1	-1
0	3	8	6	-7	-1	-71	-3
0	3	8	6	-7	-1	-71	-3
-3	5	6	6	-4	-2	-41	-3
-1	-3	1	1	1	-4	-36	-1
2	-1	-8	-6	4	-2	32	2
1	-13	-10	-9	-2	2	-51	-2
1	0	-1	4	0	-2	-8	0
1	0	-1	4	0	-2	-8	0
0	1	-3	-10	-10	-2	-54	0
-4	-1	-2	-7	-8	-2	-10	-3
0	-1	2	2	1	3	-26	1
0	-3	-2	-8	-9	-3	-43	-2
2	6	9	13	7	-1	-37	-1
-1	-2	-1	2	0	-2	-7	-2
-1	-2	-1	2	0	-2	-7	-2
0	-1	1	-3	-3	-1	-11	1
-3	-2	-6	-8	2	-3	2	0
1	-2	-1	-1	-8	-3	-9	1
1	3	2	-10	-1	1	-48	-2
2	4	3	8	0	1	-28	-1
1	6	2	3	-2	1	-39	-1
-1	-7	-6	-9	-8	-5	-37	-1
-3	-5	-4	-11	-7	-1	-35	-1
-4	-4	2	1	-3	-2	-3	-3
2	7	5	-3	8	3	-44	-1
2	7	5	-3	8	3	-44	-1
-2	0	-5	-4	-1	-4	4	-1
0	-4	-5	-4	-4	-3	-14	-1
-1	-4	3	2	-12	-3	-49	-3
1	6	9	12	16	6	26	3
-4	-6	-9	-10	-10	-5	-39	-1
5	5	-3	-2	0	2	-50	-2
0	0	-6	-8	-5	1	-46	0
0	0	-6	-8	-5	1	-46	0
0	0	-6	-8	-5	1	-46	0
0	0	-6	-8	-5	1	-46	0
-2	0	6	-2	-7	1	-52	0
0	3	1	3	5	1	25	1
0	3	1	3	5	1	25	1
-1	-4	-8	-13	-7	-4	-46	-1
-2	-5	-2	-1	5	1	33	-2
2	-1	-9	-7	-9	-4	-61	-1
2	-1	-9	-7	-9	-4	-61	-1
0	-8	-9	-7	0	1	11	0
0	-8	-9	-7	0	1	11	0
2	1	6	4	-4	0	-23	2
-2	-2	0	3	1	1	17	1
-1	-1	5	5	-3	-3	-42	0
-1	-1	5	5	-3	-3	-42	0
1	6	7	4	-6	-3	-49	-2
3	-1	-1	1	2	2	-12	2
3	-1	-1	1	2	2	-12	2
2	1	3	6	-9	0	-60	-2
-3	-5	-2	-5	-5	-2	-25	-3
0	3	8	7	1	0	-17	-2
0	0	4	5	0	0	-16	-2
-2	-1	-1	0	-3	2	-20	-1
-1	-2	-3	-6	-5	-1	-28	-2
-1	-2	-3	-6	-5	-1	-28	-2
2	0	5	9	3	0	1	1
-2	-2	2	1	-1	1	-12	-2
1	0	1	-2	-4	-4	-17	-1
1	0	1	-2	-4	-4	-17	-1
-3	-6	-6	5	1	2	21	-1
1	-1	-5	-8	-11	-5	-27	-2
-6	-5	-9	-5	4	-2	4	-2
3	25	1	-4	-5	-1	-25	1
14	19	3	-4	0	-2	12	2
14	19	3	-4	0	-2	12	2
-20	1	-7	-3	-2	-1	-40	1
1	8	1	-8	2	3	31	3
1	8	1	-8	2	3	31	3
1	8	1	-8	2	3	31	3
5	7	0	-6	3	0	8	-1
6	42	1	-9	-5	6	-30	-4
-6	1	11	9	3	-6	-17	-1
-6	-1	-1	2	-1	6	-33	-4
0	-3	3	8	0	4	-27	-1
3	-1	-5	1	-12	-8	-42	0
11	-1	5	-2	5	6	-1	17
11	-1	5	-2	5	6	-1	17
-8	2	9	1	-7	-6	-27	0
5	10	11	4	1	-3	-3	1
-5	-22	-8	-3	-5	-10	-24	5
-11	-15	-5	-6	-3	-2	-36	1
6	3	-1	6	2	6	-1	1
16	3	-2	2	2	6	-24	-1
-3	4	7	3	-4	1	-36	-2
-2	-14	-7	-1	1	0	-7	3
-2	-14	-7	-1	1	0	-7	3
6	5	0	-3	-3	-1	-25	-6
13	7	6	3	2	0	-14	3
13	7	6	3	2	0	-14	3
13	7	6	3	2	0	-14	3
7	-2	-5	-3	-5	1	-22	5
-10	-7	-4	-2	9	2	2	4
-31	-9	-7	3	2	1	-4	-8
8	1	0	-3	-7	-4	-19	-1
0	5	1	1	3	-2	2	0
0	5	1	1	3	-2	2	0
6	4	7	3	3	3	-30	-6
-1	-5	-10	-12	-15	-13	-4	-9
29	18	2	-10	-4	-3	-18	4
-11	-12	-11	-2	2	-3	-9	-7
-7	-1	7	11	-1	2	-37	-5
-5	3	6	1	-1	-1	-20	0
2	-6	-6	-4	1	-1	11	2
11	0	15	9	-2	1	-41	2
-25	-23	-15	-7	-4	-2	-16	-1
9	12	22	13	3	5	-19	1
3	2	4	-5	-7	0	-32	6
1	-7	-26	-16	-9	-14	-44	-9
1	-7	-26	-16	-9	-14	-44	-9
1	-7	-26	-16	-9	-14	-44	-9
1	-7	-26	-16	-9	-14	-44	-9
1	-7	-26	-16	-9	-14	-44	-9
1	-7	-26	-16	-9	-14	-44	-9
-15	0	31	22	5	2	35	-13
11	6	18	21	6	0	-13	4
-7	-18	-22	-12	-11	0	-33	-5
5	-1	-1	3	15	-2	108	12
6	8	14	9	-1	6	-18	2
-2	6	-6	-11	-9	-9	-47	-4
3	5	-1	-2	3	-1	-1	0
6	19	2	-4	-6	-6	-32	1
5	23	11	3	-3	0	-42	-3
-3	-9	-1	-3	0	0	15	0
0	-4	6	2	-4	-1	-22	0
3	5	14	10	7	1	-7	0
-3	-4	-10	-4	7	-4	68	-1
-4	-1	-1	4	-3	4	-52	-4
-2	-8	-8	0	6	0	62	4
-1	1	0	0	0	1	-22	-2
-1	-4	-8	-9	-11	-11	-54	-2
1	5	5	10	1	-3	-35	-1
4	9	10	6	-6	3	-59	-1
6	9	4	7	-6	-3	-30	-1
6	9	4	7	-6	-3	-30	-1
8	8	5	-2	-5	3	-35	3
-5	-1	-2	-7	-3	-5	-6	-4
-1	0	-1	-3	-1	0	-13	-2
-1	-1	-2	-5	4	3	6	-1
-4	-2	-2	-1	-12	-12	-41	-7
1	-3	-3	-2	0	1	-1	1
-2	-1	-5	-1	-12	-6	-21	-2
-7	-3	0	-8	-2	0	-12	-8
-2	-2	-11	-9	-5	-4	-31	-10
-3	-10	-12	-7	-6	-3	-26	-1
1	-3	4	1	0	-1	-21	1
1	-3	4	1	0	-1	-21	1
-3	3	1	-4	-6	-4	-11	-5
-3	1	10	9	-4	-7	-30	-7
0	-1	6	12	-1	5	1	-1
0	-1	6	12	-1	5	1	-1
-3	-4	-3	3	1	7	-13	0
1	-1	-6	-6	0	-1	-4	-2
0	0	-3	1	-5	-7	-31	-3
0	2	1	5	5	5	7	1
-1	-3	5	9	4	2	-7	-2
-1	-6	-7	-9	-6	-3	-10	-1
2	2	-8	-13	-7	-1	-34	-3
-1	0	-1	-6	-3	-3	-19	1
7	6	3	9	-6	2	-29	3
-4	1	-1	1	-5	-5	-17	-12
-4	1	-1	1	-5	-5	-17	-12
-3	-4	-6	-7	-9	-11	-14	0
7	5	11	20	2	1	-11	5
2	0	-4	-10	-2	2	-24	-1
3	0	-1	5	6	5	-5	4
-3	-13	-9	-5	-7	-5	-11	1
0	-8	-8	-2	-3	1	-18	2
3	2	2	1	-1	-3	-4	2
3	2	2	1	-1	-3	-4	2
-9	-1	-1	-1	5	0	25	-5
-9	-1	-1	-1	5	0	25	-5
-8	-5	-4	-1	5	-2	50	0
-11	-8	-5	0	-8	2	-25	-11
7	-1	0	-2	-8	-9	-16	-1
12	17	5	-14	-7	0	-21	8
12	17	5	-14	-7	0	-21	8
-4	0	2	8	-2	0	20	-5
16	8	5	2	-6	2	-19	3
1	-3	4	7	3	-2	2	-2
8	1	3	6	1	-1	-2	5
-3	3	-2	-6	-2	-1	-19	-7
-3	-2	-7	-1	-6	-3	14	2
20	9	0	-7	-5	1	0	10
8	-1	-1	0	-1	0	-28	2
-7	0	5	1	7	0	28	-6
-6	-3	-7	-9	-5	-1	-20	0
9	0	0	0	5	0	41	11
-22	-12	-7	-7	-3	3	-24	-5
-8	1	-5	-10	0	0	-16	-11
5	-2	-5	-1	2	0	36	-1
5	5	-9	-4	-7	-4	-25	1
25	9	15	5	-3	-2	-24	-2
-16	-8	-4	-1	3	3	43	0
13	-2	-12	-1	0	3	-13	6
12	17	16	8	0	-4	-42	-12
-3	3	6	3	4	3	16	2
-18	-15	3	-1	-4	-1	-13	-5
13	14	46	30	1	4	-55	0
18	11	20	-4	-5	-2	-31	1
-8	-15	-30	-22	-8	-5	-17	-7
5	1	6	21	-1	-1	-49	6
-2	-9	-14	-13	-10	-4	-47	-1
3	-8	-18	4	3	1	17	-3
-2	-1	-4	1	1	1	-14	-1
-2	-1	-3	-1	-1	-2	-13	-4
-7	2	-2	-7	-7	-3	-23	-8
0	3	7	5	1	1	3	7
-1	1	13	2	1	1	-27	0
1	-7	7	13	1	1	-32	5
0	-4	-6	-8	-9	-3	-38	1
-3	-9	-10	-13	-10	-3	-36	-5
-6	-1	7	10	-1	2	-7	-10
8	0	-5	-9	-2	0	-10	8
-4	-2	8	10	-2	-1	-33	-4
3	5	-4	1	-1	-2	-24	-1
-3	-10	-25	-24	-9	-5	-18	-1
3	10	10	7	-1	0	-30	1
10	14	18	15	2	3	-47	1
4	2	4	-11	-2	0	-38	-1
3	7	15	16	4	2	-12	-2
-4	-10	-3	-1	-8	-3	-47	-4
-4	-10	-3	-1	-8	-3	-47	-4
0	-3	-1	-2	-1	1	-36	-2
0	-3	-1	-2	-1	1	-36	-2
0	-3	-1	-2	-1	1	-36	-2
0	-3	-1	-2	-1	1	-36	-2
0	-3	-1	-2	-1	1	-36	-2
0	-3	-1	-2	-1	1	-36	-2
3	-2	-6	8	2	0	-29	2
3	-2	-6	8	2	0	-29	2
0	9	11	13	4	-1	3	-4
0	9	11	13	4	-1	3	-4
0	9	11	13	4	-1	3	-4
0	9	11	13	4	-1	3	-4
0	9	11	13	4	-1	3	-4
-3	-2	6	9	0	0	-26	0
3	0	-1	-6	-1	-1	-22	1
3	0	-1	-6	-1	-1	-22	1
3	6	4	-3	4	-2	33	2
-1	-10	3	9	1	3	-35	2
3	2	14	21	3	4	-41	-1
-7	-8	-14	-15	-9	-6	-37	-7
-1	-5	-5	-9	0	-1	-6	-1
1	1	3	14	3	5	-17	3
-1	0	1	6	-5	-2	-47	1
1	5	6	7	11	0	28	-2
-3	-5	-8	-9	-8	-4	-34	-2
-9	-6	-10	-13	0	-3	8	-5
0	-6	-8	-10	-2	-1	-28	-1
2	2	-1	-7	-7	-1	-43	0
1	3	13	13	2	2	-13	-3
3	0	0	-2	-5	-1	-29	0
-5	-4	-4	-2	0	0	-20	-5
-1	3	4	3	-5	-2	-23	-5
4	3	3	4	-3	0	-39	1
-2	-4	-4	4	-2	1	-15	-2
-4	0	-3	-11	-4	-3	-28	-5
-2	-2	-3	-2	-6	-3	-34	1
-5	-2	-2	8	-4	-3	-26	-4
-1	-3	-7	-8	-1	-1	-13	0
0	1	4	4	-2	-1	-29	1
1	-1	-6	-1	1	2	-35	0
-1	-1	5	0	-1	-2	-20	-2
-4	-3	-7	-5	0	-2	-6	-3
0	-2	-5	-5	-10	-3	-53	0
3	4	8	20	4	2	-18	1
2	-3	1	-4	-1	-1	-17	-3
2	3	-1	-4	1	1	-6	1
-7	-5	-8	-6	-6	-3	-41	-5
3	2	6	9	-3	-1	-36	2
9	4	6	13	5	1	-7	9
5	4	4	4	4	0	24	0
-2	3	8	-4	-2	3	-49	-4
2	2	-3	2	-2	-3	-39	1
2	-4	-2	-1	-4	2	-43	3
-7	-4	-5	-5	2	-3	3	-6
-2	-4	-1	0	-5	-3	-53	1
0	-1	7	6	-3	-3	-37	-1
-2	0	-5	-3	0	-2	2	-1
-3	-2	-1	-1	-5	0	-34	-7
-6	-3	3	6	-2	-2	-47	-6
-6	-3	3	6	-2	-2	-47	-6
3	2	-3	-5	1	-1	-7	2
-4	-2	3	-1	5	-1	32	-1
-4	-2	3	-1	5	-1	32	-1
-1	-3	0	2	-4	-1	-15	2
-1	-3	0	2	-4	-1	-15	2
-7	-4	-11	-10	5	1	15	-1
5	10	9	5	-7	0	-33	2
2	-6	-7	-1	2	-1	-4	0
-2	-2	3	0	-3	0	-29	1
-2	-2	3	0	-3	0	-29	1
-2	-2	3	0	-3	0	-29	1
-2	-2	3	0	-3	0	-29	1
-2	-2	3	0	-3	0	-29	1
13	3	-1	1	-2	1	-36	-1
13	3	-1	1	-2	1	-36	-1
2	1	-5	-3	4	-1	-6	3
-17	-5	-9	-9	-4	-1	3	-16
15	1	-3	1	-1	-1	-16	-2
10	3	2	3	-4	1	-55	6
-15	27	-4	-1	-1	-3	-22	-10
3	-128	-6	-8	-4	0	-25	-4
5	-91	-11	-10	-8	-5	-43	1
-6	-9	-12	-9	-5	-4	-38	-4
-26	-1	-12	-19	-2	-5	-26	-29
-3	-2	-6	-3	-2	-1	-16	-3
4	8	5	5	-1	1	-16	11
-3	10	-1	-2	-5	-14	-37	-6
-6	-1	7	11	0	-1	-14	-6
1	15	12	18	6	6	-14	-4
-9	5	-3	-14	-5	1	-17	-6
-5	-5	-11	-4	2	2	-8	-1
15	-3	-7	-6	-5	1	-55	10
-3	-5	-2	2	0	2	-9	-9
2	-1	4	0	-7	0	-40	9
5	0	4	4	-5	-1	-38	2
8	-8	-1	2	3	0	-16	0
-5	-20	-36	-23	-3	-3	12	2
-6	11	35	11	1	2	-32	-10
3	8	14	12	4	1	-31	-13
-15	-26	-50	-24	-3	-4	6	0
-16	-10	-26	-11	-5	-2	-26	-13
-13	-9	-11	2	-9	-2	-47	-13
2	-2	-20	-10	-7	-3	-45	-1
-2	2	12	-4	-3	-1	-19	-1
-2	6	9	-1	-5	-4	-36	1
5	8	18	11	2	0	-29	1
-1	-4	8	-12	-7	-3	-28	-3
4	-3	-5	4	0	0	-28	0
4	-2	-7	-2	3	0	-12	7
3	5	11	0	-6	-1	-52	1
3	5	11	0	-6	-1	-52	1
-3	-6	-17	-7	-2	-1	-4	1
-3	-6	-17	-7	-2	-1	-4	1
0	1	-7	-7	-8	-5	-42	-4
0	-2	-14	-12	-7	-4	-28	-1
-11	-14	-19	-8	-14	-5	-34	-16
-5	0	1	14	2	0	-19	-2
-5	0	1	14	2	0	-19	-2
3	2	15	21	4	3	-19	-2
3	2	15	21	4	3	-19	-2
0	-5	-3	3	0	-1	-16	2
-4	-5	-3	-1	-3	-2	-12	-2
-3	-1	-13	-28	-1	-3	6	-4
-3	0	-7	-11	-8	-6	-15	2
3	3	10	4	-4	1	-44	2
3	3	10	4	-4	1	-44	2
3	3	10	4	-4	1	-44	2
3	3	10	4	-4	1	-44	2
1	-2	-7	-5	-5	-1	-31	0
1	2	13	9	4	2	-12	-2
-3	-3	-13	-6	4	0	-1	-3
-1	1	-4	7	-2	-1	-23	-1
0	-2	-3	-6	-2	-2	3	2
-3	2	13	14	-1	0	-31	-6
-8	-3	-7	-5	-1	-2	-7	-5
-8	-3	-7	-5	-1	-2	-7	-5
-8	-3	-7	-5	-1	-2	-7	-5
-8	-3	-7	-5	-1	-2	-7	-5
2	-2	-7	-13	-8	-3	-34	0
-2	0	5	5	-1	0	-20	-2
3	-3	1	-9	2	2	15	3
1	0	-5	-3	-8	-1	-60	0
-1	-2	-7	-5	2	1	-15	0
-1	0	7	1	1	-1	-1	-1
-1	0	7	1	1	-1	-1	-1
0	0	2	5	-7	-1	-27	-4
0	-3	-7	-11	-6	-2	-4	-1
6	3	4	11	-3	-1	-71	2
4	0	-2	3	1	0	-30	0
3	-1	4	6	7	1	59	6
-2	-5	-4	-4	-8	-1	-36	-3
-2	-5	-4	-4	-8	-1	-36	-3
3	3	5	4	8	2	6	1
-7	-6	-11	-13	-1	-3	53	-1
9	10	13	17	6	5	-27	2
-1	1	-3	-13	0	0	-25	-2
-2	-4	-2	-3	-3	-2	-17	-2
5	4	5	9	-3	0	-30	-2
2	2	7	8	-5	-4	-39	0
-2	-1	2	-6	-6	-3	-16	-5
-1	-4	-2	4	10	4	49	4
-7	0	5	6	-6	-2	-83	-7
3	-2	-11	-6	-1	1	-14	2
0	0	-9	-15	-1	0	-19	0
-2	1	4	11	-3	0	-57	-4
0	-2	-3	-5	-5	-4	-27	-4
1	0	0	-7	-4	-1	-24	0
3	3	-1	-6	-6	-2	-46	0
-6	2	0	1	0	-2	-13	-3
-1	1	1	1	-7	-2	-22	-3
-1	1	1	1	-7	-2	-22	-3
-1	1	1	1	-7	-2	-22	-3
0	-3	-3	0	-4	1	-23	2
-1	-1	-1	-1	0	-2	-14	1
0	-1	0	1	-10	-1	-23	2
0	-1	0	1	-10	-1	-23	2
0	2	-5	-3	2	0	-7	-4
3	-2	2	7	5	0	-11	5
8	2	5	7	-1	-3	-6	-2
-7	-6	-7	-4	-8	1	-26	-6
-1	-1	-1	3	-3	0	-23	0
2	-2	-5	-5	3	2	10	10
-5	-4	-6	-3	-2	-3	-7	-8
-5	-4	-6	-3	-2	-3	-7	-8
-3	-3	3	2	-10	-3	-25	-3
6	2	-1	4	1	3	-5	-2
-1	-3	-12	-13	-8	-2	-19	3
3	-1	-6	-6	4	1	-3	-4
-2	1	-3	0	-2	-2	-32	-6
-9	-1	9	11	11	1	14	0
-11	-8	-6	-10	-8	0	-11	4
10	0	-4	-1	7	-1	29	2
9	-1	2	1	1	2	-20	4
12	7	5	6	-2	-2	-13	2
29	14	12	8	8	0	10	3
-13	-5	-1	0	-5	-4	-32	-6
-9	-3	-6	-4	-8	-2	-18	-3
9	3	5	1	3	0	6	0
-17	-8	-1	-1	-3	1	-19	-1
-25	-18	-11	-7	-8	-2	-14	-10
15	8	6	1	0	1	-9	5
-10	9	13	6	-4	-6	-7	-17
-3	-3	-28	-15	-1	-2	-6	-6
3	-6	-3	7	1	1	-4	6
0	3	19	7	-4	-1	-16	1
6	2	5	-14	-5	-3	-4	7
-4	-10	-8	-1	0	-1	14	0
5	7	11	11	3	-1	-18	1
-5	2	-22	-8	-5	-1	-18	-1
-5	2	-22	-8	-5	-1	-18	-1
-4	-3	-13	-16	-2	-2	14	-6
5	0	-6	-8	-5	-3	3	3
-13	-10	-8	-2	-7	-1	-31	-13
1	-4	-5	-8	-4	-1	-28	-1
1	-4	-5	-8	-4	-1	-28	-1
-3	0	-3	-3	1	-1	1	-4
3	10	19	15	14	5	20	-2
-3	-10	-18	-20	-7	-4	34	2
-7	-2	-5	-11	-8	-2	-31	-1
-6	-12	-24	-8	2	-2	41	-2
-6	-12	-24	-8	2	-2	41	-2
-9	-12	-22	-17	-8	-4	-13	-5
-8	-9	-24	-29	-4	-4	21	-8
0	-3	-10	0	-3	0	-18	-1
4	5	4	8	-2	1	-27	2
2	-6	-24	-23	-2	-3	34	0
-1	1	0	6	0	1	-28	-5
-3	-6	-3	5	-8	-2	-42	-2
5	6	4	11	-1	0	-33	1
-2	-3	4	8	-2	2	-36	-2
-4	-11	-19	-16	1	0	48	2
1	0	1	5	-3	-1	-15	2
4	6	15	12	-1	0	-23	5
4	6	15	12	-1	0	-23	5
-2	-3	-13	-18	-6	-4	-2	-4
0	-2	-8	-11	-9	-5	-37	-2
1	3	6	0	9	2	66	3
1	3	6	0	9	2	66	3
-6	-2	5	3	-5	-3	-35	-7
-1	0	-2	-3	-8	-2	-9	-2
-3	-1	-10	2	0	1	-23	-8
-3	-2	-3	0	0	-2	9	1
-3	-7	-5	-5	-4	-1	-6	1
-1	-5	-11	-23	-12	-6	-32	2
-4	-1	2	3	0	-1	-21	-2
1	-4	-5	-11	-4	-3	-8	1
-5	-4	-3	2	-4	-1	-44	-6
0	2	13	11	2	2	-3	2
0	2	13	11	2	2	-3	2
-3	-2	-4	-12	-3	-3	-6	0
-4	-4	-4	-9	-7	-3	-13	-4
-4	0	-4	-6	-3	-2	-20	-6
2	1	3	0	-3	1	-26	4
-2	-1	-1	-5	2	-1	-9	0
-5	-3	0	0	-6	-4	-38	-9
-1	5	8	2	-3	-1	-45	-4
-1	1	4	2	-2	-2	-13	0
1	2	4	7	-1	0	-29	0
-4	-6	-3	2	-6	-4	1	-2
-1	-1	1	4	-2	1	-26	-2
-2	0	-6	-10	-6	-2	-33	-3
1	2	-4	-2	2	0	23	1
4	5	9	7	-1	0	-37	2
-4	-4	4	2	-8	-2	-42	-6
-2	-2	-1	-5	-5	0	-28	0
1	-1	-3	-5	-1	-1	-34	-5
1	-1	-3	-5	-1	-1	-34	-5
1	-3	-7	-12	-14	-3	-48	2
1	-3	-7	-12	-14	-3	-48	2
-3	3	12	7	4	-1	32	-9
-18	-7	-2	-2	-5	-2	-37	-2
-5	-3	-4	-1	4	0	36	-2
7	6	17	7	-3	-1	-46	7
1	1	-3	-5	3	-1	2	0
-1	-4	0	-1	-1	1	-20	1
-1	-3	-6	-4	-8	-2	-38	-1
-1	-1	0	-1	-2	-1	-22	-3
1	1	1	1	-7	1	-46	1
1	1	1	1	-7	1	-46	1
1	1	1	1	-7	1	-46	1
1	1	1	1	-7	1	-46	1
1	1	1	1	-7	1	-46	1
-7	0	1	2	3	-1	-33	-4
-1	-2	-6	2	-4	-4	13	0
-11	-1	-8	-3	-7	-1	-39	-3
2	1	2	0	0	0	-26	1
9	-3	-4	0	-1	2	-16	14
6	8	7	3	1	1	-45	6
15	11	6	4	3	1	-12	6
-12	-7	4	4	1	1	-21	3
9	3	7	10	0	0	-18	4
-29	-12	-1	1	-3	0	-37	-7
16	-5	-3	-4	-3	4	-31	2
-14	-6	-16	-17	-6	-4	4	-18
6	-7	-12	-8	-6	-5	-27	1
1	2	5	5	-3	-3	-20	2
-4	5	15	1	-2	0	-40	-8
7	0	-8	-4	1	-2	2	-14
5	4	20	7	-5	1	-48	2
-4	-3	-9	6	-3	0	-36	-1
-4	-3	-9	6	-3	0	-36	-1
2	3	-10	-18	-7	-3	-52	2
2	3	-10	-18	-7	-3	-52	2
2	3	-10	-18	-7	-3	-52	2
5	-1	-4	4	4	1	-6	4
-3	-7	-14	-11	-10	-5	-70	-7
0	-8	-11	-6	1	-1	14	2
-5	-6	-4	5	-4	0	-35	3
-1	1	-19	-8	4	0	4	-1
2	-1	5	2	6	3	28	3
2	8	19	14	1	-2	-51	0
-4	3	12	0	-6	-3	-43	-6
2	-4	-5	2	6	2	26	10
-2	2	0	1	-8	-1	-55	-2
3	3	16	14	-4	0	-41	2
20	4	5	5	6	-1	22	3
5	4	0	-5	6	-1	17	2
-13	-4	9	18	3	1	-27	-6
-1	0	10	11	-9	-3	-58	8
-5	-7	-6	-3	3	1	-11	-3
-3	-4	-5	-7	-4	-5	-39	-3
-3	-4	-5	-7	-4	-5	-39	-3
0	3	1	1	-1	1	-19	-6
1	-9	-13	-26	-6	-4	0	6
10	14	18	20	2	2	-74	8
10	14	18	20	2	2	-74	8
10	14	18	20	2	2	-74	8
-1	-9	-19	-17	-9	-2	-36	0
8	6	2	4	-2	0	-32	4
8	6	2	4	-2	0	-32	4
2	-5	-13	-1	-7	-1	-29	-6
-2	1	7	9	1	-2	1	-4
-7	-6	-7	-3	-7	-4	-14	-3
-7	-6	-7	-3	-7	-4	-14	-3
-7	-3	-8	-12	-7	-5	-53	-3
3	-2	-6	-9	-11	-2	-31	1
3	-1	4	12	8	3	20	0
-2	-3	2	7	-2	0	-13	0
2	2	5	13	10	8	58	4
-5	-7	-17	-22	-4	-6	-13	-8
1	1	3	5	5	-3	24	2
2	4	6	12	6	2	1	1
-4	2	-2	-2	-2	1	-20	-5
1	2	5	5	-2	5	-41	1
1	8	7	11	3	0	0	-2
2	0	-8	-1	-1	-3	-10	-2
-3	4	13	3	-1	0	-33	-5
-2	-4	-8	-12	-8	-3	-40	0
-5	-6	-7	-12	-9	-5	-30	-1
-1	-4	-12	-8	-7	-3	-44	-5
1	1	-10	-8	-9	-2	-51	2
5	2	4	-5	-4	-2	-43	1
4	0	2	21	8	6	-10	2
-3	-4	-7	-19	-12	-4	-60	-5
-4	-3	-4	-3	-6	-2	-35	2
5	3	3	4	-2	2	-23	3
-3	-7	-11	-24	-7	-2	9	0
1	-5	-11	-3	-8	-1	-40	1
0	-4	-10	-6	-8	-5	-23	0
1	4	13	21	-1	2	-68	-1
-1	2	8	11	3	1	-40	-3
-1	0	-3	-6	-12	-2	-46	-3
3	4	14	14	-5	-1	-42	-1
0	0	-6	-14	-2	-1	-25	0
-1	-1	2	2	-7	0	-23	-2
-7	-2	-4	-4	2	0	-10	-1
5	2	7	9	-1	2	-23	5
-2	-3	-2	-7	-3	-3	-14	2
-8	-1	0	-11	1	-2	0	-7
-1	0	2	-3	-5	-1	-22	-2
4	-2	-6	-1	-4	2	-34	3
-12	-5	-7	-13	-2	-2	-11	-11
3	1	7	6	-5	-1	-31	2
0	-1	-6	3	-6	-2	-31	1
1	-3	-5	1	-3	0	-33	0
1	-3	-5	1	-3	0	-33	0
1	-3	-5	1	-3	0	-33	0
-3	0	2	2	0	-1	-18	-2
14	6	10	7	2	1	14	9
2	0	-3	1	-6	-2	-22	0
-3	0	-7	-2	-4	-2	-34	-5
1	6	-2	1	5	0	18	1
1	6	-2	1	5	0	18	1
1	6	-2	1	5	0	18	1
2	-2	-2	-1	0	0	-18	0
2	-2	-2	-1	0	0	-18	0
-2	-2	-5	-4	6	1	38	-1
3	2	2	-3	-4	1	-24	10
-9	-7	-5	0	-11	-5	-38	-5
-9	-7	-5	0	-11	-5	-38	-5
-10	-6	-7	-8	-5	-3	-22	-2
15	3	3	6	3	-1	-10	8
-11	-4	0	-4	2	-2	8	-13
-11	-4	0	-4	2	-2	8	-13
-5	0	5	0	-1	-2	-16	1
0	4	0	-5	-4	-1	-4	0
-13	-12	-9	-6	-7	-3	-56	-3
-10	-1	8	3	-6	2	-27	-4
-24	-9	1	8	1	-5	-12	-15
-5	2	9	-2	-9	-7	-46	-7
-5	-4	-6	-4	-11	-2	-34	-9
-5	-4	-6	-4	-11	-2	-34	-9
-8	-13	-22	-20	1	-4	0	-3
-7	-9	-13	-6	6	-1	58	-6
-3	-8	-27	-17	0	-3	-7	-3
-4	3	-1	1	-1	-3	-44	-5
3	12	-10	-10	-7	-3	-20	-5
7	-8	-5	-4	0	3	4	11
6	-3	15	7	0	-1	-27	1
1	0	13	8	-1	1	-23	-5
4	5	5	6	9	6	1	1
-1	-5	-7	-10	-8	0	-23	-1
-1	-5	-7	-10	-8	0	-23	-1
-1	-8	-11	-14	-7	-1	-15	0
4	5	11	8	13	3	49	2
-1	0	3	-2	2	0	8	-4
-1	0	3	-2	2	0	8	-4
-1	4	-5	-4	-5	-2	-29	-2
1	-2	-7	-10	-1	-4	3	-2
1	6	25	17	5	2	-18	0
-1	-8	-33	-37	-15	-6	-34	-1
-8	-3	9	3	-5	-1	-2	-7
-1	-10	-32	-1	-2	0	-10	1
2	-7	-15	-5	-3	-1	-19	0
-6	-3	10	12	-2	-3	-24	-6
1	5	4	-5	-9	-2	-39	-3
-10	-4	-3	-3	-6	-5	-6	-6
-2	-4	-11	-9	7	0	33	2
4	5	17	12	3	3	-10	2
6	-2	-8	-8	-13	-2	-50	-1
0	-7	-5	-6	-8	-2	-16	-3
2	1	-2	6	-6	-1	-31	-10
2	1	-2	6	-6	-1	-31	-10
2	1	-2	6	-6	-1	-31	-10
-4	-3	-4	-11	-8	-5	-34	-4
1	1	12	-1	1	-1	-16	5
1	1	12	-1	1	-1	-16	5
0	-2	-9	-14	-4	-2	2	2
1	-1	3	7	3	0	-2	5
2	0	-3	-13	-1	-2	53	7
-4	1	-2	5	3	0	5	-6
0	5	8	5	-2	0	-10	-5
-3	1	2	5	-6	-2	-10	-2
0	-6	-2	-6	1	-1	-12	1
0	-6	-2	-6	1	-1	-12	1
5	9	10	6	-3	1	-30	0
2	2	5	4	-5	2	-6	1
-2	1	0	0	-7	-3	-49	-6
0	1	5	-1	-5	-1	-13	-2
-1	-1	-2	-5	5	0	24	3
-4	-4	-14	-20	-12	-3	-15	-5
-7	-6	-4	-9	3	1	9	-9
3	-1	-3	0	-5	-2	-17	4
0	-1	-2	-3	5	2	44	1
-1	-2	7	3	5	2	9	2
-1	0	-3	1	-4	-3	-13	-2
-3	1	-1	-3	-7	-3	-30	-5
1	-2	-4	-4	-4	-3	-25	-3
-6	-1	3	10	2	4	-9	-10
1	0	3	0	-4	0	-14	-1
-3	-4	-6	-5	-11	-2	-51	-2
-3	-3	-7	-6	-5	0	-39	-6
4	2	-2	-6	-1	-2	-5	4
-1	-1	-1	-3	-3	-1	-29	0
0	2	3	4	-10	-5	-29	-3
-5	3	3	6	-1	-1	-35	-7
0	0	4	0	-1	-1	12	2
-1	0	-5	-16	-2	-4	-28	-10
6	5	6	2	4	0	15	-2
-8	-6	-6	0	-3	-2	9	0
5	-6	-10	-4	-8	0	-7	1
8	1	0	0	-4	0	-3	2
-14	-2	-4	-1	-4	-1	-29	-7
3	3	6	6	2	1	-29	4
3	3	6	6	2	1	-29	4
-8	0	7	2	4	-2	39	-4
7	5	0	-2	7	1	15	5
12	5	11	9	-3	0	0	2
-2	-1	-1	-2	-10	-4	-40	-8
-1	6	3	6	9	0	20	2
-17	-4	-1	-3	1	-2	35	-7
1	0	-2	-1	0	-4	-19	-3
[truncated: 2,962 more rows]
