# Supplementary material for: Flexible Virtual Reality System for Neurorehabilitation and Quality of Life Improvement
Source: Sensors (Basel). 2020 Oct 23;20(21):6045. doi: 10.3390/s20216045 (PMC7672612; doi:10.3390/s20216045)
Supplement: Supplementary file 1 [file sensors-20-06045-s001.zip › S4_EMG/User5/WhackAMole2.txt]

0	0	0	0	0	0	0	0
0	0	0	0	0	0	0	0
0	-2	-4	-2	6	-3	42	0
0	0	-3	-1	3	1	20	-1
-2	-3	-2	-2	-13	-3	-53	-3
-1	-2	-3	0	-4	-2	-14	-2
-1	1	1	-2	-8	-1	-54	-2
-3	-1	-1	2	0	-2	5	-3
-2	0	0	-1	4	2	21	0
-2	0	0	-1	4	2	21	0
-1	-2	-1	-2	4	-1	39	0
0	-1	-3	-2	-5	-3	-28	-1
-1	0	-2	-1	6	-1	37	-1
-1	0	-3	-2	4	1	33	1
-1	0	-3	-2	4	1	33	1
-4	-1	-2	0	2	-3	21	0
1	-2	0	-1	-6	-2	-38	-2
1	-1	-1	-2	-2	-1	-16	-2
-2	-2	0	0	-7	1	-40	-3
1	0	1	0	-4	-2	-21	0
-4	-1	-5	-2	3	-3	15	-1
1	-2	0	1	-6	0	-35	0
1	-2	-2	1	5	0	27	0
2	-2	1	1	-6	-6	-31	-2
2	-2	1	1	-6	-6	-31	-2
1	-1	-2	-2	4	2	17	1
-2	-1	0	-2	-8	0	-47	-2
-2	-1	0	-2	-8	0	-47	-2
-1	-1	0	-1	-5	3	-34	-2
-1	-1	0	-1	-5	3	-34	-2
-2	-2	0	-2	-9	-4	-51	-3
0	0	-2	0	2	-3	-1	-1
-1	0	1	-2	-9	-2	-51	-1
-1	0	1	-2	-9	-2	-51	-1
-1	0	0	-1	-7	-4	-25	0
1	2	1	-1	-5	0	-23	1
1	2	1	-1	-5	0	-23	1
0	-1	0	-2	0	1	2	0
-1	-3	-4	-1	0	-4	0	-2
2	3	4	3	-5	-1	-33	0
2	3	4	3	-5	-1	-33	0
1	1	-1	-1	-3	2	-21	-2
0	-2	0	0	-1	0	1	-2
-1	0	-1	0	-2	2	-23	-2
-1	0	-3	2	-5	1	-20	0
1	-1	1	1	-1	2	-11	0
-1	0	0	-3	-1	-1	-2	-2
0	-1	-2	0	-3	-2	-16	-1
1	0	-1	1	-3	0	-17	-2
1	-1	-1	-2	1	1	-1	2
1	2	-1	0	6	0	25	-2
2	1	-1	1	-5	0	-33	-1
-2	-1	2	-1	-10	-3	-61	-3
-2	-1	-3	2	3	0	17	-2
1	1	1	0	-8	-4	-43	-1
-2	-2	-4	-3	2	0	9	0
0	-2	2	-3	-10	3	-30	0
-3	3	6	0	2	1	9	1
-1	1	3	5	-2	-1	-34	-2
-1	0	-3	-5	-5	-3	-18	-1
-9	-9	-20	-10	-14	-3	-37	-4
6	-2	4	9	2	-1	-1	1
4	-3	-3	-5	-7	-2	-38	-2
5	10	24	7	5	-1	26	1
-4	0	8	5	6	0	-1	0
2	3	-8	0	-4	0	-25	-1
0	3	2	8	-1	2	-34	0
-2	-1	-3	2	3	-3	7	-1
4	4	5	-2	-3	1	-21	0
-2	-4	-8	-10	0	-2	-6	-1
-1	4	13	11	-2	-4	-21	-4
0	-1	-8	-5	-1	-1	-13	-2
2	3	7	6	-2	2	-15	0
-1	-5	2	-3	-5	-1	-14	-2
-2	1	0	3	-10	0	-29	-3
4	0	1	-1	-10	-3	-47	-1
4	0	5	2	-5	0	-13	-2
4	0	5	2	-5	0	-13	-2
-4	-3	-2	-1	-1	-2	-6	-4
-4	-4	-9	-5	-1	3	2	-2
0	4	9	4	-8	-1	-14	0
-2	-3	0	-3	-5	-2	6	1
0	-2	-2	-3	-8	-3	-17	-2
-3	-8	-3	5	0	-1	-14	0
3	7	3	2	2	-1	-17	0
-6	-6	-6	-4	-2	-2	-22	-1
-6	-6	-6	-4	-2	-2	-22	-1
-1	-5	-1	-8	-15	-4	-12	-2
-2	-3	-6	-1	1	-3	-20	-1
-1	-3	-2	-1	8	-1	14	1
1	-1	3	4	-1	3	-16	0
-6	1	3	-2	6	-3	38	1
-6	1	3	-2	6	-3	38	1
-2	-2	-4	-2	3	1	7	-2
-2	-2	-4	-2	3	1	7	-2
0	2	2	-4	5	0	35	1
-2	-4	-4	-5	-3	-3	-7	-3
-1	-1	2	5	-2	2	-19	-1
1	3	3	4	-6	-5	-23	-1
0	1	1	-3	-6	-2	-19	0
-1	1	-3	-3	-4	-6	-11	-2
1	-4	-2	0	-1	1	-7	0
-4	-4	-3	-5	0	-4	-10	0
-1	-5	-2	1	0	0	-3	-2
0	-3	4	-1	-7	-2	-15	-3
1	2	2	4	4	0	0	-1
-2	-1	-8	-3	-3	-1	-10	0
0	-1	-1	-1	-3	5	-15	-2
-2	1	3	-3	1	0	9	0
-2	-1	-3	-4	-1	-2	-7	0
-1	-1	3	2	1	-2	16	0
-1	-5	-8	-5	6	-2	38	2
0	-3	-4	1	-4	-3	-10	-2
0	-3	-4	1	-4	-3	-10	-2
0	-3	-4	1	-4	-3	-10	-2
-3	-2	-5	-6	4	-1	14	-1
-1	-4	-4	-2	-5	0	-24	-2
1	0	-4	-1	-1	0	-11	-3
-2	-2	-7	-3	-5	0	-1	-2
0	2	3	2	-1	-1	-12	-2
0	2	3	2	-1	-1	-12	-2
0	-2	-6	-2	-2	0	-2	-1
1	-3	-2	0	-8	1	-44	-1
1	-3	-2	0	-8	1	-44	-1
-1	0	-1	4	-1	-2	-1	0
0	-2	2	2	-3	0	-23	2
-1	1	-10	-6	2	-2	2	-2
0	-2	-6	-2	5	0	14	0
-1	-2	-3	-2	2	1	7	0
1	-1	-2	-4	-3	-2	-7	-2
3	3	6	0	-3	-4	-27	0
-2	-2	-4	-3	-1	3	-5	-1
-2	-1	1	-4	-3	1	-12	-1
-1	-1	-3	2	-5	-2	-29	-2
1	-4	-6	-2	-5	-3	-29	-1
1	3	14	2	-3	-1	-22	0
-4	-2	-7	-3	0	-2	38	0
1	-1	-5	-1	2	0	10	0
0	-1	-5	-3	-6	2	-32	0
-3	-3	2	3	-8	-1	-34	0
-3	2	0	-1	-4	2	-25	-1
-2	-2	-4	1	-5	-2	-37	-3
1	-1	-5	-3	-7	-2	-34	-1
-1	1	2	0	-5	-3	-25	-2
-1	0	5	-1	3	-2	25	-3
0	2	-4	0	-2	0	-17	0
-1	0	-3	-3	-4	-1	-24	-1
-2	-2	-2	-4	-1	-6	6	-3
-1	1	9	2	-3	1	-19	1
-2	-5	-3	-2	-7	1	-22	-1
0	4	-6	0	-3	-2	-33	-2
-2	1	6	1	-3	-3	-25	-1
1	3	1	-1	4	1	25	-1
1	-1	-1	0	-4	-1	-25	0
-1	-1	-11	-2	-9	-1	-42	-4
-1	-1	-11	-2	-9	-1	-42	-4
-2	-2	0	0	-6	1	-33	-2
3	1	4	5	-8	-1	-49	1
-1	-3	-10	-2	1	0	13	0
-1	0	0	-6	-4	-2	-11	0
0	0	6	0	0	-4	-10	0
0	0	6	0	0	-4	-10	0
1	-1	-1	-1	-5	0	-32	-1
0	0	8	1	-3	7	-11	1
0	0	-3	-3	0	0	-9	0
-2	-3	-9	-2	1	0	7	2
1	3	5	2	-4	-2	-33	-1
0	-2	-2	0	-2	-3	-19	-2
-1	0	5	2	0	-5	5	-1
3	1	6	4	-2	2	-28	-1
-2	-2	-5	-6	-4	-5	-7	-1
0	-3	-1	-1	-5	0	-28	-1
0	-2	-6	-3	0	0	-6	0
0	1	-1	0	-4	0	-15	-1
0	1	2	1	-4	0	-29	0
-4	-3	-7	-1	1	-2	-7	0
0	-2	-6	-4	1	1	3	0
-3	-1	-3	-1	-1	2	-21	-1
-1	-1	3	3	4	1	6	-1
-1	-1	3	3	4	1	6	-1
-1	-1	-1	2	-2	3	-19	-1
-1	0	-3	-5	-4	-1	-26	-1
-1	0	-3	-6	2	-6	19	-2
-1	-1	4	2	0	2	-3	0
-1	-1	4	2	0	2	-3	0
0	1	-1	-3	-4	-2	-22	-2
0	0	-4	0	1	0	14	1
0	0	-4	0	1	0	14	1
0	-1	-1	0	-5	0	-41	-3
1	-1	2	3	-7	-3	-33	-1
-1	-3	-8	-5	3	-1	15	1
0	-2	3	1	-3	-1	-18	0
0	-1	-4	1	-2	0	-28	-2
1	-3	4	-1	-9	-2	-51	1
1	-3	4	-1	-9	-2	-51	1
-2	0	-4	-2	-4	1	-30	-1
-1	1	0	0	-4	1	-33	-1
0	-3	-2	-1	-1	0	-26	-1
-2	-1	0	-2	-3	1	-15	0
-2	-11	0	-2	2	-1	1	1
0	3	-7	-1	-2	-2	-17	0
-1	3	5	3	-2	0	-30	-1
1	0	2	-2	0	0	1	-1
-2	-1	-5	-1	-1	1	-15	-1
-1	-2	-5	1	-3	1	-34	-1
2	-1	-7	-3	0	1	-3	1
2	-2	0	3	-6	0	-49	-1
-3	-1	2	-2	-6	-2	-33	-1
-3	-1	2	-2	-6	-2	-33	-1
0	2	8	1	-2	-2	-12	-1
0	-1	-5	-1	-1	-1	-18	0
-1	-3	-1	0	3	-1	22	-1
-1	1	1	-2	6	0	33	-1
-1	1	1	-2	6	0	33	-1
1	-2	-11	-2	-5	2	-27	-2
0	-2	1	-3	-2	-2	-20	0
0	-2	1	-3	-2	-2	-20	0
1	1	4	1	-5	1	-35	0
-4	-1	-4	1	-2	2	-24	0
2	-3	-1	-2	-7	-2	-43	-2
1	-1	-1	-4	-3	-2	-30	-3
1	-1	-1	-4	-3	-2	-30	-3
1	0	7	1	-6	2	-39	0
0	-1	5	2	0	0	-18	-2
0	2	5	2	-6	0	-39	-1
0	2	5	2	-6	0	-39	-1
-1	-2	0	-1	-3	1	-28	-1
0	-2	2	-1	-8	-1	-44	1
-1	0	2	2	2	0	5	2
-1	-4	1	-1	-7	1	-41	-1
-1	-4	1	-1	-7	1	-41	-1
-1	-1	-5	-2	-6	-4	-37	-2
-1	-1	-5	-2	-6	-4	-37	-2
-1	-1	-2	-2	-6	1	-35	-2
2	3	5	2	-4	1	-38	0
-2	1	-1	0	5	-1	18	-2
-1	-2	-3	-1	4	-1	-27	0
0	1	4	2	-3	-2	-34	-2
-1	-2	-4	-1	-7	-2	-29	0
-2	-2	0	-2	1	2	-2	1
-2	-3	-10	-3	-2	-1	-29	-1
0	1	4	4	-6	0	-47	-2
-1	-3	-3	-3	-7	0	-37	-1
-2	0	-10	0	6	1	17	-1
-2	0	-10	0	6	1	17	-1
-1	-2	-12	-1	2	-2	-2	-1
-1	-2	-12	-1	2	-2	-2	-1
-1	-1	3	1	-2	0	-23	0
0	-2	2	-2	-6	-1	-24	-3
0	1	1	0	-3	3	-36	-1
2	1	3	1	-4	0	-28	0
2	1	3	1	-4	0	-28	0
-2	-1	-6	-3	-5	-4	-36	-2
-2	-3	-4	-1	8	1	43	0
-1	0	-1	0	-2	0	-28	-2
-1	0	-1	0	-2	0	-28	-2
1	2	5	3	0	0	-17	1
1	-1	1	-1	-7	-5	-58	-2
-1	-2	3	1	-3	-1	-34	1
-2	2	4	0	-7	-4	-51	-1
0	-3	-3	-2	1	-1	-6	0
1	2	6	1	-4	2	-30	1
0	-2	-8	-1	5	1	26	1
0	-1	-4	-2	7	1	42	1
0	-1	-4	-2	7	1	42	1
-1	1	4	3	-1	-3	-14	-1
-1	1	4	3	-1	-3	-14	-1
-1	-3	-4	-3	-3	-2	-25	0
-2	-1	-3	0	-3	0	-15	-2
-2	-1	-3	0	-3	0	-15	-2
-1	0	6	1	3	-5	0	0
-2	-2	-3	-2	-3	0	-23	-1
-1	-4	-12	-6	-3	0	-12	-2
1	2	5	1	-8	0	-51	-2
1	2	5	1	-8	0	-51	-2
5	-1	-9	-5	-14	1	-55	-3
-2	-5	-15	-10	1	-1	-2	-1
-7	-1	24	8	-8	-1	-43	1
-7	-17	-60	-34	-9	-7	0	-6
-7	-17	-60	-34	-9	-7	0	-6
2	-5	-89	-28	-3	-2	-9	-4
-6	-9	2	16	10	7	2	0
-6	-9	2	16	10	7	2	0
-6	-9	2	16	10	7	2	0
-5	-16	-35	1	-8	-2	-27	2
-3	-23	-52	11	2	2	-36	-6
-3	-23	-52	11	2	2	-36	-6
-9	-6	-27	0	-8	-6	-20	-2
-2	11	55	35	5	0	-24	3
-14	-27	-113	-30	-13	2	-38	-7
19	13	-16	33	21	11	-17	9
-7	2	97	19	-10	-7	-35	3
-1	7	8	-11	-14	-6	-22	-3
15	4	-13	-23	19	6	60	2
15	4	-13	-23	19	6	60	2
-1	3	-13	4	16	2	53	2
-6	8	1	-15	-26	-9	-80	-6
-3	-2	2	0	4	-2	24	0
2	-9	-10	3	10	0	32	1
-12	-2	5	-8	-10	-8	-8	-4
-6	5	-1	-11	1	-2	19	-4
4	-1	1	16	20	5	115	4
0	-2	5	3	-6	-1	-50	-1
4	25	10	-1	-8	-3	-38	-3
4	25	10	-1	-8	-3	-38	-3
7	10	6	-5	-5	0	-43	-1
-7	-24	-28	-37	-19	-9	-28	-3
-4	2	4	-10	-16	-4	-27	-5
5	5	22	30	7	9	-37	2
5	5	22	30	7	9	-37	2
5	5	22	30	7	9	-37	2
5	5	22	30	7	9	-37	2
5	5	22	30	7	9	-37	2
5	5	22	30	7	9	-37	2
5	5	22	30	7	9	-37	2
5	5	22	30	7	9	-37	2
5	5	22	30	7	9	-37	2
5	5	22	30	7	9	-37	2
5	5	22	30	7	9	-37	2
-29	-24	-13	-5	-6	-4	-20	-5
-29	-24	-13	-5	-6	-4	-20	-5
-29	-24	-13	-5	-6	-4	-20	-5
-10	-8	-3	5	0	0	-21	-1
-1	-3	-1	-4	0	-2	4	-4
3	-8	-5	-7	-12	-1	-42	-2
-14	-8	-4	-5	4	-2	-5	-2
-8	-18	-17	-16	-6	-9	-22	-4
-20	-14	-13	-8	-4	1	-3	-3
-20	-14	-13	-8	-4	1	-3	-3
-20	-14	-13	-8	-4	1	-3	-3
-2	-3	0	-14	0	-5	22	4
3	2	7	4	0	4	-10	-2
3	2	7	4	0	4	-10	-2
-7	-3	1	7	0	7	-45	-2
10	12	11	1	6	18	-12	-1
0	2	-3	4	3	12	-29	-5
-5	-2	7	9	2	6	-12	2
-2	-7	-5	10	2	-5	-21	1
14	10	12	6	-3	5	-33	4
-6	-7	-3	0	-8	-16	-61	0
1	-1	-2	-7	8	10	5	-1
5	-5	-3	-5	-9	-5	-21	14
11	3	-7	-17	-3	-8	-14	-2
11	3	-7	-17	-3	-8	-14	-2
29	38	8	8	9	11	-1	7
-15	-16	-3	17	-3	-22	-24	6
5	5	14	-4	-10	-9	-21	-11
-28	-31	-18	6	5	13	7	-5
11	2	-9	-24	-26	-14	-30	-2
-7	-2	-5	7	4	5	-9	-1
-3	-2	1	14	10	2	26	-2
-1	0	-4	-10	-15	-10	-37	-3
9	10	6	-1	-2	7	-23	-2
9	10	6	-1	-2	7	-23	-2
13	11	4	5	3	4	5	4
11	16	15	19	5	6	-16	3
8	3	4	-4	-3	-5	-17	-3
0	-5	-3	-7	-2	0	-13	-2
-2	-2	1	7	-10	-10	-31	-6
9	2	7	13	2	4	-2	2
12	15	13	6	-2	4	-10	1
12	15	13	6	-2	4	-10	1
-9	-7	2	3	-4	-3	-5	-5
2	10	6	-4	-8	-2	-23	-2
1	-12	-10	-7	-6	-5	-19	-4
-8	-5	1	-2	0	-5	4	-3
-2	3	2	3	-3	0	-16	0
12	10	4	7	2	7	-3	3
-1	-7	-2	-6	3	-1	6	1
-3	-7	-5	4	3	3	-7	-2
0	-10	-13	-17	0	-1	16	2
-4	-2	-5	-10	1	6	-6	-2
-7	-10	-9	-7	-7	9	-9	-3
2	6	9	16	9	-2	3	0
1	-3	-4	4	-4	1	-26	2
1	-1	7	4	5	11	-6	-3
4	10	-3	-14	-13	-6	-18	-3
-2	-3	-6	-20	-10	-6	-14	-1
0	-4	-7	-1	1	-15	-10	0
-27	-31	-3	4	13	36	1	1
1	-3	7	7	7	31	-20	0
11	9	7	2	0	6	-4	4
7	5	-4	-6	-4	3	-10	3
3	-6	0	6	3	7	-10	1
0	-1	-2	-4	16	16	36	2
0	-1	-2	-4	16	16	36	2
-13	-2	2	9	11	16	-22	-3
-13	-2	2	9	11	16	-22	-3
10	4	-2	9	14	12	46	4
10	4	-2	9	14	12	46	4
9	5	-3	-10	6	-7	62	0
4	7	11	13	-4	2	-18	1
-4	-4	-4	3	1	-4	26	-1
3	-3	-15	-18	7	-4	34	2
-17	-15	-14	-6	-13	-10	-35	-13
-17	-15	-14	-6	-13	-10	-35	-13
-17	-15	-14	-6	-13	-10	-35	-13
1	-3	2	0	-5	8	-40	-5
10	6	11	5	-10	-9	-4	4
10	6	11	5	-10	-9	-4	4
-4	-3	-4	7	19	38	43	2
-4	-3	-4	7	19	38	43	2
-4	-3	-4	7	19	38	43	2
-4	-3	-4	7	19	38	43	2
-4	-3	-4	7	19	38	43	2
-4	-3	-4	7	19	38	43	2
-4	-3	-4	7	19	38	43	2
-4	-3	-4	7	19	38	43	2
-9	-20	-19	-32	-19	-11	-19	-9
-9	-20	-19	-32	-19	-11	-19	-9
-9	-20	-19	-32	-19	-11	-19	-9
-9	-20	-19	-32	-19	-11	-19	-9
-9	-20	-19	-32	-19	-11	-19	-9
-9	-20	-19	-32	-19	-11	-19	-9
-9	-20	-19	-32	-19	-11	-19	-9
-9	-20	-19	-32	-19	-11	-19	-9
-9	-20	-19	-32	-19	-11	-19	-9
-9	-20	-19	-32	-19	-11	-19	-9
9	12	27	33	7	4	-22	7
-1	-3	2	-8	-13	-2	-48	-3
-1	-3	2	-8	-13	-2	-48	-3
-1	-3	2	-8	-13	-2	-48	-3
-1	-3	2	-8	-13	-2	-48	-3
-1	-3	2	-8	-13	-2	-48	-3
-1	0	-13	-18	1	-12	-1	7
-1	0	-13	-18	1	-12	-1	7
6	7	-4	-5	-7	-5	-17	0
9	7	-2	0	-4	-4	-19	1
9	7	-2	0	-4	-4	-19	1
-2	-2	-3	3	-11	-11	-38	-4
4	-1	-1	-1	4	-3	30	1
-1	1	-1	0	-9	-3	-34	-3
2	3	-1	-9	-2	-6	20	-1
6	9	4	-10	-10	-3	-51	-4
-3	-2	-5	-1	-13	-2	-51	-1
0	-4	-7	-8	0	-6	24	5
-17	-19	-10	-4	7	-2	47	2
3	6	-1	-1	-3	2	-10	2
-9	-7	-2	-3	-9	-4	-51	-4
-14	-11	1	10	3	1	-32	-1
-2	-6	-7	-4	-4	-2	-16	-1
9	7	-7	-12	3	-4	44	-1
1	0	1	4	2	1	0	0
1	0	1	4	2	1	0	0
-2	3	7	3	6	-1	9	1
1	-3	-5	3	-1	4	-20	-2
4	3	-10	-14	1	-6	44	-2
4	0	0	0	-3	-4	-17	-3
5	5	-7	-8	-6	-3	-36	1
5	5	-7	-8	-6	-3	-36	1
-2	-3	-2	-7	2	4	-1	1
-7	-11	-13	-12	-7	-5	-14	-2
-14	-18	0	2	-6	-3	-49	-4
7	7	6	7	-3	-2	-16	-2
-1	-6	-3	-6	-9	0	-52	-3
-6	0	-3	-3	-5	-2	-21	-2
-1	-8	-7	-10	-3	-7	4	1
8	9	1	-1	-8	3	-45	4
1	-5	-7	-4	-1	8	-9	-4
1	2	1	-2	-4	7	-36	-1
-6	2	-2	-7	-5	1	-32	-2
1	10	15	42	20	10	40	5
1	10	15	42	20	10	40	5
0	-1	4	7	-6	-5	-50	-6
0	-1	4	7	-6	-5	-50	-6
2	-8	-6	-3	2	3	28	-1
2	-8	-6	-3	2	3	28	-1
2	-8	-6	-3	2	3	28	-1
-5	-15	-8	-9	-7	-3	-50	-4
1	-11	-10	-5	-7	1	-50	-1
1	-11	-10	-5	-7	1	-50	-1
6	12	2	-11	-11	-6	-33	-3
-3	-1	-2	6	8	-4	30	-1
-3	-1	-2	6	8	-4	30	-1
-3	8	4	-5	-5	-25	-10	-6
-3	8	4	-5	-5	-25	-10	-6
-3	8	4	-5	-5	-25	-10	-6
-3	8	4	-5	-5	-25	-10	-6
-4	-8	-9	-5	-6	-2	-19	-5
-4	-8	-9	-5	-6	-2	-19	-5
-11	-3	-2	-6	-9	-6	-24	-2
4	8	5	-5	-9	0	-40	-2
4	8	5	-5	-9	0	-40	-2
1	7	4	0	-2	-4	-29	-4
1	7	4	0	-2	-4	-29	-4
1	7	4	0	-2	-4	-29	-4
13	12	3	5	0	1	-22	2
-1	-3	-3	-6	-9	-4	-48	-2
-13	-17	-6	2	-1	3	-45	1
4	0	-4	-2	-1	-1	11	0
8	9	2	8	-2	0	-17	3
1	5	4	0	-9	0	-48	1
1	5	4	0	-9	0	-48	1
11	4	1	6	-4	2	-39	-3
-11	-8	-3	-4	-9	0	-48	-10
-16	-16	-12	-11	-3	-1	-15	-5
-4	-4	1	-4	-5	1	-25	0
-1	-2	-2	-7	-8	-2	-47	5
-4	-9	-8	-6	-6	-2	-23	-9
-4	-9	-8	-6	-6	-2	-23	-9
13	2	-1	-6	-6	1	-27	1
37	23	20	11	-3	4	-20	7
6	10	3	7	1	1	-10	-1
6	10	3	7	1	1	-10	-1
-3	2	-4	-1	-3	2	-6	3
-12	-5	-3	-4	-4	-3	-28	-3
12	1	-9	-15	-2	-5	6	-2
-29	-36	-13	-3	-7	-3	-31	-7
-3	7	2	6	5	0	11	3
-9	-3	-3	7	-18	-50	-29	-7
-3	1	3	9	9	19	-15	6
-9	-1	5	11	8	42	-21	-1
-5	-1	-1	13	-4	-11	-24	-6
-2	-15	-2	-1	10	8	38	10
0	-2	-8	-8	-16	-20	-63	-12
-34	-20	-1	-4	-2	18	-28	-4
-4	-5	0	-3	-1	-7	-13	-4
4	7	0	0	-3	-3	-61	-6
4	7	0	0	-3	-3	-61	-6
-31	-24	-18	-11	5	-10	46	-2
2	5	-5	-4	-4	-6	2	-2
31	27	-1	-19	-10	-2	-36	0
9	-4	-7	-8	2	-2	15	1
-2	6	2	4	14	-4	46	-1
-2	6	2	4	14	-4	46	-1
-8	-12	-2	-2	-4	-7	-36	-3
37	40	2	9	1	3	-1	0
-8	-19	-5	-10	2	-3	31	4
-5	-9	0	-1	-9	-1	-53	-4
4	-16	-2	-7	-5	-4	-22	-5
-5	-20	-14	-11	-7	-1	-35	1
-13	-9	-11	-14	-9	-7	-28	-5
-1	1	-1	-2	-7	0	-33	0
-9	-9	1	13	2	3	-32	-1
-4	-3	3	6	-1	1	-17	-2
-1	-9	-12	-9	-1	0	-26	-1
-1	-9	-12	-9	-1	0	-26	-1
-4	4	2	-11	-5	-3	-19	1
-3	3	-6	-17	-11	-6	-15	-6
0	5	4	-1	-4	-3	-24	-3
-7	-13	-5	5	-1	4	-34	-1
2	3	6	4	-5	-2	-32	-1
0	2	9	5	-3	-3	-2	-1
0	4	14	18	-4	3	-60	0
4	3	-3	-4	-2	-2	-16	1
3	6	5	5	-3	-2	-24	-2
-16	-28	-15	0	5	1	6	-2
6	6	-3	-1	1	2	-7	0
-2	-8	0	-8	-9	-4	-33	-2
-2	-8	0	-8	-9	-4	-33	-2
5	15	7	5	-11	3	-55	-1
-11	-7	-18	-15	-3	-2	-12	-7
-11	-7	-18	-15	-3	-2	-12	-7
-11	-7	-18	-15	-3	-2	-12	-7
-11	-7	-18	-15	-3	-2	-12	-7
-11	-7	-18	-15	-3	-2	-12	-7
-11	-7	-18	-15	-3	-2	-12	-7
-11	-7	-18	-15	-3	-2	-12	-7
-11	-7	-18	-15	-3	-2	-12	-7
-11	-7	-18	-15	-3	-2	-12	-7
-11	-7	-18	-15	-3	-2	-12	-7
-11	-7	-18	-15	-3	-2	-12	-7
-11	-7	-18	-15	-3	-2	-12	-7
-11	-7	-18	-15	-3	-2	-12	-7
-11	-7	-18	-15	-3	-2	-12	-7
-11	-7	-18	-15	-3	-2	-12	-7
-11	-7	-18	-15	-3	-2	-12	-7
-11	-7	-18	-15	-3	-2	-12	-7
-11	-7	-18	-15	-3	-2	-12	-7
-11	-7	-18	-15	-3	-2	-12	-7
-11	-7	-18	-15	-3	-2	-12	-7
-11	-7	-18	-15	-3	-2	-12	-7
-11	-7	-18	-15	-3	-2	-12	-7
-11	-7	-18	-15	-3	-2	-12	-7
-11	-7	-18	-15	-3	-2	-12	-7
-11	-7	-18	-15	-3	-2	-12	-7
-11	-7	-18	-15	-3	-2	-12	-7
-11	-7	-18	-15	-3	-2	-12	-7
-7	-18	-11	-9	0	-1	-10	-3
-7	-18	-11	-9	0	-1	-10	-3
-2	2	6	5	0	2	-19	1
-2	2	6	5	0	2	-19	1
-7	-3	7	15	-2	2	-44	-1
-7	-3	7	15	-2	2	-44	-1
-7	-3	7	15	-2	2	-44	-1
-7	-3	7	15	-2	2	-44	-1
-8	-8	-10	5	-10	-17	10	-8
-8	-8	-10	5	-10	-17	10	-8
-8	-8	-10	5	-10	-17	10	-8
-8	-8	-10	5	-10	-17	10	-8
-8	-8	-10	5	-10	-17	10	-8
17	8	-11	-14	-12	-5	-38	-4
17	8	-11	-14	-12	-5	-38	-4
-2	-1	0	-5	-4	-4	-24	1
-6	-6	-1	-3	-14	0	-64	-3
-6	-6	-1	-3	-14	0	-64	-3
-9	-20	-8	-2	4	0	8	-2
5	9	6	2	-6	-1	-37	-2
-25	-30	-6	-4	-6	-3	-23	-2
-12	-10	-4	-3	-8	-7	-26	-4
1	4	1	-2	-5	4	-32	0
-1	-2	-2	0	-5	-2	-15	0
-1	2	3	2	-1	0	-19	-2
4	5	2	0	-5	0	-28	-3
5	3	3	19	8	5	-17	3
-5	-4	-1	5	5	-3	5	-1
1	-5	1	-2	-7	-2	-34	-2
-1	-4	-6	-2	0	-2	-2	-1
-1	4	8	4	-5	1	-36	-1
1	-1	-3	-17	-12	-4	-35	-1
2	0	1	-1	-1	-6	2	2
0	-2	-6	7	3	1	-14	-1
3	1	3	5	18	16	52	4
5	6	13	32	12	15	-2	1
-2	1	12	-1	0	5	-35	-1
-2	1	12	-1	0	5	-35	-1
-1	-7	-5	-1	4	4	16	1
-4	-3	-3	0	-5	-4	-24	-2
0	0	-6	-2	0	1	25	-2
0	0	-6	-2	0	1	25	-2
0	0	-6	-2	0	1	25	-2
21	18	-2	-3	3	0	13	1
-6	-8	-3	-4	-6	-3	-9	-3
2	-2	-2	-4	-12	-1	-18	-3
2	3	-4	-2	-7	-2	-30	-3
-3	-5	-2	-2	-10	-2	-21	-2
-2	-2	1	5	-1	-1	2	-3
-1	-2	0	2	-6	-1	-29	-2
2	2	1	-5	-8	-1	-17	0
6	1	0	1	3	2	33	0
-4	-2	-2	-2	-6	-1	-22	-1
3	4	12	6	-5	-1	-19	-1
3	4	12	6	-5	-1	-19	-1
-1	-2	8	22	13	3	12	0
1	-2	-2	-9	-6	-1	-25	1
-3	-1	-3	0	-6	-2	-22	-1
-2	-4	-10	-19	0	-4	18	-1
-2	-4	-10	-19	0	-4	18	-1
-1	1	7	8	-4	0	-21	-2
4	4	1	1	-4	1	-16	1
-1	-1	9	15	13	8	11	2
-1	-1	-3	-2	4	1	24	-2
-3	-5	-15	-23	-1	-17	22	-2
-2	1	3	8	-7	5	-23	-2
-3	-1	-8	-9	1	-7	-12	-6
-4	-1	3	4	-2	5	-15	0
-4	-1	3	4	-2	5	-15	0
-2	-3	-7	-7	6	5	40	-4
6	3	9	11	-7	-2	-48	-2
10	4	-8	-13	-8	-23	-21	-3
-14	-15	-9	0	4	-4	19	0
0	1	2	-2	0	0	4	3
-2	0	-4	-27	-5	3	-26	-4
-2	8	12	13	2	2	-2	0
5	-1	1	18	3	-1	-6	2
-5	-4	-5	-18	-6	0	-9	-1
4	-1	-1	-1	-10	-4	-28	-3
0	4	-6	-5	-6	-15	-10	-7
2	-5	3	0	-1	5	4	4
-7	-9	-5	-5	-8	-2	-18	-1
10	10	16	3	-1	1	-15	4
1	1	-2	-3	-2	-2	1	-2
-11	-18	-15	-4	1	-2	13	-1
-1	-2	-2	-1	2	2	11	11
-1	-2	-2	-1	2	2	11	11
-5	-9	-6	-5	11	1	71	1
1	0	-3	3	1	2	-25	-4
-1	0	5	2	-10	4	-28	-4
-1	2	-2	2	1	0	5	1
5	-2	-1	7	-2	0	-13	1
-4	-6	-12	-5	-2	-3	26	0
-1	2	-6	-10	4	-5	39	-6
-1	2	-6	-10	4	-5	39	-6
0	-1	4	-2	-3	-2	-41	-1
8	6	-2	-4	2	-2	33	1
8	6	-2	-4	2	-2	33	1
1	-4	-4	-3	-6	-4	-32	-1
5	5	-3	-2	4	-1	37	1
5	5	-3	-2	4	-1	37	1
5	5	-3	-2	4	-1	37	1
-4	-7	-9	-8	5	-4	41	0
3	8	7	-1	-6	-1	-19	-1
0	4	3	1	3	-1	30	-1
10	5	5	2	-7	0	-41	-2
4	2	3	1	-6	2	-21	0
-1	0	1	1	4	-9	18	-3
4	3	4	5	-3	1	-15	-3
-2	-3	-2	0	-7	-1	-27	0
-5	-3	-8	-9	2	-1	32	-1
5	7	7	0	-1	0	-24	1
-4	-2	-8	-10	-6	0	-35	-4
0	1	-7	-4	-8	1	-46	-4
-2	-8	-7	-3	-3	0	-42	-2
2	6	16	10	2	-1	17	-1
-4	-3	5	7	-5	1	-44	-2
4	5	5	-2	-8	-3	-37	-1
0	-3	-5	1	-1	-2	-6	0
-1	1	7	5	0	-1	-2	0
1	-3	-6	2	-7	1	-38	-3
-2	-4	-7	-4	-3	-3	-15	0
-8	-7	-3	-3	-10	-4	-52	-1
-7	-6	-5	-6	-4	-3	-13	-4
-7	-6	-5	-6	-4	-3	-13	-4
2	3	0	-1	1	0	0	-4
-9	-11	-7	0	-7	1	-41	-3
2	0	-3	1	-5	2	-32	0
2	0	-3	1	-5	2	-32	0
-7	-2	-1	-1	-1	0	-6	0
-3	-3	-2	2	-7	1	-38	0
-2	4	7	4	-1	-1	-21	0
0	-4	-4	-1	0	1	5	0
4	5	-2	-2	-1	2	-17	-1
3	-7	-2	1	-7	1	-38	-1
10	3	-1	-1	-4	0	-27	1
0	2	-2	-1	-10	-4	-46	-4
7	5	0	-3	-4	0	-31	1
7	5	0	-3	-4	0	-31	1
7	5	0	-3	-4	0	-31	1
-3	-2	0	-5	3	-4	24	-1
4	7	11	6	-3	-1	-14	0
6	-3	-8	-1	-3	-1	-18	3
6	-3	-8	-1	-3	-1	-18	3
11	3	-4	1	-1	-1	-8	-1
-8	-6	-1	3	2	-2	4	-2
-3	-3	-17	-6	-3	0	-19	-1
1	0	14	8	-2	1	-28	1
2	1	-7	4	-5	3	-36	-1
-6	-3	4	-3	1	-2	7	-2
3	-1	-2	-1	-6	-2	-27	0
1	6	1	-5	1	-1	-7	-2
1	6	1	-5	1	-1	-7	-2
0	-9	-11	-3	-2	0	-14	-1
-6	-9	10	9	5	-1	22	0
-11	-6	-21	-4	-3	-3	-30	-8
2	-1	-6	-1	0	8	-9	-1
9	2	-7	-5	-10	-7	-43	-2
13	10	10	6	3	-3	17	4
-1	-1	0	-1	-1	0	9	-1
-1	-1	0	-1	-1	0	9	-1
8	2	6	1	-8	0	-37	0
-4	1	-7	-4	1	0	3	-1
0	-1	0	3	-3	1	-18	1
3	3	0	1	-4	1	-39	0
-1	1	0	1	0	-2	-15	-2
-1	-1	-3	7	-2	-1	-23	-1
-6	-4	1	-6	-2	2	-18	0
2	0	6	5	-3	0	-32	0
-6	-2	-5	-5	-6	-4	-28	-3
3	5	9	-1	-5	-1	-35	-2
1	2	-3	-3	-7	-2	-37	-3
1	2	-8	-10	-6	-1	-16	-2
-1	-2	5	1	-1	0	-19	-1
-6	-18	-13	4	-7	2	-57	-3
4	0	-1	-1	-5	-1	-44	-3
1	9	25	7	0	28	-29	2
-6	-10	-14	-13	-14	-23	-34	-5
-2	3	4	-3	-7	-7	-49	1
-5	3	1	1	-1	-5	-19	-2
2	9	-7	-2	-4	-5	-14	-1
-1	-7	-10	-1	-6	0	-34	-2
-3	5	12	0	1	-2	10	-1
-1	3	-2	-2	3	0	18	0
-1	-1	2	4	-2	-1	-37	0
-6	-6	-3	1	-6	-2	-43	-4
-3	-3	-6	0	4	-1	17	-1
-2	-4	-2	3	-3	0	-35	-2
-2	-4	-2	3	-3	0	-35	-2
2	3	10	3	7	2	40	3
-4	-10	-1	2	5	-1	28	1
-2	-2	0	-4	-4	-2	-26	-3
0	-2	-14	-2	-5	0	-46	-2
-1	2	9	5	5	-4	1	-1
-1	-1	-6	-1	-3	1	-24	-1
0	-4	-2	-1	-5	1	-39	-1
3	-4	-1	0	-4	2	-35	-1
0	-1	-13	3	-3	-1	-29	-1
0	4	13	6	2	0	-9	0
-3	0	-5	-1	-6	-2	-29	-2
18	-4	-4	2	-6	-3	-23	0
-7	-1	-4	-4	1	2	1	0
-9	2	5	-2	1	-1	1	-1
-5	2	4	3	-3	1	-27	-1
-3	-2	0	4	-6	0	-45	0
-4	-3	1	-2	1	0	5	-1
-2	-4	-13	-3	2	-1	-10	-1
0	-1	4	0	-5	0	-42	-1
3	3	7	4	-10	1	-58	0
3	-1	-2	-3	-9	-1	-61	-3
0	1	9	2	-6	-1	-38	-2
0	-4	-4	-1	-3	0	-23	-1
-2	-1	-1	1	-6	0	-48	-1
-1	-1	-8	-4	-1	-3	4	-1
0	2	6	2	0	1	-20	-3
-3	-4	-6	-2	-1	-3	-7	-1
-1	0	-1	-1	-2	-2	-38	0
2	1	1	-1	-1	-2	-12	1
-1	2	2	1	3	-1	0	0
0	0	0	1	3	0	-2	1
-2	0	-5	-1	-6	-1	-40	-4
2	6	14	8	7	0	5	1
0	-3	1	-3	-7	-1	-31	0
-1	-3	-8	-2	0	-3	-20	-2
1	1	11	3	-5	-1	-30	-1
-2	5	7	3	-8	-2	-36	-3
-1	-2	0	-1	-3	-4	-28	-1
-1	-2	4	2	-6	-3	-28	0
1	-1	-2	-5	-8	-3	-27	-1
-2	-3	6	-1	1	2	-3	-2
0	-3	-8	-7	-7	-2	-32	0
-1	-3	8	3	-3	-2	-18	-1
0	-3	-16	-16	-4	0	-25	-3
-3	-9	-13	-3	-2	0	5	-2
-4	-8	-10	-16	-1	-4	19	-1
3	5	8	4	0	0	-14	0
5	11	21	6	-4	0	-33	1
8	12	10	16	6	5	-10	-1
-5	-11	-12	-13	-9	0	-22	-1
-7	-6	1	-5	-5	-1	-30	-4
4	4	-1	-10	2	12	-8	1
8	9	-3	-6	-7	-6	-30	-2
2	-3	0	1	-2	-3	-18	1
-4	-3	-1	2	-3	-4	-28	-5
6	8	5	-10	-6	-13	-6	0
6	2	-2	-9	-7	-8	-16	-2
6	2	-2	-9	-7	-8	-16	-2
19	12	1	4	-3	6	-18	8
3	-10	-2	-7	-4	2	-6	-2
0	-2	-7	1	-1	1	-12	-3
4	3	-4	-6	0	2	-3	7
-3	-6	1	-2	-4	-2	-25	9
-2	3	-1	-3	0	-2	-6	-1
4	2	-2	-8	-5	1	-29	-4
4	2	-2	-8	-5	1	-29	-4
4	9	3	-8	-3	1	-8	-1
3	3	2	5	16	1	85	11
2	-2	-3	0	6	2	11	-1
-5	0	-1	-2	2	0	15	0
-5	0	-1	-2	2	0	15	0
-5	0	-1	-2	2	0	15	0
10	0	3	2	-15	1	-62	-5
-4	-6	-9	-14	-6	-5	-11	-4
8	6	10	3	0	0	3	6
-5	-2	7	11	-4	-1	-21	0
1	1	-1	3	1	-1	-24	1
3	-1	-9	-11	-6	-2	-32	0
4	-1	-7	-6	-6	3	-13	-9
7	-1	-11	-9	4	2	-8	-4
-2	-8	-14	-3	1	-3	17	2
-5	-5	-10	-3	-1	-7	-15	-5
0	-3	3	9	-5	1	-35	3
-1	1	1	0	-6	-3	-28	0
-9	-4	-13	-5	-2	-14	-15	-4
0	5	23	10	-1	6	-22	-4
-4	-9	-17	-8	-7	-1	-29	-6
3	-3	-13	-4	4	10	2	5
1	6	19	5	-3	-1	-24	2
-5	-10	-17	-13	-9	-2	-37	-5
2	11	29	16	6	6	-9	2
1	-1	14	8	-5	-3	-19	-3
1	0	-20	3	-6	-1	-36	-3
-3	1	-12	8	-5	-2	-23	-4
0	2	6	6	3	-3	-4	1
-3	-12	-21	-5	-2	1	-20	-1
-12	-15	3	-3	-6	-5	-22	0
-12	-15	3	-3	-6	-5	-22	0
6	11	8	13	1	2	-23	2
2	14	13	-4	-10	-3	-42	-3
1	2	3	13	1	0	-16	0
-3	-18	-24	-9	-5	-10	-10	-1
5	-12	-1	1	-5	2	-27	-1
-6	-5	2	9	-3	-1	-13	1
14	7	0	-8	-2	0	-18	2
8	1	-5	-8	-5	-1	-23	-1
-1	8	1	-2	14	-1	68	2
-9	3	18	5	2	0	6	-2
-3	0	-11	-17	-1	-3	19	-1
-10	-8	-7	-5	-6	-6	-22	-7
5	12	12	2	-6	-1	-33	1
12	9	3	0	-8	1	-30	2
9	5	-3	-6	-6	-6	-26	0
-2	-11	-9	-5	-1	6	-8	-1
-5	-6	-4	-3	-6	-1	-16	-2
1	-2	0	0	-3	-1	-13	3
-6	-3	-2	-3	-5	1	-22	-14
-6	-3	-2	-3	-5	1	-22	-14
-6	-3	-2	-3	-5	1	-22	-14
-6	-3	-2	-3	-5	1	-22	-14
-6	-3	-2	-3	-5	1	-22	-14
-6	-3	-2	-3	-5	1	-22	-14
-6	-3	-2	-3	-5	1	-22	-14
-6	-3	-2	-3	-5	1	-22	-14
-6	-3	-2	-3	-5	1	-22	-14
-6	-3	-2	-3	-5	1	-22	-14
-6	-3	-2	-3	-5	1	-22	-14
-3	2	-10	-1	-10	-5	-30	2
-3	2	-10	-1	-10	-5	-30	2
-6	-2	5	-4	-14	-5	-25	-8
-1	2	-2	5	4	3	19	-9
3	2	7	2	1	1	24	3
-1	0	-4	-3	3	0	9	4
-5	-2	-4	-6	5	-2	30	-4
1	-1	0	-2	-2	0	0	0
-2	-2	-3	-7	-8	-1	-19	-3
-6	-2	-5	4	13	5	68	5
3	-1	-3	3	-11	0	-54	-2
5	0	0	0	0	-2	-8	2
-4	-4	-3	-3	7	3	45	-3
-2	2	4	8	-1	-2	-15	-4
-8	-3	-9	-6	-3	-3	34	-5
-7	1	5	1	4	-1	16	1
-7	1	5	1	4	-1	16	1
-2	-1	1	1	-5	0	-31	2
-2	-1	1	1	-5	0	-31	2
-5	0	3	0	-3	-2	-3	-2
8	5	10	12	-11	0	-61	1
8	5	10	12	-11	0	-61	1
-3	-4	1	4	-5	0	-30	-6
-9	-5	-2	0	10	1	66	1
2	-1	-3	-3	-7	-2	-26	-1
13	4	-1	-2	4	0	24	4
2	-2	-2	-2	-1	-2	2	2
6	1	1	-1	-7	-1	-49	-3
0	2	1	2	-1	0	-16	-4
0	2	1	2	-1	0	-16	-4
0	1	1	1	-2	1	-6	2
-10	-3	-6	-3	2	-2	23	-3
6	1	3	-2	-4	-1	-19	4
-2	1	0	-3	3	-3	14	-2
-2	1	0	-3	3	-3	14	-2
0	-1	-5	-4	-5	-3	-18	-4
-2	-2	-5	-5	-3	-3	4	-2
-6	-5	-5	-5	4	-2	61	0
5	0	0	1	-9	-1	-37	2
9	1	-4	-1	4	1	37	6
-4	-4	-8	-4	-7	-2	-27	-9
-5	-3	-6	-1	19	3	113	2
-8	-3	-10	-6	-8	-5	-48	-13
-7	3	13	5	0	-1	-1	-11
-11	-7	-3	-3	-4	-4	-25	-2
7	2	0	-6	-9	3	-51	2
-2	-5	-21	-7	0	-1	1	2
3	3	8	8	4	-4	23	-3
1	-3	-21	0	-6	-4	-20	2
6	5	2	3	-2	2	-17	4
4	2	-2	3	0	1	-1	-3
-3	3	11	-7	-5	-2	-25	-2
4	3	4	7	2	-1	9	1
3	4	7	7	-4	1	-25	3
-4	-2	6	-4	1	1	9	-1
0	3	13	-2	-3	0	-3	0
-1	4	21	9	-2	-1	-12	-2
1	-2	-6	-1	0	-2	10	1
2	5	16	11	-5	-1	-37	-4
-5	-6	-9	-3	-3	-3	1	-3
-5	-6	-9	-3	-3	-3	1	-3
3	6	24	20	19	6	55	6
3	6	24	20	19	6	55	6
0	-1	-14	-5	-6	-3	-8	-1
4	0	-1	2	-2	0	-40	2
1	-2	0	-11	-5	-2	-11	1
2	3	4	6	1	1	-8	3
2	3	4	6	1	1	-8	3
1	0	-3	-2	16	1	96	2
3	-1	-1	0	-2	0	-27	2
-4	-4	4	0	-11	0	-67	-2
-4	-4	4	0	-11	0	-67	-2
-4	-4	4	0	-11	0	-67	-2
1	6	14	3	-8	0	-44	0
1	-3	-3	-4	-4	-1	-1	0
-5	-4	-7	1	2	-1	27	-11
-8	-3	-5	-8	-6	-1	-32	-10
-1	0	-2	-1	-4	-3	-23	-1
-1	0	-2	-1	-4	-3	-23	-1
1	0	10	8	2	0	17	2
1	0	10	8	2	0	17	2
-4	-1	-7	-9	-1	-1	2	-4
-4	-1	-7	-9	-1	-1	2	-4
0	-3	1	0	6	0	42	6
1	0	-10	-6	8	-1	41	3
2	-1	-2	0	11	0	38	4
-1	-2	-4	-4	-3	-1	-13	-4
-4	-3	-2	-2	-15	-2	-59	-7
2	0	2	8	-2	2	-48	1
0	1	3	11	5	0	-8	-1
-2	-4	-5	-11	3	-1	38	-3
0	-4	-7	-9	3	-1	45	3
1	3	-5	1	3	0	37	-2
0	2	11	5	3	1	2	3
1	2	-5	0	4	0	16	-1
-2	-6	-12	-18	-1	-4	52	-1
-2	-6	-12	-18	-1	-4	52	-1
1	3	6	11	4	2	5	0
1	3	6	11	4	2	5	0
1	3	6	11	4	2	5	0
-2	0	3	-5	8	-3	50	-2
0	1	3	0	3	0	18	1
4	2	3	2	-6	1	-42	3
-4	-2	3	5	11	1	73	1
-4	-2	3	5	11	1	73	1
-4	-2	3	5	11	1	73	1
-4	-2	3	5	11	1	73	1
-4	-2	3	5	11	1	73	1
-4	-2	3	5	11	1	73	1
4	2	2	-4	-9	-1	-65	-3
4	2	2	-4	-9	-1	-65	-3
1	1	5	0	-14	-1	-63	-3
-2	0	2	-2	-4	0	-18	-4
2	2	4	6	3	1	17	-2
2	2	4	6	3	1	17	-2
-5	-1	2	5	-3	-1	-12	-3
1	1	0	-1	6	1	27	5
-3	-5	-5	8	-13	1	-62	-2
-3	-5	-5	8	-13	1	-62	-2
-1	1	3	-2	0	0	5	3
-16	-5	-7	-8	-3	-5	26	-11
-6	-8	-14	-4	-6	-3	-22	-12
11	5	9	12	2	2	7	8
-8	-6	-15	-9	0	-5	20	-7
-6	-1	-1	-1	1	-1	14	2
8	2	4	0	-3	-3	4	0
-10	0	-6	-3	6	-3	33	-2
4	-1	-13	-4	-5	-2	-26	-2
7	1	7	2	-5	0	-35	3
5	-1	-1	-1	-10	0	-83	-6
8	3	13	9	-10	-1	-70	0
3	0	7	-5	-2	-3	-7	2
-5	-9	-21	-8	-6	0	-32	0
-1	-1	6	2	-6	0	-27	-3
4	3	-9	18	0	2	-38	2
-2	-4	-11	-11	2	-1	12	2
-1	-2	-16	-2	2	0	-3	-2
-2	-3	-11	-11	-5	0	-32	0
-2	-6	-29	-18	-10	-1	-33	-2
-7	-12	-18	-5	-5	-5	-1	-4
-2	2	8	1	-4	0	-36	-9
-2	-6	-23	-6	-4	-4	-30	-5
-2	-3	-23	-18	-11	-1	-43	-2
-2	-3	-23	-18	-11	-1	-43	-2
-2	-3	-11	-6	-5	-2	-28	-2
1	-2	-3	-7	-4	-3	-34	-2
-3	-3	2	4	7	1	41	-1
0	7	28	12	3	2	-9	-2
5	7	28	15	-4	1	-38	-1
0	-1	-1	-2	6	0	22	-3
-3	-4	-8	-10	3	-2	24	-2
1	-1	-6	-3	0	-2	30	6
1	1	6	-1	-6	0	-44	2
0	2	5	-8	-18	-1	-83	-6
-5	-6	-14	-7	-3	-2	-2	1
2	1	6	5	1	0	-27	2
-4	-2	0	-2	0	0	-15	-2
-2	-3	-6	-11	-9	-3	-34	-1
-2	-3	-6	-11	-9	-3	-34	-1
1	-4	-15	-7	2	-2	43	3
3	0	4	6	7	-1	20	3
-3	-4	-11	-10	-21	-3	-67	-7
1	1	-4	0	2	2	2	2
-1	-1	6	6	3	0	8	-3
0	1	-10	-1	0	1	3	-2
0	1	-10	-1	0	1	3	-2
0	0	2	-10	-13	0	-45	-1
2	2	-3	5	5	1	10	2
-1	-5	-11	-9	5	0	73	0
-1	0	-8	1	2	0	24	-5
0	-1	-4	-7	5	-2	35	6
-3	-5	-11	-9	0	-2	36	-1
0	-4	-3	-13	-3	-1	22	0
0	-4	-3	-13	-3	-1	22	0
-2	0	4	-4	2	-2	4	-3
-1	3	5	7	2	1	7	0
-3	-1	-1	-2	-3	-3	-12	0
-4	-6	-9	-11	0	-4	50	0
0	2	15	16	-2	2	-52	-4
-1	-6	-19	-15	0	-2	32	1
1	0	-12	-8	4	0	19	-1
0	0	6	-4	-4	-3	-15	2
0	1	4	7	1	-1	9	-2
0	1	4	7	1	-1	9	-2
-2	-3	-2	0	-1	0	-22	0
2	3	-1	-2	3	0	6	2
-3	-3	-1	2	-6	-2	-28	-3
-2	-2	-5	-4	7	1	54	-1
-1	1	-2	1	-1	-1	11	-2
1	-1	-4	-1	-7	-1	-42	-2
1	-1	-4	-1	-7	-1	-42	-2
-1	-2	-2	3	3	1	13	-3
0	0	6	8	-2	1	-31	0
1	-2	-5	-7	6	0	45	1
-4	-2	-2	-4	15	0	104	2
1	1	0	0	-4	-2	-23	1
-2	-3	-2	-1	-9	0	-43	-1
-6	-5	2	2	-1	-2	15	1
2	2	2	-2	-14	-1	-87	-1
-5	-5	-1	1	-7	-3	-24	-5
0	-2	-5	-1	3	-1	37	3
-4	1	11	4	-4	-2	-28	-2
2	2	13	8	1	1	-15	3
3	-1	-5	-6	-6	-4	-17	-2
-1	-3	-5	-8	4	-1	30	-2
-3	0	-4	-1	10	0	76	0
0	3	4	-4	-12	0	-54	0
-1	-1	-6	-1	-3	0	-19	-6
-1	0	1	-5	6	-1	42	-1
1	1	-2	1	-1	3	-26	-3
0	-1	8	7	-11	1	-68	-4
0	-9	8	3	-1	1	3	1
-2	0	-10	-6	3	-2	15	-3
2	-2	-7	-1	2	-1	21	-2
-4	-1	-1	0	-1	0	0	-2
-8	-3	0	-2	-1	-1	6	-1
3	-1	0	-1	3	0	3	-1
-5	-2	-5	-3	11	-1	71	2
0	0	-6	-9	1	-2	21	-2
5	2	-2	1	-6	1	-32	-3
5	0	-2	4	-4	-1	-18	-4
0	0	-1	0	0	0	12	0
-31	-12	-3	-2	1	-1	7	-8
9	6	3	-3	-1	0	-14	0
-25	-7	12	5	9	-5	27	-7
-7	-2	6	5	-3	0	-19	1
-5	3	13	8	2	-1	30	2
1	-4	-8	-6	-11	-5	-55	-4
-6	-8	-9	5	-5	-3	-12	-1
-5	-3	-6	-12	-23	-4	-92	-15
0	0	7	4	-16	0	-87	-4
2	-2	1	3	-7	0	-48	2
4	-2	-12	-9	-11	-2	-37	2
3	1	-4	-4	-10	0	-64	-2
-1	3	8	-6	-4	0	-29	-1
5	1	-5	3	-2	-2	-22	0
-1	-2	-6	-12	-9	-2	-37	-1
-7	-1	12	-1	-8	-3	-34	-10
3	4	2	2	-2	-1	-6	0
3	4	2	2	-2	-1	-6	0
3	4	2	2	-2	-1	-6	0
3	4	2	2	-2	-1	-6	0
-5	-3	-7	-3	-3	-3	-32	-10
-2	-1	7	5	1	0	10	2
-4	-5	-18	-31	-7	-6	-11	-2
0	1	16	11	-2	-2	-18	4
2	3	0	3	-6	3	-37	-2
1	-2	0	-14	-6	-4	-23	2
-1	-3	6	-2	-2	-4	-9	1
0	-2	-10	2	1	-1	-14	1
3	1	8	-1	-6	1	-33	3
-2	-3	-5	-6	-5	-1	-30	-4
-1	0	3	-2	-3	-1	6	0
-1	2	15	7	2	-1	-1	2
-1	2	15	7	2	-1	-1	2
1	0	13	5	3	-1	8	1
1	0	13	5	3	-1	8	1
-1	-2	-2	5	17	0	75	3
0	-5	-12	-1	-14	1	-55	-2
4	3	11	6	0	1	-22	3
0	-3	-2	1	-1	-1	-10	-3
1	2	0	5	0	-1	-23	-1
0	-1	1	10	-3	1	-25	-2
-2	-2	-6	-4	-12	-3	-31	-5
0	-1	8	2	1	0	-3	1
2	3	-10	0	1	-1	-3	1
1	-1	-5	2	-7	-1	-34	-2
-3	-2	-4	3	0	-2	-7	-7
0	1	6	3	2	-2	11	0
2	-2	-7	-1	-5	-1	-18	0
-1	-1	9	5	5	1	5	4
2	-1	-9	-7	-14	-1	-31	-1
1	3	6	5	-4	0	-25	2
-3	-1	-9	0	-1	-3	-19	-1
-1	-1	1	-7	-4	-2	-24	-2
-1	-1	1	-7	-4	-2	-24	-2
-4	1	7	-5	27	-1	127	3
-3	-1	0	2	10	1	41	5
1	-3	-2	-2	-9	0	-38	-4
-1	-1	-1	0	-6	-1	-10	-3
1	0	5	7	1	-1	-12	0
0	-3	-8	-3	-10	1	-31	-3
-3	-4	0	-3	-9	-1	-27	-2
12	1	-6	-4	1	-3	-12	1
3	1	-1	0	-5	-1	-31	1
-3	0	-3	-2	20	-1	106	3
-22	-5	-8	-4	17	2	85	-7
-22	-5	-8	-4	17	2	85	-7
-22	-5	-8	-4	17	2	85	-7
-22	-5	-8	-4	17	2	85	-7
0	-1	-2	-4	7	-2	22	4
-14	-4	0	1	9	-3	63	-11
-7	-2	-6	-4	0	0	0	-10
-6	-2	3	-6	-5	-1	-24	-4
-2	-2	-8	-2	1	-3	23	6
-2	-2	-8	-2	1	-3	23	6
3	-1	-3	-3	1	-2	20	-2
10	5	18	12	-1	1	-14	0
-6	-4	-14	-3	-2	0	2	-2
-1	0	0	-3	6	1	28	0
-1	-6	-5	-2	-5	-3	-18	-3
-3	-2	-3	-12	-13	-3	-31	-3
5	3	9	3	-33	-3	-128	-2
0	2	3	3	-6	-1	-61	-4
0	-7	-18	-15	-8	-2	-39	-9
4	0	-4	2	-13	-1	-58	-1
0	2	-5	-10	9	-3	59	5
-8	-8	-20	-16	-1	-4	20	-4
-6	-3	1	-11	-2	-3	7	-3
-6	-3	-9	5	-3	-3	-19	0
-6	-3	-9	5	-3	-3	-19	0
2	0	-6	-1	0	2	22	0
-1	-3	5	1	-1	2	4	0
-3	-3	-20	3	6	-2	2	1
-3	-3	-20	3	6	-2	2	1
-1	0	-1	2	-1	1	-3	-2
-1	0	-1	2	-1	1	-3	-2
-1	0	-1	2	-1	1	-3	-2
0	1	6	2	-5	1	-23	2
0	1	6	2	-5	1	-23	2
-4	-4	-28	-12	-3	-2	-11	-6
0	-6	-13	-23	-17	-1	-41	-1
1	2	-6	3	1	0	-18	-1
1	2	-6	3	1	0	-18	-1
1	-2	1	2	11	3	51	6
1	-2	1	2	11	3	51	6
2	9	20	19	2	2	-22	-1
3	1	3	-10	6	0	68	0
0	2	9	8	-10	0	-71	-4
-4	1	14	4	5	-2	26	5
1	3	0	-2	7	1	39	4
2	-3	3	-1	-11	-3	-37	6
2	-3	3	-1	-11	-3	-37	6
-1	1	-8	-6	-14	-2	-74	-6
3	-1	-16	-6	-12	-2	-34	-4
1	1	2	14	2	1	-3	3
-2	0	-2	-9	0	-3	3	-2
-2	0	-2	-9	0	-3	3	-2
2	4	27	7	18	1	90	4
-5	-8	-17	-7	13	-1	116	0
1	0	1	9	2	3	9	-2
-2	-1	3	6	1	-3	27	-4
-4	-7	-22	-11	2	0	28	-2
-1	0	4	1	6	-3	34	0
-2	10	25	2	6	0	46	-2
-1	-5	-7	-9	2	-2	28	2
-1	0	13	9	1	0	-13	-3
1	-4	-14	-11	5	1	41	4
1	-4	-14	-11	5	1	41	4
0	3	9	3	4	2	5	-1
1	-3	-1	2	9	1	61	5
-4	0	-4	-2	-10	0	-73	-1
-3	1	-5	-1	-1	-1	-4	-3
-3	-3	-8	-8	8	-1	63	-4
-3	-5	-5	-3	0	-4	25	-4
-3	-5	-5	-3	0	-4	25	-4
0	-1	2	6	5	-2	36	3
1	4	11	14	-11	2	-79	-2
0	0	-16	-7	-6	-2	-13	-1
-2	-6	-16	-7	0	-3	11	0
-2	-3	-16	-7	-13	-3	-54	-4
3	2	14	11	-6	1	-49	-1
4	8	32	25	-6	3	-65	0
-3	-1	8	10	6	-2	36	-1
0	2	3	4	12	2	60	-1
-4	-1	6	0	-13	-2	-50	-6
9	3	-4	-8	-4	-3	-17	-6
-6	-2	-5	-4	-3	-1	-14	-5
0	1	2	5	7	-2	30	-1
5	-1	6	0	-8	0	-47	4
-10	-4	-5	-4	2	-2	32	-4
-1	1	-2	-6	6	0	47	2
-1	1	-2	-6	6	0	47	2
-4	-5	-6	0	2	3	18	-3
9	4	7	0	-8	-1	-54	-9
3	3	13	5	4	-2	12	4
8	-1	3	2	-6	1	5	4
3	3	4	7	7	1	46	5
0	2	28	13	-16	1	-108	-4
-3	-7	-18	-5	-13	-4	-68	-8
-1	-4	-17	-9	-13	-3	-77	2
-1	-4	-6	-4	-7	-5	-45	-4
-1	7	26	-1	8	-2	35	-1
0	0	5	6	-8	-1	-44	-4
-4	0	20	6	-9	0	-56	-3
3	3	8	2	-2	-1	-32	0
-5	-1	3	-2	1	1	-17	-6
-4	-2	-11	-5	-1	1	-16	-4
4	5	31	9	-1	0	-39	3
-7	-12	-33	-10	-3	-2	-14	-2
-3	-8	-21	-8	-4	-3	-14	-4
2	0	12	-1	-5	-1	-30	3
2	0	12	-1	-5	-1	-30	3
-1	-11	-40	-9	-5	-1	-11	-5
-1	7	3	12	3	2	-21	1
-1	-8	-45	-6	-2	-1	-14	-2
-1	-8	-45	-6	-2	-1	-14	-2
-1	-8	-45	-6	-2	-1	-14	-2
-3	5	23	2	11	-1	95	3
-2	1	-9	20	18	3	96	4
2	0	-5	4	-11	1	-98	-2
-3	-3	-12	0	-1	-1	-11	-4
3	1	15	13	-2	1	-64	2
0	2	22	-2	-9	-2	-58	-1
-3	-2	-8	-5	-3	0	-24	-4
-1	2	7	1	-5	-2	-39	2
-1	2	7	1	-5	-2	-39	2
3	3	1	-5	-3	0	-7	-1
0	5	19	-3	-1	0	-34	-1
-1	-3	0	-10	-4	0	-24	-2
1	1	-4	-2	0	0	11	-1
2	1	-3	-1	-6	-1	-30	-1
2	1	-3	-1	-6	-1	-30	-1
-7	-4	-7	-4	-5	-4	-26	-9
1	2	19	4	0	0	-20	3
-3	3	6	6	6	0	39	-2
0	4	18	14	3	1	-31	2
0	-3	-11	-13	6	-2	65	2
-2	2	6	3	11	1	65	2
-2	2	6	3	11	1	65	2
0	-2	-6	-2	4	0	28	-1
0	-2	-3	-1	-5	0	-14	-2
0	5	6	9	-4	1	-40	0
1	1	4	-1	-13	-1	-83	-4
-5	-3	-6	-1	5	-4	41	-3
-1	-2	-7	-7	0	-2	24	1
-3	1	5	-1	-1	0	-13	-2
-4	0	-4	-8	12	-2	72	4
2	-3	-8	-7	0	0	22	2
0	-6	-15	-2	2	-1	14	-1
0	-6	-15	-2	2	-1	14	-1
4	5	14	5	5	1	10	2
2	-2	10	6	7	0	47	2
3	-3	-10	-5	-15	-1	-63	-1
-4	-3	-5	0	2	-1	7	-3
2	-2	4	0	4	0	29	3
0	6	14	2	0	-1	9	1
0	6	14	2	0	-1	9	1
-7	-8	-20	-8	1	-3	36	-5
-2	1	-10	-6	-1	-1	9	-4
2	2	2	5	-1	0	-6	3
2	2	2	5	-1	0	-6	3
-2	-1	-7	-2	-13	-1	-36	-7
-4	-5	-7	2	4	-4	47	-1
1	-4	-11	-7	-7	-1	-38	0
-1	-5	-8	0	3	-1	10	3
2	0	-3	1	1	-1	2	0
-2	-1	-3	3	14	-1	71	4
-9	0	8	-3	3	-3	32	-6
-1	-1	-10	3	4	-1	10	0
-1	-1	-10	3	4	-1	10	0
-2	3	11	9	-6	-1	-34	-3
-1	0	-3	-9	6	-1	55	1
1	-3	-6	1	-7	-1	-18	-2
1	-3	-6	1	-7	-1	-18	-2
3	-2	-4	-1	4	0	43	2
-2	-1	-12	-9	0	0	11	0
-4	-4	-6	-4	1	-3	2	-2
3	0	-1	4	-1	-2	11	4
-3	1	6	1	-2	-1	4	-5
-3	1	6	1	-2	-1	4	-5
-3	-1	-2	0	-5	-1	-23	-7
1	2	15	10	-2	-2	-9	3
1	2	15	10	-2	-2	-9	3
1	0	-5	-3	-3	-1	11	-1
-4	-1	-8	-6	-1	-2	-10	-3
-4	-1	-1	0	10	-1	55	2
0	0	4	-1	-3	1	-14	-1
-3	-1	-2	-2	0	0	10	-2
4	-2	-2	-3	4	-1	8	4
-7	-5	-13	-3	7	1	53	1
1	-1	-5	-9	3	-1	12	5
-3	-5	-6	-2	3	-1	19	2
-1	2	-3	-4	-4	-2	-20	-8
0	0	-4	-3	1	-1	11	-4
3	2	0	1	10	0	71	2
1	-3	9	9	-8	2	-36	-1
-14	-3	-3	-2	-11	-3	-26	1
-1	-2	-5	3	-5	0	-19	-2
-2	-11	-14	-5	6	0	60	0
13	7	14	7	5	3	-1	3
-1	-2	-3	-9	1	-2	43	-1
0	-3	-28	-17	6	-1	58	2
0	-3	4	12	12	2	63	2
0	3	19	-4	-16	-2	-64	-10
1	-4	-12	-5	-11	0	-42	-1
0	-6	-9	-15	-10	-4	-41	0
-2	-4	2	4	-12	-1	-42	1
-1	-11	-36	-24	-5	-5	11	2
3	2	3	3	-5	1	-27	3
-4	-13	-25	-8	16	-2	107	5
-1	0	5	5	11	-1	48	1
0	-1	-3	2	-9	-1	-49	-3
-3	-3	-4	-11	2	-2	22	-2
-4	-8	-16	-20	-3	-4	37	1
0	1	5	10	-1	2	-11	-2
-3	-8	-12	-22	-7	-6	8	-3
1	8	18	17	13	4	34	-3
-2	-2	2	-3	-2	-2	-5	2
1	4	15	18	0	0	-19	1
1	4	15	18	0	0	-19	1
-6	-2	-3	-17	2	-4	56	-4
2	0	-5	8	15	4	59	7
-5	-5	-8	-15	-12	-5	-37	-2
3	-1	5	0	1	-1	15	2
0	4	5	-3	-4	-2	-20	-4
-1	-3	-6	3	6	0	46	3
-1	-3	-6	3	6	0	46	3
-1	-4	-9	-4	-1	-1	-1	-4
0	1	4	5	-8	0	-34	-3
2	2	9	8	14	2	63	9
0	1	5	11	-4	0	-36	-1
2	0	0	-3	-3	-1	-12	-1
-5	-2	-8	-4	-1	-3	22	-4
-5	-2	-8	-4	-1	-3	22	-4
-5	-2	-8	-4	-1	-3	22	-4
-5	-2	-8	-4	-1	-3	22	-4
-5	-2	-8	-4	-1	-3	22	-4
-5	-2	-8	-4	-1	-3	22	-4
-5	-2	-8	-4	-1	-3	22	-4
-3	2	9	8	-2	-1	-31	-1
-3	2	9	8	-2	-1	-31	-1
-3	2	9	8	-2	-1	-31	-1
0	2	2	4	5	-1	33	2
-10	-4	-1	-2	-2	-1	-11	-4
-1	-2	-10	-3	-2	-1	-8	-2
2	-4	-8	-11	4	-1	36	1
2	-4	-8	-11	4	-1	36	1
2	-4	-8	-11	4	-1	36	1
2	-4	-8	-11	4	-1	36	1
2	-4	-8	-11	4	-1	36	1
3	2	6	6	3	-1	8	1
4	-1	-3	-3	2	-2	9	1
-7	-2	1	4	-14	-4	-71	-8
-2	0	3	7	-6	-3	-33	3
5	2	9	-4	11	0	71	-1
5	2	9	-4	11	0	71	-1
4	-1	-8	-2	9	0	68	1
-6	-2	7	-7	10	0	58	-2
-9	-2	-1	1	4	-1	16	1
4	1	-3	-3	0	0	40	-6
-14	-3	9	2	-5	2	-24	0
1	-2	9	2	3	1	3	5
32	9	4	-1	6	0	25	1
-7	-2	-2	1	9	-3	70	-4
5	-3	-7	-14	-35	-2	-128	-4
8	4	8	-10	-13	-3	-55	1
2	0	12	0	-8	-1	-35	3
-2	4	22	10	-11	-1	-46	0
-4	-6	-21	-1	0	1	5	2
-2	-4	-34	-12	-2	-3	-21	-3
4	4	22	13	-1	-2	-32	1
-2	2	6	1	-10	-1	-25	-10
-2	-1	-6	-1	1	0	-23	-3
0	3	13	0	-6	-3	-26	-4
2	5	6	-5	2	0	16	0
-3	4	15	-8	-1	0	5	-7
3	10	35	17	8	2	10	4
3	10	35	17	8	2	10	4
3	10	35	17	8	2	10	4
6	10	30	4	5	1	4	2
2	10	53	37	6	5	-18	0
-2	-12	-44	-23	-2	-3	-14	-4
-5	0	14	11	1	0	-6	0
4	-3	4	5	-3	2	-16	3
12	17	-2	-20	-6	-3	-20	-1
2	6	-5	0	2	-3	23	-2
0	5	-14	-7	-4	-2	10	-2
-4	7	0	-2	-2	-6	-12	-2
-1	-15	-3	-11	-5	-2	-14	5
-1	-15	-3	-11	-5	-2	-14	5
-1	-15	-3	-11	-5	-2	-14	5
-1	-15	-3	-11	-5	-2	-14	5
-1	-15	-3	-11	-5	-2	-14	5
-1	-15	-3	-11	-5	-2	-14	5
12	20	14	-1	-4	2	-15	-3
6	2	-2	-5	2	-3	31	-1
12	-2	12	25	1	6	-29	10
-1	-12	-32	-14	-11	-3	-24	2
-1	-12	-32	-14	-11	-3	-24	2
-10	-3	-1	-3	-8	-4	-22	-10
1	-2	9	8	-5	0	-26	8
0	-5	-12	-3	-1	1	7	-2
-3	-4	-13	-15	9	-2	83	3
9	9	18	11	-9	4	-99	-5
0	-1	-21	-12	-5	-5	23	4
-3	-2	-6	-7	-10	-4	-22	-1
-3	-2	-6	-7	-10	-4	-22	-1
0	2	3	-2	-8	-1	-37	-2
-5	-4	-6	-3	-3	-2	-26	-5
1	1	5	8	5	1	30	3
1	1	5	8	5	1	30	3
0	-1	-4	-3	1	4	17	-3
-3	-5	-3	-7	-3	7	-7	-5
1	0	-2	-4	0	0	5	-1
1	0	-2	-4	0	0	5	-1
-2	-2	-3	-2	0	-3	0	2
-8	-7	-14	-5	-3	-2	-6	-1
6	0	-1	-2	4	0	25	-1
-8	-3	-3	-4	-8	-3	-46	3
-16	-7	0	-1	-2	-3	-8	-1
-4	0	6	8	4	1	23	5
-4	-2	-6	-7	-5	-2	-15	5
2	0	-1	-4	0	0	11	2
2	0	-1	-4	0	0	11	2
1	2	5	2	-1	-1	-16	0
4	-2	-14	-14	-3	1	18	-1
-13	-3	21	6	-7	-2	-41	-9
-22	-8	-6	-1	-4	-1	-15	-8
-5	-6	-18	-11	-7	-4	-23	-3
18	4	2	2	-1	-1	4	-5
-7	2	-3	-9	2	-2	28	4
8	3	-1	4	-7	0	-51	-2
8	3	10	13	-1	0	-19	1
-5	1	9	-1	-7	-2	-45	1
-10	-8	-21	-5	-1	-1	19	-8
-6	5	75	26	4	3	0	1
-1	0	5	-1	-5	-3	-28	0
-3	-8	-9	-6	5	2	37	1
2	1	-2	-5	4	0	26	-3
6	1	8	-2	-5	-2	-30	-5
-1	-12	-5	1	3	-1	19	-2
-4	3	-5	-3	-5	1	-21	-2
-3	4	37	4	-7	-3	-40	0
-4	-1	-7	-1	1	0	16	-2
6	10	10	-3	-2	0	-21	4
2	0	-3	-2	-3	1	-29	1
2	0	-3	-2	-3	1	-29	1
2	0	-3	-2	-3	1	-29	1
5	16	80	23	13	3	24	8
1	4	5	5	1	-2	-7	-2
-2	-4	8	2	-7	-3	-12	-2
-4	-2	6	-8	11	-1	95	-1
0	-8	-36	-13	-15	-2	-30	-1
-3	5	21	1	-5	-1	-51	3
3	1	-14	-5	-6	-1	-32	-1
3	2	13	20	-2	1	-57	-2
-2	0	4	2	-9	-2	-53	-4
1	1	5	2	1	1	-16	2
-7	-8	-19	-9	-9	-7	-25	-6
-2	-8	-22	-17	-11	-3	-33	-1
3	6	27	11	0	3	-42	2
0	-4	-12	-9	-5	-1	-29	-1
-4	-6	-5	6	-2	0	-23	-3
1	-4	-8	1	-2	-1	-19	-1
1	4	18	6	-1	0	-29	1
-4	-5	-17	3	-2	1	-26	-7
-1	-2	-2	-5	-1	-1	-11	2
4	4	10	-2	-6	1	-27	-1
-1	-3	9	1	-6	-1	-31	0
4	3	8	3	1	-2	-8	2
-4	-2	-8	-4	13	-1	105	1
1	4	14	7	7	0	40	2
2	-1	0	4	-13	1	-82	-1
1	-3	3	6	-6	1	-47	0
-3	-2	-9	-9	-4	-2	-24	-1
0	3	7	-1	-10	-1	-64	-2
0	-2	-5	-3	-5	-1	-33	2
-2	-4	-3	3	0	1	-11	-1
3	0	-4	4	3	-1	11	4
-5	-1	-4	1	-6	0	-37	-1
-3	-1	-1	-2	-8	-3	-49	-6
-2	0	2	-1	-4	-1	-35	-4
-3	-1	0	-1	0	-1	2	1
-1	0	2	3	-6	1	-34	-1
3	1	6	6	-9	-1	-44	-2
2	0	-2	-3	3	2	4	2
-6	-2	-5	-6	1	-2	11	0
0	-2	2	2	-4	-1	-32	-2
4	6	0	0	-4	-1	-17	6
-6	-2	0	1	-5	0	-30	0
9	-2	-7	-9	7	-3	92	-3
-8	-3	-7	-4	22	4	127	2
7	3	-6	5	-3	-1	-15	-1
-12	-2	3	3	-4	-2	-36	-5
14	0	-3	-5	-14	-2	-77	-5
-6	1	5	3	-3	2	-29	-1
2	-2	4	-6	1	-3	-13	4
-5	-6	-10	-4	-5	-4	-45	-4
-14	-3	2	5	0	3	2	-2
10	5	6	-9	-5	-2	-36	-2
-24	-1	5	12	2	2	-21	-4
-24	-1	5	12	2	2	-21	-4
3	4	17	5	0	0	-28	-3
2	-4	-8	-6	-2	-2	-1	11
-2	-3	1	4	-3	-1	-31	-7
-1	-5	-14	-4	2	-1	15	-3
-3	3	4	0	0	-1	-18	1
-13	-12	-22	-15	-9	-3	-50	0
4	-1	28	6	0	-2	-19	6
1	-6	-27	-12	-6	0	-34	-2
7	5	32	5	-2	-2	-26	-1
1	0	-4	-7	-10	-1	-48	6
-2	-4	-16	-2	1	-1	-16	-2
2	3	11	15	6	3	-2	0
2	7	30	8	-6	2	-40	-5
2	7	30	8	-6	2	-40	-5
1	4	6	10	4	1	-2	3
1	4	6	10	4	1	-2	3
7	11	55	23	4	4	-32	5
7	11	55	23	4	4	-32	5
-1	2	7	6	-1	1	-18	-3
-4	-8	-5	7	-2	-2	-19	0
-3	1	23	5	-3	1	-44	0
-3	1	23	5	-3	1	-44	0
-2	-2	6	-1	2	-2	17	1
1	-1	-11	4	1	-2	-16	1
2	7	-8	5	1	-1	-11	1
2	7	-8	5	1	-1	-11	1
-1	-11	-48	-22	2	-1	23	-1
-4	-13	-32	-17	-3	-3	-3	-4
-7	-7	-9	-7	-2	-1	-2	-7
-4	-4	-10	-9	4	-2	27	-2
3	5	15	1	-14	0	-54	-3
3	3	6	-4	0	0	-17	2
-1	-8	-29	-16	6	-1	49	1
-3	-3	-5	6	-3	0	-13	-3
0	2	2	-3	5	0	11	2
-2	-2	-16	-13	-2	0	16	-5
-2	-2	-16	-13	-2	0	16	-5
-1	1	14	-8	2	-2	3	1
2	3	8	13	-5	-1	-31	3
-1	4	21	12	11	1	51	-1
-3	1	-2	-3	6	0	45	1
2	-3	-12	-6	-8	-1	-25	0
2	-3	-12	-6	-8	-1	-25	0
-3	4	21	4	11	2	43	0
-1	-3	-18	-7	-3	-3	-10	-4
0	-5	3	-2	-12	-2	-52	4
-5	1	6	-1	11	-2	74	-3
-5	1	6	-1	11	-2	74	-3
-2	-5	-12	-13	4	-1	75	-1
-3	5	13	10	2	2	-36	-7
0	-2	-16	-9	0	0	9	-1
1	1	-4	-1	5	2	20	4
1	1	-4	-1	5	2	20	4
0	3	8	-1	0	-1	-8	0
-5	0	-3	-2	6	-2	41	-2
-5	0	-3	-2	6	-2	41	-2
-5	0	-3	-2	6	-2	41	-2
1	-3	-13	-13	-2	-1	-5	-2
1	-3	-13	-13	-2	-1	-5	-2
1	-4	-7	-1	-4	-1	-36	-3
-2	-7	-25	-10	-15	-1	-62	-2
-2	-7	-25	-10	-15	-1	-62	-2
-2	-7	-25	-10	-15	-1	-62	-2
-2	-7	-25	-10	-15	-1	-62	-2
-2	-7	-25	-10	-15	-1	-62	-2
-2	-7	-25	-10	-15	-1	-62	-2
-2	-7	-25	-10	-15	-1	-62	-2
-2	-7	-25	-10	-15	-1	-62	-2
2	0	6	0	-3	-1	-12	2
2	0	6	0	-3	-1	-12	2
-1	1	-3	-1	-3	-1	-4	0
-3	-4	-11	1	2	-1	23	-3
0	2	6	1	-5	-1	-24	2
-2	0	5	6	1	-2	-7	0
6	4	-1	2	5	1	31	5
0	-1	-1	2	1	2	11	0
-6	0	2	1	-4	-3	-29	-8
-5	-4	-3	4	9	-2	76	3
-3	0	-2	-4	-11	0	-55	-5
-5	0	-1	-1	3	-3	15	-3
0	-2	1	5	3	0	0	3
0	-2	1	5	3	0	0	3
0	1	6	1	-4	1	-26	-3
0	-1	-5	-18	-6	-3	14	1
11	9	15	5	-13	2	-57	2
-4	0	0	-6	4	-2	47	-8
-6	-3	-1	1	12	-2	57	-2
0	-2	-7	-1	2	-3	40	-3
-4	-6	-15	-15	-19	-3	-74	0
3	0	5	7	-15	1	-96	1
3	4	3	8	-4	2	-53	2
-6	3	14	14	-1	1	-38	-10
1	-2	3	-6	-13	0	-53	3
4	5	15	3	-7	3	-65	0
-2	1	-2	-4	-4	-1	-18	-2
-7	-6	-9	-4	-7	-3	-32	-5
-11	-8	-9	0	-3	-2	-12	-3
-11	-8	-9	0	-3	-2	-12	-3
-4	-7	-16	-14	-9	-7	-20	-6
-9	-14	-25	-18	-7	-1	-11	-8
-1	-4	-15	-9	1	-2	4	0
1	-4	-15	-8	2	-4	31	5
-1	-6	-12	-12	-9	-3	-30	-2
-2	-4	-12	-12	-7	-3	-17	0
-1	-1	-4	-4	-6	-2	-34	-3
-1	-3	-12	-8	-5	-3	-14	1
-1	1	-1	-10	-4	-3	-6	0
0	-6	-13	-16	-11	-5	-28	-2
0	-6	-13	-16	-11	-5	-28	-2
-2	4	7	6	17	0	56	0
2	1	3	10	18	0	97	3
0	1	5	11	8	1	22	4
-2	4	18	14	-6	3	-63	-5
1	1	-3	-2	-14	0	-63	-4
-4	-1	-12	-2	2	0	-18	-2
-4	1	11	9	-5	-2	-30	-4
-4	1	11	9	-5	-2	-30	-4
-4	1	11	9	-5	-2	-30	-4
-4	1	11	9	-5	-2	-30	-4
-4	1	11	9	-5	-2	-30	-4
-4	1	11	9	-5	-2	-30	-4
3	1	-9	-1	5	1	30	3
1	-7	-6	3	2	0	-12	3
0	3	-11	-6	0	-5	10	-5
-4	-9	-9	-12	-11	0	-9	1
1	1	1	-8	-3	0	-10	2
-10	-4	11	-3	-1	1	-11	-6
-10	-4	11	-3	-1	1	-11	-6
-2	-1	8	-5	-4	-4	-12	-5
3	-1	0	6	-2	0	8	0
-4	8	37	6	-3	-2	-27	-1
-8	-1	0	1	-7	-3	-30	-4
6	1	0	1	-8	-1	-44	1
3	2	12	6	3	1	-10	3
1	-2	-3	3	-1	2	-6	2
-5	-3	-4	-1	-12	-2	-45	-5
3	3	8	7	-1	0	-18	2
-4	-4	0	1	-5	-1	-15	-6
-2	0	5	-2	-12	-3	-34	-1
4	0	-5	-1	-2	1	-14	-5
-3	-3	-2	-4	-5	-2	-3	-7
11	5	10	-8	-1	-4	-3	-5
15	11	-2	1	-1	1	-24	4
2	-2	5	10	-1	1	-3	4
13	2	-2	-2	1	0	-15	4
13	2	-2	-2	1	0	-15	4
5	-5	-12	-12	-13	-6	-19	-7
6	7	17	13	2	3	-16	6
-6	-8	-35	-6	-6	-2	3	-4
-3	-10	-23	-6	-9	-3	-17	-1
1	0	-5	-4	-3	0	-21	-2
-3	1	15	-4	-2	-4	13	-4
-3	-9	-37	-13	-2	-2	17	-1
-3	-1	2	-1	2	-2	1	-2
1	-8	-28	-9	-2	-1	-13	-1
0	-1	-18	-12	-8	-1	-21	1
-2	-7	-10	-12	4	-1	32	0
-3	-1	7	2	-1	0	-17	0
2	4	4	-6	2	2	-22	-4
-1	9	41	13	5	-3	34	1
0	4	15	4	7	1	24	1
-1	3	28	8	-2	-1	-25	-2
0	-1	-17	-9	-7	-3	-14	-5
-6	-13	-50	-17	-3	-3	18	-3
-5	-12	-53	-19	-3	-4	36	-3
-5	-12	-53	-19	-3	-4	36	-3
-5	-2	5	-1	9	0	79	0
-5	-12	-43	-13	2	-3	41	-3
5	9	40	15	-1	2	-10	2
-2	-1	0	-8	-1	-3	-2	-1
3	4	11	9	9	1	33	3
4	9	20	16	-4	3	-47	1
3	8	32	22	2	4	-33	-1
-7	-7	-23	-11	-4	-6	10	-4
3	2	15	5	-1	1	-20	3
-1	-6	-13	-7	-5	-1	-10	-5
2	-2	-9	-2	-6	-1	-23	-4
1	1	2	-4	-1	-1	15	0
-2	0	-7	-4	-3	-1	-3	-2
-4	0	3	0	0	-1	-6	-7
2	5	28	17	5	2	6	3
-2	-4	-2	3	-7	0	-28	-1
-2	-3	-7	-4	-5	-1	-16	-2
-3	0	-1	-2	0	0	2	-6
0	0	-1	-8	0	0	11	1
4	-2	-6	-12	-5	2	-26	3
4	-2	-6	-12	-5	2	-26	3
-2	-2	-7	11	14	1	61	0
-4	2	13	-4	-1	0	0	-7
2	-2	2	11	-6	-2	-38	2
1	2	3	2	-11	-1	-58	-1
1	4	13	7	-5	1	-50	-2
-3	1	30	7	2	2	9	0
2	0	-10	-8	-2	-1	-13	2
-1	-6	-18	-1	-5	-1	-30	-2
-4	-4	-5	2	1	-1	14	-3
1	1	5	-3	-2	1	-1	-3
5	-2	-6	0	-4	-2	-37	1
-5	-3	-1	2	-5	-2	-13	-3
-5	-3	-1	2	-5	-2	-13	-3
2	2	5	4	5	0	38	2
1	-3	-4	1	-7	-1	-31	-3
0	2	5	-3	-3	0	-17	1
0	2	5	-3	-3	0	-17	1
5	1	-1	1	-7	-2	-34	-1
5	1	-1	1	-7	-2	-34	-1
1	0	-2	-4	9	-1	77	3
-4	-4	-8	-4	1	0	3	-1
4	-3	-6	-7	-10	-1	-47	-2
13	6	9	2	-9	-3	-55	-1
12	4	1	-3	-8	0	-51	1
-8	-3	-2	-6	-7	-4	-36	-1
-2	-1	-4	-5	-8	-3	-51	-8
-3	-2	-8	-2	-5	-1	-23	-3
-1	4	9	1	-2	0	-12	-1
2	3	14	6	-2	-2	-43	5
5	1	5	5	-3	3	-27	0
9	-3	-6	-12	-7	-1	-38	-3
-7	0	-1	13	5	1	30	-5
-2	2	0	-2	-3	0	-33	0
-5	6	37	10	3	2	2	-1
4	-2	-19	-7	-4	0	-16	4
-1	0	-12	-5	-4	-2	-36	-10
-8	-4	-4	0	-1	1	1	-4
5	0	-2	-4	-5	-3	-31	-3
0	2	4	2	0	1	-17	3
3	2	3	-4	-2	-3	-36	2
-1	0	-9	-2	-4	-2	-17	-3
1	-3	-12	-10	-6	-4	-11	0
0	-4	-9	-6	-5	1	-29	-1
5	-1	2	4	-1	-1	-45	6
-2	-3	5	4	-1	1	17	-1
1	4	7	1	2	1	-16	0
9	6	8	12	-1	1	-35	3
-3	8	40	18	-2	1	-35	-1
0	-2	1	2	-4	0	-34	-3
-1	4	14	9	-3	3	-39	-5
-1	-8	-22	-4	-3	0	-24	-1
0	8	42	22	3	3	-32	-9
-3	0	-3	-7	-3	-2	-10	1
2	3	15	4	-2	-1	-14	3
0	3	17	4	-1	1	-17	-1
-6	1	23	7	-1	0	-22	-1
-3	-2	-28	-2	1	-1	0	-1
3	5	7	13	4	4	-24	-1
-3	0	14	-4	-3	-3	-5	-1
2	2	-1	0	-4	1	-34	0
0	-1	0	-10	-8	-3	-25	-1
0	-4	-5	-5	16	1	127	3
-2	1	1	-1	10	-2	70	-1
-3	-3	-1	0	-7	-3	-49	-4
-1	0	9	3	-4	0	-47	-3
-1	1	11	3	-5	3	-50	-4
-2	-5	-11	-4	-8	-3	-18	0
4	5	7	9	-3	1	-48	5
2	1	12	7	-2	0	-42	-1
-3	-4	3	5	5	1	-7	2
1	-1	-10	-9	-12	-2	-41	-6
2	1	7	3	-2	1	-3	2
-3	2	0	-4	-2	-1	-29	-10
-9	-4	-12	-13	-9	-5	-28	-8
5	1	3	7	1	1	-16	3
2	4	15	26	3	4	-23	6
-8	-3	-3	0	-4	-3	-45	-3
5	-1	-2	-3	-2	-2	-12	7
4	0	3	1	-6	-2	-29	2
4	0	3	1	-6	-2	-29	2
-3	-6	-11	-5	13	-2	116	4
3	1	-5	-2	7	0	47	8
1	-1	0	-3	-9	-1	-61	-3
-14	-1	0	-1	-6	0	-71	-5
13	10	7	6	-2	-1	-23	-4
24	3	0	-5	-5	-1	-41	10
10	0	-3	-4	-3	-1	-32	3
-16	-6	-10	-19	-3	-1	-10	-8
2	5	-7	-2	-8	-2	-54	-5
11	6	-7	-4	6	-1	27	1
-1	1	0	-4	-4	-1	-28	-4
-10	-4	-5	9	-4	1	-42	0
-5	-5	2	1	3	1	-19	-6
8	2	-1	-3	3	1	-27	-3
-3	-1	3	3	-1	-1	-17	-4
-4	0	-2	-4	1	1	-3	0
-13	1	7	5	-3	-3	-10	-6
-7	-6	6	3	-5	-1	-46	-1
13	7	17	0	-3	0	-10	4
1	-2	16	10	-3	1	-27	1
2	-7	-28	-3	-8	-3	-48	-1
-3	6	24	14	4	2	-7	1
1	5	0	3	5	-1	7	-8
10	10	4	4	-2	2	-46	1
0	4	13	-8	0	-2	16	1
-4	-5	-12	-8	-1	-5	11	-5
-2	-3	3	11	0	3	-38	-2
-1	0	0	-11	-9	-5	-30	-3
-6	-3	-1	-5	5	2	20	-2
-1	3	5	11	0	0	-25	-5
-7	-2	-1	5	6	-3	16	-2
6	2	3	0	7	1	34	6
2	0	0	-1	-4	0	-29	-2
2	0	0	2	-4	-2	-43	-2
-2	-2	0	-2	1	-1	11	-3
-2	-2	0	-2	1	-1	11	-3
1	-1	-14	-16	6	-2	48	-1
-7	-8	-17	-6	1	-2	29	-6
0	-5	-4	4	7	0	25	3
2	-3	-11	7	1	2	-29	0
0	-3	1	-13	-2	-1	-15	-2
0	1	1	1	9	-1	37	2
1	8	31	4	2	-2	5	-4
-1	0	-3	-1	4	-1	16	4
-2	-2	1	-3	7	0	27	0
-1	-4	-13	-5	-7	-2	-37	0
2	-1	16	13	3	2	-13	-1
-2	-3	-18	-12	-1	-1	0	-2
-2	-3	-18	-12	-1	-1	0	-2
-1	-5	-8	-5	-7	-2	-33	-4
-3	1	4	2	8	-1	50	-4
-2	-1	-15	-12	-6	-3	-24	-3
0	1	-1	-4	2	-1	15	0
0	1	-1	-4	2	-1	15	0
0	1	-1	-4	2	-1	15	0
0	1	-1	-4	2	-1	15	0
-1	0	-3	-7	12	-1	68	-2
5	4	4	5	2	-1	-2	-1
0	4	-5	4	0	0	15	2
0	-3	1	4	-2	-1	-19	1
4	5	6	4	5	2	13	2
-1	-2	-4	0	1	-1	25	-1
3	4	4	4	-2	2	-12	3
1	-3	-7	0	-4	-2	-7	-2
-1	-1	-1	4	6	-2	51	-1
-1	-2	-6	-9	-15	-2	-61	-5
1	0	2	5	4	-1	13	1
1	0	2	5	4	-1	13	1
2	3	-1	-7	5	-1	18	-1
2	3	-1	-7	5	-1	18	-1
1	0	15	13	-5	-3	-24	-1
3	2	1	-4	6	-1	14	1
-6	-3	18	3	-2	0	-13	2
-3	-7	-27	-12	12	0	88	4
-3	-7	-27	-12	12	0	88	4
-10	-2	-10	1	13	0	69	-1
4	2	6	5	-6	-3	-56	-3
6	-1	3	-3	5	-2	41	12
-4	2	29	15	-3	-1	-43	-4
-6	-4	-35	-4	4	-1	62	-3
-4	-8	-15	-7	21	0	121	3
10	2	23	-4	-7	1	-44	1
-5	-2	-14	-18	-21	-4	-55	-6
-9	0	-2	-2	-11	-3	-46	-5
0	0	3	4	4	1	-3	2
5	5	-19	7	-2	2	-33	-4
1	-7	-29	-26	-18	0	-26	-4
1	5	39	18	0	0	-18	4
-1	2	26	10	-4	1	-29	0
-1	1	-19	0	-5	1	-23	-4
-2	-1	-11	-13	-10	-2	-32	-4
-4	-10	-37	-11	-6	-2	-22	-5
-3	-3	14	4	-7	-3	-35	-3
-2	-8	-28	-14	-8	-3	-20	-2
0	-1	-8	-3	-1	3	-21	-1
1	-2	-7	0	-4	-1	-22	-2
-4	-14	-31	-19	-6	-2	-32	-2
-2	1	-4	-2	-7	-3	-36	-4
-3	9	36	6	2	2	-9	-3
1	8	25	13	-2	-2	-32	-3
-3	-8	-49	-16	-6	-1	-13	0
-8	3	84	31	23	2	75	6
12	13	34	5	8	2	28	4
2	8	-3	-7	-10	-1	-55	-2
0	-9	-5	-2	3	-2	7	-4
0	1	10	4	10	1	40	4
-2	-8	-3	0	-11	-1	-82	-2
4	3	-34	-1	-2	-3	-16	-2
-5	-4	-22	-13	7	-2	77	0
1	4	11	1	-8	-1	-44	1
1	4	11	1	-8	-1	-44	1
1	-9	1	14	7	-2	43	3
-1	-4	-27	-10	8	-4	77	2
2	4	14	4	-1	1	-13	0
-3	-2	8	0	-1	-1	3	2
0	0	4	0	-10	-2	-19	1
0	1	14	-3	-2	-2	-14	0
3	-1	7	-7	-12	-3	-16	-2
-1	0	-2	-1	0	-1	-14	-3
-3	-1	0	4	14	0	73	5
-3	-1	0	4	14	0	73	5
-4	1	3	1	6	0	20	1
-4	5	13	0	-4	-2	-15	-2
-4	5	13	0	-4	-2	-15	-2
-2	-1	3	3	4	1	0	-1
-2	-1	3	3	4	1	0	-1
-5	-3	-3	-2	16	-1	104	1
-5	2	2	4	-9	0	-68	-5
-3	0	-3	-5	-2	0	-19	0
2	1	-3	-3	12	1	81	3
1	-2	0	7	-1	-2	-6	-2
-1	1	1	9	3	2	-5	3
2	-3	-8	-9	-5	-2	-24	-1
0	5	3	-6	4	1	19	-10
25	2	-4	-2	-1	0	-9	5
-8	-1	15	5	-5	-1	-27	-1
-8	-1	15	5	-5	-1	-27	-1
-26	-9	-15	-4	13	-3	113	-4
-6	-4	-5	-4	0	-1	6	1
-2	-2	4	-1	-14	0	-89	-4
0	0	-8	-11	-5	-1	-14	-2
6	1	4	3	-13	2	-86	-5
-1	-10	-37	-10	1	0	14	-7
-23	-7	-8	1	9	0	64	4
10	6	37	12	-23	1	-128	1
3	1	9	-2	-10	-2	-58	-5
-3	-3	14	4	-8	0	-54	1
2	-3	-15	-5	-7	-2	-41	-2
2	8	39	14	-16	1	-61	-2
3	0	-16	-3	-11	0	-36	-3
3	0	-16	-3	-11	0	-36	-3
-2	-9	-19	-10	-8	-3	-21	-1
7	4	23	17	-8	1	-31	-2
-1	2	4	-2	-5	-5	-26	-5
-4	-8	-15	-8	-6	-3	-9	-3
-2	-3	-4	-14	-10	-2	-24	-6
[truncated: 2,440 more rows]
