# Supplementary material for: Flexible Virtual Reality System for Neurorehabilitation and Quality of Life Improvement
Source: Sensors (Basel). 2020 Oct 23;20(21):6045. doi: 10.3390/s20216045 (PMC7672612; doi:10.3390/s20216045)
Supplement: Supplementary file 1 [file sensors-20-06045-s001.zip › S4_EMG/User5/WhackAMole3.txt]

0	0	0	0	0	0	0	0
0	0	0	0	0	0	0	0
-3	-1	-2	2	1	-6	-6	-10
-3	-1	-2	2	1	-6	-6	-10
3	0	2	2	-3	-1	-7	3
4	2	2	2	14	0	22	-6
3	3	5	0	-15	2	-29	2
-1	-2	-1	0	-7	-1	-19	5
-1	-2	-1	0	-7	-1	-19	5
-1	-2	-1	0	-7	-1	-19	5
5	4	7	1	-50	-2	-85	10
-2	-4	-5	0	62	-3	90	-16
-1	-1	-3	1	30	-5	51	-2
-1	-1	-1	-3	-6	-1	-7	-1
-1	-1	-1	-3	-6	-1	-7	-1
-1	-1	-1	-3	-6	-1	-7	-1
-1	1	0	0	-3	-1	-10	7
2	0	0	1	-13	0	-24	-4
2	0	0	1	-13	0	-24	-4
4	-1	0	-1	-6	2	-15	9
-3	-1	4	1	-9	1	-23	0
-5	-1	-2	-3	-19	-4	-38	-6
-1	3	1	0	-2	2	-14	2
-1	3	1	0	-2	2	-14	2
-4	0	0	-1	0	-1	-9	-8
-3	-2	-2	0	4	-9	-10	-2
-1	-3	-9	-3	7	-2	8	6
-1	-3	-9	-3	7	-2	8	6
-1	-3	-9	-3	7	-2	8	6
-2	0	3	-1	-16	-2	-38	-12
1	2	-1	1	23	2	37	-11
1	2	-1	1	23	2	37	-11
0	-1	-1	-1	-3	-4	-18	-6
0	-2	2	1	-7	2	-27	9
1	-1	3	0	-26	0	-40	6
2	2	2	0	-17	0	-32	4
-1	2	3	-3	-27	1	-48	-4
-2	0	3	-1	-5	-1	-15	-12
-3	-2	0	0	-7	-1	-24	-1
-3	-2	0	0	-7	-1	-24	-1
-6	-3	-6	-1	-11	-3	-23	-4
5	1	0	-1	-1	1	-17	4
-3	-3	-6	5	23	-1	26	-3
-3	-3	-1	1	17	0	10	-7
1	5	1	1	-2	7	-6	0
-1	-1	-5	-1	2	-4	-1	-1
-3	-7	1	0	-17	2	-32	5
2	0	1	-2	-5	4	-24	3
-4	-8	-2	-2	-21	-2	-41	5
3	2	1	2	2	-5	-4	0
3	3	2	-1	-2	0	-17	1
1	2	2	0	-14	-7	-12	4
-2	-1	-1	-2	-8	1	-21	-6
2	-1	3	1	-20	-2	-35	0
-2	0	3	1	-1	7	-14	-1
4	1	0	2	6	7	-1	9
6	-1	-6	-3	-15	-3	-28	3
2	0	2	0	0	-1	-5	3
-3	2	2	3	-23	2	-37	-4
3	2	-2	0	-12	9	-25	-4
-9	-8	6	0	-12	-5	-26	-15
-1	-7	-26	-17	-5	5	-12	7
2	-7	-31	-8	-15	-4	-21	13
0	8	29	11	-10	9	-33	3
-8	-10	-19	0	15	-4	-3	-10
6	3	0	-2	0	6	-7	-2
-7	-5	-5	-5	13	-7	0	-6
-7	-3	-4	0	2	-6	4	-12
-6	-1	7	0	-4	3	-22	-17
5	0	1	-2	-5	0	-23	9
3	-2	0	3	-13	-1	-21	6
2	-4	-10	-10	-11	-4	-13	5
-8	-5	1	4	19	-3	8	-10
-1	1	4	0	-21	2	-23	-5
-1	1	4	0	-21	2	-23	-5
-1	1	4	0	-21	2	-23	-5
-1	1	4	0	-21	2	-23	-5
-1	1	4	0	-21	2	-23	-5
-7	-6	-9	-3	-9	-3	-15	1
1	0	0	-5	-28	2	-11	3
20	20	10	11	2	14	-2	14
-24	-6	9	-7	-1	43	-22	-38
5	1	11	3	-26	43	-33	17
-5	-16	-28	-7	-25	-59	-7	15
-3	2	7	-2	-23	-2	-17	-1
1	5	1	1	23	10	9	21
8	-1	-6	0	-22	-8	-12	14
8	3	6	1	-26	-17	-19	-4
-1	-7	0	-2	9	-1	-8	-4
4	-6	-16	-1	-5	10	0	11
-6	-1	-1	-5	-20	2	-17	7
2	4	-1	-1	-3	-13	-12	-13
-2	4	9	-3	-10	17	-21	7
-1	-2	-4	-2	-12	0	-6	1
-2	-4	3	0	-4	-7	6	6
-2	1	10	3	-15	10	-14	-11
-2	1	10	3	-15	10	-14	-11
-2	1	10	3	-15	10	-14	-11
0	1	4	2	-8	-1	-8	-2
-3	-4	-9	1	10	-4	-8	9
0	-1	-2	-5	-11	1	-9	-13
0	-1	-2	-5	-11	1	-9	-13
-2	1	4	1	-15	-12	-18	-11
1	0	-6	-4	-10	1	-7	0
-1	0	5	3	6	0	-12	7
4	2	-8	-5	8	-3	26	0
4	2	-8	-5	8	-3	26	0
-4	-4	-2	5	17	-6	-3	-3
1	-2	-4	0	17	1	34	-7
0	-4	-7	-3	20	2	33	1
0	-4	-7	-3	20	2	33	1
-3	0	4	4	-1	4	-7	-1
1	0	-3	2	19	2	34	-7
-2	-3	2	2	-1	0	6	-1
-1	1	2	0	-5	-4	-13	1
2	2	0	0	-14	0	-16	-1
-1	-1	-3	0	11	-3	6	1
-1	-1	-1	-2	-7	-2	-8	2
1	0	1	-2	-13	-3	-12	-2
-3	0	-1	1	-5	-1	-11	2
0	2	-1	1	9	0	4	5
-2	-2	-1	0	27	-6	33	-13
3	1	3	-1	-7	4	-10	2
-2	1	5	0	-8	-1	-16	2
3	-2	-1	-1	-3	-3	2	5
4	5	14	5	-7	1	-9	4
0	0	-2	-3	-9	1	-16	-9
-1	-4	1	1	-4	2	-13	-2
-5	-4	2	7	12	-5	5	-4
-7	-2	4	7	4	-18	-14	-10
3	1	-1	-5	0	-9	5	1
-4	-4	1	-3	-14	-1	-18	4
-2	0	3	-3	8	9	-20	-1
-2	-6	-16	-9	-20	-17	-24	3
1	4	5	7	-2	7	-21	2
-9	-8	2	0	-28	-10	-43	-3
-9	-8	2	0	-28	-10	-43	-3
3	6	13	4	-5	26	-8	2
-7	-3	-3	-4	-23	-23	-15	-4
-10	1	13	5	3	5	-6	-7
8	2	-6	-4	-14	-3	-38	12
8	2	-6	-4	-14	-3	-38	12
2	3	6	7	48	23	68	-5
-4	12	30	12	3	6	6	-16
10	5	4	-3	-27	13	-50	13
1	-4	3	2	-9	21	-14	7
4	0	-3	-3	-17	-21	-26	12
2	-2	4	3	7	5	8	5
2	-2	4	3	7	5	8	5
2	-2	4	3	7	5	8	5
-1	3	9	-4	-29	8	-43	8
-8	-6	4	-1	-11	5	-44	-13
2	-7	-19	-5	17	-7	38	7
3	-1	-4	1	14	-3	14	2
-5	3	14	6	-12	-1	-32	-7
-5	-2	-3	-4	-18	-2	-17	0
3	-1	-10	0	9	-1	11	8
-1	0	2	1	8	1	7	0
0	0	-3	-5	-14	-4	-26	-4
-5	0	5	-1	0	0	-20	-6
-3	-4	8	0	3	-3	6	4
2	2	-1	0	-8	1	-26	3
-6	-4	-6	-1	27	-3	47	-15
-3	-1	-4	-4	9	-7	-2	-1
1	1	-5	0	-26	2	-46	11
1	1	-5	0	-26	2	-46	11
1	0	3	3	24	6	47	0
3	10	10	-2	-15	2	-30	0
3	-14	-13	-4	-16	-2	-21	10
6	7	-7	-2	17	-9	11	-16
-1	-7	3	2	-10	4	-28	-1
-1	-7	3	2	-10	4	-28	-1
-5	-3	-3	-3	18	-2	23	2
-7	5	0	-4	-16	-5	-27	-24
-4	-5	-5	0	-25	-18	-23	7
6	8	-2	2	11	9	-8	12
-9	-2	14	-2	-8	1	-7	3
1	2	-1	-2	-10	-3	-11	-11
7	3	10	2	-4	-7	-13	8
3	0	-13	-1	-9	1	-18	4
3	0	-13	-1	-9	1	-18	4
0	-2	-14	-3	-6	-8	-14	8
4	4	-6	-3	-11	10	-18	6
-5	1	12	-1	1	-6	-31	-5
-5	1	12	-1	1	-6	-31	-5
-1	-3	-1	3	-3	-7	-3	-7
-5	-2	8	-4	-13	-4	-16	-1
-1	-9	-4	3	-6	6	-14	3
2	6	2	-5	0	0	0	-3
-14	-6	3	0	-21	-3	-43	-5
5	1	5	4	20	-3	20	4
9	5	-1	-2	8	10	5	5
-1	0	-1	-1	14	4	5	-11
4	0	-3	1	18	2	22	3
-2	-1	-4	-1	9	-5	16	-3
2	-2	-2	0	17	3	26	-2
3	0	-4	-3	-16	0	-37	-1
3	-3	-8	0	12	-4	18	-3
5	-4	-19	-1	7	-13	15	-1
3	1	7	-1	-14	-6	-38	-4
0	-3	-3	1	8	2	7	8
-11	0	14	-2	-8	4	-29	-1
5	3	7	1	-11	5	-35	-4
-4	0	4	-1	-6	-4	-22	-3
-6	-3	-4	-2	-14	-2	-34	7
-6	-3	-4	-2	-14	-2	-34	7
-6	-2	4	-4	-9	0	-30	-10
-2	-1	-8	1	15	1	15	-7
-2	-1	-8	1	15	1	15	-7
1	1	-5	2	17	11	1	-2
5	-1	-2	-3	-13	-3	-20	9
-5	-3	-4	-1	21	0	17	-4
-4	-2	-3	-3	4	-10	5	4
-4	-2	-4	0	-8	2	-25	6
-4	-2	-4	0	-8	2	-25	6
-8	-6	-9	1	33	-1	47	-21
-4	-3	0	1	-11	-10	-30	-4
5	1	1	2	-9	-2	-31	8
9	3	-3	1	-17	-4	-50	-5
-6	-5	-2	3	14	0	16	-3
-2	-1	7	0	-15	-3	-34	2
1	0	0	0	-10	-5	-37	6
-2	0	-10	-5	-7	-5	-26	-3
0	-3	-4	0	-4	-4	-18	10
0	-3	-4	0	-4	-4	-18	10
1	4	4	0	10	-7	-4	-13
4	1	1	2	0	2	-16	-11
-2	-2	3	-2	-24	1	-42	9
2	2	-2	-4	-20	-1	-48	12
-1	-4	-3	-1	-1	-5	-12	-3
-1	-4	-3	-1	-1	-5	-12	-3
3	2	1	1	3	0	-12	-7
-4	1	3	0	-6	-1	-29	-9
-5	0	2	3	-19	0	-39	6
-2	-1	1	0	6	0	-8	-8
-2	-1	1	0	6	0	-8	-8
-1	2	2	-3	-2	-2	-26	7
3	-1	1	-1	-8	1	-18	-4
2	1	-2	-2	-17	-1	-42	3
2	1	-2	-2	-17	-1	-42	3
-2	0	0	-2	-20	-2	-38	6
-2	-1	-2	-1	-17	1	-43	-8
-1	-3	-3	-4	-22	1	-46	-2
-2	2	5	3	4	2	-18	0
-1	-1	-1	0	-1	-1	-7	8
-1	0	-1	3	8	2	4	-19
3	-2	-2	-3	13	0	-3	-5
3	-2	-2	-3	13	0	-3	-5
0	2	-5	1	11	-1	3	4
1	-2	2	0	-14	-1	-33	10
0	1	-4	-2	13	-2	3	-5
1	-3	-10	-3	11	4	10	5
-6	-2	2	1	19	-1	22	-5
-6	-2	2	1	19	-1	22	-5
-5	-3	-3	1	1	-9	-13	-12
-5	-3	-3	1	1	-9	-13	-12
3	-1	-6	-1	-10	3	-30	9
4	-1	6	-1	-42	3	-86	1
-3	-3	-2	-3	-9	-4	-27	3
-3	-3	-2	-3	-9	-4	-27	3
-5	-8	-19	-8	-16	-43	-28	3
-10	-7	-11	-14	-13	-23	-16	-15
4	18	55	42	29	16	3	-1
-5	-6	-16	-26	-43	-9	-43	-11
6	-3	-33	-1	8	-2	-18	-1
-1	-23	-44	-20	1	-8	4	13
6	20	32	18	-2	15	-39	13
-3	6	-10	3	-24	-7	-30	1
5	4	13	-16	-46	-2	-38	-4
5	4	13	-16	-46	-2	-38	-4
-6	3	33	20	19	15	-21	-6
-13	0	-13	-30	-8	-7	-15	-10
7	12	29	9	-31	-8	-38	4
-13	-10	-19	-4	-15	6	-45	-3
-13	-10	-19	-4	-15	6	-45	-3
-8	-3	9	1	-5	-2	-27	8
21	1	-10	5	-14	-5	-30	-5
12	8	15	3	-13	4	-37	10
13	8	20	5	0	5	-33	12
5	3	-6	5	0	2	-23	-8
7	4	4	-1	4	5	-4	5
2	-3	-1	-1	-2	3	-6	5
-4	0	2	-7	-25	-6	-43	-3
-4	-6	-1	3	-7	0	-20	-1
-4	-6	-1	3	-7	0	-20	-1
-4	-6	-1	3	-7	0	-20	-1
-4	-6	-1	3	-7	0	-20	-1
-4	-6	-1	3	-7	0	-20	-1
5	4	5	2	10	-4	1	6
-12	-3	-7	-2	-11	1	-19	1
9	1	-15	-8	-14	-12	-27	-8
-5	-1	3	2	3	3	-2	-17
-18	-5	-11	-6	-15	-9	-25	-8
1	-1	2	6	24	7	-4	4
8	5	-7	-4	-5	-3	-21	-8
15	9	7	1	-40	7	-84	-4
-22	-9	-13	-15	-46	-7	-89	-47
-27	-6	-14	1	14	3	6	-5
21	11	-3	-5	-6	-1	-14	11
-4	-10	-31	-9	4	1	-4	20
6	8	53	20	-13	-3	-46	19
2	-10	-13	-17	-32	-5	-35	12
-3	-7	2	8	-2	-2	-10	-2
-1	-3	-17	-6	-8	4	-23	-3
3	5	19	2	-16	-13	-36	-2
-5	-2	16	-18	-19	-2	-31	-2
6	4	-3	5	-10	6	-28	15
0	-3	-8	-5	2	-3	-1	3
3	6	-6	2	-11	10	-23	5
3	7	20	6	-14	-7	-25	11
-12	-13	-35	-12	0	-5	2	-17
3	10	34	-4	-12	-3	-34	0
1	4	3	3	-11	3	-22	-5
-4	1	17	4	3	-7	-4	-12
-2	-10	-27	-14	25	-13	37	3
-3	0	-10	0	7	-4	1	3
-1	9	31	10	-4	1	-31	0
2	-1	-6	-1	-19	1	-32	0
3	-7	-32	-3	10	-2	-7	0
2	3	-3	-5	-9	-7	-17	3
-7	4	15	13	-7	-4	-20	-9
1	2	13	-4	-4	-1	-12	2
-2	3	13	-1	-9	-1	-25	-2
-9	-9	-5	-15	56	0	74	-17
3	3	-11	-2	-55	-2	-64	14
0	0	16	9	0	-1	-14	-5
2	-4	-12	-5	5	1	5	0
1	0	-1	-3	-22	1	-28	7
-2	6	21	15	14	0	18	-1
3	-6	-19	-9	-19	-1	-27	15
0	-1	-2	1	13	3	-1	-4
-1	0	4	-8	8	-8	16	5
0	-5	1	-5	-16	2	-33	-6
1	-2	-18	-8	-19	0	-23	0
5	1	-1	-4	-21	-1	-37	1
4	-1	-5	3	27	1	18	-4
6	-4	-14	-4	-11	0	-24	12
1	2	2	3	20	-2	24	-3
5	-1	0	1	9	-1	-7	-7
1	0	-5	-2	29	2	34	-16
-10	-1	4	-1	-22	1	-28	-1
2	2	1	0	20	2	9	8
-6	-2	-5	-8	-22	3	-52	-11
-14	-10	-23	-4	34	-8	61	-12
10	6	12	-2	-45	-4	-58	12
15	-15	-43	-20	-23	-9	-21	11
35	12	-8	3	11	0	-10	-3
-21	2	15	-6	-5	1	-15	-2
41	5	-34	-10	-22	-14	-33	23
-3	8	30	6	-5	0	-18	10
7	-6	-19	7	-22	-3	-20	26
-8	-4	-18	-7	-23	-9	-28	-11
-1	-2	3	-7	-7	-1	-24	-9
4	-12	-15	-7	-36	0	-42	6
8	2	-22	-16	-7	-6	0	1
-5	-4	-2	-6	-15	4	-25	-2
-6	2	8	-17	-25	-1	-24	-18
1	0	24	12	-3	-1	-13	-11
5	-1	-18	-6	-16	11	-20	21
-15	5	62	17	-14	-6	-15	-18
12	-6	-73	-15	-12	0	-6	11
-3	7	24	3	-15	-1	-16	0
-3	7	24	3	-15	-1	-16	0
-2	-2	12	11	-7	0	-14	6
-2	-3	11	2	-9	-3	3	-5
1	4	7	2	-16	3	-18	-7
1	6	9	-2	3	1	-10	6
2	7	22	12	8	3	6	-8
-11	-14	-13	-6	-19	-3	-14	-15
3	5	16	16	-6	1	-13	5
-3	-8	-18	-9	-5	-3	2	1
-1	3	5	4	-11	-1	-15	2
-1	3	5	4	-11	-1	-15	2
0	0	-11	6	91	0	101	-7
2	5	6	-1	2	1	1	6
-2	-7	-9	-9	-25	-1	-30	-3
-1	-2	-23	-16	15	-2	35	-1
1	-7	-17	0	-21	1	-15	11
-3	-7	-5	5	6	0	9	-1
-3	-4	-12	-9	-9	-2	5	-9
-1	-1	-28	-7	12	-3	19	1
-5	-8	-32	-25	-11	-3	-8	-5
-5	-4	5	-6	11	-2	19	-1
-8	-7	-4	2	-17	-1	-27	-7
3	-2	-13	-4	-9	0	-15	7
5	4	2	-6	17	2	28	1
1	4	3	-3	-15	-7	-19	4
3	3	16	20	-9	0	-19	-3
-5	-4	-3	-1	-14	-2	-15	-12
1	0	-2	-14	-8	-2	-6	7
7	9	-1	3	-18	4	-24	8
-5	-3	6	-3	-14	-1	-21	1
-1	3	-3	-4	12	-3	1	-4
1	-1	-11	-17	-15	2	-15	7
1	-1	-11	-17	-15	2	-15	7
-1	-5	-10	-2	-6	-6	0	1
-1	-5	-10	-2	-6	-6	0	1
2	3	11	12	9	1	-6	5
-9	-12	-24	-6	72	-6	107	-14
1	-6	-11	-14	-33	-2	-50	4
8	11	9	1	-73	5	-105	17
3	7	17	8	-53	2	-72	6
3	7	17	8	-53	2	-72	6
3	7	17	8	-53	2	-72	6
3	7	17	8	-53	2	-72	6
3	7	17	8	-53	2	-72	6
3	7	17	8	-53	2	-72	6
3	7	17	8	-53	2	-72	6
3	7	17	8	-53	2	-72	6
3	7	17	8	-53	2	-72	6
-3	-3	21	3	5	2	-14	3
2	-10	-22	-11	-32	-7	-24	14
2	-2	-6	-4	-5	4	-6	12
0	6	22	-4	-15	4	-34	-22
15	10	7	-1	2	1	-16	0
-9	-2	3	5	5	-4	-2	-15
-8	-3	-4	-12	-9	-1	-20	-4
18	8	5	-9	-8	-2	-21	9
-2	-2	-8	-2	-6	-11	12	5
-3	0	-9	1	57	-5	76	-18
-3	0	-9	1	57	-5	76	-18
2	0	2	4	-31	6	-28	16
-5	2	-6	-3	-21	-3	-31	-1
-13	-9	-7	-3	-20	13	-17	7
-12	-1	-3	5	-26	0	-36	13
3	-7	-2	-2	6	8	5	-7
15	11	6	-1	13	4	13	-18
26	8	10	-5	-6	8	-18	-10
26	8	10	-5	-6	8	-18	-10
3	0	-1	-12	-19	1	-53	12
-2	-8	-5	-1	12	5	20	-8
-4	1	2	2	-17	-2	-24	1
-1	-2	-19	0	-13	-5	-21	4
-17	-5	-11	-2	5	-9	10	-23
-6	-5	-21	-21	-15	7	-27	-5
5	-1	-24	15	17	5	27	11
2	-6	-3	-26	-9	5	-20	14
-6	3	47	12	6	-4	13	-10
2	-15	-38	-14	-8	-3	-12	6
5	7	24	3	-9	-2	-22	11
5	5	16	9	-22	-1	-30	5
-1	3	4	-10	-22	-1	-23	-7
4	4	-19	2	-3	3	-14	3
7	7	-10	-1	-10	-2	-32	11
0	-2	10	-6	11	-4	11	-1
0	-2	10	-6	11	-4	11	-1
-1	8	32	29	0	-3	-22	-1
0	-1	14	18	-15	-4	-39	-15
-1	0	3	5	12	2	6	-10
-2	-7	-22	-16	-25	-1	-17	-5
-2	-8	-22	2	27	-2	49	2
-5	9	27	13	42	3	56	-2
3	-1	-7	-4	1	-4	-1	4
-2	-1	18	-1	-18	-5	-38	-5
-2	-1	18	-1	-18	-5	-38	-5
-2	3	14	6	-18	0	-49	2
1	0	9	9	-2	6	-22	-3
-2	0	13	2	-7	-4	-20	-2
2	4	15	5	-16	-1	-36	14
1	3	12	4	-8	-4	-13	-5
-2	2	2	-4	-5	3	-16	-2
-2	2	2	-4	-5	3	-16	-2
1	4	2	6	32	0	41	-12
6	11	5	-3	-14	4	-28	8
6	2	21	8	-13	1	-32	13
0	7	11	9	-1	8	-21	-9
5	-1	-12	-7	-18	1	-35	7
4	13	29	14	-20	4	-42	3
-1	-12	-21	-22	-8	-1	-15	5
-1	-12	-21	-22	-8	-1	-15	5
-5	-9	-31	-1	79	-6	127	-12
1	6	12	7	-18	-2	-41	8
1	6	12	7	-18	-2	-41	8
2	14	32	10	-11	-1	-26	-3
2	5	23	9	-13	-1	-28	7
-6	-3	-19	-2	-13	0	-13	-14
-6	-3	-19	-2	-13	0	-13	-14
-6	-3	-19	-2	-13	0	-13	-14
-1	2	-2	-6	-5	0	-17	-12
0	2	4	4	6	-4	11	-12
-4	-4	-4	-13	12	6	7	-10
-10	-8	-5	7	15	-1	23	5
13	5	6	-3	-24	-20	-50	19
-6	1	-2	0	-18	1	-25	-5
9	4	2	-1	5	4	-6	9
0	-3	-4	-10	-22	-8	-41	-2
1	-10	-27	-18	-27	-8	-43	8
3	1	-4	-10	-6	-3	-19	4
12	6	15	4	-6	17	-23	20
-14	-7	-7	-3	16	-4	32	-1
13	-8	-20	1	-26	-19	-30	8
-7	-11	-22	-7	-7	-16	-1	-30
21	4	7	2	-21	-2	-43	45
-1	-1	-18	0	2	0	-8	-2
-15	4	18	3	-40	-6	-73	-12
10	-5	-12	-7	-12	1	-23	4
3	7	24	11	-17	-5	-34	6
3	-1	-13	-15	-18	2	-39	1
-7	0	8	-7	3	2	-13	-4
-8	-13	-24	-23	-27	-1	-34	-14
-3	-2	4	-3	18	-10	25	-6
-2	7	1	6	-4	7	-18	1
3	-6	-31	-20	-24	5	-43	3
-18	-8	-7	-4	6	-22	10	-26
7	4	-23	2	-6	3	-13	20
-1	-4	-11	-2	-14	1	-34	1
-2	11	42	4	16	2	7	-2
6	7	15	12	8	-2	-14	8
-12	-2	17	-19	-15	-10	-19	-16
5	14	36	19	17	8	-3	-2
5	-4	-7	0	-1	-1	-19	-1
2	-4	-27	-12	-5	-1	-15	0
-9	-8	-13	-10	50	-4	75	-7
1	13	34	32	31	1	16	-2
5	14	23	20	-5	5	-7	1
1	3	12	11	-14	-1	-49	5
-8	-3	12	1	-12	-38	-33	-15
-4	-5	-11	-14	-24	0	-49	1
3	2	-1	-3	-4	16	-24	5
2	-2	-8	-8	-14	-2	-35	4
1	5	13	0	-4	4	-31	6
2	-1	-9	1	-19	-4	-39	-1
0	6	12	8	-6	-6	-31	1
-7	-1	-5	-16	-9	-13	-24	-11
-2	0	5	-7	-33	-11	-60	-10
3	9	24	12	0	14	-33	7
-1	-3	-5	-7	-15	4	-35	-6
-6	-2	1	12	13	-26	9	-9
-3	-7	-11	-10	-7	-14	-19	-1
-1	4	-5	-4	12	-6	8	-2
-3	-5	-13	-4	13	4	-3	-2
-3	-5	-13	-4	13	4	-3	-2
-2	-3	-4	-2	52	2	59	1
4	3	12	17	-29	10	-41	11
-6	-2	1	-4	-44	13	-65	-6
3	0	0	-2	-12	-6	-28	1
-2	-3	-9	-2	18	7	-5	4
1	2	-5	-4	3	-2	5	3
-1	-5	-4	0	-4	-15	9	4
1	1	2	-11	-28	1	-39	9
5	-6	-22	-18	-15	-8	-14	-3
-5	-5	-3	-8	-7	0	-13	-10
-38	-43	-32	-12	0	-15	-16	-27
-12	-18	-11	-7	-15	-1	-44	-14
-24	-32	4	0	-7	1	-27	-6
-24	-32	4	0	-7	1	-27	-6
16	19	6	3	19	0	-8	1
-2	-12	-15	-8	-21	-6	-47	2
-3	3	-4	-3	-21	-8	-42	-5
-3	-6	-7	-9	-8	1	-15	-9
-1	2	-5	-6	-14	-7	-34	-6
8	8	12	0	-8	0	-22	14
-3	-1	-3	2	-9	-1	-22	-2
4	4	0	1	7	3	-3	12
4	4	0	1	7	3	-3	12
4	4	0	1	7	3	-3	12
3	2	-4	-4	32	7	29	-5
3	2	-4	-4	32	7	29	-5
4	-1	4	1	-7	0	-29	1
4	-1	4	1	-7	0	-29	1
4	-1	4	1	-7	0	-29	1
4	-1	4	1	-7	0	-29	1
4	1	3	-8	-14	3	-32	-4
-26	-6	-13	0	-13	-5	-22	-8
10	3	1	-17	-15	-3	-34	7
-2	-3	-16	-3	-25	-11	-25	-12
6	-1	2	-5	-9	2	-22	15
3	7	14	-2	-10	6	-26	-11
6	0	6	8	8	-7	-4	15
6	0	6	8	8	-7	-4	15
0	3	12	9	9	-5	0	4
11	10	11	-2	-9	7	-28	9
8	-2	-2	3	8	-4	-16	15
8	-2	-2	3	8	-4	-16	15
5	9	24	2	-8	-2	-28	7
5	9	24	2	-8	-2	-28	7
5	11	15	19	4	16	-13	14
12	5	-6	5	-18	5	-37	16
12	5	-6	5	-18	5	-37	16
-3	1	-7	-12	-12	1	-20	-5
9	2	-9	-5	-8	6	-21	-2
-2	-12	-39	-16	-3	-4	-6	-5
1	-3	-7	4	-16	1	-35	1
2	-6	10	8	1	-1	-16	3
2	-3	-7	-14	2	3	-18	5
3	3	-10	-2	-13	-2	-27	14
-14	-9	8	0	10	-7	-2	-6
-14	-9	8	0	10	-7	-2	-6
6	1	-16	-19	-22	-4	-34	4
-9	-2	16	12	20	-6	44	-9
6	6	17	13	-1	1	-40	0
3	-4	-27	-7	3	-2	-2	-5
6	2	0	13	-18	-3	-29	13
-9	-3	2	7	11	4	7	-1
-7	-5	-22	-21	-14	-4	-23	-11
-7	-5	-22	-21	-14	-4	-23	-11
-7	-5	-22	-21	-14	-4	-23	-11
1	-4	-57	-11	36	1	55	5
1	-4	-57	-11	36	1	55	5
-2	4	14	18	-2	-2	-22	-9
1	-7	-10	-13	-16	-2	-34	-2
7	0	-33	-22	-49	-8	-57	10
6	7	1	-2	-25	0	-33	7
0	-2	-10	-21	-27	6	-29	-5
8	2	-11	-29	-22	2	-27	9
1	-8	-8	14	8	-6	0	6
3	7	8	-4	3	7	-24	4
4	7	6	31	4	2	-12	0
2	1	-14	-2	-12	-3	-25	8
2	0	12	2	-22	2	-41	6
-8	-4	-20	-16	-22	-4	-30	-5
-1	6	18	9	-5	5	-16	1
-1	0	21	26	-2	0	-12	-4
1	-4	-13	-4	-15	0	-30	-2
1	-4	-13	-4	-15	0	-30	-2
1	-6	-16	-2	-3	0	-12	1
2	3	7	-5	-16	3	-32	8
-5	-3	5	11	-5	1	-24	-26
-5	-3	5	11	-5	1	-24	-26
-7	-6	-3	12	44	-2	71	6
1	-4	-13	0	23	-1	31	-7
-4	1	0	-2	-45	-5	-67	12
-5	-2	-11	-3	10	2	-15	3
0	3	3	5	-15	2	-23	-2
2	-6	-8	-4	-11	-1	-24	12
-1	1	-4	-4	-17	1	-29	-3
1	5	9	-12	-15	0	-24	1
-2	-4	-5	5	9	-4	-2	0
-2	-4	-5	5	9	-4	-2	0
-9	1	20	-7	-13	1	-24	-15
-10	-6	-7	2	1	-3	-12	-12
2	-3	-9	-8	13	1	23	8
5	5	14	-8	-12	5	-25	7
7	-7	-8	9	8	-5	-4	-5
10	0	-19	0	-13	7	-12	7
-8	-2	0	4	-15	-6	-20	-13
-23	-7	-13	-11	7	-1	3	-12
4	8	26	15	-8	5	-28	12
11	-1	3	-2	-6	0	-18	5
12	-1	-28	-8	58	-11	111	-16
13	6	8	5	27	4	38	9
12	7	24	6	-3	12	-23	-1
12	7	24	6	-3	12	-23	-1
2	2	-3	-2	-13	-1	-20	-11
2	2	-3	-2	-13	-1	-20	-11
7	5	5	3	-18	6	-38	2
2	-6	-14	5	2	7	-9	1
-2	-8	-20	-5	-18	-3	-28	0
15	7	25	17	-20	13	-45	5
10	10	16	10	1	8	-13	15
-7	-4	15	-19	-1	-3	4	2
-7	-4	15	-19	-1	-3	4	2
-1	-1	7	12	13	-6	6	1
-2	-1	11	14	21	-6	17	-6
-13	-4	-11	-11	-36	-12	-32	-13
-13	-4	-11	-11	-36	-12	-32	-13
3	4	11	2	-5	-1	-2	3
3	4	11	2	-5	-1	-2	3
6	14	9	0	-5	3	-25	3
6	14	9	0	-5	3	-25	3
6	14	9	0	-5	3	-25	3
6	14	9	0	-5	3	-25	3
6	14	9	0	-5	3	-25	3
6	14	9	0	-5	3	-25	3
-3	-2	12	14	3	0	-3	-2
0	-6	-16	-10	-5	-2	-5	2
-5	3	7	16	41	1	47	-13
-5	3	7	16	41	1	47	-13
6	27	51	32	35	8	5	1
-5	-17	-31	-19	20	-9	54	-8
2	-12	-12	-13	-46	-2	-62	9
2	-12	-12	-13	-46	-2	-62	9
2	-12	-12	-13	-46	-2	-62	9
1	3	27	7	-31	-1	-46	10
4	2	-2	-7	-51	1	-42	2
2	4	11	0	-25	2	-54	8
0	3	0	-1	-26	1	-31	7
0	3	0	-1	-26	1	-31	7
0	3	0	-1	-26	1	-31	7
3	-1	-9	-4	-7	-1	-6	0
0	9	16	2	-24	-2	-19	1
0	-5	-4	-18	-6	-2	-19	9
0	2	4	13	9	1	17	5
1	8	33	21	-3	2	-11	-5
1	2	14	-4	-1	6	-17	-2
-8	-3	-22	-6	-9	-5	-4	2
-1	-1	-2	-3	9	-1	17	-1
-2	-2	-8	-5	17	-4	18	0
6	2	1	0	-13	2	-16	1
-7	5	-1	-4	-11	2	-18	-4
6	3	8	1	-14	-3	-22	1
-6	-2	-2	1	-4	-4	-12	-7
2	-2	-5	-11	-14	-1	-21	9
-6	0	1	2	15	-2	18	-5
23	8	13	5	-3	5	-10	21
4	5	9	4	-3	-6	-16	-4
4	5	9	4	-3	-6	-16	-4
4	5	9	4	-3	-6	-16	-4
2	2	1	2	5	-1	6	4
-52	-18	-8	7	35	6	43	16
15	-8	-25	-12	-12	2	-13	31
23	13	12	7	-14	2	-31	18
-9	6	35	15	33	3	15	-4
0	-6	-10	-4	-2	-2	6	9
12	-1	-12	-1	-13	-12	-16	27
18	6	-4	-2	-1	0	1	14
18	6	-4	-2	-1	0	1	14
34	6	-1	-3	-3	2	-1	-9
34	6	-1	-3	-3	2	-1	-9
0	-2	2	7	43	5	23	-4
-5	5	12	1	-41	-2	-73	-14
-3	-18	-54	-16	56	-3	94	-17
-6	-9	23	-1	-29	4	-45	-14
-6	-9	23	-1	-29	4	-45	-14
5	10	27	2	5	8	-2	-16
5	17	51	45	-19	4	-52	10
5	17	51	45	-19	4	-52	10
1	1	-7	-1	-21	-2	-38	-3
1	1	-7	-1	-21	-2	-38	-3
10	7	-6	1	-16	3	-21	7
10	7	-6	1	-16	3	-21	7
-7	-21	-50	-37	-10	-7	-18	-3
-7	-21	-50	-37	-10	-7	-18	-3
-6	3	20	-7	2	3	7	-6
-6	3	20	-7	2	3	7	-6
6	-4	-22	-3	-6	3	-21	4
0	-1	8	-5	-24	1	-45	3
0	-1	8	-5	-24	1	-45	3
0	-1	8	-5	-24	1	-45	3
0	-1	8	-5	-24	1	-45	3
-1	2	17	17	-15	1	-21	7
-6	-8	-11	-4	-10	-4	-2	-6
1	0	-4	-4	-17	-1	-31	8
3	0	-10	-7	1	-4	-14	-1
6	14	40	16	-20	2	-59	3
-4	-9	-16	-15	12	-1	29	-5
-4	-9	-16	-15	12	-1	29	-5
-4	-9	-16	-15	12	-1	29	-5
-4	-9	-16	-15	12	-1	29	-5
-4	-9	-16	-15	12	-1	29	-5
-4	-9	-16	-15	12	-1	29	-5
-6	-5	3	-1	-10	-5	-1	-2
-6	-5	3	-1	-10	-5	-1	-2
-6	-5	3	-1	-10	-5	-1	-2
0	5	11	-5	-38	0	-77	0
1	-7	-25	-10	-15	1	-4	12
-5	13	46	16	-19	-4	-40	-5
4	-1	-12	-12	-31	-3	-45	15
-2	-5	-9	-18	-18	-1	-41	-9
4	3	6	4	3	1	-1	6
0	-3	-10	-9	-30	0	-44	-9
-2	0	9	0	-9	13	-40	-1
-1	1	0	3	9	-5	16	0
-1	1	0	3	9	-5	16	0
2	-3	-1	-2	-7	0	-9	10
8	2	9	5	-4	0	-30	6
8	2	9	5	-4	0	-30	6
-6	-4	-6	-11	-14	3	-32	-2
-2	1	5	6	-10	-1	-20	13
2	-1	-13	-9	-15	-1	-29	1
-8	-1	7	-1	12	1	3	-17
-5	1	3	1	-12	-5	-27	-1
8	3	8	-4	-11	3	-20	2
-20	-1	7	2	0	-3	-11	-6
-14	-6	-2	0	3	-1	-3	0
-14	-6	-2	0	3	-1	-3	0
11	2	-10	2	-11	-5	-13	38
-14	-5	-10	-7	19	-3	47	-8
1	-4	-16	-6	60	-11	104	-20
-3	1	10	4	-21	7	-44	5
31	11	0	15	-37	-1	-70	-16
-6	0	-9	-10	-8	-2	-14	0
17	2	-35	-2	-4	-8	-8	8
-2	-2	5	-6	-31	-9	-55	10
1	-2	34	11	7	4	-9	7
-7	-5	33	9	-5	2	-24	-17
0	-3	-2	-6	-9	2	-20	-3
-12	0	35	4	-8	-1	-32	-6
2	-11	-31	3	-14	0	-32	12
-12	3	23	-4	-10	2	-33	-9
5	3	-23	-14	-6	-3	-6	5
-6	0	28	7	6	-1	0	-3
-2	1	10	-9	8	-1	2	-10
-8	2	20	22	1	4	-13	-4
-2	-2	-2	-8	-1	-3	-5	1
-2	1	8	-4	-2	-3	-13	-8
-1	-1	29	20	-6	-2	-29	-6
-3	-3	-1	-2	-1	-1	-6	-3
4	7	44	1	-13	-1	-27	-8
8	0	-21	-6	-10	-1	-15	7
-8	-5	17	-5	0	-1	-4	-2
8	3	-48	-5	-7	3	-12	12
3	4	9	6	-6	-4	-21	5
8	-2	-17	-3	4	-2	9	5
-6	9	47	19	3	3	-20	-21
1	3	19	1	-11	0	-31	-1
-2	-5	-13	-8	6	-5	9	-1
1	7	25	12	-9	3	-27	7
-8	-2	-20	-10	14	-7	31	-4
-4	-11	-19	3	6	1	5	3
0	-5	-9	-8	-22	-1	-31	3
-1	-1	9	3	7	-4	4	1
1	0	-3	-9	-9	1	-26	3
1	0	-6	-2	20	-3	34	0
1	1	-8	4	-13	0	-46	-9
1	1	-8	4	-13	0	-46	-9
1	1	-8	4	-13	0	-46	-9
6	3	13	10	-14	1	-37	10
-4	-3	-6	-7	3	-3	3	-3
-4	-3	-6	-7	3	-3	3	-3
-1	3	12	10	-5	2	-29	-3
-3	-4	2	-1	-4	0	-27	6
-11	4	15	1	26	-3	34	-16
0	12	25	9	-23	1	-56	2
0	12	25	9	-23	1	-56	2
-1	-3	-7	-10	-26	0	-52	-1
1	2	1	-5	12	11	23	10
-8	0	16	6	-24	3	-48	-10
-1	-5	-19	-12	-4	-13	-5	-7
-1	-5	-19	-12	-4	-13	-5	-7
-1	-5	-19	-12	-4	-13	-5	-7
2	3	24	7	-24	-16	-58	-26
8	-5	-20	-11	7	-8	8	-3
8	-5	-20	-11	7	-8	8	-3
10	-3	-20	-8	-15	21	-30	40
10	-3	-20	-8	-15	21	-30	40
10	-3	-20	-8	-15	21	-30	40
-15	3	11	4	-11	-9	-23	-20
-1	2	-10	-1	-4	6	-20	1
1	7	14	13	18	-3	12	1
1	7	14	13	18	-3	12	1
-6	-2	1	-1	5	1	-12	-12
10	7	43	11	3	2	-9	-2
14	-7	-46	-8	-11	-2	-23	20
-10	1	18	-2	1	1	-5	7
-5	11	51	26	-6	-15	-39	-14
1	-14	-67	-9	-15	1	-31	-4
-12	4	55	4	-16	-12	-45	-13
3	-6	-39	-7	-4	2	-6	7
-18	-4	16	4	10	-13	-3	-21
-18	-4	16	4	10	-13	-3	-21
6	12	7	12	-21	-1	-40	6
-1	-1	-6	-10	-8	-1	-4	-3
-8	-6	10	-9	2	2	-14	-14
-5	4	43	23	-22	0	-47	1
9	-19	-96	-33	4	-2	22	9
0	-2	25	-4	-27	-1	-40	3
3	-23	-94	-47	3	-2	35	10
-18	16	89	36	10	-6	-23	-40
-4	-21	-16	-33	-30	-11	-44	-7
-4	-21	-16	-33	-30	-11	-44	-7
-1	3	24	22	8	5	-6	-1
-2	16	76	35	22	6	7	-7
-2	16	76	35	22	6	7	-7
7	-14	-54	-22	-10	-2	-18	17
-6	-6	-4	-8	5	-5	17	-7
-6	-18	-51	-41	0	-7	1	-10
5	-1	4	-3	-17	0	-6	11
-3	-9	-12	-5	-3	-3	-25	-5
-1	-2	0	-20	-3	1	-26	-4
-6	-3	4	2	2	7	-17	-8
-6	-6	-16	-22	-5	-21	-19	-9
6	-2	-13	2	-28	-8	-49	12
-3	-6	1	-3	-19	5	-28	5
5	3	4	10	-11	7	-30	9
4	-2	-17	-4	-10	-1	-40	6
0	-1	-9	-11	-18	-4	-37	-1
-8	1	8	5	6	2	-6	-7
-8	1	8	5	6	2	-6	-7
1	-4	-2	1	-3	-1	-9	9
2	-3	-5	0	7	2	-11	-2
-13	-2	-3	0	-14	-6	-11	-7
-11	2	14	2	-5	-1	-22	-8
7	5	9	5	8	3	-21	3
5	1	-2	-4	-12	-4	-38	5
-4	-7	-2	-4	-23	-2	-40	-7
2	-2	-5	6	-23	-3	-48	2
-13	-2	3	0	5	6	-10	-1
-13	-2	3	0	5	6	-10	-1
-5	-1	-7	-4	-11	-6	-35	1
-5	-1	-7	-4	-11	-6	-35	1
-12	5	16	4	4	2	-8	2
-7	4	2	6	18	1	9	6
-4	-7	-1	-9	0	5	7	11
-4	-7	-1	-9	0	5	7	11
12	15	-19	-10	-2	-3	-11	-10
-21	3	64	16	16	-3	-4	-53
-10	-3	-22	-1	14	4	-3	-4
6	3	-2	-5	-15	7	-43	0
6	3	-2	-5	-15	7	-43	0
6	-5	-22	-16	-14	7	-24	13
18	-2	-42	-7	-22	3	-35	21
18	-2	-42	-7	-22	3	-35	21
2	-2	-13	4	-7	1	-22	7
2	-2	-13	4	-7	1	-22	7
2	6	37	8	-28	0	-45	-8
-8	0	39	38	-8	-3	-32	-8
-8	0	39	38	-8	-3	-32	-8
7	5	-14	-5	10	2	-8	11
7	5	-14	-5	10	2	-8	11
7	11	-3	-5	20	3	22	7
-11	-7	27	16	-6	4	-33	-12
25	5	-95	-15	-8	10	-17	34
25	5	-95	-15	-8	10	-17	34
23	22	-38	22	-13	6	-32	34
5	-17	-91	-35	-13	6	-22	16
-3	-1	2	-4	-24	2	-33	-4
-3	-1	2	-4	-24	2	-33	-4
2	-2	-16	-4	-11	5	-18	4
-1	-7	-16	-20	-2	-1	-23	-4
-13	-3	22	9	23	-5	34	-16
5	1	-3	-14	-11	0	-32	4
-5	-8	-10	17	31	2	3	3
-5	-8	-10	17	31	2	3	3
0	13	13	-2	2	-7	-23	-2
0	13	13	-2	2	-7	-23	-2
-2	-4	-9	-22	-11	-4	-24	-2
2	0	8	20	4	7	-16	0
8	4	-8	6	-3	-3	-19	4
-9	-12	8	-7	0	-5	-2	-2
17	15	-7	4	-13	5	-35	6
-3	-13	-9	-9	-19	1	-41	5
-2	9	1	0	13	-8	7	-10
-4	-7	-5	-1	-14	-4	-19	2
0	7	10	-3	-22	-3	-21	1
0	6	-1	-9	0	1	-14	3
13	-1	0	-5	-15	5	-30	-6
13	-1	0	-5	-15	5	-30	-6
2	-2	0	2	44	-2	58	-5
-13	-5	-11	-1	67	-7	110	-21
1	3	12	1	-47	4	-51	7
8	0	-11	-4	-5	-4	-5	4
12	5	2	2	-11	9	-21	4
12	5	2	2	-11	9	-21	4
12	5	2	2	-11	9	-21	4
12	5	2	2	-11	9	-21	4
6	1	9	-1	-26	5	-47	20
-3	3	5	-3	-10	2	-39	-3
-3	3	5	-3	-10	2	-39	-3
-2	-4	4	2	3	-2	-6	4
-11	-9	-20	-1	-34	-8	-34	-12
-2	2	11	1	-4	0	-17	1
-21	-4	7	8	-13	5	-22	2
6	6	8	15	4	-4	-17	7
8	-16	-23	-1	-14	-18	-16	-13
1	0	1	1	-15	-4	-36	-6
-14	-3	9	-2	8	8	-12	12
-1	-2	-5	4	19	8	7	-4
20	13	7	7	22	6	20	12
-4	5	33	14	-12	4	-27	-5
-4	-3	5	-3	10	-9	-10	-6
-3	-16	-38	-25	-19	-3	-23	4
3	-1	-10	-22	-3	-13	-11	0
-1	-7	-8	-8	10	-2	-11	-11
5	-21	-39	-26	-18	-6	-20	6
1	4	-7	14	18	5	12	0
5	-16	-49	-37	-34	0	-24	14
-1	-6	10	18	20	-1	-2	0
-1	-10	-16	-27	-22	-14	-27	-9
-10	3	18	3	-19	-1	-29	-4
8	-17	-89	-37	-21	-1	-19	20
0	-4	2	-11	-8	1	-21	3
7	-20	-69	-45	-27	-1	-23	16
-3	7	13	13	-18	-3	-29	-17
-2	-19	-50	-37	2	-6	11	5
3	19	33	84	26	-4	-14	-2
-13	12	40	13	-14	-4	-29	-7
-2	-11	-13	-28	-14	-4	-13	-12
3	3	6	12	9	7	-15	1
-14	3	18	8	-5	1	-18	1
10	-10	-59	-36	-24	3	-24	5
5	11	5	-5	-15	1	-31	-3
-2	-11	-34	-12	-12	-3	-12	3
4	-4	-14	-10	-18	-6	-23	3
-1	2	15	23	-6	6	-21	-16
5	-19	-53	-24	2	-7	1	4
-5	-2	-9	-16	-5	-3	4	6
8	2	-19	0	-2	5	-24	12
-14	4	48	18	-10	-5	-23	-16
5	-10	-49	-28	-25	-9	-31	4
-1	5	25	7	-2	3	-20	10
-1	5	25	7	-2	3	-20	10
2	-10	-23	0	3	1	-1	17
-8	1	28	14	12	0	0	-5
-10	-14	-29	-8	26	-4	4	-22
0	2	-15	-8	15	3	10	-12
-6	-1	11	-2	-1	-5	5	9
-6	-1	11	-2	-1	-5	5	9
-6	-1	11	-2	-1	-5	5	9
-6	-1	11	-2	-1	-5	5	9
2	-7	-12	-1	-12	1	-8	8
2	-7	-12	-1	-12	1	-8	8
2	-7	-12	-1	-12	1	-8	8
8	2	9	-9	-24	0	-36	2
-4	4	29	14	-18	-2	-33	-6
-22	-8	-13	3	21	-1	13	-13
-2	2	11	-3	-30	-1	-17	-7
8	2	3	1	-7	0	-8	-1
11	3	4	3	2	-1	-8	3
1	1	7	-3	-18	2	-16	3
10	5	10	4	18	-2	-6	-2
-10	-7	-14	-3	5	-4	8	1
1	0	0	4	-17	1	-21	-5
-2	3	5	1	-8	2	-15	-9
3	-3	-12	0	10	-2	13	2
-18	-6	-13	5	60	-7	82	-7
-20	-4	-5	-3	9	1	22	7
10	-2	-8	-10	38	-2	45	0
-9	-7	-21	-7	-26	-7	-32	-15
11	8	15	8	21	-1	31	-15
32	8	1	-6	-3	6	1	52
-26	-7	9	1	-22	-22	-30	-23
6	2	-11	-6	-31	1	-36	6
-2	-7	-12	11	17	5	8	-13
-7	-3	1	-7	-13	4	-16	-1
-7	-3	1	-7	-13	4	-16	-1
-22	-5	-2	-3	-14	-17	-10	-30
15	5	-13	-1	4	9	-9	9
15	5	-13	-1	4	9	-9	9
-16	-13	-15	-6	15	-1	23	-18
-2	-4	8	6	-1	9	-23	0
8	-10	-24	-4	-15	17	-18	19
9	3	20	0	-9	-3	-14	-7
9	3	20	0	-9	-3	-14	-7
9	3	20	0	-9	-3	-14	-7
9	3	20	0	-9	-3	-14	-7
-1	-11	-5	1	28	0	32	8
-1	-11	-5	1	28	0	32	8
2	19	38	17	-22	-2	-21	-5
-1	-16	-32	-23	0	-2	-5	-8
-1	-16	-32	-23	0	-2	-5	-8
-1	-16	-32	-23	0	-2	-5	-8
-1	-16	-32	-23	0	-2	-5	-8
9	25	56	28	2	11	-10	16
0	4	20	14	4	-7	0	-8
4	-2	15	7	26	0	28	9
-3	-4	-5	-3	5	-3	7	-8
5	3	8	3	-16	-4	-29	-9
5	3	8	3	-16	-4	-29	-9
2	-3	-24	-7	-14	-2	-23	0
4	1	-3	-2	-24	2	-48	10
-4	-11	-27	-14	4	-3	13	0
-11	-3	6	-13	-26	-2	-30	-14
-2	-9	-29	-18	5	-1	0	10
-2	3	-4	-5	3	-4	10	-9
8	8	27	16	-9	5	-20	3
14	6	-5	0	-6	-2	-1	25
0	-8	-5	-4	-11	0	-21	9
2	-3	-20	8	-4	-1	2	-5
-4	-3	16	12	-9	4	-24	3
-4	-3	16	12	-9	4	-24	3
-2	4	-7	-1	14	-2	26	-2
-5	-4	4	1	-19	0	-19	6
-1	4	10	-4	-1	-4	-5	-6
4	-2	-7	-23	-9	-1	-25	-4
1	4	6	3	-15	6	-35	2
-8	-6	-14	5	78	-2	127	8
-8	-6	-14	5	78	-2	127	8
-3	-1	-14	-1	12	-2	31	-6
0	1	14	-1	-20	7	-17	-4
-10	-2	1	1	19	-6	10	-1
-4	1	15	12	7	3	20	-2
-4	-3	-10	-13	3	-4	-6	-19
13	7	17	5	-30	-5	-56	-10
-16	-9	-20	0	6	-5	23	18
-2	-4	8	2	2	0	1	-2
-4	2	-3	-8	-12	12	-26	5
-14	-6	-5	-12	0	-10	0	-6
-7	-11	-1	1	1	14	-12	13
-6	-9	-16	-16	-24	-24	-17	14
-17	5	8	15	20	12	15	-8
-16	-14	9	3	1	2	-15	-7
16	1	-30	-3	-16	4	-23	16
10	4	8	19	18	13	9	0
4	2	-1	-11	-23	-2	-42	-14
-2	1	-18	-6	-8	5	-22	11
6	-10	-36	-3	-19	1	-31	15
-4	-10	-18	-9	-22	-3	-19	9
-7	2	21	-1	-7	-1	-15	1
-4	5	33	15	-8	-4	-24	-4
-2	12	48	26	-12	2	-28	-2
-3	3	21	1	-15	-6	-17	-3
-1	-4	-10	11	-7	1	-16	13
6	5	44	2	3	5	-10	-11
-2	5	37	6	1	-4	-16	-12
5	8	-5	-2	-14	0	-25	12
0	-14	-42	-26	-8	-2	-7	3
-8	19	86	39	0	1	-33	-14
-10	-10	-18	-7	-11	-3	-21	1
-10	-10	-18	-7	-11	-3	-21	1
18	-2	-8	0	-17	0	-33	3
12	10	22	6	1	-1	-8	-7
1	2	8	3	-13	6	-27	18
-16	-4	-9	0	-5	1	-8	21
-9	-4	-8	-5	-14	1	-33	-20
-1	0	0	3	2	-4	-8	-13
10	5	11	3	4	1	-9	-3
-23	-10	-12	-5	-10	5	-18	4
-2	2	11	2	-1	-1	-24	-17
-1	6	45	20	-4	-1	-15	-13
-1	6	45	20	-4	-1	-15	-13
-8	-5	-14	-20	-12	0	-8	1
4	20	21	11	6	-1	-20	-10
4	20	21	11	6	-1	-20	-10
1	-15	-40	-32	-14	-3	-13	6
-1	-6	-15	3	10	1	0	-9
-5	-1	-3	-8	-21	-6	-33	2
-2	-15	-32	-26	-6	-1	2	0
3	0	8	0	-5	1	-19	3
-3	-6	-19	-3	-1	-2	5	-1
13	8	-1	1	-13	8	-34	11
3	11	29	0	-13	2	-29	0
9	13	18	22	1	2	-22	14
-3	-7	-10	-8	-10	1	-22	4
-3	-7	-10	-8	-10	1	-22	4
-2	-3	7	10	-7	1	-23	6
-1	3	1	2	6	-4	1	-7
1	-11	-21	-17	-17	-4	-18	-7
-8	-14	-33	-34	-26	-10	-14	0
-8	-14	-33	-34	-26	-10	-14	0
3	10	16	39	31	-2	18	-3
2	-9	-9	-17	-25	-16	-23	7
7	-2	2	-13	-6	5	-19	-6
-3	-6	-15	-12	2	-4	0	-2
-4	1	18	15	27	7	10	-4
-6	-7	-15	-24	-17	1	-17	-1
-12	-11	-11	-8	-2	-4	-10	-7
-1	0	-4	-3	14	1	24	7
-1	-6	-9	10	-4	0	-28	1
-1	-6	-9	10	-4	0	-28	1
-16	-3	1	-2	-12	1	-30	-20
3	3	5	-1	-15	-5	-35	-2
-5	-6	-12	-9	-17	-2	-31	6
-11	-12	-23	-6	-15	-6	-24	-1
-11	-12	-23	-6	-15	-6	-24	-1
16	7	4	1	4	-4	-5	19
-19	-2	15	3	-2	10	-17	-12
8	6	19	5	-16	-2	-38	-27
19	2	1	-5	0	-3	2	42
19	2	1	-5	0	-3	2	42
-6	3	4	-4	-11	11	-32	-1
-16	-22	-48	-3	54	-24	109	-14
-10	0	-1	4	-9	4	-20	-10
25	-3	-27	-12	-44	4	-48	24
6	4	12	6	-25	5	-54	7
-7	4	21	10	-8	-2	-35	10
-9	2	-11	-5	-1	2	-25	-28
9	8	6	9	-2	1	-22	3
0	4	17	8	1	1	-15	0
-5	-9	-3	8	-24	-2	-36	-13
-1	-7	-33	-14	-3	-5	1	-2
-3	-4	-13	-4	-4	-4	-7	-3
0	7	12	20	-10	2	-38	-7
-6	1	6	2	1	0	-22	0
-4	7	17	21	3	1	-27	-12
-5	-13	-34	-23	-15	-9	-21	-7
12	-3	-49	2	-12	1	-26	32
3	5	23	7	1	1	-18	2
3	10	51	20	0	-3	-12	-23
-2	2	25	18	-1	-3	-25	-2
-7	-11	-69	-32	-7	-8	3	-13
-15	-11	22	3	9	-5	-3	-23
-5	-6	-17	4	-3	6	-16	4
-6	0	12	2	1	-1	3	-1
14	8	-7	-11	-5	1	-17	25
-9	0	9	-4	-23	-2	-48	-17
3	-5	-58	-16	71	-2	119	-2
12	10	16	7	-37	3	-51	26
-3	0	8	-6	3	-6	-12	-1
0	4	-5	4	-13	0	-22	-5
-7	-7	-9	-3	8	0	15	-8
5	1	-4	-1	-5	-1	-18	3
2	-2	-15	-3	-3	-3	-14	5
3	0	-13	2	26	1	25	6
12	4	-7	1	7	-1	1	1
-3	1	4	-6	-26	2	-42	7
3	1	-3	-10	-1	2	-16	-5
7	2	2	10	11	2	-8	-6
-1	-3	-9	-12	35	2	50	-1
3	4	7	4	37	2	41	-3
-9	2	7	8	-5	1	-21	2
8	4	6	-1	-3	1	-17	4
-11	-8	-13	-5	13	-1	14	9
7	1	3	0	-18	-4	-39	-2
6	7	22	1	-8	1	-38	9
6	7	22	1	-8	1	-38	9
-4	-3	-11	-3	39	-2	52	-3
-8	-2	2	6	3	1	-9	-22
-3	2	12	3	-29	-2	-64	3
2	-1	-2	-1	7	7	-1	-1
-8	4	11	2	12	2	4	-1
-8	4	11	2	12	2	4	-1
-12	-7	5	3	4	-7	-1	5
7	11	15	6	-9	-7	-33	10
-5	-28	-62	-22	-22	1	-32	3
-18	21	74	13	6	-3	-11	-33
0	-25	-72	-6	4	8	-16	-4
-4	13	79	8	-22	-9	-45	-11
-6	-17	-28	-12	-14	3	-32	-14
4	9	20	4	7	-1	-5	22
-1	2	13	17	-5	-1	-33	-5
5	-9	-30	-12	-5	8	-26	6
-11	-11	-23	-14	-24	-10	-42	-16
-11	-11	-23	-14	-24	-10	-42	-16
5	20	6	14	14	14	-8	-4
5	20	6	14	14	14	-8	-4
-3	-2	5	9	-29	-6	-47	8
-3	-2	5	9	-29	-6	-47	8
-4	0	-3	-2	-1	-5	-7	-11
-4	0	-3	-2	-1	-5	-7	-11
-4	0	-3	-2	-1	-5	-7	-11
-4	-8	-15	-4	22	-3	17	6
-4	-8	-15	-4	22	-3	17	6
6	4	6	7	1	9	-8	8
-6	-2	-9	-2	6	-6	-19	-3
-6	-2	-9	-2	6	-6	-19	-3
-6	-4	-14	-5	18	-5	28	-23
-6	-4	-14	-5	18	-5	28	-23
-9	-5	-3	-4	-19	0	-42	-12
5	3	-5	1	10	-8	12	-28
-15	-17	-38	-13	-13	-5	-31	10
-33	-13	6	-4	-18	-4	-33	-4
7	-7	-6	-1	-23	-5	-37	6
-2	9	19	2	-11	-4	-27	-2
12	1	2	2	6	-1	-12	21
17	4	-2	-2	-6	2	-29	17
3	2	-7	-8	-11	-2	-25	5
6	-6	-25	-3	-1	6	-2	8
19	11	13	0	-4	1	-19	18
4	-9	-10	-9	-21	-3	-34	9
-2	-12	11	2	-10	1	-31	1
1	-7	-35	-5	-7	1	-21	24
5	2	-1	-19	-15	0	-27	17
-2	-8	-4	5	3	1	0	-17
-9	1	12	11	-5	-1	-28	-4
1	-1	-12	-13	-2	-4	-3	-4
2	-1	-12	5	21	2	5	5
2	3	7	2	-8	-1	-26	5
2	3	-9	5	-16	-2	-30	2
4	4	5	-2	-10	1	-28	13
-7	-6	-15	1	0	-1	-11	-7
-5	1	6	-1	-2	3	-14	-17
-5	1	6	-1	-2	3	-14	-17
6	-1	-16	-12	-17	0	-28	18
5	2	1	-9	-8	0	-24	2
0	2	-1	12	30	-1	66	-7
-5	-4	2	-3	-35	-3	-6	4
-4	0	15	3	-15	1	-50	2
2	-5	-11	-6	3	-3	-13	-2
-2	7	35	10	-16	-1	-32	8
1	-3	-21	-5	-12	3	-19	1
-6	-4	13	13	-2	1	-22	4
-19	-4	-9	7	0	-4	-2	12
10	1	0	3	-21	3	-46	6
1	-1	-3	-5	-24	0	-42	-5
-10	3	19	7	-6	1	-18	-11
-2	-7	-15	-9	8	-1	3	-6
-15	-5	-10	-1	11	-2	25	-2
-15	-5	-10	-1	11	-2	25	-2
4	2	2	3	18	0	6	-13
7	-2	3	1	-11	3	-21	-8
-20	-7	-15	-2	7	-4	0	-4
1	2	10	1	-14	-1	-31	2
-5	-4	-2	0	5	0	-6	-1
-6	2	7	5	13	-2	-5	-17
16	4	1	-2	14	6	-2	26
11	-2	0	2	37	-2	54	8
11	6	-6	-3	10	-3	9	-18
-2	0	11	0	-44	0	-60	2
-3	-8	-5	-4	-20	-5	-34	-10
-3	-8	-5	-4	-20	-5	-34	-10
-32	-4	26	9	-6	-1	-17	3
-18	10	29	13	-12	-13	-38	-36
-16	-6	35	-6	1	5	-6	-10
18	3	8	-9	-19	5	-29	9
-1	6	-7	12	3	4	-9	-2
23	8	-23	16	-1	-12	-25	8
23	8	-23	16	-1	-12	-25	8
-12	13	49	3	13	10	-11	-44
-1	-3	-9	-5	-19	-3	-23	-7
4	5	4	-18	-18	3	-31	-12
4	5	4	-18	-18	3	-31	-12
3	0	-29	25	12	0	-18	24
-7	1	-21	-34	-35	-2	-30	-7
-18	-15	-41	-21	-6	6	6	5
2	7	17	0	-14	0	-30	-2
-4	-1	-10	-3	-3	-2	-18	3
-14	-3	-5	-6	11	-1	4	-16
-14	-3	-5	-6	11	-1	4	-16
3	-1	-11	-6	-27	-9	-35	16
4	-3	5	1	13	6	21	35
19	9	16	-3	-19	1	-33	14
37	22	58	17	-9	8	-31	-13
-12	-10	-7	-6	-12	10	0	-7
-3	-3	-1	-6	-11	1	-2	6
6	-9	-29	-27	-39	-3	-42	12
13	0	-13	-6	-18	-6	-19	22
-8	3	-16	9	-6	-17	-11	23
-8	9	32	22	16	9	11	-2
10	-4	0	-2	0	6	-3	19
10	-4	0	-2	0	6	-3	19
-2	-11	6	14	-2	7	-22	22
-1	8	18	12	-6	1	-4	-10
-19	-5	-7	8	-13	-3	-16	-9
5	3	-2	3	-18	2	-23	15
5	3	-2	3	-18	2	-23	15
-17	-8	-16	-21	-11	-5	-9	-6
3	-5	-2	-19	10	-7	-11	-7
-4	-9	-18	-25	-32	-3	-40	-3
2	2	3	14	101	0	127	16
2	3	6	-5	-31	5	-46	-12
22	5	2	-4	-3	5	-3	-4
5	6	6	-1	22	-7	7	-36
-1	-1	5	-1	-3	1	-9	19
-1	-1	5	-1	-3	1	-9	19
2	-6	-8	-7	7	0	13	-5
-7	-16	-12	-18	-22	-7	-19	15
10	0	20	35	-3	8	-31	23
-2	18	7	15	-14	-3	-19	6
-2	18	7	15	-14	-3	-19	6
4	0	10	8	-11	2	-28	9
1	-2	-30	5	-5	0	1	22
-15	-10	-7	-4	24	16	37	13
-15	-10	-7	-4	24	16	37	13
0	-2	0	-3	-16	-26	-19	-19
20	0	-6	1	4	0	-7	31
12	10	29	10	3	0	-8	-36
14	3	18	3	-10	10	-22	25
-19	1	-11	9	19	-3	3	-27
-19	1	-11	9	19	-3	3	-27
-1	5	26	17	-7	1	-12	0
19	37	41	30	22	14	0	-5
-11	-26	-16	-18	-19	-11	2	8
-4	-6	2	5	-6	7	-14	2
8	-7	-39	-18	-14	2	-17	33
8	8	26	20	21	11	7	-14
3	18	-4	12	1	-5	5	7
0	-9	-30	-14	-12	-3	-6	0
-7	-7	-20	-10	-7	-5	-11	-3
0	9	19	17	-2	-5	-16	5
-6	-4	7	-5	4	-4	4	-16
-2	-1	-7	-6	-12	4	-16	10
-4	-6	-13	-1	-10	-5	-13	13
3	1	7	5	7	-3	6	-41
-30	-3	1	-3	-22	-8	-20	-21
-1	-5	-7	6	74	2	106	12
-4	0	6	-2	-33	-5	-50	4
-4	0	6	-2	-33	-5	-50	4
-4	0	6	-2	-33	-5	-50	4
-1	2	3	-4	-37	1	-62	24
9	1	1	2	-29	3	-53	16
21	8	1	-4	12	0	17	-20
4	-9	-18	-6	-14	-4	-15	22
-40	-10	5	-2	-14	5	-21	3
-11	-13	-21	-10	-28	1	-34	-11
-11	-13	-21	-10	-28	1	-34	-11
9	2	-5	3	-8	-10	-32	-13
20	9	10	-1	-26	-13	-36	-7
20	9	10	-1	-26	-13	-36	-7
8	9	6	-4	-9	-1	-34	16
8	9	6	-4	-9	-1	-34	16
8	-3	-12	-7	-17	-26	-24	-20
-26	-21	-1	-9	16	-6	32	-55
-21	-27	-34	-43	-35	-20	-38	-67
8	-13	-18	-28	-24	-12	-32	19
8	-2	2	17	-26	-20	-26	-8
9	3	-19	-13	12	13	10	-11
-8	-19	14	-12	-29	-4	-37	17
-8	-19	14	-12	-29	-4	-37	17
5	-3	-14	-16	-16	-1	-18	10
5	-3	-14	-16	-16	-1	-18	10
-7	-6	-16	14	24	9	11	-14
-7	-6	-16	14	24	9	11	-14
-2	-1	28	8	22	10	12	-9
-2	-1	28	8	22	10	12	-9
4	-1	-7	-3	52	-2	86	8
2	-7	-19	-4	38	1	65	-6
-47	-15	0	4	7	-2	32	-43
14	11	14	0	-47	6	-72	0
-15	-7	-23	-5	10	2	3	-19
10	1	5	-9	-25	-2	-43	19
-22	-4	6	4	-9	-10	-32	-8
2	3	-5	-6	-12	2	-20	4
-27	-3	0	-2	-15	7	-19	-30
-27	-3	0	-2	-15	7	-19	-30
20	-2	-25	-2	23	6	56	49
-4	0	10	4	-6	2	-26	0
-4	0	10	4	-6	2	-26	0
-26	-12	-27	-10	-25	-25	-47	0
-7	2	35	16	26	14	32	-21
11	5	54	21	13	10	-19	-30
0	2	12	-15	-32	-24	-49	-28
-26	-13	-11	-14	-14	-8	-8	9
-26	-13	-11	-14	-14	-8	-8	9
10	-12	-31	-13	-15	3	-22	16
-17	-13	-10	4	-2	-6	-5	22
-12	-10	-4	-12	-15	0	-30	-1
-12	-10	-4	-12	-15	0	-30	-1
-10	-10	-25	-28	-29	-29	-30	-19
-10	-10	-25	-28	-29	-29	-30	-19
19	5	-1	2	-16	4	-39	15
-9	6	34	10	2	-3	-9	-14
-2	-10	-9	-13	-21	0	-34	11
4	-1	-1	-6	5	-2	-5	-14
4	-1	-1	-6	5	-2	-5	-14
9	-5	-14	0	4	0	7	7
-7	-6	-17	-9	27	-3	46	8
-7	-6	-17	-9	27	-3	46	8
-12	-14	-26	-9	30	-5	52	5
10	0	-11	-6	4	6	16	0
2	0	3	-3	-36	-3	-65	2
20	5	6	0	-3	-7	-20	-7
8	-3	-3	-2	-14	1	-16	23
15	5	8	-1	-15	1	-37	2
0	7	13	5	4	-1	-12	-22
13	4	9	0	-9	-2	-29	-6
-13	-9	-14	-2	-10	-8	-19	-1
-2	-2	8	-2	-13	-6	-44	-13
-26	-8	21	8	23	17	44	-48
-14	-3	28	6	-13	8	-33	-26
0	8	11	-3	4	-14	-3	23
1	-1	8	5	-18	-16	-36	37
-6	3	-2	-29	-11	5	-16	-43
22	46	105	70	-14	0	-37	33
22	46	105	70	-14	0	-37	33
2	9	45	4	-24	-6	-32	1
-15	-26	-58	-14	7	0	-18	-35
2	6	-9	1	-5	-3	-25	15
4	14	43	26	1	-12	-26	0
-5	14	6	16	0	4	-22	-28
-4	-2	-18	-32	-4	3	2	1
-2	16	34	11	-4	2	-12	15
15	-8	-13	-12	21	4	30	35
29	-5	-9	8	14	0	10	19
2	-5	-32	-15	-18	8	-25	9
11	-1	16	9	-6	10	0	40
-17	-11	-38	-13	-5	-32	-9	11
-8	0	-1	1	10	22	9	-25
-8	0	-1	1	10	22	9	-25
-8	0	-1	1	10	22	9	-25
-8	0	-1	1	10	22	9	-25
-15	4	18	0	-26	-12	-45	-2
-15	4	18	0	-26	-12	-45	-2
-15	4	18	0	-26	-12	-45	-2
-15	4	18	0	-26	-12	-45	-2
27	7	0	-2	-24	-2	-67	11
9	-9	-52	-25	-18	-16	-10	-5
19	3	-20	9	-1	6	-11	43
-22	-4	-17	-25	-7	-6	-6	-20
-21	-6	13	11	5	-10	6	-43
-21	-6	13	11	5	-10	6	-43
-3	-9	10	5	29	15	20	-4
-3	-3	46	-10	-18	6	-42	9
-4	-14	-40	-26	11	-6	7	0
-14	11	41	16	-8	3	-29	-17
3	13	43	16	-1	11	-30	-11
3	13	43	16	-1	11	-30	-11
-2	-4	-43	-5	77	5	118	-22
-2	-4	-43	-5	77	5	118	-22
-1	-8	-25	-20	23	2	55	1
12	8	29	36	14	7	-4	1
-10	-17	-73	-27	-6	-7	-8	12
-10	-17	-73	-27	-6	-7	-8	12
6	6	7	1	-22	0	-39	-11
-14	-18	-38	-1	-4	9	9	-23
8	-1	-15	-19	-23	-3	-39	33
8	-1	-15	-19	-23	-3	-39	33
8	-1	-15	-19	-23	-3	-39	33
2	1	0	-2	55	-4	86	-3
-1	0	16	-2	-6	2	-17	-6
-4	-4	3	3	8	-4	11	6
0	-14	-45	-25	22	-3	43	13
-3	-1	18	12	9	4	6	-10
-13	5	17	12	27	-6	31	-25
3	-1	-2	-2	10	2	14	9
-4	11	46	26	18	2	3	-5
-6	-14	-32	-24	-11	-5	-13	1
3	-7	2	0	2	-6	8	-3
-13	-2	3	7	5	1	16	1
7	5	22	-3	-31	-1	-32	21
5	5	-1	-2	17	0	29	0
0	3	7	13	23	-1	22	6
-6	-9	8	-4	-45	-3	-56	-11
-2	0	0	-3	-1	-3	-6	0
-14	-6	-7	9	17	-3	37	7
9	6	3	-6	-20	3	-29	6
9	6	3	-6	-20	3	-29	6
-13	-2	20	10	5	-2	0	-24
0	-5	-4	-2	42	3	73	11
-5	-5	-7	-1	0	-1	-2	20
2	4	11	-1	17	2	26	-4
1	-2	-10	-5	-13	-3	-14	5
-6	-1	2	3	22	5	26	-4
-3	-2	-6	4	18	-4	38	-11
-3	-2	-6	4	18	-4	38	-11
3	-1	-1	-3	-12	0	-24	6
-1	-2	-1	4	0	3	-12	12
-1	-2	-1	4	0	3	-12	12
-14	-8	-11	-5	-20	-15	-24	-23
16	7	8	3	20	-13	22	-2
16	7	8	3	20	-13	22	-2
16	7	8	3	20	-13	22	-2
-21	-4	-5	1	4	-16	23	-8
0	2	1	-2	9	-1	2	-30
0	2	1	-2	9	-1	2	-30
8	5	7	11	31	-1	47	-10
8	5	7	11	31	-1	47	-10
-1	-2	3	4	-39	13	-74	18
2	-1	-1	-4	-5	-7	-6	21
-11	-22	-54	-18	21	-7	75	-4
20	26	42	12	12	3	9	-15
21	-6	10	38	2	3	-6	15
21	-6	10	38	2	3	-6	15
5	2	11	-14	-52	4	-79	2
5	0	-44	1	-15	-3	-25	12
-10	-10	-19	-7	38	1	79	-12
19	12	-1	6	-44	4	-63	23
-5	0	-5	5	47	-2	66	-20
-5	0	-5	5	47	-2	66	-20
9	3	10	4	-13	-2	-31	-12
0	1	-7	1	80	-4	96	-24
-8	1	20	4	10	7	5	-6
-33	-8	-13	-9	-74	-21	-80	-18
13	0	-7	3	-9	13	-6	51
2	-3	-8	0	26	-1	46	21
25	6	8	4	19	12	44	37
-27	-15	-25	-7	-10	-41	-1	-40
-27	-15	-25	-7	-10	-41	-1	-40
-24	-15	-37	-16	-19	3	-14	0
-23	2	-8	-1	26	3	41	1
4	3	12	-2	-27	4	-41	14
-3	-17	-24	-11	-24	-6	-42	4
-10	-17	25	-5	0	4	11	-6
-11	-1	-10	-4	-16	-10	-33	-33
-5	2	-15	-4	7	-1	35	-10
-1	-8	-30	-20	-8	-4	-15	12
-4	0	-6	4	-36	-3	-63	2
-4	0	-6	4	-36	-3	-63	2
-4	0	-6	4	-36	-3	-63	2
-4	0	-6	4	-36	-3	-63	2
-4	0	-6	4	-36	-3	-63	2
-4	-10	-12	-19	-41	-17	-41	-11
1	5	49	21	25	2	30	-7
7	-1	-5	0	-32	-3	-52	-13
7	-6	-27	-3	0	-1	-15	-6
-1	-6	-20	-5	17	4	20	11
4	7	8	-1	3	7	3	3
3	-6	-37	0	44	0	63	-15
-1	5	10	1	11	-4	18	-7
0	-2	-15	2	7	1	11	-8
-2	5	16	4	2	-2	5	-7
-2	5	16	4	2	-2	5	-7
-3	-3	3	1	20	1	32	14
2	1	-2	-3	12	-4	30	18
-26	-14	-14	-2	-9	-2	-18	-1
14	2	6	0	40	-2	58	-12
21	9	9	2	17	2	24	-12
-2	3	12	-2	-63	-6	-108	-31
-5	-12	-7	1	2	0	7	-3
-5	-12	-7	1	2	0	7	-3
-11	-9	-8	-5	-6	-1	5	20
-11	-9	-8	-5	-6	-1	5	20
-11	-9	-8	-5	-6	-1	5	20
-22	-9	-27	-13	5	8	28	6
-17	-17	-18	-5	-7	4	13	15
-51	-23	-19	-1	48	-3	98	44
2	7	22	11	-30	4	-52	2
-4	-6	-1	5	30	13	65	2
-28	-6	-21	-11	-21	-2	-30	-20
-62	-15	-3	0	-6	-13	-9	-52
-3	-2	-18	-3	21	-6	37	-26
2	-1	-6	-7	18	4	17	-21
2	-1	-6	-7	18	4	17	-21
2	-1	-6	-7	18	4	17	-21
23	12	2	-8	-77	-12	-97	9
23	12	2	-8	-77	-12	-97	9
-27	-29	-78	-23	25	7	62	-11
21	10	36	-6	-31	-9	-36	27
21	10	36	-6	-31	-9	-36	27
18	-10	-34	-6	-3	6	-3	36
7	7	16	11	20	-8	22	-4
7	7	16	11	20	-8	22	-4
-1	8	16	-5	-13	-2	-26	1
-20	-25	-30	-34	-5	-1	-4	-25
-20	-25	-30	-34	-5	-1	-4	-25
-19	21	49	14	7	-12	11	-45
-19	21	49	14	7	-12	11	-45
-19	21	49	14	7	-12	11	-45
13	4	4	2	25	1	32	8
-1	6	11	-3	2	1	17	-4
-5	-8	-34	-7	21	-5	48	18
-5	-8	-34	-7	21	-5	48	18
-9	1	-5	-3	0	-6	5	-5
-8	-5	1	1	3	-4	7	2
-8	-5	1	1	3	-4	7	2
-14	-5	-9	-2	-1	-10	-18	-55
4	-1	7	4	0	5	0	26
2	3	-3	-6	-22	0	-44	-10
-1	2	39	25	61	-3	81	-31
-1	2	39	25	61	-3	81	-31
-11	-11	-57	-17	30	-4	66	37
-27	-7	23	4	43	-3	77	-5
3	-4	-49	-16	12	1	33	25
-12	2	17	23	-3	-1	-10	17
2	13	13	-3	-15	5	-43	-39
2	13	13	-3	-15	5	-43	-39
0	2	60	3	-30	13	-40	4
0	2	60	3	-30	13	-40	4
14	7	4	2	-4	-5	-5	3
14	7	4	2	-4	-5	-5	3
24	0	-3	-2	-3	-8	-4	19
-27	-5	19	5	16	7	12	-32
-27	-5	19	5	16	7	12	-32
20	3	-7	3	-7	9	5	13
17	2	0	9	4	-2	8	27
-6	-4	-4	-3	3	-17	4	-6
-6	-4	-4	-3	3	-17	4	-6
32	14	2	-8	-24	-4	-39	-3
-19	-13	1	0	5	6	14	-9
18	-1	5	9	-11	-6	-22	44
18	-1	5	9	-11	-6	-22	44
18	-1	5	9	-11	-6	-22	44
18	-1	5	9	-11	-6	-22	44
-22	-12	-11	-3	-48	6	-62	22
-22	-12	-11	-3	-48	6	-62	22
27	17	13	3	0	-17	1	23
-3	-6	-1	-9	-16	-2	-14	-33
-3	-6	-1	-9	-16	-2	-14	-33
19	-9	-35	-21	-25	16	-29	12
19	-9	-35	-21	-25	16	-29	12
19	-9	-35	-21	-25	16	-29	12
19	-9	-35	-21	-25	16	-29	12
19	-9	-35	-21	-25	16	-29	12
19	-9	-35	-21	-25	16	-29	12
19	-9	-35	-21	-25	16	-29	12
19	-9	-35	-21	-25	16	-29	12
19	16	64	38	34	15	37	-5
-4	4	-4	12	-8	0	-26	-4
-4	4	-4	12	-8	0	-26	-4
-4	4	-4	12	-8	0	-26	-4
13	13	27	31	11	8	-2	11
-16	-7	2	-24	29	-9	51	-21
-4	-1	-5	-3	26	-1	29	-9
-4	-1	-5	-3	26	-1	29	-9
3	4	12	1	4	2	-2	12
3	4	12	1	4	2	-2	12
12	14	16	22	-6	9	-21	7
-16	-13	9	-4	13	0	16	-26
-16	-13	9	-4	13	0	16	-26
-4	-2	12	13	24	-3	28	-10
-11	-5	-7	6	-3	-14	2	-20
-11	-5	-7	6	-3	-14	2	-20
-6	12	1	0	8	-6	9	-6
32	12	-8	1	-39	2	-53	-8
16	5	8	2	-39	10	-60	21
8	5	-8	2	9	-10	11	-28
-1	-9	6	-2	3	-2	10	26
-2	5	16	26	-1	12	-21	27
-12	-2	23	6	-26	-3	-24	-6
-10	-17	-26	-25	-22	-4	-21	0
-10	-17	-26	-25	-22	-4	-21	0
5	20	40	27	5	0	-11	-35
18	34	48	7	-19	-7	-28	-29
-15	-26	-37	-28	-17	-15	-18	24
2	-3	-4	-13	-12	-4	-10	11
8	-13	-20	-28	-20	-8	-16	-14
1	4	7	-10	3	4	-5	-33
-14	-2	-11	14	6	8	-23	-4
-9	-39	-71	-58	-33	-2	8	23
20	26	49	32	6	2	-10	-47
5	-1	6	-4	-5	0	-22	19
-10	-4	-10	-7	-13	-16	8	12
-27	-14	-29	-11	-24	-20	-24	-10
-4	-4	-8	14	10	-12	11	0
-32	-19	-9	6	13	4	19	66
-24	-16	-25	-5	-17	-8	-2	35
13	10	19	0	-4	17	-25	-38
16	12	25	1	6	-4	12	-8
18	20	25	13	-3	-6	-14	-39
8	-11	-28	-33	-7	-7	-11	7
14	11	-25	12	21	10	22	2
-5	7	-1	4	-12	-4	-18	5
13	7	-6	-1	2	9	-23	4
-16	-1	40	16	14	-2	9	-48
-8	1	-18	-22	-11	8	-39	18
-5	-1	52	44	10	9	-17	-7
-5	-1	52	44	10	9	-17	-7
-4	2	15	2	-6	-5	-13	-8
-4	2	15	2	-6	-5	-13	-8
-4	2	15	2	-6	-5	-13	-8
-4	2	15	2	-6	-5	-13	-8
-4	2	15	2	-6	-5	-13	-8
-8	-9	-9	-11	8	-7	18	6
0	-5	7	6	24	8	38	-13
22	12	22	5	-21	16	-40	45
15	2	3	2	-10	0	-18	22
-18	-11	-20	-4	-2	0	3	-14
12	4	6	1	-24	-2	-41	-31
70	8	-9	-1	-5	-10	-16	13
13	6	-3	-2	0	21	-29	51
-9	-6	-40	-31	-38	-10	-44	-54
4	4	12	15	-11	2	-17	34
24	-23	-92	-47	-22	-19	-3	19
-9	40	37	31	1	-22	-11	-13
-9	7	14	-15	-4	-8	-32	-16
6	28	19	30	-4	3	-32	9
-5	0	20	-1	-13	5	-31	-10
2	-31	-25	-2	-21	11	-49	30
12	3	19	2	-8	1	-29	-11
3	-22	-48	-28	-10	-3	5	20
3	-22	-48	-28	-10	-3	5	20
3	-22	-48	-28	-10	-3	5	20
1	17	4	-11	-20	-5	-30	-3
5	-26	-115	-54	-38	-12	-15	32
5	-26	-115	-54	-38	-12	-15	32
-1	-15	-62	-25	-8	-8	4	8
-1	-15	-62	-25	-8	-8	4	8
11	11	-23	3	-5	-11	-16	18
-6	-21	-32	-42	-47	3	-45	-19
-2	8	53	57	18	16	7	10
3	16	33	6	5	3	-26	2
-1	0	18	-29	0	-7	-16	-1
-2	0	-11	-10	-8	-3	-6	-19
-3	0	14	9	19	21	5	-16
-18	-3	0	19	-5	-6	-12	40
22	3	-5	-29	-5	3	-13	-3
-19	-18	-26	0	-20	-9	-27	-19
11	-2	8	8	1	4	8	17
-36	-22	-37	-2	-2	15	1	59
33	3	-16	-20	-36	6	-43	13
11	13	24	41	38	6	-1	-3
-7	13	-5	42	18	4	10	-40
-6	-41	-83	-52	-29	-5	-29	5
-13	-12	-47	-21	-14	-2	-15	24
-13	-16	11	-17	-23	-5	-32	-6
10	-6	-29	2	8	-3	6	-12
-5	5	-16	-6	-14	0	-25	4
23	10	22	21	-12	2	-30	-5
8	-10	-8	-8	9	2	25	28
-13	-3	15	-11	-10	1	-25	-4
5	2	0	3	-8	4	-20	-7
-3	4	20	4	-14	-3	-29	17
-10	-3	-8	-2	-9	-5	-18	6
9	9	-3	-1	3	3	7	22
0	7	14	0	-12	-3	-31	-10
-4	2	14	4	-6	1	-19	5
5	-1	-2	0	5	-1	-4	23
-13	-15	-27	-8	-11	12	3	-57
5	-4	2	7	-2	5	-27	44
35	17	18	-1	-12	18	-41	27
-22	-3	1	4	4	2	-12	-2
2	5	4	-5	-31	-32	-52	5
-1	9	33	9	10	1	-19	-3
25	38	76	41	25	19	-9	13
-4	-17	-62	-62	-39	-10	-31	-48
1	-25	-22	5	23	-1	20	8
-6	0	46	9	-2	5	-13	-14
2	3	20	5	-4	8	-21	21
-5	5	23	17	7	6	8	-4
5	4	-21	-4	-14	-2	-16	24
14	2	-30	-6	-23	-3	-32	2
-1	33	59	33	4	-6	-29	-15
9	5	-23	-11	1	0	-9	7
2	-31	-59	-55	-33	-8	-32	20
7	7	18	10	-9	2	-20	-12
7	2	-19	-19	-23	-3	-21	3
-4	-10	-14	-14	-9	-4	-12	2
1	1	-4	0	-6	2	-30	15
1	-11	-25	-34	-15	-6	-15	-7
19	-4	-31	-27	-12	-1	-10	-9
-4	-10	4	-10	4	-7	-6	22
3	-1	1	35	14	5	-11	12
3	-4	-31	-22	-10	-2	-1	-14
3	-4	-31	-22	-10	-2	-1	-14
-10	3	37	11	6	1	-4	-25
-11	-21	-21	-35	-29	-9	-25	-6
-2	3	25	6	15	0	13	-29
-7	5	27	21	-3	6	-34	13
-7	5	27	21	-3	6	-34	13
-8	-7	-17	-13	56	0	111	-15
-9	-12	-6	10	64	0	103	-16
-5	-7	-25	-38	-21	-29	-7	14
7	12	26	2	-54	5	-107	-11
7	12	26	2	-54	5	-107	-11
-3	0	6	-11	-8	0	-26	-2
-3	0	6	-11	-8	0	-26	-2
-3	0	6	-11	-8	0	-26	-2
5	-6	-20	-8	-7	3	-5	8
4	-4	-24	-15	-7	-4	-21	3
4	-4	-24	-15	-7	-4	-21	3
4	-4	-24	-15	-7	-4	-21	3
4	-4	-24	-15	-7	-4	-21	3
4	-4	-24	-15	-7	-4	-21	3
4	-4	-24	-15	-7	-4	-21	3
4	-4	-24	-15	-7	-4	-21	3
-6	16	9	23	-25	-2	-50	-23
-6	16	9	23	-25	-2	-50	-23
-6	16	9	23	-25	-2	-50	-23
-8	-11	-17	-29	1	-8	9	-1
-7	9	2	83	122	9	127	-19
-14	4	10	26	56	22	45	14
-4	-2	13	7	8	4	1	-2
4	-2	-10	3	20	-2	33	6
4	-2	-10	3	20	-2	33	6
-5	-2	-6	-20	-10	1	-8	26
5	5	9	2	-26	0	-58	-12
5	5	9	2	-26	0	-58	-12
4	-2	1	2	11	2	22	15
19	0	-12	-18	10	-9	29	-16
-17	-3	9	7	1	5	8	-25
15	0	-11	-7	52	-8	89	37
-7	-6	-12	-17	-4	-3	-7	8
5	-11	0	-1	4	1	-5	-26
-3	8	-18	-13	-52	26	-83	-16
-21	-8	10	-3	-25	-6	-41	-21
1	-6	-29	-11	-16	3	-30	39
15	15	20	25	20	13	2	20
11	-10	-29	-7	-22	6	-32	9
-19	-12	7	-6	-14	-9	-41	-12
-6	-1	13	4	-16	-5	-39	0
-3	-5	-3	-6	-8	-9	-11	-2
-16	-8	-28	-3	-9	5	-14	-13
4	23	83	-12	-6	-12	-27	-15
-21	-10	1	0	-24	-5	-32	-13
-1	6	-7	31	1	-11	-12	2
-5	-18	-48	-18	-15	0	-18	23
6	14	61	11	1	-2	-25	-4
4	-3	-32	-14	-27	-8	-40	-14
13	10	9	-3	-4	2	-22	25
-10	-9	2	-4	-4	-6	-20	-12
1	9	5	-11	-2	5	-20	32
-5	-12	-39	-10	2	3	-14	-13
4	0	-12	-4	-12	-8	-24	23
4	0	-12	-4	-12	-8	-24	23
11	6	-3	-1	-11	-10	-26	-3
-4	-1	2	6	27	5	14	-15
6	-3	-12	-19	5	-2	-8	15
12	6	10	1	-73	6	-83	14
-8	-1	9	2	-4	2	-23	-38
3	-10	-11	-4	-32	-8	-56	24
33	8	-1	-6	-24	10	-38	11
-31	-3	74	-2	-32	-18	-61	-7
7	-14	-104	-9	-4	15	-11	-3
-28	1	39	5	-7	-7	-31	-62
2	4	-24	-21	-15	9	-25	-2
12	1	-21	-8	-16	-9	-26	31
-5	-2	-13	-12	-19	-1	-32	-13
-13	2	45	13	-9	9	-31	-23
20	-4	-42	-21	-1	2	3	12
-5	-7	13	3	11	0	-6	-3
5	-15	-41	-30	-26	-7	-29	31
-7	26	63	-3	-9	-7	-34	-4
14	-27	-128	-46	-4	3	-20	27
-4	-3	16	-23	-22	-9	-27	-9
-4	-3	16	-23	-22	-9	-27	-9
-4	-3	16	-23	-22	-9	-27	-9
-4	-3	16	-23	-22	-9	-27	-9
-4	-3	16	-23	-22	-9	-27	-9
-4	-3	16	-23	-22	-9	-27	-9
-4	-3	16	-23	-22	-9	-27	-9
4	3	-2	1	14	-5	7	28
-5	-6	-38	-4	38	-2	81	-26
-3	7	34	11	18	-9	27	-31
7	1	-5	-7	-46	2	-76	13
25	-10	-36	-19	24	0	27	15
-5	-15	-45	-45	24	1	63	-2
-11	-13	-12	-6	-11	-3	-36	5
-9	-22	-48	-28	-7	-4	6	-2
-34	-8	-22	8	-17	-2	-31	23
-30	-17	-2	-6	-1	-3	7	17
23	14	-13	-24	-35	-7	-35	10
2	0	29	1	-26	1	-51	-41
2	0	29	1	-26	1	-51	-41
-11	-5	29	9	-8	1	-31	34
-11	-5	29	9	-8	1	-31	34
25	9	-15	-16	12	-2	11	-21
14	-4	-6	-9	-18	-4	-42	9
14	-4	-6	-9	-18	-4	-42	9
14	-4	-6	-9	-18	-4	-42	9
14	-4	-6	-9	-18	-4	-42	9
15	7	8	-3	-19	-8	-29	19
8	2	-3	-2	5	4	-13	27
8	2	-3	-2	5	4	-13	27
-40	-25	-50	-14	11	0	48	-9
4	8	-11	-21	-29	0	-54	-9
5	1	35	3	0	7	-17	8
12	7	22	0	-17	-3	-32	-10
4	-3	-18	4	-22	-10	-23	-10
4	-3	-18	4	-22	-10	-23	-10
4	7	23	11	13	3	-14	13
4	7	23	11	13	3	-14	13
-2	19	54	20	24	2	5	-2
-1	-2	43	22	14	-1	-15	1
-1	-2	43	22	14	-1	-15	1
6	11	10	25	21	0	14	-20
6	11	10	25	21	0	14	-20
20	-4	-21	19	0	4	-29	25
-2	-5	-31	-8	-6	3	-16	11
-2	-5	-31	-8	-6	3	-16	11
10	0	-17	-13	-7	3	-16	9
10	0	-17	-13	-7	3	-16	9
-3	-7	12	1	22	-1	-2	11
-3	-7	12	1	22	-1	-2	11
-3	-7	12	1	22	-1	-2	11
2	-6	10	-28	-25	-5	-47	-3
2	-6	10	-28	-25	-5	-47	-3
-2	-1	-8	16	14	1	6	12
-2	-1	-8	16	14	1	6	12
-2	-1	-8	16	14	1	6	12
-2	-1	-8	16	14	1	6	12
-2	-1	-8	16	14	1	6	12
-2	-1	-8	16	14	1	6	12
-2	-1	-8	16	14	1	6	12
-2	-1	-8	16	14	1	6	12
-2	-1	-8	16	14	1	6	12
-2	-1	-8	16	14	1	6	12
-2	-1	-8	16	14	1	6	12
-2	-1	-8	16	14	1	6	12
0	32	106	44	-3	5	-50	-26
0	32	106	44	-3	5	-50	-26
0	32	106	44	-3	5	-50	-26
0	32	106	44	-3	5	-50	-26
0	32	106	44	-3	5	-50	-26
0	32	106	44	-3	5	-50	-26
-1	-8	-22	-22	-20	-4	-34	20
-1	-8	-22	-22	-20	-4	-34	20
2	-11	-47	-15	-8	-5	-11	14
2	-11	-47	-15	-8	-5	-11	14
3	11	38	2	-6	3	-36	-25
1	-3	7	4	-34	0	-59	19
5	-1	-4	-4	3	-1	2	-3
-10	-11	-15	-4	40	-6	72	2
-10	4	-9	3	44	-2	65	-12
-5	-18	-27	-14	16	-5	49	-19
12	5	9	-2	-63	7	-79	27
12	5	9	-2	-63	7	-79	27
-6	3	6	6	3	1	-12	-17
-2	1	7	0	11	0	6	7
-4	1	8	7	-9	6	-8	20
4	-3	-2	-7	13	1	22	2
0	-4	-9	-5	6	-6	17	-8
14	4	0	-1	11	-1	11	-6
0	-1	-1	-1	1	3	7	17
-14	-10	-15	4	8	1	23	-39
-14	-10	-15	4	8	1	23	-39
-14	-10	-15	4	8	1	23	-39
6	0	-5	6	41	-5	72	-11
3	-5	-17	-9	8	-5	22	-18
-5	2	12	8	0	1	-12	-6
5	-2	-21	-7	21	-9	35	16
-3	-3	-16	-5	-1	-3	-6	-33
6	-1	-22	-3	18	2	23	2
4	6	27	-9	-52	-6	-78	-15
16	6	-51	-16	6	-3	27	-1
16	6	-51	-16	6	-3	27	-1
8	9	33	19	-53	7	-67	49
1	1	-5	-4	-64	0	-57	-11
15	-16	-44	-8	-10	-1	-17	23
4	-16	-13	-23	-47	-2	-64	0
3	25	71	15	-31	2	-46	4
0	-4	1	-10	11	9	-6	-10
-3	-15	-52	-29	-20	-3	-14	2
-3	-15	-52	-29	-20	-3	-14	2
-3	-15	-52	-29	-20	-3	-14	2
-5	5	9	8	63	4	76	-32
2	-6	-46	-16	18	-6	29	-6
-6	-10	-13	-9	-7	-1	-3	10
4	3	19	9	20	4	21	3
-4	-11	-31	0	61	-3	101	2
-4	-11	-31	0	61	-3	101	2
-4	-11	-31	0	61	-3	101	2
1	3	13	7	14	-1	17	-4
-5	1	9	4	4	0	-16	49
3	4	4	17	21	10	23	-34
1	4	10	9	-43	-1	-56	-38
-1	-9	-28	-12	-2	-5	12	-8
-4	-1	1	-3	41	-1	65	-9
-4	-1	1	-3	41	-1	65	-9
-3	-4	-15	-11	5	0	9	-27
10	9	16	1	-35	2	-59	2
11	1	-11	-3	-18	-2	-29	27
0	1	9	-4	-26	3	-54	-22
10	6	4	6	-2	-1	6	14
-21	-8	-12	-6	21	-13	33	-32
-21	-8	-12	-6	21	-13	33	-32
-14	0	3	0	1	11	-14	5
14	9	12	-1	-25	13	-51	49
14	9	12	-1	-25	13	-51	49
-9	-10	-38	8	14	-11	36	7
10	-7	-20	-16	-23	6	-9	11
-4	-2	7	3	-43	16	-45	25
-2	-20	-14	-12	-55	-10	-60	28
9	16	-3	6	2	13	-25	3
18	25	47	18	20	12	9	-23
7	12	-50	6	-34	13	-44	26
-39	31	44	-13	16	-25	18	-13
-14	7	14	-33	-27	-22	-36	-13
-7	20	64	55	31	3	33	-39
18	-40	-128	-94	-53	-8	7	44
-13	-28	33	-21	-16	-4	-35	8
[truncated: 2,055 more rows]
