# Supplementary material for: Flexible Virtual Reality System for Neurorehabilitation and Quality of Life Improvement
Source: Sensors (Basel). 2020 Oct 23;20(21):6045. doi: 10.3390/s20216045 (PMC7672612; doi:10.3390/s20216045)
Supplement: Supplementary file 1 [file sensors-20-06045-s001.zip › S4_EMG/User6/AbductieUmar.txt]

0	0	0	0	0	0	0	0
0	0	0	0	0	0	0	0
0	-2	-5	-3	-8	0	-1	7
1	-1	-3	1	-7	1	2	4
0	0	-1	1	-2	3	7	4
1	1	0	1	9	1	6	2
-3	-2	1	-1	-5	-5	-20	-5
2	3	0	0	-3	-3	-7	4
-1	-1	-2	-2	-8	-1	-2	-2
-2	1	1	-1	-6	1	1	0
-2	1	1	-1	-6	1	1	0
0	-2	-2	-2	-5	-5	-11	3
0	-2	-2	-2	-5	-5	-11	3
-5	-5	-2	-2	-1	-2	-4	-3
-5	-5	-2	-2	-1	-2	-4	-3
-2	-1	-2	-1	-2	1	1	0
0	-2	-2	0	-7	-2	-5	3
0	0	0	1	2	1	5	3
0	-1	-3	2	1	7	22	2
0	-1	-3	2	1	7	22	2
0	-1	0	-2	-4	-2	-5	-2
2	2	0	2	-4	-2	-3	2
3	0	-1	0	-4	2	9	8
3	1	-2	-1	-7	-3	-3	-2
-1	0	0	-2	-6	-3	-18	-4
1	1	1	3	-3	-3	-1	3
-1	-1	-3	-1	13	1	14	3
0	-2	-2	-2	-11	-3	-12	-1
2	1	-2	-1	-10	-2	-2	-2
2	1	-2	-1	-10	-2	-2	-2
-1	-1	1	1	2	-2	7	-3
0	0	0	-1	-10	-4	-3	-1
-1	-3	-3	-4	-2	-2	-2	0
-1	1	-1	-1	3	1	2	0
-2	-2	0	1	1	-1	-1	-1
0	-3	-2	-2	-6	-11	-23	-6
-2	-1	-1	1	7	5	23	3
-2	-2	-2	-1	-3	4	-7	-3
0	2	-1	-1	-3	2	-2	2
0	1	1	0	-1	-8	-6	-1
0	0	1	1	-8	3	5	1
-2	1	-1	0	9	-3	4	-4
1	0	-3	-2	6	-1	5	3
-1	1	0	-2	-3	-3	-13	-3
-1	1	-1	-3	-2	-2	-4	-3
-1	2	0	2	1	0	-6	-1
-2	-2	-1	-4	-7	-3	-17	-10
0	-1	0	0	3	3	6	4
0	0	-2	1	1	3	9	2
-1	-2	0	-3	-5	4	-3	-1
0	0	-2	-3	-1	-2	-6	-1
0	1	0	1	-2	-5	-2	2
0	1	0	-1	0	-4	0	0
0	1	0	2	3	1	11	5
0	0	0	-1	1	-2	4	-2
0	0	0	-1	1	-2	4	-2
-1	-1	-1	-2	-5	1	-2	-5
-1	0	-1	2	6	7	9	1
1	-1	-2	0	-6	0	9	5
2	2	-1	-1	-3	-3	-5	1
0	-2	-2	-2	-8	-3	-9	0
-2	-1	0	-3	-7	-3	0	3
-1	-3	0	0	3	-7	-7	-3
0	-2	-1	-2	-5	-6	-11	-6
-2	-1	-2	0	15	1	14	-3
-2	-1	0	0	-6	3	0	1
0	1	0	-1	0	-2	-4	2
-2	0	-1	-1	-6	-6	-2	-2
-2	-1	-2	-2	-6	1	-3	2
0	-1	0	-1	3	1	7	4
0	0	-1	-1	-2	-1	-15	-4
-3	-1	-2	-1	2	-4	-5	-7
-1	0	1	1	-7	3	-2	3
-13	0	2	2	3	5	14	5
2	0	-1	0	-1	2	3	5
-1	-3	-1	1	3	-2	-10	-2
-1	-2	-1	1	0	0	1	3
-2	0	1	-1	-3	-4	-12	-1
-1	-1	-1	-2	-2	-2	-8	-5
-2	-3	0	-2	-5	-7	-7	-4
-3	-2	-2	-1	4	5	2	-1
-1	0	1	2	-2	-1	-6	-1
-4	-4	-1	-3	0	2	3	-4
-1	1	0	1	-2	3	-6	3
-2	-3	-1	-2	2	-2	6	1
-1	-3	0	-1	-2	2	-2	0
-1	-1	-2	-1	-7	-7	-11	-9
-2	1	-1	1	-1	-1	4	-2
-2	-4	-3	-3	-6	0	-6	1
-1	-1	0	0	-2	-4	-1	-2
1	1	-1	0	-6	1	0	1
1	1	1	-2	6	-2	-7	0
2	0	-1	0	-2	-3	-8	4
-2	-2	-1	-2	-3	1	1	2
1	-1	-1	-2	-5	-3	0	3
-3	-2	-1	0	6	-2	5	-3
2	2	0	4	2	7	9	0
-1	-1	-1	-1	1	-1	1	-2
-3	-2	-2	-3	-7	-4	4	-3
1	2	1	2	-6	-3	-11	-2
-1	-2	0	-2	-4	-13	-22	-7
1	-1	-1	-1	-6	2	-4	0
1	0	0	0	-2	-2	-6	-2
-1	1	-1	0	-6	-1	-6	-1
-1	0	1	-1	-3	-4	-6	-1
-2	-1	0	3	0	2	-3	-3
-1	-2	-2	-2	-1	-1	-4	-3
0	-1	-1	-3	1	0	15	6
-1	0	-1	1	4	8	9	4
-2	2	0	1	-2	-2	-9	-7
-1	-2	-1	-1	13	0	9	-3
-2	-3	-1	-1	-6	-3	-25	-5
-1	0	-1	-2	-2	1	7	5
0	2	0	2	1	3	11	-1
0	-1	-2	-2	-2	0	2	5
-1	-2	-1	-2	-2	2	3	-2
-2	-2	-1	-1	0	-6	-11	-6
-2	-1	-1	-2	-1	-5	-3	-1
0	-2	-3	-2	-6	-4	-8	0
-2	-2	-1	-1	2	2	9	0
-1	-2	0	0	1	-3	3	0
-1	1	0	1	7	-1	2	-6
0	3	3	0	-5	-2	-13	3
-1	-5	-4	-3	-5	-2	-12	-1
-2	-5	-2	-3	2	3	15	-1
0	1	1	-1	-3	1	-2	-1
0	0	0	1	-3	-2	-16	-1
-1	0	-1	-1	1	0	2	-3
-2	-1	-1	0	-2	-5	1	-2
2	1	-2	-1	-3	2	2	5
-3	-2	-1	-1	-5	0	-9	-6
0	-2	-1	-2	-4	-2	-8	-3
-2	-3	-2	-3	-5	0	-19	-2
-1	-1	0	-4	-7	1	-1	1
0	-2	-3	-3	-7	-1	10	3
-1	0	1	-1	-1	-4	-4	-1
2	1	1	0	-1	0	-6	2
-2	-2	-1	-2	-1	-1	5	-2
-1	-1	0	0	0	2	0	-1
-1	-2	-1	0	-6	-4	-3	0
-1	2	1	-1	-2	0	-1	0
-3	-4	-2	-1	1	0	-1	-4
-2	1	0	0	16	0	7	-3
2	1	2	1	-4	0	0	4
1	-2	-1	0	-4	-3	-8	3
2	0	-2	0	5	-2	9	4
-1	-1	-1	1	-2	2	1	-4
-1	1	0	2	-2	8	6	2
-4	-5	-1	0	-6	4	-9	-6
-3	-1	-2	-2	0	0	1	-1
0	0	-2	-1	1	-3	7	2
-2	-1	0	0	4	-3	-10	-5
-1	0	-3	-3	-3	-4	-4	-2
0	-1	-1	0	-2	4	12	5
-2	-2	0	-1	0	2	3	2
2	2	0	0	0	-1	-12	1
-1	-1	-3	0	-2	-2	-7	-4
-1	-2	-3	-4	-14	-3	-11	-3
-2	-4	-1	0	-8	4	3	-3
1	2	1	1	8	0	11	4
-1	-1	0	-2	-7	-2	3	-2
-1	-3	0	1	-2	-2	4	0
-3	-2	-2	-2	10	4	20	-1
1	-1	0	0	-9	-4	-7	0
0	0	-2	-2	-4	-3	-6	1
0	0	0	-1	-4	-2	8	3
1	1	-1	0	-5	2	-2	-1
0	-1	-1	0	-6	-2	-5	1
-2	-3	-2	1	12	2	14	-1
-1	0	-1	-2	-4	-1	-13	-2
-1	-2	-2	-3	-2	-8	-25	-8
-2	-1	-1	-2	-6	-2	4	2
1	0	1	-1	-10	1	4	3
0	-2	-2	0	-5	0	-3	2
2	0	1	2	1	1	-2	2
-1	0	-1	-1	-1	-5	-5	-1
-2	-2	-3	-2	-4	-4	0	0
-2	0	0	-1	-2	0	-10	-3
0	-4	-1	-4	-5	-2	0	0
2	1	0	2	1	8	8	5
0	1	-2	-2	-3	-1	-2	1
0	2	1	2	3	-7	-2	-2
-2	0	-1	-3	-5	0	-7	-2
0	2	0	0	-3	2	-5	-3
-2	-3	-1	-1	0	0	-4	2
-2	-2	-1	-1	-2	-1	1	-2
0	0	1	1	-5	2	0	-1
-1	-1	-3	-1	2	-3	-15	-6
-1	-1	0	-2	-5	-1	-2	4
0	1	1	-1	-6	-8	-9	1
0	1	1	-1	-6	-8	-9	1
1	1	1	0	-6	-1	-4	0
0	-3	-1	0	-8	1	0	-1
-1	1	-2	-1	-1	3	3	-3
1	-1	0	-3	-4	-2	2	4
0	3	1	3	-2	-2	-1	3
-1	-3	-1	-3	0	-6	-5	-4
0	-1	0	0	0	1	-7	-2
1	0	-2	-1	-4	2	-1	3
-2	1	1	2	-3	-3	4	-5
-2	-2	-2	-2	-6	-2	3	-6
3	3	-1	1	0	2	-1	4
3	3	-1	1	0	2	-1	4
-2	-1	-2	1	-3	3	5	2
-1	-1	0	0	-8	3	3	1
0	-3	0	-2	-4	-2	-10	0
-2	1	1	1	5	1	2	-2
1	-1	-1	0	-3	-4	-15	-6
-1	0	-1	0	-5	1	-1	-1
-3	-2	-2	-4	-7	-4	-11	-5
-3	-3	-2	-2	-6	-3	2	2
0	0	-1	-1	-2	3	9	2
-1	0	0	-3	-3	-7	-9	1
0	-1	0	0	0	-3	-2	2
2	2	-1	2	-6	1	-2	1
0	0	1	-1	-2	1	-2	-1
0	1	0	1	3	1	0	1
1	1	1	2	-3	-5	-3	2
-4	-3	-2	-4	-6	-4	-16	-10
0	-1	-2	-2	-4	0	3	1
1	-1	1	0	0	1	11	5
-3	-3	-1	-1	-7	-3	1	1
-3	-3	-1	-1	-7	-3	1	1
-1	-2	-2	-1	0	0	-1	2
-1	-1	0	-1	-2	0	2	1
-1	-1	-1	0	-1	1	2	0
-3	-3	-2	-3	-8	-5	-16	-6
-3	-3	-2	-4	-2	-2	11	0
0	0	-1	-3	-3	-1	0	0
0	-1	1	1	3	3	9	-1
-2	-2	-1	-2	-1	-1	-9	0
-2	-1	0	-2	-6	-11	-14	-9
0	1	0	-1	-2	1	1	2
1	-1	0	-1	1	1	-9	0
1	1	-1	0	-2	0	8	8
-2	-3	-2	0	10	2	16	-1
-1	0	-1	-1	-2	-2	-3	-1
1	1	0	-1	-4	0	3	2
0	-1	-1	-1	-2	-1	9	0
0	-1	0	-1	-4	-1	2	-1
0	-1	0	1	2	2	5	2
-3	-6	-2	-2	-2	0	-3	1
1	0	-1	0	0	1	0	1
-3	-3	-1	-4	-2	2	4	1
-3	-2	-1	-2	-5	2	-3	-10
0	0	-2	0	-4	-2	-3	0
0	-1	1	0	1	-2	3	1
-1	-1	-1	-1	0	-1	2	1
-1	-1	-1	0	1	-1	1	-1
0	-1	-1	-3	-4	-2	-5	1
0	-2	-1	-1	-3	-1	-10	-1
-1	-1	0	1	12	-3	10	-2
-2	-2	1	-3	-6	-8	-20	-6
-2	1	0	-1	-12	-3	6	5
0	0	-2	-2	-8	-3	2	2
-1	2	-1	4	-3	2	10	7
2	-1	0	0	-5	-1	-2	0
0	-1	0	-1	3	2	8	0
0	-1	0	-1	-3	-1	-4	2
-2	-1	-1	-3	8	0	11	0
-2	-1	-1	1	6	4	13	0
-2	2	1	-2	1	-3	9	0
-1	-2	-2	1	-2	-4	-3	1
-1	-1	-1	0	-3	6	7	-4
-1	-1	0	-3	3	-2	-2	-2
-1	-2	-2	-1	-2	-4	-16	-8
-3	-1	-2	-1	-4	4	5	-2
-2	1	2	0	2	-6	-2	-1
0	0	0	-2	-5	-1	-3	-2
1	-1	-1	1	3	4	8	0
-1	-1	-1	-1	-3	-3	4	1
-3	1	-1	0	8	-8	-17	-12
-2	0	-1	0	-4	-4	-2	-4
1	-2	-2	-1	-3	-1	4	-1
-1	-2	0	-4	-4	-2	-15	2
2	1	1	1	6	1	8	-2
-2	-1	0	-1	-2	-2	-12	-4
-1	-1	0	0	4	0	6	3
1	-1	-3	-2	-1	-2	5	-3
-1	-1	1	-1	-5	0	-7	-2
0	-1	-1	-1	-2	1	4	3
-1	-1	-3	-2	-1	1	10	-4
2	0	1	1	-6	2	-8	3
1	1	0	-1	-4	-2	7	6
-1	-2	0	-1	6	-1	4	-1
-1	-2	-1	-2	-4	2	-5	0
1	0	0	1	2	-3	2	-1
1	0	0	1	2	-3	2	-1
-1	-2	-4	-3	-3	-2	-3	-1
-2	-3	-3	0	10	-1	3	-5
2	0	2	-1	-2	-2	5	4
-1	-3	0	-1	-1	0	-5	-2
-1	-2	-1	-1	0	-1	2	-2
-1	-2	0	-3	-6	2	-2	-1
-2	-2	-1	1	-5	-4	-15	1
-1	-1	-1	-2	-1	3	-1	-2
-2	0	0	0	0	-4	5	-2
-3	-2	-2	-1	1	1	-8	-5
-1	1	0	3	14	6	7	-4
-4	-1	1	0	4	-1	-4	-4
1	0	-1	0	-3	1	14	5
0	1	1	0	-4	-2	-6	-3
-1	-3	-3	-1	-5	-3	-9	-5
-3	-2	-2	-2	-7	-3	6	-5
-2	-1	-1	1	1	-2	-4	-3
0	-2	0	1	0	0	6	1
-2	0	1	1	4	-1	1	-4
0	-1	0	-1	-1	-2	13	-2
0	-1	-1	-1	-3	-3	0	3
0	-1	-2	0	-7	6	-3	2
-1	-1	-2	-1	-5	-2	-9	1
-1	-2	-2	-1	1	-2	-22	-10
-1	0	2	-2	-2	-4	-1	-2
0	0	0	-1	4	-3	4	0
0	0	0	0	-3	0	7	2
-2	-1	-1	-2	3	-1	2	1
0	0	0	0	-1	-3	7	3
0	-1	-2	-1	-6	1	-7	-2
-2	-3	-3	-2	-3	-2	3	1
-1	0	-1	0	-1	-1	-1	0
-1	-2	0	-1	10	1	10	1
0	0	0	0	-4	1	0	-1
0	0	-1	-2	-4	-2	-3	-1
-3	-3	-1	-1	1	-8	-21	-8
-2	-2	-1	-3	7	-2	5	0
0	-1	0	-1	-6	-4	-18	-11
-4	-3	-2	-2	-8	2	-4	-5
-2	-3	-1	-2	-7	-1	-6	-2
0	0	0	0	-3	-4	2	2
-2	-1	-1	-2	-3	1	-7	-4
0	-2	-2	-1	6	8	-12	0
0	-1	-2	-1	2	-2	0	-1
0	2	1	1	0	5	13	5
-1	0	1	1	4	0	-10	-2
0	-1	-1	0	-4	-2	-5	1
-4	-3	-1	-1	0	0	4	-3
3	1	1	2	-5	-2	-4	3
-1	-2	1	-1	-1	2	-7	-2
1	0	0	1	0	-3	2	4
-2	-2	0	-1	0	5	5	-4
-1	-2	-1	-4	-8	-4	-8	-1
0	-3	-3	-1	-6	1	-1	0
-1	-3	-2	0	1	-2	-6	-1
0	1	1	1	1	2	-2	2
-3	-3	0	-3	1	0	-21	-9
2	5	1	0	-3	-3	9	5
2	2	0	0	-7	1	1	3
0	1	0	-1	-7	-4	-19	-7
-4	-2	-1	1	5	5	19	2
0	-3	-3	-2	-9	-4	-20	-8
0	-1	0	-2	0	-4	-6	-1
0	-2	-3	-1	-2	-3	-7	-2
0	1	0	0	-5	-4	-4	3
0	1	-2	-4	-10	0	-14	-6
3	2	-2	1	-4	2	19	2
-3	-2	0	0	13	-1	7	-1
-3	-4	-1	-3	-7	-4	-8	-7
-1	-2	0	-2	1	0	-8	-4
0	-3	-2	-1	-2	-4	-7	0
0	0	0	0	-3	0	0	1
2	1	-2	-1	0	2	11	2
2	1	-2	-1	0	2	11	2
0	0	-2	-1	-10	-5	1	3
-1	-1	-1	-2	-4	-1	-8	-6
1	0	0	-1	-7	-3	9	4
-4	-4	-2	-2	-3	-3	-5	-5
-2	-1	0	-1	1	2	2	-2
-2	-1	0	0	-2	-2	-7	-5
-1	-2	-3	-3	-6	-5	-4	-1
-1	0	-1	-2	-4	-1	-2	2
1	2	-1	-1	-5	-1	-5	4
1	1	1	-2	-4	-1	-11	-2
-1	-2	-1	-2	-2	-5	2	2
0	0	-1	-1	-4	-2	-8	-5
1	0	0	2	-2	-6	4	-1
-3	-3	0	-1	-1	1	-1	-4
1	0	-1	3	7	0	5	1
-1	0	1	-2	4	-1	-5	-3
-2	-2	-1	-3	-2	-1	0	-6
0	0	-1	-1	-10	-7	-23	-5
0	0	-1	-1	-10	-7	-23	-5
-1	-1	-2	-1	2	0	13	1
-2	0	-1	-2	-10	1	-11	1
-2	-1	-1	0	4	-2	8	4
-2	2	0	2	-3	1	-3	2
0	3	0	0	-5	3	3	0
-1	-3	-1	-3	-11	-2	-9	-4
-1	0	1	4	8	3	8	5
-2	-3	-1	-2	-3	-6	-10	0
0	-3	-2	-2	-1	4	11	5
1	1	1	1	-1	1	2	4
-2	-3	-1	-1	-4	-3	5	4
-2	1	-2	-1	-4	0	0	0
-1	-2	-1	2	-8	-1	-26	-3
2	2	1	0	-8	0	-3	1
1	1	1	-3	-7	-2	-14	-2
-1	0	0	-1	-2	0	-4	-2
0	0	0	0	2	0	3	0
-4	-2	0	-1	-1	-1	2	-4
-1	-1	0	-1	-4	0	-14	-3
0	-1	-1	2	3	1	-1	3
-2	-2	0	-1	-2	0	1	4
1	2	1	-1	-3	2	-5	-1
-1	0	-1	-3	-9	-2	-8	-1
-1	2	1	3	5	0	-7	-4
-2	0	1	-2	-8	-1	0	-2
-1	-1	-1	-1	-6	0	0	5
-1	-2	-1	0	-4	-2	-8	-3
-1	2	1	-2	-7	-2	-4	-4
1	-1	-1	-2	5	0	-5	-5
-1	0	-1	-2	-6	-3	-18	-7
-1	-2	-1	-1	-2	-8	5	1
0	0	1	2	-1	3	9	6
-2	0	0	-1	-7	-3	-5	-4
1	-1	-1	-1	-2	0	-10	-2
0	0	-1	0	-2	1	-1	5
0	-1	-2	-1	0	5	20	3
-1	-2	-2	0	-3	0	6	-1
-1	0	0	0	11	3	12	1
-1	-1	-1	-1	-7	-5	-4	3
-2	-1	-3	-2	-6	-5	-6	-4
0	1	0	-1	-4	-3	-14	-2
-2	-3	-2	0	-2	-2	-2	-1
0	-1	-1	0	0	-7	-18	-9
2	-1	1	1	6	5	0	3
2	-1	-2	0	2	-1	4	3
0	1	0	-2	-6	0	-3	1
-1	1	-1	-1	-5	-1	-12	-4
1	1	0	0	-4	-1	-6	0
1	0	0	-2	-11	-2	-17	-5
-1	0	-1	-1	0	1	1	-1
2	4	1	1	7	5	5	2
-2	-3	-2	-1	-5	-3	-7	-3
1	2	0	2	0	2	0	3
-3	-1	-2	-1	0	-3	5	-1
0	-1	-1	-2	-6	1	-1	-3
0	-1	0	-1	-4	-2	-4	0
0	-1	0	-2	-5	-1	-1	-1
3	3	1	0	1	1	-4	0
-1	-3	-3	-1	2	3	11	7
-2	-3	1	-1	1	2	11	2
-1	0	0	-1	-2	2	8	0
2	-1	-1	1	3	-1	3	3
0	1	1	1	7	3	-2	4
-1	-3	-1	-3	-3	2	1	-2
-3	-3	-1	-2	1	-2	-12	-10
0	-1	-1	-2	-8	-3	-10	5
0	0	1	2	-7	-1	-4	1
-1	0	-2	-2	-4	-4	-1	1
1	-2	-1	0	-8	0	4	-2
3	6	2	2	-2	-1	-3	-2
-2	-2	2	2	0	2	-1	-3
-4	-2	-3	-1	7	-5	7	-6
-1	2	1	0	-9	2	-1	-1
-2	-3	-1	-1	-10	-3	-9	-2
-2	-3	-1	-1	-10	-3	-9	-2
0	-1	2	3	13	1	9	4
-1	2	-2	-1	-13	-1	-11	-1
-1	0	-3	-2	-3	2	-2	2
0	1	0	0	-1	-2	0	3
0	1	-1	0	-1	-2	-2	1
1	1	1	3	3	4	-9	0
0	-1	2	-2	3	-4	7	1
-3	-5	0	-1	-6	-2	-3	0
-3	-5	0	-1	-6	-2	-3	0
-1	-2	-1	0	1	1	0	-5
-1	-2	0	-3	-9	-4	-19	-8
-1	-1	-1	-1	2	-3	-2	-2
2	0	-2	-2	-3	0	0	2
0	0	-2	-3	2	-1	1	1
0	0	-3	0	-1	3	12	0
-1	0	2	-1	-1	-4	-18	-5
0	0	0	1	0	2	1	5
-1	0	0	1	-3	0	-7	-4
0	0	0	-1	-2	0	2	3
-1	0	-2	-1	3	1	7	2
0	-1	0	-2	-9	1	3	2
-1	-1	-2	1	-5	0	3	0
1	0	-1	-3	-6	-2	-5	-2
-1	1	-1	0	-9	-1	-13	-4
1	-2	0	0	11	6	10	-2
1	2	1	-1	-5	0	6	1
3	2	3	1	3	-5	-6	2
-2	-2	-2	-3	-5	-6	-25	-4
-1	0	-1	-2	-3	2	3	3
-1	0	-1	-3	-3	-1	4	0
-1	-1	-2	-1	1	1	-1	-1
1	-2	0	-1	-8	0	2	1
-2	-2	0	1	6	0	-7	-3
-1	1	-1	0	-1	-1	9	3
-1	0	0	-1	2	1	-10	-1
0	-2	-1	-1	-2	2	-3	1
-2	-1	-2	2	-1	4	4	0
-1	-2	-1	-2	6	-2	6	-6
1	0	0	0	-6	1	5	7
-1	-1	0	1	2	-6	-26	-8
3	2	-3	-1	1	1	9	4
-1	-1	-3	-1	-1	-2	-3	-8
1	0	-1	0	1	-1	8	4
1	0	2	-1	-3	1	3	4
-2	-1	-1	-2	9	0	16	-1
0	0	-2	1	4	6	13	1
2	2	2	0	-7	3	0	5
-6	-4	-1	-3	-3	-8	-2	-1
-2	-3	-1	1	11	1	9	5
1	0	-1	0	-2	4	7	0
-3	-3	-2	-4	7	-4	-6	-5
0	0	1	0	0	3	0	-2
1	2	3	1	8	-2	9	2
1	2	-2	0	-1	3	0	-3
-2	-3	-2	-3	-8	-4	-9	-3
-3	-2	-2	-1	-1	-1	5	-3
-1	-1	-2	-1	-2	5	1	-1
-1	-3	-3	-2	5	1	7	3
1	-1	-2	-2	0	0	5	1
0	1	2	-1	2	-6	-7	0
0	0	1	0	0	2	4	3
-1	-1	-1	-1	0	-1	-2	-2
-3	-1	-1	-4	-3	-3	-12	-4
0	0	1	-1	-1	2	5	3
-1	0	1	-1	-6	-12	-18	-3
-1	-1	-1	2	2	2	5	0
-1	-4	-4	-4	-5	6	-2	-6
0	0	1	0	7	4	2	3
-2	-3	-4	-2	-8	-5	1	-6
1	1	1	-2	-4	-2	2	3
0	-1	-1	-1	0	1	-5	-2
-2	-3	-3	-4	-11	-3	-24	-6
0	-1	2	-1	-2	2	0	3
-1	-2	0	-2	-10	0	-7	2
0	-2	-1	-2	-6	-1	-6	-5
-2	-1	0	0	0	4	-1	-4
-1	-1	-1	-2	-2	-1	1	1
-1	-1	2	4	8	4	5	3
-1	0	1	-1	-5	0	-4	8
-1	-1	-1	1	2	2	6	1
0	2	0	2	0	0	-12	-1
1	-1	-2	-3	-2	-3	0	-2
0	1	0	1	3	2	3	2
1	1	0	0	-9	-1	5	8
-4	-3	0	0	-7	2	11	-1
0	1	-2	-2	8	1	19	6
-1	0	0	0	3	4	-4	1
-3	-3	-3	-2	9	-3	7	-4
-2	-3	-3	-3	1	-7	-4	-6
0	-1	-1	0	-6	-3	-7	5
-1	0	-1	-1	-3	-1	-5	-3
0	0	-1	0	1	0	-8	0
-1	-3	-1	0	-5	0	2	2
-2	-2	-2	-5	1	-1	-8	-5
-1	1	0	2	-1	-3	-5	-4
-1	-1	-1	1	22	4	9	0
-2	0	-1	-1	-6	-1	-2	-2
0	0	-1	-4	-15	-3	-11	3
1	0	2	2	-2	1	-1	2
0	-3	0	-1	-5	0	9	0
-2	0	0	-1	-6	0	0	1
1	-2	0	-1	2	0	-3	-1
0	0	-1	-1	2	-2	-20	-4
0	0	-1	-1	2	-2	-20	-4
1	-1	-1	1	10	-1	9	-2
-1	-1	-2	-1	-7	0	-4	-2
-2	-1	0	-3	-5	1	-3	1
-2	-2	-1	-2	-2	-5	1	-3
-3	-2	0	-1	-1	2	-6	-4
1	-1	-2	1	6	1	0	4
1	-1	-2	1	6	1	0	4
0	-2	0	2	4	2	-9	3
1	1	-2	-3	-8	-2	8	0
-2	-1	-1	1	8	3	8	-1
1	1	0	0	-6	-1	-1	4
-1	1	2	1	0	3	-5	-2
-1	-1	-2	-3	-7	-2	0	-4
-1	-3	-1	-1	2	3	18	-3
-1	-1	-3	-1	-7	-5	-18	-5
-1	-2	0	0	2	2	-1	-1
-2	-4	-2	-1	-4	-5	-11	-6
-3	-2	0	0	-3	-1	-3	-4
-2	0	-1	-4	-12	-4	-10	-1
0	-2	0	0	-6	1	12	5
0	-2	0	0	-6	1	12	5
-1	0	-2	1	-10	-3	-5	2
1	2	0	-1	-7	3	6	4
1	0	2	-2	-3	-1	0	6
-3	0	0	-1	-7	-2	-3	-3
-2	-2	-1	-1	-3	-5	-13	-4
0	-1	-1	-2	0	-7	0	-4
0	2	1	0	-1	8	3	-4
1	-1	-3	-1	-7	-6	-5	-2
1	-2	-2	-2	-6	0	-12	-1
1	0	-1	2	0	4	-3	4
-1	0	-2	-2	-1	4	10	0
-1	-2	-1	-2	-4	-2	-1	-1
-2	-3	-1	-1	7	0	5	-5
-1	-1	-2	-1	-7	-2	-6	-2
-1	0	0	-1	-1	3	6	1
-5	-7	-4	-4	4	-1	-19	-9
1	3	1	1	-2	2	9	2
-2	-2	0	2	1	-2	4	1
3	1	-1	-1	-3	-5	4	4
-1	1	0	-2	-8	1	-16	-1
0	0	1	2	5	0	4	0
-1	-1	-1	-1	-2	-2	-1	0
0	0	0	3	-2	3	-1	-3
1	2	0	1	-3	0	-9	3
-1	-1	0	-2	-5	-1	-4	-3
-4	-3	-3	-3	11	-2	8	-5
-2	-2	-1	0	-3	0	-6	-3
-2	-3	-3	-1	8	-5	-2	-1
-1	-1	-1	-2	10	0	12	0
1	0	1	4	5	6	-13	-1
-1	-1	-2	-4	-11	-5	-14	-5
-1	-1	-2	-1	-2	-1	5	-2
0	0	-1	-2	-5	-2	-7	2
-1	1	1	0	-3	0	-2	-2
0	0	-2	-1	-10	1	2	0
1	3	2	3	-1	3	0	-1
-1	-1	0	0	0	3	-3	3
1	0	0	0	-2	2	12	-1
3	1	0	1	-5	5	-5	3
0	0	1	-2	-4	-2	-3	1
0	2	-1	2	7	5	10	6
-2	-2	-2	-1	11	-1	11	-5
-1	1	-2	-1	-6	-4	-23	-9
1	1	-2	-2	-4	2	3	0
-2	0	-2	-4	-9	-4	-3	-1
-2	-1	1	-1	-5	-3	-10	-3
-1	-2	-2	-2	-4	1	-8	-2
-1	-4	-3	-2	-6	-1	5	3
-1	-4	-1	-5	-4	-5	-8	-5
1	0	1	3	20	5	7	-5
-2	-1	1	-1	-8	-2	6	2
-1	2	1	1	1	-3	-3	1
-1	-2	0	2	-2	1	0	-1
-2	-2	-2	0	4	0	-9	-6
0	2	1	1	-3	1	4	1
1	1	0	-2	-2	-3	-3	-1
2	1	-2	-1	-3	-4	0	3
0	-3	-2	0	0	-2	-5	-4
-3	-2	-2	-1	-4	-4	-1	-5
-3	-2	0	-2	-3	0	-1	-5
0	1	0	1	-7	-6	-3	1
0	-1	0	-1	-6	0	-10	-1
0	0	-3	0	-3	0	-9	-4
-3	-3	-4	-1	-3	0	-12	-10
0	2	1	0	-9	-1	-3	6
1	-3	-1	-1	-2	0	3	2
-2	-3	-3	-4	1	1	-15	-10
-3	-3	0	-2	5	2	-1	-3
-1	2	-1	1	3	4	-10	-4
0	0	0	-1	-4	-1	5	-2
3	2	2	1	0	-2	-8	2
0	-1	-1	-1	-1	-4	-3	0
0	2	1	0	-4	-3	9	5
0	-1	1	1	2	0	-4	-5
-2	-1	-1	-1	-1	-1	4	7
-1	0	0	-2	0	2	13	13
1	2	1	0	4	-3	10	-3
-1	0	-1	0	-3	1	-3	-7
-1	-3	-1	-1	-6	1	-9	-3
0	1	1	3	0	-6	-7	-2
3	5	0	1	4	0	5	-8
2	1	-1	0	-3	5	-4	10
0	0	-1	0	3	2	5	5
0	1	1	2	4	2	2	-7
-4	-3	-2	-3	-3	-4	-5	-3
0	-3	-1	-1	-1	5	-13	-3
-1	-1	0	-1	-9	-2	3	20
-1	-1	0	-1	-9	-2	3	20
2	-1	-2	0	-3	1	-6	4
2	0	0	0	-10	-4	-3	16
-3	-2	-2	1	-7	-8	-11	-2
-3	-2	-4	-3	6	-7	-6	-5
1	1	1	3	-4	3	-7	-3
1	1	1	-1	-5	-7	-1	6
-1	-1	1	1	-6	-2	-6	1
1	0	-1	-2	-1	4	-5	-8
-1	0	2	0	6	6	15	0
-1	0	-2	0	-4	3	3	6
0	0	-1	-2	-2	-8	-8	-10
-2	-1	1	1	-2	3	-4	-2
-1	-2	-2	1	10	5	1	-6
-5	-5	-3	1	10	-4	14	7
3	3	2	4	9	3	-1	11
-1	-3	-2	-1	-13	0	-11	-8
0	-2	0	0	0	7	2	-2
-2	-3	0	-2	0	-5	-1	-1
-3	-2	-2	2	0	-2	3	-2
-2	-3	-2	-3	4	-1	-8	5
2	0	-3	-1	-4	-2	8	14
0	3	0	0	-1	-3	5	17
-1	1	1	-1	-3	-3	-24	-12
2	2	0	2	0	1	9	13
1	-1	0	1	3	7	12	6
0	-2	-1	1	-2	-1	5	-3
-4	-2	-1	-3	-3	0	-13	-29
2	1	0	-1	0	-7	1	17
0	-1	-1	-1	0	6	10	5
-3	0	-1	-1	5	10	-1	-2
-1	-1	0	1	4	3	17	-6
2	3	3	1	-2	-1	1	8
2	3	3	1	-2	-1	1	8
-1	-2	0	-2	-4	1	-7	0
1	-5	-3	-1	0	-6	-4	16
-2	-2	-1	-4	1	0	0	-4
-3	-3	0	-1	-1	-2	-16	-20
0	-1	-2	-1	2	-2	5	0
-3	-1	-1	-1	-4	4	-3	-3
-1	-1	-2	-1	10	-8	2	-20
-1	1	2	-1	1	12	5	-3
-1	0	-1	0	5	0	12	0
-2	-1	3	0	0	0	1	-7
-3	0	0	-2	12	-4	-2	-10
2	-1	-2	-1	-2	-1	10	12
-1	-5	-4	-1	-1	-5	3	7
-1	0	-1	-1	-6	-5	-6	-2
-1	0	-1	0	-2	-2	-11	12
-1	-1	0	-2	1	4	2	-13
0	2	1	0	0	-4	4	0
1	-1	0	-1	-3	-3	0	11
3	2	0	0	1	1	5	12
-1	-1	0	3	2	0	1	10
1	-1	1	-1	0	-1	6	6
-3	-7	-1	-4	-3	-2	-3	-3
-2	-1	-1	1	2	0	0	-2
1	-1	-1	-1	-10	-8	-17	0
-1	-2	-1	-1	1	-6	0	-1
-1	-2	-1	0	0	3	4	8
-3	-2	-1	2	13	11	23	1
-3	-3	-2	-2	1	-1	-8	0
-2	-1	1	-3	-5	-2	5	-5
-1	0	-2	0	4	0	19	-8
-2	1	-1	-2	-3	-2	-17	-5
-2	1	-1	-2	-3	-2	-17	-5
1	-3	-1	0	-4	2	-3	-11
3	6	2	-1	-6	-3	-13	-10
-3	-3	-2	0	-9	-2	-18	2
1	0	0	-2	-6	-4	-8	5
-5	-2	-2	0	1	4	5	-11
1	1	0	0	0	0	4	5
0	2	1	-1	14	4	15	-3
-2	-4	-2	-2	-8	-4	-20	2
-4	-3	-2	-1	6	-8	-9	-8
-1	-3	-2	0	-4	-1	-2	11
-3	-2	-1	-2	0	-1	7	4
2	2	0	1	-2	2	3	8
-7	-10	-3	-3	-4	-4	-14	-10
-1	-1	-3	-2	-6	-3	-7	0
0	1	-1	1	1	-1	1	15
-4	-1	-2	-3	-4	-1	7	-11
1	3	1	0	-3	1	-10	-13
0	1	1	1	9	1	2	-4
-1	-2	-1	-3	-7	-3	-12	0
0	-2	-3	-1	-5	-3	-2	-10
-4	-4	0	0	-8	-3	-16	0
1	-1	-1	-1	6	3	18	7
1	2	0	0	4	-4	2	-9
-2	-2	-2	1	5	-2	-7	-9
2	3	2	1	-2	0	-8	-4
0	4	2	0	0	4	5	-3
-2	-1	-1	-2	-3	1	-6	-3
0	-1	-1	-1	-6	0	-3	4
2	6	2	-1	-7	-3	-8	0
2	2	-1	-3	-5	1	-12	8
0	-1	-1	-1	-16	-4	-6	0
1	1	-2	-1	4	-3	-4	1
-3	0	-1	0	0	1	-18	-20
-2	-2	0	-2	-5	0	0	3
0	-2	-1	-1	-7	1	11	-4
-2	-1	-3	-1	-1	-2	-11	-4
-1	0	-1	0	-8	-1	-4	4
0	0	0	0	4	4	-9	-7
1	5	0	2	0	2	-2	-18
3	5	0	-1	-8	0	-6	7
-3	-5	-3	-2	-3	0	-7	-1
9	12	1	0	-9	-4	1	2
0	1	1	0	0	4	2	-1
-4	-2	-3	0	-7	-3	-4	-2
-1	-3	-1	-3	-11	-2	4	2
-2	0	-1	0	5	3	2	1
-2	-2	-1	0	3	1	-2	-15
-1	0	0	0	-1	-1	-12	-9
0	-2	0	-2	-4	-2	0	1
-2	0	0	-1	-3	-3	-6	-2
-2	-2	-4	-4	3	-4	-1	-1
-3	0	-1	-2	-3	-1	-5	-9
-2	1	-1	-1	-6	-7	-4	1
-1	-2	-3	-3	-6	-5	-14	-5
0	-2	1	0	-1	4	0	0
-1	-2	-2	-1	-2	2	-2	0
2	1	0	0	2	-3	10	-2
1	-2	-1	-1	-3	2	2	4
2	4	-1	-1	-9	-8	-8	-14
-2	-5	-2	-3	-3	-1	-1	1
-2	-1	1	1	0	-1	3	3
-1	-1	-1	-1	-11	1	-4	1
0	-1	0	2	-1	-1	2	2
-3	0	0	0	18	4	-1	11
-1	0	-2	0	-8	0	2	-2
-1	-1	-1	-1	-9	-5	-15	-6
1	1	0	-3	-14	-2	-11	-2
-1	1	-1	-1	2	4	9	1
2	2	0	0	-8	1	-1	10
-3	-2	-1	-1	-1	-2	-12	-11
-1	-2	1	-1	-8	-1	6	5
-1	-1	0	-1	-5	4	12	21
-5	-2	1	0	-6	-4	-2	-10
1	1	-2	-1	-3	1	7	5
3	1	-1	0	-5	0	-2	5
0	-2	1	0	3	2	4	0
-2	-2	-4	-4	0	2	-3	2
1	3	0	2	-2	-6	2	7
-2	3	1	2	0	5	-2	1
-1	-1	-1	1	13	-3	16	-3
-3	-1	0	-2	-6	-3	-26	-14
0	-1	-2	-3	-7	-2	0	0
0	3	2	0	-8	-4	-4	-5
2	1	-1	1	-1	-13	-3	-1
-1	-3	-4	-3	-5	-3	3	-3
-4	0	-1	-1	-7	2	6	0
2	0	-1	-2	1	-3	-4	2
-1	1	0	-1	-5	6	-10	-4
1	2	1	2	-2	6	2	2
-2	-1	-2	-4	6	-9	0	-10
-5	-3	-2	-1	1	3	3	-8
0	-1	-1	2	10	4	10	1
-2	-3	-1	-1	4	5	10	6
1	-1	0	1	-4	-8	-6	3
-1	-1	0	-2	-7	-4	-2	1
0	-2	-2	-1	-15	-7	3	3
-2	0	-1	0	-2	-1	-9	-1
2	3	2	2	-9	0	-1	2
0	0	0	-2	-1	0	-5	-5
-1	-3	-2	-6	-8	-4	-15	-3
-3	-3	-1	0	13	-1	-5	-4
-2	-3	-1	0	2	9	16	-5
-1	-4	-1	0	4	-5	4	1
-1	-1	-2	-2	-10	5	6	0
1	-1	-1	-2	-9	-4	-10	-3
3	1	-1	1	-3	1	9	6
-3	-3	-2	-1	-5	0	-8	-2
-2	-1	0	-3	-5	-5	-11	0
0	-1	-1	-4	-4	-10	-7	2
-1	-1	0	-1	-6	-4	-5	0
1	0	-2	-2	-4	5	0	-1
-3	-1	-1	1	4	3	-2	-3
0	-1	0	0	3	1	6	3
0	-2	0	-1	-3	-1	-4	0
-3	-1	1	2	-3	-2	-9	-2
1	0	-1	0	-4	-7	-9	-1
-2	2	-1	0	3	2	4	3
5	3	0	0	-1	-3	0	2
0	1	1	-1	-6	-3	-3	-5
-1	-2	0	-1	-6	-4	-14	-11
-3	-2	-1	-1	-5	-5	-6	-9
-2	-4	-1	-4	-13	0	-5	-3
1	3	0	-1	6	1	-10	2
3	0	-1	-1	-12	3	1	8
2	3	0	0	-9	-1	13	7
-2	-3	-3	-4	-1	0	10	-9
-5	-1	0	0	-8	-3	-10	-16
-2	-2	-3	-4	-8	-2	-27	-14
-1	-2	-2	0	-8	-3	-4	1
-3	-2	-1	-2	-5	-2	-6	5
-1	-3	-2	-4	-7	-1	-14	-7
-2	-1	0	-2	5	-2	11	-1
0	2	0	-1	-5	-11	-8	-5
-1	-2	0	0	-1	2	-6	-1
0	1	0	-1	-4	-3	-2	-9
2	0	0	0	1	6	3	5
2	-1	-1	1	-6	-8	8	4
0	-1	0	-2	-7	0	-1	-3
-1	-2	-2	-1	-2	2	3	5
-5	-2	-3	2	-1	1	-5	-6
1	-1	-3	-1	13	-6	19	2
1	-1	0	2	5	1	10	15
0	1	-1	-2	-1	3	-5	-2
-1	1	2	0	-9	-2	-6	-9
-5	-5	-1	-3	-3	-1	-17	-6
-3	-1	0	-1	-10	-5	-10	-9
0	0	1	0	-4	-3	7	-2
6	6	-1	4	2	3	-2	2
-2	-4	-3	0	-2	2	-1	-2
-1	-2	-1	-1	4	-3	7	-5
1	-3	0	0	4	1	12	12
1	-3	0	0	4	1	12	12
1	-3	0	0	4	1	12	12
-1	1	0	-3	4	-1	5	5
1	3	1	-2	-10	-2	-3	-1
0	-1	-1	0	3	-1	-5	-6
1	2	1	1	0	2	0	2
-1	-2	-1	-2	-7	-3	-7	-4
-1	0	0	-2	-7	-2	0	-3
-1	0	0	-2	-7	-2	0	-3
-2	1	-2	-1	2	-4	12	0
1	1	-1	-1	-2	10	6	1
0	0	1	2	6	3	7	-8
2	1	1	3	-2	-3	0	2
0	-1	-1	1	21	15	27	12
0	-1	-1	1	21	15	27	12
-1	1	1	2	15	-6	-11	-3
-5	-6	-1	-3	2	-8	-5	-4
-1	-1	0	2	3	3	2	-7
2	0	-1	-2	-8	-12	-2	10
-1	2	4	2	2	3	16	1
-4	-2	-1	-2	4	2	0	-6
1	0	-1	0	6	1	-14	-1
-2	-3	-2	0	2	-7	2	0
-2	1	0	3	23	24	26	-3
-2	-3	-1	-2	7	3	1	0
1	-1	0	-3	-6	-9	1	1
1	0	-2	-1	-2	-1	2	2
-2	1	1	-4	0	-3	-11	-5
0	0	0	-1	-2	1	-5	-6
0	-1	-2	-1	1	-5	4	-2
-1	0	-2	0	9	8	16	2
0	1	-1	-1	1	5	15	-5
-3	-1	0	-1	0	-9	-14	-8
-1	2	2	2	-3	-2	-8	-6
-1	-3	-3	-1	-4	-3	-5	0
0	1	-2	-1	-11	-20	-15	1
-2	0	-1	-1	-6	3	-1	-2
0	-5	-4	-5	-13	2	-1	1
1	3	-1	3	10	17	6	3
-3	-2	0	-2	1	0	-1	-7
5	3	-1	-1	-5	-1	7	8
1	-1	1	-1	-8	-5	-8	13
1	-1	-3	-3	-12	0	-6	-1
4	14	5	-3	-4	-6	-13	-22
2	2	-1	4	-2	0	-11	-6
2	2	-1	4	-2	0	-11	-6
1	-3	-2	-2	-7	0	2	1
-6	-4	0	1	-5	-1	-3	0
-1	-2	1	-1	0	4	8	8
-7	-8	-5	-4	-2	-1	-3	-2
-2	-3	-4	1	12	-2	5	-1
-1	-2	-1	0	-4	-5	-4	2
-1	2	1	1	-4	1	-7	-2
1	-1	-1	0	-1	5	-2	4
0	-1	-1	-3	-10	-6	-16	-6
0	-1	-1	0	-3	-2	-2	4
-2	0	-1	0	-2	1	2	-6
2	2	0	-3	2	-6	-8	-9
-1	-1	0	-2	-5	-9	-29	-4
3	2	0	2	5	1	9	16
-4	-3	0	-1	-4	-1	-12	-13
0	0	-2	-2	-3	-2	-2	-5
-2	-4	-5	-3	-1	-2	0	1
1	2	-1	0	-4	1	1	-7
5	5	1	2	0	6	10	26
-3	-3	-1	-2	-4	1	-2	-9
-1	-1	1	-2	-4	1	-1	-16
-1	-1	1	-2	-4	1	-1	-16
0	1	1	-1	9	-5	7	-3
4	2	0	0	-5	-2	-3	6
2	2	-2	-2	-5	-6	-15	3
4	5	1	1	-5	-1	0	3
-5	-4	-1	0	-4	-3	-8	-6
0	-1	0	-3	-5	-1	-4	-11
1	0	-2	0	-5	-1	-17	-12
-5	-5	-4	-2	0	3	2	-3
0	0	-1	-1	-1	0	-4	0
-1	-4	-2	-2	-3	4	-7	5
-3	-2	0	-1	-4	-7	-6	-4
1	0	1	1	-2	6	8	26
-5	-3	-1	-2	-8	-4	-11	-21
-1	0	0	-1	12	0	5	-3
1	-1	0	-2	-9	-1	-7	-3
0	0	1	-1	-4	-1	1	-5
-1	-3	-2	-2	-3	-5	-4	12
1	-2	-1	-3	-1	0	-4	3
-3	-1	0	-4	-6	-4	-14	-15
-1	-1	-1	0	-1	1	2	-10
-1	1	0	1	-4	2	-14	-15
1	-1	0	-1	-6	-3	-4	6
0	-1	0	0	-2	3	6	10
-4	-8	0	0	-7	-1	-1	0
1	3	-1	2	-2	-2	-16	12
1	0	0	-1	-4	-2	-1	-13
1	5	3	1	0	1	-3	-2
2	1	0	0	5	2	11	4
1	-1	0	-1	-5	-4	1	-4
0	3	1	0	-1	-2	-7	-4
4	-6	1	-1	0	2	-9	7
38	-85	1	-5	-1	1	-1	12
64	-65	4	-8	2	1	5	-7
-60	-46	-1	0	-5	-3	1	-1
-33	109	-7	4	-10	-5	-11	7
-43	27	-3	6	-2	-5	-8	-28
-10	31	1	1	-3	-1	-7	2
-10	11	-5	2	3	11	-2	1
-9	7	-3	0	-5	-3	-2	-2
3	14	1	1	-2	2	4	5
0	-5	0	-1	-7	-7	-4	-4
-1	2	-1	-1	-1	-3	1	2
0	0	2	-1	-6	-4	-5	-12
-1	0	-1	-2	-7	-4	-3	4
-1	-3	-6	-2	-4	-2	3	14
-1	-5	1	-1	10	2	12	3
-5	-3	-1	-1	-4	-2	-2	-16
-2	-3	-1	-1	-7	-3	3	-6
0	1	-1	0	0	-1	2	4
3	1	2	1	3	3	8	10
0	3	-1	0	-1	-1	7	-2
-4	-3	-2	0	6	3	1	-25
0	1	1	1	3	-4	4	3
1	-3	-3	0	3	2	12	26
0	1	0	0	8	3	10	5
0	0	1	-1	-7	-4	2	0
-1	-2	-1	-2	-8	7	3	7
-7	-3	0	0	-2	-3	-9	-20
1	3	1	0	-6	-1	1	4
-2	-1	-1	0	10	0	-4	-4
0	-2	-2	0	5	-5	10	-5
1	2	1	-1	1	1	8	-7
-4	-9	-3	-2	3	3	-5	4
-2	-1	-2	-1	-4	-3	-10	3
4	1	0	-1	-6	-1	-1	-4
0	-1	1	-1	-1	-1	-9	-11
-6	-4	1	-2	-2	4	2	-8
0	-1	-2	0	-7	1	-3	-1
-3	1	0	0	8	-4	7	-15
-3	-6	-2	0	6	-2	-3	-8
0	5	0	-1	-10	-11	-8	11
-2	-1	1	0	-3	0	-2	3
2	1	-1	1	3	3	13	22
2	1	-1	1	3	3	13	22
-1	0	0	1	10	-4	13	-12
3	4	2	-1	-4	-3	-2	10
-5	-1	-3	-1	9	-5	0	-31
-5	-1	-3	-1	9	-5	0	-31
0	0	-1	-1	-2	5	2	7
1	-2	-2	-3	-3	-2	-9	-4
0	-2	-1	1	4	4	-7	11
-2	-1	-1	-1	-4	-3	-7	-6
-2	-3	0	-1	-5	2	-8	2
-1	2	1	4	9	-3	0	-5
-2	-2	-1	-1	-5	-4	-11	-9
-4	-6	-1	0	6	7	18	-7
-3	-8	-2	-2	-8	-5	-7	8
-4	-1	-2	-3	1	-2	5	1
1	2	1	1	-4	1	-4	0
2	3	-1	1	-1	2	1	8
1	2	0	-2	0	-4	-2	3
2	2	-1	-1	-1	-1	-14	-2
-1	-3	-3	-2	-5	5	1	5
2	2	-1	0	5	5	3	9
-2	-8	-4	-1	-10	-9	-21	-2
-5	-6	0	-1	3	8	3	-9
-1	3	1	0	2	4	8	1
-1	-2	-1	0	-4	0	-1	-6
5	6	2	2	-7	0	-6	-1
0	0	-1	-1	-5	-4	8	-1
5	4	0	-1	-4	-1	3	7
-6	-2	0	1	1	-2	3	5
-2	-1	-2	-3	0	0	-18	-12
-1	4	0	-1	-1	-3	2	9
-3	6	-1	0	0	-4	-1	-17
-2	4	-1	0	-4	-2	0	7
2	-2	2	2	2	8	-3	12
-1	2	-2	-1	-4	-1	-8	2
1	1	-1	-1	2	0	2	17
-1	1	-2	0	-7	-3	-6	-9
-3	1	-1	-2	-3	2	3	1
-2	0	-2	-1	-1	-2	-13	-2
-1	1	1	-1	-3	4	0	5
-1	-1	0	-2	-2	0	7	3
0	-9	-1	-2	-3	-5	-7	1
1	-9	-1	0	-4	3	7	15
-2	1	-1	0	3	-1	11	14
-1	-3	-1	-2	3	3	-15	-7
1	-1	2	-2	9	-3	7	16
0	1	-1	0	1	3	14	12
-1	1	2	-1	2	-3	-3	-15
1	3	2	0	-8	0	-10	-1
2	3	-1	0	-1	-3	-1	-3
-1	-2	-2	-3	-9	0	-2	-8
-1	2	1	-1	5	1	-15	-6
-2	-3	0	1	-2	-4	-3	-5
0	-1	-1	-3	-4	-3	-1	1
-2	0	-1	0	15	-5	5	-9
0	-3	-1	-2	1	0	8	-5
0	-2	-2	-2	-4	-2	-2	7
-2	-1	-1	-3	-2	-6	-22	-11
-2	-1	0	2	2	1	-2	-9
2	3	1	1	-6	-5	-11	-10
0	-2	0	-2	4	-1	7	4
-2	0	1	-2	-2	-3	3	0
-2	0	-2	0	-4	-2	5	-3
2	1	-3	-1	-4	-4	-16	9
-1	-2	0	-1	7	0	7	-5
-4	-3	-3	-1	-1	1	13	1
-2	-2	-1	-3	3	1	-1	1
0	0	0	-3	-6	-6	-20	2
1	0	-1	-1	3	-4	-6	8
1	3	0	2	0	5	-7	2
1	2	-1	1	5	5	11	5
-3	-4	-5	-3	-5	-2	-9	-9
3	6	3	4	0	3	-13	-10
-3	-2	-2	0	0	-1	1	-1
1	1	0	0	-2	1	-1	5
-1	-3	-1	-1	6	-1	0	-3
-2	-1	0	0	-5	-21	1	1
1	1	1	1	4	2	-2	-4
-1	-1	-2	-1	-1	7	6	13
1	1	-1	-1	1	-3	-2	-5
-2	0	0	-2	-6	-4	-12	-5
-3	-5	-4	-3	1	14	11	2
-2	-1	1	-1	-11	-14	-3	-6
3	3	0	0	-2	-2	-2	8
-1	0	-2	-2	-3	-4	-9	-3
-1	0	-1	-1	2	4	4	3
-1	-2	-2	-1	-2	-6	11	-3
0	-1	0	2	1	16	10	9
-1	1	-1	3	4	2	-2	-2
1	0	-1	-2	-5	-4	-7	-5
0	1	-1	-2	-8	-2	-3	-3
1	-1	-4	0	0	8	11	-3
-1	0	1	0	-5	1	-9	-4
-1	-1	-1	-2	-4	7	-5	-5
0	0	0	0	-10	7	-3	2
1	0	0	-1	0	7	4	3
0	1	0	1	2	1	-6	5
0	0	0	1	2	-4	-4	-6
-1	-3	-2	-2	-4	-4	-7	-2
-1	1	0	2	1	-2	-3	-1
-1	-2	-2	-1	-1	4	2	-1
-2	-1	0	0	0	-6	-9	0
-2	-2	-3	-2	-2	0	2	-7
1	3	1	1	-2	-11	9	4
-3	-3	0	-1	3	1	4	-3
-3	-2	1	2	7	7	8	-3
-1	1	-1	-1	-2	1	8	-2
-2	-2	0	-3	-2	-2	0	-4
-2	-2	2	-1	-1	-6	-12	0
1	2	-1	3	2	6	4	4
-1	-1	0	-1	5	1	3	4
0	-1	-1	2	1	5	5	-4
-1	-2	-3	-3	-9	0	-7	0
1	0	-1	0	-1	3	-2	-1
1	0	0	-3	4	6	14	1
-1	-3	-1	-2	-3	2	-4	1
-2	-3	-1	0	11	5	-14	-3
0	0	0	-1	-14	5	15	8
0	0	0	-2	-7	-2	3	0
2	0	-1	0	-6	-7	-3	2
0	-2	-1	-1	-8	6	-2	-3
-1	-2	-1	-1	-5	6	6	2
1	0	1	3	21	6	22	6
0	1	1	-1	-12	-5	-7	5
0	0	1	0	1	1	4	4
0	0	-1	-1	-10	3	-5	-3
0	0	-1	-1	-10	3	-5	-3
-1	1	0	-3	-14	-4	-10	2
-1	1	0	-3	-14	-4	-10	2
-3	-3	-3	-2	-9	-5	1	-4
-1	-2	-3	-2	-1	4	1	1
-1	-1	-2	-2	-2	-3	-8	-3
-1	-3	-1	-1	0	12	-3	1
2	1	1	0	-9	-6	-2	5
-3	1	0	0	-2	-2	-7	-1
-1	-3	-3	-1	-3	-1	-9	0
-1	-4	-1	-5	-10	-3	-1	-1
-1	-2	-2	-2	3	0	-8	-8
0	0	-1	1	-8	-1	-2	3
0	2	2	0	1	-7	3	3
-1	-1	-1	-1	10	-1	2	-1
-2	-1	1	-1	2	2	-18	-4
-3	-1	0	-1	-9	0	-1	2
-1	-1	0	0	-3	-8	-15	-8
-1	-1	0	0	-3	-8	-15	-8
0	0	0	1	-7	4	6	3
2	-2	-2	2	8	4	13	-2
1	-1	-1	-1	-2	-5	0	3
-1	0	0	2	-2	-1	-9	-3
0	-1	0	-1	-3	3	-4	0
1	1	2	3	2	-2	0	-1
1	1	1	0	0	4	0	1
0	-2	-3	-1	-10	-1	-7	-4
1	-2	-3	-2	-6	-1	-15	1
-1	1	1	-2	-6	-4	-3	0
-1	-3	-1	-1	-6	-5	-1	-3
-2	1	0	-1	-8	-9	11	1
0	-1	0	-2	-3	-8	8	2
-1	3	1	2	20	9	26	3
0	-2	-1	0	-2	-2	-6	-2
0	-1	-1	-1	-3	5	13	2
-3	-3	-2	-3	2	0	-7	-7
0	-2	-1	-2	-9	-5	-15	-3
-2	0	-1	1	-2	0	-5	-10
0	-1	0	1	6	5	4	1
-2	-2	-1	-1	-6	4	-5	-2
1	1	-2	-2	-11	-1	-7	2
-3	-4	-3	-2	-6	-1	-15	-12
-1	1	-1	1	4	-1	-1	0
-4	-5	-3	-4	-2	-2	-15	-12
-1	-1	-1	-1	-2	0	0	3
0	-1	-1	0	-4	1	-4	1
1	0	-1	-1	-6	-4	-3	-1
-2	-2	1	-1	12	-8	10	1
0	-2	-1	1	-2	5	4	4
1	1	-2	0	-6	1	-9	2
-1	-2	-1	-3	-10	-1	-11	-3
1	-1	-1	-1	2	-2	-3	-4
0	1	0	0	-2	0	-1	-1
0	0	-1	1	2	-6	-16	-1
1	2	-1	-1	3	5	-7	2
1	-1	0	-1	3	5	1	-1
0	-1	-2	-1	14	7	24	4
0	-1	-1	-1	1	0	2	0
-5	-3	-1	-1	11	-2	2	-8
0	-1	1	3	13	6	15	2
-1	1	2	1	-4	-10	-6	3
-2	-1	0	-1	4	-3	3	-5
-2	-1	0	-1	4	-3	3	-5
1	3	-1	2	0	0	0	1
-1	-1	-1	-3	-7	8	-2	-1
-2	-1	-1	1	-2	-1	-3	-4
1	0	1	2	6	7	8	5
-1	-2	1	-3	-10	-2	-1	-2
-1	0	-2	-2	-4	-4	-12	-7
-2	-2	-4	-3	-2	-1	7	-4
-1	-2	-2	-3	-6	-5	0	0
0	-2	-2	-3	-11	-13	-12	-5
-3	-2	0	-3	-4	1	-1	-1
0	0	0	-1	-6	3	9	-2
-4	-1	0	0	-8	3	-3	1
-2	1	-1	0	4	-4	-10	-5
2	0	0	0	-7	-15	-7	3
-1	-2	-1	-2	-2	0	-6	1
0	-1	1	-1	8	0	10	-2
1	0	-2	-1	4	1	8	-2
-2	0	-2	-1	9	2	8	3
-1	-1	-2	-1	-6	-2	-5	4
0	0	1	0	3	-2	4	2
1	2	-2	0	5	-4	11	-2
-2	0	-1	-1	-5	1	-5	-2
-2	-1	0	1	-4	-1	-5	1
0	0	1	-2	-5	0	-3	0
-1	-1	-2	-3	-7	-4	-1	-4
1	1	1	3	22	-3	-1	1
1	-1	-1	-1	-7	3	-3	6
-2	-2	-1	-2	-11	-15	-21	4
1	-1	1	0	-3	-6	-15	1
1	0	1	-1	-7	1	9	1
-2	0	-2	-2	0	-3	-14	-5
3	3	-2	3	-8	0	0	6
3	1	0	2	1	4	9	1
-2	-3	-1	-2	1	0	-7	-6
0	-1	-2	-3	-7	-2	1	2
-1	-2	-1	0	2	-4	-6	1
-1	0	0	0	-5	-7	0	-1
-1	-1	1	-1	-9	-3	-2	2
1	-1	-2	-2	4	-4	17	4
4	4	3	2	0	1	6	13
-2	0	1	-1	4	-4	6	-2
0	1	-1	-1	-3	0	-12	-10
-3	-5	-2	2	8	3	3	-3
-2	2	1	-2	-5	-3	-6	-8
4	2	0	-1	-2	0	-2	-9
0	-2	-3	-1	0	-2	12	9
-5	-3	-2	-4	-10	-1	-11	-15
-3	-3	-2	0	6	7	-1	2
1	-4	-1	2	3	1	2	-2
-3	-2	-1	-2	2	-1	-3	-8
1	-1	-1	-1	-7	0	12	15
-3	-3	-1	-1	3	3	-6	3
-2	-1	0	-2	-2	2	2	3
-2	-3	0	-2	3	-4	-5	-2
0	1	-1	-1	-3	5	5	0
-2	-4	-2	-3	-9	-2	-7	10
-1	0	-2	-1	-4	-6	-11	-9
-7	-5	-2	-3	-7	-13	-42	-28
-4	-5	-2	-2	1	4	13	8
0	-2	-1	-2	-1	-1	2	-5
1	2	1	1	6	3	5	-10
-2	-3	-1	0	1	2	-4	-1
-3	-6	-4	-3	-1	0	1	-1
-3	-1	-1	0	3	-2	1	13
-1	-1	-2	-1	1	-9	-4	-10
0	1	0	1	-2	2	6	4
-1	-2	-1	-1	3	1	7	2
-3	-1	0	0	1	-3	-5	-5
-3	-8	-2	-4	3	2	-4	0
-4	-4	-3	-1	1	-2	-7	-15
2	2	-1	1	5	-4	3	0
-1	0	0	0	0	1	-9	-19
-1	0	0	0	0	1	-9	-19
-2	-3	-3	-1	10	2	15	1
1	2	2	-3	-3	-2	-9	-4
-1	-2	-1	2	0	0	-7	1
2	2	-3	-1	0	-2	0	8
1	-1	0	-1	-2	-3	-2	-4
2	2	0	-2	-5	1	-4	4
-7	-3	1	0	13	-2	13	-5
2	2	-1	0	-2	0	6	-2
-1	2	-2	-1	7	0	8	-12
-2	-5	-1	1	10	5	12	-12
-3	0	0	-2	-8	1	-5	2
0	2	-1	2	-1	-2	-5	18
-1	1	0	-1	-1	-2	-6	-14
-1	-4	0	-1	-9	1	-21	3
-1	1	-1	-2	-7	-3	-18	-5
-4	-4	-2	-2	-4	0	-3	-5
-3	-1	0	0	4	3	-13	5
1	-3	-3	-3	4	-6	-10	-8
1	-3	-2	-2	-5	-5	5	14
-2	-1	-1	-1	-8	2	-6	-6
-1	-3	-2	0	4	1	13	0
-4	2	1	0	-3	1	5	-8
0	1	-1	-1	-4	2	7	4
0	2	0	-3	-3	3	17	-2
-3	-7	-2	-1	-3	-1	-14	-6
-1	-1	0	1	-7	-2	-4	0
-2	-1	-2	-2	-11	-7	-14	-7
3	-1	-1	-3	-1	0	-2	17
-4	-6	-1	0	0	5	7	-5
-4	-6	-1	0	0	5	7	-5
-1	-1	-1	4	4	-1	3	-1
0	0	0	-3	-2	-2	-8	1
-3	-2	0	-2	-6	-1	-1	3
-2	0	-1	-2	-2	-2	2	-8
1	1	-1	1	3	3	8	13
0	0	-1	-1	-7	-3	-8	-5
-6	-6	-2	-1	-11	-1	-11	-13
-2	-1	0	-1	-4	2	-2	-5
-1	-1	-1	-2	9	1	-8	-9
-2	1	-2	-2	13	-4	8	-4
1	1	0	-2	-6	-5	7	11
-2	-5	-3	-1	-4	3	-3	1
-2	4	0	0	3	4	1	-13
0	-3	-1	-2	-4	0	-15	-4
0	-2	-2	-1	-6	-4	-5	10
5	-1	0	0	1	1	0	16
0	-1	-2	0	-3	2	4	-1
-3	0	0	-1	7	6	0	-7
1	3	1	1	-3	-3	1	12
-2	-3	0	-1	-1	2	0	-4
-3	-3	1	0	12	5	-8	-10
-3	-2	-3	-1	-4	-12	-9	-20
3	6	1	1	-7	0	5	16
3	4	0	-1	-3	-3	-4	-5
1	-1	0	0	-4	0	-1	0
-1	0	-2	-1	-1	-2	-9	-5
0	-5	0	-3	-12	-3	0	4
3	3	2	1	0	3	5	5
-3	-1	0	-2	3	4	-9	-8
-3	-2	-1	-2	-2	0	-8	-3
-2	0	-1	-2	-6	-1	-4	0
1	-3	1	1	-3	1	-10	8
0	0	-1	-1	-6	-3	-8	-9
0	1	1	2	5	10	7	15
-4	-3	-3	-2	-4	-7	-9	-14
-2	-2	0	-1	-11	-2	-8	-13
0	-1	0	-2	0	-1	-3	3
-1	0	-1	0	2	2	11	0
0	3	2	0	-1	3	4	-2
1	-1	-1	0	-3	-1	-12	3
-3	-6	-4	-3	-6	-3	-12	-14
-1	0	1	0	-7	-1	-7	-6
0	0	-1	-2	-9	-3	-11	2
2	2	0	1	-1	-3	-3	8
-6	-6	-3	-1	-2	-1	-6	-11
-1	-1	-1	-1	-3	-2	-3	4
6	4	-1	0	-3	-5	-19	3
-1	-1	1	-1	-3	-6	-2	-1
-1	-2	-3	-1	-6	3	0	5
-2	-1	1	-1	3	1	10	8
-1	-2	0	-2	-6	-1	-4	8
-5	-8	-3	-3	-4	-1	-9	-11
-2	-5	-3	0	0	-3	-7	-2
-1	1	0	0	-6	0	-5	-8
0	1	-1	1	0	-1	7	3
0	-1	-1	1	7	-4	0	-10
-1	-5	-6	-2	-6	0	3	0
4	0	-2	0	4	1	3	1
-3	-3	0	-2	-7	-1	0	11
-2	-4	-2	-3	-5	-4	9	8
1	1	0	0	-1	1	4	6
0	-1	-2	0	4	-7	-4	10
-2	-2	-1	0	0	-1	3	-5
-2	-2	-1	0	0	-1	3	-5
-1	-1	-1	1	-1	3	3	1
-2	-2	-1	1	11	1	8	-2
0	0	-2	-1	-8	-3	-13	-1
-1	-2	1	-3	-13	1	-9	-1
-1	0	-1	0	-4	-5	-1	1
1	-2	-1	-2	-12	4	6	3
-3	-3	-1	-1	-4	-3	-6	-3
2	0	-1	-2	0	-1	6	3
-1	0	-1	0	10	8	9	3
-2	-3	0	-1	4	-4	-4	-8
-3	-4	-3	-1	20	-1	10	-10
2	2	0	-1	-12	-3	-5	5
-1	-2	0	-2	-7	-1	-7	-1
-2	-1	-1	-1	-13	-1	-8	-3
-1	0	2	1	7	0	1	-6
-1	0	2	1	7	0	1	-6
-3	-2	-1	-2	-4	-2	0	2
-1	-3	-1	-3	-10	-2	-9	-13
0	1	0	-1	-4	1	-13	-9
-3	-6	-2	0	2	1	-4	-7
0	2	-1	-3	1	-3	1	-7
0	3	1	-2	-12	0	-9	9
3	1	-1	1	-1	2	5	16
-4	-1	-1	-1	-4	1	-5	-13
-2	-1	0	-1	-8	1	-8	5
2	1	2	3	5	7	15	15
1	-3	-1	-1	-5	-2	-13	-7
-1	2	1	-1	0	-4	-8	12
2	2	1	-1	-7	-1	4	-2
-6	-7	-1	-1	-13	-9	0	-8
3	4	2	2	3	2	-3	5
-1	-1	-1	-1	-4	0	9	6
1	-1	-1	0	5	-3	8	-6
-5	-6	-2	-1	10	-2	3	-15
-3	-1	-1	0	2	0	5	-3
-3	1	0	-1	-5	-4	-8	-14
-1	0	1	1	-7	3	3	12
1	2	-2	-4	-3	1	-2	-1
-2	-4	-1	-2	0	-4	-4	-20
-2	-3	-5	-3	-4	-2	-15	-16
-1	-2	0	-3	-2	-2	-4	-3
-3	-4	-1	-1	-7	-4	9	3
-2	-1	-1	-1	0	0	-4	-9
1	3	2	0	1	-1	1	22
2	1	-1	-1	-2	3	3	1
-3	-2	-2	-3	-1	-2	-6	-4
-5	-4	-1	0	-3	0	-1	0
-4	-5	-1	-5	0	-3	-6	-19
1	-1	-1	-2	-5	-3	7	-27
0	1	1	2	2	0	-9	-2
1	1	-1	-1	-4	1	-6	10
-3	-4	-2	-1	-2	-4	-8	-12
4	1	-3	-3	-3	6	2	12
-1	-3	-2	-1	-5	-4	-19	-9
-1	-1	0	1	6	0	-1	-8
1	5	2	2	-2	1	0	2
-3	-4	0	1	6	0	-3	-1
1	-4	-1	0	-5	3	0	6
3	2	1	-2	5	-4	19	1
-2	-3	-3	1	-5	4	5	10
-4	-1	3	0	5	5	3	-12
-6	-6	-2	-2	-8	-1	-6	-13
-1	-2	-2	-1	3	-12	-8	-4
0	-1	-2	1	-4	-3	-1	11
-1	-1	-3	-1	-5	4	2	-3
-2	0	-2	-3	-1	5	7	-1
-4	-4	1	-2	2	2	-2	-15
1	-2	-5	-1	-2	0	-5	0
1	4	-1	-2	1	-8	-9	-9
1	-1	-1	0	-1	6	1	-6
-2	-4	-1	-2	-4	-4	-14	-1
1	-2	-2	-3	5	-2	-1	-11
-4	-3	-1	0	-3	-4	-6	2
4	6	2	1	-4	0	-3	10
0	0	-1	-3	-7	-5	-8	2
3	1	1	-1	-8	-3	11	2
1	1	2	3	-4	0	8	11
-3	-3	-1	-3	-2	1	-3	4
2	1	3	3	3	2	7	9
-2	-1	-1	-2	5	3	3	-7
1	0	-1	0	1	2	-5	-5
-1	-1	-2	-2	-6	0	-3	-8
0	-2	-2	0	6	0	10	5
0	-2	-1	2	6	-1	9	1
-1	-4	-1	0	4	-8	7	6
1	1	0	-3	-4	-3	-14	-3
-3	-3	-2	-3	-6	-2	-4	-8
2	0	-2	-1	0	-5	-20	-8
-2	-3	-2	-2	-4	-1	-3	-1
6	6	1	1	1	0	14	-3
0	-2	0	0	7	0	-10	-13
-1	-4	-3	-4	-1	-3	-2	0
-3	-3	-1	-1	-2	-3	1	-3
2	1	-1	-2	-2	-1	-1	3
-1	1	0	-1	-2	-1	7	6
-1	0	0	1	-2	-1	0	-6
-2	-4	-2	-1	-5	0	5	7
-4	-7	-4	-1	5	9	5	2
3	2	0	0	0	-2	12	6
1	-1	-2	-1	-4	-4	3	2
1	0	0	2	-3	-1	2	18
-3	-3	0	-1	0	-3	2	-16
4	3	0	0	-3	-5	6	9
-4	-1	1	-2	2	1	-7	-9
-1	-2	-1	0	-1	-7	-15	4
0	-1	-1	0	4	-1	3	0
-3	-2	-2	-1	6	4	-9	-8
-1	0	-1	0	-2	3	9	-2
0	-1	-1	-3	-4	-2	-3	-6
-1	0	-1	-1	-4	-1	0	-3
-4	-3	-2	-4	-3	10	0	-8
-2	-2	0	0	-6	-8	-13	-9
0	-1	0	-2	-7	-7	-7	-5
0	0	-1	1	9	6	8	4
0	-4	-1	-1	-1	0	-4	1
0	3	1	2	6	-3	-4	-7
1	4	-1	2	3	3	5	0
0	-4	3	-1	1	0	5	0
-2	-4	1	-2	-5	1	-4	6
1	0	-2	0	-6	-1	0	11
2	4	2	1	-3	1	3	2
0	0	0	-1	0	-1	-3	-6
-3	-2	-1	-2	1	-3	-7	-5
-2	-2	0	-1	0	3	-8	-35
0	-1	-1	-2	-12	-2	-9	6
0	-2	-2	0	9	0	10	9
-1	-4	-4	-1	-8	4	2	17
1	0	-1	-2	9	1	7	-6
1	0	-1	-2	9	1	7	-6
-1	0	1	1	4	-2	-2	-5
-2	-4	-1	-2	-9	-3	2	2
-2	-2	-2	0	-3	-4	-11	-11
1	1	-2	-2	-3	1	4	3
1	-2	-2	-2	-10	3	0	-1
-1	-2	0	-1	0	0	-6	0
-2	-2	0	1	3	5	2	-1
0	0	-1	0	-13	-1	-14	-6
-1	0	-1	-3	0	-11	5	0
-3	-3	-1	-4	-6	12	-5	7
-1	0	-2	0	5	3	-7	-7
2	0	0	0	0	-1	8	1
-1	0	-2	0	3	-3	-7	2
-2	1	2	1	-1	-2	-8	-10
0	0	-1	-2	-1	-2	-1	3
0	0	-1	-2	-1	-2	-1	3
1	3	2	2	-1	1	3	1
2	0	0	-2	7	1	-5	1
0	-1	1	2	2	12	15	9
-3	-4	-3	-3	0	-3	9	-3
0	0	-1	0	-8	3	4	-4
0	1	0	-1	1	-1	-5	2
0	-2	-3	-1	-2	-5	-7	-5
-3	0	1	1	-1	-6	-8	-5
-1	-1	0	1	-6	-6	2	2
-2	-3	-1	1	8	2	7	-1
-1	-1	-1	0	-3	1	-1	4
0	2	1	-1	-1	6	13	4
-3	-3	-3	-3	8	2	5	-3
-1	-2	-1	1	-7	-6	-11	-1
-1	0	0	-1	3	6	5	2
-1	0	-1	1	16	-1	11	2
-2	0	-2	1	6	14	3	0
-1	0	0	-2	-7	-3	-14	-3
-1	-3	-1	0	7	1	7	-1
0	2	-2	4	-4	-7	1	2
1	2	3	1	2	-3	-4	0
2	0	0	-1	-13	-6	-7	-1
-1	1	1	1	3	11	1	0
0	0	2	1	2	1	-7	-1
0	-2	-2	-3	-9	-3	-5	1
-2	-1	0	-1	-1	-11	-7	-1
-1	-2	-2	-2	-9	2	-9	0
-1	0	0	-1	2	-5	1	1
2	0	-1	1	1	-1	-6	0
0	0	0	-1	2	3	0	-1
-3	-2	-1	0	4	-1	1	-4
-2	-1	-3	-2	5	0	2	-2
-1	-1	-1	-4	-8	2	-5	-3
-1	-2	-1	0	-4	-4	-3	-2
0	1	1	2	-14	-5	-16	-2
0	-1	0	1	-3	3	2	3
0	1	-1	0	13	3	14	4
0	0	0	-2	-15	-5	-6	1
-2	-2	-2	-2	-5	-5	-21	-6
-1	-4	-2	-2	-13	-2	-13	-6
0	-3	-3	0	14	0	14	-1
0	-2	-1	-2	4	7	15	1
-1	-1	-1	-1	-6	-8	-8	-2
-1	-2	-1	-3	-18	-4	-11	-2
-1	-2	-1	-3	-18	-4	-11	-2
-1	0	-1	-2	8	-1	-1	0
-1	0	-1	0	6	-4	4	-3
-1	-1	-3	-2	-8	-3	-2	-2
-2	0	0	3	2	4	-7	-1
-2	-1	-2	-1	-5	-5	-3	-4
0	0	1	0	-3	-4	-2	1
-2	0	-2	-1	4	0	3	-3
-1	-3	0	-1	0	-2	-4	-3
-1	-1	-2	-3	1	1	-9	-3
-1	-2	-2	0	7	-1	3	-1
-1	-1	-2	-1	-3	-1	1	1
-1	-1	-2	-2	-4	-5	-3	1
-1	-1	0	0	-3	5	-1	1
0	-1	-1	-1	9	0	9	-3
0	-1	-3	-1	-8	-4	-6	2
-4	-2	0	-3	0	-1	3	-8
0	1	0	1	0	2	-1	1
0	1	0	1	0	2	-1	1
-2	-1	-3	0	7	-7	3	-4
0	0	1	4	34	3	23	0
-1	-2	-3	-2	-3	-3	-6	-2
-1	-3	-3	-3	-1	-2	4	0
-1	0	-2	-3	-17	-5	-24	-3
-2	-1	-1	-1	-10	0	-8	1
1	0	-2	-3	-13	-5	-5	0
1	0	-2	-3	-13	-5	-5	0
1	0	-2	-3	-13	-5	-5	0
1	0	1	2	0	2	-7	3
2	-1	-1	-1	-9	-3	-5	2
-2	-1	-2	0	14	5	16	0
1	1	-2	-1	-4	-2	-4	-2
-2	-2	0	-3	16	-1	3	-5
0	0	0	-2	-8	-5	-15	-8
0	0	0	-2	-8	-5	-15	-8
-2	-1	1	-1	-7	-1	-8	0
-2	-1	1	-1	-7	-1	-8	0
0	-2	0	0	10	-5	10	0
-4	0	1	0	-7	-3	-10	-2
-2	-1	-1	-4	-8	-3	-9	-6
1	0	-1	1	16	3	17	3
0	1	0	1	-5	1	-5	0
-3	-3	0	-2	15	-1	9	3
-2	-3	-1	-2	1	0	-4	-16
-2	-3	-1	-2	1	0	-4	-16
3	-2	-1	-2	-7	0	-5	3
-3	0	0	-2	0	-4	-4	-27
-3	2	2	0	15	0	-1	-35
-4	-4	-1	2	7	4	2	-11
-4	-7	-3	-2	3	-2	7	-9
2	0	0	2	1	-9	6	6
-4	-3	0	-3	-11	2	-7	-8
-4	-6	0	-3	-12	-1	-10	1
-1	0	1	-2	-9	-1	-8	-2
2	3	-1	-2	-10	-4	-21	0
2	0	1	0	7	-6	-2	-10
-6	-2	2	1	-4	3	2	-2
-1	-2	1	-2	-7	-2	-8	4
8	9	1	-1	-12	-4	-11	3
1	0	-1	-4	-12	-6	-12	-14
1	2	1	2	2	1	0	-15
-6	-5	-1	-4	-2	3	9	-3
-3	-2	-1	-4	-1	-3	-14	-33
2	3	1	1	-5	-3	4	-2
2	3	1	1	-5	-3	4	-2
-1	3	0	0	-4	0	-8	-11
-1	-1	-1	-1	-5	0	-3	1
-4	-6	-3	-6	-7	-1	-13	-27
0	-1	-3	-4	-2	-9	-20	-2
-5	-6	-2	-3	-4	2	5	-10
2	3	1	3	5	5	3	12
7	8	2	2	5	4	14	4
-1	-3	-2	1	-3	1	16	-6
-1	-3	-2	1	-3	1	16	-6
0	-3	-1	0	4	0	4	-3
1	-1	-2	0	1	2	3	-3
-1	-3	-1	0	-3	-3	-1	1
-7	-3	0	-5	0	-2	-18	-19
1	4	1	2	8	7	12	17
-2	-3	-2	-3	-6	-1	-16	-4
1	4	3	2	3	3	18	24
-3	-1	0	-2	4	-3	3	-10
-1	-2	-1	0	3	3	8	10
3	3	0	1	-3	-3	3	3
-4	-2	-2	-2	-2	2	4	-10
8	9	2	1	-7	-5	-13	17
-4	-4	-3	-2	-3	2	-4	-4
-4	-3	0	1	3	3	-3	-1
2	0	1	1	5	6	10	13
2	0	-1	1	-1	1	-6	-7
-4	1	1	-1	2	-2	4	6
-4	1	2	-1	1	-2	-1	-18
5	0	-1	1	1	-3	-6	20
2	3	2	-2	4	-2	2	-1
-1	0	-2	-2	-3	-2	3	-11
-2	-4	-1	0	0	4	0	6
-1	-2	-1	-1	-5	7	-10	4
2	0	1	1	2	8	13	12
-1	-3	-4	-3	-2	-3	1	1
-4	-3	-2	-2	4	3	-5	-17
2	-1	0	0	-5	1	-2	7
-1	-1	0	0	-2	0	10	-4
4	4	0	1	6	2	9	7
-1	-2	-1	-1	9	0	6	0
0	1	-2	-1	-2	-3	-5	-2
2	0	1	1	-1	3	-5	-8
-3	-6	-3	-3	-10	-2	3	2
1	-2	-4	-1	4	0	7	6
-1	-1	-1	-2	-8	-3	-28	-26
2	0	1	-2	-6	-1	2	9
-1	2	-1	1	3	2	-2	-3
-1	-2	-1	2	-3	-2	-9	-2
-3	-2	-3	-2	1	-2	-11	-12
-2	1	-1	-2	-11	-4	1	-7
1	0	-2	-2	-9	0	-7	-2
-4	-3	0	0	-5	0	-14	-4
0	-2	-2	0	-3	1	-10	2
3	4	-1	2	-5	-1	4	3
1	0	-1	-2	-5	1	4	5
-4	-6	-1	-2	1	1	5	-11
-1	-1	-2	2	7	-1	11	-3
1	-1	0	-1	-10	1	2	5
4	9	4	1	0	2	-3	5
-1	1	-2	0	2	0	-12	-2
1	-3	-3	-6	-14	-2	-4	2
-1	-4	-3	-2	12	-1	-2	-1
-1	2	3	3	1	7	1	0
0	0	-2	-1	0	-2	-11	2
-1	0	0	-1	-9	-6	-15	0
0	1	-1	0	-5	-2	-14	-3
-1	-2	-2	-4	-4	2	0	4
-1	-2	-2	-4	-4	2	0	4
0	-2	1	0	-2	-5	-10	-8
-1	0	-2	0	9	-4	-7	2
-1	0	-2	0	9	-4	-7	2
-2	-2	-3	-4	-3	0	-11	-13
-3	-2	-2	-4	-14	-3	-11	-4
0	4	3	2	-7	5	4	3
0	4	3	2	-7	5	4	3
-1	-2	-3	0	21	1	15	-2
-1	-2	-3	0	21	1	15	-2
-2	-1	0	-1	2	-4	-2	0
-2	-1	0	-1	2	-4	-2	0
3	1	-1	2	-3	0	-1	3
3	1	-1	2	-3	0	-1	3
0	-1	0	-2	-3	0	3	0
0	-1	0	-2	-3	0	3	0
-1	-1	0	0	2	2	-6	-4
-2	-2	-2	-1	-9	11	-4	1
-2	-2	-2	-1	-9	11	-4	1
-1	-2	-1	-2	4	-10	-14	-3
-5	-3	-1	-4	-3	-10	-8	-7
0	1	1	-2	2	-4	3	0
-4	-4	-1	-4	-6	10	-1	0
-4	-4	-1	-4	-6	10	-1	0
1	1	1	4	5	-5	-4	1
-1	1	0	-1	9	1	9	3
-4	-1	-2	-2	-14	0	-6	-1
-3	-3	0	2	2	-3	0	0
-3	-1	2	2	13	5	14	-2
1	1	-3	-3	-13	-10	-12	0
0	0	1	-2	3	-2	-2	-3
0	-3	-1	-1	-10	0	-2	3
0	-3	-1	-1	-10	0	-2	3
-6	0	0	-1	0	-2	-2	1
9	-1	-1	-2	-13	1	-9	0
9	-1	-1	-2	-13	1	-9	0
-2	0	1	2	5	3	2	-2
-2	-2	-2	-3	-17	-6	-7	5
-1	4	0	4	-1	6	5	2
-1	4	0	4	-1	6	5	2
-2	-3	-2	1	-7	-1	2	2
0	0	0	-2	-1	1	-5	-2
2	2	1	1	-4	1	-5	1
-1	-1	-2	-2	13	-10	15	-2
-3	-4	-3	-1	-11	-7	-9	-5
1	1	-1	-1	1	-1	-7	-4
0	-2	-2	-1	-5	2	-1	2
-1	0	2	3	6	5	-1	1
-1	0	2	3	6	5	-1	1
-1	-1	2	-2	-1	-1	8	0
-2	-1	0	-2	-10	4	-8	-1
-1	0	-1	2	9	-3	7	10
0	0	1	2	7	3	-1	-1
-1	0	-1	-1	-18	-2	-13	-6
-3	-4	-2	-1	-2	-3	-4	-3
-4	-2	-3	-2	2	2	5	-1
0	-1	-2	-1	4	-3	11	-1
0	-2	-2	1	-2	3	-1	2
0	-1	-4	-6	-7	-2	-6	-9
-1	0	0	0	-6	8	-4	-1
2	3	2	5	3	1	-5	4
-2	-1	-1	1	0	1	-1	-2
2	3	2	3	0	-2	-20	-7
-2	-2	0	0	-2	-3	-1	-1
1	1	-2	-4	-2	1	5	0
1	-2	-1	2	1	-3	-5	0
1	-3	-3	-3	-1	-3	0	2
0	-1	-2	1	9	2	6	0
1	2	-1	1	0	-1	5	4
2	1	-3	-2	-5	-4	-1	7
-2	-2	-2	0	4	-3	4	-1
-1	0	1	1	5	1	0	-1
-1	3	1	1	2	-2	-5	-1
-2	-1	0	-5	-2	2	-1	-1
-1	-2	-1	1	-3	1	-5	2
1	0	0	-2	-7	-2	-1	0
-2	0	-2	0	0	-1	-8	-4
-4	-2	1	-1	2	2	-1	-8
1	0	-2	0	-3	2	0	3
-2	-3	-2	-5	-10	-4	-10	2
-2	-1	-1	1	-9	-7	-14	6
2	1	2	1	1	0	6	3
-1	-1	-3	-1	-6	3	4	-2
-5	-4	0	-1	-6	1	-2	-6
3	1	-1	-3	-14	-4	-1	-2
2	5	4	3	3	6	9	-3
8	8	1	2	-2	-4	4	14
-4	-5	1	-1	-4	5	12	15
-1	1	0	3	-5	-4	-8	-14
5	4	2	4	7	2	-1	16
-3	1	-1	0	-1	4	4	17
0	-1	-1	-3	-8	-4	-8	-12
2	2	1	-4	-10	-5	-8	1
-2	-5	-1	-3	-5	4	-5	1
-2	-1	1	0	2	-1	-1	-27
-3	-4	-2	-8	-7	-1	-11	-18
1	-2	-4	0	-6	-7	-2	-5
-1	1	2	6	8	5	-5	-4
-1	-1	-2	-3	-9	-2	-7	4
-2	-1	0	-2	-12	3	-1	19
-3	-2	-2	0	3	0	15	1
-3	0	0	-2	2	-3	-6	-15
0	-3	-2	-2	-2	0	1	2
0	-4	-1	3	2	-4	-3	2
-6	-6	-2	-4	-6	-1	-10	-13
-3	-1	-2	-4	-8	-2	-6	-1
0	0	0	3	6	1	-3	2
5	7	1	4	3	8	4	7
-1	-3	-3	-2	-3	1	-5	-6
1	1	0	-2	0	2	-2	1
-3	-2	-1	-3	2	-2	14	3
-4	-6	-5	-6	-3	-8	-7	-8
0	0	-2	-1	-3	-1	1	-3
0	-1	-3	-4	-7	1	6	0
-1	-2	-2	-1	1	0	3	10
-2	-2	-1	0	10	-3	9	2
-5	-3	3	-3	-2	-3	-18	-13
-1	-1	1	1	-7	1	-4	10
-1	0	0	3	-9	-6	-10	-12
2	3	-2	-4	-6	-5	-6	-9
-3	-2	-1	-1	4	1	9	-10
-2	-5	-4	-3	-7	-1	-15	-14
4	0	0	-1	-8	2	5	20
-2	2	-1	0	-7	3	-4	-11
-1	-2	0	-1	-4	-3	-9	9
8	10	2	2	-5	7	3	20
-1	-1	-1	-1	-1	3	0	9
-6	-4	-2	-3	-1	-2	-27	-26
-7	-3	-2	-2	3	-7	-6	-13
-7	-6	0	-4	-11	-7	-11	-9
3	0	2	3	7	8	12	12
-1	-1	1	-5	-4	-1	-17	9
-4	-4	-2	1	-5	-1	-8	-7
3	3	0	0	-1	-1	8	7
-5	-6	-1	-3	-9	-4	-2	-5
1	-1	-1	3	-7	-1	-4	-1
1	0	0	1	-5	-2	-3	-2
4	5	0	-5	-7	-1	-1	1
-1	0	0	1	-6	-2	-6	-8
-3	0	0	-3	-2	-8	-8	-8
-4	-6	-3	-4	-3	0	-2	-8
3	-3	-1	-1	-10	0	2	11
-1	0	-1	-1	-2	-4	-4	13
1	0	-2	0	-1	0	-8	2
-1	-2	-1	-3	10	5	6	-13
2	3	0	-2	-7	0	2	3
-1	0	-2	-2	-9	-6	-5	-7
1	4	1	2	-2	-1	1	14
0	2	2	1	-2	-2	0	-2
-5	-4	-2	0	1	1	-5	-3
0	-2	-3	-5	-9	-5	-5	-4
0	-1	0	-1	0	0	3	-4
0	1	0	0	-2	1	-2	2
-1	1	-1	-1	-7	-4	-4	-1
0	-1	-3	-3	-7	-1	3	-2
0	1	0	2	4	-1	0	2
-1	-1	0	3	18	3	12	-5
-1	-1	1	7	12	-1	6	-3
-3	-2	1	-1	-10	-7	-19	-4
0	1	0	-2	-7	-4	-7	2
-1	-1	-2	-3	-8	-3	-8	9
3	2	-2	0	-6	-1	-7	1
-2	0	0	0	8	0	8	5
-1	-1	0	-1	-3	0	-3	-1
-5	-5	-2	0	5	-2	-3	-17
3	0	-2	-2	-12	-2	-6	4
1	3	1	2	-6	2	-6	-3
5	2	0	-1	-10	-4	-1	11
-5	-3	1	0	-6	1	3	-8
2	1	0	1	-3	2	4	7
-4	-3	-4	-1	-2	2	-8	-17
0	-1	-1	-4	-7	-2	-8	-1
-2	-1	1	2	15	-2	3	-11
-3	1	2	2	16	5	7	-4
3	0	-2	1	2	2	-1	-1
1	3	2	1	-3	1	-4	1
-2	-3	-4	-5	-11	-4	-5	4
-3	-3	-2	-4	-11	-3	-6	-5
1	4	2	2	-8	1	-2	-2
-1	0	2	2	4	1	-2	-7
-2	0	-2	-1	-5	0	-3	-1
2	2	2	1	8	5	5	-2
1	-4	-4	-3	-5	-4	-5	-1
-2	-4	-3	-5	0	0	1	1
-3	-3	-2	1	11	1	8	-4
-2	-1	0	1	-8	-1	-5	-3
-2	-1	-1	0	0	-3	-16	-3
-3	-2	0	3	8	-3	5	-3
1	2	1	0	3	2	1	3
-2	-2	-1	-5	-9	-2	-5	-3
3	1	-1	-2	-7	-1	-4	-1
3	1	-1	-2	-7	-1	-4	-1
2	2	1	3	16	-1	8	-1
0	0	-2	-1	-5	-4	-2	1
0	0	-2	1	-5	-3	-30	-9
-2	-4	-2	-3	0	-3	-11	-2
-1	-1	-1	0	4	1	7	7
-1	1	3	3	1	5	6	-2
-4	-3	-2	-1	4	0	-13	-9
-2	0	-2	-2	0	0	7	2
-2	1	0	1	11	2	11	0
-1	0	0	0	13	2	6	0
-2	-1	-1	-4	-10	-1	-2	-5
0	-1	-1	1	-8	-4	-7	1
0	-1	0	-3	-6	5	1	-2
0	0	-1	5	-4	2	-2	4
1	1	-1	-1	-7	2	-3	1
-2	-2	0	0	-7	-2	-24	-6
-1	0	-2	0	-3	-3	1	-1
-1	-2	-1	3	-2	2	2	-2
0	2	0	-2	-5	-3	-6	2
-2	1	2	0	10	2	4	-1
0	-1	-1	0	-13	-7	-7	2
2	-1	-2	-2	-8	-2	1	2
1	1	0	0	3	-3	1	1
3	-2	-5	-2	-3	-2	-5	4
1	-1	0	-1	-8	-2	-5	3
2	1	1	0	-6	-2	2	1
0	-1	-2	0	1	2	-5	0
-3	0	-2	0	-1	-3	4	-4
2	0	1	2	-7	2	-5	3
-2	-2	-2	-1	-1	-2	-4	-3
-2	-3	-4	-3	-5	0	7	-4
-2	-1	0	-1	2	-4	-4	-2
0	-1	0	-3	4	0	9	3
1	-2	1	-3	-10	-5	-3	-2
-4	0	-1	3	3	1	0	-2
-1	-3	-2	-1	-6	0	1	-3
2	0	0	-6	-10	-1	-6	-1
-1	1	2	-1	-2	-2	-5	-1
-2	0	0	0	-4	1	-6	-2
0	-2	0	-2	-2	-6	-8	-1
-1	-1	-2	-1	5	1	2	-3
0	-1	1	-3	3	5	1	1
0	-1	-1	-1	5	-3	13	1
0	1	1	1	7	8	5	-2
-1	-1	-2	-2	-13	-6	-23	-7
2	0	-3	-1	-4	-1	-6	0
0	0	3	2	2	3	-7	5
-1	-2	-1	2	8	-4	-3	-6
-1	-2	-1	2	8	-4	-3	-6
-4	-2	-5	-1	11	-4	3	-7
-2	-1	-2	-5	-15	-9	-26	-7
-2	-3	0	0	20	0	8	-3
-1	-2	0	1	-9	0	-8	1
-3	1	-1	-5	-26	-3	-18	-6
0	-1	-2	1	-11	0	-13	-2
0	2	1	3	20	10	5	-1
0	-1	-2	-2	-3	-2	-1	1
0	-2	-1	2	18	-3	18	2
0	1	0	-1	1	5	0	1
1	2	1	-3	-9	1	7	6
-1	1	1	1	-10	-1	-5	5
-1	1	1	0	-7	1	-6	1
-1	-2	1	-3	-6	1	-1	-4
-1	-2	1	-3	-6	1	-1	-4
0	-3	-2	-4	-8	-6	5	2
0	1	0	-4	-9	-4	-6	3
0	1	0	-4	-9	-4	-6	3
1	0	-4	-2	-16	3	10	4
1	0	-4	0	18	-4	16	2
0	-1	0	4	2	-2	5	1
0	-1	-1	-2	-5	-6	-2	1
-2	1	-1	-2	2	-1	-3	-3
-2	1	-1	-2	2	-1	-3	-3
-1	0	1	1	-2	1	4	2
0	2	1	0	-15	0	-13	-1
0	2	1	0	-15	0	-13	-1
0	0	0	0	11	4	8	-1
-3	-2	-1	-1	5	-1	16	0
1	2	1	5	-6	-14	-2	5
1	0	-3	-1	10	1	2	1
0	-2	0	-3	-4	1	-5	3
0	-2	0	-3	-4	1	-5	3
0	-2	0	-3	-4	1	-5	3
0	0	-1	4	-4	0	-5	1
-2	0	0	-2	-4	1	-1	-2
0	-1	-1	-1	-7	2	2	5
0	-1	-1	-1	-7	2	2	5
0	1	1	1	7	8	-3	1
1	-3	-1	-1	12	1	13	1
0	1	0	2	-5	3	-6	-1
0	0	1	2	0	5	1	3
-3	0	0	0	2	4	4	0
0	-2	-2	-2	-6	-5	-10	-2
-2	-1	-1	0	-4	-1	-4	1
