# Supplementary material for: Flexible Virtual Reality System for Neurorehabilitation and Quality of Life Improvement
Source: Sensors (Basel). 2020 Oct 23;20(21):6045. doi: 10.3390/s20216045 (PMC7672612; doi:10.3390/s20216045)
Supplement: Supplementary file 1 [file sensors-20-06045-s001.zip › S4_EMG/User6/AbductieUmar.txt.meta]

fileFormatVersion: 2
guid: edc97a1b4a9762a48826e1a2587c73b7
TextScriptImporter:
  externalObjects: {}
  userData: 
  assetBundleName: 
  assetBundleVariant: 
