# Supplementary material for: Flexible Virtual Reality System for Neurorehabilitation and Quality of Life Improvement
Source: Sensors (Basel). 2020 Oct 23;20(21):6045. doi: 10.3390/s20216045 (PMC7672612; doi:10.3390/s20216045)
Supplement: Supplementary file 1 [file sensors-20-06045-s001.zip › S4_EMG/User6/BallDirectingGame1.txt]

0	0	0	0	0	0	0	0
0	0	0	0	0	0	0	0
-7	2	-1	0	0	-3	-40	-5
4	0	0	1	-4	-5	-41	-1
5	7	2	2	-1	-3	-46	0
4	4	3	1	1	1	16	-5
4	4	3	1	1	1	16	-5
-2	3	1	2	-5	-6	-54	-5
3	4	6	6	4	2	-16	-14
-5	-2	-3	-6	0	-2	5	-5
-4	-1	-2	-2	-2	-2	-15	-3
-4	-1	-2	-2	-2	-2	-15	-3
1	1	-1	-2	1	2	11	15
1	1	-1	-2	1	2	11	15
-3	-1	1	0	-3	-2	-22	-1
-3	-1	1	0	-3	-2	-22	-1
-2	-1	-1	-2	-3	-1	-2	-3
-2	-1	-1	-2	-3	-1	-2	-3
-1	0	-1	1	-1	-2	-30	1
-1	0	-1	1	-1	-2	-30	1
-1	0	-1	1	-1	-2	-30	1
1	0	0	2	-2	-2	-14	5
1	0	0	2	-2	-2	-14	5
-3	-1	0	-1	-1	-1	-11	-9
-3	-1	0	-1	-1	-1	-11	-9
-3	-1	0	-1	-1	-1	-11	-9
-3	-1	0	-1	-1	-1	-11	-9
-3	-1	0	-1	-1	-1	-11	-9
4	2	1	5	2	2	12	-5
4	2	1	5	2	2	12	-5
36	11	4	4	15	31	6	48
7	2	-1	-3	-7	-13	-32	-10
-1	-3	-4	-4	-3	2	6	21
-5	-2	0	2	4	-1	33	-7
2	4	-1	-1	5	4	6	17
3	-2	-4	-1	-2	0	-3	7
-3	-4	-2	2	-2	-2	-30	-11
-2	1	-1	0	-4	-5	-35	-6
3	1	1	0	-2	0	-4	9
-7	-3	2	2	-2	0	-28	2
10	-3	-1	1	-2	-3	-9	5
3	-1	0	-2	1	2	14	0
4	-1	-1	0	-3	-1	-9	-1
2	-1	-3	0	-1	1	3	3
2	-1	-3	0	-1	1	3	3
6	1	-2	-1	-5	-5	-27	-2
6	1	-2	-1	-5	-5	-27	-2
3	-1	1	1	-1	-5	-36	-6
3	-1	1	1	-1	-5	-36	-6
-2	-1	0	1	-1	-1	-10	-4
7	4	-1	1	2	2	25	4
0	-1	1	-1	-2	0	-5	2
0	-5	-4	-1	-2	-4	-25	-10
-2	2	1	-1	-4	-4	-28	-4
-2	1	-1	-1	-5	-2	-24	-2
-7	-4	3	2	-4	-1	-40	-1
2	-2	-4	-1	4	2	53	2
-3	-6	-2	0	-4	-2	-17	5
2	3	0	1	-4	-3	-19	1
2	2	0	1	-2	-1	-22	3
-6	4	-1	-3	3	3	36	-8
-3	-7	-2	-3	-2	-2	-15	0
-2	0	-2	-2	-4	-4	-35	-3
-5	0	0	1	-2	-2	-21	-4
0	-1	-1	0	0	1	7	-1
-5	-5	-2	0	-1	-2	7	1
-3	-3	-2	0	-2	-2	-10	0
1	2	-1	-1	1	0	15	2
-5	-1	1	0	-1	1	2	-7
4	3	-1	-1	1	1	-6	-2
2	0	0	-1	-3	-1	-24	5
-2	1	0	-1	3	1	19	2
0	-3	1	0	-2	-2	-17	4
-5	-2	-2	-3	0	-1	9	-1
-5	-2	-2	-3	0	-1	9	-1
-5	-2	-2	-3	0	-1	9	-1
-5	-2	-2	-3	0	-1	9	-1
-1	-3	-2	-2	-3	-1	1	1
0	2	2	1	-2	-3	-17	-1
4	1	1	2	-3	-3	-25	2
4	1	1	2	-3	-3	-25	2
-2	-2	-1	0	-2	-2	-10	-2
-2	-2	-1	0	-2	-2	-10	-2
5	4	-1	0	1	2	8	-6
5	4	-1	0	1	2	8	-6
-2	-6	-3	-3	2	1	24	2
-2	-6	-3	-3	2	1	24	2
-2	-6	-3	-3	2	1	24	2
-2	-6	-3	-3	2	1	24	2
-2	-6	-3	-3	2	1	24	2
-2	-6	-3	-3	2	1	24	2
-2	-6	-3	-3	2	1	24	2
-2	-6	-3	-3	2	1	24	2
2	5	1	0	0	0	7	0
2	5	1	0	0	0	7	0
-2	-4	-3	-2	-1	0	-2	2
1	-3	-4	-3	-1	0	23	-2
1	-3	-3	-4	-4	-3	-24	1
-7	-2	-2	-1	-6	-6	-32	-5
1	-5	-2	2	-3	-1	-17	-4
-6	-3	1	0	1	0	-10	-9
6	12	5	3	0	0	-10	-8
22	-7	0	6	1	0	8	12
-13	1	-2	-4	1	1	17	-8
-13	-3	-3	-2	-1	-3	-10	3
-6	-1	2	7	-3	-5	-29	-34
7	-3	-8	-5	-2	-2	-10	-4
1	-5	-5	-1	-1	-3	-6	-2
0	1	-2	-2	-1	-5	-5	1
19	-5	-2	-1	-4	-3	-14	10
-6	-2	-1	-4	-3	-2	-5	9
4	1	2	3	-2	-2	-12	-1
-2	-2	1	1	0	1	-3	12
-1	-2	-2	0	-1	-2	-15	-2
-8	-4	-1	-1	-1	-2	-16	-6
-3	-1	-1	-4	1	1	38	20
4	1	1	1	4	9	-7	2
-8	-2	-3	-2	-1	0	-3	-8
10	12	9	7	6	9	22	7
20	10	9	4	-1	1	-13	-7
0	-1	0	1	-2	-3	-10	-7
10	4	3	0	-4	0	-1	64
10	4	3	0	-4	0	-1	64
2	-2	-2	0	2	2	31	-2
2	-9	-1	-3	-4	-3	-19	13
-7	-3	2	0	-2	-1	-15	-4
7	9	6	5	1	1	-11	7
4	3	-2	-4	0	-3	-17	-2
3	11	14	5	-2	-1	-11	-5
-5	-1	-3	-8	-10	-11	-15	-6
-2	-1	-8	-7	-4	-3	-14	-8
-6	4	4	4	-2	1	-12	0
1	-2	-2	2	1	3	-8	8
-7	-8	-6	-1	-5	-5	-24	-8
0	-1	3	1	4	6	-9	1
-2	-3	1	-1	-4	-4	-16	-1
3	5	3	-2	3	-9	-2	-1
6	2	3	2	0	-2	-6	3
3	3	4	1	-3	-1	-7	4
1	3	2	2	0	-1	7	2
-4	-2	-1	-1	2	1	25	4
-9	-2	0	0	0	3	9	-12
-12	-6	-4	-3	-4	-3	16	-7
-8	-3	-4	-1	-2	2	0	-10
11	4	-6	-7	-3	4	44	33
3	3	4	8	0	7	-11	-17
11	0	-2	1	-4	0	-21	6
-3	-1	-1	-3	-3	-4	-20	-9
11	8	-1	-3	1	4	8	27
-4	1	-2	-1	-2	-2	-15	-8
-5	-8	-4	-3	1	-2	22	-15
-1	-6	1	4	1	-4	-15	15
6	-1	2	-1	-4	-3	-21	6
-11	0	-1	-1	-2	-2	-13	-16
4	-3	-1	0	4	4	33	4
15	-1	-3	-2	1	3	34	-4
8	9	5	4	-3	-3	-21	6
-8	-8	-3	-2	-3	1	-5	-1
-1	7	5	2	-3	-2	-24	1
-12	-10	-5	-2	-3	-1	-16	-14
-11	-1	2	0	-4	-4	-27	-3
2	1	3	2	3	3	-11	4
1	-1	-2	-2	1	1	1	-12
2	7	2	0	-2	-2	-7	2
2	0	-3	-2	-2	-1	-31	6
-8	-4	-1	-1	-2	0	9	1
-1	-5	-2	2	0	2	-4	5
-4	-1	-1	-1	0	4	7	-15
-2	2	3	1	-5	-7	-10	-20
-15	-13	-6	-3	0	-6	-27	-29
11	6	1	1	-3	-1	18	9
6	12	6	4	3	3	-1	17
1	-5	-3	-1	-3	-5	-22	18
-2	0	-3	-1	-9	-8	-17	14
7	-1	0	-1	-5	-3	-27	-12
12	-3	8	6	-15	-13	-21	-8
-3	-6	-4	-3	1	-1	35	8
-3	-8	-1	4	-4	-7	-13	5
2	4	3	1	1	3	-26	-1
2	4	3	1	1	3	-26	-1
17	-2	-2	1	-5	-3	-21	17
-16	-6	-2	0	-2	-1	-19	-17
4	1	-2	-2	0	7	-1	8
-11	6	7	3	-7	-12	-14	-17
-14	-3	0	1	4	5	3	-5
-14	-8	-4	-3	-3	-3	-27	-53
11	7	2	-1	0	2	19	12
2	-4	-5	-2	2	-1	-7	4
-12	-8	-6	-4	0	-5	-2	2
-12	-8	-6	-4	0	-5	-2	2
-2	-8	-3	-3	7	9	39	-8
1	0	1	4	-2	2	-27	11
2	17	3	-4	-1	1	14	28
12	1	0	1	0	-2	11	14
5	-2	-2	-1	0	0	10	24
-12	-2	0	-2	-2	-5	10	-32
2	-4	-2	-1	-1	0	-9	4
5	-7	-5	-2	-1	1	17	11
-6	-6	-7	-5	-1	-3	1	7
-7	-1	-1	0	1	3	-2	7
-6	1	-1	-2	3	4	9	-40
13	-4	-2	-2	-2	-1	-1	32
1	-2	-1	0	2	1	11	-3
-9	-4	-5	-3	2	4	14	10
5	-8	-5	-5	1	-3	-18	-5
-8	3	4	1	0	5	8	-10
42	12	1	2	-3	-5	28	50
13	-3	0	5	6	-1	2	14
-16	-7	-1	-3	9	4	-1	-9
-38	-21	-12	-6	-14	-16	-34	-64
-25	-8	-1	0	-4	3	6	1
-6	0	-1	2	3	-1	-1	-29
11	8	0	0	-8	-3	-28	-7
11	8	0	0	-8	-3	-28	-7
6	1	1	0	4	1	-9	3
-4	5	0	1	-5	-4	-7	-41
7	3	4	-3	2	1	11	36
-23	-12	-1	-3	-2	0	-35	-26
-7	2	1	0	1	4	22	-2
-5	-4	-2	-2	-3	-1	-26	-8
-5	-4	-2	-2	-3	-1	-26	-8
20	16	0	4	-5	-11	-25	36
-11	1	1	-1	-6	-7	-37	-9
11	-9	-4	1	-2	-4	50	-25
-14	-9	-2	1	1	5	-10	-18
50	20	10	4	4	6	56	67
-29	-17	-6	-3	0	6	-16	-20
-6	-14	-6	-4	-1	-4	-19	5
-9	-12	-11	-8	2	-3	45	5
-1	-10	-8	-4	3	3	6	41
6	6	7	6	2	4	7	-9
-11	-7	-4	-2	-3	-5	-8	-15
17	8	11	5	1	4	-11	30
-3	-8	-6	-2	-4	-5	-3	-14
6	3	-1	1	-3	-3	-1	16
-4	-4	-1	-1	-1	0	-3	-8
3	3	0	0	-5	-4	-15	4
-8	-7	-2	-3	-1	1	2	-9
-13	-5	-4	-2	-1	-1	10	-23
-1	1	1	1	1	1	9	-2
-7	-6	-2	0	-3	-4	-13	-12
-5	-3	-1	1	-1	-2	-19	6
11	-8	-6	-4	-1	-5	4	25
-8	-14	-4	-2	-4	-1	-10	-7
11	9	4	2	4	2	30	4
-1	-2	-3	-4	0	16	13	14
-10	3	-1	-1	3	8	-11	-16
-10	0	1	0	-2	-5	-5	-6
-2	7	1	1	1	-5	5	-4
-4	-12	-9	-5	0	0	-3	-12
-13	-5	-1	0	-2	2	-5	0
-4	0	2	2	-7	-7	-15	-8
-25	-15	0	2	-3	-5	-19	-45
2	-3	-2	4	-4	-5	-28	14
-2	0	-7	-6	-9	-11	-36	-20
-2	0	-7	-6	-9	-11	-36	-20
11	5	-2	-1	3	19	42	24
1	5	-3	0	2	-4	-11	-8
6	-4	0	1	0	-5	-10	0
-7	2	1	0	7	-1	15	-1
-9	-14	-3	1	-3	0	-11	2
-28	-8	-2	1	5	9	-19	-24
-2	-4	-8	-7	-1	6	-4	30
5	2	-4	1	3	-10	38	-7
-5	1	1	-3	0	-1	-1	21
-8	4	0	1	-2	5	-10	-17
-11	-6	-3	-1	-6	-16	-26	-16
-5	-4	-2	-1	2	12	1	-6
-4	3	3	0	0	-15	-3	-14
16	-3	-1	1	-2	1	-17	51
-5	-3	-5	-4	6	-1	53	12
-9	-11	-3	0	-3	-6	-20	-6
-4	6	1	0	-4	0	-19	-13
13	-5	0	2	-3	-4	-9	8
-13	-9	-4	-4	-1	4	-21	-4
-31	-5	0	-2	-3	-7	-22	-59
5	3	-3	-2	-3	-5	-4	27
13	-1	2	1	2	-3	1	20
-5	-6	-5	-5	-5	3	-14	4
-5	-3	1	2	-4	-15	-20	-52
0	-5	1	2	-1	0	-3	-26
2	-6	0	1	-4	-8	-10	5
-14	-10	-7	-6	-8	-9	-20	-22
9	0	2	2	5	4	-6	16
6	6	2	2	-1	-1	-10	-11
0	5	0	0	1	5	8	38
-20	-6	-1	2	2	-4	-25	3
-4	18	-1	-8	-5	0	9	3
9	0	6	-2	-8	-3	8	55
28	20	11	10	2	-4	8	59
-12	-6	-2	-4	-13	-2	-26	-31
6	-3	0	3	3	-1	-17	-1
9	1	0	1	2	1	-2	-14
11	11	3	4	2	-1	-13	31
-9	-6	-4	-5	-1	-2	15	-3
-14	-4	-4	0	1	1	-1	-20
-7	-14	-4	-1	-7	-4	-12	12
9	-5	-3	-2	-8	-9	-14	1
-2	7	3	-1	-1	0	-14	-5
22	3	0	1	-2	-1	-10	-19
-16	6	0	-3	1	1	-4	-12
-6	-13	1	0	1	3	-28	-19
-5	2	1	-4	-1	1	-11	-8
-5	2	1	-4	-1	1	-11	-8
2	14	5	2	1	1	-27	16
15	7	1	1	1	0	27	-3
4	-9	-4	2	-3	-6	-11	37
-4	-15	-8	-3	1	-2	-21	20
-10	0	0	-4	-4	-3	-22	-20
2	4	1	1	-2	1	-21	0
1	9	5	3	-5	-1	-20	-42
-10	-15	-3	-4	-8	-3	-11	-2
-20	-19	-7	-2	3	-1	-3	-2
-17	-3	-1	-2	-5	-3	-34	-2
7	16	10	6	6	2	48	20
-7	1	-3	-4	-8	-6	-39	-13
-11	-9	-1	1	-1	-2	-14	-26
-1	-8	-5	-3	-2	-5	-10	27
-1	-8	-5	-3	-2	-5	-10	27
0	4	-1	-6	-5	-3	-22	14
9	8	6	6	2	5	-30	8
3	-4	-3	-3	-5	-3	-28	14
-13	0	-1	-2	-1	-2	-14	-28
12	-13	-3	1	-4	-3	-18	4
-21	-15	-8	-4	-4	-4	-5	3
15	4	1	5	-5	-1	-6	21
-2	9	5	3	-3	-4	-22	-12
-11	-1	-2	-3	-3	-2	-26	11
-6	-8	-6	-3	0	-2	-10	-6
-3	4	2	0	2	0	-8	7
-5	-7	-10	-5	-3	-5	-25	-31
-8	-6	-4	-5	-1	1	15	-21
7	-2	3	-2	0	-5	-23	-21
-18	-11	-10	-7	0	3	-4	9
9	10	5	1	2	1	-12	-5
25	-3	-4	-3	1	1	-18	-2
-4	-11	-7	-1	2	0	-5	7
-1	3	3	3	3	6	21	18
8	5	3	3	-10	-9	3	9
8	5	3	3	-10	-9	3	9
-9	-1	2	-1	-1	-3	-8	-39
-9	-7	-2	-1	-1	-3	-1	-14
-10	4	3	2	-1	-3	-11	-17
-5	-9	-8	-3	-5	-5	-15	4
9	8	5	2	3	3	-1	12
-23	-17	-11	-5	0	0	-15	-9
-9	-12	-9	-3	-3	-2	-26	-7
8	-11	-6	-5	-1	-1	-6	18
16	7	2	0	1	1	32	0
-9	-15	-5	-3	-4	-5	-23	4
-3	-12	-3	-1	-4	-1	-7	-4
-21	-4	-1	-6	-3	-1	14	-9
-10	-15	-9	-5	1	1	1	2
27	10	4	9	-1	1	2	36
27	10	4	9	-1	1	2	36
7	9	1	-4	2	5	-6	-27
-7	1	-1	0	7	1	-10	-21
-1	4	2	-1	2	1	28	1
-2	-1	2	-1	-3	-6	-32	2
-7	4	-3	-3	-6	-2	-10	7
24	9	3	3	-5	-1	-10	8
-6	-6	0	3	-1	-1	-6	16
-13	8	5	2	0	-3	-15	-18
10	-11	-2	-3	-4	-6	-1	11
-3	-8	-14	0	4	16	6	2
-3	-8	-14	0	4	16	6	2
-3	3	3	-2	2	-2	-10	-14
-10	29	11	2	3	-2	-9	4
58	65	33	25	15	19	4	35
-41	-4	5	-5	-6	-4	-8	-18
11	-25	-10	0	2	-13	-16	-2
-16	-24	-5	-7	-5	-1	-8	-5
-16	-24	-5	-7	-5	-1	-8	-5
13	-22	-13	-4	-12	-11	29	18
6	-6	6	2	-2	-5	-21	-6
-6	34	9	2	10	1	-7	3
-6	3	-4	-1	4	1	-13	3
-22	-42	-17	-7	12	3	-11	-23
-33	-24	-14	-10	-13	-7	-54	-18
-7	-2	-7	2	14	5	-13	-5
9	17	3	-2	-4	-2	4	19
0	-1	3	2	4	1	15	24
29	6	10	6	-2	-2	-22	16
10	12	3	-2	0	-1	24	11
-4	-4	2	-1	-2	-3	6	5
-11	-5	-1	0	0	-1	-13	-1
3	4	0	-3	-2	-10	-32	-36
-7	-7	-3	-2	-2	-4	-12	-26
-3	7	8	7	1	8	9	10
2	-4	-3	-2	1	3	3	4
-10	-7	-4	-6	-5	-4	-34	-18
7	-13	1	1	-1	-6	-8	9
-35	-3	-3	-3	-1	-1	-7	-23
19	15	8	-3	-13	-6	43	7
14	-11	-3	5	-3	-3	5	2
-5	10	4	4	-3	-1	-8	-33
7	2	0	-2	-2	0	-6	17
7	-3	-2	0	-5	-4	-12	27
9	0	-3	-4	-5	-5	-12	11
-6	-3	-7	-6	-4	-5	-16	-11
-21	-16	-4	-3	-3	-2	-6	-2
7	5	2	2	0	0	-13	16
-6	1	-1	-1	-3	-4	-26	1
9	13	5	2	-1	2	-3	1
2	3	-2	-2	1	1	-1	11
-7	0	1	0	-1	-1	-5	15
-9	-6	-1	0	0	-1	-14	-2
-4	-4	-4	-2	-2	-2	-6	13
0	9	-1	-3	-3	0	-3	-2
6	-7	-3	-2	-4	-2	-16	31
0	-1	-4	-1	4	4	5	2
6	0	1	1	-1	-4	-9	20
14	8	5	2	-2	1	-2	16
-11	-6	-1	-1	-2	-7	-26	-18
-14	-8	-5	-4	-1	0	-5	-28
14	4	0	2	-1	0	-7	-5
-5	-5	1	-1	-3	0	2	7
-3	-5	-4	-2	0	1	-1	14
3	4	1	0	-1	-1	-11	-4
4	-1	0	-1	-1	-4	-7	-16
0	3	1	0	0	1	-2	10
-3	-6	-4	-3	-2	-3	-2	-22
-2	-4	2	2	-2	-1	-17	-4
-7	5	1	0	-1	-2	-10	-13
-12	-7	-2	-3	0	-2	-11	-21
15	5	2	4	-1	-3	-11	14
-10	-2	0	-3	-2	2	9	0
11	-1	-3	0	-3	-3	-3	4
11	-1	-3	0	-3	-3	-3	4
5	0	0	2	-3	-2	-14	1
15	5	2	-2	-2	0	6	17
4	-1	-1	1	-2	-4	-21	-19
4	-1	-1	1	-2	-4	-21	-19
1	-5	0	4	1	-1	22	-4
0	-8	-2	-2	0	-1	-9	16
0	-8	-2	-2	0	-1	-9	16
1	-7	1	2	-1	0	-6	6
-5	4	0	-3	1	5	20	6
-10	-5	-2	-1	-2	-4	-24	-13
0	-2	-3	-3	-1	1	-9	3
-3	-8	-1	0	-2	-5	-26	-35
6	4	-3	-4	1	3	33	25
0	10	5	1	-2	-2	-22	-11
-4	3	2	-1	-3	-6	-23	-33
-3	-1	-1	-1	0	-1	-4	17
-14	6	2	0	-1	1	-8	12
-14	6	2	0	-1	1	-8	12
-10	-3	-3	-3	-2	0	-17	-22
-1	-5	-1	1	0	-2	13	-1
10	-7	2	3	-1	-6	-14	7
10	-7	2	3	-1	-6	-14	7
9	-1	1	1	-2	0	-10	0
1	-8	-2	1	1	0	16	-4
4	-10	-2	-3	-3	-4	-23	0
-1	-7	-5	-6	-4	-2	-11	0
-3	8	1	-1	3	5	-8	-7
-1	1	0	0	2	1	39	-16
6	2	-1	-1	0	2	-1	15
6	2	-1	-1	0	2	-1	15
-3	-6	-3	0	-5	-6	-25	-16
-10	-5	-3	-2	-3	-3	-3	5
0	6	5	5	4	3	-7	2
0	6	5	5	4	3	-7	2
-10	-6	-3	-5	-3	-3	-1	-17
1	1	0	1	3	4	13	16
1	1	0	1	3	4	13	16
-7	-1	1	-1	-3	-2	-19	-1
-7	-1	1	-1	-3	-2	-19	-1
-7	-1	1	-1	-3	-2	-19	-1
9	-1	-2	1	4	3	18	11
1	1	2	2	-1	-1	-26	2
-7	-4	-1	-3	-4	-1	-3	-3
-10	-3	-3	-2	-3	-2	-7	-6
-2	4	0	0	-1	-3	8	-1
3	2	0	1	-3	-1	-8	-1
0	-1	2	0	2	0	-3	-3
1	-3	-4	-5	-5	-6	4	3
1	-3	-4	-5	-5	-6	4	3
2	1	-3	-1	2	1	33	2
8	10	6	3	2	0	18	3
-7	-7	0	-1	1	0	-5	-1
0	2	-2	-3	1	-1	16	-2
3	4	1	1	3	-3	-13	-8
-4	-4	-3	-2	-3	0	6	-1
1	1	-1	-1	-2	-2	-4	-3
0	-7	-3	-1	-2	-2	-4	-2
-2	-1	-2	-1	1	2	7	0
3	3	1	-1	0	-3	-4	3
-3	-3	-4	-2	3	1	19	1
3	10	1	-1	-1	1	13	1
3	10	1	-1	-1	1	13	1
5	7	3	3	-1	-1	-11	-2
1	1	1	0	0	0	26	0
1	1	1	0	0	0	26	0
-1	2	-1	-2	-2	-3	-13	-4
-6	-4	-2	-1	0	1	11	-3
1	-12	-4	-2	-5	-3	-28	4
-3	-5	1	0	0	-2	8	-5
-3	-5	1	0	0	-2	8	-5
-6	6	2	-1	-1	-6	-29	-12
14	2	1	-1	-4	-3	28	43
-21	-3	-3	-1	-2	0	-7	-19
6	5	1	1	-1	0	1	-2
8	-4	-4	0	0	-4	7	-6
0	-5	-3	-3	0	3	7	19
-13	6	2	0	-2	1	-16	2
7	0	0	1	-3	-13	7	5
-10	-3	-5	-2	1	19	-2	4
5	0	1	0	1	-5	9	15
14	8	6	6	0	-5	9	-3
-8	13	8	4	0	-4	-3	-6
-15	-5	-4	-4	-2	-1	1	-5
-23	-5	-3	-5	2	1	9	-25
4	1	-2	-1	-3	-3	4	6
4	12	3	1	1	0	1	-4
4	12	3	1	1	0	1	-4
0	-2	-3	-2	0	1	17	8
-18	-14	-5	-4	1	0	6	-46
11	8	-1	-2	0	0	3	-3
-1	-2	-4	-2	-1	-2	-4	25
9	-4	0	0	4	-9	43	1
8	4	0	-1	0	9	5	11
-1	-7	-1	4	-3	0	-14	7
-2	-2	-2	-1	-1	-9	-10	-5
-13	-6	-1	-2	-2	-1	-17	-31
1	-6	-4	1	1	3	-7	4
11	11	4	4	-1	-6	-2	13
-8	-4	-2	-3	-1	4	10	-8
0	-4	1	-2	-1	1	-1	6
9	0	1	4	-2	-3	0	9
-3	-3	-2	-5	1	10	22	5
-5	4	-2	-4	1	8	21	-9
-11	-10	-2	-2	-2	-1	-6	-6
0	0	-1	-2	0	-4	11	-1
-9	-6	-5	-3	-2	-1	7	0
1	-7	-3	1	-2	-6	-22	-4
-3	-1	-1	0	-3	-3	-20	-4
-1	-6	-2	-1	-1	-4	-12	-18
1	2	0	0	1	-1	-2	-4
7	14	4	-1	-3	-1	-17	-1
-7	-1	-1	-2	-1	-2	-16	-6
14	-2	-1	1	0	0	2	12
-14	-7	0	-1	-1	0	-12	1
4	2	0	2	0	-2	-10	6
-9	11	3	-1	-1	0	-11	-11
-7	1	-3	-3	-1	3	1	-6
0	8	6	2	-3	-4	0	14
-7	-2	-1	0	-2	0	-9	5
2	-2	0	0	-1	0	-11	2
6	-1	0	0	-3	-5	-3	3
4	-7	-6	-3	0	-4	-8	2
-2	3	0	1	-1	-1	-14	-9
-17	0	1	-1	-1	0	0	-2
4	-2	3	1	-6	-8	-30	-14
0	-7	-2	2	-1	-4	4	-1
-7	2	3	2	2	3	0	-12
9	4	0	0	-2	-1	-25	1
3	1	-1	1	-1	-6	-11	7
1	8	0	0	1	9	1	-3
17	8	1	2	3	2	48	16
-9	-8	-10	-8	-1	1	-18	-11
-6	-12	-3	1	-3	-3	-14	2
-6	-12	-3	1	-3	-3	-14	2
-13	-5	-6	-3	5	6	26	-42
2	-2	0	0	-5	-4	-8	20
1	11	5	1	-1	0	-1	-4
-8	1	0	0	-2	-6	-17	-16
-10	-5	-2	1	3	5	-10	1
-17	-12	-3	-2	0	-1	-8	-35
0	-5	3	2	-2	-4	-8	9
-4	-7	-4	-2	-2	-3	-7	15
7	6	3	1	1	3	-3	0
7	4	2	2	1	1	6	19
11	3	0	-1	-5	-3	-1	11
-11	-1	-1	0	3	2	16	-26
1	9	4	2	0	-2	-27	6
-4	-2	1	1	3	2	10	-2
7	2	-1	2	-1	-2	-10	-4
-5	-4	-4	-4	-3	-4	-16	-6
1	2	1	-1	-3	-3	-25	15
-6	6	2	0	-1	-2	-16	-9
0	-5	0	1	-2	-3	-13	2
1	-3	-3	-2	-2	-5	-15	-2
2	-2	0	0	-1	-2	-9	0
-9	-6	0	2	1	1	-10	-7
-10	1	0	-3	-4	-6	-13	-47
0	-2	0	2	-2	-2	-11	7
12	5	0	-2	-4	-4	6	10
7	1	0	1	-1	4	-9	13
22	1	0	0	-2	-2	-19	22
-12	0	-2	-7	-5	-4	-8	17
4	3	4	6	0	-4	-18	-15
5	0	-2	-2	-1	3	7	24
-17	-7	-6	-5	-4	1	-3	-33
1	6	2	1	1	-5	-9	8
23	1	1	4	0	4	-6	-1
3	-4	0	2	-2	-4	-11	10
12	-2	0	-2	-4	-2	-6	40
-14	-7	0	-1	-1	-1	-15	-21
-4	0	2	-1	-2	-5	-30	-18
-15	-4	1	0	0	0	-23	6
-8	-1	-2	2	-2	-3	-16	-17
26	11	3	3	-2	-2	-14	38
22	12	0	0	0	-1	-20	9
-11	-8	-7	-1	-1	-2	-10	-8
20	2	4	5	2	5	-6	101
4	1	-1	-4	-2	-1	1	29
2	-10	-7	-2	-1	-6	-21	-25
-4	0	-4	-4	-4	1	-29	-23
-5	-7	-7	-4	3	7	-3	-6
-5	-7	-7	-4	3	7	-3	-6
-9	-3	-3	-3	4	5	41	9
-5	5	-2	-1	-5	-4	-36	-23
6	12	6	4	-6	-7	-21	-5
4	9	5	1	-1	-2	-27	-4
3	11	7	5	1	1	-16	-14
3	20	12	1	3	5	15	42
-7	-5	0	1	5	3	-4	-30
30	2	3	5	-12	-14	17	-14
-38	-15	-9	-6	2	4	-34	-29
-5	11	3	-3	-5	0	-23	41
5	-1	-5	-5	2	4	1	25
3	1	1	1	4	2	-12	24
-8	-11	-6	-6	4	3	-4	56
-2	-2	-8	-8	-6	-5	-11	-23
0	2	2	0	-5	-5	-20	22
-10	-7	1	1	-2	-4	-29	-26
13	-9	-3	5	-27	-21	-34	-43
7	11	4	2	2	3	-8	-40
7	11	4	2	2	3	-8	-40
-8	-1	-2	-1	3	1	29	27
-1	-5	1	1	-1	1	-12	17
-4	-26	-11	-3	-3	-3	-17	-27
-13	8	2	-4	-1	5	-28	5
7	2	-2	-2	3	4	-6	15
-13	-7	0	0	-2	-8	-26	-44
14	-9	1	4	0	-1	1	36
1	-4	-6	-3	0	-1	2	51
27	23	7	5	3	-3	-12	8
-21	-25	-12	-7	-1	-1	-20	-45
-14	-5	1	-3	-2	-3	-11	-5
2	-5	-4	-3	6	10	51	6
-1	7	5	1	-6	6	-14	9
6	5	2	1	3	-4	2	2
-3	5	2	0	-4	2	-31	-29
-13	-4	-3	-1	-1	-1	-28	-2
9	-1	-5	-1	-4	-8	-12	-2
-3	0	0	-1	0	-2	-15	12
-2	-2	3	0	-2	-8	-15	13
-9	-7	-6	-2	-1	-4	-13	-6
13	3	4	2	2	6	4	-3
-13	11	-2	-7	-6	-7	-29	14
-2	2	-1	-5	0	8	-8	1
-23	-56	-23	-8	6	6	18	-36
16	18	10	6	-6	-9	-15	26
-6	7	1	-5	0	1	32	-1
36	6	8	7	-2	-2	7	28
26	14	14	16	-5	-11	-42	-38
26	14	14	16	-5	-11	-42	-38
-8	-12	-19	-11	5	5	8	-50
12	8	6	3	-5	-6	-25	2
11	9	-5	-7	1	14	1	34
20	22	5	-1	-6	-9	-17	36
-15	-19	-7	-4	2	-1	0	21
-27	-1	-1	-1	-5	3	-34	-32
23	36	19	14	5	-1	6	-2
5	-15	-11	-7	-1	-1	-2	35
5	-15	-11	-7	-1	-1	-2	35
-3	-8	-5	-2	-13	-14	-52	-27
-14	-23	-6	1	-8	-7	-9	-35
-8	3	-4	-4	-4	-1	-27	-5
-2	5	7	2	3	-4	-45	-31
30	6	8	7	1	10	-17	20
30	6	8	7	1	10	-17	20
2	17	9	5	4	-1	21	-7
-8	2	7	8	-4	-10	-25	-7
-16	-10	-6	-5	-1	1	-18	-29
2	-7	1	3	-1	9	-50	-18
20	-12	1	5	4	0	10	40
-23	-22	-10	-7	3	-1	-35	8
21	17	2	4	3	-1	11	46
21	17	2	4	3	-1	11	46
1	-11	-6	-3	1	12	-26	15
2	10	6	-2	-7	-2	-39	7
7	17	7	5	-4	-1	10	26
-30	-26	-18	-12	-3	-12	-29	-16
-5	-14	-11	-11	0	-4	-23	36
1	22	6	-9	-9	-8	-24	8
18	-10	-4	4	3	-4	-5	40
-14	-2	1	19	19	16	-26	-29
-16	-12	-4	-12	-11	-18	-23	-42
-16	-2	2	-2	0	-4	-5	7
-14	-16	-11	-7	-10	-6	-26	-9
-3	14	11	3	-4	4	-17	8
-24	-12	-11	-5	0	-1	-39	-10
-1	8	14	7	-1	5	-12	36
2	16	4	0	2	2	38	-56
17	33	8	3	4	1	-19	-1
-12	15	12	5	-3	1	-26	-127
1	-5	-10	-10	-5	-40	-85	8
-19	4	15	14	-8	44	-14	-89
-50	-39	-9	7	2	14	-49	-14
19	-10	-22	-19	-16	-15	-31	-14
-15	10	-3	-7	-26	-16	-10	0
-13	-14	-34	-8	20	24	45	-66
11	2	7	1	0	-12	13	66
-16	-7	0	-4	-6	-9	-34	-3
-22	2	5	2	-3	6	-15	-49
18	-5	2	10	-2	-4	-12	39
23	8	8	-2	-10	-10	-15	27
4	-22	-6	-1	1	4	16	11
0	-5	-2	2	-1	-1	-10	0
17	30	15	8	0	-1	-2	-13
-12	-4	-11	-2	9	18	27	-14
-8	15	11	1	-4	-5	-17	-7
1	-2	-4	-6	-5	-9	-11	18
-31	-9	0	-4	-2	-2	-5	-9
13	-3	-3	-5	-4	-8	-5	40
20	11	6	5	2	-5	-16	-3
-8	-2	-2	-1	6	0	4	-16
13	5	1	1	-4	-4	-14	15
1	4	3	-1	-1	-3	-28	-22
9	-3	-3	0	2	-5	49	9
-12	-8	-2	0	-5	10	-19	-1
-4	6	4	1	-4	1	-16	7
6	-10	-3	-1	-4	-8	11	-1
-1	7	5	2	-1	-1	-10	6
-3	-5	-2	-2	-4	-4	-8	-4
-2	1	-3	-3	3	0	48	-4
6	10	6	4	2	5	-7	2
-7	-4	-4	-4	-4	-3	-18	1
-10	-3	-3	-2	-2	-3	11	1
10	8	0	-2	-2	-1	-8	-6
-5	-7	-5	-2	0	-4	-12	-34
10	0	-4	0	5	4	47	14
-6	-1	1	0	0	0	-19	-2
-6	-6	-5	-2	-5	-9	-23	2
26	15	4	0	-5	-10	-14	12
26	15	4	0	-5	-10	-14	12
-9	-10	-5	-5	-4	13	-25	-4
-1	-4	-1	2	-2	-5	-10	5
1	6	5	0	0	6	-9	-9
-5	-7	-3	-2	-2	0	-7	-2
1	-3	-2	-2	-2	-1	-2	7
1	-3	-2	-2	-2	-1	-2	7
-7	2	-1	-1	0	-1	-6	-2
-7	-1	-2	-2	-1	-3	-3	11
6	4	2	1	-4	-4	-22	10
4	3	0	2	-1	-2	0	-6
-12	-12	-5	-5	0	-1	3	-15
-19	-7	-6	-7	-2	-1	32	-7
-4	-10	-2	-1	-1	-1	5	5
3	-3	-3	0	1	2	-1	1
-5	-3	-2	0	-1	0	3	-2
2	2	0	0	0	0	4	-3
0	-1	-2	-2	-1	-1	-3	2
11	8	3	3	0	1	-8	10
0	-5	-3	-4	-2	-2	7	0
-5	3	2	0	-2	-1	-7	-4
-2	-3	-2	-3	0	-6	7	2
19	9	3	3	0	4	-1	8
-6	-6	-3	-2	-1	1	-2	-4
-4	-5	-2	-2	1	1	19	-2
-8	-4	1	0	0	1	-7	-3
-2	0	-4	-2	3	0	36	-8
-2	-3	-2	0	-2	-5	-8	0
1	2	1	0	0	-1	-17	0
0	1	0	-2	2	0	22	-1
2	-5	-2	2	-4	-3	-2	0
-2	-1	2	-3	1	-2	6	-1
5	1	3	2	1	1	-5	3
-2	1	1	-2	-4	-3	-22	-1
-10	-5	-4	1	1	-2	1	-6
1	0	-4	-2	4	3	36	3
-1	-3	-3	-3	-2	-1	6	-2
-3	3	0	-1	-1	2	9	-3
-2	-4	-1	-2	-1	-2	7	-1
5	5	1	0	0	-1	13	1
0	-5	-2	1	0	-1	0	-2
-9	-4	-3	-4	0	-2	10	-12
1	-3	-1	-2	0	2	8	2
-5	-6	-2	-3	1	0	-5	-5
-2	-3	-2	-1	0	0	5	-6
2	2	0	1	-1	-1	-11	5
-4	-8	-6	-1	-1	-1	-1	-3
-4	-8	-6	-1	-1	-1	-1	-3
4	4	-1	-2	3	0	25	0
1	-3	0	0	0	-1	-4	0
-3	3	2	2	-2	-1	-2	-4
1	2	0	-2	-1	-1	6	1
-3	-3	0	-2	-4	-1	-12	-3
-1	1	-1	-1	1	1	16	4
2	0	1	-1	2	0	1	1
0	1	0	0	-2	0	-5	0
-1	-9	-5	-3	3	0	29	-1
-3	-3	-1	1	-1	-1	-8	-1
-2	-1	-1	0	-1	-1	2	-1
6	6	4	2	-2	-3	-18	-1
-1	-2	-4	-2	0	0	5	-1
-3	2	-1	-3	-2	-2	-9	-1
2	1	-3	-2	3	2	30	0
-3	-2	-1	-1	1	1	3	1
0	0	1	-2	-4	-4	-18	-2
-1	-3	-1	-2	-1	-2	-9	-1
-4	0	0	0	-2	-2	-6	-3
-1	-2	-3	-2	-3	-3	-9	1
-2	-1	-3	-3	-3	-2	-17	-3
-1	-4	-1	2	-1	0	7	-2
-4	-3	-3	-1	0	-1	-11	-4
3	1	0	-1	-3	-4	-8	-1
-3	-1	-5	-2	1	0	2	0
3	-2	-2	-1	-3	-4	-6	0
-16	-7	-1	0	-3	-1	-20	-4
5	1	-5	-4	-4	-6	-4	3
8	-4	-1	5	-1	-1	-10	0
-5	3	4	2	-2	1	-10	-2
-3	-2	0	0	-4	-2	-8	2
3	-3	-5	-1	0	-6	-15	-4
-2	-4	-1	-3	-3	0	-7	-2
-5	0	3	3	2	4	3	2
-6	0	2	-2	-4	-2	-13	-2
5	3	0	-3	0	0	-3	2
1	-1	1	1	1	3	-2	2
1	-4	-5	-2	-4	-3	1	1
0	-4	0	1	-6	-4	-18	1
4	0	-1	0	3	2	13	3
-10	-1	0	1	0	3	-4	0
2	0	-2	-1	0	-3	-1	-1
-4	-5	-3	1	-2	-3	-4	-5
-5	1	-3	-5	-1	-3	-4	-3
-4	-4	0	-1	1	0	-7	-2
-5	-9	-4	0	2	3	8	3
-1	-1	1	1	-2	-1	-12	-2
2	5	0	-2	-1	-1	1	-1
-2	2	3	0	1	3	19	2
-3	-4	-3	-3	0	3	14	7
1	2	3	0	0	-2	-13	1
-4	-5	-3	-2	-3	-1	-11	-2
3	4	1	0	1	3	9	-3
-4	-3	-2	-1	-1	-1	-9	-1
2	4	1	1	-3	-2	-16	-1
-8	-2	-1	-3	-2	-1	-8	1
11	8	4	4	-1	-4	-22	-8
-10	-5	-2	-4	-3	-1	-29	-6
-2	-5	-1	1	-1	-1	-4	-6
-1	-2	-4	-2	-4	-5	-20	-4
-1	-2	-4	-2	-4	-5	-20	-4
0	1	0	-2	-1	-2	3	2
0	1	0	-2	-1	-2	3	2
-3	-4	-2	-1	0	1	12	-2
-11	-2	0	-1	-3	-4	-28	-25
5	1	1	0	-2	-2	-13	-17
5	7	1	-1	-3	-2	-18	25
0	1	-1	-3	-1	-3	-6	-1
-9	-5	-1	-1	6	3	40	-1
4	0	0	3	-3	-3	-25	-2
3	0	1	0	-2	-2	-23	2
8	4	4	2	-3	0	-13	4
8	4	4	2	-3	0	-13	4
6	-1	-2	1	-3	-2	-8	8
-4	-4	-1	1	-3	0	-7	0
-13	1	0	-2	-1	-3	-18	-4
6	0	2	1	-1	0	-10	7
-22	-5	-3	-4	-5	-3	-9	-11
30	6	1	3	4	7	33	10
9	0	-5	-5	-4	-1	-19	-2
0	0	1	0	-3	-4	-21	11
-1	1	0	2	-2	0	-27	7
2	1	1	2	4	5	-17	12
-14	-2	-4	-4	2	1	1	-8
-7	-5	-2	-2	-2	0	-17	-9
2	-1	1	-1	-6	-2	-18	2
-7	-5	-2	-3	-6	-5	-28	-12
-6	0	-1	-1	-2	-1	-10	-2
5	1	-1	-1	2	0	-6	19
5	8	5	4	-1	-1	-20	-16
-2	-2	2	4	-1	2	4	3
5	-3	-4	-4	1	0	39	16
-1	-1	-2	-2	2	-1	11	-11
-1	-1	-2	-2	2	-1	11	-11
11	3	1	0	-4	-1	-9	-4
-3	1	-2	0	0	-2	-8	-1
-1	-1	3	0	-3	-4	-12	5
-3	-5	-5	-2	-3	-2	-21	-7
0	4	3	2	0	5	-8	12
-1	0	1	0	-2	-3	-16	-3
8	5	4	1	0	0	-29	1
-9	-4	3	3	-4	-4	-27	7
2	3	-3	1	5	3	33	9
-17	-5	-2	0	0	4	-28	-11
-9	1	1	0	2	2	1	-7
0	-5	-1	-1	0	-3	-16	7
-4	9	2	-1	2	5	-1	7
-18	-6	-1	-2	-2	-4	-21	-35
-9	0	1	-2	-4	-1	-32	-35
3	5	1	2	-1	-1	-13	-1
-17	-11	-7	-4	-3	-3	-20	-35
15	3	3	4	0	2	-7	13
13	5	0	2	-2	-4	-5	19
6	4	4	3	-1	-1	-7	-8
7	2	1	2	1	1	-2	15
-46	-6	-1	-3	3	5	-13	-45
-2	-7	-2	-4	-8	-15	-20	2
13	8	0	2	1	-2	-17	-1
-2	-10	-4	-3	-2	-3	-6	10
2	12	6	1	-1	1	-1	-6
-2	-2	-4	2	-3	-5	-19	-4
5	-1	-5	-6	1	3	31	19
5	-1	-5	-6	1	3	31	19
-1	-4	-2	0	-3	-3	-3	-2
0	-4	-2	-2	-5	-4	-5	28
-4	-8	-2	-1	0	2	7	14
7	-7	-7	-5	2	1	-5	-5
15	17	2	-2	0	-1	23	26
20	16	5	4	2	1	-18	15
6	-7	2	8	-1	-3	-30	-67
-11	-7	-6	-1	1	-3	1	-54
-16	-12	-4	-7	-4	-3	-14	20
-1	12	6	3	-2	0	-2	31
-1	-16	-6	-2	-1	-1	-14	-1
6	6	5	2	2	3	21	23
-20	-21	-9	-2	-1	-4	-24	-20
23	18	1	-2	-1	2	-7	3
4	10	2	6	5	4	2	8
-10	2	4	0	-3	-3	-7	7
1	9	4	2	-4	-3	-63	-5
10	3	-1	-1	-4	-5	-34	30
1	-6	-1	0	7	7	15	17
-3	1	2	2	-1	-3	-12	-1
11	18	10	3	-2	3	-15	-22
11	18	10	3	-2	3	-15	-22
7	-9	-5	-3	1	0	28	7
9	-7	-1	0	-2	0	-8	24
0	-17	-5	-4	1	1	27	-20
-24	-6	-2	-4	2	2	32	-4
-24	-6	-2	-4	2	2	32	-4
2	9	2	0	0	-3	-13	-5
-3	-7	-4	-3	0	-2	-14	0
1	10	2	-1	-1	-3	-9	-18
1	10	2	-1	-1	-3	-9	-18
-9	-8	-1	0	-5	-6	-47	-4
-9	-6	-5	-3	-1	1	-7	0
-9	0	2	0	-3	-1	-22	-9
-2	-1	-4	-3	0	1	-10	-6
2	-5	-1	0	-3	-2	-29	-2
6	5	-2	-1	-3	3	-30	26
0	-12	-6	-1	0	-1	4	11
-3	3	3	0	-2	-3	-23	-14
-6	-10	0	-1	-2	-5	-25	-5
-4	8	3	0	-3	-3	-30	-5
-1	0	1	2	-1	-2	-5	-9
-24	-9	-6	-6	0	3	4	-6
-2	-6	-5	-4	1	-2	-4	-7
-3	-9	-3	0	0	0	4	18
19	22	6	-1	0	3	-6	25
-14	-4	-4	-6	-2	0	-16	10
-14	-4	-4	-6	-2	0	-16	10
6	-6	-3	3	-2	-5	-6	-22
23	10	1	5	0	-2	2	16
-8	-5	0	-1	-4	0	-9	21
-3	13	3	-1	-2	-3	2	5
-14	-13	-3	-2	-5	0	-26	-20
20	20	12	10	0	-4	-11	1
78	46	16	22	2	-7	13	39
78	46	16	22	2	-7	13	39
-20	-13	-2	-2	-4	-4	-4	-13
-20	-9	-3	-8	0	1	-13	-20
-17	-29	-11	-6	0	-3	-3	-10
-8	-11	-6	-6	0	5	-8	2
-4	18	12	2	0	2	-16	15
-5	-6	0	-2	-3	-3	-36	1
-5	-7	-5	-5	-4	0	2	-3
-6	6	-1	-5	0	3	6	-3
-18	-8	-2	-3	-2	2	-19	-10
-4	10	2	-1	0	0	1	-1
-7	-19	-9	-2	-2	-3	-20	1
-7	-19	-9	-2	-2	-3	-20	1
0	3	4	4	-2	-1	-17	9
-7	-5	-5	-4	0	-1	4	-4
-7	-11	-2	1	-1	-2	-8	5
-7	-11	-2	1	-1	-2	-8	5
7	-18	-3	3	-4	-6	-24	4
0	3	-2	-4	-3	0	-26	6
-2	10	4	3	-1	-5	-25	-13
-1	0	1	-1	-1	-3	-19	-6
-4	9	4	-1	-3	-3	-11	-4
-4	9	4	-1	-3	-3	-11	-4
-7	-18	-3	1	1	0	11	-1
-1	2	1	-1	-2	-2	-12	-2
-2	0	0	-2	-1	3	7	3
7	10	2	0	0	-3	-10	-10
-18	-16	-6	-4	-3	0	-18	-3
-18	-16	-6	-4	-3	0	-18	-3
15	-9	2	8	-2	-3	-23	-17
15	-9	2	8	-2	-3	-23	-17
-3	8	-1	-4	-1	-1	-1	-2
-4	3	-2	-1	0	0	11	5
5	-14	-10	-7	-1	0	-4	1
5	-14	-10	-7	-1	0	-4	1
-12	-1	0	-4	0	3	-12	-6
-18	-12	-1	1	-3	-4	-5	-41
-6	3	1	-2	-3	-1	-12	-9
6	5	3	1	0	-1	23	14
0	3	2	-1	-2	0	1	12
-2	-2	-1	0	0	-3	-6	2
1	-9	-3	-1	-2	-2	-3	-5
1	2	1	-1	0	0	-4	11
23	13	4	2	2	2	13	16
-10	-20	-6	-1	-3	-1	-3	-7
-10	-20	-6	-1	-3	-1	-3	-7
-21	6	0	-2	-3	-2	-17	-2
16	7	3	3	0	-5	1	-10
15	1	2	6	-2	-5	-10	4
-22	-5	-4	-3	-1	-1	-9	-2
-22	-5	-4	-3	-1	-1	-9	-2
-11	-21	-4	2	2	4	4	1
16	2	-6	-5	-1	3	16	30
0	25	5	1	-3	-4	1	1
-6	6	-1	-4	1	1	-11	15
-2	-4	-7	-6	0	-1	-8	-24
-2	-4	-7	-6	0	-1	-8	-24
-9	17	7	1	-1	0	-4	-8
-1	-7	2	2	0	3	-3	0
8	0	0	0	0	3	-2	9
8	0	0	0	0	3	-2	9
15	7	7	6	-1	-4	-9	-15
15	7	7	6	-1	-4	-9	-15
-7	-17	-6	-1	-5	-3	-15	-1
-9	-4	-7	-5	1	-4	-9	-41
-1	-5	1	2	-3	3	7	30
-1	-3	-3	-1	-2	-2	2	2
-1	-3	-3	-1	-2	-2	2	2
-4	-2	-5	-3	-2	-7	-7	5
-4	-2	-5	-3	-2	-7	-7	5
-1	0	-5	-5	4	1	39	-4
-1	0	-5	-5	4	1	39	-4
4	-3	-1	-2	-3	-5	-10	20
-7	-7	-1	0	3	4	-19	-10
-8	-4	-3	-3	-2	-1	9	9
-2	-2	1	1	-2	-4	-1	20
-2	-2	1	1	-2	-4	-1	20
4	4	4	3	-4	-1	-17	0
18	4	2	7	6	2	15	11
8	3	0	-1	1	4	-2	7
2	20	6	4	-1	0	-8	2
10	14	0	-1	1	0	-1	-1
10	14	0	-1	1	0	-1	-1
-12	-8	-5	-4	-3	-3	-11	-11
-9	-7	-3	-1	-4	-3	-19	0
18	6	6	9	0	0	6	5
18	6	6	9	0	0	6	5
-7	-19	-6	-7	-1	-3	0	2
-12	1	-4	-10	-2	-2	-16	-2
1	10	2	0	1	1	10	4
-4	-22	-10	-3	0	-3	5	-3
-4	-22	-10	-3	0	-3	5	-3
3	-6	-4	-1	0	-2	12	2
3	-6	-4	-1	0	-2	12	2
-5	7	1	-1	-3	-2	6	-3
-4	-2	-1	-4	0	5	11	24
-12	-15	-9	-5	-2	-3	-5	-3
-14	6	0	-2	-2	-2	-1	-27
-14	6	0	-2	-2	-2	-1	-27
4	5	-1	1	-2	-1	-12	-7
-2	-10	-5	-3	0	-1	-3	1
10	-7	0	3	0	0	9	-14
-1	1	-4	-3	-1	-1	-9	-3
8	-8	3	4	1	2	-13	13
18	10	6	5	3	-2	2	4
1	22	8	2	2	2	14	14
-13	-24	-8	-3	-2	-2	-10	-18
17	2	-4	2	0	0	16	10
-7	-17	-10	-5	-6	1	-15	-5
-17	3	4	2	-3	-3	-5	-19
-13	-2	-5	-9	-2	2	2	-15
-3	-8	-2	-5	-2	-2	-4	0
-6	-5	-2	0	-2	-4	-5	9
10	-2	2	3	2	0	-4	2
1	0	3	3	-1	-5	-12	-10
3	2	-2	-3	0	-1	10	4
3	2	-2	-3	0	-1	10	4
0	7	-1	-3	0	-1	4	-5
-7	-1	-4	-8	-5	-5	13	-13
-7	-1	-4	-8	-5	-5	13	-13
-7	-3	-4	-6	-5	-6	-19	0
-7	-3	-7	-5	-2	3	6	4
-3	-8	-3	-2	-3	1	8	-3
1	0	-4	-4	1	4	25	10
5	-5	-4	1	1	-1	-1	-1
6	7	3	4	2	4	1	20
0	10	4	0	3	2	18	-2
1	-7	-5	-4	-1	-2	-4	-9
1	-7	-5	-4	-1	-2	-4	-9
10	4	4	2	-4	-2	-14	5
4	-9	0	-1	1	1	9	-4
-3	2	0	-1	-1	1	-16	-7
-3	2	0	-1	-1	1	-16	-7
-1	5	-4	-3	2	1	44	-3
-1	5	-4	-3	2	1	44	-3
14	18	9	5	-1	0	-5	9
-3	-1	5	6	-2	-3	-14	-6
-5	2	-4	-3	-1	-1	-2	0
-2	4	-2	-1	-2	-1	-9	11
-2	4	-2	-1	-2	-1	-9	11
-7	4	1	-2	-1	-1	-3	-13
-10	-12	-6	-5	-1	-1	-3	-12
-7	-7	-5	-4	-2	-4	-21	-17
-4	-9	-5	-4	-1	-1	-5	-10
0	-11	-3	1	-1	-4	-4	9
-1	-1	2	2	-1	-3	3	4
6	5	1	1	0	-1	6	8
-9	-9	-6	-3	-2	-5	-8	-1
2	19	5	-1	-1	-2	6	-1
9	2	8	11	-1	-4	1	-4
9	2	8	11	-1	-4	1	-4
4	17	4	1	0	0	0	-4
-13	-2	-5	-7	-2	0	-7	-3
-13	-2	-5	-7	-2	0	-7	-3
-10	8	2	-2	-4	-6	-7	-8
6	-17	-5	1	0	1	1	5
2	14	0	-2	-1	-1	1	-1
6	4	4	2	-2	-3	-9	-3
0	-8	-5	-1	3	1	26	0
4	8	2	2	-1	-1	-10	2
-9	-7	-4	-6	-1	3	2	-3
-9	-7	-4	-6	-1	3	2	-3
-2	-6	-7	-5	0	3	5	21
-12	3	-2	-6	-1	2	16	55
-5	4	0	-4	-1	0	-10	-44
-3	6	0	-5	4	3	-2	-42
12	8	5	1	-3	-3	16	36
-7	-8	-5	-1	0	5	14	0
1	-6	0	-2	-5	-3	2	24
-16	4	0	-5	0	-4	-27	-35
17	8	-1	1	2	3	7	58
-4	-6	-1	1	-1	-5	-15	-4
-12	-14	-1	4	2	2	-4	16
25	5	0	1	-4	-3	-8	-9
-19	-3	1	-2	-2	-2	-23	-22
6	-11	0	2	-4	-4	-24	-4
0	-3	-2	-1	-1	-5	-5	3
4	-11	-1	4	0	5	-9	21
1	-1	-4	-3	3	1	14	-8
-16	-5	-4	-5	-1	3	2	-15
2	-9	1	0	-4	-3	-12	12
-5	8	4	-2	1	-1	-10	-12
-4	-9	-8	-2	0	-2	3	-5
6	13	7	8	-1	1	8	-1
8	-23	-1	8	-3	-4	4	41
-16	0	-4	-8	-21	-15	-27	-58
10	1	-5	-5	-3	2	6	-14
10	1	-5	-5	-3	2	6	-14
-8	16	18	8	5	1	-10	4
-1	-26	-20	-10	0	-8	10	15
8	-8	-6	1	3	-1	12	-22
8	-8	-6	1	3	-1	12	-22
-24	-6	-2	-2	-6	-8	-25	-16
10	32	13	7	3	-3	-25	-24
1	-21	-7	2	-4	-2	5	25
1	-21	-7	2	-4	-2	5	25
-6	-9	-6	-5	-11	-9	-30	-18
0	15	5	0	0	1	-20	-27
10	-5	-4	2	2	-1	6	-10
24	2	3	7	-11	-7	-3	18
-17	8	6	-2	6	6	-6	-19
-20	-11	-4	-7	-3	1	-12	4
20	25	0	-5	-21	0	18	19
20	25	0	-5	-21	0	18	19
-30	-20	-12	-5	7	12	53	4
-27	-8	1	3	5	-3	-32	-68
15	-1	-6	2	0	0	-36	-7
15	-1	-6	2	0	0	-36	-7
1	-23	-8	-4	-9	-8	-39	-20
-2	-16	-3	2	-7	-2	-20	5
13	-1	2	6	3	-2	-5	33
-25	-13	2	-1	4	1	-26	-36
-9	-6	-2	-2	0	-2	4	17
-14	-4	-3	-3	0	-1	-5	-7
-16	-9	-3	-2	-12	-4	-27	-23
-16	-9	-3	-2	-12	-4	-27	-23
5	-7	10	5	-19	-10	-38	9
7	18	10	10	3	2	-5	31
6	-23	-9	-1	6	0	31	12
-11	-34	2	8	4	1	-6	13
-11	-34	2	8	4	1	-6	13
-11	-34	2	8	4	1	-6	13
-8	10	-13	-10	0	-3	-42	-1
-3	27	5	1	15	10	-4	58
-3	27	5	1	15	10	-4	58
-3	27	5	1	15	10	-4	58
1	-7	1	14	-8	-10	-24	-48
-24	1	0	-3	6	3	43	-35
-6	11	-4	-9	-12	-5	-39	-7
-22	-7	-3	-4	-2	0	-23	-16
-68	-35	-3	-7	-2	5	-15	-42
27	-21	-10	-3	-5	-8	-14	-28
27	-21	-10	-3	-5	-8	-14	-28
3	-11	-5	-3	-2	2	-3	12
1	-6	-4	4	-2	-5	-35	4
-14	-7	0	-3	-4	-4	-28	-23
25	39	13	5	2	6	-9	53
8	25	5	1	2	-3	12	-18
-4	6	0	-5	-1	0	-31	-8
-23	-27	-14	-9	-2	1	-9	-19
4	13	12	9	1	4	-20	6
-9	4	4	-2	0	0	12	15
49	20	25	29	-8	-10	-27	23
-12	-42	-24	-8	-3	2	28	37
18	5	12	11	-2	-8	-26	-24
-4	17	-4	-4	0	1	-15	21
-28	1	-7	-13	0	1	-21	-14
26	47	0	-2	-9	-3	-5	2
7	-28	13	9	-5	-13	-40	0
1	-7	-4	3	-2	-6	-27	-9
-11	-20	-1	-3	-4	-4	-23	-11
-50	-77	-31	-12	-8	-11	-28	-16
10	30	7	-1	3	4	-23	-5
-1	30	26	15	-1	0	-17	2
-24	-36	-11	-4	-5	-6	-34	-31
-39	-43	-9	-4	-2	3	-11	-13
15	-10	-5	9	0	-5	-19	10
-33	8	-11	-12	-5	1	-14	-19
34	-6	-3	-2	-1	-2	6	27
34	-6	-3	-2	-1	-2	6	27
-10	-49	-17	-8	-3	-6	-28	-29
16	36	5	0	0	-6	-12	24
-20	-6	2	-5	-2	2	-37	-31
-4	13	2	-2	-3	-2	-19	-16
5	33	12	-2	1	3	-17	24
89	46	34	35	-2	-39	28	36
89	46	34	35	-2	-39	28	36
6	23	4	-6	6	21	-7	52
-28	11	-8	-13	-2	-1	-41	-59
33	10	8	10	0	-7	-14	8
15	4	6	4	-7	-22	-21	0
-30	-2	-6	2	20	49	17	9
28	14	27	21	4	54	31	4
3	16	19	3	2	-14	-27	-28
-18	3	-2	-21	-10	-23	-45	-24
-25	-15	-34	-14	-19	-31	37	3
-20	-14	30	-4	-20	-9	-23	49
53	8	3	12	9	13	-12	12
49	32	19	6	3	-10	-2	32
11	-1	2	2	-9	-13	-25	2
17	0	-2	-4	0	0	20	69
-33	-4	-3	1	-1	-5	-27	-53
-33	-4	-3	1	-1	-5	-27	-53
-7	-6	-4	-9	3	8	-8	1
21	21	12	9	0	-4	-17	10
-32	-9	-6	-5	-2	-2	-31	-19
-7	-2	-6	-8	-4	1	4	-8
25	-11	-3	2	-1	-7	-28	9
-16	7	3	-1	-6	-10	-12	-14
-17	-11	-5	-4	-1	-1	28	3
-15	-5	0	-4	-7	-6	-13	-14
1	13	5	4	1	2	18	16
-17	0	8	5	6	5	25	0
-4	-14	-10	-4	2	-3	11	9
10	0	-2	-1	0	-2	24	11
-1	8	7	5	-3	-2	-19	-5
7	-1	-1	-1	-3	-2	-28	7
3	-5	-1	1	3	1	54	1
-3	-2	-1	0	2	-1	-28	-3
15	10	2	0	0	-1	-18	9
-8	-1	0	-1	-3	-1	-25	-9
12	-12	-6	-1	-2	-4	-11	-2
-14	3	0	-2	2	3	-2	-8
3	5	1	-5	-5	-1	-10	6
-5	-3	-2	1	-1	-2	-19	-7
5	-2	-4	-2	0	2	-2	12
8	3	5	3	-2	-3	-8	-5
4	0	-2	-2	-3	-5	-20	3
7	9	4	2	-1	-3	-13	-6
-13	-1	-1	-1	-2	4	-5	-4
-4	-3	-4	-1	-3	-1	1	-6
3	9	7	4	1	2	-11	-3
-5	0	0	-2	0	0	-11	-1
-10	-4	-5	-2	-1	-2	5	-8
6	-2	1	-3	-1	-1	-5	2
4	0	3	2	-1	-1	-8	3
-1	3	2	5	5	6	2	3
7	4	-2	-1	-2	-2	-6	7
4	-1	-2	-1	0	-2	-7	0
-4	-7	-1	1	-2	-2	-11	-1
4	-5	-4	-1	-2	-4	-17	-2
1	0	-1	-1	1	-3	-3	0
-7	-7	-3	-1	-3	-3	-12	-4
-4	4	0	-2	-2	0	-15	-3
1	2	4	1	2	3	-10	1
-2	0	-2	-2	-1	-2	-3	-4
0	-1	-1	-2	1	0	8	0
-4	-2	-1	-1	-2	-2	-11	-3
2	-1	0	2	-1	-1	-9	1
1	5	3	1	1	-1	0	1
13	7	0	0	-1	-4	11	3
6	3	0	0	-2	3	0	4
5	2	1	-1	0	-1	-8	1
-8	-4	-2	0	-1	-2	-17	-5
4	0	2	0	3	1	7	1
9	1	-1	-4	2	1	35	10
-3	-3	-2	-1	-1	-1	11	-9
-8	-1	0	0	0	-1	1	3
-4	-1	-1	-1	-3	-4	-11	-4
-7	-7	0	1	2	1	-1	-7
4	5	2	0	-1	-1	-10	0
4	-3	-3	-2	-2	-1	-9	6
1	0	2	2	1	-1	-5	-3
2	3	-2	1	-2	-1	-5	-5
2	-2	3	3	-4	-2	-45	-2
-6	-3	-2	-2	-3	-3	-17	-3
-6	-3	-2	-2	-3	-3	-17	-3
-1	2	2	1	-2	-2	-21	-3
-2	-1	-2	-5	-3	-2	-10	0
5	3	-1	-1	-4	-4	-17	0
3	7	6	4	2	2	-2	4
-3	-8	-3	-2	-4	-4	-15	0
-3	-3	-3	0	-4	0	-20	0
3	-5	-4	-2	-3	-2	-28	-6
-7	2	-2	-3	4	0	27	-6
-5	2	1	2	-4	-2	-7	-7
8	1	-3	0	2	0	1	5
-4	-4	0	0	-1	0	-9	-1
8	3	1	0	0	0	2	-2
-1	1	0	-4	-3	0	-4	-3
-6	-5	-1	4	0	2	-11	-6
-1	-1	-3	-3	-2	-1	6	1
-2	-3	0	2	0	0	-1	-11
-1	0	1	-2	-4	-4	-15	-5
13	3	2	1	-2	0	10	13
-18	-6	-2	-2	-2	4	-8	-9
-6	0	0	3	2	6	-1	11
7	3	-1	-4	-2	-3	8	6
2	-1	0	1	0	5	-3	0
8	-2	-4	-3	-4	-6	-10	6
-1	0	2	0	-1	-4	-9	-5
4	4	-2	-3	0	-1	19	8
-1	-4	0	2	2	0	10	-5
-3	2	0	1	-1	0	2	1
-1	0	0	0	-3	-3	-27	5
0	-1	-2	0	0	-2	9	-4
-1	-4	-4	-1	-1	-2	0	1
2	0	-1	-1	-2	0	14	-2
3	-2	-2	-1	1	1	14	0
-5	-1	-1	-2	-2	-4	-8	1
-4	-2	-1	-2	2	0	4	-1
-4	-2	-1	-2	2	0	4	-1
-7	-1	-3	-7	2	1	33	0
-5	-7	-3	-6	0	-4	3	0
10	3	1	0	-3	-3	-12	-2
-11	-9	-6	-3	-1	0	-15	1
-11	-9	-6	-3	-1	0	-15	1
-7	-19	-2	3	-1	2	-8	-23
16	18	9	5	-2	1	-16	19
-12	-3	0	-3	0	0	-8	-14
4	-8	-3	1	-2	0	-2	-1
-4	1	-2	-1	-1	1	-3	-4
-6	-10	-5	-1	0	1	18	10
3	-11	-6	-1	-3	-7	-26	15
2	-1	2	2	-1	-3	6	2
4	0	0	-2	-1	-1	1	20
0	11	5	-2	0	-1	-11	-10
-4	3	-1	-2	0	2	5	9
7	0	-1	-1	-1	-4	5	-5
5	-4	-1	-1	-1	0	5	15
5	-4	-1	-1	-1	0	5	15
-4	1	-3	1	0	2	6	7
-14	-7	-1	-5	0	0	-14	-16
21	2	0	1	-1	-2	-23	4
5	8	4	-2	-2	-1	-16	4
-2	-2	-6	-2	-1	-5	-10	-15
16	8	1	0	-1	1	17	20
-9	-6	0	1	0	1	-3	-11
1	11	4	3	-1	-2	-8	-17
-10	-5	-1	-1	0	0	5	8
-6	-6	-3	-1	-2	-3	-11	-2
-2	-1	-1	0	-1	-1	0	-3
-3	1	2	1	0	-2	3	-3
0	-8	-6	-1	1	2	15	18
0	-8	-6	-1	1	2	15	18
9	1	1	-1	-1	-2	13	10
-5	-3	-1	0	-2	-2	4	7
-5	-3	-1	0	-2	-2	4	7
8	2	0	3	1	3	8	11
0	12	5	-1	2	4	31	-16
0	12	5	-1	2	4	31	-16
1	-2	-2	-3	2	1	0	-9
0	-3	-5	-4	2	4	21	18
-2	-7	1	1	0	0	-16	18
-9	-11	-3	1	-1	0	-10	-38
4	7	-2	-2	-1	-4	-12	5
4	7	-2	-2	-1	-4	-12	5
17	6	3	-2	2	4	29	14
7	-12	-1	3	-7	-12	-18	-15
-6	-15	-9	-7	-1	-1	-10	34
-8	0	-8	-7	2	4	51	9
-8	0	-8	-7	2	4	51	9
-8	0	-8	-7	2	4	51	9
28	-3	3	6	2	0	18	9
-17	-5	-13	-8	-2	5	48	-4
-25	-4	-2	-4	3	1	-13	-54
44	21	26	20	-4	-21	18	58
33	32	11	9	3	8	18	56
33	32	11	9	3	8	18	56
7	-12	-16	-18	6	17	68	67
2	4	-3	-2	-19	-13	-31	-12
-13	6	6	4	11	10	10	37
5	-15	-14	-6	-7	-9	-18	19
-7	-3	3	4	3	10	8	8
-7	-21	-5	-3	-4	-13	7	-69
-7	-21	-5	-3	-4	-13	7	-69
-25	1	1	0	1	-2	-15	-30
-1	-15	-9	-1	6	-3	-17	-18
-21	-10	-12	-10	3	3	-26	-32
7	7	2	0	7	-2	-17	-46
5	2	2	1	2	0	-27	-16
-1	17	10	2	9	7	29	23
-23	-14	-25	-17	-4	-6	8	-39
5	10	13	4	-3	-2	-6	14
7	11	7	4	-12	-6	-14	-5
6	9	5	0	-1	2	-5	12
20	8	-1	1	4	5	-7	-3
-5	-21	-1	7	5	13	-1	7
5	-2	1	4	8	5	40	-4
8	1	-3	-6	-1	-2	58	18
-16	-13	-7	-7	3	4	-13	-4
-16	-13	-7	-7	3	4	-13	-4
-25	-15	-12	-3	-9	-7	-23	-11
-25	-15	-12	-3	-9	-7	-23	-11
-8	20	30	17	18	5	6	-53
-11	-3	6	4	-8	-7	7	-1
-28	-13	-10	-8	10	2	3	-37
-2	1	10	12	-2	-1	-17	8
7	9	8	5	4	-2	-16	25
0	-7	-20	-10	3	-9	-22	-16
-2	11	16	1	0	3	6	30
10	1	5	1	-6	-1	-21	32
-33	8	14	6	0	2	-28	-78
27	13	1	3	10	-2	27	70
10	13	18	8	-1	-19	-23	-19
7	8	14	10	2	-1	0	9
-17	-6	-17	-13	-14	-7	-3	13
-18	-4	2	6	11	-2	-1	-34
24	10	-10	-20	1	-1	4	-19
2	-15	-6	3	-17	-4	-3	8
14	9	6	-1	3	0	17	4
-3	-9	4	6	0	7	7	19
15	1	-3	-6	-1	-7	-12	-23
-8	18	8	6	10	13	20	-21
23	-12	-7	3	-1	2	33	41
-7	-1	-2	-9	-2	-1	-23	8
-1	-16	-7	0	-4	-6	-8	-31
-1	-16	-7	0	-4	-6	-8	-31
-11	-3	0	-1	-5	-2	3	19
5	0	-1	11	21	10	5	-13
-17	-10	-3	-11	-16	-17	-3	2
-7	-4	-4	-6	-6	-5	-25	-2
-7	-4	-4	-6	-6	-5	-25	-2
-2	-4	0	-6	-10	-8	-3	3
-16	-25	-12	-4	-1	3	29	-41
-9	-1	0	10	15	10	-18	23
4	-3	-6	-17	-22	-15	-24	9
-9	-4	1	6	-4	3	-16	47
-6	-4	-3	-13	-2	-1	-6	3
22	6	10	7	-3	-2	-20	-9
-10	2	0	-10	-27	-18	-53	-53
-34	-3	-11	-9	8	6	5	11
-24	-28	-17	-10	2	2	14	9
-24	-28	-17	-10	2	2	14	9
33	30	26	21	0	4	34	35
27	7	2	8	-3	-4	18	8
24	2	6	5	4	9	-6	17
24	2	6	5	4	9	-6	17
-16	-3	-8	-9	-12	-4	-24	0
10	26	5	0	-2	-11	40	-33
-48	-33	-19	-14	-6	-10	-40	-50
21	13	9	7	1	-1	-29	22
23	6	4	2	-4	-2	-15	10
-2	-14	-4	6	4	5	-13	7
-13	-28	2	10	-3	-2	-31	-31
-35	-7	-5	-17	-11	-4	-32	-30
-45	-3	8	3	0	10	-3	-44
-9	-8	-3	0	-3	-9	-4	0
23	16	12	15	1	14	23	18
0	7	8	7	1	2	-25	-3
-8	17	0	-2	-2	-7	-41	9
-5	7	3	-3	2	6	-13	-21
-5	7	3	-3	2	6	-13	-21
11	7	0	-4	0	-3	-18	0
12	3	-1	-5	-12	-9	38	-14
44	5	3	2	-6	-7	-13	23
42	4	-13	-10	6	-9	-20	-5
-25	-31	-10	-9	-19	-4	-21	-1
1	-10	-4	-1	3	-1	-8	4
-11	-12	-5	-3	0	1	-18	-14
-7	5	2	4	1	0	-18	6
5	12	8	6	9	1	-10	23
18	2	-2	2	-4	-10	1	-11
-34	3	8	8	5	7	-9	14
23	13	1	3	8	6	13	32
14	-12	1	1	-16	-13	-19	-17
9	0	4	5	0	-5	-23	-22
0	-8	0	2	-5	1	-16	-41
40	27	9	7	-5	-5	-13	13
-46	-6	-8	-7	-6	-4	-14	-18
-2	-14	-3	4	9	8	-13	42
-9	-11	-10	-9	-8	-10	-26	-14
-15	-24	-9	5	0	0	-12	10
-15	-24	-9	5	0	0	-12	10
-28	-18	-10	-4	-6	-4	-6	-7
-19	-13	-4	3	8	7	-10	-15
-22	-9	-10	-9	-16	-7	-14	6
-3	-8	-11	-10	0	-7	-18	5
28	20	2	3	3	0	-21	6
-9	-5	-3	-5	-7	-1	10	-6
-9	-5	-3	-5	-7	-1	10	-6
11	4	-1	0	10	5	-20	1
-10	7	2	-7	4	-1	-24	-42
-19	-34	-17	-11	4	-4	-49	13
-19	-34	-17	-11	4	-4	-49	13
-26	-11	-3	-4	0	4	-29	-19
9	12	5	4	-5	-3	-19	11
22	21	11	10	1	-8	-18	-17
17	-9	-6	-1	-1	-3	-19	6
4	5	5	6	3	3	9	7
12	-1	1	0	3	2	4	-7
12	-1	1	0	3	2	4	-7
20	9	9	9	8	3	15	25
-4	-16	-7	-5	-29	-8	-39	-24
-4	-16	-7	-5	-29	-8	-39	-24
-16	-14	-5	-3	-2	-3	-22	-27
-8	11	1	-4	8	2	-17	-3
12	36	17	5	-4	-5	-28	3
1	19	7	9	-4	-4	-23	8
-5	-17	-9	-1	2	-1	-1	9
-12	-8	-4	-8	9	1	-5	-13
5	-7	-3	1	-2	-4	-11	13
-11	1	-2	1	7	2	0	19
-1	22	2	-3	3	2	-36	16
10	-12	-5	-1	-3	-2	-19	-5
12	26	7	5	-11	-2	-20	-5
12	26	7	5	-11	-2	-20	-5
-5	-8	1	6	-10	-10	-11	-4
-5	-8	1	6	-10	-10	-11	-4
-6	-13	-12	-7	-2	-1	-18	-17
-18	8	-2	-8	4	4	-20	-25
-18	8	-2	-8	4	4	-20	-25
-12	17	4	-1	1	-5	-17	-8
-3	1	-3	-3	1	0	-6	-6
12	5	-1	1	-2	-2	3	25
1	6	-1	-2	4	5	-4	-13
-16	-7	-2	-1	3	1	-10	1
-16	-20	-9	-2	-5	-10	-9	-18
39	3	13	13	2	-4	1	24
-7	13	9	3	2	-1	-6	-15
-22	3	-4	-7	-2	0	-17	0
8	16	11	5	-4	0	-13	2
14	-6	4	5	-1	0	-22	-17
9	7	-5	-10	-7	-10	-14	18
9	7	-5	-10	-7	-10	-14	18
-5	3	7	2	1	-4	-31	-18
14	-5	-9	-7	-8	-8	-48	-46
14	-5	-9	-7	-8	-8	-48	-46
35	5	-3	-5	-4	1	5	31
-24	-19	-8	3	3	13	-17	10
14	12	6	2	4	25	-21	1
13	-14	-15	-5	-4	8	6	-9
-35	-24	-13	-14	0	0	-31	-18
18	16	10	6	-1	-7	-3	25
-4	21	14	7	-2	-12	-31	-13
-13	-22	-20	-12	-4	-7	28	24
27	17	10	5	0	4	-12	10
12	15	6	0	-6	-3	-34	3
2	21	15	8	1	-8	-7	-8
2	21	15	8	1	-8	-7	-8
-21	0	3	6	3	-14	-16	-21
22	13	4	-2	-6	-4	-9	1
-13	-4	-2	-8	-5	-5	-4	12
-6	-10	-4	3	3	13	-10	-6
-6	-10	-4	3	3	13	-10	-6
8	-34	-21	-7	-11	-44	-30	14
-35	10	12	-2	3	31	29	-32
-35	10	12	-2	3	31	29	-32
-24	11	11	-3	2	10	2	-37
26	0	-2	5	-5	-9	-26	4
1	1	-4	-2	1	-3	-18	11
12	-13	-6	6	0	-6	-4	15
-14	-4	-17	20	20	32	-8	-9
23	0	-9	-4	-3	-2	-9	32
36	62	34	13	5	1	16	48
-9	-17	2	-6	-12	-14	-32	-24
-11	-1	-4	-6	-6	-5	-12	-9
-22	10	8	14	10	5	-2	-21
18	1	4	2	-4	-11	-13	7
18	1	4	2	-4	-11	-13	7
-22	-11	3	31	18	-13	-29	-11
-31	-11	-19	-25	-11	-9	-1	-40
-12	-4	-13	-4	4	14	3	10
2	3	10	6	2	0	0	-1
21	10	-4	5	7	11	31	27
21	10	-4	5	7	11	31	27
-23	-6	9	4	-3	-10	-32	-35
44	-13	-11	-10	-34	-44	-35	-1
48	0	3	6	12	31	43	97
-11	2	-7	-6	-20	-46	-50	-80
-1	22	18	2	1	-16	-34	-8
54	6	16	5	-12	-15	-16	59
-9	-31	-9	10	-7	5	-34	53
-63	-33	-23	-34	17	14	7	-1
-46	-14	-13	-16	-14	-30	-45	-22
-46	-14	-13	-16	-14	-30	-45	-22
-1	1	5	2	2	7	-29	-25
41	4	-2	16	3	2	-15	-6
24	-15	-3	1	-2	-3	-7	-11
-9	7	6	-7	-3	0	-27	4
34	14	9	5	4	13	-11	-24
-15	0	-11	-6	-1	3	18	-37
16	29	14	7	2	2	-1	17
-5	6	1	3	0	6	9	12
7	-9	-1	1	0	2	8	15
-18	-8	-4	-5	-1	4	27	-27
-10	-9	-4	-1	3	2	-10	7
7	-9	-6	-6	-1	-2	31	-3
-6	7	5	-2	0	1	-20	-3
12	-18	-8	1	-2	-1	-28	7
-1	2	0	3	-5	-4	-30	-7
13	15	11	2	3	6	38	-2
16	5	-3	2	-1	0	-21	15
-10	-11	-5	-3	-3	-3	-6	-1
2	3	1	2	1	2	-7	10
9	0	-4	-3	-2	-2	2	13
-4	3	0	1	-2	1	-10	-8
7	3	-2	-1	-2	-2	-16	-10
-17	-3	-1	-3	4	-1	35	-2
-8	-9	-4	-2	-3	-5	0	-5
19	-17	-3	2	-1	-6	-24	7
-3	1	1	2	-3	-6	-5	-24
0	5	2	0	-1	-1	-8	0
5	1	2	4	2	2	-26	-1
8	4	5	4	-1	2	-8	14
4	0	-3	-4	1	6	8	9
-2	4	0	2	-1	0	-9	0
-4	-5	-3	-4	-7	-6	-16	1
-5	-2	-3	-1	-2	-3	-24	-17
0	2	-2	-3	-4	-5	-14	-6
2	-5	-2	-1	-1	-3	-6	-8
1	1	-2	1	-2	2	5	7
8	1	-1	-2	1	1	-2	5
2	-12	-4	1	-3	-3	-20	8
4	4	2	3	-3	0	-12	2
1	4	2	0	2	0	-4	0
3	0	1	0	-2	-1	-1	-2
11	7	-1	-3	3	7	-16	6
18	3	2	3	-1	0	-8	11
-5	-7	-3	0	-4	-2	-19	-6
-10	-9	-6	-5	-2	-4	0	27
-14	-10	-2	-2	-2	-2	2	-16
-12	-10	-5	-3	-1	-1	-8	-17
29	2	6	11	-1	-2	-13	22
0	1	-2	-4	2	1	8	-10
16	8	0	2	-2	0	-1	7
8	7	-1	-3	1	2	-5	14
-9	-7	-5	0	-4	-8	-5	-18
-19	-33	-6	3	-2	-3	-6	-16
9	9	5	3	0	0	-7	11
9	9	5	3	0	0	-7	11
-25	1	0	1	1	7	-6	3
-25	1	0	1	1	7	-6	3
-18	-9	2	2	3	3	28	2
-33	-18	-14	-14	-7	-6	-42	-27
-33	-18	-14	-14	-7	-6	-42	-27
23	-10	-5	4	2	3	-4	6
-39	-17	-5	-3	0	3	-17	-39
-4	-6	-5	0	4	4	24	12
5	20	7	4	-4	-7	-41	-31
-1	3	1	-3	3	23	-8	4
1	-12	-10	0	-2	2	1	5
-25	-7	-2	-1	1	-3	3	-25
21	0	0	-5	0	-7	-27	-35
-7	5	-3	-5	-11	-8	-3	-9
-2	4	2	0	-6	-12	-8	-2
-27	-53	-20	-1	11	6	-30	-22
-44	-12	-9	-6	6	12	9	-20
17	15	-7	-2	-15	-9	-16	0
31	28	25	13	11	-3	63	95
31	28	25	13	11	-3	63	95
-25	19	8	0	-1	3	-38	-36
-25	19	8	0	-1	3	-38	-36
-17	4	11	5	-9	-13	-46	-38
41	18	8	2	-12	-7	-39	-11
6	4	3	4	-4	-3	0	44
15	20	0	-3	2	1	37	12
-27	-2	4	5	10	12	-17	-18
4	13	8	-2	0	8	10	45
16	9	1	3	-3	-3	-14	-58
-24	-26	-10	-1	-7	-7	4	2
21	-24	-10	-1	-20	-16	19	-28
-7	-5	-1	-4	6	-5	7	-10
-23	-4	-4	-4	6	-3	-18	-19
-10	-13	-4	-4	-4	1	-12	-2
-2	-22	-6	-1	1	-5	-9	-23
11	16	0	-1	-4	3	3	44
-1	10	3	8	2	4	-1	-18
4	-9	7	4	6	0	-1	5
4	12	11	2	-1	1	27	35
-23	-30	-17	-12	-5	-5	-23	-41
-15	2	-7	-9	0	7	-1	0
1	25	7	-1	-2	-5	20	-24
1	0	-7	-7	-3	2	-12	20
23	21	14	6	-1	-1	-15	15
4	-8	-3	0	-1	2	31	12
3	23	14	9	-4	-4	7	10
-15	-26	-10	-5	-4	-7	-8	-7
-10	-19	-4	-2	-1	0	10	-9
17	-35	-12	8	0	-4	16	6
17	-35	-12	8	0	-4	16	6
33	61	21	4	2	3	-2	13
25	-29	-8	3	-3	-12	26	3
-53	-60	-12	-10	-4	-9	-1	-36
-63	4	-9	-20	2	10	-24	-26
28	-28	4	21	2	7	6	-55
-19	26	-1	-5	1	13	31	63
-19	26	-1	-5	1	13	31	63
6	6	-11	1	19	30	52	-19
6	6	-11	1	19	30	52	-19
-44	-83	-79	-55	-35	9	32	68
-15	7	16	6	14	-6	-29	-61
-15	7	16	6	14	-6	-29	-61
-42	23	12	-21	-18	-28	21	-10
-10	-10	2	12	9	17	38	12
12	2	-8	-2	-7	33	-3	-62
16	33	20	2	4	6	-11	2
3	-14	-38	-32	-19	-6	12	-31
87	43	33	32	-4	-22	-16	26
87	43	33	32	-4	-22	-16	26
-42	-17	-12	10	17	52	59	30
-42	-17	-12	10	17	52	59	30
-38	-22	-4	0	1	-8	-19	-43
-14	-5	-6	1	-6	-3	12	-11
-14	-5	-6	1	-6	-3	12	-11
23	4	3	-4	-3	-7	-35	25
-11	-12	-11	-2	-1	-7	31	5
-18	-15	-14	-6	-3	-8	-12	-5
4	5	1	4	-5	3	4	7
1	0	1	0	-2	3	-21	13
14	6	2	2	-1	-5	-6	25
33	12	1	7	1	-4	12	23
-7	-2	1	0	-6	-4	-4	5
-14	-1	-1	0	-3	-2	-14	-12
-7	-10	-5	-2	-2	-2	-9	-4
2	-5	-6	-1	-2	-2	-8	26
2	0	0	0	-3	-3	-5	-3
17	1	3	4	0	-4	-12	2
5	4	0	0	-2	-1	18	8
1	-1	-1	0	2	-2	26	0
0	0	1	3	-1	-2	-10	-5
0	0	1	3	-1	-2	-10	-5
-6	0	0	-3	-1	-2	14	-3
-5	-2	-4	-1	8	26	33	-1
-7	0	1	0	-5	-5	-15	7
4	-5	-2	3	-1	-7	-10	13
-6	0	-2	-2	-3	-7	-11	-9
-3	3	-6	-6	7	4	60	0
3	1	-1	-2	0	4	7	7
5	6	3	1	-1	-1	4	13
3	3	3	2	-4	2	-41	-3
7	0	2	1	-2	-7	-9	15
-3	-3	-1	-2	0	10	-27	0
-4	7	4	-1	-5	-4	-32	-4
1	-3	-2	2	-1	-10	-3	1
1	0	-1	0	-2	6	-31	2
-11	-8	-3	1	-1	-1	-23	-5
0	-6	2	1	-4	-4	-31	-5
-19	3	-3	-4	4	2	13	-38
5	4	1	-2	-2	0	-30	0
-8	3	-1	-1	-3	-4	-35	-15
4	-8	-2	0	-3	-5	-33	-5
4	-5	0	-3	1	1	15	5
-11	-9	-4	-3	-3	-4	-22	-11
-11	-9	-4	-3	-3	-4	-22	-11
-1	11	1	0	2	-2	47	1
10	-4	1	4	-3	-4	-29	2
-3	-2	-2	-3	-2	-1	1	-2
1	-5	-2	-2	-4	-3	-20	4
10	2	1	-1	2	3	16	5
1	5	0	-1	0	-1	2	0
-8	0	-3	-2	-1	0	-18	-3
-5	-15	-6	1	-2	-2	-19	-7
-13	-6	1	1	-1	0	-25	-1
6	2	-1	0	-1	-5	-11	-3
-10	-2	-3	-1	-1	1	-8	-6
-11	1	0	-5	-1	5	-23	6
6	5	2	1	1	0	-2	-4
-6	-6	-4	-1	-1	1	-3	-5
2	14	7	2	-2	-3	-27	3
2	9	3	0	-4	-2	-36	14
-10	-3	1	1	0	1	-28	-13
-7	-2	-3	-3	0	1	4	-9
0	-8	-5	-3	-1	-1	-31	15
-2	-3	-3	-3	-3	1	-23	-4
13	7	1	1	0	-1	33	45
-11	1	0	-2	-2	0	-37	-8
7	-4	-4	-3	7	7	54	-17
-2	-2	-2	-1	5	1	53	-16
-3	-14	-8	-5	1	0	21	17
17	-5	-3	2	-5	-7	-57	0
-1	8	0	-1	0	-2	7	-2
3	-5	0	0	1	4	-4	-4
-3	7	3	1	-3	-6	-36	-1
-5	6	0	-1	-1	0	-15	-8
-1	-2	-3	-1	-1	-1	-10	-12
-14	-6	0	-2	-4	-6	-37	-21
-8	0	1	-2	0	1	-10	-2
1	-2	2	-1	-3	2	-15	8
-14	3	2	1	-2	-2	-34	-5
-4	4	1	0	4	5	18	3
10	9	5	2	-4	-3	-20	11
-16	-3	-2	-3	-2	-1	-28	-15
-16	-9	-3	-3	0	-1	-11	-7
-11	-20	-8	-1	-2	-1	-21	-6
20	-6	-2	3	-3	-5	-15	24
-6	0	0	-2	0	0	-15	5
3	0	-2	-1	-3	-1	-15	0
1	13	3	0	-3	-2	-23	28
4	19	7	3	2	1	-21	-30
4	19	7	3	2	1	-21	-30
-7	-2	-2	-1	-1	0	-3	-5
14	0	-2	0	-1	-2	-7	4
-8	-22	-1	0	2	-2	-14	-10
-27	-12	-19	-20	-4	1	-28	-19
-27	-12	-19	-20	-4	1	-28	-19
-14	-7	3	-2	1	4	37	22
35	4	3	3	1	-1	-7	17
-7	19	4	-1	6	9	-15	23
-33	5	9	4	10	10	8	-45
0	12	8	1	-8	-5	-31	-43
-20	-6	-7	-4	5	2	-6	-26
-7	-1	2	0	8	6	-14	14
2	4	6	9	8	6	-2	-10
-13	-19	-12	-8	-6	0	-10	-1
-16	-19	-4	-1	-3	-12	-32	-35
-2	9	3	-1	1	1	0	13
1	-11	-8	-10	-1	3	23	11
1	-11	-8	-10	-1	3	23	11
-2	15	2	3	3	1	22	-4
19	9	0	-3	-3	-1	-9	28
-32	-24	-11	-6	1	-2	4	-10
-14	-16	1	4	2	1	-22	-32
-18	-7	-3	-3	2	2	35	-12
8	-6	-3	-1	2	-2	22	-27
8	-6	-3	-1	2	-2	22	-27
1	4	4	7	0	-1	-7	-4
11	-29	-11	1	-4	-4	-11	19
6	6	-2	-2	-3	-1	-22	19
-10	-10	-2	-1	-5	-3	-17	14
-10	-10	-2	-1	-5	-3	-17	14
3	17	2	1	-4	-3	-29	-10
-23	5	5	-3	-1	-3	-22	-29
-14	-21	-11	-9	-7	-1	-19	-45
-14	-21	-11	-9	-7	-1	-19	-45
-14	-21	-11	-9	-7	-1	-19	-45
-11	4	1	-4	2	6	26	36
-16	0	5	2	-4	-5	-38	-25
0	-16	-4	-4	-4	-1	-34	-34
14	11	-2	1	-3	1	-17	0
-10	15	11	5	4	2	-23	-36
-13	-38	-8	3	-2	-3	-24	-15
-12	-20	-9	-9	-3	-7	-12	1
-9	-3	12	6	-3	-1	-14	38
62	-31	5	13	6	-2	55	44
-43	14	-14	-17	-3	0	14	-44
-85	-24	-18	-17	2	2	-36	-11
14	-10	-20	-9	-20	-43	-31	56
-54	-21	-46	-35	-9	20	-26	-54
-41	-18	3	-9	1	-17	-53	8
-43	12	-1	16	22	8	-42	-68
8	17	15	9	1	4	-16	-3
-5	15	20	8	7	10	-24	22
38	5	9	-1	0	-1	-5	6
17	7	9	5	3	9	-30	-9
14	7	4	-1	-3	-5	-15	-4
-19	-9	-3	2	3	11	-41	-20
18	-1	-6	-9	-6	-7	-8	17
2	-3	-4	-4	1	-3	-17	-15
5	10	1	0	-3	-5	3	6
6	0	-7	-5	-1	0	-5	4
-34	-9	6	-5	9	3	6	-45
8	-2	-8	-7	-5	-15	-12	50
8	-2	-8	-7	-5	-15	-12	50
13	-8	-5	-1	-4	-10	-5	20
-7	-5	-4	-2	4	4	-5	-20
-11	-4	-1	-1	-1	0	-30	17
23	-6	3	5	-5	-7	-11	26
2	-6	-2	0	-4	-5	-22	3
-16	-8	0	-2	6	6	7	-15
-1	-17	-9	2	-4	-3	-10	8
13	-8	-5	2	-5	-10	-28	1
24	0	1	7	7	8	10	3
-6	2	-1	0	-5	-9	-22	0
14	2	3	6	-2	-2	-25	3
-5	-6	-4	-1	-4	-5	-15	-5
-5	-6	-4	-1	-4	-5	-15	-5
-2	1	-1	-1	-2	-2	-9	1
2	2	1	0	-2	-2	-34	2
2	2	1	0	-2	-2	-34	2
-4	3	0	0	4	1	15	-14
-12	-9	-6	-5	-5	1	-8	-23
16	10	5	2	-2	0	-10	15
3	8	5	4	-1	-3	-9	4
13	6	0	-3	-1	2	4	15
-8	-8	-4	-1	-1	0	0	18
-5	-5	-1	-1	0	0	-2	1
-5	6	2	0	-2	-4	-18	-2
3	-2	-3	-4	-4	-5	-18	-16
4	-6	-6	2	-3	-4	1	-4
0	-6	-2	-1	1	4	0	5
-4	-9	-4	-1	-1	2	3	-9
5	3	4	0	-3	-2	-7	-8
0	-8	-5	-1	1	-6	-13	-29
-13	5	5	3	0	1	-7	11
26	11	-3	-4	-2	-3	0	41
-31	-10	-1	-2	-3	-1	-3	-6
-7	-3	-2	-2	-1	2	-9	-1
-28	-14	-4	-3	-6	-15	-18	-22
13	9	6	3	-2	1	-36	-34
-6	-2	-4	-7	-1	-1	-1	-16
16	10	-1	-5	-2	1	-2	21
-15	-9	-2	1	-2	-5	-17	10
-4	-10	-3	2	-4	-5	-32	-12
15	0	4	2	-2	-1	-22	14
-7	0	3	2	-1	-1	-22	2
-3	11	3	1	2	4	8	-10
9	9	-2	-5	-1	2	3	27
9	9	-2	-5	-1	2	3	27
-15	-12	-7	-4	-3	-3	-13	-15
18	-1	-2	-2	2	2	6	14
-1	7	6	2	1	0	-5	-8
-8	-12	-2	1	-1	-2	-10	-37
-10	3	0	-2	1	1	15	-11
11	6	2	-1	-2	0	5	26
11	6	2	-1	-2	0	5	26
5	-4	-2	1	-1	-3	16	10
5	-4	-2	1	-1	-3	16	10
-17	1	0	-3	0	3	0	6
-11	6	-1	-2	-2	-2	-15	-13
-8	-11	-3	0	0	0	11	-9
10	3	-1	-2	1	2	-5	18
15	14	5	1	-1	-2	-10	-6
-4	-6	-2	-3	0	0	23	24
3	2	1	-1	-2	0	-5	40
-6	-2	-3	-2	3	2	37	-3
-13	-19	-8	-6	0	1	14	-8
-8	-5	-3	-1	0	2	-13	-12
-6	-3	1	3	-2	-6	-23	-24
12	-5	-4	0	-1	-5	5	11
5	10	3	1	-1	1	-8	-7
-3	5	1	1	-1	-1	-19	-20
5	-1	1	3	-1	-2	11	-11
-7	6	-3	-5	1	1	6	-4
-10	-10	-2	1	-2	-1	-10	-6
-1	-11	-4	-2	2	4	10	5
7	4	3	-1	-1	-1	3	2
3	0	-2	-2	1	0	9	15
-9	-16	-6	0	-3	-4	-15	-29
-11	5	4	0	-1	-2	-12	3
13	3	0	2	-3	-5	3	-5
-3	1	-1	1	-1	-1	4	10
-10	-2	1	-2	-3	0	-17	-7
14	0	-6	-4	0	-1	-4	9
-5	-5	-4	-1	-2	-3	5	-3
-14	1	3	-1	0	1	-11	-23
-2	0	-2	-5	-1	-3	-31	9
13	5	1	1	-1	1	10	5
25	28	7	7	0	0	9	-1
12	13	8	5	6	6	18	22
-16	-7	-1	-2	4	1	-12	-11
-13	-56	-22	-4	-14	-6	-5	-1
-1	6	4	0	4	0	-6	25
-1	45	17	7	1	-4	-13	-58
14	-12	-6	-4	-2	-3	5	-24
-10	10	14	8	6	-4	-3	19
-1	4	-4	-11	-2	0	29	-8
7	-11	-5	-3	-2	11	2	8
49	22	-2	1	-4	-13	-1	40
1	6	-7	-11	2	3	-15	-1
0	2	6	5	1	0	14	-1
0	2	6	5	1	0	14	-1
-7	-33	-9	4	-6	-7	14	19
-10	-5	-8	-5	-1	-5	14	-1
-10	-5	-8	-5	-1	-5	14	-1
11	5	-3	1	-6	-5	-10	-8
11	5	-3	1	-6	-5	-10	-8
5	7	1	-1	0	0	4	1
8	-2	-6	-1	1	3	50	15
1	2	1	-1	-7	-7	-23	6
-20	-29	-19	-10	-5	-3	-26	-3
-4	-12	-3	1	-4	-5	-13	0
7	-4	11	9	1	-2	3	7
7	-4	11	9	1	-2	3	7
-13	24	2	-3	3	2	28	-34
44	15	10	15	4	-1	-2	34
[truncated: 2,726 more rows]
