# Supplementary material for: Flexible Virtual Reality System for Neurorehabilitation and Quality of Life Improvement
Source: Sensors (Basel). 2020 Oct 23;20(21):6045. doi: 10.3390/s20216045 (PMC7672612; doi:10.3390/s20216045)
Supplement: Supplementary file 1 [file sensors-20-06045-s001.zip › S4_EMG/User6/BallDirectingGame2.txt]

0	0	0	0	0	0	0	0
0	0	0	0	0	0	0	0
0	-4	-4	0	4	3	33	-1
-1	2	-1	-1	4	1	30	0
-1	2	-1	-1	4	1	30	0
3	3	-2	-1	-2	-3	-30	1
3	3	-2	-1	-2	-3	-30	1
-2	-4	-2	-2	-4	-5	-15	-3
2	1	2	1	-2	-3	-18	-1
1	1	2	1	-2	-3	-17	0
1	1	2	1	-2	-3	-17	0
1	-1	-2	-1	1	1	23	-2
-4	-8	-3	-2	2	1	14	0
3	0	4	0	-3	-3	-27	-2
3	0	4	0	-3	-3	-27	-2
-4	0	-1	0	-3	-3	-28	-1
-1	0	-2	-1	3	1	22	0
-5	-4	-2	-1	-3	-3	-23	-3
1	1	-1	0	1	-2	-8	-1
-1	-5	-2	-2	-2	-1	-10	0
-1	-5	-1	-1	-3	-1	-22	-1
-1	-5	-1	-1	-3	-1	-22	-1
-2	1	3	1	-4	-2	-31	-1
-2	1	3	1	-4	-2	-31	-1
2	-7	-4	2	3	0	17	-2
2	-7	-4	2	3	0	17	-2
2	-7	-4	2	3	0	17	-2
2	-7	-4	2	3	0	17	-2
-2	1	0	-2	0	-2	-11	-2
3	2	0	-1	4	1	11	0
3	1	-2	0	4	2	38	2
-2	1	0	0	-2	-2	-5	-3
-3	0	1	-2	-6	-3	-32	-7
0	-3	0	0	-5	-4	-48	0
-2	-2	1	-4	-3	-4	-49	0
-4	-3	1	0	-3	-4	-29	-4
-6	-2	-2	-1	0	0	-3	0
-1	5	3	0	-3	-2	-21	0
-1	1	2	-1	-4	-7	-41	-1
2	-1	0	-1	-2	-3	-22	0
5	1	-1	2	0	-1	-15	1
-4	-2	0	-2	-1	-1	5	2
1	-4	-3	-2	-5	-5	-22	3
-7	-7	-3	0	1	3	1	1
15	4	6	2	-1	1	-12	13
5	8	5	0	2	0	2	-1
-5	-4	-2	-2	2	3	27	8
-2	0	0	-2	-4	-5	-24	-34
0	-4	-1	-2	-5	-2	-17	24
-14	-5	-2	0	-6	-5	-14	-19
7	5	1	0	-3	-1	-16	8
-5	2	0	-1	1	0	-3	-13
0	10	5	2	2	3	4	5
-7	1	2	0	3	2	28	-1
4	0	1	-2	0	-1	-3	4
-8	-13	-7	-4	-3	-5	-15	-1
-6	-4	-3	0	1	2	-12	-11
24	15	7	1	-1	-4	-7	17
-15	0	0	2	0	-3	-16	-24
5	2	2	2	-3	-3	-22	6
-8	-7	-6	-3	1	-1	-3	-2
2	0	-1	-1	-1	0	-15	-3
2	2	2	1	0	0	-7	4
-3	1	2	0	1	-1	-12	-6
9	4	3	0	-2	0	-4	8
21	14	5	7	9	4	27	6
-24	-10	-4	-2	-7	0	-3	-16
10	10	3	0	0	-3	-16	21
2	6	1	-1	0	0	-8	4
6	2	-3	-1	-2	0	-11	2
1	-10	-3	-2	-2	-8	-10	-7
2	1	3	2	0	2	-32	-3
-6	8	-1	-5	-4	-5	-19	-2
4	6	2	1	-2	-5	-17	4
4	6	2	1	-2	-5	-17	4
10	-2	1	1	-2	-3	-18	0
-5	-11	-7	-3	-2	-2	3	3
2	3	1	-3	-7	-4	-25	-11
-14	-5	-4	-2	-1	0	-4	-9
-2	-2	0	-3	1	2	32	10
10	-5	-3	0	-1	0	-13	3
-3	4	3	0	1	2	-16	3
1	5	1	-1	-3	-3	-5	12
2	-1	-1	0	-2	-2	-8	27
-4	-3	-2	1	-4	-5	-27	-17
0	-2	-4	-2	-4	-3	-16	-7
12	-3	-5	-2	-2	-3	-11	7
12	-3	-5	-2	-2	-3	-11	7
-6	-13	-8	-4	-2	-1	-11	0
14	15	10	6	3	2	-2	2
-11	-4	-2	-2	-1	-4	-23	-12
4	-7	-3	-5	-8	-6	-15	5
-1	-3	-3	-4	-5	-6	-13	-2
-12	-9	-2	-3	-2	-3	-20	-9
-2	1	0	-1	-3	0	-20	0
5	4	1	1	2	2	-8	-6
-4	1	3	0	2	2	-8	5
-2	-3	1	0	-5	-3	-20	0
7	6	0	1	1	1	32	0
-6	-1	2	-3	-3	-2	-20	-6
-11	-7	-3	-1	-1	-1	-17	1
1	-2	-5	0	4	1	32	-2
-2	-2	-2	-1	-3	-4	-16	-1
-2	-2	-2	-1	-3	-4	-16	-1
-3	-2	-2	-2	-4	-3	-13	2
-3	-3	0	2	-2	1	-33	-1
0	0	1	0	-1	-2	38	-2
-6	-2	-5	-2	-3	-3	-10	-8
-2	-2	0	-2	-3	-5	-19	-26
-9	-5	-1	5	7	4	-29	-5
-1	2	1	-3	-4	-4	-15	-6
6	2	1	-2	-2	1	0	11
-2	-1	-2	0	0	-2	-12	-8
0	0	-5	-3	-4	-3	-16	3
-3	-11	-3	1	5	3	-13	-1
1	-7	0	0	-2	-1	-12	1
3	-3	-3	-5	-7	-10	-17	-8
-5	0	-1	1	-4	0	10	-5
22	12	5	3	1	1	-4	8
7	7	2	0	-2	0	16	1
1	7	5	1	2	1	-14	-7
5	-2	-7	0	0	3	17	6
11	-3	-2	0	3	3	32	23
11	-3	-2	0	3	3	32	23
-14	-4	-3	-2	1	2	21	-16
-13	-6	-3	-2	0	-5	-22	-24
4	-2	-3	-4	-6	-7	-4	10
4	-1	-1	-3	2	2	26	3
-17	-12	-3	-1	-1	1	-10	-9
22	0	1	2	0	-4	-17	4
7	10	2	0	1	-7	-26	3
-7	4	5	3	4	1	8	-11
-4	0	-2	-3	-1	-1	-12	2
22	8	3	-2	1	2	-8	14
-5	-6	-4	0	1	1	-15	-16
8	-7	4	0	-3	-10	-18	-13
-40	-9	-1	-2	0	-4	-6	-20
-35	8	3	-2	-3	0	-12	-30
-4	-8	-6	-1	3	0	-4	-11
20	26	9	3	2	3	5	-5
-9	-1	0	-3	-5	-8	-4	20
21	-14	-6	-2	-2	2	-17	14
-15	-8	-5	-2	-3	-5	-3	-29
-7	-4	-1	-2	-2	-2	-22	-19
-7	-4	-1	-2	-2	-2	-22	-19
7	4	-3	1	6	0	-10	-2
-9	3	-3	-2	-2	-9	-29	-21
20	4	1	-1	-3	-1	-6	4
20	4	1	-1	-3	-1	-6	4
-13	-1	-9	-4	1	2	17	-14
6	3	6	3	-1	1	-16	2
-9	-8	-3	-3	-3	-3	-27	0
-7	-3	-4	-4	-5	-5	12	-19
-11	2	4	-1	-5	0	-34	0
-13	0	2	1	4	3	-11	-3
-1	-7	-8	-3	6	-6	0	-14
1	0	-5	-1	0	0	0	1
3	6	6	1	-1	-1	-28	-2
0	-6	-4	-2	-4	-4	-17	-17
-6	-4	2	1	2	1	0	-1
-7	-2	-1	2	6	5	-18	-17
5	2	-2	-5	-3	-3	-17	12
6	0	-3	-2	-4	-3	-21	-15
9	-4	0	1	1	-1	18	21
23	0	1	0	-2	-4	5	26
-2	4	1	0	1	2	16	14
-2	4	1	0	1	2	16	14
9	7	1	-1	3	4	-13	-1
-19	-6	0	1	-3	-3	-28	-24
-1	4	3	0	0	-2	34	7
-18	7	0	-2	-2	-1	-23	-17
3	-1	-2	-1	-4	-4	-23	-15
6	-3	0	1	4	5	34	0
27	14	6	-1	-1	1	-4	16
5	4	-2	1	2	4	26	14
6	6	-3	-1	-7	-4	-14	-5
4	9	4	2	4	-2	-20	-2
4	9	4	2	4	-2	-20	-2
-2	11	2	0	8	14	-4	-18
-12	-11	-8	-5	-4	0	-7	6
-6	-26	-1	1	-1	-1	-6	2
-11	1	1	-1	-4	-8	-24	1
0	5	1	0	-1	-1	-3	11
0	5	1	0	-1	-1	-3	11
5	14	4	0	-5	-6	-12	-7
-4	-2	0	2	-3	-7	-17	15
0	4	-1	-1	4	5	2	7
9	-7	-8	0	-2	0	-1	-10
56	18	2	-2	-3	4	-4	46
-15	-2	-1	2	-2	-5	-10	2
13	5	5	4	3	-1	-4	-12
-20	-1	-3	-2	2	2	-4	-22
-15	-8	-1	-1	-2	-4	-2	7
-16	-6	3	1	-1	3	10	3
-16	-6	3	1	-1	3	10	3
-8	-3	0	2	9	6	29	-19
5	5	3	2	0	2	6	13
5	5	3	2	0	2	6	13
-5	-11	-3	-3	-1	-6	-3	-5
-11	-4	2	-2	-3	0	-21	10
30	29	11	6	10	0	1	4
-15	-10	-1	1	5	1	-3	-20
23	18	6	0	1	-4	24	34
-40	-14	-18	-13	-3	10	-8	-16
13	1	-8	-19	-32	-15	-22	-12
13	1	-8	-19	-32	-15	-22	-12
-14	-16	-12	-3	3	2	-5	17
-15	-9	-3	-2	0	-1	-15	-36
2	5	0	10	14	9	19	5
45	23	12	14	10	-8	-15	-8
45	23	12	14	10	-8	-15	-8
-20	-7	6	2	0	-6	-26	8
-8	-14	-9	-5	-4	3	-7	-5
-25	-25	-15	-10	-4	-3	3	12
3	-17	0	1	2	1	-17	-10
-4	-24	-6	-3	-7	-5	-1	9
-15	-12	-3	-2	-8	-3	-31	-21
-36	10	1	-1	-2	-1	1	-34
-20	2	-1	-2	-5	1	-1	3
-4	5	5	-1	2	5	15	0
-4	5	5	-1	2	5	15	0
-16	-3	0	-7	-10	-2	-9	7
-1	13	2	1	-2	5	18	1
-1	13	2	1	-2	5	18	1
17	12	7	5	1	0	-11	9
-14	-9	-4	-2	2	-2	-24	21
-24	-12	-8	-2	1	1	0	-16
-18	5	-4	-12	-12	-1	-23	18
-1	1	-1	2	-3	-4	-22	16
24	8	1	0	7	0	-5	13
36	36	17	8	4	1	54	4
-29	-25	-7	1	-2	-6	-26	-30
8	-12	-6	-4	-7	-2	-18	2
8	-12	-6	-4	-7	-2	-18	2
-20	-16	-9	-4	-4	-3	-1	3
-54	-10	-7	-8	-7	2	-47	-35
10	-9	4	7	6	5	-7	37
15	5	4	1	2	6	0	0
-59	-37	-25	-11	0	-2	-22	-18
-7	-17	2	2	6	12	57	5
0	-8	0	-4	-1	-1	36	21
21	12	-12	-8	3	10	2	29
-3	-6	-8	-4	3	1	39	0
24	3	6	3	3	-1	35	14
8	2	-14	-12	-5	1	-16	-22
8	2	-14	-12	-5	1	-16	-22
14	-15	-18	-8	4	-3	-18	-10
47	-6	14	12	1	-14	-3	-1
5	13	4	-6	-17	0	-12	15
4	8	14	5	4	11	-12	29
-61	-6	-7	-5	1	-7	-13	-94
11	17	6	4	-2	-1	8	-26
23	-9	3	6	-1	-14	-25	-44
15	20	8	1	-2	-1	-18	-48
-32	20	9	1	3	5	-19	-3
-32	20	9	1	3	5	-19	-3
84	51	31	18	12	-13	28	42
-25	-29	-16	-5	0	1	32	65
-30	-13	-12	-10	-11	-11	-2	-13
13	-24	-14	-12	-10	8	66	67
-37	-8	-1	11	46	46	-30	-99
-42	3	19	-9	-49	-102	-13	42
1	-18	-22	-7	-10	17	78	-9
4	-6	13	11	8	33	-15	25
52	-1	-19	-24	-53	-60	-42	55
18	2	3	2	17	43	1	50
-33	-10	-14	0	10	11	-27	-92
-4	3	1	0	2	0	-19	12
-32	-18	-25	-17	0	-5	-15	-37
28	-3	-1	5	7	2	-7	33
-11	-7	-4	-4	0	0	0	-22
5	3	-3	-4	-6	-15	-33	4
23	8	2	0	-3	-2	-6	-13
-3	-2	2	0	-2	-2	36	0
-3	-2	2	0	-2	-2	36	0
9	-23	-4	1	3	-3	-3	3
-37	-6	-8	-4	-1	1	21	12
25	28	10	0	1	10	64	30
25	28	10	0	1	10	64	30
12	11	5	-1	0	-1	7	9
-16	9	3	-1	2	-1	14	-44
14	-13	-5	-1	-4	-10	1	1
-28	10	14	13	9	13	-11	-42
-9	-3	-4	-3	-1	-1	13	-3
11	9	3	1	-1	2	10	3
-10	-16	-9	-5	-4	-7	-2	11
-20	-11	-6	-4	-2	1	-2	-10
-8	3	-2	-3	0	-3	11	3
-9	-8	-5	-4	-5	-3	-8	-14
-8	-4	-3	-1	-1	-3	8	-1
1	2	1	-1	-2	0	8	-7
9	2	-1	0	1	2	10	14
2	-7	-5	-3	0	-5	2	-5
-14	-13	-2	0	-1	-2	-4	-3
5	5	-2	-2	3	5	14	19
9	0	2	1	-1	3	15	-4
-12	-3	-1	0	0	2	5	-7
1	6	3	1	-5	-2	-8	7
7	-12	-8	-3	0	-2	20	-1
7	-3	-5	2	5	5	51	2
-17	-5	-1	-2	-2	-1	-1	-12
-18	-8	-1	-1	0	2	11	-21
-1	-1	-1	-2	-5	-8	-10	-5
8	0	4	1	-1	-5	-9	3
31	14	1	0	-4	0	4	29
-7	-10	-2	0	-2	-3	-2	8
-14	-7	-6	-6	-5	-6	-12	-12
31	8	3	2	0	3	-6	32
-31	-12	-6	-4	-2	-1	-18	-40
1	2	1	1	1	2	-9	6
-6	-5	-2	-2	-2	-3	-5	-3
19	6	3	2	-3	-4	-18	7
1	-5	-3	-3	-2	1	-4	4
9	4	2	-1	1	2	5	6
-11	1	5	4	4	3	25	-8
3	-2	-4	0	-2	-3	-25	-4
-6	4	-3	-2	-1	-3	8	-5
-6	6	0	-3	3	1	13	16
-2	1	2	-2	-6	-4	-12	15
1	-1	-5	-4	0	-3	-11	-25
4	19	9	3	0	3	-10	0
-17	6	8	3	0	-1	-5	-1
19	3	-17	-6	16	9	-7	28
40	-3	19	15	13	2	22	61
21	0	6	2	-8	3	6	60
-12	4	13	8	-10	-10	-34	-60
-2	-14	-18	-9	-5	-3	-1	-4
24	10	1	2	2	16	11	27
-18	-1	4	0	-2	-12	-15	-18
-18	-7	2	-2	-8	-13	-22	-23
4	6	-7	-6	-2	-16	-25	-28
-50	-13	-6	-3	-3	12	-26	-55
43	10	10	7	2	1	11	76
20	8	7	5	3	-2	2	-4
9	-21	-6	-5	-4	-2	1	24
-29	-7	-10	-11	-12	-2	7	-19
26	10	4	7	8	5	14	45
2	-13	-7	1	-6	-2	-17	-3
29	3	4	4	2	-5	-4	-16
-32	0	-4	-3	3	5	0	12
-15	15	3	0	5	4	-13	-17
-19	-4	-5	-5	-9	-3	-9	6
9	2	0	-4	-6	-13	-20	9
10	0	3	5	2	-2	3	17
13	8	6	1	0	-3	-2	24
-2	-43	-16	1	-1	-3	-3	-6
46	22	30	14	0	-9	-11	8
-35	-7	-5	-2	1	-1	-7	-48
6	38	22	17	2	6	-17	-37
-10	-12	-4	-3	-1	-4	2	5
-8	29	0	-5	-6	-4	-17	-9
71	5	33	21	5	-17	3	-15
-34	10	6	4	6	4	-38	-101
-25	-6	-2	-2	2	11	-27	29
9	-42	-16	-7	-1	-19	-22	-56
-76	-35	-23	-17	-16	-25	21	-51
-7	-31	-33	-16	-28	-55	11	18
-36	20	38	13	33	34	-26	32
28	73	49	16	-14	39	-5	-13
-21	-14	-13	4	21	7	-12	-27
38	9	-18	-7	1	-17	1	13
53	9	21	9	28	23	-57	27
-17	1	8	-8	-21	-23	-18	-21
-5	-14	-18	-18	-23	-21	-30	-12
-5	-14	-18	-18	-23	-21	-30	-12
1	-33	-18	1	8	22	-21	43
7	6	8	-4	-11	-4	9	-13
25	-10	-10	-4	7	22	20	25
17	-1	-4	-2	-10	-24	52	116
3	9	10	1	-5	-5	-39	-47
-9	-6	-5	-7	-16	-20	-40	11
-13	-2	2	1	1	6	-1	32
-4	-7	1	1	3	5	-7	-5
9	-2	-2	0	-2	-2	-18	16
-14	-3	2	3	1	2	-19	-17
-17	-2	-1	0	-2	-4	-32	16
-7	-3	1	-2	-4	-1	-41	-32
5	-4	-2	1	1	-3	-37	-15
-1	-4	1	-1	-5	-7	-21	-13
11	2	2	0	-2	-3	-28	17
-6	1	-2	-1	0	0	-20	-7
6	-8	-6	-1	-1	-2	-4	6
4	1	1	0	-1	-1	-2	1
4	1	1	0	-1	-1	-2	1
20	6	2	2	2	0	32	1
-7	-1	-2	-1	1	1	-7	-5
2	-11	-6	-1	-1	0	-6	18
13	-3	-1	-1	-2	-3	-18	25
5	1	4	2	0	3	-17	-12
1	-6	-1	-3	-5	-7	-24	-5
29	6	2	-2	-4	-5	-19	23
23	-3	-3	0	-1	0	-15	19
-18	-5	-5	-3	-6	-5	-27	8
9	1	-2	-2	-3	-4	-15	11
-30	-6	-3	-1	2	0	-10	-8
21	9	1	-2	-4	-6	-23	3
-1	9	-1	-3	0	-2	-6	23
18	4	1	-2	-2	-1	-12	-1
-10	7	3	3	0	-3	-7	-8
-9	-11	-1	-3	0	-1	-10	-15
15	14	8	4	-1	0	2	14
8	-2	4	0	-2	-4	-3	7
-3	-7	-6	-1	-2	-2	-2	5
-11	-2	-6	-5	-2	3	-13	4
6	-3	0	-1	0	2	0	15
13	12	5	-1	0	-2	-4	1
8	-5	-3	0	-3	-2	-20	12
-9	0	3	0	-2	0	-7	-12
-7	-2	-4	-2	-2	-5	-11	-7
28	-4	2	2	-7	-5	-47	-5
-21	3	5	2	-3	-2	-33	14
-15	-10	-3	-5	-5	-5	-36	-20
5	-11	-4	-1	-5	-8	-32	-11
2	7	5	4	-2	2	-23	13
-13	-22	-11	-3	-4	-6	-14	-46
40	18	7	0	-3	-3	-12	34
-24	5	-3	-7	-11	-2	-16	15
31	4	-5	-4	-9	-17	-36	-16
-12	16	11	3	-3	-6	-17	-18
-21	-25	-13	-1	4	-2	-14	-25
-25	35	21	6	5	6	-6	11
0	-5	-12	-5	2	3	-9	16
-28	-3	-15	-18	-11	-7	-31	-3
-25	-1	10	3	0	6	-51	-38
-13	-29	-27	-9	-4	-11	-10	3
40	42	18	5	0	-1	-43	-59
10	23	17	2	-2	-11	23	55
8	-50	5	-1	-2	-1	23	12
17	2	10	-2	-19	-3	-7	-7
12	-30	6	4	3	4	-17	-8
10	-25	1	7	10	-1	2	11
52	19	6	2	4	2	16	26
-15	14	-8	-4	1	3	-6	43
22	-18	-10	-7	-10	-36	-22	59
18	31	21	7	-1	-2	-60	-116
-47	-25	-1	11	26	35	-41	-71
7	16	2	-8	-11	1	6	12
-12	-6	-9	-4	-1	-1	8	17
28	6	-4	-1	4	-2	-14	84
-3	-5	-13	-10	-9	4	13	-28
-80	-32	-16	1	11	33	-3	-59
-20	-31	-14	-5	-14	-28	-53	-18
-3	-11	-14	-8	-5	-17	-28	19
15	2	-5	-3	-2	-6	-18	5
3	-1	5	10	8	-1	-16	9
27	-14	-2	-5	-5	-6	20	65
-1	6	-2	0	3	0	-24	25
5	8	4	2	2	-1	0	-21
2	4	3	-1	-4	3	-30	-15
-18	-19	-14	-6	-5	0	-6	7
-5	-1	-1	-1	-3	-6	-35	-25
-7	6	1	0	5	0	30	-30
4	-5	-3	0	1	-2	-18	-11
8	-9	-5	-2	-3	-5	-2	23
8	4	2	-2	-5	-4	-35	19
-8	4	1	0	2	1	46	-14
-8	-7	-2	-2	-2	-5	-13	-8
2	-6	-4	-3	0	-3	-20	-4
2	1	1	0	1	-1	-10	1
-6	7	3	1	0	4	-8	-3
29	15	8	7	6	5	56	20
-14	-6	-5	-1	-3	-6	-25	1
-8	-6	-4	-2	-4	-6	-19	-14
5	3	0	-2	-2	-2	-15	6
5	3	0	-2	-2	-2	-15	6
0	-2	-2	-1	2	4	33	-3
2	4	0	0	-2	-2	-10	10
-5	0	2	0	-2	0	-18	-8
4	-11	-3	-1	2	5	40	9
-3	-1	-2	-1	-4	-3	-13	3
-14	-1	-3	-1	5	2	23	-14
6	0	2	1	-3	-4	-11	-3
7	-3	-1	0	-2	-1	-9	3
13	4	2	-1	-2	-2	-9	12
14	12	5	2	-2	-4	-14	10
6	2	-1	2	-1	0	-5	-3
-5	-8	-3	1	1	2	5	-14
-3	-10	-4	-1	-2	-3	-16	-9
-17	-1	-2	-3	-2	0	-3	-6
1	1	-1	-2	-2	-4	5	-7
-11	-10	-6	-2	-3	1	-8	10
-7	2	6	8	5	6	8	-4
13	-6	-7	-2	-1	-4	-5	-17
-1	-7	-4	-3	-4	-1	-9	7
0	3	0	-1	-1	2	9	5
36	25	7	3	1	2	-1	18
7	9	4	1	-3	-1	-24	2
-9	-2	-3	-4	-4	-5	-16	-9
-9	-2	-3	-4	-4	-5	-16	-9
17	11	-1	-3	0	3	-21	18
8	13	7	1	-6	-7	12	-25
16	7	7	3	2	1	-17	22
-3	-30	-7	2	6	3	4	6
-19	3	-5	-5	-8	-9	11	-37
12	18	4	2	2	8	0	14
11	28	2	-4	-3	3	-14	3
7	-18	-10	3	3	-2	17	73
23	7	10	4	-1	-9	-16	-6
11	-4	-23	-18	-16	-10	-13	-18
-7	-10	5	0	-1	-6	6	-32
-15	35	37	11	-8	3	-21	-17
-64	-13	-4	-1	2	5	-31	-70
-23	-6	-14	-5	10	13	2	-15
19	3	2	1	5	3	-18	-25
-41	8	-6	-3	-2	4	-26	-35
38	16	6	-1	1	-6	31	79
-16	-10	1	-2	2	2	-14	5
-20	-31	-16	-3	-1	-3	-19	-55
28	-31	-1	-2	-15	-2	4	14
-9	6	-2	-1	-1	-2	-8	2
40	14	9	4	3	-4	13	17
13	62	27	7	2	0	4	-24
-15	-1	-5	-3	2	1	-12	-31
26	-21	0	-4	-5	-6	5	25
8	-14	-5	-1	-2	-13	-8	-16
5	-5	-6	-4	-11	-7	19	44
12	3	-1	-2	-3	13	13	37
78	87	44	19	24	19	15	14
-39	-34	-14	-7	-9	-12	-7	36
-18	-17	-11	-4	-2	-5	-7	-14
-3	15	8	6	15	40	51	12
24	-5	-5	-10	-11	3	-30	-12
-48	-6	-1	-3	-4	15	-13	-10
38	12	6	-6	-15	-26	-19	5
25	-1	5	5	4	6	13	25
-4	-39	-22	-2	-6	-10	11	1
-4	-39	-22	-2	-6	-10	11	1
-26	-12	-4	-1	2	3	-5	-20
15	6	-5	-3	-5	-6	7	6
-12	-5	0	0	0	-1	-5	-1
-13	4	3	0	1	-1	-9	-19
1	-8	-11	-2	0	-2	20	15
16	16	5	0	0	-2	-11	6
-10	0	-3	-1	0	0	20	6
-6	2	0	0	1	-1	0	7
-2	-2	3	4	1	2	-8	-2
0	-7	-5	-4	-1	-4	11	-4
0	-7	-5	-4	-1	-4	11	-4
2	5	0	-2	-3	-2	0	-5
0	-2	-1	0	2	2	25	3
1	-2	0	-1	2	4	1	5
22	5	-5	-1	3	3	44	15
22	5	-5	-1	3	3	44	15
22	12	7	2	1	2	-10	10
-17	3	2	-2	-4	-4	4	-17
13	-3	-1	0	0	1	-2	16
-10	-9	-5	2	9	9	9	-26
15	12	4	2	-5	-6	-28	-2
-8	-8	-1	-4	-10	-19	-11	2
0	10	10	8	14	11	7	-4
-3	-2	-1	-2	-4	0	-5	-6
-9	1	-5	-6	-7	-4	1	-15
2	0	0	-4	-2	3	4	0
8	0	2	5	6	6	2	7
-12	-10	-4	1	3	2	7	-7
9	9	4	0	-2	8	3	2
-1	-2	-3	3	4	-21	-5	7
0	-1	-1	-4	-2	2	-3	-10
3	-2	-5	5	13	18	3	2
5	2	-3	-4	-4	0	8	13
-7	-3	1	0	-1	-3	0	-12
20	3	1	2	4	5	3	18
-20	-11	-8	-5	0	3	10	2
-20	-11	-8	-5	0	3	10	2
-4	-5	-7	-6	-4	-4	7	3
-4	-6	-3	-1	-4	1	10	-4
-21	4	1	-1	-7	-2	-2	-2
-16	-2	-1	-3	-1	3	-10	-5
6	4	1	1	2	-3	2	0
-14	4	-2	-3	-6	-6	-13	-35
12	15	12	-1	0	3	6	15
1	-6	-3	-3	-5	-5	-11	-14
4	-17	-8	0	-1	-1	-15	8
22	1	-3	-2	-3	-3	-6	28
-8	2	3	0	2	1	-15	-26
-22	-9	-4	-5	-4	-6	-35	-28
7	2	2	1	-2	-5	-31	-15
-23	1	3	2	-1	3	-22	-18
-6	3	7	-1	-2	-8	-9	-43
-36	6	3	-4	-7	-1	-36	-47
-11	12	10	1	-4	-8	-4	-47
-23	9	5	1	-8	7	-11	-9
11	18	10	9	19	13	7	-23
8	0	11	2	-9	-10	-21	-10
-25	-18	-9	-7	-6	-18	-27	-52
38	4	-6	1	-1	1	36	64
40	14	-2	-2	-2	-7	1	4
46	19	17	7	-15	-6	-8	71
-21	-31	-19	-10	-14	-35	6	5
29	4	-6	-5	-11	-2	9	25
-24	-17	-7	-6	-3	-15	-12	-64
33	21	16	5	-3	-3	17	21
-31	-14	-2	-1	2	-9	-33	-94
-35	-20	-13	-12	-10	-1	-12	-35
-14	-28	-35	-16	-4	-7	-47	-57
-11	-2	-2	-3	1	0	9	0
-25	-7	2	-1	-2	11	-10	70
49	5	5	6	-2	-12	10	77
23	12	8	6	4	8	26	54
-14	-11	-8	-7	-7	-9	-22	-61
-3	-7	1	3	3	11	-11	59
-12	-13	-14	-6	0	-2	-26	-43
-7	4	-1	2	7	6	25	35
-8	-5	1	-2	1	7	-15	-23
-2	-28	-15	-4	-3	-6	-11	-31
14	-1	-1	0	0	1	1	-20
-21	4	-6	-8	-4	0	-5	21
6	-2	-2	-2	-4	2	41	71
-37	-12	7	4	-7	-10	-24	-34
-1	25	10	0	-1	-8	-3	-18
-49	-23	-10	-3	3	3	-4	-52
66	42	12	-3	-6	1	7	-8
24	5	-1	-3	-5	4	-3	-18
4	-12	0	10	3	-1	29	9
14	29	30	4	-11	-37	-5	-6
-70	-39	-51	-27	-14	8	-46	-42
-26	-54	-15	2	2	-10	-10	85
20	-1	0	2	14	34	17	41
47	26	6	-2	1	4	-17	8
18	19	17	12	8	21	-19	8
-45	-10	-11	-4	2	0	-23	-72
-25	-12	0	-2	-3	7	-17	-31
20	-20	-8	-6	-8	-12	-1	91
18	7	0	-2	-4	-8	10	20
-10	1	0	1	1	-1	-14	-10
6	5	3	2	2	4	-11	-6
-34	-9	-4	-1	4	1	-5	-42
26	11	2	-1	-5	-5	-10	9
21	-3	-5	-3	-2	-2	-15	28
-6	2	-1	-1	0	-1	-17	2
10	7	2	0	3	3	32	1
19	13	0	-3	0	3	-10	-6
-12	-7	-2	-2	-4	-6	-25	-5
-14	1	1	1	-1	-1	-22	-6
10	-4	-3	0	-1	-1	3	2
-2	-2	1	-2	-2	-2	-15	3
-4	0	-4	-2	1	-2	-9	-4
13	-1	1	0	0	2	2	32
-10	-5	-1	0	-4	-7	-14	0
-1	-2	-2	-2	2	4	40	8
17	2	1	2	-1	-3	-12	11
-6	-8	-2	-3	-6	-7	-21	-11
-6	-8	-2	-3	-6	-7	-21	-11
14	2	1	0	1	3	-2	14
14	2	1	0	1	3	-2	14
-14	8	7	0	-2	-1	-15	-28
-14	8	7	0	-2	-1	-15	-28
-6	-7	-2	-2	-3	-5	-5	-5
5	0	-2	0	-5	-4	-39	0
-5	-14	-3	0	2	2	20	14
6	4	-1	0	-3	-3	-11	1
6	6	0	-3	-2	-4	-13	-17
-6	1	0	-3	-3	-5	-17	-2
-6	2	-1	-1	-1	-5	-13	-25
-13	5	4	0	5	9	15	-15
-9	-1	-1	0	-2	-5	-14	5
8	2	-2	-1	-1	2	13	26
-6	-3	2	1	1	4	-7	23
25	15	6	4	3	-1	6	9
-21	-11	-7	-5	1	-2	-1	-1
10	4	6	2	0	0	2	4
24	-4	-7	0	2	1	-8	26
-6	0	1	0	-4	-6	-36	-19
4	-2	-1	-3	-4	-3	-5	2
-17	2	-3	-3	-2	0	-26	-13
18	4	4	5	-1	-8	-18	2
-3	-3	10	7	2	1	-16	-2
36	29	11	5	2	8	60	98
33	7	-5	-13	-35	-18	19	67
-29	-12	-11	-10	-11	-20	-35	-57
-36	-23	-16	-2	10	45	-21	-8
9	11	11	3	-4	-37	-24	24
6	-5	7	5	2	-1	7	26
35	11	12	0	-7	-6	-23	21
-12	-11	-15	-7	-2	4	-20	-9
-13	-9	-19	-9	-1	-10	-14	16
1	6	2	1	14	12	27	77
-3	-6	-4	-1	-1	4	5	-6
19	8	10	2	-4	-1	-11	-10
-5	-7	-8	-4	-6	-5	-26	-60
11	-4	3	2	-1	-2	-12	-2
13	-4	-13	-6	-2	-1	-22	30
38	14	4	1	3	0	11	25
16	-3	13	11	2	2	4	-32
-2	23	25	7	-2	-3	-36	-66
26	-6	-14	-5	-1	-3	-33	16
36	60	28	7	3	7	31	13
8	-18	-12	-2	-2	1	-25	-38
3	-20	-11	-4	-7	-13	9	-3
-2	19	11	6	-5	4	-37	-23
-14	-6	-9	-1	-3	-61	-55	-52
20	-15	-17	-9	-3	19	53	49
-41	-27	-19	-9	-4	31	9	-11
-29	-31	-13	-4	5	3	-46	-32
-1	27	13	3	6	13	-9	12
-1	27	13	3	6	13	-9	12
58	20	10	1	0	-3	5	34
-26	-9	-9	-6	-9	-19	-20	-16
-24	-16	-1	1	0	-4	-29	-2
-24	-16	-1	1	0	-4	-29	-2
27	15	3	-2	-2	5	15	27
-3	6	5	3	4	7	-23	-3
-18	-13	-8	-3	-3	-2	-20	-17
1	3	3	0	-3	4	-10	19
-2	-8	0	-1	0	1	6	14
-5	5	3	0	-4	-6	-21	-6
1	1	-2	-1	-3	-3	-17	4
-5	10	0	0	-2	0	7	17
1	-1	1	0	-2	0	-13	-2
-3	10	6	1	4	10	-19	-15
-5	-1	0	-3	-2	-1	-9	-1
6	-3	-2	-2	-3	-2	-8	2
-5	-8	-5	-1	0	0	-2	-9
-13	-4	-1	-3	-2	-3	-9	-1
0	-3	-4	0	-3	0	-8	-1
5	2	-2	-2	-2	-1	-3	12
-5	4	2	0	0	1	-9	-1
2	8	2	-1	-1	-2	-9	-2
-6	8	3	1	0	-3	-16	-11
-10	-4	-2	0	-2	0	-2	-6
9	-2	3	1	-2	0	4	6
8	-11	-2	0	0	1	0	6
-28	-10	-7	-5	-4	-1	-14	-20
3	4	-1	-1	-3	-3	-12	7
3	4	-1	-1	-3	-3	-12	7
-7	-11	-4	-2	3	3	41	4
10	-1	-4	-2	-1	-1	-16	-8
2	4	-1	-2	-4	-4	-26	12
9	-5	0	-1	-2	-2	-18	37
6	1	-1	-1	-1	-2	-15	-7
-1	0	0	1	-2	-2	-18	0
7	3	-1	0	-4	-3	-32	9
1	-8	-6	0	2	0	-2	2
-3	-7	-3	-3	-6	-8	-34	-6
-3	-7	-3	-3	-6	-8	-34	-6
11	8	-1	-1	0	1	-9	19
-4	-3	-4	0	4	0	38	-10
-2	1	0	0	4	0	26	-3
8	5	0	0	1	2	7	9
2	4	1	-2	-2	-2	12	-2
-4	0	2	0	-2	-2	-16	-12
21	-1	-4	1	1	2	16	2
-4	0	1	-1	-2	-1	-9	-2
-8	-7	-1	1	6	2	12	7
3	10	0	0	-4	-1	-13	-2
-13	-6	-5	-1	2	1	-8	-33
-2	7	0	1	3	4	19	7
-5	5	-4	-5	-7	-5	-27	2
-20	9	-1	-4	-10	-6	-17	-13
-10	-3	13	5	-3	-5	-16	-81
57	16	17	8	7	-3	-3	15
-32	-9	-41	-21	-9	-4	8	17
15	27	15	6	-1	4	-27	-37
2	-9	-5	1	-1	2	7	38
7	13	11	6	0	3	7	29
8	10	-6	-9	-9	-15	-38	5
-28	-25	-20	-12	-8	-3	-21	5
-12	-13	-11	-4	5	-1	28	-37
4	3	2	-1	-5	-17	-16	21
1	9	7	3	8	13	12	0
13	37	15	3	-1	2	-5	-22
41	37	9	8	4	-1	19	34
-15	-23	-4	1	3	0	-7	-12
-40	-13	-7	-3	1	2	-3	-16
-29	-39	-16	-3	2	0	-6	-29
16	-6	-1	4	-3	-1	-17	21
29	5	8	1	-1	-1	14	54
-19	-6	-18	-11	-8	-6	-29	-25
-19	-6	-18	-11	-8	-6	-29	-25
-16	4	-1	-3	3	4	49	12
-1	-8	-9	3	4	0	-3	-23
-1	35	3	-1	-6	-7	-15	7
41	-7	5	3	3	4	0	14
39	12	2	-6	-13	3	10	84
-14	13	5	5	16	31	4	-15
-20	-37	0	8	22	34	-10	-28
-24	-30	-37	-25	-37	-49	-25	-4
-21	8	11	7	1	12	-3	52
31	46	27	22	5	-12	-18	-24
-16	-18	-10	-6	-8	-13	-11	1
-17	24	20	5	2	-16	-29	-31
-22	-7	-20	-9	19	6	-14	-18
6	8	-1	2	2	7	1	-53
-1	-5	-16	-8	0	-10	8	-7
17	7	-1	-1	-6	-7	9	21
-17	3	0	-1	-4	-8	-22	-3
8	-2	0	1	3	3	30	1
17	3	0	-2	-1	0	25	-4
-7	-8	-3	-2	-2	3	11	-25
4	-2	2	-1	0	0	-3	-3
-10	1	1	0	0	-4	6	-15
-12	-6	-2	-1	-1	0	-3	9
11	8	1	0	-1	-1	8	12
-5	-1	-2	1	-2	-3	13	-7
-4	5	5	2	-2	-1	-10	-12
-13	-10	-1	-3	-2	-4	8	-6
-1	-6	0	1	0	2	0	2
7	-2	0	0	-3	-2	-1	0
7	2	-4	-4	2	1	7	3
-4	-1	-2	-2	-1	-2	4	6
-9	-3	-2	-1	-1	-1	1	-4
0	0	0	-2	0	-1	3	4
11	9	3	1	-1	-1	-2	5
-6	-5	-1	-1	-1	0	5	-10
1	-7	-3	-2	-1	-2	-6	16
7	3	0	0	2	0	7	0
-3	4	1	-1	0	-1	-2	-12
-9	-4	0	-1	-1	-5	-3	-8
-4	-4	-3	1	2	2	17	2
-13	1	-2	1	0	3	5	-13
7	9	0	-1	2	-1	23	19
15	-2	0	-1	3	8	11	-5
8	-2	0	-3	-3	-6	-12	3
-12	-7	-2	-1	-1	-1	0	-12
-16	-2	-5	-1	-4	-6	-2	-33
-12	-2	0	0	1	2	1	-8
-12	-2	0	0	1	2	1	-8
2	-3	-1	-4	0	-3	-9	14
10	-8	-2	0	0	0	-2	7
-22	-2	6	1	0	-1	8	-10
5	5	2	-1	-2	-3	-18	0
5	5	2	-1	-2	-3	-18	0
0	4	-2	-3	0	3	17	12
0	4	-2	-3	0	3	17	12
0	4	-2	-3	0	3	17	12
0	4	-2	-3	0	3	17	12
0	4	-2	-3	0	3	17	12
0	4	-2	-3	0	3	17	12
0	4	-2	-3	0	3	17	12
-6	3	-2	0	-2	2	-5	2
-5	2	-1	-3	-2	-3	3	-7
-2	-3	-4	1	1	0	7	3
-31	-2	-8	-7	-1	6	-7	-8
-15	-8	-9	0	7	4	15	-11
4	7	6	2	3	4	5	-1
-4	-11	3	6	8	-3	-25	-34
14	35	10	3	5	-4	-6	-34
7	-9	4	-6	-19	-9	-17	24
-4	3	19	3	-8	-6	-28	-22
3	8	13	9	2	-5	-4	3
8	13	-8	-4	-2	2	15	33
43	20	6	5	2	-8	-10	9
12	11	-6	-4	-6	-2	-23	-1
12	11	-6	-4	-6	-2	-23	-1
-6	-16	-13	-3	6	6	41	-28
18	12	0	0	-5	-2	-11	9
-21	-28	-19	-8	-3	6	-19	-10
-59	-8	-22	-15	-6	14	7	16
-16	-26	-23	-9	-5	-9	-33	-21
30	29	30	15	10	7	-6	21
2	-4	-5	1	4	-2	-12	1
-31	-10	0	0	0	5	-5	-62
-27	3	9	1	13	-14	12	-33
18	4	-6	-8	-9	3	-12	53
25	-12	-12	-2	-11	-11	4	72
-5	23	24	16	7	0	-8	-23
9	33	33	2	-12	-14	-30	-48
1	1	7	6	-4	-22	-9	15
-32	9	2	-5	6	7	0	0
-16	16	3	-4	-1	9	-15	-13
3	-4	-5	1	8	16	-13	-14
11	4	0	2	-2	2	-10	11
-22	-1	-3	-6	-8	-8	-27	-30
23	13	9	6	8	4	2	13
-32	-9	-1	-2	-3	6	-13	-5
17	0	-3	0	-4	-6	-19	-13
10	-3	0	-1	-2	-9	-11	28
-12	-5	-1	0	-3	1	-12	-2
-5	-3	-4	-2	-1	-2	-5	5
-5	-3	-4	-2	-1	-2	-5	5
-8	-2	2	2	5	5	23	11
-4	-4	0	1	-2	-1	-23	-14
11	-1	-2	0	-4	-7	-15	12
-8	-5	0	-1	1	0	-8	-2
3	-2	-3	-2	-2	1	9	5
-11	-1	0	0	-2	-6	-13	-13
-3	-8	-5	-2	-4	-6	-13	-17
-14	-3	-1	0	-2	0	-4	5
-8	-5	-3	-1	-2	-1	-14	-13
-5	-2	-3	-2	0	-3	-3	-2
3	0	1	-1	-1	-4	-10	-7
11	8	1	0	-1	0	-15	14
-2	-1	-1	0	-1	0	-14	-1
7	4	1	0	-2	-1	-17	-10
-10	-5	-4	-1	-2	-2	-5	1
-1	-3	-1	1	-3	-2	-17	-5
21	0	0	1	-2	0	-12	11
4	6	3	0	-2	-1	-20	10
-11	-1	-2	-3	1	-3	12	-14
13	-4	0	0	-2	-1	4	8
-2	4	1	-1	-1	1	-15	4
10	7	5	3	-2	-6	-8	-21
-10	-5	-2	-1	1	-2	-12	-29
2	5	2	2	2	4	45	24
-7	-8	-7	-3	-3	-3	-8	3
-6	-8	-6	-3	-1	0	-11	-23
4	5	1	-5	-3	-1	-13	-2
11	-4	1	0	2	3	17	29
-5	4	1	-1	-2	-1	-11	3
21	-12	-11	-5	-2	3	-12	20
-8	1	8	8	1	-4	-17	-8
5	2	8	8	4	-1	-3	7
-11	-12	-9	-4	-5	-9	-44	-16
4	-8	-8	-5	-7	-7	-7	9
0	0	12	8	-2	-3	-20	0
-20	4	1	-2	3	7	7	12
1	0	6	4	1	0	8	-13
3	11	-10	-6	6	12	-6	-11
1	-7	-11	-4	-2	-2	-19	4
-15	10	7	3	1	-3	-18	-4
25	4	2	6	9	-1	-17	1
-29	-13	-10	-3	0	5	-16	-32
-27	3	-1	-4	4	13	20	12
-23	7	5	1	-4	0	-19	-33
-28	-18	4	-1	2	5	14	-24
19	-6	5	4	0	4	23	59
-29	-19	-9	-5	-5	-7	-6	-24
15	12	1	-4	-1	2	-22	-2
-1	0	2	3	-1	-3	-15	2
25	-2	3	2	1	11	-25	-12
-4	-11	-13	-5	-4	2	14	33
-26	-5	0	-5	-6	-6	-20	-36
28	-44	-15	1	4	-1	1	67
-34	5	-6	-5	-3	3	-7	-8
-13	6	-2	-4	-6	-7	-4	3
11	-27	-2	5	3	-9	-1	-43
-15	11	0	0	2	4	1	-13
8	-11	-2	3	-1	-3	-9	-47
-9	22	8	0	-9	-2	-12	-15
-50	-10	-6	-4	-11	-4	-22	-40
24	-15	-8	7	6	5	-16	12
49	43	26	7	6	7	2	60
-8	-20	-4	7	-1	7	-5	28
-3	14	0	-8	9	13	31	-22
-27	-35	-16	1	6	9	1	-28
-1	7	6	5	1	-5	-25	7
13	17	4	0	0	8	-6	26
0	-3	6	5	-1	-1	-20	18
7	6	7	3	2	1	-5	18
37	7	6	5	7	6	2	-33
-5	-19	-8	-4	-6	-10	3	-5
18	16	1	-4	-5	0	-8	7
-11	-3	-6	-3	-4	-7	-21	-2
1	-1	-7	-4	-3	-5	-16	4
-8	-2	-1	-1	-2	-1	-18	-3
-16	-16	-7	-4	-2	-3	-15	-7
0	15	5	-1	-1	1	-12	0
5	-1	-1	0	1	2	-13	5
-3	-6	-2	-2	1	1	-8	-6
1	-3	-2	2	-2	-1	-5	5
-4	0	1	1	0	-1	-8	2
-11	0	-1	-2	-1	2	1	-3
-5	-7	-4	-2	-2	0	-8	-4
1	10	4	-2	-2	-2	-10	0
3	9	6	0	1	-3	-7	-6
-16	-14	-6	-2	-1	2	-8	-4
-16	-14	-6	-2	-1	2	-8	-4
0	3	-2	-1	-1	1	-6	-1
0	3	-2	-1	-1	1	-6	-1
3	4	4	-1	-1	-2	0	1
3	-15	-2	-1	3	-2	17	0
10	0	0	2	-3	-1	-29	1
-6	1	-1	-1	-1	-1	-20	-3
5	4	1	-2	-5	-3	-22	-4
5	4	1	-2	-5	-3	-22	-4
5	5	1	1	-2	-3	-18	-1
5	5	1	1	-2	-3	-18	-1
-24	-1	-2	-1	2	-1	-6	-22
-20	-8	-1	1	-1	-2	-34	-5
2	4	2	2	1	1	12	3
12	3	2	-1	-2	-5	-14	0
8	0	-1	-3	1	3	12	8
1	-8	-8	-7	-6	-6	2	-2
8	-3	-1	-1	1	-1	10	22
5	-9	-3	1	3	1	18	2
-6	-4	-7	-4	-3	-4	-31	-3
-6	-4	-7	-4	-3	-4	-31	-3
0	-5	-3	0	7	0	24	-4
-1	-6	-6	-3	-6	-1	-10	20
-1	-6	-6	-3	-6	-1	-10	20
-15	-7	-3	5	8	3	-19	-9
-15	-7	-3	5	8	3	-19	-9
3	2	3	3	7	4	46	-8
-14	-10	-1	1	-8	-12	-30	-16
-1	5	8	3	0	3	1	17
3	-9	-4	-6	-12	-15	-44	-27
10	3	4	3	-1	3	-13	24
-7	-2	-3	1	1	-2	-7	14
-3	-1	1	0	3	4	-20	-38
-3	2	4	2	9	12	10	38
-5	-6	1	2	-6	-8	-6	7
4	8	1	1	6	8	6	4
5	10	2	-2	-5	-8	-14	-4
-5	5	5	3	6	9	11	-13
-5	5	5	3	6	9	11	-13
-10	-4	-1	0	1	-2	-33	-6
4	5	2	1	4	1	22	0
-7	3	-1	2	-2	-1	5	-26
4	6	-4	-5	-1	-2	-14	-4
-8	-4	0	-2	-6	4	0	1
2	-2	-7	-5	-2	-5	-7	-5
-10	1	1	2	-1	-2	-10	-14
9	4	-2	0	-4	-9	-22	-4
14	-13	-7	1	-3	-4	-4	-1
1	-5	-2	-1	-5	-6	-8	0
13	2	3	1	0	-4	7	2
-24	-16	-9	1	8	6	-7	-26
4	-4	-8	2	3	-4	-24	-51
3	6	16	9	-6	-19	-5	12
-5	16	6	-5	-1	14	-12	5
-9	-40	-19	-4	3	-7	-35	0
-18	-5	-9	-9	-17	-19	-5	-19
11	16	-4	-3	-1	13	-26	42
17	31	23	12	11	17	16	49
-28	-36	-21	-7	-1	19	33	24
-12	5	10	-1	-4	-8	-37	-53
-5	-10	1	1	-2	2	25	7
33	18	3	3	-2	-9	-19	5
-8	18	19	4	-4	-10	-7	-31
-18	-8	-4	-4	-6	-34	-29	-48
46	-27	14	26	20	19	-15	15
21	4	-1	-1	1	-2	-17	33
-10	35	19	-5	-7	8	4	-40
18	12	-1	19	46	32	11	28
-34	-8	-8	-12	-18	-34	-17	-34
-61	-11	-12	-12	-10	0	-3	-20
-2	-11	-9	-7	-11	-7	-6	9
21	-13	-4	0	1	0	-9	47
5	11	9	-4	-7	-3	-22	-8
7	11	13	7	4	6	7	16
1	-3	-9	-4	0	-4	4	15
-4	-7	0	6	11	14	-2	23
-2	7	0	-4	-10	-15	-9	-15
-8	2	3	-2	-2	-4	-7	-17
10	10	-3	0	4	2	13	-3
6	0	-1	0	-5	-7	-11	5
8	-1	-6	-4	-5	-3	13	5
-2	4	-1	0	1	0	33	-3
2	0	-1	0	1	2	18	9
2	0	-1	0	1	2	18	9
-4	-3	-2	1	3	4	25	-6
0	5	-1	-1	-1	-2	16	7
22	8	0	0	-1	1	-1	18
-3	2	0	-1	-5	-3	-40	3
-10	-11	1	0	5	3	53	-6
-1	-5	1	1	-6	-9	-78	-4
-1	6	3	0	-4	-4	-36	-3
-7	-19	-8	-2	-6	-6	-38	-10
1	1	2	0	-3	-2	-42	2
-2	-1	-1	-2	-1	-4	-11	-3
-5	3	2	-3	-3	-1	-17	-1
-4	10	6	0	0	0	-13	-10
3	0	0	-1	-2	-2	3	3
5	4	1	0	-2	-1	-19	2
3	-1	-2	-1	0	-1	6	-3
4	-10	-1	1	1	-3	-15	1
2	1	-2	-1	-4	-4	-11	1
-6	0	-3	-3	0	0	29	-1
-3	-5	-2	-1	-1	-2	-10	0
-2	11	5	1	-1	-4	-26	-3
-2	-2	-2	-3	-2	-2	-25	-2
0	3	-1	-3	-2	-1	-10	3
-9	1	-2	-2	-1	0	3	-4
-2	0	0	-1	-1	-2	-3	0
3	-5	-2	1	-2	-2	-9	2
3	-1	-2	0	2	1	0	1
0	-9	-2	1	-2	0	1	0
0	-5	-2	-1	-3	-3	-19	3
-10	-6	0	0	-3	-2	-29	0
0	-7	-1	0	-3	0	-14	-2
2	4	0	-1	1	-1	1	11
11	-5	-1	1	-1	-5	8	-4
-5	-5	-4	-2	-5	-2	-14	1
-4	-1	2	4	5	4	-19	-1
-2	6	-1	0	0	-2	4	-6
-11	-8	-6	-4	0	-4	-20	-15
-4	8	6	0	-2	-1	-15	23
9	6	-3	-2	-2	-1	5	4
-21	-10	-7	-2	0	-3	-6	-15
-5	-6	-5	-2	-2	-3	-14	-16
-20	-13	-8	-9	-9	-2	4	-4
15	8	3	-1	-7	-5	15	39
13	14	4	-1	-2	0	-2	6
-9	8	7	0	2	0	-4	-3
19	22	9	3	0	6	70	3
-43	-23	-13	-6	7	8	20	-24
7	-6	2	1	9	1	44	-31
7	-6	2	1	9	1	44	-31
0	-15	-9	1	-1	-4	6	-31
-15	-2	-10	-10	-2	5	31	17
-15	-2	-10	-10	-2	5	31	17
13	16	4	2	0	-5	22	41
17	19	3	-4	-2	-11	11	11
-2	-8	1	4	8	0	0	-25
33	-15	4	5	8	-2	3	40
-20	-21	-16	-8	0	1	-10	-17
-22	0	-4	-6	-5	3	-13	3
44	49	25	4	-1	-7	16	7
0	-8	4	4	3	6	9	-3
-34	1	-9	-8	-3	11	-15	-8
-1	-7	5	3	-2	-4	-4	-17
54	61	15	13	13	7	16	8
40	27	20	9	-2	-15	-15	-2
22	25	6	-2	-1	9	9	51
14	17	2	3	5	6	-19	2
11	-29	-7	-2	-7	-1	8	20
-23	-14	-16	-8	3	11	27	50
42	-2	-4	-3	-5	-4	17	66
29	16	6	6	9	11	21	30
-23	-1	3	3	-2	6	-6	-20
6	8	10	2	1	5	9	17
-29	-17	-6	-3	-2	-7	0	-10
-27	-5	-8	0	9	9	-17	1
22	6	1	-1	0	2	-18	-5
-8	-1	0	0	-1	0	0	-42
7	-1	3	0	-2	-3	-4	9
18	-4	1	2	2	4	7	29
-12	3	1	0	-2	-6	-19	-18
-8	-1	-2	-3	-1	-2	-2	3
20	12	8	0	3	3	-12	-3
8	3	0	-1	-2	-9	-8	-2
-4	-3	0	-1	-1	1	-3	-2
18	3	2	1	2	0	-4	25
-7	5	-1	0	-3	0	-11	-12
-9	-5	1	0	0	-5	-14	-7
12	2	-5	-2	0	2	22	15
-6	1	-3	-3	-1	-4	22	1
-4	-1	-1	1	-2	0	-15	1
15	-3	-5	-2	0	-2	-8	9
12	13	5	1	1	0	16	-5
-8	4	1	-1	-2	-1	-22	-18
5	-1	1	2	-1	-2	-8	-5
2	12	11	2	0	-3	5	10
8	0	4	2	-2	2	-9	-4
-2	-15	-9	-2	0	0	-7	-4
4	-2	-1	1	0	0	-9	2
-4	-10	-5	-1	-2	-2	-15	-6
0	5	2	-2	2	3	21	-1
-4	-5	-3	0	-3	-1	-21	-11
-6	-2	-1	-2	-4	-6	-25	-18
7	-4	3	1	-2	-1	-15	3
-7	4	-3	-1	-1	0	0	3
3	1	-4	-3	-2	2	11	0
16	7	4	1	-1	-4	-9	16
9	7	5	2	-1	-4	-11	3
-1	4	-3	-4	-2	0	3	-15
5	12	4	2	0	-3	-4	-1
-4	-3	-2	-3	-4	-4	-21	-2
-8	-6	1	0	0	0	-10	3
15	6	1	2	0	-2	-11	32
-15	-3	1	-1	-3	2	-20	-34
0	-2	-2	-1	1	4	35	22
3	-2	-1	1	0	-2	-17	3
1	-7	-2	-2	-2	-2	-10	-1
-3	1	2	2	1	0	-16	-7
6	-4	-4	-4	-4	-4	-9	22
2	3	-1	-1	0	-1	10	10
1	5	-1	-1	-2	-1	-7	2
6	8	1	3	-1	1	1	8
-8	0	1	-1	1	0	-7	-18
12	5	7	3	-1	1	-13	10
-1	0	-1	-3	0	0	-9	6
-3	1	-3	-1	0	0	6	-10
-8	-6	-5	-1	0	-3	-13	4
-5	-7	-3	-4	-3	-4	-22	-2
5	-7	-2	0	-4	-4	-18	-2
-9	8	1	-2	0	3	-8	-3
-19	-20	-9	-3	-2	-2	9	-6
4	15	4	0	-3	0	-14	-2
-3	8	4	3	-3	0	-29	0
-9	-13	-3	-2	-2	-3	-15	13
-10	-16	-1	3	2	0	-1	-24
-13	-9	-3	-5	-2	-3	-17	-24
35	15	9	2	-4	-1	-5	44
31	16	8	2	8	2	7	5
-10	-10	-18	-11	-10	-3	-36	-30
-11	-16	-4	0	-1	0	-18	0
-21	-4	-2	1	4	2	-11	-6
-22	-6	-5	-1	-2	-8	-19	2
-45	-20	-15	-9	-2	-1	-28	-31
41	15	9	3	-5	2	6	41
-13	-6	6	1	-3	-13	-40	-54
-4	-5	-4	-1	-2	-6	-26	10
-35	7	1	-3	-1	15	-6	16
-36	-9	2	-1	-4	-6	-28	-63
-20	-5	-2	-1	2	2	-27	-7
-4	0	-4	-5	-11	0	-13	31
7	-10	-4	-2	-1	-4	-11	-2
-1	-7	2	2	6	5	-23	9
-34	-7	-6	1	0	1	-15	8
3	-2	1	2	-10	-23	-3	-41
28	-11	13	8	3	-7	-33	-39
13	13	-14	-6	1	9	21	26
2	-18	-4	-1	-5	-11	-8	61
-17	-3	-1	-3	-6	-3	-46	-38
27	16	0	0	3	8	15	-10
28	3	13	19	22	19	-3	-34
18	3	-1	1	-9	-24	-2	49
-14	11	3	9	15	18	26	1
58	23	4	3	14	40	9	9
-75	-37	-13	-6	6	9	-38	-44
9	0	-2	0	-8	-6	-35	34
26	4	-3	0	0	-20	17	58
36	12	3	2	6	16	7	-7
15	-7	-6	-3	-4	-10	16	41
9	5	-1	-1	-5	-9	-31	-10
-8	8	1	2	9	6	-11	15
1	5	4	0	0	-6	-19	5
-22	-9	-9	-2	2	4	4	-39
2	-1	2	-2	-2	1	-10	34
5	2	1	3	1	5	-4	6
3	-4	-7	-3	-3	-6	11	16
2	9	0	-2	3	5	11	7
-10	-1	-3	-2	0	-1	-10	6
-5	-4	0	0	0	0	-16	-6
-3	-1	-4	-3	2	4	29	-7
-6	-1	1	2	-1	1	-22	6
-34	0	2	-1	-3	-4	-40	-20
-2	0	-3	-1	-2	-4	-18	1
10	8	3	3	2	0	-1	3
-6	-1	-2	-2	-2	0	-5	2
-3	3	1	0	-2	-3	-24	-5
-7	-4	-3	-1	-2	-1	-10	-2
12	26	9	1	1	1	12	-1
-10	-3	-2	0	1	4	11	-3
-1	-9	-6	-2	-1	-1	-2	0
3	1	-3	-1	3	4	42	1
4	-2	-2	-3	4	3	53	6
35	2	1	1	-2	-2	-9	6
-2	3	1	-1	-6	-2	-20	3
-6	-3	-2	-2	-2	-1	-6	-1
0	2	2	3	2	6	-11	1
-2	-4	1	0	-2	-3	-18	-4
-3	-7	0	-1	-4	-2	-17	-2
5	3	1	0	-1	-3	-14	-6
-8	-3	-1	-1	0	-2	-15	-2
17	-6	-2	-1	-1	-3	-8	5
-8	-1	-1	-1	-1	-2	-13	3
3	3	-2	-3	3	3	40	10
2	0	-3	-1	-4	-4	-21	2
7	-8	-3	-1	-1	-3	-13	9
0	-1	-2	-2	-1	-1	-21	4
-8	7	2	0	2	1	11	-4
-10	-15	-5	-2	-1	0	-2	-5
0	3	2	-3	-6	-3	-22	12
-9	1	2	-2	-2	5	-9	9
4	0	-1	-1	-2	-1	-4	12
1	-1	-1	0	0	2	-1	-4
0	4	-1	1	1	0	-4	-2
-10	0	1	0	-2	-2	-17	-8
6	2	-4	-4	-4	-3	-1	4
6	3	0	-1	-3	-4	-12	-1
3	-2	0	-2	-2	-2	11	-5
-9	5	-1	-1	-3	-3	-20	-10
-2	-4	0	5	7	-1	-12	-6
-12	-3	-1	1	4	6	24	3
-5	-1	1	-3	-2	-2	-21	13
-20	-10	0	0	-4	-7	12	-5
21	21	9	4	11	6	-14	-5
8	-3	5	3	0	1	6	24
-22	-13	-15	-7	-8	-4	2	-14
5	18	12	3	-6	-1	6	33
-5	3	2	0	1	3	-8	16
-5	3	-5	-3	2	4	1	4
3	23	13	-2	-3	-6	-36	4
17	0	2	1	2	-1	-5	34
13	-20	-5	3	1	-6	-20	-12
-3	-13	-1	-1	-1	-8	-21	-28
6	16	11	8	10	11	16	2
20	-5	-3	-3	3	-1	-1	24
-15	-12	-27	-11	-6	-7	2	29
-24	-24	-11	-8	-14	-19	-62	-47
-18	3	0	1	9	14	23	25
6	12	9	5	3	2	-26	-24
55	1	13	6	-4	-8	-6	34
-16	-37	-21	-5	-4	-7	-11	-18
-6	-10	-6	-3	-5	-8	6	26
51	22	11	3	2	-6	18	74
51	22	11	3	2	-6	18	74
1	30	7	1	4	0	-6	-33
-53	-10	-7	-3	-1	8	-5	-4
20	0	0	-4	-11	-1	-12	35
50	43	23	0	1	20	31	22
7	-7	7	1	-13	-49	-18	-2
-35	12	30	10	-8	-12	-12	-40
10	17	-3	-13	-13	-34	-24	3
16	0	4	4	7	29	8	-27
-11	-9	-3	-2	-2	-3	11	-22
33	-10	-9	1	14	15	28	43
-50	-15	-6	3	5	-1	-46	-99
16	-17	-7	-3	-4	7	-15	23
12	1	-8	-5	-4	-5	-4	-17
24	7	5	2	-6	-1	-9	23
34	35	11	1	-2	1	-4	36
-28	-8	-4	-2	-2	1	-15	-6
2	-2	0	0	-1	0	-2	43
-8	-7	-2	-3	-3	-2	-7	-14
4	13	8	1	-1	1	-6	-25
-15	1	-2	0	1	1	-5	-16
-18	-7	-6	-3	-2	-1	-3	-14
7	-4	-3	-3	-3	-4	-1	-2
3	-2	-4	-2	-1	-1	7	5
-11	1	0	-1	0	2	-13	-17
1	-3	-1	-2	-1	-2	-9	-8
-8	5	0	-1	0	-1	-13	-21
5	9	4	0	-2	1	-8	5
-4	-3	-4	-1	-1	-1	5	9
-16	0	3	0	1	3	17	-24
4	-9	-6	-2	-2	-2	-1	9
-3	4	0	1	1	-1	2	-6
-3	4	0	1	1	-1	2	-6
-1	1	0	-1	-2	-3	-6	2
3	-10	-5	-2	0	-2	26	5
10	-11	-5	-3	-4	-2	0	0
-20	0	0	-2	-2	0	-10	1
3	2	1	1	3	2	9	1
-5	-3	-2	-1	-2	-3	-13	-8
28	-9	-1	2	-1	-5	-3	-5
-14	-2	-1	-2	0	0	13	-1
3	1	-2	-2	-2	3	-3	16
-15	6	-2	-2	-4	-4	2	-20
-17	0	2	-1	1	1	-4	-21
28	21	13	2	2	1	-10	11
-1	-4	-5	-1	2	1	2	-5
-1	-4	-5	-1	2	1	2	-5
-27	-9	-3	-1	-3	-2	-23	-29
0	1	-2	-1	1	0	7	8
-2	-7	0	2	0	0	4	1
-9	-7	3	3	2	-1	-10	-7
7	5	-2	0	0	-1	4	10
7	5	-2	0	0	-1	4	10
-3	-3	0	-2	-1	-2	-20	2
0	6	0	1	2	6	9	-3
5	8	4	0	1	0	19	5
5	8	4	0	1	0	19	5
-5	-2	-9	-4	-2	-1	14	-1
7	-9	5	9	7	5	16	15
7	-9	5	9	7	5	16	15
18	-9	-6	-3	-8	2	-2	16
-2	6	5	-6	-15	-8	-17	-24
-1	1	0	3	1	0	6	0
4	-2	-11	-1	0	4	3	17
7	-3	-1	-2	1	1	1	22
-24	-10	-6	-8	-2	0	-16	-5
-5	20	5	-1	-5	3	-5	-2
31	10	0	1	1	-5	9	-16
-23	2	-2	-5	-12	1	2	-11
-52	-44	-24	-8	2	2	-11	-58
-28	-30	-31	-7	11	10	20	37
22	9	2	-2	-2	-9	12	-7
101	40	37	21	7	-5	36	29
101	40	37	21	7	-5	36	29
31	20	6	-5	-2	-4	41	46
31	20	6	-5	-2	-4	41	46
-23	-19	-18	-8	-3	-6	-21	-29
-31	-21	-13	-4	-9	-3	-27	-65
4	6	-4	-4	-19	-52	-29	-1
-23	11	2	10	20	20	11	11
-23	11	2	10	20	20	11	11
-22	-23	-10	-8	-9	-8	1	-10
-5	-15	-15	-13	-24	-10	-10	42
-20	-24	-9	-4	4	18	12	29
39	21	8	4	8	4	19	22
-18	-9	2	-8	-7	-12	-16	-16
-32	-12	0	2	-10	-11	-35	-49
-10	-14	-9	0	-3	-4	-12	-28
13	6	-3	-1	0	5	11	18
1	4	5	1	1	2	-4	12
3	-4	-3	0	-1	13	23	64
14	0	1	2	-3	-5	2	7
14	2	0	1	-1	2	-11	18
-14	-9	-2	-2	-1	-1	1	-6
-14	-9	-2	-2	-1	-1	1	-6
12	3	-2	0	-1	-2	-16	-1
-2	4	1	-3	-1	-3	-1	0
11	7	1	0	2	1	3	12
10	-7	-2	-1	-2	-4	-13	1
2	-5	-1	-2	-2	0	8	8
10	3	-1	-2	0	-3	-4	-3
4	-9	0	1	1	-2	-6	5
1	8	1	-3	-3	-1	-9	-4
14	12	3	1	-2	-4	-1	-8
15	17	6	0	1	1	11	7
-23	-1	-2	0	-1	1	-3	-11
-15	-7	-1	1	0	2	-12	-15
-7	-7	-3	0	-2	-4	-13	7
8	5	1	0	2	3	2	11
7	3	1	-1	-2	-3	-9	5
-5	9	0	0	-2	-1	4	-7
-10	-1	-1	1	0	2	12	-5
-4	-5	-3	-2	2	4	15	-11
11	7	3	0	-4	-5	-19	2
2	4	3	1	0	4	-7	-6
-12	-4	-2	-3	-5	-4	-7	-7
-2	4	0	0	1	0	31	9
5	-4	-1	-1	1	1	-6	9
-8	-4	-2	-1	-4	-8	-21	-3
-11	-13	-2	0	2	1	4	-8
13	-12	-1	2	-1	-2	-22	-3
-15	5	-3	-3	-2	-2	-5	-14
3	-11	-6	-3	-2	-3	-8	-4
17	-1	4	2	-2	-5	-17	1
-1	-3	-3	-5	-6	-8	-13	-8
-3	2	3	2	-1	1	-8	-5
-9	-4	-2	1	6	4	31	-35
-7	-4	-7	-3	-3	-5	-18	3
7	-3	-1	-3	-4	-6	-19	11
2	10	4	-1	6	3	19	6
-4	1	2	2	-1	0	0	3
0	8	2	1	-1	0	-7	-6
-14	-1	-3	-1	3	0	-4	26
8	17	8	0	-6	-6	-17	-20
7	-16	-8	1	6	1	38	8
16	33	20	6	2	1	0	11
18	-12	-9	-3	4	3	-10	1
-17	-21	-10	-4	-5	-4	-3	-13
24	8	2	3	1	-6	-16	-5
5	-1	3	1	3	1	7	4
-2	5	6	2	7	2	11	6
3	-3	-4	-5	0	-6	24	20
-19	20	7	0	-1	-1	-35	-30
-34	-34	-11	-2	-4	2	-31	-24
5	10	8	1	-12	-2	-24	14
2	23	11	3	0	3	11	9
-14	9	1	-2	2	2	20	2
-11	9	-18	-13	-10	-3	-2	-31
26	2	8	6	4	1	-16	8
8	-5	-10	-3	1	-8	-33	-38
-13	-1	16	13	17	18	3	-35
51	5	0	3	3	-2	-27	-4
1	4	-16	-15	-8	4	-17	67
49	27	13	5	3	-1	-14	14
-12	8	7	0	-2	3	-52	-75
-18	-15	-9	-5	-7	6	-16	56
-55	-16	-9	1	6	6	-25	-37
10	-23	-17	-12	-15	-28	1	6
4	12	18	12	27	28	-21	10
24	-5	-6	7	5	8	-4	7
-23	12	-2	-4	-6	2	9	-23
-20	-11	-12	-11	-7	-16	-10	-7
26	20	10	3	9	19	-24	-74
-15	-1	-2	-1	-2	9	15	55
-19	-20	-1	-1	-6	-7	-14	6
-19	-20	-1	-1	-6	-7	-14	6
-29	-4	8	3	-6	-4	-36	24
-29	-4	8	3	-6	-4	-36	24
19	-11	-4	0	-6	-12	-22	39
-7	4	11	4	0	4	-18	30
30	19	19	11	12	19	-36	27
-3	-12	-4	0	-6	-3	-28	-12
-8	-6	-7	-3	-2	-1	-27	-21
-8	-6	-7	-3	-2	-1	-27	-21
-5	2	0	-2	-1	1	-20	17
-7	-4	-1	2	-2	0	-33	18
-9	7	0	-4	-4	-1	-19	1
22	-1	-1	-1	-3	-6	-19	16
10	6	6	0	-2	-3	-27	-4
-9	-5	-4	-3	-5	-3	-20	-1
-3	2	4	2	2	4	-13	-25
-6	0	-5	-3	0	-2	25	-2
4	-3	0	-1	-2	-3	-4	-4
6	2	1	0	-1	1	-15	-4
0	5	3	0	-1	2	-4	-5
-18	-3	1	-1	-3	0	-12	-12
-4	0	1	-2	-6	-3	-16	-10
-28	-6	-5	-3	-3	-2	-5	-31
-4	-9	-9	-3	-2	-4	0	5
-3	8	4	1	-1	-2	-8	7
-4	-6	-1	-1	-5	-6	-15	-34
10	-2	-3	-2	-4	-2	-15	1
-4	3	5	2	2	-1	1	-3
0	-8	-6	-2	0	-2	-6	-13
-11	-6	-1	-2	-5	-2	-6	-2
-3	-7	-5	-2	-1	-6	-12	-15
-3	-5	-1	-1	0	-1	-3	-3
-10	7	-1	0	1	4	-6	-12
10	0	0	-1	-1	-3	-13	15
14	3	0	1	2	2	-17	-34
11	4	1	-1	0	-5	-12	-12
3	1	0	-1	0	0	2	8
0	-8	-4	-2	-4	-3	2	7
0	-8	-1	-1	-3	0	0	1
12	12	5	0	-2	1	-14	8
-6	-3	-1	-1	-4	-4	-11	1
-4	0	0	-2	1	1	3	-1
4	4	0	-1	2	3	17	11
-1	-4	-2	-2	0	-1	-8	1
2	1	3	1	-1	0	-11	-10
-1	-21	-9	0	-1	2	0	-1
-11	-3	-3	0	-2	1	-9	-7
6	1	2	3	-1	-1	-8	13
-1	19	4	1	1	-2	-3	-23
4	0	-2	-1	-2	-1	-6	9
-3	2	-3	-2	0	-2	-13	-9
25	6	5	-1	-3	-3	6	6
-4	-2	1	-2	-9	-6	-14	1
-1	14	3	0	-1	-6	-14	-15
38	-3	3	5	1	1	-3	31
8	-21	-5	0	3	5	-1	1
-6	9	-5	-5	-5	-9	-34	-23
12	-13	-15	-14	-14	-12	-25	55
32	7	12	-6	-25	-7	-30	34
32	7	12	-6	-25	-7	-30	34
28	11	25	10	-6	-17	-51	-65
2	29	2	2	9	12	27	19
2	29	2	2	9	12	27	19
21	-5	-14	-10	-5	1	19	89
-4	-4	-4	-5	-3	-12	-24	-22
-4	-4	-4	-5	-3	-12	-24	-22
15	11	4	6	6	3	-21	29
-4	-2	-2	6	2	-3	-6	-28
31	36	14	2	1	-1	5	37
-18	11	2	7	1	3	-25	-29
25	23	10	6	1	-1	1	11
-7	-19	-16	-9	-5	2	-15	-37
26	7	2	-4	-1	6	-16	0
13	-11	-7	-6	-10	-27	-3	28
-31	-5	-10	-4	-3	-14	-53	-36
-1	0	5	9	12	13	-1	13
33	8	1	-8	-19	-11	-20	15
-2	2	3	-1	-3	-11	-8	8
7	-16	-3	1	2	-1	1	13
-6	12	7	-1	0	-2	-7	-6
-7	-3	1	-2	-2	0	-8	-5
-8	0	-1	1	2	5	-14	-24
-19	-11	-3	0	1	-4	-17	-29
-29	-9	-1	1	-1	-1	-38	-15
-9	-6	-7	-2	-2	-1	-14	-3
16	16	10	2	0	2	-9	19
-10	-1	-4	-2	-2	-2	-18	-23
22	-1	-4	0	-2	-6	-8	18
3	2	3	0	-2	-5	-19	7
-1	-2	-4	-2	-2	-6	-4	-13
-7	-5	-6	-3	-1	-1	17	-14
-9	-7	-4	-1	0	2	-16	4
-6	-8	-3	0	1	4	13	1
-2	0	-1	0	1	0	17	1
-14	-8	-3	-1	1	1	13	-9
4	7	3	1	0	-1	-3	2
2	1	-2	0	-1	-2	-9	-6
2	1	-2	0	-1	-2	-9	-6
-1	-3	-5	-3	-2	-2	-3	5
-9	-4	-3	-2	-3	-5	-19	-3
23	12	2	1	3	4	6	5
-8	0	1	-2	-1	1	-6	2
-14	-2	-1	-2	-4	-1	-15	-5
-13	-2	0	1	0	1	-13	-13
-26	-4	0	2	-1	-6	-23	-4
25	14	-1	-3	-3	0	-16	7
-13	-8	-1	-1	0	4	-18	3
-17	-1	4	1	-3	-4	-27	-25
10	-4	2	2	-3	-4	-10	-2
5	-6	-2	1	-1	1	14	2
4	-2	0	-1	-2	-2	-15	-1
3	-5	1	-2	-2	2	1	7
-17	6	2	-1	-1	0	-4	-11
3	-3	0	0	-2	-1	-8	3
15	6	4	1	-1	-3	-3	18
1	0	2	1	-2	-2	-10	1
-11	-10	-6	-2	-1	1	-1	7
-7	-5	-3	-3	-1	-5	-16	-3
7	1	1	-1	0	0	-2	5
-3	6	1	0	-2	-5	-1	-10
6	-10	-2	2	-2	-4	-10	-26
6	-10	-2	2	-2	-4	-10	-26
11	4	2	-2	-1	-1	6	12
2	1	0	0	0	1	-8	18
2	1	0	0	0	1	-8	18
18	5	-2	-5	1	2	12	5
-14	-2	-6	-6	-11	-6	-17	-9
-14	-2	-6	-6	-11	-6	-17	-9
42	-3	8	9	7	2	2	-17
-7	-1	-2	0	-1	-2	19	-13
19	9	0	-2	1	1	-2	17
-8	-24	-6	-1	-3	-5	-25	-15
8	-2	2	1	-1	-2	-16	28
-33	0	-7	-3	-4	0	-11	-5
-32	0	5	2	3	7	-9	12
5	11	8	1	-2	-6	3	-15
-32	-17	-13	-5	-3	0	1	2
30	23	12	-1	-6	-1	-9	-11
-14	-14	-13	-5	-1	-3	21	9
-6	23	-5	-2	1	-2	3	13
-10	-5	8	8	-3	-6	-19	-39
-19	-13	-8	-7	-1	6	11	-16
0	-35	1	2	6	-9	-16	-3
0	-35	1	2	6	-9	-16	-3
-27	-7	3	1	1	3	0	-40
34	19	2	2	5	6	31	21
19	8	7	6	1	7	-3	20
-7	-17	-12	-5	-6	-15	-8	14
18	10	0	0	-1	1	15	10
-8	0	-6	-3	-8	-6	6	5
-5	2	3	0	10	22	-13	-16
0	-9	-6	-6	-6	-8	-2	-4
12	16	9	3	-2	-2	-7	6
12	16	9	3	-2	-2	-7	6
-11	-7	4	2	1	1	-11	23
11	1	9	3	10	10	22	-14
-11	-16	-7	0	-8	-3	-4	-7
-9	-7	3	-8	-8	-18	7	6
-41	-17	-6	-5	4	2	-4	-16
4	-5	-8	-7	-18	-17	-17	-16
-2	1	-2	0	1	6	-4	8
2	7	0	1	1	-8	-8	-22
-29	-7	-3	-3	2	3	-7	-25
8	10	-2	-2	-6	-3	-1	25
23	4	2	1	2	2	6	19
-8	-18	-11	-3	0	-2	4	-8
22	5	6	1	0	2	-11	-3
-20	-3	-5	-2	0	-6	-13	-14
-6	3	2	0	0	-2	7	-7
4	8	13	5	2	3	-2	17
-6	2	-2	-2	0	0	0	2
-1	-1	-1	-3	-1	0	11	-2
9	-6	-7	-3	-4	-4	-13	0
-7	-13	-8	-5	-4	-3	-5	-11
1	-8	-5	-3	-1	4	18	9
1	-8	-5	-3	-1	4	18	9
0	-2	0	0	0	-2	-5	-4
2	4	2	0	0	-2	1	5
7	-6	-4	1	-1	-5	5	1
6	4	1	1	0	0	16	10
0	1	7	6	3	4	10	15
12	2	-2	-6	-9	0	2	13
-2	1	2	-1	-3	-4	-13	-8
-10	-14	-11	-4	2	-7	3	-15
-18	11	15	3	6	-3	-15	-1
-8	-11	-11	-4	-2	-6	14	-18
16	8	3	2	5	11	15	-7
-6	-1	0	1	7	13	0	3
-8	-10	-11	-5	-4	-13	-8	-1
9	5	-4	-6	-4	1	31	48
8	6	-2	2	0	-6	21	38
-18	-24	1	4	4	3	-1	-22
11	14	3	1	-3	-2	-6	8
11	14	3	1	-3	-2	-6	8
54	59	16	2	10	12	65	29
4	-4	0	-4	-4	-7	-14	-19
2	-18	-9	-3	-3	0	-3	21
-14	0	2	1	-2	-4	-5	-16
-17	0	0	0	0	1	-14	-16
2	-6	-4	0	1	4	3	0
14	8	7	2	1	1	-3	5
17	1	2	2	3	0	-9	3
-4	5	-4	-3	-6	-12	-1	-14
-14	-9	-1	-6	-6	-3	-17	-3
10	8	6	5	5	10	15	10
-10	-7	-5	-2	-2	-6	2	-20
3	-4	-2	-2	-5	-11	-9	-6
-3	-15	-6	0	0	2	-13	-15
-1	2	1	-3	-2	-1	3	13
2	-18	-15	-4	-1	-6	4	14
-1	-7	-3	-5	-9	-9	-6	-16
-4	11	4	2	1	12	-7	-8
0	9	4	2	1	-5	-1	12
-1	1	0	1	4	4	4	6
-2	9	0	-3	0	-2	-8	5
6	-5	-3	-2	-3	7	27	40
4	1	5	1	-2	-5	-27	-12
-8	-2	-3	-1	2	3	-17	-33
3	-6	-8	-1	-3	-4	-10	-9
17	1	4	5	1	-6	-10	1
5	-3	4	4	4	1	32	-20
-3	11	7	5	-9	-9	-23	-17
-22	-20	-19	-7	1	0	-13	-18
32	2	-6	-11	-13	-11	4	-6
3	4	2	0	-1	1	-7	-24
-22	5	-3	-1	-4	1	-19	2
0	22	10	19	30	19	1	11
16	10	5	-3	-9	-5	41	28
-2	-11	-6	0	10	6	-24	20
23	30	23	4	-5	-14	-38	-14
-28	-18	-23	-15	-14	-17	-2	-14
5	3	6	-9	-27	-30	-26	-31
18	15	10	6	9	9	6	55
-17	-6	-2	-2	3	0	-16	-5
-2	-11	-8	-2	2	-5	15	-19
-3	-7	-6	-1	1	-6	-11	-27
31	-4	2	6	-2	-3	-6	4
1	8	6	0	1	4	-13	17
1	-9	-4	1	2	-1	-15	12
23	8	8	3	1	-5	-23	-19
-17	5	-3	0	-4	-9	-15	5
-6	-10	-13	-7	-8	-10	-12	-33
-2	-1	-2	0	3	6	11	14
-7	10	4	2	9	20	-10	10
3	0	6	5	5	8	-9	-5
-13	-8	-9	-7	-8	-9	-6	9
17	10	10	8	14	6	-9	9
-9	-10	0	0	-7	-12	0	19
1	14	7	1	3	2	1	8
-19	9	6	0	-6	-10	-14	-61
-11	-8	-3	0	-2	-1	-21	1
-9	-7	-4	-2	-2	-1	-10	9
-3	-6	-5	-1	-1	-2	-7	0
2	11	4	-1	0	0	-12	13
-4	-3	-3	0	1	2	-9	-4
6	7	4	2	-1	-1	2	15
-8	-1	-1	-3	0	1	-6	-8
1	4	0	-2	-1	-1	-8	-3
2	1	0	-2	-1	1	-3	0
-6	-4	-5	-3	-3	-4	-3	-3
1	0	1	0	-2	-3	-1	11
1	0	1	0	-2	-3	-1	11
-12	-3	0	0	1	1	8	1
2	3	2	0	0	-1	0	2
-10	-6	-1	-1	-3	-3	-22	-10
-2	-5	1	0	-3	-2	-8	3
-11	-5	1	-2	-2	-2	-12	0
9	1	1	-1	-3	-3	6	4
-3	5	-2	-2	0	-4	-7	-3
-3	4	0	-1	-1	2	-10	-2
-2	1	2	1	1	4	9	-2
3	-9	-4	-1	-1	-2	5	0
-5	2	0	-2	-3	-1	-12	2
-2	-8	4	3	-1	-1	-17	0
-4	1	-2	-1	-1	-1	-11	2
1	2	1	1	-1	1	-15	-3
-2	4	-1	0	-2	-2	-18	-1
-2	4	-1	0	-2	-2	-18	-1
1	8	2	-1	-1	-2	-11	2
3	3	1	0	-3	-5	-31	-4
3	3	1	0	-3	-5	-31	-4
-8	-4	-3	0	-2	0	-18	-4
-2	1	-1	-1	-3	-4	-27	-2
1	-16	-5	-1	-1	-3	-4	2
-4	3	0	-3	-3	-2	-16	-1
-1	0	2	2	-1	0	-15	-7
1	1	-5	-2	-2	-4	-9	1
1	1	-5	-2	-2	-4	-9	1
2	5	4	0	3	3	24	-3
-3	-10	-3	0	-6	-3	-36	-1
-3	-10	-3	0	-6	-3	-36	-1
2	3	2	2	2	2	9	-14
1	-2	-2	-2	-1	0	-11	6
1	-2	-2	-2	-1	0	-11	6
-4	-3	-4	-2	2	0	24	-3
1	0	2	1	-1	-3	-25	-3
1	0	2	1	-1	-3	-25	-3
9	16	-1	-1	-3	4	-10	36
2	-2	1	0	-5	-3	-30	13
-22	0	0	0	-2	0	-18	-17
15	7	3	1	-3	-3	-22	14
6	0	0	0	1	7	5	21
5	-2	-1	-2	0	-2	9	-1
-9	-7	-3	-2	-3	-1	-12	6
6	4	12	1	-8	-4	-14	-3
6	4	12	1	-8	-4	-14	-3
-17	-6	-7	-1	6	-4	-13	-41
-16	-10	-8	-2	-2	-9	-8	-39
6	12	1	-2	-4	-2	-11	-8
21	6	-2	-4	-7	-7	-7	5
-8	3	4	4	3	5	-27	-29
-1	-29	-9	0	-1	-9	-21	-4
9	3	1	-3	-12	-4	-31	10
17	20	1	-1	4	0	17	66
67	16	9	3	-3	-10	-10	22
-13	-10	-11	-4	2	3	6	26
-23	-20	1	0	-2	0	-20	-34
-5	17	13	4	-3	-4	-24	9
-28	-27	-19	-13	-11	-1	-11	-9
-10	8	4	-9	-8	-13	8	-32
-30	-5	4	3	-4	-31	-19	-21
12	13	1	3	7	13	-10	-22
-1	-28	-31	-6	9	14	-33	12
3	7	6	-2	-3	12	32	71
-1	-8	-4	-2	-20	-54	-39	-53
-12	12	8	3	2	18	3	-24
-57	-4	-8	-2	4	11	-12	-49
2	2	6	6	2	-5	-10	12
19	-13	-1	-1	-7	-7	-21	-12
18	3	0	-2	2	1	-14	17
20	10	4	3	0	-12	-1	17
-1	2	-1	2	6	8	-2	16
4	3	3	1	2	2	38	-2
-2	-2	1	-2	-4	-2	-28	-12
26	16	6	-1	-1	-1	27	13
-12	-4	4	-3	-2	-5	-27	-12
1	0	-1	-1	-3	0	-23	17
-2	-3	-2	0	0	3	-4	14
-20	-5	-6	-3	-2	-2	-6	5
-13	11	3	-1	-1	1	-27	-10
-5	1	3	-1	-2	-1	-20	-8
2	5	0	-1	3	1	26	-22
5	-2	-6	-4	0	-3	-3	3
7	0	0	0	-3	-2	-12	9
11	-7	-1	1	-1	-2	-11	5
-6	4	4	2	1	0	-4	6
6	-5	-1	-2	-4	-1	-2	5
2	2	0	0	-4	-4	-10	-5
14	-4	-2	0	0	-5	-7	4
11	11	4	1	3	6	32	1
-2	-9	-4	-2	-1	-3	-19	-36
5	7	0	0	0	-3	1	-1
-13	-4	-4	-4	-1	-1	-7	-1
-21	1	0	-2	0	5	-5	6
0	1	-1	-2	-2	0	-6	-10
-22	-7	3	2	8	6	-4	-8
15	0	1	2	1	0	-2	2
-5	-1	-2	-1	-3	-4	-13	3
2	-4	-1	-1	-2	1	-1	6
11	-5	0	-2	-3	-4	-22	16
-6	-7	1	2	-1	-1	-2	27
-3	-10	-2	0	-3	-7	-14	-25
-12	4	-2	0	0	-2	4	-61
-10	-4	1	-3	-3	-2	-20	-19
19	-2	1	0	-2	0	-14	27
-7	7	1	-2	3	4	15	5
-11	-5	-2	-1	-3	-5	-13	-20
-11	-5	-2	-1	-3	-5	-13	-20
-21	-12	-4	-4	-4	-1	-21	-1
23	20	7	1	-3	-1	-16	8
2	6	0	-1	2	2	-2	29
-10	7	-1	-1	-1	3	1	0
4	-6	-7	-3	0	0	9	22
-5	-7	-3	-2	-6	-6	-19	5
-5	-7	-3	-2	-6	-6	-19	5
-6	-7	-5	-2	2	0	-3	-14
2	5	8	6	7	0	19	5
-10	-15	-6	-2	-4	-7	-26	9
12	-10	-23	-17	-24	-11	-22	52
0	-4	7	7	6	4	12	2
18	0	11	8	3	-7	-2	41
-21	-26	-18	-1	9	2	21	-26
-25	-32	-17	-2	-2	-6	-59	-11
-46	-23	-3	-3	3	14	8	-23
27	17	12	1	1	7	-13	61
62	24	8	2	-2	6	18	51
-25	-32	-14	-2	-2	-3	-16	-56
-19	3	9	5	9	4	-25	-54
-5	-13	-3	0	5	-1	3	-10
-5	-13	-3	0	5	-1	3	-10
15	10	8	7	7	3	24	19
-3	2	-3	-4	-4	-10	-6	-23
6	22	6	-2	-8	-1	-27	-6
6	22	6	-2	-8	-1	-27	-6
-4	4	-1	-2	-4	-3	-26	7
-45	-15	-13	-1	5	0	7	13
-19	-13	-12	-4	2	3	-2	-23
-19	-13	-12	-4	2	3	-2	-23
16	1	4	0	-7	-4	0	-2
-4	13	1	2	0	0	-9	-29
11	-13	2	2	2	0	10	23
3	2	3	-1	-1	-1	-34	21
-15	2	3	-1	-7	-2	-30	-29
13	8	12	5	3	1	-8	14
-33	-9	-7	-7	-4	2	-10	-43
-33	-9	-7	-7	-4	2	-10	-43
-11	8	-8	-1	6	3	-10	41
-27	-8	-6	-4	-4	0	-15	-6
13	4	5	-1	-5	-9	12	2
15	3	-1	-1	1	2	18	55
-22	-16	-2	0	1	-7	-21	-43
20	21	14	5	0	4	-22	-71
12	-8	-2	0	-1	-8	4	17
3	23	6	-1	-3	20	8	18
3	-6	-12	-8	-12	-1	13	4
30	2	-9	-4	-4	10	-14	-8
-13	-4	1	-1	-4	-6	-17	-43
-19	-12	-6	-2	8	1	13	-2
47	11	3	-3	-3	-19	-10	51
33	27	14	5	11	29	29	-69
4	-6	5	3	-2	-5	5	-6
4	-6	5	3	-2	-5	5	-6
-26	-10	-5	-2	0	-3	-18	-12
-4	-6	-9	-3	-2	1	-21	6
-12	-12	-2	1	2	4	13	1
-18	4	-2	-1	-2	-3	-30	-19
23	4	1	1	0	2	-13	-11
-3	-2	0	-1	1	1	28	11
-21	-10	-8	-1	-2	-2	-15	-16
-2	0	1	-1	0	-1	-12	2
12	0	-3	-3	1	-1	17	8
12	0	-3	-3	1	-1	17	8
13	-3	0	0	0	-4	-14	7
6	-10	-4	-1	1	1	12	4
-7	-6	-1	-2	-2	-1	1	3
-7	-6	-1	-2	-2	-1	1	3
2	3	2	-1	3	2	45	-3
2	3	2	-1	3	2	45	-3
7	1	2	2	2	-1	-9	-4
-1	0	1	1	-1	0	6	4
6	2	0	-1	-1	-3	-7	6
-26	-2	-5	-3	-4	-4	-18	-19
-26	-2	-5	-3	-4	-4	-18	-19
0	17	6	0	1	1	15	-2
5	-1	1	-2	-2	2	1	6
0	4	1	0	0	-1	5	2
14	-1	2	0	0	1	4	-2
-8	2	-1	0	-1	0	-6	-1
2	-7	-8	-4	1	1	19	6
5	1	-3	-1	-3	-5	1	1
-4	1	2	0	-1	0	-18	-2
26	27	5	2	0	-3	4	0
-11	-5	-2	-1	-1	-3	-2	-4
-8	-12	-5	-1	1	3	20	5
-8	-1	1	0	-1	-2	0	19
-12	-10	-2	-1	-3	-4	-23	-3
-9	5	3	-1	0	3	2	-7
0	1	3	2	-1	3	-15	-1
-1	-1	1	0	-2	1	-16	7
4	2	-1	0	0	1	4	11
4	-4	-2	0	0	1	23	19
6	2	3	-1	-2	-2	-7	0
-8	-2	-3	-1	-1	-1	-8	-23
1	-4	-2	0	-3	-4	-11	-3
0	-9	-4	1	0	-2	9	-6
-1	-4	-2	1	1	2	1	-3
-1	-4	-3	-1	-3	-2	-26	-4
3	5	0	-1	0	2	-3	-9
-1	15	3	-1	-3	-3	-29	-26
1	1	-2	-1	1	1	21	1
-7	-1	2	-1	-1	3	3	-4
1	-4	-4	-1	1	0	15	5
-1	-3	-3	-1	0	1	10	15
-3	2	5	1	1	1	-5	-1
9	-2	-2	1	0	-3	11	13
-10	2	1	-1	-1	-1	-2	-15
5	4	4	1	-2	-4	-11	-5
1	-2	-2	0	1	0	1	-14
7	-5	-5	0	1	2	7	22
-2	-5	-3	-2	-3	-3	0	-18
2	2	-2	1	4	-3	-5	-4
-10	-26	-18	-9	-2	5	-7	-15
-10	9	4	0	-1	1	14	6
25	-2	4	4	3	-1	10	26
16	25	10	-3	4	6	14	25
-3	-28	-12	-8	-16	-17	-25	-38
-15	-7	0	2	0	-12	-20	-34
-14	6	-2	-5	-2	2	6	-17
-33	-15	-17	-8	-8	2	-16	-7
-33	-15	-17	-8	-8	2	-16	-7
15	16	7	7	20	14	52	51
-31	-11	-5	-3	-7	2	10	-24
-31	-11	-5	-3	-7	2	10	-24
-33	-33	-15	-6	-3	-10	-13	-20
-33	-33	-15	-6	-3	-10	-13	-20
1	-12	7	6	0	2	-36	-44
14	16	4	0	0	-1	-7	-9
-8	-4	-5	-1	-2	-6	1	-11
-13	-15	-7	1	-1	4	-13	-14
-7	6	2	-4	-1	-2	-16	-24
31	5	-8	-3	0	-3	40	45
14	13	3	1	-6	-11	20	25
-21	-1	-4	-6	-1	11	-13	-26
-5	15	6	0	-2	0	12	33
-23	-19	-8	-5	-4	-7	5	8
-1	23	1	-2	1	0	6	-1
-12	-7	9	2	1	12	-15	-21
-8	-9	-9	-6	-13	-51	14	64
-16	-7	8	2	9	39	7	-54
16	10	2	-4	-6	-17	-17	-20
1	-25	-11	-2	-3	0	-11	-7
-37	-11	4	4	7	3	5	-5
19	33	16	7	4	12	-10	10
-6	-5	-4	2	3	19	-3	-6
-17	-23	-9	3	2	-3	-13	-11
14	-1	-2	-1	0	-8	-29	13
-16	-2	-1	1	1	-2	-30	-25
-13	8	-4	-2	0	3	-12	-26
17	8	1	1	-1	6	-3	6
-13	-13	-5	-1	-2	-2	8	23
5	4	0	-1	0	1	-3	-2
-12	-5	-4	-3	-1	-3	-14	-19
-7	-5	1	-2	-1	0	-10	-7
-5	-10	-4	-1	0	-2	-5	-1
12	-7	-2	0	-1	-4	4	10
7	0	3	0	-1	0	-6	9
-6	-5	-4	-3	-2	-1	-13	3
-7	-6	0	0	-1	-1	-1	-7
-7	11	3	-2	-5	-8	-11	3
3	-6	-3	-4	-3	-4	-13	1
-8	-4	-1	-2	-1	0	-15	-14
9	-2	0	0	-1	2	-10	-6
9	-2	0	0	-1	2	-10	-6
-5	10	3	0	0	-1	-1	-3
-20	-16	-10	-2	-3	-3	-22	-8
-7	4	3	-1	1	-2	-1	-20
-5	-3	-3	-2	-2	-2	-2	6
1	3	1	-1	-5	-6	-22	-4
4	-1	0	1	5	2	21	-4
2	0	-3	-2	1	0	19	-2
0	2	-1	-1	1	-1	4	-12
-7	-5	-2	0	0	0	-3	-3
5	-8	-2	-1	-2	-3	-2	4
3	-1	-1	-2	-4	-1	-7	-11
7	1	-1	0	0	0	-8	7
-4	-5	0	0	0	-5	-4	-15
3	-1	-3	-2	-2	-2	-20	4
13	4	3	1	0	1	-10	14
4	12	3	1	-2	-2	-19	9
-8	-7	-3	-1	-3	1	11	11
3	-3	0	-1	-2	2	-6	9
0	-1	-1	1	-1	-2	-5	16
8	-5	-1	-1	2	3	12	-2
-11	2	-3	-1	-2	-3	-4	-28
6	4	3	0	-3	-4	-13	12
-13	-11	-6	-2	0	1	-3	-7
-6	-1	0	-3	-4	-3	-19	2
[truncated: 1,450 more rows]
