# Supplementary material for: Flexible Virtual Reality System for Neurorehabilitation and Quality of Life Improvement
Source: Sensors (Basel). 2020 Oct 23;20(21):6045. doi: 10.3390/s20216045 (PMC7672612; doi:10.3390/s20216045)
Supplement: Supplementary file 1 [file sensors-20-06045-s001.zip › S4_EMG/User6/BallDirectingGame3.txt]

0	0	0	0	0	0	0	0
0	0	0	0	0	0	0	0
-1	0	1	-1	-6	-1	-30	1
0	2	1	1	-1	1	-21	-1
-1	1	2	0	-9	-8	-73	1
-7	-1	-3	-1	4	2	37	-1
4	1	0	0	-1	0	-26	2
-3	-6	1	-2	1	0	24	-1
2	6	2	0	3	2	32	1
2	6	2	0	3	2	32	1
0	2	-2	0	1	2	15	-2
0	2	-2	0	1	2	15	-2
-4	-7	-4	-1	-7	-7	-39	-1
-6	-3	-3	-2	-2	2	-4	0
-6	-3	-3	-2	-2	2	-4	0
-6	-5	-2	0	-4	-2	-12	-2
-6	-5	-2	0	-4	-2	-12	-2
14	10	3	2	0	-1	-34	1
14	10	3	2	0	-1	-34	1
1	-2	0	-2	-1	-2	-14	-1
-2	3	1	-1	1	2	7	-1
-2	1	0	-2	-3	-5	-29	-3
-2	-2	3	1	1	0	6	0
1	-4	-3	-1	-6	-7	-41	-2
-6	-8	-4	0	-2	-1	-18	-2
6	9	4	1	-1	-1	-19	3
10	13	6	1	-1	-3	-18	3
1	0	2	-1	-4	-2	-27	0
-7	-8	-3	-2	-1	-1	-5	-3
0	5	3	-1	-1	-3	-10	-1
-3	-6	-6	-2	-2	-2	-17	-1
-3	-6	-6	-2	-2	-2	-17	-1
-3	-6	-6	-2	-2	-2	-17	-1
-4	-7	-4	-1	-2	-5	-20	-3
-3	-4	-2	-1	1	-1	5	-2
10	7	0	-1	2	1	14	7
-3	-3	2	0	1	1	7	0
0	-4	-2	-2	-3	-3	-18	-6
3	8	4	1	2	1	4	3
-1	-8	-3	0	-2	-3	-22	1
2	5	3	0	-3	0	-16	0
0	-1	0	0	-1	-1	-3	1
3	3	5	2	0	2	-7	3
5	3	2	0	0	-2	0	0
10	9	5	1	-6	-5	-58	4
10	9	5	1	-6	-5	-58	4
-3	-1	-2	-1	1	-1	1	-1
-6	-5	-2	-1	-4	-4	-35	-1
-3	-2	-3	-1	1	0	22	-1
4	8	2	1	-4	-1	-32	0
4	8	2	1	-4	-1	-32	0
5	8	2	-3	3	1	44	1
-8	-9	-3	0	0	-3	-17	-4
-5	-5	-5	-1	2	4	24	-2
2	-4	-2	0	-2	-1	0	1
-4	-2	-1	0	0	-1	-1	-2
2	-4	-2	-1	-4	-4	-19	-2
-2	0	1	0	-1	2	0	0
3	7	3	0	-2	-2	-28	1
-7	-6	-3	-2	-1	-2	-15	-4
-6	-5	-3	0	-3	-1	-13	-3
4	0	-2	-2	1	0	4	0
-3	4	1	-1	-3	1	-6	-2
5	2	10	-1	0	-3	-7	3
-5	-3	-1	-2	-1	-2	0	0
-5	-3	-1	-2	-1	-2	0	0
4	1	1	1	2	2	10	1
0	1	2	2	1	0	-6	2
0	-3	-3	-1	0	1	19	-2
0	-3	-3	-1	0	1	19	-2
1	2	3	0	-4	-1	-29	-1
1	2	3	0	-4	-1	-29	-1
1	2	3	0	-4	-1	-29	-1
1	2	3	0	-4	-1	-29	-1
-7	-9	-4	-2	3	1	28	-2
-7	-9	-4	-2	3	1	28	-2
2	-3	0	1	-3	-2	-21	1
2	-3	0	1	-3	-2	-21	1
1	-1	-2	-1	2	3	20	2
1	-1	-2	-1	2	3	20	2
7	9	7	2	-5	-4	-34	1
7	9	7	2	-5	-4	-34	1
2	0	1	0	-3	0	-15	1
-6	-10	-3	-1	-5	-2	-31	-3
-6	-10	-3	-1	-5	-2	-31	-3
-2	-1	0	-2	-4	-3	-40	0
-2	-1	0	-2	-4	-3	-40	0
0	1	-1	-1	-4	-2	-22	-1
-4	-6	-4	-1	-1	-1	-3	-3
-5	-8	-4	-2	-6	-4	-27	-2
-3	-5	0	-1	-3	-1	-20	-2
8	2	2	1	1	-1	6	1
-1	-4	2	0	-1	-3	-13	-1
1	7	2	-1	-2	-2	-19	0
-5	-4	-1	-2	-1	-1	-13	-3
-5	-4	-1	-2	-1	-1	-13	-3
-4	-8	-4	-1	-3	-3	-11	-2
-1	-3	-2	-1	-1	-1	4	-3
3	1	3	1	-2	-1	-16	1
-4	-5	-5	-3	2	1	33	-2
3	-1	-3	-3	-3	-3	-13	2
3	-1	-3	-3	-3	-3	-13	2
5	1	0	0	-2	-3	-14	2
-3	-2	0	-1	2	2	23	-4
3	2	3	1	2	4	30	1
-8	-5	-7	-1	0	0	23	-1
-2	1	3	0	-3	0	-16	-1
-2	1	3	0	-3	0	-16	-1
-5	0	-2	-2	-3	-4	-25	-2
-1	-1	-3	-1	-3	-3	-17	-19
-3	-2	-3	-1	-3	-2	-13	-1
6	-1	3	0	-2	-2	-33	2
-4	-4	-3	-1	-4	-2	-8	-1
-9	-4	-1	-1	-1	-2	-2	-9
1	-2	0	-1	-2	-2	-6	1
-2	-2	-2	0	2	3	40	1
-3	-2	-2	0	1	-1	-7	0
-4	-3	0	-1	-1	-1	-8	1
2	1	1	1	0	0	-10	3
3	0	-2	-1	3	2	26	0
-1	2	2	-1	-1	0	-6	-1
-6	-6	-6	-4	-1	-3	-5	-4
0	-1	0	0	-3	-2	-27	-1
-6	1	3	2	-1	-4	-20	4
2	-2	0	-1	-4	-5	-34	-3
8	0	-3	-1	0	-2	-15	4
-13	-5	-4	-4	-7	-11	-25	-16
-5	-2	-2	-1	3	2	19	-1
-5	-3	-3	-2	-2	-4	-13	-20
0	1	0	0	-3	-1	-11	2
5	1	-1	-2	-2	-2	-7	2
5	3	0	-2	-3	-2	-11	-2
4	-1	-1	-2	-2	-4	-4	3
4	1	-1	-1	1	1	0	1
-9	-7	-4	-3	-5	-10	-37	-8
-4	-3	-1	1	1	0	5	6
-2	-2	-3	-2	0	-3	-10	-3
-6	-4	-5	3	2	0	-18	-5
-4	-2	-2	-2	-2	-2	3	1
-3	1	1	1	-1	1	-9	-5
-3	1	1	1	-1	1	-9	-5
3	6	-1	-1	-3	0	-16	2
3	6	-1	-1	-3	0	-16	2
3	6	-1	-1	-3	0	-16	2
-3	-5	-2	-1	-1	1	12	-1
-3	-5	-2	-1	-1	1	12	-1
3	2	0	0	0	0	16	2
-2	-5	-2	0	-4	-6	-26	-1
-2	-5	-2	0	-4	-6	-26	-1
4	4	1	2	-3	0	-9	2
-2	-1	-3	-2	2	0	16	0
-3	-7	-2	-2	-1	-1	7	0
-4	2	4	2	1	0	-10	1
-4	2	4	2	1	0	-10	1
1	-3	-1	-1	-2	0	10	-8
1	5	0	-1	-4	-2	-34	-5
2	-3	0	0	1	0	22	-5
-7	6	3	-1	-2	-1	-21	-7
-12	1	-1	-1	-1	-3	7	-2
-1	-5	-1	-1	-5	-6	-27	2
-9	-5	-3	-1	0	-1	0	-1
-17	-9	-4	-1	-2	0	-25	-10
-17	-9	-4	-1	-2	0	-25	-10
-17	-9	-4	-1	-2	0	-25	-10
-17	-9	-4	-1	-2	0	-25	-10
-17	-9	-4	-1	-2	0	-25	-10
-15	-7	-4	0	1	-2	-14	-12
-15	-7	-4	0	1	-2	-14	-12
-15	-7	-4	0	1	-2	-14	-12
1	1	-2	-1	0	-2	-3	-17
-6	-3	-2	-1	0	2	1	18
8	3	-2	-1	-1	5	7	45
-19	-1	2	-1	0	0	-6	-13
2	1	-3	-1	-1	0	10	3
6	-12	-6	-1	-2	-5	-9	30
-7	-12	-5	-1	0	1	5	-18
-9	-6	-3	0	-1	-2	-17	-19
6	5	0	0	0	-3	-16	11
6	-7	-1	-1	-4	-3	-22	-5
9	-6	0	2	-1	-6	-10	-13
-1	4	-1	-1	0	-1	1	-20
6	1	-3	0	1	0	-5	25
7	2	-3	-3	-3	-3	0	5
-10	-7	-4	0	0	2	-3	13
-2	-6	-3	0	-1	-2	6	3
23	15	5	1	-2	0	-17	20
-15	-9	-4	-3	-2	-3	-24	-12
18	7	3	0	-1	0	4	51
18	7	3	0	-1	0	4	51
0	-9	-4	-3	-6	-7	-27	-2
3	5	3	0	-3	1	-18	33
3	5	3	0	-3	1	-18	33
3	5	3	0	-3	1	-18	33
-9	-10	-4	0	1	0	14	-19
-5	-10	-9	-2	5	5	42	-21
-7	1	1	0	-2	0	-10	-3
9	5	5	0	1	0	19	-7
-16	-2	-4	-2	-5	-9	-29	-45
-16	-2	-4	-2	-5	-9	-29	-45
-10	-4	-2	-2	0	-1	-3	-7
-6	0	-3	-2	-5	-3	-12	19
17	9	1	0	3	4	33	22
20	0	0	0	-2	-4	-29	0
3	-6	0	-1	-1	1	-21	6
-5	3	-4	-2	4	3	43	11
-5	3	-4	-2	4	3	43	11
-5	3	-4	-2	4	3	43	11
4	-1	-3	-1	4	4	39	11
6	3	3	0	1	-2	-5	-17
-2	4	0	-1	-2	-3	-28	-9
-2	-7	-2	-2	3	4	49	8
-2	-7	-2	-2	3	4	49	8
1	0	-2	0	-1	-3	-3	18
-1	-1	1	0	-3	-1	-24	7
-1	-1	1	0	-3	-1	-24	7
1	0	0	0	-3	0	-10	22
-1	1	-1	1	-4	-5	-39	-26
-10	-3	-4	-2	1	-1	2	-23
-10	-3	-4	-2	1	-1	2	-23
-3	4	1	0	0	0	-4	11
1	4	0	0	-2	-2	-13	-8
-13	-2	1	-1	-3	-3	-28	-28
-5	2	0	-1	-1	0	-7	0
6	0	1	1	-2	-4	-25	-3
6	0	1	1	-2	-4	-25	-3
-3	-14	-4	-1	0	-1	-4	3
-2	12	2	0	-1	0	2	27
1	-7	-3	-1	1	5	20	16
-8	-7	-5	-3	3	3	42	-11
-14	-8	-2	-2	-3	-2	-18	-8
-14	-8	-2	-2	-3	-2	-18	-8
-3	0	3	1	0	-5	-6	-18
-4	-7	-4	0	3	3	24	11
-4	-7	-4	0	3	3	24	11
6	5	-1	-2	-3	-1	-18	-3
26	10	7	3	2	0	-12	-4
4	1	1	0	-3	-3	-22	-11
4	1	1	0	-3	-3	-22	-11
-11	-4	-5	-3	-2	-2	1	-12
-4	-1	-3	-1	-1	-1	-4	-12
-3	1	0	-2	-2	0	-21	1
9	-1	2	1	-1	-1	-4	15
16	1	3	3	-1	-1	-7	2
-2	5	-3	-1	-3	-2	5	14
-2	5	-3	-1	-3	-2	5	14
3	-13	-4	-1	2	-1	18	21
-14	0	-1	-1	-1	-1	-21	-25
3	8	1	0	2	1	6	20
-5	10	-2	-1	-3	1	-20	15
-7	12	5	0	-3	-2	-17	-12
-7	12	5	0	-3	-2	-17	-12
-6	10	5	0	0	0	-8	5
-5	-3	-3	0	-1	0	9	-20
-5	-3	-3	0	-1	0	9	-20
-8	-17	-10	-3	-3	-5	-6	-2
-9	7	2	-1	0	-1	-1	-12
6	-6	-1	0	1	1	11	21
3	1	2	1	-1	-3	-8	-19
6	-9	-6	0	3	1	27	13
12	2	3	1	3	0	38	4
12	2	3	1	3	0	38	4
2	3	3	3	-2	0	2	-2
6	5	3	-1	0	1	-1	17
-6	-1	-5	-5	0	2	-5	-4
-6	-1	-5	-5	0	2	-5	-4
3	4	-1	1	-2	-4	-7	-40
-22	-23	-5	2	-2	-7	-9	3
-13	4	-6	-3	1	0	-6	-7
13	-1	-4	-7	-15	-6	4	12
13	-1	-4	-7	-15	-6	4	12
18	20	17	6	4	-3	14	11
12	12	7	1	0	2	2	2
-15	-20	-16	-8	1	5	2	21
-15	-20	-16	-8	1	5	2	21
-9	-4	0	1	4	5	6	7
-9	-4	0	1	4	5	6	7
20	0	-1	1	0	-1	-2	3
-17	2	0	0	0	2	-14	-3
10	8	1	0	0	-5	0	5
10	8	1	0	0	-5	0	5
-15	-6	-2	0	-2	-2	-10	-35
-1	1	4	0	-1	-3	5	-15
17	30	12	5	4	5	21	48
17	30	12	5	4	5	21	48
-10	-8	-1	-1	1	-4	-1	-19
12	-1	-4	0	6	7	2	12
-26	-16	-13	-3	-2	0	-4	-47
2	-5	-4	-1	6	1	-8	-6
2	-5	-4	-1	6	1	-8	-6
12	6	3	2	-1	0	9	-2
-4	-28	-28	-10	-4	1	-5	6
11	9	6	-1	-1	-1	19	57
11	9	6	-1	-1	-1	19	57
-8	-1	0	-3	-4	-5	-13	-37
9	1	10	9	9	0	6	28
-17	14	10	4	6	3	14	22
-1	2	0	-3	-12	-4	-16	-20
-17	-7	-8	-7	-15	0	-4	12
4	1	2	1	0	-1	-14	-15
0	-10	-6	-8	-14	-3	-3	11
-21	-24	-22	-8	-2	-2	-2	7
6	-4	3	-1	-1	2	-9	6
39	21	17	8	3	-6	5	26
18	-7	5	-1	-7	-8	-13	-14
4	-3	-1	3	7	6	17	62
-18	0	2	1	-1	1	-12	-20
-25	1	1	0	2	0	-3	-30
-9	-9	0	1	0	-1	0	0
-10	7	-2	-5	-1	3	22	5
-18	-5	-3	-2	-1	0	-19	-8
-15	-8	-4	-4	0	-3	8	-39
-7	-24	-17	-6	-6	-3	-8	-11
-7	-24	-17	-6	-6	-3	-8	-11
8	8	2	1	1	-3	-7	13
15	3	-3	-4	0	4	63	42
26	12	6	1	-1	-5	-22	32
4	7	3	-1	1	-1	39	-16
10	19	15	5	-1	-3	-25	6
-6	6	-3	-5	0	2	25	-6
-24	-12	-13	-11	-9	1	-23	-17
-24	-12	-13	-11	-9	1	-23	-17
12	-23	-2	1	0	4	52	28
4	-15	-5	0	-4	-7	-29	-22
-1	-25	-9	-3	-3	-7	-38	-17
7	27	10	3	0	1	-10	45
12	13	8	2	0	-1	-11	36
-11	3	5	4	2	5	-1	11
-11	3	5	4	2	5	-1	11
28	14	8	1	4	0	-9	10
8	13	5	0	-4	-4	16	47
-4	-4	-4	0	-3	-4	6	-47
-9	-13	-11	-8	-6	0	-31	-8
-1	13	3	3	1	-1	-3	-9
-3	9	-1	-2	1	-5	-21	-23
4	1	5	2	-1	-5	-21	-25
-11	-20	-7	-1	-1	-1	-11	1
-7	-15	-6	-4	2	1	20	-4
27	27	10	4	0	-6	-12	-20
40	41	23	11	7	1	25	-22
14	12	15	-2	-16	-4	-12	-19
-2	8	3	4	-12	-16	-13	-25
-26	-15	-19	-11	-8	3	-3	-21
17	-17	-6	-2	0	-3	8	37
-15	-1	-9	-3	1	-9	-31	-13
-14	-25	-24	-8	-1	3	-12	-17
15	39	1	-5	-5	-1	-15	22
-4	-3	4	7	1	8	-2	-6
-5	-17	-4	-1	-4	-3	-5	-77
-13	10	6	2	6	4	-7	-52
22	-20	-3	-11	-14	-8	11	-1
9	-6	-3	2	3	-5	-25	-13
-23	-38	-15	-3	3	4	5	-21
-50	-16	-9	1	8	11	-32	-35
4	6	-1	-3	-2	-14	9	-18
1	25	10	3	2	6	24	62
-4	-9	-5	-5	-7	-4	-21	-9
-4	9	-5	0	2	-7	-1	54
59	35	29	6	7	2	-28	33
-45	13	2	2	5	8	4	-30
17	-6	-2	-1	-6	-10	-2	7
-4	-12	-3	-1	-5	1	26	21
20	12	1	0	-3	-24	-18	-4
-32	-3	0	4	9	23	-32	-15
-6	-3	5	2	0	0	-20	-30
-24	-16	-8	-3	-9	-11	-26	-37
-16	0	-4	-2	1	0	22	-21
0	10	7	2	3	7	23	13
7	3	4	1	-2	-1	-10	8
3	5	1	-1	-3	-2	-27	-23
14	-19	-9	-1	-2	-4	-29	6
-15	-8	-5	-1	-3	-1	-28	-24
1	-11	-3	-1	-5	-1	-10	7
2	-3	-2	0	1	1	-6	18
0	4	0	-2	-1	0	-9	7
18	24	14	1	1	-1	-15	15
3	-11	-5	-3	-3	-2	-21	-12
-1	5	0	-1	-1	0	-7	-2
2	5	5	2	0	1	-4	-8
-8	-13	-7	-2	2	2	12	-20
-7	3	2	0	0	1	-15	4
-10	0	0	-3	-2	-2	-23	-1
-21	-13	-4	0	-1	-3	-14	-2
-2	-1	-5	-1	-3	-2	0	19
-2	7	3	1	5	6	20	-3
-13	-8	-1	-2	-2	0	-19	-15
-2	1	1	0	-1	-1	2	2
1	2	-1	-1	4	3	17	-23
-8	-8	-4	0	4	-2	7	3
1	-1	-1	0	-3	1	-11	-5
-16	-6	-1	0	-3	-5	-32	-40
19	-3	-1	-1	0	1	-10	17
-4	5	-2	-4	-4	-2	-12	-5
1	-2	-1	-1	0	-3	-23	-13
2	-2	2	0	-1	-2	-15	11
3	2	1	-1	0	0	3	8
-19	-14	-4	-2	-1	-4	-23	-10
3	0	-1	1	-1	-2	-4	17
3	-2	0	-1	-1	-2	-6	-5
-1	6	2	0	-1	2	3	17
12	0	2	-2	-2	2	-4	16
10	3	1	1	-1	-1	-13	19
0	0	-1	-1	2	4	9	6
-16	-1	-3	-1	-2	1	-13	-41
17	6	2	-1	-3	-2	-22	25
17	20	6	1	0	0	-8	38
-12	1	-1	-2	1	1	15	-8
-25	-14	-8	-2	-2	-2	-15	-46
-21	-14	-9	-1	-2	1	-16	-28
-1	3	-3	-1	-1	-1	-8	0
16	18	12	4	7	1	-5	28
5	-12	-7	-3	-4	-5	-15	-4
-31	-11	-7	-3	-4	-7	-24	-20
14	-18	-14	-8	-6	-11	-3	-15
-7	-4	-4	1	7	13	-1	17
-29	24	9	6	3	5	-30	-65
-5	-13	-3	0	-5	-17	-46	-103
24	14	9	4	7	4	5	53
-31	-24	-13	-10	-23	-26	-22	-34
15	1	8	5	7	9	-4	16
-19	-13	-7	-2	-4	0	-16	-43
9	13	5	4	9	10	6	27
2	2	6	3	2	2	-6	-13
49	-4	4	6	1	-6	-17	48
2	26	17	13	8	1	-1	4
25	2	7	3	5	1	-2	15
-5	-20	-11	-5	-6	-1	-12	-17
-28	17	1	-4	-5	-2	-43	-43
4	3	-1	-2	-6	-10	-33	-16
27	6	5	3	1	0	-28	4
-28	-6	-10	-4	0	10	-26	-15
4	-7	-12	-9	-11	-5	-11	50
12	-3	-19	-9	-8	-15	-7	34
-63	-9	-2	1	6	20	0	-31
3	-10	6	2	-1	-8	-8	-15
-29	-1	-6	-4	-5	-2	-39	-25
-21	-15	-5	0	-1	3	-24	-15
-10	-10	-4	-4	-7	-11	-23	43
-10	-3	-2	-3	-2	-6	0	-4
2	4	-2	-2	-1	0	-6	-8
-20	-11	-5	-2	-1	-1	2	-5
3	-8	-7	-2	-2	0	3	-2
-5	5	2	0	2	2	14	-10
3	3	-1	1	-2	1	-21	7
-2	5	0	0	0	0	3	7
-8	10	-1	-1	0	-1	-2	-8
-8	10	-1	-1	0	-1	-2	-8
-5	1	5	1	-1	3	-9	-8
5	-13	-1	-1	-3	-5	-32	7
18	-6	-3	0	-1	0	9	44
-8	2	0	-2	0	1	-11	-14
8	0	0	0	-1	1	-9	18
-2	0	-1	-2	-3	-2	-17	-14
4	1	-2	-1	-2	-1	-17	9
4	7	2	0	-1	0	-4	0
-5	11	6	0	0	4	-3	-7
-1	-2	-2	0	4	2	39	-6
-5	-2	-3	0	1	1	13	-6
1	-5	-1	-2	-5	-5	-32	-17
9	9	3	0	-3	-2	-31	9
-14	-8	-2	-1	1	1	-19	-12
17	5	2	0	-4	-4	-10	-1
-7	2	-1	-4	-7	-9	-34	-6
1	-15	-6	-1	-2	-5	-13	-1
0	2	-3	0	-3	-5	-23	-15
-2	3	0	-1	-3	-2	-5	-11
-2	3	0	-1	-3	-2	-5	-11
6	7	1	-2	-5	-5	-19	-8
-9	1	-1	-2	-1	1	-7	3
3	3	1	-1	-4	-9	-9	6
-9	4	0	-3	-6	-2	-15	2
13	6	0	-2	2	3	-2	8
-7	-13	-7	-1	-3	0	7	-15
-19	8	4	-2	-5	3	-13	-19
-27	-4	-8	-7	-2	6	2	-23
38	6	9	9	8	4	-9	56
-22	-11	-4	-2	0	4	-13	-23
-19	-23	-26	-9	-2	2	-13	-45
-17	-14	-12	-7	-7	-7	-40	-40
12	25	11	4	1	2	-12	10
4	7	3	-2	-6	-11	-19	56
-13	-1	10	5	-3	-7	-32	-32
32	21	10	-2	-1	-6	6	28
13	-9	5	-1	-5	-4	1	3
-2	13	2	1	1	2	-23	-26
17	8	1	0	2	4	-4	69
17	8	1	0	2	4	-4	69
-15	-13	-11	-4	-5	-7	-24	-33
0	-5	-1	2	1	0	12	-15
37	9	3	6	9	20	43	52
28	15	5	-3	-9	-12	-16	3
-24	-6	-8	0	0	-6	5	-44
4	-2	-1	-5	-6	-7	-9	5
19	-2	0	2	0	-4	-2	29
-11	-3	0	-1	0	-6	33	-19
10	10	10	3	1	1	-29	-4
32	12	7	4	1	1	-15	39
-18	-10	-9	-3	2	5	55	19
5	-8	-6	0	-3	-5	-39	-25
9	-4	-1	-1	-4	-5	-30	4
7	-8	-1	-1	1	-1	13	-4
-14	-3	-3	-3	-6	-6	-32	-25
11	-4	-3	-2	-4	-1	-16	18
11	-4	-3	-2	-4	-1	-16	18
9	-1	-2	-2	-1	-1	-16	30
-6	-1	-1	0	-3	-1	-16	-13
-15	-8	-1	-1	1	1	-6	-17
1	1	-1	0	2	-1	-1	-3
1	1	-1	0	2	-1	-1	-3
-13	-7	-5	-2	-3	-3	-11	-9
-1	5	1	-2	-3	-3	-16	2
4	7	5	0	1	1	-15	4
-5	-2	-1	0	1	2	2	-35
14	-1	2	0	0	0	-8	9
-9	-1	-5	-4	-4	-6	-15	5
1	5	2	1	1	-1	17	14
-1	-5	-5	-2	-3	-2	-3	25
-8	-4	-2	1	-1	0	-11	-3
-11	-8	-5	-1	-1	-2	1	-6
-11	-8	-5	-1	-1	-2	1	-6
-4	1	-1	-1	-1	-2	-10	-4
7	3	3	-1	0	2	-3	14
-4	-1	-4	-3	-2	-3	6	-9
-5	-4	2	1	-3	2	-27	-5
8	-3	-5	-3	2	2	43	25
-1	-7	-1	0	-1	-7	-9	-8
-3	-2	0	0	-2	-2	-12	5
2	3	-1	-1	-2	-1	-9	-2
4	6	-3	-2	0	5	6	1
-7	3	1	0	-1	-3	-14	-26
7	1	0	-1	-1	-1	-6	15
6	-4	0	0	0	0	-1	9
-3	0	1	0	0	-1	-21	-14
-5	5	1	0	2	2	-1	12
12	5	0	-4	-5	-4	-10	22
-2	6	6	1	-1	2	6	24
7	14	10	5	1	-1	19	-10
-9	13	13	5	6	5	-5	-3
2	-6	-4	0	2	6	-5	18
22	-8	0	-2	1	-1	17	-6
-61	6	-6	-9	-12	-2	-49	-67
24	3	4	2	1	1	29	7
24	3	4	2	1	1	29	7
2	-4	-4	-1	-1	-1	-3	7
-1	13	13	10	0	-1	12	-2
-28	-14	-7	-5	-1	-4	-1	-9
34	-12	-7	-5	-5	4	2	-4
6	0	-3	1	2	-26	-17	-26
26	7	9	3	-1	-1	0	-21
-9	-8	0	5	-1	0	-17	18
-5	2	0	-1	-2	0	12	16
9	5	-1	-3	1	3	-1	-6
1	10	-4	-4	-5	-8	-6	-7
-21	-10	-3	-3	-2	-4	0	-2
-9	-5	-4	-2	3	2	3	-3
-4	-4	-3	0	-1	-3	5	5
-4	-4	-3	0	-1	-3	5	5
1	-2	3	1	-1	-4	-3	1
3	-8	-2	0	-2	-3	6	-8
-2	4	1	0	-1	2	6	-3
9	-3	-1	0	-3	-2	1	-2
3	1	0	-2	1	3	26	1
-19	-9	-5	-3	-1	-1	-7	-5
-10	3	1	-1	-1	-3	7	-4
12	8	2	0	1	0	12	1
0	-5	-4	0	0	-1	0	-12
-16	-13	-4	-1	-2	-3	-6	-17
27	13	7	2	1	0	12	8
3	11	3	-2	-2	-3	-5	6
9	-1	-5	-2	-2	-3	-7	17
0	-2	-4	-2	0	1	12	2
2	-1	0	-2	-2	0	-2	22
5	-1	0	0	3	3	27	8
-13	2	1	-2	-2	-1	-3	-18
-13	-2	-2	-2	-1	1	-5	-1
0	-1	-2	-1	1	-1	11	-19
8	2	0	0	-3	-1	-4	25
1	3	1	-1	-2	-2	-22	12
-9	-2	1	-1	-1	-2	-6	-5
16	-8	-4	0	0	1	4	12
-10	1	1	0	0	0	-1	-15
-5	1	2	1	0	0	-5	17
0	-4	-2	-1	-2	-1	12	-3
11	-2	-3	-3	-2	-5	-6	0
-11	3	-2	-2	1	-4	1	-25
-3	6	1	-1	0	1	5	12
1	-10	-2	-3	-2	-2	-8	7
-2	-6	-5	-2	2	3	26	3
-2	-3	-4	-1	1	3	24	-2
-6	6	-2	0	2	1	-2	3
-4	-5	1	1	-3	-1	-14	0
-19	1	-1	-2	-3	-2	-17	-9
-15	5	-3	-2	-2	-4	-10	-27
6	7	5	0	-4	3	-27	17
10	-2	1	1	0	-2	-3	9
-2	2	-2	0	-3	-2	-5	-5
-2	2	-2	0	-3	-2	-5	-5
-6	3	-1	-3	-5	-4	-8	1
7	-5	17	6	-3	-11	9	-6
7	-12	-6	-3	-8	-10	-39	-30
7	-12	-6	-3	-8	-10	-39	-30
-49	-20	-20	-7	5	9	5	-67
-20	-3	-4	-5	0	-5	-11	14
1	-1	0	2	4	6	3	26
-18	8	8	0	0	5	-19	18
8	11	-1	1	2	5	21	30
21	-1	2	-6	-5	-3	-5	25
-5	-20	-13	-2	-1	-5	-9	-40
-22	-16	-10	-4	0	2	8	-14
-22	-16	-10	-4	0	2	8	-14
16	22	22	9	1	2	-8	-6
-24	-1	2	-1	-3	4	-10	10
36	27	16	2	2	4	-9	32
20	4	4	1	-1	-1	-13	13
-33	-18	-3	1	1	3	-17	2
27	11	-6	-9	-10	-12	-35	-4
-65	-15	-7	-4	-3	7	-24	-90
-8	-16	-5	0	-1	-7	-5	33
-47	3	-2	-5	-3	-5	-2	2
34	18	3	-2	-4	-9	-11	11
2	-13	0	2	1	-10	32	18
-16	-20	-14	-3	-3	-3	-4	-11
-2	-4	0	0	1	2	-15	7
11	3	-2	1	-2	1	-17	5
26	2	-2	-1	1	2	-12	-10
26	2	-2	-1	1	2	-12	-10
-7	-20	-7	-2	-4	-3	1	-7
-7	-17	-6	-1	-2	-4	-11	4
-4	3	-2	0	-1	-4	-13	6
9	13	2	-2	-2	-4	11	-3
11	-4	-2	-1	-2	-3	-7	8
-1	-9	-4	-1	-4	-3	-23	1
-1	-9	-4	-1	-4	-3	-23	1
-8	2	1	0	-1	0	-12	-5
-7	-2	-3	-1	-1	-1	-16	-2
-10	-14	-4	0	-2	-2	-12	-7
-4	-5	-2	-2	-4	-3	-16	-4
-2	-1	-2	-1	-1	-2	-20	-5
-1	2	-1	-1	4	4	34	-5
1	0	8	0	-2	-2	-14	5
5	10	4	-1	-2	1	-12	-1
-11	-1	-2	-1	-2	1	-7	-7
-2	-7	-3	-2	-1	-3	-9	-11
-8	-2	-2	-1	-2	-2	-14	-5
24	-9	0	1	-1	1	-3	14
-5	-1	-1	-2	-3	-3	-13	-1
-1	-1	1	-1	-2	-3	-22	-4
2	-4	1	3	-2	-1	-6	-1
18	12	5	1	-1	-3	-13	13
-8	1	-1	-1	-1	-2	-20	-28
-14	-13	-5	-1	-4	-4	-24	-2
10	14	3	0	-2	-2	-9	0
-9	-1	-2	-1	-2	-9	-26	-17
-16	-3	-5	-2	-3	-3	-21	6
11	3	1	-1	-1	0	1	18
-7	0	0	-1	0	1	-7	-7
8	4	2	-1	-2	-3	-18	5
2	0	4	2	-1	0	-6	9
-5	2	-1	0	0	-1	-19	-19
-3	-2	-2	2	1	0	-4	0
7	10	7	1	-2	0	-29	-5
-4	2	-1	-1	-2	-1	-18	-1
0	-3	-1	-2	-3	-3	-13	9
-9	-1	0	-1	-3	-1	-26	-1
-10	1	-2	-2	-2	-3	-18	-15
1	4	2	0	-1	0	-18	7
1	2	-1	-1	-3	0	5	-12
2	-3	-4	-2	0	1	-23	11
-6	-4	-5	-1	0	4	-15	-20
13	-14	2	0	-2	-4	8	2
0	-2	-1	-9	-7	2	-32	-3
-7	-9	-2	0	7	4	-19	-12
14	6	-3	-1	-5	-10	-26	19
-3	-4	5	0	-13	-1	-4	54
-8	1	-5	-3	0	3	4	-45
1	7	-2	0	-1	-2	-14	-35
-23	-8	-12	-17	-16	-12	-61	-29
-22	-2	-12	0	8	10	-15	-4
53	-5	6	6	3	-12	-6	24
-13	11	11	2	2	2	-17	22
-10	-3	3	6	-1	-5	-30	-7
-30	4	6	6	7	6	0	-39
17	2	2	-1	-1	-2	6	33
12	-5	3	3	0	0	-24	17
-19	-14	-13	-17	-21	-14	-24	-33
13	5	1	5	7	-4	15	-23
11	-5	3	3	-4	-10	-14	1
21	9	8	5	6	2	6	18
-21	-11	-11	-4	-8	-5	-9	-12
-1	-19	-10	-4	-5	-11	-24	-21
0	3	-4	-1	-4	0	-12	2
34	22	8	3	1	-1	-13	23
-9	-9	-3	-2	-3	-3	-24	-11
6	15	9	3	5	8	-26	-7
5	-6	-8	-3	-3	3	-13	8
-8	-8	-8	-2	-4	-2	-23	0
-1	-14	-5	-3	-3	-6	-4	11
-19	-13	-10	-2	-4	-5	-10	-12
24	6	-3	-3	-2	-3	-8	17
-7	-6	-5	-3	-3	-6	-17	18
-14	-6	-2	-1	-1	-3	-11	-3
7	6	6	0	0	-1	0	-1
7	1	1	1	-1	-4	-14	2
-12	3	2	-1	-2	-2	-15	3
0	-1	-1	0	-2	1	-7	15
-8	6	0	0	-1	-2	-14	-1
12	-1	0	-3	0	0	-4	28
-14	6	2	0	-3	-4	-18	-16
-3	-1	-2	-2	-4	-2	-15	0
-1	-5	-3	-1	-3	-3	-3	-8
-15	0	-3	0	0	0	-3	-11
3	-2	0	0	1	2	2	2
-1	0	1	-1	-1	-4	-23	-28
-6	-8	-5	-2	-3	-6	-21	-1
14	-5	-1	0	0	0	-3	9
-25	-5	-2	0	0	5	-11	-35
12	-3	-2	0	1	2	15	16
-1	-6	-5	0	1	1	15	-1
11	15	10	2	0	0	-21	-12
12	-1	2	-1	-3	-1	-12	22
-12	-9	-6	-3	-3	-5	-16	-18
-16	5	1	-3	-3	-3	-27	-3
17	5	1	-1	2	1	11	8
-6	0	-4	-1	0	1	-5	-2
10	6	8	4	-1	-1	-19	13
1	-2	-2	-1	-1	0	-8	15
-2	-4	-7	-5	2	4	29	30
4	-3	-6	-7	-16	-12	2	-22
22	1	14	10	0	-1	-19	9
-13	11	-1	2	4	8	0	-1
-13	11	-1	2	4	8	0	-1
-12	-21	-13	-9	-6	3	-30	18
12	19	15	2	6	3	11	30
12	19	15	2	6	3	11	30
-2	15	12	8	2	-3	-31	8
-21	-8	-10	-5	1	2	-35	-20
-21	-8	-10	-5	1	2	-35	-20
-7	4	-13	-10	-8	-14	-36	-24
-14	-13	-11	-1	6	11	27	9
57	26	23	13	0	-8	-16	19
-15	-37	-12	-4	-8	-10	-17	11
-34	1	8	-1	-4	-9	-28	-23
-12	11	-1	-2	5	-1	17	7
4	-1	12	8	6	8	-11	-17
-8	-37	-16	-4	-2	0	31	5
-14	21	-3	-9	-2	5	53	-17
-31	-12	-19	-10	-2	8	-32	24
18	4	3	-1	-1	17	-23	54
35	10	2	1	0	-4	6	85
22	9	2	3	5	-3	-15	26
-9	-5	3	0	-1	-4	-1	6
19	0	-1	0	2	12	-19	12
-36	-8	-8	-2	-6	-3	-16	-34
-17	-4	-3	0	2	-2	-10	-15
-6	20	14	0	-1	-5	-19	7
10	-2	-4	-2	0	-2	-10	-17
-11	-6	-6	0	1	5	-4	-16
4	-1	1	0	-3	4	-15	-18
10	10	5	1	1	0	-16	-3
6	6	4	2	1	-2	8	-23
6	6	4	2	1	-2	8	-23
-5	-5	-6	-1	4	3	34	5
-13	-1	-2	-2	0	2	-6	6
3	7	3	-1	-3	0	-23	9
12	6	3	-1	-1	0	-12	2
1	-2	-3	-2	-2	-2	-11	5
6	2	3	0	3	2	10	-14
-2	-2	0	-1	-1	-1	-4	1
20	7	6	1	-1	3	-14	-14
0	2	0	1	0	-2	-7	5
-7	2	0	0	-2	-3	-26	-5
-13	-2	-1	-2	-2	0	-6	2
10	7	1	1	-1	3	4	29
-1	-2	-2	-2	-2	-1	-9	-6
3	0	0	1	1	1	10	-2
-4	-5	-2	-2	-3	-1	-18	1
27	1	2	-1	-3	-1	-4	1
6	1	-2	-2	1	3	24	11
-5	-4	-3	-2	-3	-5	-4	-11
1	-2	-2	-1	0	0	2	6
32	8	5	1	1	-2	-5	6
8	-17	-2	-1	-1	-1	-13	1
-14	5	-2	0	6	4	43	6
-4	-1	-2	-1	-1	-7	-15	-14
-16	-2	0	0	-3	-5	-24	-23
-1	4	-3	-1	-1	-4	-10	3
-4	0	3	1	3	3	24	6
-5	-5	-5	-1	-1	2	-2	0
8	4	4	7	1	0	-4	6
8	4	4	7	1	0	-4	6
-8	-8	-3	-4	-1	-2	-12	-13
-3	4	3	2	-1	2	-11	-8
-3	4	3	2	-1	2	-11	-8
0	2	3	0	0	1	11	-4
-4	-1	0	0	-5	-1	-10	1
14	-2	3	0	7	4	10	3
-5	-21	-10	-3	3	-2	-3	-19
-38	-24	-17	-10	-7	-3	-19	-26
-15	-5	1	-1	2	5	12	59
8	46	33	17	8	5	11	-14
35	-21	-17	-9	-13	-9	-13	28
29	13	17	11	1	-2	-4	7
51	30	9	4	5	-1	34	26
-4	7	7	0	0	-5	-26	-24
-20	-8	-6	0	3	4	13	44
-5	9	9	0	0	-2	9	-12
-20	-9	-11	-6	-4	-4	-11	7
-14	1	-4	-1	-1	3	13	-3
-3	6	-8	-3	4	2	4	6
-23	-21	-9	-6	-12	-13	-17	-66
3	7	-1	1	0	-10	1	-52
-32	-17	-10	-4	-1	9	5	-9
2	-13	5	0	-2	-4	-8	8
20	27	10	1	1	-3	1	-34
-4	-34	-6	3	5	-2	-5	0
10	8	-1	-1	1	5	-3	-5
31	14	8	2	2	6	13	44
31	14	8	2	2	6	13	44
9	-12	-2	1	3	1	42	-14
-9	9	2	0	0	1	-9	1
-9	9	2	0	0	1	-9	1
-1	1	-2	-1	-2	0	9	-8
-26	2	1	-1	-2	1	-15	-18
8	4	3	0	1	1	10	6
15	-11	-6	-1	-1	-3	10	16
-6	4	3	-1	-1	0	-4	-5
26	-1	-1	2	-1	-3	11	15
-18	17	6	1	-1	1	4	-22
3	2	4	-1	-2	-3	-11	0
-14	-13	-11	-3	3	2	46	-5
-14	-4	-2	-1	-2	3	1	-11
-14	-4	-2	-1	-2	3	1	-11
6	-6	-1	-1	3	1	32	3
-2	10	0	1	2	-1	-2	-19
-13	-7	-2	1	1	0	3	-2
21	-3	-3	-1	0	-2	15	14
-6	-2	-1	0	0	-1	2	1
-3	-4	-4	-2	-2	-2	-3	-7
-1	1	2	0	1	-1	-2	-14
1	1	0	-2	-2	-1	0	2
13	-4	1	-1	-2	-5	-6	8
1	-3	-2	-2	-5	-2	-22	5
-4	-3	-2	0	-3	-1	-3	-14
2	7	2	2	2	4	9	8
2	7	2	2	2	4	9	8
5	-2	-3	-1	-1	1	-7	12
-5	5	0	-4	-1	-3	-24	1
4	1	2	2	0	1	14	16
0	-6	-6	2	1	2	16	6
1	4	-1	-2	1	0	-2	0
13	9	3	0	1	0	39	-7
13	9	3	0	1	0	39	-7
7	14	7	3	6	3	-3	-8
-12	4	5	3	4	2	14	0
10	9	1	-2	-1	-4	-18	18
-11	-5	-1	3	3	5	-11	-27
-9	-27	-14	-4	1	10	27	20
44	-4	19	7	1	-11	-9	-24
26	10	3	0	-2	-1	-21	24
40	-2	-5	2	-2	-7	-7	27
-41	-6	-3	-5	0	2	-15	-42
14	21	9	0	-1	4	2	68
-6	4	-7	-4	-4	-2	2	20
-18	-14	-3	-2	-3	-10	-44	-61
-19	-3	-8	-2	-4	-6	-10	-25
-17	-1	-10	-5	-2	-4	3	-24
23	4	6	2	-1	-1	11	48
-4	14	8	-1	0	4	2	34
-17	9	4	2	0	6	-12	-17
-10	-1	4	-2	1	6	-15	-6
9	2	10	3	-1	-3	-6	-18
-11	-28	-14	-4	-1	-3	5	-12
-8	-10	-6	0	1	1	9	-14
-14	-2	-8	-5	-5	-2	-14	-8
12	5	2	0	-4	-4	-12	-5
-6	-2	-6	-1	-3	-2	-17	0
-1	-17	1	1	0	-5	-5	3
5	7	-1	-2	0	-2	-2	-1
-12	6	3	0	0	1	7	8
-6	-3	0	0	2	-2	3	4
2	19	5	-1	-1	0	6	9
13	0	2	0	0	-2	5	6
13	0	2	0	0	-2	5	6
-2	-10	-4	-3	1	0	12	-13
-3	-12	-4	-2	-1	-3	-9	-2
-7	-5	-4	-2	-1	2	7	-19
14	0	-1	-2	-3	-2	-14	4
-2	-8	-5	-2	0	4	-13	-12
5	-4	0	0	0	1	-2	3
3	4	1	-1	-2	-1	-4	-19
-5	8	-2	-1	-2	-1	-18	3
1	11	3	0	1	4	26	7
-13	-8	-1	-1	-2	-4	-11	-4
8	0	0	1	0	1	-2	-25
-14	-3	0	-1	-5	-5	-20	-2
-9	4	1	1	2	2	33	-7
-1	4	0	-1	-1	0	-9	-1
-7	1	-1	0	-3	-6	-23	-1
-9	-3	-1	3	4	0	15	-1
-6	-5	-5	-4	-5	-4	-18	-5
6	8	12	4	0	-1	-21	10
-2	-9	-5	-3	-2	-4	-8	-4
3	3	-3	-1	0	-1	-20	6
5	-3	-2	-2	-4	-2	-14	13
3	4	1	2	4	3	35	5
1	-6	-4	-1	-4	-3	-21	8
-1	1	1	1	0	0	-14	-1
1	1	-1	-1	-1	0	-12	-3
5	3	3	0	-1	-2	-14	10
-4	-1	2	-1	-4	-3	-14	-6
-4	-1	2	-1	-4	-3	-14	-6
-3	2	-2	2	1	1	-4	-12
-5	8	5	4	-1	-3	-17	4
-5	-4	1	5	10	14	50	-25
-3	2	0	-1	-1	2	-17	-12
-6	-16	-9	-4	-1	7	-1	17
13	29	13	-1	-4	3	-3	-2
-21	-5	1	1	4	2	-12	1
-17	-16	-5	-7	-14	-7	-38	-16
16	12	3	-4	-5	-4	-9	4
7	-15	-12	-9	-16	-25	-21	-27
-12	-2	3	3	9	11	17	18
-1	0	-9	-8	-6	-8	-31	-13
-2	-2	2	-2	-3	-14	-33	-25
-2	-2	2	-2	-3	-14	-33	-25
19	54	36	11	6	10	28	73
-12	-32	-3	5	2	8	-17	55
28	1	1	0	3	-4	35	25
-19	8	-8	-2	-3	-1	1	9
-5	6	-14	-11	-8	-4	-25	-1
5	-4	6	5	3	5	-30	3
-14	10	-2	-5	1	5	-43	-8
-30	7	4	-2	-3	2	-25	-43
-4	-9	-6	-1	0	6	3	26
16	5	2	0	-6	5	3	15
-26	2	-4	-1	-1	-8	-7	-25
-3	-10	-7	-1	-3	0	-16	32
11	-7	1	-1	-1	-8	-21	-15
-21	-2	2	-1	-1	6	-34	-16
12	5	5	-1	0	1	0	7
-5	8	1	-3	-7	-3	-39	-21
-3	9	16	7	7	0	-12	-7
-7	7	7	2	-3	-8	-18	-9
18	-14	-1	-1	-3	-5	-16	-21
18	-14	-1	-1	-3	-5	-16	-21
-3	2	5	0	-3	-2	-19	-15
-18	-18	-13	-3	0	0	-14	1
8	9	1	-1	-5	-3	-25	-21
-33	1	-2	-2	-3	-3	-26	-18
-1	4	0	0	0	-6	-26	-33
13	15	10	2	-2	-6	-13	4
-7	0	-1	-3	-2	4	-18	30
-9	3	0	-1	-1	2	-6	14
7	-5	1	1	-2	-1	-9	14
-2	13	4	-3	0	3	-3	3
2	-11	-6	-2	-1	-3	-10	6
-11	-20	-8	-2	-2	-2	-7	10
-4	-2	-2	-1	-2	-2	-7	-3
-7	-4	-3	-1	-2	-3	-15	-2
-1	-7	-3	-1	3	5	-19	-2
-1	-10	-4	-2	-1	-2	-6	6
-8	10	5	0	1	3	-5	-7
-2	5	1	-2	-1	-3	-8	4
0	2	0	1	-1	3	-17	-4
13	27	10	1	1	-2	-12	2
-17	-9	-5	-3	-1	0	-9	-6
-8	-7	-7	-3	-2	-2	-6	0
1	-2	-2	-1	-1	0	-7	5
3	-5	-2	-2	-4	-1	-22	4
1	-19	-7	-2	0	0	6	-2
4	5	1	-2	-1	0	-6	2
33	21	12	5	1	-2	8	20
10	8	3	1	0	0	-5	10
-25	-12	-5	-1	-1	-1	-11	-40
-14	-4	-4	0	0	-1	-4	-12
24	11	4	-1	2	0	30	8
-2	-12	-5	-4	-2	-5	-7	2
-26	-8	-6	-1	-3	-4	-15	-15
12	2	-1	-2	2	2	1	0
-9	-2	-2	0	-1	3	-24	9
0	0	-3	-1	-2	-9	-22	-6
0	0	-3	-1	-2	-9	-22	-6
4	-3	-3	-2	-4	-3	-21	2
-11	-15	-3	0	0	3	-19	-5
10	-5	1	2	8	13	59	35
17	2	2	5	2	1	23	38
-5	4	3	-2	3	0	-27	-28
-5	4	3	-2	3	0	-27	-28
-26	-7	-2	4	3	10	39	6
-18	-16	0	4	3	3	20	8
-18	5	3	0	-5	-4	-34	-30
14	0	1	-5	-5	-9	-9	35
7	8	7	-2	-5	-2	-36	-70
-57	-16	-19	-7	-5	5	-8	5
-57	-16	-19	-7	-5	5	-8	5
2	1	2	8	5	0	-23	14
-64	-39	-31	-18	-13	-12	-47	-82
-6	-3	-9	-10	-17	7	7	5
38	30	20	-10	-28	2	-8	-33
-29	-10	23	9	4	-10	-45	-93
-15	1	4	6	3	21	11	3
-14	-7	-7	2	3	2	-7	17
-67	-42	-24	-10	-10	-9	-27	16
28	-1	-7	-7	-9	-9	-5	67
8	7	3	-1	-4	-1	-9	-8
33	18	7	2	7	16	54	21
-3	19	3	-1	0	-2	-6	19
-2	5	-1	-3	-5	-13	-37	-46
9	2	-4	-2	0	-4	-16	1
5	-4	5	2	0	4	-22	27
-5	-4	-5	-2	-2	-7	2	-2
4	1	-5	1	2	-3	7	38
10	4	2	1	1	-9	-32	2
9	7	6	-1	-1	-6	4	21
-6	-9	0	0	-2	-2	-3	9
0	20	11	2	0	5	-1	-11
0	20	11	2	0	5	-1	-11
27	21	9	3	-1	0	-10	9
0	-1	-2	1	-1	-1	-13	-35
0	-12	-7	-3	-3	-4	-25	4
6	-7	-1	0	-3	-2	-11	9
-12	6	-3	-1	-1	2	-1	-7
16	2	0	-2	-2	-1	-2	4
-13	-11	-6	-3	-3	-1	-13	-7
7	0	6	2	2	0	-2	19
-13	0	1	-1	-2	-1	-17	-2
3	-4	-4	-2	0	-1	1	2
2	-1	5	2	1	-1	8	-4
-5	-4	-2	0	-2	-3	-15	-13
1	-8	-2	-1	1	-2	10	12
-7	4	4	1	-2	-3	-17	0
-5	7	-2	-2	-1	1	-6	-5
-4	-3	-4	-1	2	2	11	3
9	2	4	3	-3	-4	-7	-12
2	-1	-1	-1	-2	-1	-13	0
-10	-8	-6	-2	-1	0	3	-8
-7	3	1	-1	-2	-4	-16	-10
-2	-4	-1	0	-1	-2	-14	-6
10	12	6	1	2	4	38	18
13	-8	1	-1	-3	-2	0	10
0	-8	-6	-4	-4	-3	-23	-4
-4	1	0	0	0	2	-4	2
7	-13	-4	-2	-1	-4	-11	-16
-1	12	2	2	0	4	-6	5
1	-2	-2	-2	-4	-6	-6	-3
-9	-3	-3	-2	-2	-2	-11	6
-2	4	1	0	1	2	-10	-6
-9	1	-5	-3	-7	-13	-27	-20
-3	-4	-7	-4	-3	0	3	17
6	14	12	6	3	4	5	10
6	-1	-2	0	0	-3	-17	-14
13	-5	-3	-2	-4	-4	-9	20
-1	-3	2	0	4	2	35	-42
22	13	11	3	1	0	-1	27
-6	-3	-1	-2	-2	0	-13	-10
5	1	1	-1	-6	-8	-17	-26
3	-2	9	11	4	1	1	35
14	5	1	2	1	-1	-24	-17
-5	6	-3	0	6	10	-6	55
7	-2	-2	2	0	9	10	26
0	-16	-9	-6	-6	-6	-3	-4
4	17	10	4	0	2	0	-38
-3	0	1	0	-7	-6	-13	-26
-19	-14	-13	-5	-6	-9	-9	-41
-19	-14	-13	-5	-6	-9	-9	-41
4	0	3	6	5	4	13	60
-21	-22	-18	-8	0	3	-26	0
9	-10	-6	-3	-2	-6	11	60
-22	-12	-11	-5	-4	-8	-4	-66
-19	3	-5	-3	-3	6	3	3
-3	7	10	4	5	3	-19	-72
9	4	0	-4	-7	-5	-10	33
-13	-9	-4	-2	-1	5	4	50
-23	-22	-8	-3	-5	-5	-35	-24
-17	-1	-1	0	4	4	15	8
10	13	9	3	4	3	-12	1
13	-4	-3	-3	5	10	48	11
15	9	4	1	8	2	53	59
17	-8	1	3	2	-5	5	13
-2	2	3	4	2	2	0	-17
-19	-5	1	2	1	4	12	-22
-2	5	1	-1	-3	5	-3	-18
-7	-1	-4	-4	1	-5	8	-10
9	-2	3	2	2	7	-31	10
1	-3	-2	0	1	4	-2	18
28	8	3	1	2	2	-1	15
1	-1	0	0	3	3	-6	-14
1	-1	0	0	3	3	-6	-14
10	9	0	-3	1	-1	43	12
3	2	-2	0	-1	1	-7	-8
-1	-3	-1	1	-1	-3	-11	3
-9	-4	-5	-3	-4	-2	-8	-5
3	6	0	-1	-1	-2	-6	-1
3	6	0	-1	-1	-2	-6	-1
2	8	-1	-1	1	1	2	8
-9	-5	-6	-3	-1	3	7	12
-9	-5	-6	-3	-1	3	7	12
8	-9	-3	0	3	2	26	-4
-12	4	3	-1	1	0	0	-13
9	12	12	2	1	2	-5	1
-23	-12	-8	-3	0	-2	-8	-5
7	11	2	-2	-5	-8	-30	8
1	-5	-5	-3	-2	-1	-5	3
-6	-15	-8	-4	-4	-2	-10	-6
2	2	1	0	0	-1	6	3
-1	-9	-1	1	-1	0	-9	-11
-11	1	0	-1	-2	1	-1	-6
25	22	5	3	2	0	5	-16
-11	-5	-4	-3	-3	-2	-13	-27
-13	-12	-8	-4	-3	-3	-6	-6
-6	-8	-3	-1	-1	-3	7	-7
-15	-5	-6	-1	-2	0	-11	-26
-11	1	4	-2	0	3	14	11
-10	-2	-4	-2	-2	-5	-6	-20
-14	-5	-4	-2	0	-3	-5	-6
2	-5	-6	-3	2	3	15	10
6	0	-1	-2	0	-2	8	0
16	14	6	2	0	5	-4	12
-20	-7	-2	1	1	1	9	-15
20	0	-5	-3	0	1	32	38
-8	-5	-4	-5	-7	-5	-7	-6
-3	5	-1	0	3	4	3	33
5	-9	-5	0	2	2	12	2
-5	3	5	0	-1	-7	-8	10
-33	-6	-14	-7	0	0	1	-40
1	9	5	-1	-6	-6	28	-25
40	12	4	-3	-10	-11	12	23
7	2	-3	-4	-14	-5	2	31
24	6	1	0	0	-5	14	74
11	0	0	-1	-2	2	-15	13
0	-7	-5	-4	-4	4	-15	-34
19	-6	5	1	-1	-1	1	-34
-15	8	3	0	-6	-12	-25	-27
-21	2	-4	0	3	2	15	-6
-21	2	-4	0	3	2	15	-6
-4	-16	-2	3	-2	-3	-14	-5
-23	-14	-4	-6	-12	-17	-8	-80
8	-6	-1	1	9	4	50	-4
-3	-15	-6	2	1	-4	-10	-73
-36	-1	-6	-6	-1	-4	-17	-22
-6	3	-1	-3	1	5	-13	11
-18	-8	-8	-3	1	8	1	15
10	7	2	1	1	3	1	19
6	5	4	5	8	12	10	-5
13	3	4	1	-4	-4	-8	7
-9	-2	-2	-1	-2	0	-3	-1
32	32	15	5	-1	-7	9	10
4	-13	-8	-4	-1	-5	13	6
30	-7	2	1	4	-1	23	26
12	18	12	5	4	14	9	8
-1	9	5	-1	-2	-1	-2	-27
-14	-8	-8	-1	4	4	36	-24
-6	-1	-6	-7	-7	-8	-24	-11
50	4	6	4	0	-6	1	-4
22	-5	2	3	-2	-5	4	-9
-29	-14	-7	-5	-6	-1	-13	4
6	11	0	-3	-6	-10	-31	-41
-1	-3	1	0	0	0	3	33
4	-9	-3	2	-1	-4	-6	-2
-30	-9	-5	-3	-2	-2	-22	-19
-3	0	-3	-3	-1	0	-4	-22
0	-3	-2	1	0	-2	21	1
-2	3	4	2	-1	0	-13	7
-2	-2	-3	-3	-2	-2	1	12
8	-2	-2	-1	0	4	19	0
-3	-16	-8	-3	-2	-1	9	26
-21	-2	-1	0	0	2	-11	-16
9	2	3	0	-1	0	-5	7
14	9	4	0	0	2	24	0
-17	-2	-5	-2	0	-2	-12	-10
20	5	4	0	-1	-3	-16	-1
1	-3	0	-2	-3	-3	-20	0
15	12	6	1	-2	0	-14	13
3	-2	-3	-3	-4	-3	-11	0
-3	-1	-2	-1	-3	-4	-19	-1
-7	-9	-3	-1	-2	-3	-17	1
1	-3	-2	-3	-2	-4	0	-1
8	-11	1	1	1	0	-8	-6
-5	-6	2	2	0	3	-7	-4
3	3	-4	-1	1	-1	1	-10
0	-8	-4	-1	-4	-4	-7	5
-5	-2	-2	-2	-3	0	-14	-9
8	1	-2	-2	-2	-1	1	34
7	-1	-5	-2	2	1	34	1
0	-7	-6	-2	0	0	-16	13
3	4	-3	-5	-3	-5	-2	2
-1	1	1	1	-1	-3	-12	-12
-3	7	4	1	-2	-1	-9	1
2	3	5	1	2	2	-22	3
-3	1	0	0	-1	-1	-3	-9
-3	0	-1	1	-2	0	-1	-8
-16	-9	-6	-3	-3	-5	-19	-5
3	9	3	-1	-2	-3	-14	-4
-9	-3	-4	-4	-3	-7	-11	-15
1	1	-2	-1	0	2	-2	-1
7	1	-2	-1	-2	0	-20	6
-2	-3	-3	-2	-2	-2	-1	-2
0	-3	3	3	-1	-1	-10	3
4	0	-4	-1	0	-2	-2	9
-10	-5	-6	-2	0	1	13	-11
0	3	3	-1	3	1	-11	-3
-1	-6	-8	0	4	6	29	25
4	6	18	8	7	4	-9	-4
-6	-1	-7	-9	-1	5	10	14
-29	-1	-6	-2	-2	4	1	-13
-18	-6	2	0	-4	3	-13	-45
16	24	12	0	-8	-11	-19	44
-1	19	12	3	4	0	25	5
20	4	4	-4	-3	-3	12	26
-61	-24	-21	-8	2	9	-25	-18
-36	-13	-19	-6	1	-5	-17	-34
9	-10	6	6	2	4	-8	17
5	-7	-2	-2	-3	-6	-35	-2
-33	17	3	7	10	5	-30	-34
15	9	-2	-1	-1	3	-14	-28
-8	-1	-5	-2	-4	-14	-30	-38
-24	-10	0	-2	-2	7	3	0
8	-3	-2	-1	2	-6	-9	-12
2	-14	-3	-1	-1	2	-15	9
21	17	11	3	0	-1	-19	9
-6	-7	-6	-3	-2	-1	-10	9
-26	-2	2	3	4	9	-12	-12
7	2	3	-1	-1	-4	-26	11
13	-8	2	-4	-1	-2	-26	0
-4	-4	1	-1	-3	1	-19	16
-17	-8	-6	2	0	-1	1	-4
0	-6	-3	1	-3	-7	-17	-1
15	12	10	2	-1	-2	-22	-13
0	-10	2	2	2	-3	29	5
2	6	0	-1	-1	-3	-29	-14
-8	6	-1	-1	-2	-3	-16	-5
-19	-11	-11	-6	-6	-7	-18	-10
8	9	-3	-1	-2	0	-13	6
-22	-18	-10	-3	3	7	36	2
7	7	4	0	-4	-4	-18	0
8	-7	-1	-2	-3	-3	-14	22
-6	-1	1	-1	-3	0	-18	-4
6	1	1	-2	-2	0	-9	6
2	1	3	0	-1	-4	-19	-4
-1	8	0	1	-2	-2	-7	-4
-8	-8	-4	-3	0	-3	-5	-15
-4	-6	-2	-1	0	-2	-6	-10
-15	-4	-2	0	0	1	5	-34
14	0	1	-1	-2	-3	-15	8
-6	5	1	1	0	2	-9	7
-9	-2	-1	0	-1	-2	-9	-12
-7	6	-1	0	-2	-1	-10	3
3	14	8	1	0	-3	-15	6
24	-2	4	3	-2	-4	-6	12
9	1	1	-1	0	-1	7	7
-4	-1	-3	-1	-3	-1	-13	1
-5	-21	-9	-3	-2	-3	-11	3
-5	-6	-2	-2	-1	-4	-7	4
-6	0	-1	-1	-2	0	6	-1
-2	10	0	0	-2	-3	-10	-9
4	-1	0	-1	1	0	10	1
-5	-5	-6	-3	2	-2	22	-13
-3	1	3	1	-1	-2	-17	3
4	-1	3	-2	0	-4	-17	-11
4	-1	3	-2	0	-4	-17	-11
0	2	1	1	-5	-5	-15	-8
-3	1	-2	1	-3	-2	-28	-1
-3	1	0	-3	-5	-2	-18	6
0	1	2	0	4	3	35	-1
-2	2	-3	-2	0	-4	8	-15
-4	6	-4	-3	-4	-4	-26	-2
0	-2	2	-1	-3	0	-30	16
-2	0	-3	-1	1	2	-1	-14
-6	-4	0	1	-2	0	-12	-21
8	-12	-5	-1	-3	-1	-10	13
14	-5	-2	-5	-8	-13	-8	-5
-10	4	3	0	2	4	-1	13
-3	-7	2	0	-2	-2	10	5
-1	-10	-4	-1	-5	-4	-6	13
-3	18	7	2	5	1	38	48
-5	-8	8	7	6	3	-12	4
-3	-32	-20	-9	-4	-2	-22	-29
-3	-32	-20	-9	-4	-2	-22	-29
-16	-9	-6	-3	-8	-7	-43	17
-17	-15	-12	-2	2	4	14	-33
-17	-15	-12	-2	2	4	14	-33
1	-21	-16	-3	-1	0	-34	-12
56	13	11	3	-4	-10	24	26
-10	15	5	4	2	6	-35	36
4	1	4	1	3	-6	-26	-8
-6	-43	-14	-8	-9	-5	-24	-44
-10	13	15	3	4	-1	-3	32
15	-7	-2	1	3	3	-18	-14
35	14	8	0	-2	-1	-37	-2
41	-19	-4	-3	-12	-4	40	88
12	5	-7	-6	-9	-3	30	50
-4	-14	-12	-3	-3	-12	-40	8
-20	-6	-1	-3	-4	8	-12	39
37	10	9	3	4	15	12	57
-11	10	5	3	3	1	-26	-15
-1	-4	0	2	1	-2	-4	13
15	8	5	1	-3	-4	12	15
39	21	11	3	0	3	-2	21
12	6	5	1	4	12	3	-6
-2	-8	-4	-3	-4	-9	-15	17
-4	-1	-2	-2	-2	-6	-16	-16
-8	-13	-2	-1	-4	-6	1	-31
10	-3	-2	-1	-2	-1	-5	20
10	-3	-2	-1	-2	-1	-5	20
2	7	3	0	-4	-9	-33	-25
-8	5	-2	-3	-6	-5	-34	-6
-9	-9	-3	0	-3	-4	-19	2
-17	-13	-8	-3	-5	-4	-26	-6
-9	-7	-1	1	2	2	23	-3
10	8	3	0	0	-6	-13	-13
3	-5	-4	-1	-4	0	3	19
-32	-3	-1	-1	0	1	-12	-9
-3	-1	-2	-2	-1	-2	-3	2
-18	-15	-10	-3	-3	-2	-23	-10
10	-7	0	0	-3	-1	-11	-4
-7	9	5	0	2	3	-1	-12
-14	-19	-8	-2	-2	-2	-7	-7
-10	-5	-1	0	-1	-1	-2	5
28	8	1	-2	-2	1	-1	11
28	8	1	-2	-2	1	-1	11
-3	-7	-2	2	-1	0	-13	-20
-16	-3	2	1	-1	0	-17	-20
-2	1	2	0	0	0	1	-4
16	1	2	2	3	-1	43	3
34	15	9	4	5	4	39	2
34	15	9	4	5	4	39	2
-13	1	-3	-1	-2	-1	-21	3
-18	-7	-4	-1	-2	-4	-13	-5
-5	2	-1	1	-1	1	-2	-4
-5	-21	-6	-2	-3	-7	-14	-2
13	7	1	-1	1	3	7	6
-7	8	0	1	-1	0	4	-5
-4	-5	-4	-2	-1	-1	-9	-5
0	11	5	1	0	-2	-6	-8
1	-2	-2	-1	-2	-1	0	-1
-2	-3	-2	-2	-2	-3	-26	-6
-1	-2	-2	-3	-1	1	-5	2
1	-5	-3	-1	0	-1	6	0
-4	-5	-1	0	-2	-3	-12	1
-15	-6	-5	-1	0	0	-1	-1
-15	-6	-5	-1	0	0	-1	-1
1	-6	-2	-1	3	2	12	-1
0	-6	-1	0	-2	-4	-7	5
0	-6	-1	0	-2	-4	-7	5
5	8	4	0	-2	-4	3	-3
-7	3	-1	-1	2	3	5	-15
4	5	1	0	-1	-2	-7	-1
-4	-10	-2	-1	-2	-2	-8	6
3	0	-1	-2	-2	-1	15	4
-4	-5	0	0	-3	-2	-19	-15
-7	-3	-2	-2	0	1	24	-10
-7	-3	-2	-2	0	1	24	-10
-13	-9	3	4	2	-2	-15	-9
5	11	3	3	3	3	-16	0
21	-23	1	5	4	-8	-27	28
-3	-13	-15	-3	5	-1	-7	-4
-28	10	3	2	2	8	19	-10
28	4	-2	-2	-7	-1	-8	13
-9	50	21	0	-2	14	0	-1
3	-12	-3	0	-6	-18	-5	28
17	2	-10	-12	-12	3	-9	39
9	1	-1	2	5	9	32	44
-33	-16	-9	-3	-3	1	-11	-35
-5	-10	-10	-1	1	5	7	16
-1	-29	-12	-1	1	-8	-7	-38
-32	-13	-7	-5	-6	-17	-26	-9
14	4	3	-1	2	0	1	15
-20	3	1	-1	2	5	-2	-11
19	12	5	2	0	2	-9	-4
-1	-6	-2	0	1	-2	-1	12
4	-1	3	1	4	1	19	21
14	11	14	4	2	4	4	20
-1	-4	-5	-2	-2	0	0	-11
1	4	0	-4	0	0	13	8
-7	-1	-3	-2	-1	0	-5	11
11	-2	-4	1	-1	-1	-2	7
6	13	2	0	-2	0	9	-16
1	-8	-4	-1	-2	-2	-7	-15
-2	-8	-8	-2	-1	1	19	11
-2	-6	-4	0	2	1	10	-6
-7	-7	-5	-2	0	0	1	2
-5	13	-5	-3	-2	-1	-7	-14
0	9	3	-2	1	0	3	-16
8	9	4	1	-1	0	-3	9
2	-5	0	-1	-1	0	1	7
11	-3	-1	0	0	-1	13	5
-9	-9	1	1	-1	-1	7	-1
-16	-5	-2	-1	0	1	-5	-25
1	-2	-1	-1	-1	-4	16	14
0	6	-1	-1	2	2	5	-3
0	-1	-1	-2	-1	-4	-13	1
2	-3	0	-1	2	2	21	0
17	5	0	-1	-3	-5	-13	7
-3	-12	-5	-3	0	-3	3	2
-5	5	3	3	4	1	33	-25
-7	-5	0	-2	-4	0	-7	8
6	-7	-1	-1	-2	2	2	22
-5	3	-1	-1	1	0	10	-1
2	-1	0	-1	-1	-2	-1	8
-4	-1	-1	1	-2	1	-2	-4
-4	-1	-1	1	-2	1	-2	-4
-6	16	3	-2	0	2	11	4
22	3	5	1	2	-1	9	15
-5	0	-3	0	-2	-4	-7	-1
-10	-10	-4	-1	-2	-2	-10	0
-2	-8	-1	1	0	3	-7	0
-7	2	0	0	0	0	-3	-2
-8	-4	-3	-1	0	-3	-13	-10
12	2	3	1	1	-1	5	-1
-5	-3	-2	-2	-5	-5	-17	-1
3	0	-2	0	1	1	-6	7
-2	1	-4	-2	-3	-1	-9	-8
8	-7	-5	-3	-1	-1	-8	8
8	-7	-5	-3	-1	-1	-8	8
1	-2	-2	-1	-4	-1	-12	3
3	2	-4	-1	0	2	10	5
-1	3	3	0	-2	-2	-21	5
-1	0	-3	-2	1	1	15	1
0	8	4	-1	-1	-1	8	4
-6	-3	-7	-1	2	1	25	-6
-6	-3	-7	-1	2	1	25	-6
-8	-3	-3	1	5	5	-9	-21
7	14	3	3	-1	-3	-10	1
-6	0	0	0	-1	-2	-11	-11
18	17	9	-2	-8	-9	-7	14
-6	-7	-6	-6	-3	6	-28	-20
18	-9	-9	-2	-4	-9	-9	2
20	3	3	-1	-2	-1	-11	31
29	8	6	2	-1	0	16	34
-22	-11	-5	-9	-23	-17	-30	-7
7	21	10	1	5	2	-12	-10
7	21	10	1	5	2	-12	-10
25	2	1	4	-2	-6	11	-11
-15	-7	-3	-1	-3	-7	5	-42
-17	9	0	-5	-1	-3	-14	-36
13	-30	-14	-5	-1	1	9	16
-5	-11	-13	-5	0	7	41	23
29	-10	4	0	-15	-10	-13	-8
15	5	6	2	-2	-14	-20	53
15	7	21	10	4	-9	26	19
23	27	16	6	0	4	7	-4
-26	13	3	-8	-8	-7	-35	-47
20	3	4	-6	-8	-3	-11	0
27	10	8	6	7	4	9	-11
3	0	6	5	1	8	-16	-43
-10	-12	-13	-6	-6	-7	-18	-8
-15	-13	-7	1	0	-1	-6	-16
-13	-11	-9	-3	-2	-5	-16	-8
13	-4	1	2	1	-4	15	5
-8	2	-1	-1	-2	-1	0	3
-6	3	5	4	-2	-2	-11	-7
-8	-6	-2	-1	-4	-3	-6	-3
14	7	5	1	1	-2	-9	9
-2	-5	-6	-1	-1	-2	-14	11
16	6	7	2	-1	0	-14	4
8	12	3	1	-2	-2	-9	6
20	-4	1	1	-1	1	-1	-4
19	9	3	1	1	5	0	23
6	-1	3	0	-1	-1	0	20
-27	-7	-3	-3	-2	-1	-12	-22
-20	-17	-9	-2	-2	-6	-3	-5
-14	-3	1	0	-1	2	-6	0
-2	-10	-5	-1	-4	-5	-14	-7
-16	-2	-4	-2	0	-3	-9	-8
0	-13	-6	-2	-2	-4	-1	4
0	-13	-6	-2	-2	-4	-1	4
7	-1	0	-1	0	-1	-9	7
-9	-6	-3	-1	-5	-6	-28	-5
0	-13	-4	1	-1	-1	9	-3
-1	-2	0	-2	-3	-2	-20	0
8	11	3	-1	0	-2	-8	7
-13	4	1	0	1	0	-8	-2
13	5	2	-1	-2	1	-3	9
0	-4	-2	0	-1	-2	-12	-3
-4	3	1	0	-1	-2	-4	-5
22	16	3	1	-1	-1	-15	-17
-10	-6	-3	-3	-4	-2	-9	1
-18	-9	-4	-2	-3	-2	-18	-6
-3	-4	0	-1	-2	-2	-16	-2
4	2	0	-1	1	0	10	-16
-2	-1	-2	-2	1	2	23	-2
-9	-5	-1	0	-2	-2	-18	-2
-5	8	0	0	1	1	15	-1
4	-5	-2	-1	-3	-5	-21	4
2	3	2	0	0	-2	-11	4
1	-1	-1	-1	-4	-2	-12	1
-3	-4	-2	-2	-3	-1	0	-3
-3	-4	-2	-2	-3	-1	0	-3
0	2	1	0	0	-1	-6	28
9	1	-1	-1	-2	-1	-10	6
9	1	-1	-1	-2	-1	-10	6
-7	-4	-4	-2	-1	-3	-18	-11
-7	-4	-4	-2	-1	-3	-18	-11
-16	1	-2	-2	-3	-3	-24	-8
4	5	4	0	-1	-4	-18	-1
18	8	3	1	-2	-3	-29	4
-15	-12	-6	-1	-4	-1	-12	-14
0	3	1	-3	-3	-2	-12	3
-2	-16	-5	-2	-2	1	-12	-6
0	3	-2	-1	1	1	-3	17
2	1	2	0	-5	-5	-24	-11
3	4	0	0	-5	-2	-10	4
-18	-3	-3	0	-1	-1	-15	-19
0	3	4	0	-2	-4	-10	-1
7	-3	-3	-1	0	-1	13	12
4	11	5	1	-2	-3	-14	1
-9	-4	-1	-1	-1	-3	-12	-8
-16	-5	-1	-2	-2	-1	-12	-18
-4	-7	1	0	0	1	-12	7
-3	-3	-5	-3	0	-2	-9	0
6	-23	-5	-1	-3	-4	-3	8
1	-7	-3	0	0	-2	1	6
-6	-7	-1	-2	-4	-3	-13	-11
-7	-3	0	-2	-4	-2	-15	-2
3	11	4	2	-2	2	-12	14
26	18	17	5	2	-1	-7	-5
26	18	17	5	2	-1	-7	-5
-9	-14	-9	-7	-7	0	5	-20
-14	-5	-6	-4	-2	1	-4	6
0	-12	-22	-10	-2	-5	-2	23
12	-24	-20	-17	-18	-17	-15	25
-42	-3	0	2	4	1	-14	-77
19	-1	4	2	-3	-10	-27	-2
10	-11	-12	-6	2	2	-28	-12
26	43	13	11	7	-4	-19	-7
26	43	13	11	7	-4	-19	-7
-17	-5	1	-3	-13	-13	-29	-29
9	5	32	20	11	10	41	74
-31	-52	-20	-5	-3	1	-9	6
-59	7	-6	-11	-11	13	-12	-40
39	0	-7	0	1	-8	59	50
-19	11	0	-2	2	6	-15	-55
24	3	-9	-1	7	2	58	64
17	1	1	5	10	1	-21	5
0	15	14	4	-4	-13	-14	-19
0	15	14	4	-4	-13	-14	-19
-4	15	3	1	2	4	-18	7
29	13	17	4	-2	-6	12	38
-5	1	-3	-4	-1	4	-16	22
15	-14	-9	-7	-5	-3	-10	47
2	9	10	3	-1	-3	-22	-33
13	7	0	5	4	1	-12	-43
-20	-10	-12	-5	0	0	-1	-10
-20	-10	-12	-5	0	0	-1	-10
-5	2	5	2	-3	-4	-22	-19
-3	5	4	-2	-4	0	8	10
1	2	10	2	-6	-7	-17	5
0	-7	2	4	4	12	20	106
13	20	12	5	4	-2	-9	2
13	20	12	5	4	-2	-9	2
3	-3	-3	5	8	12	-2	8
-3	-4	-8	-5	0	1	33	11
-2	-17	-10	-8	-6	-6	-32	-77
-2	-17	-10	-8	-6	-6	-32	-77
-9	-6	-3	-2	4	4	-15	-7
28	-7	-3	-1	4	1	56	28
16	-8	-1	1	3	-3	-9	28
-26	-12	-11	-6	-6	-7	-41	-27
-16	-17	-17	-11	-15	-1	-44	-36
-39	-19	-7	-1	1	-3	-34	-63
-21	-8	-13	-4	-2	0	-18	-10
9	23	12	4	4	1	10	-17
-36	-3	2	-3	-8	-11	-29	-48
3	-7	8	6	-1	-10	-49	-35
-6	4	3	1	0	1	0	43
-24	-16	-10	-8	-9	-15	-24	-37
1	-3	-6	-5	-5	0	-20	10
16	-9	-8	-2	-1	-1	20	66
75	13	15	7	6	8	14	100
26	-7	-3	-4	-5	-2	-14	34
-45	-16	-13	-1	1	4	-13	-51
-45	-16	-13	-1	1	4	-13	-51
-21	-3	-3	-2	-1	-4	-25	-40
16	3	0	-1	-2	-5	4	44
-21	-11	-7	-1	1	-1	-18	-51
-22	0	5	2	-2	-1	-20	-10
1	14	1	0	2	5	-8	13
-1	10	12	4	2	0	0	-7
22	2	4	1	-1	7	7	54
36	11	15	5	1	-6	-30	-69
-7	-36	-12	-1	-6	-6	-19	-20
16	-8	-1	-1	-2	-6	-15	-5
-10	5	0	0	2	10	16	-31
-3	7	-3	-3	-5	-3	-15	26
50	13	10	4	5	4	34	109
-15	-9	-3	-1	-3	-5	-31	-15
29	9	1	0	1	-2	4	44
9	-9	-11	-1	2	-1	28	6
-56	-6	-4	0	0	2	-31	-76
19	-9	-2	-3	-3	-2	-17	29
-8	2	3	-1	-1	0	-8	-14
2	3	1	-2	-4	-3	-7	-10
-8	-5	-3	0	-2	2	-21	-13
9	-8	5	-1	-1	-3	6	32
3	6	2	-1	-1	1	-3	19
-13	-11	-3	-2	-4	-6	-22	-29
-13	-11	-3	-2	-4	-6	-22	-29
-6	-9	-3	1	0	-2	-13	-17
-13	2	-4	-2	-2	-5	-19	-18
23	-13	-3	0	-1	-2	3	34
15	9	6	3	-1	-4	-11	-1
4	0	-5	-2	-5	-4	-23	6
4	8	1	0	-2	0	-7	4
2	-1	2	0	-2	-2	-15	-8
-16	-15	-8	-4	-2	-3	-19	6
-17	-8	-6	-2	-4	-3	-16	-4
6	3	3	1	3	1	43	-12
-5	7	3	-1	-2	3	12	-7
9	7	0	-1	0	2	-5	2
5	5	-3	-1	0	0	-3	-5
-11	4	-3	-2	-2	-1	1	-2
-16	-5	-3	-1	-2	0	-10	-11
-13	-17	-9	-2	-3	-4	-7	-3
-13	-17	-9	-2	-3	-4	-7	-3
-13	-17	-9	-2	-3	-4	-7	-3
-13	-17	-9	-2	-3	-4	-7	-3
-13	-17	-9	-2	-3	-4	-7	-3
4	11	2	0	-3	-5	-31	2
20	3	3	0	3	1	15	11
20	3	3	0	3	1	15	11
-17	-10	-7	-3	-3	-5	-3	-18
40	5	2	2	1	-1	1	16
5	5	1	0	0	0	-3	-3
-15	-11	-8	-2	-2	-2	-16	-14
8	4	0	-1	1	1	11	13
3	-4	1	1	0	4	10	28
-13	-9	-6	-3	-4	-4	-17	-12
6	5	2	1	2	3	27	22
-6	-3	-2	-1	-5	-4	-32	-10
-6	-3	-2	-1	-5	-4	-32	-10
1	-3	0	2	2	-1	28	8
-2	-8	0	-1	-2	-1	-34	-4
-2	-8	0	-1	-2	-1	-34	-4
-9	0	-1	-1	0	-2	-4	-7
-7	7	2	1	-2	-2	-30	-8
-7	7	2	1	-2	-2	-30	-8
4	-18	-6	-9	-7	-9	-15	3
10	-7	4	4	-2	3	-1	17
-26	11	4	5	10	7	11	-45
0	25	15	5	3	-3	-6	11
15	0	-3	0	-5	-1	-13	-1
13	-3	3	2	-8	-9	12	42
6	-3	-4	-5	-9	-3	-18	19
6	-3	-4	-5	-9	-3	-18	19
9	-5	-10	-4	4	6	19	44
48	-7	-3	-4	-2	-6	-21	12
23	7	3	-1	-5	-4	6	40
-50	-10	-3	-1	4	-3	-27	-64
-50	-10	-3	-1	4	-3	-27	-64
-12	22	14	2	4	12	37	-38
-23	-18	-17	-10	-8	-5	-29	-81
8	16	0	1	2	-5	-12	20
3	0	-11	-3	1	6	56	57
11	13	3	1	1	3	6	47
-6	-25	-12	-3	0	-3	2	-29
1	-3	-5	-1	-3	2	0	-21
0	-7	-2	-3	-1	-2	-32	-30
0	-7	2	1	3	1	8	36
-3	9	-1	0	7	2	1	11
-3	9	-1	0	7	2	1	11
-30	16	-5	-5	2	5	4	-106
28	29	12	4	4	3	20	51
-6	-4	-4	-5	-3	-6	-6	-20
-6	-14	-10	-7	-9	-12	-1	-40
-6	-14	-10	-7	-9	-12	-1	-40
4	11	7	4	2	3	37	7
-7	-18	-7	-3	-8	-17	3	23
-14	-2	-5	-1	-3	7	-1	9
-22	-12	-7	-3	-10	-41	-7	-16
14	6	2	-1	4	8	31	48
-41	-16	-8	-6	-4	-6	-19	-34
9	-6	-5	-1	-1	-1	-18	-10
-19	-5	-4	-6	-7	-2	12	-12
5	-1	4	1	-2	-3	-7	16
-9	-26	-8	0	-3	-11	-16	-12
-51	-17	-10	-2	2	-1	11	-81
17	0	-3	0	2	-1	2	22
29	24	6	2	0	-2	2	18
12	0	1	0	0	-2	25	35
8	1	-3	-2	-1	-2	-1	-5
9	0	1	0	-2	-1	7	8
-19	-4	-2	0	3	2	19	15
1	6	2	0	0	0	-3	-20
33	11	1	0	0	-1	2	17
-17	-5	-4	-2	-1	-5	2	-33
-2	-12	-1	1	-1	-1	13	11
-10	1	-4	-3	-1	0	-3	-5
11	14	7	1	2	4	10	7
-9	-2	-3	-3	0	-1	2	5
-9	-5	-5	-2	-2	-2	-6	-3
12	17	7	0	0	2	8	1
-12	-8	0	1	0	1	8	-4
5	-5	-3	-1	-3	-2	-7	2
-10	0	-2	-1	2	2	6	-23
-2	0	-1	-2	-1	-3	2	2
1	11	7	-1	-2	-7	-16	4
21	4	2	1	1	-1	6	1
-13	-5	-5	-1	0	0	5	-6
9	9	2	-1	1	0	5	-1
-9	-12	-9	-3	-4	0	0	0
-11	-10	-4	-1	-2	-3	-9	-4
0	-14	-3	-3	-1	-2	-4	13
-8	5	1	2	1	1	4	2
-8	5	1	2	1	1	4	2
2	-5	-1	2	4	1	33	-5
13	11	4	0	0	2	-2	1
-4	-3	-1	-1	-3	-4	-20	2
-1	3	-1	-1	-4	0	-17	16
-1	-5	-1	0	-1	2	-15	3
-24	-8	-3	-1	1	3	-10	-19
6	-1	-2	-1	2	-1	16	11
-2	-5	-2	-2	-2	-5	-8	-4
-10	-4	0	0	-2	-1	-7	-27
-6	4	1	0	-2	-3	-10	-14
-2	-2	-1	0	-3	-6	-14	-2
0	-3	-2	0	-4	-3	-10	1
1	0	-5	-3	-2	2	5	23
1	0	-5	-3	-2	2	5	23
-5	0	-3	-2	1	1	-4	-1
3	6	2	0	-1	1	21	11
2	6	2	-1	-2	-2	-19	6
-8	-6	-4	-3	-3	-6	-15	-19
-3	1	2	2	-1	0	11	1
6	-3	-2	-2	1	2	8	12
-4	1	1	0	0	-2	-16	-5
-4	1	1	0	0	-2	-16	-5
-4	4	1	-2	-6	-3	-2	4
15	-1	-8	-4	-8	-2	-19	36
2	2	-11	-5	-4	-6	-20	-2
-4	-9	-2	-4	-4	0	17	82
-7	21	21	13	11	11	23	88
-39	-14	5	-6	-24	-23	-93	-128
5	-56	-22	-11	-4	4	-29	-21
6	-17	-7	-2	4	-2	-22	-91
5	25	6	-2	4	0	8	-18
31	21	30	15	6	-4	6	12
-5	-5	-10	-6	-5	-4	-12	-36
43	16	31	17	11	1	9	77
31	31	8	4	11	26	13	36
-19	-7	-10	-8	-12	-7	-12	14
3	0	8	-1	-7	-15	-3	-74
-10	3	2	5	6	-4	-6	-23
4	-5	0	-3	-5	0	-11	24
-14	4	-4	-4	0	2	-11	0
19	0	-3	-1	-1	-6	10	24
2	-10	-4	-2	-1	-7	26	24
10	-10	-4	3	2	-2	4	5
-45	-18	-10	0	5	3	-8	-30
11	-1	-2	0	-2	5	5	46
-34	-24	-19	-13	-13	-12	-32	-83
46	35	24	11	3	-2	-10	-16
-33	-7	-9	-7	-9	-2	-9	-11
-1	-4	-3	-1	0	3	-2	26
10	53	21	4	1	-5	-30	3
-12	-18	-7	1	-2	-6	-8	-54
-16	-12	-1	2	2	0	-7	-55
14	-1	-5	-6	-7	-7	-17	11
16	-4	-7	-1	0	-7	-12	33
-41	-29	-10	0	0	5	-4	-12
7	-3	-2	0	4	4	26	-6
13	1	-10	-7	-7	-17	-12	-14
13	0	5	1	-1	1	-13	-3
-5	4	2	1	1	6	-13	9
11	-19	-4	0	-2	0	15	15
-7	-3	-8	-5	-3	4	-19	2
-19	-5	0	-1	-2	-3	-16	13
16	9	-1	-4	-2	3	-4	-1
21	9	0	-1	-5	-1	-7	0
-5	6	-1	3	-1	2	-16	-1
6	-3	-3	-2	0	-1	-5	36
-14	-2	-2	-2	-1	-1	-18	-34
-11	-5	-5	-1	-1	-4	-19	3
-18	-18	-9	-4	-1	2	-14	0
13	-2	-2	-2	-5	-3	-28	11
-4	9	7	3	-2	-2	-23	-16
-19	-1	-2	-2	-3	0	-25	2
5	-4	-5	0	-3	-1	-5	-15
5	-4	-5	0	-3	-1	-5	-15
-9	-14	-4	0	3	1	30	-1
8	3	-1	-1	-3	-3	-37	5
-14	2	3	0	0	-1	-5	-7
1	-2	0	0	2	3	31	-1
25	9	4	1	-1	1	-3	22
-15	-11	-7	-2	-6	-3	-20	5
4	-4	-2	-1	1	-1	-15	3
7	7	4	0	-1	-1	-10	-1
4	-4	0	-1	0	0	-9	10
14	2	-3	-2	-2	1	-11	-5
-2	9	4	2	1	1	-17	-2
-1	-5	0	0	-2	-1	-9	-15
-10	-8	-4	-2	-4	-6	-6	-17
6	10	6	0	-3	-2	-24	11
10	0	-1	0	-3	-3	-15	35
-7	6	3	0	-2	-5	-13	-15
-6	-1	3	1	0	-3	-18	-8
8	0	-2	-2	-1	-1	-17	-8
8	-6	2	1	-1	-4	-14	-6
5	-1	1	0	-5	-3	-17	2
2	10	1	0	-2	-1	-8	26
0	-3	-7	-2	0	-1	18	2
10	6	1	0	1	1	13	7
8	3	1	1	-1	-1	-12	1
8	-1	2	0	0	2	-4	-3
-4	-6	-1	1	1	-4	8	-19
-3	6	3	1	0	-2	14	-9
2	-4	-5	-1	0	-2	-9	-8
-5	-6	-2	-1	-1	1	-8	2
-2	0	-1	-1	1	1	2	-4
8	6	3	0	-1	0	-9	5
-16	-10	-4	-2	-1	-2	-8	-1
-1	-1	-2	-2	-1	-4	-16	-18
-4	-1	-1	0	5	5	43	-9
-2	3	-2	0	0	0	-4	-15
-2	3	-2	0	0	0	-4	-15
-5	0	-3	-1	-2	-3	-9	-14
12	2	0	-1	3	3	41	15
-1	-4	-3	-1	-3	-3	-24	-3
-6	3	0	1	1	3	13	-8
-7	-7	-5	-1	-2	-5	-28	-8
-9	-6	-3	-1	-1	-6	-25	-10
11	4	7	0	4	-1	15	22
1	-7	-2	0	-1	0	-11	-5
3	9	2	-1	0	-2	-27	-2
3	-2	2	1	1	0	6	7
-26	-2	-6	-1	-5	0	-22	-4
1	1	-3	1	-4	-4	-16	-4
4	4	5	4	2	2	-7	-26
26	-1	0	-2	-1	-2	-16	-59
11	9	6	-2	-5	-1	-8	40
-21	7	0	-2	4	0	-7	22
-29	-11	-13	-8	-3	-4	-23	-35
9	-9	-4	-1	5	1	29	11
20	-12	-6	-4	-8	-3	26	1
-6	-7	-15	-8	-5	-5	-12	-9
11	-3	-7	-3	-1	3	-2	96
22	16	16	8	-1	-5	-30	-23
5	3	9	4	3	4	-18	17
-42	-26	-15	-2	5	6	-34	-44
68	33	22	8	9	-1	24	50
-63	6	18	9	9	1	-20	-73
16	14	5	0	-3	-5	-33	-48
-56	-5	-17	-1	9	5	-30	-59
-17	-20	-11	-3	-5	0	10	-11
1	7	9	3	-5	-11	-49	-51
11	1	7	2	-8	-5	4	39
5	-12	-13	-7	-3	1	-8	21
27	-7	-3	-4	-8	-12	-43	33
-42	-15	-4	-1	3	-2	-27	-13
20	-16	-7	-2	4	8	-16	38
-18	-1	0	1	3	-4	-39	-17
7	1	1	1	-1	-6	-8	-10
5	18	11	2	0	-2	-18	-24
-14	4	2	3	0	-4	5	-10
11	12	1	0	-1	-4	-5	-12
-7	8	5	0	-2	-3	-22	-23
-12	-20	-8	-3	-3	-2	-16	-9
6	2	0	1	1	0	-10	2
-2	-3	0	-2	1	-3	-21	17
-5	11	2	0	-1	0	-5	-15
-2	-9	-4	-2	-1	-5	-15	-5
-8	-2	-4	-1	0	-1	-5	-10
8	-3	-3	0	-4	0	-14	1
15	8	8	3	6	2	-19	15
-7	11	6	0	-6	-5	-33	-5
-4	-3	-2	-2	1	0	26	-15
3	-8	-3	-1	-4	-4	-20	-5
8	25	10	2	-2	-1	-24	6
-26	-6	-6	-2	-5	0	-24	-23
-9	-5	-3	-1	-1	-1	-4	14
20	-5	-2	-1	-2	-1	2	1
-4	11	2	0	1	4	4	-10
-5	17	6	1	5	6	46	-16
-4	-8	-3	-2	-1	-1	4	14
-11	-1	0	-2	-3	-1	-8	-3
6	6	3	0	-2	-3	-15	-20
-6	-5	-4	-1	-3	-5	-12	-3
-6	-3	-1	0	-2	0	-6	1
-5	-4	-2	-2	0	-3	-6	2
-2	-4	-1	0	-1	-3	-12	-4
25	13	9	2	2	6	-6	9
-17	-3	-7	-4	-4	-3	-3	-10
-2	5	2	1	-2	2	-6	-5
-1	-6	-3	-2	0	1	0	2
-9	4	2	-2	-2	-1	-1	-4
-18	-5	-4	-2	-3	-2	-15	-30
4	-1	-4	-2	-3	-2	-7	5
10	-6	1	0	-4	-6	-21	14
9	1	-2	-1	1	1	9	19
-5	-4	-3	-1	-1	-3	7	-42
17	-1	1	2	-1	-5	-3	2
0	8	4	0	-2	0	-6	16
0	8	4	0	-2	0	-6	16
0	2	-3	-1	4	4	32	6
5	4	5	2	0	-1	11	1
5	4	5	2	0	-1	11	1
2	-3	0	-2	-5	-5	-22	-3
7	8	3	1	4	2	-3	12
7	8	3	1	4	2	-3	12
0	5	2	0	1	3	3	26
-13	-5	-5	-5	0	1	16	-17
-30	-16	-9	-3	-1	3	-18	-58
15	2	-4	-2	3	3	-1	6
2	12	11	11	6	-1	-12	13
24	2	4	3	1	1	27	57
-13	8	5	-1	2	-2	3	-4
9	-1	10	2	-3	3	-11	-12
9	-1	10	2	-3	3	-11	-12
1	-10	-1	1	0	-2	18	-10
-34	-38	-21	-3	-1	-3	-12	-32
-34	-38	-21	-3	-1	-3	-12	-32
19	17	7	3	3	16	28	44
19	17	7	3	3	16	28	44
-6	4	0	-6	-14	-1	14	24
-29	-25	-15	-3	-5	-16	-21	-62
24	-3	-9	-2	6	-2	37	15
1	33	11	6	3	1	-6	18
15	2	-1	-2	1	5	45	76
26	-8	1	7	10	1	1	26
-6	-3	-4	-2	-1	-4	-21	-23
-8	13	2	1	3	2	3	-39
12	-5	-7	-3	-2	3	6	-3
-19	2	1	-1	-2	-4	4	14
-3	7	6	-1	-4	2	-25	-20
-2	3	6	4	4	2	18	16
-4	-4	-5	-4	-1	-6	5	-4
-15	-1	-1	-2	-3	-5	-13	0
6	5	-1	0	0	1	-3	-10
-6	2	-2	-2	-2	-1	18	-18
-3	8	0	-3	-2	-3	-10	-5
8	-7	-8	-2	0	7	7	23
-17	-10	-3	-1	1	0	8	-4
2	1	6	1	-1	-3	-9	4
-13	0	2	1	-1	0	-7	-4
-3	-4	-2	-1	-2	-2	2	-2
-14	-11	-3	-3	-6	-6	-25	-13
-8	1	-4	-1	0	-1	2	-15
2	-6	-3	-1	0	-1	10	2
6	0	1	0	-2	-3	1	-3
12	-12	-5	0	0	-1	-4	3
11	2	-1	-1	0	1	25	16
1	8	-2	0	2	2	7	5
-4	3	0	-2	-4	-2	1	-8
6	-5	-3	0	4	4	25	-12
-13	-17	-6	-4	-3	-3	-7	0
-4	-23	-7	0	5	1	45	2
-4	-23	-7	0	5	1	45	2
7	4	3	-1	1	0	1	16
-2	1	-2	-2	0	-3	0	-9
-2	1	-2	-2	0	-3	0	-9
-2	1	-2	0	-1	-2	-2	8
-7	-11	-4	-1	1	5	12	4
-7	-11	-4	-1	1	5	12	4
-2	6	2	0	-2	-2	-2	-5
0	12	2	0	-1	3	15	-3
-19	-14	-8	-4	-1	-5	4	-21
8	8	-3	-3	-3	-10	-30	-13
2	-1	-2	-1	-1	-4	-2	-4
-6	-3	2	1	-1	0	-2	-2
6	-2	3	1	-2	-1	-7	12
8	5	-3	-1	1	-1	8	7
-1	-3	0	-2	-3	1	2	28
-1	-3	0	-2	-3	1	2	28
6	7	3	1	0	0	-3	5
-11	-4	-3	-3	0	0	2	-12
-3	1	1	-1	1	4	17	-1
8	5	8	1	2	2	6	-19
0	8	4	0	-3	3	-5	-12
-5	11	4	-1	-4	-2	-26	2
0	-6	-5	-2	-2	-3	-3	-13
-6	-3	1	0	0	3	4	-4
0	0	-1	-3	-2	-1	-15	19
-9	-6	-2	-1	1	0	-3	-5
-3	-15	-6	-2	0	1	-2	-9
-9	-4	0	-1	1	3	7	-7
4	4	1	2	-1	-1	-6	12
-8	-14	-6	-1	-1	-3	0	10
-15	4	-2	-2	0	2	-2	3
-5	-2	-3	-2	-1	-3	2	7
6	-9	-3	0	1	3	1	0
-9	-14	-6	-1	-3	-3	-9	-15
-9	-2	-7	-4	2	3	-5	-10
6	6	2	1	-1	-4	-28	5
-16	0	-1	-2	-4	-4	-2	9
9	0	2	0	-4	-3	-12	17
-15	-3	-1	-1	0	-3	-11	-14
6	-10	-1	0	0	2	9	1
3	-4	-3	0	0	2	20	23
-1	6	3	-1	-2	1	-9	2
-17	-11	-7	0	0	1	-8	-13
7	2	2	0	-2	-1	-9	7
4	2	3	1	-3	-3	-12	5
0	1	3	1	1	-3	-5	-19
15	1	-3	-1	0	-1	-9	19
-8	1	-6	-2	0	0	-5	-7
-2	9	3	-1	-1	-1	-10	-10
-9	-6	-5	-2	-4	-8	-33	-7
-12	-2	-3	-1	1	2	-7	-21
-14	-6	-3	-3	-6	-7	-22	-27
15	-2	3	1	-7	-12	-37	45
-2	-14	-11	-6	-7	2	-25	20
-2	-14	-11	-6	-7	2	-25	20
[truncated: 1,532 more rows]
