# Supplementary material for: Flexible Virtual Reality System for Neurorehabilitation and Quality of Life Improvement
Source: Sensors (Basel). 2020 Oct 23;20(21):6045. doi: 10.3390/s20216045 (PMC7672612; doi:10.3390/s20216045)
Supplement: Supplementary file 1 [file sensors-20-06045-s001.zip › S4_EMG/User6/Box1.txt]

2	-1	-3	-3	-3	-2	-7	-3
-1	0	0	0	-2	0	-4	-1
0	-1	-1	1	0	-1	16	-1
0	0	-2	-2	1	-1	9	0
1	-1	1	-1	-2	-2	-7	-2
0	0	-2	-2	-3	-2	-5	0
0	0	-2	-2	-3	-2	-5	0
-2	0	1	0	-1	-2	-19	1
-2	0	1	0	-1	-2	-19	1
-2	0	-1	-2	1	0	7	-1
-2	-1	-1	-1	-2	-2	-11	-1
-1	-1	-1	-1	0	-1	-9	-1
-1	-2	-2	0	-1	0	-1	-1
0	1	-1	-1	-1	-2	-4	0
-2	0	-2	1	3	1	21	0
0	-1	0	0	-3	-1	-12	1
-1	0	-1	-1	0	-2	-2	-2
-2	0	0	-1	-4	-3	-19	-2
0	0	-1	-2	0	0	1	0
-1	-2	-1	-1	0	0	-5	-2
0	1	-1	0	1	-1	9	0
-2	-1	1	1	-1	-1	1	0
0	-1	-1	0	-3	-2	-8	0
0	-1	-1	0	-3	-2	-8	0
0	-1	-1	-1	-1	1	-1	-2
0	-1	-1	1	-1	-2	3	-1
-1	0	-1	-1	-1	-2	-13	-2
1	1	1	0	2	0	11	-1
0	-1	-1	-3	0	-2	-2	-1
0	-1	0	0	4	1	21	-3
0	-2	-1	-1	2	2	16	0
0	-2	-1	-1	2	2	16	0
0	-2	-1	-1	2	2	16	0
-2	0	-1	0	-2	0	-4	-1
-2	0	-1	-1	1	-1	-1	-1
-2	0	-1	-1	1	-1	-1	-1
0	0	-1	0	-2	-2	-7	-2
-2	0	-1	-2	-5	-3	-24	-2
1	0	-1	0	0	0	-4	-1
-2	-1	-1	0	-2	-1	1	0
-2	-1	-1	0	-2	-1	1	0
-2	-1	-1	-2	-4	-2	-11	-1
1	0	-1	-1	1	-1	6	-1
-2	-2	-1	0	-1	0	4	-1
0	0	1	-1	-2	0	-8	0
0	0	1	-1	-2	0	-8	0
-1	-1	-1	-1	1	1	-6	-2
-1	-1	-1	-1	1	1	-6	-2
-2	-1	0	0	0	-1	2	-1
0	-1	-1	0	-2	-1	-5	0
-1	-2	0	0	-1	-1	-3	0
0	0	-1	0	0	0	-2	-1
0	-1	-1	-2	-2	-1	-7	-1
1	1	-2	-1	-1	-1	3	0
-1	-1	0	0	-3	-2	-7	-1
-1	-2	0	-1	-1	-1	-9	0
-2	-1	0	-1	-1	-1	5	-1
0	0	-2	1	-2	-2	-19	0
-1	-1	-1	0	1	-1	11	-2
-1	0	0	0	-2	-2	-9	-1
1	0	-1	-1	-1	0	-12	-1
0	-1	0	0	-1	0	17	-1
-1	-1	0	-1	-2	-2	-8	-2
-1	-1	0	-1	-2	0	-6	1
1	0	-1	-2	1	1	15	0
0	0	0	-1	-1	-2	-6	-1
-1	-1	-1	-1	-1	0	-9	0
0	-1	0	-1	3	1	26	-1
-2	1	-1	-1	-1	0	-9	-1
-2	-1	-2	0	0	0	6	0
-1	-1	0	-2	-3	-1	-7	1
-1	-2	-1	1	-2	-3	-14	-3
0	-2	1	-1	1	2	5	1
1	-1	-2	0	-2	-2	-12	0
-3	-1	0	-1	-2	-2	-9	-2
-2	1	-2	-1	0	-1	8	-1
0	-2	-2	-1	-2	-1	-7	0
0	0	-1	-1	1	0	6	1
-2	0	0	0	0	-1	1	1
2	1	-1	0	-1	0	3	-1
0	-1	-1	-1	0	0	-1	-1
0	1	-1	-1	-1	-1	3	-1
-1	0	-1	0	-2	-2	-9	-1
1	-1	-1	-2	1	-1	0	-2
0	-1	-1	1	0	0	2	0
0	-1	1	0	1	3	21	0
0	0	-2	-1	-1	0	-1	0
-1	1	0	0	-3	0	-5	0
0	2	-1	0	2	1	14	0
0	0	-2	-2	0	0	5	-1
-6	-9	-2	-2	-2	-2	-7	0
1	-1	0	1	-1	1	-4	-2
-3	0	1	0	-1	-1	-5	7
-3	0	1	0	-1	-1	-5	7
-3	0	1	0	-1	-1	-5	7
2	4	-1	0	0	1	-5	-3
-3	1	-2	0	-2	-2	1	-3
-3	1	-2	0	-2	-2	1	-3
-3	1	-2	0	-2	-2	1	-3
-2	-1	0	-1	1	3	2	3
-2	-1	0	-1	1	3	2	3
-1	-6	-3	-1	-1	0	4	-11
9	12	4	3	2	6	35	10
9	12	4	3	2	6	35	10
-4	-3	0	0	-2	-1	-5	0
1	2	0	0	1	2	15	0
-2	-3	-2	-2	-1	-3	-6	-7
0	1	0	-1	1	1	7	-9
0	1	0	-1	1	1	7	-9
3	-1	-2	-2	1	0	3	-11
3	-1	-2	-2	1	0	3	-11
4	9	1	0	-1	-2	3	7
4	9	1	0	-1	-2	3	7
-4	-4	-2	-1	2	2	14	21
-4	-4	-2	-1	2	2	14	21
1	-6	-3	-1	-2	-2	-2	0
1	-6	-3	-1	-2	-2	-2	0
-7	-2	0	-1	-3	-1	-3	0
-6	-2	-3	-1	2	0	4	-12
-6	-2	-3	-1	2	0	4	-12
11	0	-1	-2	1	2	1	10
11	0	-1	-2	1	2	1	10
-6	-3	-2	-1	-1	-4	-6	-3
-5	-4	-1	-2	-1	-1	-4	-11
-5	-4	-1	-2	-1	-1	-4	-11
-3	3	3	0	1	0	0	-2
-3	3	3	0	1	0	0	-2
-13	-2	0	0	0	0	-7	-6
-6	-3	-3	-1	-1	-4	7	-12
-6	-3	-3	-1	-1	-4	7	-12
19	4	2	-2	-2	-1	0	7
19	4	2	-2	-2	-1	0	7
19	4	2	-2	-2	-1	0	7
25	-2	-1	0	-3	-1	-3	19
-7	-1	-3	0	4	4	42	6
-1	-1	1	0	-2	-2	-14	-6
-1	-1	1	0	-2	-2	-14	-6
-7	-3	-2	-2	0	2	-6	-4
-7	-3	-2	-2	0	2	-6	-4
-3	-1	-3	-1	-2	-4	7	-9
-3	-1	-3	-1	-2	-4	7	-9
-20	-10	-5	-3	-3	-4	-12	-3
-20	-10	-5	-3	-3	-4	-12	-3
-11	1	0	2	1	-2	-8	-8
5	-1	3	0	1	2	-1	-3
5	-1	3	0	1	2	-1	-3
5	2	2	0	-1	0	-4	10
13	3	0	-2	1	1	3	33
13	3	0	-2	1	1	3	33
7	4	0	-1	0	0	-7	-11
7	4	0	-1	0	0	-7	-11
-7	-5	-3	0	-2	2	-2	9
-7	-5	-3	0	-2	2	-2	9
6	4	-1	-1	1	3	7	35
6	4	-1	-1	1	3	7	35
-6	-4	-1	-2	2	-2	-16	-35
-15	-5	-3	1	1	1	6	-4
-15	-5	-3	1	1	1	6	-4
19	6	1	-1	-4	1	-11	-9
1	5	-1	1	1	-1	4	-3
3	-3	0	-1	-1	-1	-1	22
8	-2	-4	-1	-2	0	-7	32
14	5	-2	0	-1	-3	-2	-6
-14	-2	0	-1	-2	-8	-6	-33
-11	-4	-2	1	-2	-2	-8	-6
0	-2	0	-3	0	-1	10	-6
0	-2	0	-3	0	-1	10	-6
-6	-3	-6	-2	-3	-5	4	7
-6	-3	-6	-2	-3	-5	4	7
-1	-4	-1	-3	-4	-6	-21	-17
24	9	-2	0	0	0	13	30
12	10	5	1	-3	-2	-6	0
-15	-9	-1	-1	-3	-1	-17	-7
14	4	-1	2	1	-4	-15	-6
-30	-8	2	-1	-1	-7	2	-82
-22	-18	-9	-6	-5	-5	-3	-8
-22	-18	-9	-6	-5	-5	-3	-8
-3	6	6	-5	-6	-3	-10	-18
-3	6	6	-5	-6	-3	-10	-18
14	28	5	5	1	0	-7	0
-49	-25	-11	-5	4	-2	1	-43
-17	-16	-6	-8	-9	-3	6	13
-4	-7	-5	-1	0	-3	8	-49
3	13	11	8	9	5	-31	-21
28	4	1	4	6	3	10	24
-15	-2	-1	-3	-8	-4	8	5
15	3	3	1	-1	-2	5	43
-7	6	-5	-4	-5	-8	-12	-7
11	20	5	4	-1	0	-14	-2
-9	-6	-2	-3	3	4	-1	8
-1	-5	3	-2	-7	-4	-14	-1
-4	-7	2	0	-4	-1	-8	-1
11	-3	-1	1	3	2	6	-14
9	-10	-11	-6	-7	-3	-2	-6
-7	-3	-2	-2	-1	3	-15	-12
-11	-13	-6	-4	-1	3	6	26
-12	-7	0	-2	0	-1	-22	-15
-1	-3	-5	0	-2	-3	3	4
4	2	0	-1	0	-2	6	19
2	13	6	1	-2	-2	-18	-50
8	-3	-3	-1	-2	-3	-2	5
-7	-4	-5	-2	1	0	-16	0
0	2	3	1	0	-1	-17	6
-1	3	2	-1	-1	-5	-13	-2
3	2	1	3	-1	-4	-7	-9
-1	-5	1	1	-2	-1	-7	3
4	5	3	3	1	1	9	9
-2	-4	-6	-5	-5	1	-7	-5
-2	1	-3	-3	-2	-4	-11	-7
-2	0	-1	1	3	2	6	5
5	4	1	0	-2	-2	-4	-18
1	-1	-1	1	-4	-4	-22	-1
15	8	5	2	7	0	18	11
-7	-6	0	1	0	1	-5	2
-7	-6	0	-2	-2	-3	-17	-12
3	-8	-4	-3	-3	-5	-33	-8
-18	-14	-5	-5	-8	-5	-26	-31
2	7	0	0	2	-2	-7	9
6	0	-3	-2	1	3	9	21
-6	-4	2	-1	-2	-4	-11	-19
-4	-5	-2	-2	-2	1	-8	-4
-4	-4	-2	-1	0	3	-5	29
-19	-2	-1	-1	-5	-9	-3	-26
-6	5	5	0	-3	-3	12	7
5	3	-3	-1	-1	0	15	-12
5	3	-3	-1	-1	0	15	-12
-5	0	3	2	3	3	-3	-21
-8	-11	-4	-3	3	4	25	3
-7	-2	0	-1	-8	-11	-37	-11
-6	-6	-4	-1	1	0	-3	16
-6	-6	-4	-1	1	0	-3	16
1	4	3	-2	-3	1	2	-13
1	4	3	-2	-3	1	2	-13
6	4	1	3	3	0	-14	-1
-12	-9	-2	0	0	-3	-7	-15
3	4	1	-3	-5	-7	-21	0
-6	-8	-2	-3	0	1	4	31
-11	2	-1	1	0	-1	-8	-11
-11	2	-1	1	0	-1	-8	-11
3	5	2	-1	-4	3	-16	-13
3	5	2	-1	-4	3	-16	-13
2	1	5	-1	0	0	-6	15
2	1	5	-1	0	0	-6	15
-8	-15	-9	-3	-6	-3	6	25
12	11	-3	-1	0	2	-15	5
-6	-4	2	0	0	0	-20	10
25	23	4	2	6	1	18	8
6	0	6	1	0	-1	-31	1
6	0	6	1	0	-1	-31	1
-23	-20	-8	-1	-6	-8	-26	-5
-16	-12	-7	-4	-5	-2	-17	8
-7	-9	-5	-3	-3	-5	-22	-58
-17	-18	-10	-4	-6	-5	-18	10
-17	-18	-10	-4	-6	-5	-18	10
10	13	8	2	-2	-1	-18	-11
6	10	1	-1	-2	3	4	49
-3	-2	0	-2	-1	0	-2	1
18	13	7	3	-2	2	-3	35
3	12	2	3	-2	-1	-22	-18
2	-3	-1	-2	-2	-3	-13	2
5	-3	0	-1	-2	0	-8	6
-37	-25	-11	-8	-3	-5	-16	3
-37	-25	-11	-8	-3	-5	-16	3
16	6	2	2	2	2	1	15
-3	-4	0	0	0	-2	-4	-12
-3	-4	0	0	0	-2	-4	-12
2	-2	2	0	-2	0	-10	-9
-3	-1	-4	4	0	-6	-7	-30
9	6	5	0	-1	-4	-31	9
-7	1	-1	-4	-5	-6	-22	-24
1	-2	1	-1	-2	-1	-19	-9
-9	-8	-8	-4	-3	-3	13	7
-9	-8	-8	-4	-3	-3	13	7
1	8	5	4	-3	-3	-20	-29
4	-7	0	1	0	-3	9	34
7	-10	-8	-2	7	13	-23	-20
0	-1	2	-1	-5	-7	-10	-8
0	-1	2	-1	-5	-7	-10	-8
0	-1	2	-1	-5	-7	-10	-8
4	9	3	1	-3	-2	-14	-14
-3	-2	0	-2	4	2	21	2
4	5	3	0	-1	1	-3	27
4	5	3	0	-1	1	-3	27
-6	-5	-2	0	0	-4	-8	20
-4	-7	-2	0	-3	-1	-3	13
-7	7	2	-3	-6	-5	-22	-34
9	6	-3	-1	0	-2	-2	40
-11	-3	1	-2	-6	-2	-15	-6
20	15	4	0	0	-1	-6	30
-22	-22	-8	-2	-3	-4	-17	-35
0	5	3	-1	-3	-1	-19	-7
12	6	1	3	3	0	1	26
-4	-4	0	2	-1	-3	-9	-2
5	1	4	3	3	2	3	19
-8	-6	-1	-1	-1	0	-3	12
-8	-6	-1	-1	-1	0	-3	12
0	-3	-1	-1	-1	6	1	23
31	26	9	0	-2	-1	-9	1
-7	-4	-1	1	4	0	2	3
6	-1	-6	-3	1	0	14	-8
2	0	0	0	0	-1	6	-15
-1	-3	-2	0	-1	-3	-4	-7
-1	-3	-2	0	-1	-3	-4	-7
-1	7	2	-2	-3	-3	-18	7
-1	7	2	-2	-3	-3	-18	7
2	1	-1	1	1	0	-3	4
0	0	-1	-3	-4	-3	-19	9
-3	-7	-3	0	-4	-4	-24	-2
-8	7	6	0	0	3	7	-16
19	17	10	0	-2	1	-7	0
1	-6	-2	0	-3	-1	-1	-7
-13	-8	-4	-2	-1	-3	-16	-1
5	5	3	1	3	-1	29	-25
-7	-8	-6	-1	1	1	2	4
-1	-2	-4	-1	0	0	0	7
-6	-5	0	-2	-3	-4	-11	9
-4	1	1	3	1	3	-1	-5
0	0	0	-1	-1	-2	-2	15
-4	-5	-6	-2	-3	-2	-11	-14
3	1	2	-1	-2	-1	-16	7
3	1	2	-1	-2	-1	-16	7
26	9	4	1	-1	-3	-9	14
-2	1	1	0	-2	-5	-17	-21
66	20	11	3	2	3	-4	13
-20	-8	1	1	-1	-2	2	-5
-31	-11	-4	-3	-2	0	-23	-40
-5	-1	2	-2	-1	0	-1	2
-16	-7	-5	-2	-1	-1	-3	-17
-20	-15	-3	-1	-1	-1	-4	10
-14	-3	-4	4	14	7	-7	-9
1	0	3	1	1	-1	-5	-5
25	9	1	0	3	12	2	14
-5	-5	-4	-2	-1	-3	-10	-1
-22	-1	3	3	3	-1	1	-2
-16	-5	-1	1	-1	-1	-1	5
27	7	1	-6	-5	-3	-6	17
-4	6	4	2	1	1	2	2
-19	-6	8	8	2	3	0	-4
0	0	-4	-2	0	-3	-10	-5
11	-4	-6	-3	1	-4	-5	3
-1	-2	0	1	1	2	-14	-2
13	3	-1	1	-3	-7	-16	1
9	0	3	-2	-5	-6	-11	13
11	-5	-4	-1	-3	0	9	6
-7	-1	-2	0	0	3	19	-2
-16	1	3	4	-1	-1	-12	-15
3	-6	-4	-1	-1	0	-12	6
-6	-1	-2	-2	-1	0	8	-5
-15	-7	-7	-5	-3	-3	5	-5
-13	-7	-3	0	1	-1	-9	5
11	0	1	-1	0	1	-15	0
11	0	1	-1	0	1	-15	0
-11	-21	-11	-7	-6	-7	-17	4
-11	-21	-11	-7	-6	-7	-17	4
1	9	6	3	1	3	2	6
1	9	6	3	1	3	2	6
49	24	16	6	5	8	-2	15
49	24	16	6	5	8	-2	15
-25	-11	-5	-2	-1	-4	-7	-10
-8	-6	-3	-2	-4	-3	-19	-14
6	18	2	-5	-5	-6	-7	4
-12	-9	-5	-1	-1	-4	-6	-5
-12	-9	-5	-1	-1	-4	-6	-5
8	-2	-1	0	-1	1	-11	5
12	-3	-1	-1	-3	-1	-21	5
-7	-8	-5	-2	0	-1	-11	6
20	4	0	1	-1	-1	-4	6
20	4	0	1	-1	-1	-4	6
15	-8	-3	-1	-4	-2	-10	7
-21	-8	-4	-2	-3	-2	-13	-12
-20	-4	1	0	0	-1	-1	-16
22	5	2	2	1	4	3	15
22	5	2	2	1	4	3	15
-31	2	0	-1	-2	-1	-3	-32
3	-8	-3	-2	-2	-2	-13	-8
-18	-5	-1	-2	-2	-2	-7	-3
-25	-4	0	0	-1	-2	-15	-5
5	19	6	1	-1	2	-8	-11
-14	-10	-10	-4	-1	0	-15	-28
-14	-10	-10	-4	-1	0	-15	-28
-15	-11	-5	-3	-4	-5	-2	-14
-1	-13	-7	-2	0	-5	-4	4
-1	-13	-7	-2	0	-5	-4	4
12	4	2	2	1	3	0	-1
-11	-4	1	1	-3	-4	-16	-1
3	1	0	-2	-1	-3	1	18
-2	-13	-1	0	-3	-4	-2	7
-2	-13	-1	0	-3	-4	-2	7
-7	3	-2	-3	-3	-1	-7	-27
-7	3	-2	-3	-3	-1	-7	-27
-30	-13	-5	-1	-1	-4	-1	34
-14	0	-1	0	-1	2	7	32
-14	0	-1	0	-1	2	7	32
-8	1	1	-1	-2	-2	-7	-35
-20	12	4	1	0	2	-4	7
30	21	12	3	1	2	-16	-5
37	17	5	4	4	6	12	29
37	17	5	4	4	6	12	29
0	-3	1	-1	-2	-1	-11	-8
-15	-7	1	2	-1	-2	-18	-32
-24	7	2	0	-1	-3	-13	-18
11	-12	-5	-4	-2	-1	-1	-2
11	-12	-5	-4	-2	-1	-1	-2
8	-9	-6	-2	-1	-2	9	74
-14	6	2	-1	-3	-3	-14	-22
-14	6	2	-1	-3	-3	-14	-22
16	7	2	1	-1	1	-11	-21
16	7	2	1	-1	1	-11	-21
-11	-8	-3	-4	-1	0	-7	-23
-11	-8	-3	-4	-1	0	-7	-23
13	-8	-3	-3	-2	-3	-9	12
0	-4	0	0	1	-1	-1	-8
0	-4	0	0	1	-1	-1	-8
12	3	-1	-2	-1	-2	6	38
12	3	-1	-2	-1	-2	6	38
-13	-13	-1	1	0	-3	-14	2
-13	-13	-1	1	0	-3	-14	2
-9	1	-5	-2	0	1	3	-19
-9	1	-5	-2	0	1	3	-19
32	8	3	1	2	1	-3	-2
32	8	3	1	2	1	-3	-2
-14	-4	-1	-6	-1	5	1	-7
-14	-4	-1	-6	-1	5	1	-7
18	-15	-6	0	-5	-7	-4	-8
18	-15	-6	0	-5	-7	-4	-8
-9	-5	-2	-1	-1	-2	-10	7
-16	0	-3	0	0	-1	10	0
-16	0	-3	0	0	-1	10	0
13	11	5	1	-1	-1	-13	-12
13	11	5	1	-1	-1	-13	-12
-14	-4	-3	-2	-2	-3	-13	-6
-14	-4	-3	-2	-2	-3	-13	-6
-7	4	2	1	1	3	18	-2
-7	4	2	1	1	3	18	-2
-20	-3	-2	-2	0	-1	-7	-5
-20	-3	-2	-2	0	-1	-7	-5
-16	-8	-5	-5	0	1	17	0
14	21	11	3	0	-1	-7	10
-5	-5	-2	0	-1	-5	-17	-4
28	-12	-9	1	1	-1	8	-7
-24	-20	-8	-1	0	0	-8	-20
-8	6	1	-2	-3	-3	-15	4
8	6	0	5	2	3	4	-11
-2	4	3	-4	-3	1	1	2
0	-4	-6	-3	4	1	30	2
0	-4	-6	-3	4	1	30	2
3	7	-4	-2	-5	-6	-23	-1
22	3	-2	-1	1	-1	-1	-4
22	3	-2	-1	1	-1	-1	-4
4	-3	-3	-5	-5	-2	-19	20
-22	0	1	1	-1	-2	-2	-15
1	-4	2	-1	-1	2	-10	-7
6	-5	-4	-4	2	1	10	-1
-5	0	5	6	0	-4	-3	-3
-5	0	5	6	0	-4	-3	-3
-9	-12	-7	-1	0	-1	9	8
0	0	0	4	1	2	14	2
0	-1	-3	0	0	2	2	37
-17	1	-4	2	4	3	38	-7
8	3	6	1	0	0	-19	-12
-25	-14	-10	3	2	5	12	-7
16	7	8	-1	-3	-6	-20	-18
-31	-22	-11	-4	-4	-7	-6	-1
16	4	0	-4	0	-1	-2	3
26	17	6	-1	-3	-2	-7	-9
-8	8	0	-2	-3	-1	-11	-12
-9	-1	0	0	1	5	7	-17
-7	9	2	-2	0	2	4	6
20	22	11	1	-1	2	-10	-16
14	-2	-4	1	-2	-4	-6	-23
-3	0	0	-1	0	2	3	-4
25	1	0	0	1	3	20	79
5	10	0	-3	-3	-1	6	0
5	10	0	-3	-3	-1	6	0
-31	-2	-3	-4	2	1	11	-14
2	18	11	9	3	-6	29	-17
-6	-19	-8	2	2	-4	7	-4
24	-6	-4	-2	-1	-1	6	61
-24	-17	-8	-6	-2	2	-21	-99
7	-12	-11	-5	-4	-1	-9	5
-14	-4	-8	-4	-2	-3	-3	-6
4	1	3	-2	-2	4	-11	17
4	1	3	-2	-2	4	-11	17
-8	36	14	3	-1	-7	-8	-31
-8	36	14	3	-1	-7	-8	-31
36	1	-8	-6	2	4	-1	47
9	12	11	3	1	-3	-7	-33
9	12	11	3	1	-3	-7	-33
-9	-16	2	2	1	1	2	0
-9	-16	2	2	1	1	2	0
17	25	20	15	3	-1	1	21
-10	-14	-5	-2	0	4	12	67
-10	-14	-5	-2	0	4	12	67
-35	-9	-8	-4	-2	-4	2	-35
-35	-9	-8	-4	-2	-4	2	-35
19	2	-8	-3	-3	2	25	62
19	2	-8	-3	-3	2	25	62
4	-12	-2	-1	2	0	-5	-11
4	-12	-2	-1	2	0	-5	-11
-2	-1	-8	-3	-1	2	3	26
-2	-1	-8	-3	-1	2	3	26
-37	-20	-6	-2	1	1	-2	-25
-37	-20	-6	-2	1	1	-2	-25
-22	-14	-5	-4	-1	-5	-21	-43
-22	-14	-5	-4	-1	-5	-21	-43
-26	-4	1	1	-2	1	-4	-17
-18	4	-2	-2	1	4	8	11
-18	4	-2	-2	1	4	8	11
44	7	3	2	2	-1	-5	-23
44	7	3	2	2	-1	-5	-23
44	7	3	2	2	-1	-5	-23
19	12	4	3	-1	-3	-4	6
10	0	0	-1	-1	-4	7	-4
10	0	0	-1	-1	-4	7	-4
3	14	7	2	1	-4	-2	3
0	0	0	0	0	0	0	0
0	0	0	0	0	0	0	0
0	-1	-1	-1	-2	-2	-10	-1
0	0	0	-1	0	0	1	1
-1	-1	-1	-1	-1	-3	-11	-1
-1	-1	-1	-1	-1	-3	-11	-1
1	-1	-1	0	1	-1	-4	0
-2	-2	-1	-1	-6	-4	-33	0
0	0	0	-1	0	-1	-1	-2
0	-2	-2	-1	-3	-1	-12	0
-2	0	-1	0	-1	-1	-6	-1
-1	-2	-2	-1	-1	-2	-2	-1
-1	0	-2	2	3	2	13	-3
0	0	-1	0	2	1	17	0
0	0	-1	0	2	1	17	0
-2	-2	0	1	2	3	21	-1
-1	1	-1	-1	1	0	2	0
0	0	-2	-1	1	0	3	-1
0	0	-2	-1	1	0	3	-1
-1	-3	-1	-2	0	0	5	0
1	-1	0	-1	-2	0	-6	-1
0	-1	0	-1	-1	0	-2	-1
0	-2	0	-2	1	0	10	-1
-1	0	-1	0	-3	-1	-9	-1
-1	0	-1	0	-3	-1	-9	-1
-1	0	-2	0	0	2	10	-1
-1	0	-2	0	0	2	10	-1
0	-1	2	-1	-2	-2	-15	-1
0	-1	-2	-1	0	-2	-9	-2
0	-1	-2	-1	0	-2	-9	-2
-1	0	0	-1	2	1	15	1
-1	0	1	-1	-1	-2	-16	0
-1	0	1	-1	-1	-2	-16	0
-1	0	-1	-2	-1	-3	-14	-2
-1	0	-1	-2	-1	-3	-14	-2
-1	0	-2	-1	-2	-1	-15	-1
-1	-2	-1	0	-2	-3	-16	-1
-1	-2	-1	0	-2	-3	-16	-1
-2	-1	1	-1	0	-1	-1	0
0	-1	-1	0	0	0	-9	0
0	0	-1	-2	-3	-2	-13	-1
0	0	-1	-2	-3	-2	-13	-1
0	-1	-1	0	-2	0	-8	-2
-1	-1	0	0	-4	-2	-14	-1
-1	-1	0	0	-4	-2	-14	-1
-1	-1	-1	-1	-1	-2	-9	-3
-2	-1	1	0	-2	-1	-8	1
0	0	-1	-3	-7	-5	-48	-3
0	0	-1	-3	-7	-5	-48	-3
-1	-2	0	-1	-5	-2	-27	-1
-1	-3	-1	0	-2	-2	-6	-1
-1	0	1	-1	0	-2	-10	-2
-1	0	-1	-1	-4	-3	-15	-1
-1	-1	-1	-3	0	-1	-5	-2
-1	-1	-1	-3	0	-1	-5	-2
-1	1	-1	-1	-3	-2	-7	1
-1	-2	1	0	0	1	7	0
-2	-1	1	1	-2	-1	-17	0
-2	0	0	-2	1	1	0	0
-2	0	0	-2	1	1	0	0
0	0	0	-1	0	-1	2	-1
0	0	0	-1	0	-1	2	-1
-1	-1	-1	-2	-1	-2	-13	-1
-1	-1	-2	-1	5	2	33	0
-1	-1	-2	-1	5	2	33	0
1	-1	-3	0	-2	-1	-1	0
1	-1	-3	0	-2	-1	-1	0
-2	0	0	-1	-4	-3	-12	0
-1	0	-1	-1	-1	0	-3	-1
-1	0	-1	-1	-1	0	-3	-1
-1	-2	-1	0	0	-1	2	-2
-1	-2	-1	0	0	-1	2	-2
1	0	0	-1	-2	-1	-16	-2
-1	0	0	0	2	-3	-2	-1
-3	1	-1	-2	-1	-2	-6	0
-3	1	-1	-2	-1	-2	-6	0
0	-2	-1	-1	-5	-1	-11	-1
-2	-1	-1	-1	-2	-2	-2	-1
0	-1	-1	0	-2	-2	-12	0
0	-1	-1	0	-2	-2	-12	0
-1	-2	1	-1	-1	-2	-4	0
0	-1	-1	-2	-2	-4	-18	-1
0	-1	-1	-2	-2	-4	-18	-1
-1	-1	-1	0	0	-1	-1	0
-1	-1	-1	0	0	-1	-1	0
0	-1	-1	0	1	0	4	0
-1	-2	-1	-2	-2	0	-4	0
-1	-1	1	-1	0	-2	5	-1
-1	-1	1	-1	0	-2	5	-1
-1	1	-1	0	-1	-2	1	-2
1	-1	0	-1	-3	-2	-18	-2
-1	0	-1	1	0	1	12	0
-1	-2	-2	0	-1	0	-1	-1
0	0	-1	-2	2	2	18	-1
-1	-2	-2	0	-1	-1	-3	-1
0	-1	-2	0	0	-2	-3	-3
-1	0	0	0	2	0	10	2
-1	-2	-1	-2	-4	-2	-9	-1
0	-1	-2	-1	2	3	26	0
0	-1	0	0	3	2	26	-2
-1	0	0	-1	-1	-1	-6	1
-1	-2	-1	-2	1	1	1	0
-1	-1	-2	1	-1	-1	-3	0
-1	0	1	-2	-1	-1	-5	-1
0	-1	-1	-1	0	0	1	0
0	0	-1	-2	1	0	-3	-1
0	0	0	-3	-2	-2	-6	0
-1	-1	0	0	-1	-1	3	-2
1	-1	-2	-1	-2	-1	-3	-2
-2	0	-2	0	1	0	7	1
-2	0	-2	0	1	0	7	1
-1	-1	0	0	-2	-1	-9	-1
0	0	-2	0	2	-1	9	0
0	-2	-1	1	1	0	2	-1
0	0	0	-1	1	-1	-1	-1
-2	-1	-1	-1	0	-1	-1	0
-1	0	-1	0	-1	-1	0	-1
-2	-1	0	-1	0	0	-1	-1
-2	-1	0	-1	0	0	-1	-1
2	6	3	2	5	4	32	1
-7	-6	-3	-5	-4	1	-10	-6
12	-6	4	3	-1	-4	-2	3
12	-6	4	3	-1	-4	-2	3
-13	-8	-5	-5	-3	-2	-14	-1
1	8	5	1	-3	-3	-8	-5
2	9	7	2	-2	-1	-21	3
21	-2	2	-1	-1	0	3	2
-7	2	-3	1	-1	1	-6	0
-5	-1	-2	-2	-2	-5	4	-2
-4	-8	-4	-4	-6	-6	-19	-2
-3	5	-1	-2	-2	-2	-12	-4
-1	-1	-6	-2	-3	-4	-12	-1
-5	-2	0	0	-3	-1	0	-3
-7	-2	-1	1	-2	0	-13	-3
3	1	1	0	2	3	-5	5
-1	0	-1	-2	0	-2	6	-1
-4	0	0	-2	-2	-1	-14	-2
-1	-2	0	0	-1	-1	-14	-2
-2	-2	1	4	0	-1	-17	0
1	-1	0	0	4	2	28	0
0	-2	1	-2	0	-1	0	0
-1	0	-3	-2	-2	-1	-9	-1
-1	-1	-3	-2	-3	-1	-11	-2
2	-1	-1	-2	-1	-1	-1	0
-2	-2	0	-1	-3	-1	-10	-2
-1	1	0	-1	-1	1	-11	-1
-1	-4	0	-2	1	0	-1	1
-2	-1	2	-1	-2	1	-8	-1
0	0	-2	-1	-3	-3	-9	-1
0	-1	-3	-2	-4	-3	-8	-1
5	1	0	-1	-3	-4	-6	7
-5	3	0	-1	0	-2	-1	-2
-7	-2	-2	-2	-3	-2	-7	-4
-7	-4	1	-1	-1	-1	-9	-10
5	4	-2	-2	1	-1	2	2
5	1	-4	-1	-2	-2	-8	6
7	5	-1	-1	-3	-5	-12	-17
4	3	4	1	-1	0	-4	-3
-6	-8	-6	-1	-1	-2	-4	1
-4	-2	-1	-3	-2	-2	-4	-3
1	3	3	1	0	2	7	18
-2	-6	-1	-3	-3	-3	-7	-11
-2	1	0	0	-1	-2	-4	3
0	1	1	0	-2	1	-3	0
-2	-4	-3	-2	-1	0	-1	1
-1	-1	-1	-2	-5	-4	-23	-1
-2	0	0	1	-2	-2	-8	-1
-1	-1	-1	-2	-2	-1	-11	0
1	-1	-1	-1	-2	-1	-6	0
-3	-2	0	0	-1	-3	-8	-2
0	-1	-1	-3	-2	-1	-10	-2
1	0	1	-1	-1	0	-6	1
-2	2	0	0	-1	-1	-2	-1
0	1	0	1	-2	-2	-12	0
-1	-2	-3	-1	0	2	8	-1
1	-1	-3	-2	1	2	12	-1
-2	-5	-4	-2	-3	-1	-10	-1
0	-1	-2	0	-2	0	-2	0
-1	0	-2	-2	-2	0	4	0
-1	-1	-2	-1	-2	-2	-10	-1
-1	-1	-2	-1	2	0	14	-1
1	0	1	-2	-2	-2	-14	0
-1	-1	-1	-2	-4	-2	-15	-2
-2	-1	0	1	0	0	8	-3
-2	-1	-1	-2	-2	-1	-12	0
1	1	1	0	-1	-2	-12	0
0	-1	-1	0	2	1	19	0
-1	1	0	0	-2	0	-12	-2
-1	-1	0	-1	1	-1	-1	-1
-1	-1	0	-1	1	-1	-1	-1
0	-1	-1	-1	-3	-2	-11	-2
-1	-1	1	-1	-3	0	-9	0
-1	-2	0	0	-3	-3	-26	-2
-1	-2	-3	-1	-2	-3	-8	-1
-1	-1	-1	-2	-2	-3	-11	-1
-1	-1	-1	-2	-2	-3	-11	-1
-1	-2	-4	0	-3	-3	-12	0
1	-3	0	0	-1	-1	-11	-1
1	-3	0	0	-1	-1	-11	-1
2	-8	0	-2	-4	-1	-17	-4
2	-8	0	-2	-4	-1	-17	-4
1	6	2	-1	-3	-2	-11	-1
1	6	2	-1	-3	-2	-11	-1
-5	0	1	-1	-2	-1	-13	-4
-8	-3	-2	0	0	-2	-6	1
-8	-3	-2	0	0	-2	-6	1
6	6	0	0	-3	-2	-18	2
0	9	-1	-1	4	2	35	1
0	9	-1	-1	4	2	35	1
0	0	0	-1	-2	-2	-16	-2
0	0	0	-1	-2	-2	-16	-2
3	6	1	1	-2	-1	-14	1
-7	-8	-5	-1	-2	-3	-15	-1
-7	-8	-5	-1	-2	-3	-15	-1
-2	-5	-1	-1	-1	-2	-7	0
-11	-6	-5	-3	-5	-1	-17	-2
0	1	0	-2	-3	-2	-14	-1
0	1	0	-2	-3	-2	-14	-1
2	2	-1	-1	-3	-2	-13	0
-2	-1	1	-1	-1	-2	-22	-1
-2	-1	1	-1	-1	-2	-22	-1
1	1	-3	0	4	0	16	1
1	-1	0	0	-4	-2	-13	1
1	-1	0	0	-4	-2	-13	1
-1	1	0	-1	-1	-1	-3	0
-1	1	0	-1	-1	-1	-3	0
-3	0	1	-1	-1	-2	-18	-2
1	3	4	2	-1	-2	-14	0
1	-3	-1	1	-1	-3	-11	1
-1	0	0	1	-1	-2	-8	-2
-1	0	0	1	-1	-2	-8	-2
7	0	0	0	-3	-2	-14	3
0	-2	-2	-3	-1	-1	-6	-1
0	-2	-2	-3	-1	-1	-6	-1
-1	-1	-1	-1	-4	-3	-26	-1
-3	-2	0	-1	0	-1	-5	-2
-2	-2	-2	0	-3	0	-15	-1
-2	-3	-2	-2	-3	-2	-14	-2
-2	-3	-2	-2	-3	-2	-14	-2
-1	-1	-1	-1	-1	0	-9	0
-1	-1	-1	-1	-1	0	-9	0
-1	-1	-1	-1	-1	0	-9	0
-3	-1	-1	0	0	0	-5	-1
-1	1	0	-1	2	-2	11	-1
-1	-2	-5	-2	-4	-3	-24	-1
-1	0	-1	0	-2	-1	-7	-1
0	0	-1	-1	-3	-3	-13	-2
0	-2	-1	0	-2	0	-3	0
1	0	1	-1	-2	-1	-14	-3
-2	-1	0	-1	-2	-1	-5	-2
-2	-1	0	-1	-2	-1	-5	-2
2	2	-1	0	-1	-1	-10	0
-1	-1	-2	0	1	-1	11	-3
-4	0	0	-1	-3	-2	-14	-3
-3	1	-1	0	-1	-2	-13	-2
-1	-3	-1	0	-1	1	2	0
0	-3	-3	-2	-2	-4	-10	-3
-1	-7	-4	0	2	1	17	-1
-2	-2	-2	-1	-2	-1	-9	1
0	-3	0	0	-3	-2	-13	0
-5	-3	-1	-2	-2	-1	1	4
4	7	3	-1	-2	-2	-15	-7
2	-6	-8	0	2	3	30	12
-11	-7	-1	-2	-4	-2	-21	-10
0	6	3	-2	-2	-3	-18	3
-7	-9	-4	-3	0	-1	-6	-15
10	17	7	1	-1	-1	-13	-10
-3	0	1	-2	-4	0	-2	9
-10	-9	-2	0	-1	-1	2	7
4	-5	0	-2	-1	-3	-5	17
4	1	-7	-1	-2	-3	-2	-11
6	6	2	1	0	-1	-6	-1
-4	-7	-5	0	-2	-3	-6	-8
-7	-5	1	0	0	0	2	-4
1	-1	-1	0	-2	-1	-6	2
2	-1	-2	-1	-2	0	-5	-3
0	-2	-2	-2	-1	-1	1	-1
0	-1	0	-1	-1	-1	-8	5
-1	0	-1	-2	-1	-2	-15	0
-1	-1	-1	-1	-2	-1	-11	-1
0	-2	-2	0	-1	-1	-8	-2
-1	1	0	-1	-2	0	-12	2
-1	-1	0	0	-1	-1	-4	-1
-2	-1	-1	1	-2	-1	-6	0
-2	-1	-2	-3	-1	0	-2	-2
2	-2	0	-1	-1	-2	-2	-1
-1	0	-2	-2	-1	-1	-6	0
-2	-2	-1	-1	-4	-3	-23	-2
0	0	0	-1	1	-1	0	1
-2	-1	-2	-1	0	-1	-6	0
-1	-1	1	0	-4	-4	-26	0
1	-2	-1	0	-2	-1	-14	-1
-1	-1	0	-2	-1	-1	-7	0
1	-1	-2	-1	0	-1	-1	0
-1	0	0	0	-1	-1	-9	0
-1	-1	1	-1	-2	-1	-12	-2
-2	0	-1	-2	-3	-2	-4	1
-2	-1	1	0	-1	0	3	-1
0	-2	1	-1	-2	-2	-18	-1
0	-1	-1	1	0	-1	2	0
-1	1	-1	0	0	2	8	-1
-2	-1	1	-1	-1	-2	-15	-2
-1	-2	0	0	-1	0	-6	0
-1	0	0	-2	-1	-2	-13	0
-1	0	0	-1	-1	0	6	-1
-2	0	-1	1	-1	-3	-12	-1
-1	-1	-1	-2	-2	-2	-18	-2
0	-2	-1	-1	-1	-2	-8	-1
2	0	-2	-1	3	2	25	0
0	0	1	-1	-2	-2	-6	-1
-2	-2	0	0	-4	-2	-18	-1
-2	-2	-1	0	-2	-1	-8	-2
0	-1	-2	-1	0	-1	-1	0
0	-1	-1	-1	-2	-2	-13	-1
-1	-2	0	-3	-3	-1	-13	0
0	1	-1	0	4	2	35	0
0	-2	1	0	-3	-2	-13	-2
-1	0	0	0	-4	-2	-14	-1
-1	0	0	0	-4	-2	-14	-1
-1	-2	-1	-1	0	0	-7	1
0	-1	0	1	0	-3	-7	0
-1	0	-1	-1	-2	-2	-7	0
-1	0	0	0	-1	-2	-4	-1
2	-1	-1	0	2	2	21	-1
0	-1	0	-1	0	-2	-6	0
-1	-1	1	0	-4	-2	-24	-1
-1	-1	1	-1	0	0	-8	-2
-1	-1	1	-1	0	0	-8	-2
-2	0	0	-2	0	-1	-10	0
-3	-1	0	0	-3	-3	-11	-3
-1	-1	-1	-1	-2	0	-9	-1
-1	0	1	-3	-4	-1	-14	-1
-1	-1	1	0	-1	-1	-6	0
0	0	-1	-2	-2	-1	-6	0
0	-1	0	-2	-2	-1	0	0
-1	-1	1	0	-1	-1	-6	-1
-2	-1	0	0	-2	-1	-4	0
0	1	-1	0	1	-1	-5	-1
0	0	0	0	-2	-1	-4	-1
0	0	1	0	0	-1	-6	-1
0	0	0	-1	0	0	12	1
-1	-1	-1	-1	-5	-2	-22	-1
-1	0	-2	-2	-2	-2	-6	0
-2	-2	-1	-1	-2	-3	-16	-1
-1	-1	-2	-2	-3	-3	-15	-1
-1	0	1	-1	-2	-2	-10	0
-1	-1	-1	-2	-2	-2	-14	-1
-1	0	0	-1	-2	-2	-11	-2
-1	0	-2	0	1	0	17	0
-2	-3	0	-1	-2	-1	-11	-1
-4	-1	0	-1	-2	-2	-10	0
-4	-1	0	-1	-2	-2	-10	0
1	-3	-2	0	2	1	19	0
1	-3	-2	0	2	1	19	0
0	0	-1	0	-2	-2	-8	-2
1	0	0	0	-1	-1	-6	-1
0	0	1	-1	-2	-2	-9	-1
-2	0	-1	-1	2	-1	11	-1
-2	-2	-1	-1	-3	-1	-11	-1
-2	-2	-1	-1	-3	-1	-11	-1
-2	-1	-2	-1	5	0	23	0
-1	-1	0	0	-1	0	0	0
1	0	-2	0	3	2	18	0
-1	-2	-1	0	-3	-1	-9	0
-2	-3	-1	-1	-3	-2	-9	-2
-1	-1	-1	-1	-3	-2	-19	0
-1	-1	-1	-1	-3	-2	-19	0
0	-1	1	-1	2	1	6	0
0	0	0	-1	-1	0	-7	0
0	0	0	-1	-1	0	-7	0
-1	1	-1	-1	-2	-2	-11	-1
0	0	-1	-1	0	0	12	-1
0	0	-1	-1	0	0	12	-1
-1	-1	-1	-1	-2	-1	-6	-1
-1	-1	-1	-1	-2	-1	-6	-1
-2	-1	-1	-1	-1	-3	-13	0
-2	-1	-1	-1	-1	-3	-13	0
-2	-2	-1	0	-1	-1	4	-1
-2	-2	-1	0	-1	-1	4	-1
0	-2	0	-2	-3	-1	-21	-1
0	-2	0	-2	-3	-1	-21	-1
1	-1	1	-3	-3	-1	-10	-1
0	-1	-1	0	1	0	7	0
0	-1	-1	0	1	0	7	0
-1	0	0	1	-1	-2	1	-1
-1	0	0	1	-1	-2	1	-1
-1	-1	0	-1	0	0	12	0
0	0	-2	0	3	2	38	1
0	0	-2	0	3	2	38	1
-1	-1	0	0	-1	0	-2	1
-1	-1	0	0	-1	0	-2	1
0	-2	0	0	-3	-2	-15	-1
-1	-1	-3	-1	-1	0	0	-2
-1	-1	-3	-1	-1	0	0	-2
-2	-1	-1	0	-1	-2	-3	0
-2	-1	-1	0	-1	-2	-3	0
-2	-1	-1	0	-1	-2	-3	0
-1	0	-1	-1	0	-1	-4	-1
2	0	-2	1	5	2	35	-1
0	-1	0	-2	-1	-1	-6	-1
0	-1	0	-2	-1	-1	-6	-1
0	-1	-1	-1	-1	-1	-11	-1
1	-1	1	-2	-2	-2	-13	-2
-2	0	-1	-1	-1	-2	-10	0
0	-2	-1	0	-1	-1	-6	0
0	-2	-1	0	-1	-1	-6	0
-2	-1	-1	1	-3	-1	-12	-2
0	0	-1	0	-2	-3	-6	0
-1	-2	0	-1	-1	-2	-1	-1
-1	-2	0	-1	-1	-2	-1	-1
-2	-1	0	-1	-2	1	-7	-1
0	0	0	0	-1	0	4	0
0	-2	-1	0	-3	-1	-6	0
-2	-1	0	0	-4	-3	-12	-1
0	0	-1	0	1	0	8	0
0	0	-1	0	1	0	8	0
-1	0	-1	-1	-1	0	0	0
0	0	-2	0	1	1	19	-1
1	-1	0	-1	-2	-1	-3	-1
1	-1	0	-1	-2	-1	-3	-1
-3	1	-1	-1	-2	-2	-12	-1
1	-1	-4	0	2	2	19	0
-1	-2	0	-1	-1	-2	1	-1
0	1	0	0	3	0	16	-3
0	1	0	0	3	0	16	-3
0	1	0	0	3	0	16	-3
-2	0	-1	0	-1	0	-4	0
0	-2	0	-1	0	-1	-7	0
1	-1	-1	-1	1	-1	9	1
1	-1	-1	-1	1	-1	9	1
-2	-2	-3	-1	0	0	-5	0
-2	-2	0	-2	-1	0	-7	-2
0	-1	-1	-1	1	0	5	0
0	1	-1	-1	-2	-2	-9	-2
-1	-1	-2	-2	-1	0	-4	-1
-1	-2	-1	-1	0	-1	3	-1
0	-1	-1	-1	-1	0	-1	-1
1	-2	-2	-1	0	-1	6	-1
1	-2	-2	-1	0	-1	6	-1
-2	-1	-1	-1	-1	0	-2	-1
0	0	1	-1	0	2	9	0
0	-1	-2	-2	1	0	4	0
0	-2	-1	0	-1	-1	-3	-2
0	1	-1	-1	4	1	32	-1
0	-1	-1	-1	-2	-1	-8	-2
-1	0	-1	1	1	-1	1	-1
-2	-1	1	-1	-3	-4	-20	0
-1	-1	0	0	-3	-2	-15	-1
0	-3	-2	0	4	2	38	0
-1	-1	0	0	-1	-1	-2	1
-1	-1	0	-2	-3	-1	-16	0
0	0	-2	-2	-2	-1	-8	-1
-1	-2	-1	0	-1	-2	-4	-2
-1	0	0	0	-2	0	3	-1
1	-1	-1	0	0	1	7	-3
0	0	-1	0	4	1	20	-1
-2	0	-1	-1	1	-1	10	-1
1	0	0	1	1	2	10	0
0	-1	-1	-2	-1	-2	-8	-1
-1	-1	0	0	-1	-1	-8	0
0	0	0	-1	0	-1	3	0
-1	0	-1	-1	-2	-1	-10	-1
-2	0	0	0	-1	-1	-9	-1
-1	-2	-2	0	-2	-2	4	4
1	0	0	-1	0	0	10	-1
0	-2	0	-1	-1	0	4	-1
-1	0	-2	0	-1	-1	-9	-1
-3	-1	3	0	-1	-1	-10	-2
1	0	-1	0	0	1	5	0
-1	-1	-1	0	-1	-2	-12	-1
0	-1	-3	-1	1	0	9	-1
-2	0	-1	-2	-2	-1	-1	-1
0	-1	-3	-1	-2	-1	-10	0
0	-3	0	0	-3	1	-14	-1
-2	-2	0	-1	-5	-1	-17	-2
-1	1	0	0	-1	-2	-7	-1
0	0	-1	0	-1	-1	1	0
0	0	-1	0	-1	-1	1	0
-1	-2	0	-2	0	0	-8	0
-1	-2	0	-2	0	0	-8	0
-1	-1	0	-1	-2	-3	-14	-2
0	0	0	0	-1	-2	-13	0
-1	-1	-1	-2	-1	-2	-4	1
-1	-1	0	-1	-1	-1	-6	-2
-1	-2	0	-1	-4	-2	-14	-1
1	0	-2	0	-1	-2	-2	-1
-2	-1	1	-2	-5	-1	-29	-2
0	1	0	-1	-1	-2	-4	-1
1	-1	-2	0	4	2	34	-1
-1	0	-1	-1	-2	-1	-11	0
1	-1	0	-2	-1	-1	-3	-2
1	-1	0	-2	-1	-1	-3	-2
0	-1	0	0	-1	-2	-7	-2
0	-1	0	0	-1	-2	-7	-2
0	-1	0	0	-1	-2	-7	-2
-2	-1	-1	-3	-3	-2	-17	1
0	-1	-2	-1	2	1	31	0
-1	0	-1	-1	-3	-2	-14	-1
-1	0	-1	-1	-3	-2	-14	-1
-1	-2	1	-2	-1	-2	-12	1
-1	0	1	-3	-1	0	-1	0
-1	0	0	1	-3	-3	-19	-3
-2	0	-1	0	-5	-3	-13	-1
-1	-2	-2	0	-2	-1	-8	-1
-1	0	0	-1	0	-1	-5	-1
0	0	-1	-2	-1	0	-2	-1
-2	0	0	1	0	0	-2	0
-2	0	0	1	0	0	-2	0
-2	0	0	1	0	0	-2	0
0	-1	1	-2	-5	-2	-22	0
-1	-2	-4	0	3	1	27	-2
-2	-2	0	-1	-3	-3	-21	-2
-1	-3	-2	-1	1	0	10	0
-1	0	0	-1	-4	-2	-18	1
2	0	0	0	-2	-2	-15	-1
2	0	0	0	-2	-2	-15	-1
1	-2	-1	-1	-2	-2	-10	-1
-3	1	1	-3	-5	-3	-27	-1
-1	-3	-2	-1	-1	-1	-4	-1
-2	-1	-2	-2	-2	-2	-10	-1
-3	-4	-2	-1	-1	-2	-4	-1
-3	-4	-2	-1	-1	-2	-4	-1
-3	-4	-2	-1	-1	-2	-4	-1
-1	-1	-2	1	-1	-1	-2	0
0	-1	-1	0	0	1	6	-2
-1	0	2	0	-2	-3	-9	-2
-1	0	2	0	-2	-3	-9	-2
4	1	-1	-2	-2	-1	-8	1
0	1	1	1	-1	0	4	-1
-3	-4	-6	0	-3	0	-10	1
-3	2	5	1	-1	1	-11	-1
-3	0	-7	-2	-1	-2	2	-1
6	0	-1	-1	-3	0	-10	0
-2	-7	-5	-4	2	1	21	0
3	-1	-4	0	0	-4	-6	1
-8	-1	7	-1	-1	3	4	-4
-5	1	4	1	-1	0	-10	-3
-5	1	4	1	-1	0	-10	-3
0	-4	-2	-3	-2	-2	-10	-1
0	-4	-2	-3	-2	-2	-10	-1
-1	8	11	3	1	3	5	-1
-1	8	11	3	1	3	5	-1
5	3	3	1	-1	0	-12	5
5	3	3	1	-1	0	-12	5
4	-5	-5	-1	0	-4	-10	9
-5	1	-5	-2	0	-1	0	-1
5	1	-2	-1	-1	-3	-13	3
5	1	-2	-1	-1	-3	-13	3
-7	-5	-4	-4	-6	-3	-10	4
-1	0	-3	0	-3	-2	-11	7
-9	-10	-6	-2	-2	-4	-12	-18
-9	-10	-6	-2	-2	-4	-12	-18
-10	-6	-3	-3	-4	-5	-22	-20
-10	-6	-3	-3	-4	-5	-22	-20
-4	-5	-5	-2	-3	-3	-13	-16
-5	-2	-1	-2	-3	-2	-6	0
21	3	3	0	-1	2	-7	10
-11	-1	-1	-3	-8	-9	-12	-24
1	1	1	1	3	4	2	0
-8	-3	-1	0	-3	-2	-9	4
19	6	3	3	1	1	-3	11
-13	-4	-2	0	0	1	-1	2
6	5	2	-1	-1	0	-12	7
-11	-6	-2	-3	-5	-2	-18	3
-8	0	4	3	0	-2	-16	1
0	3	1	-2	-2	-1	-11	25
1	-2	-3	-2	-2	-2	-11	-9
18	23	8	2	0	-2	-13	0
-12	-12	-4	-1	-3	-2	-18	-10
-5	-5	-2	-2	-2	-2	-15	-3
-8	-5	-2	-1	-1	-1	-9	-1
-5	-5	-3	-2	-1	-1	-6	0
-1	-2	-4	-3	-1	-1	1	5
-2	-5	-1	-1	-4	-1	-10	2
-3	1	0	-1	-4	-4	-19	-19
8	22	5	-1	-5	-4	-17	-7
-4	-20	-4	0	0	0	-14	-8
-1	9	3	0	-1	-2	-7	-30
11	13	2	5	-3	-3	-7	16
-1	-9	2	3	20	13	7	-7
-4	-9	-6	-3	-3	-8	-15	-17
6	0	2	-1	1	2	-2	-3
3	1	-3	1	-2	1	27	35
-8	-10	-5	-1	-1	-6	-31	-32
-15	-9	-3	0	-1	-1	-3	-3
4	13	4	-2	-4	3	-30	-1
7	-2	-4	2	0	-4	0	2
-5	-2	3	-2	-3	-1	-20	-16
0	-13	-7	-9	-8	-3	-14	-16
13	16	11	1	3	3	-1	-21
-14	-7	-10	-12	-16	-19	-19	-28
2	-1	1	0	-4	6	-4	18
-5	1	-1	-1	-2	0	-3	58
12	1	-1	2	15	10	35	70
-7	0	-1	2	2	3	18	23
3	-4	1	4	1	2	-10	3
-1	-2	-2	1	3	-1	20	11
-12	2	-3	-2	4	0	19	-60
11	1	7	2	0	-1	-4	16
13	1	1	-2	6	3	-18	-1
-19	-13	-6	-4	-1	0	-14	-58
-1	3	-2	0	2	-1	-5	15
-7	-3	-4	3	-2	-4	-25	-34
-7	-3	-4	3	-2	-4	-25	-34
6	-1	1	1	5	0	-2	12
4	0	-1	-3	-2	-2	-8	-7
4	0	-1	-3	-2	-2	-8	-7
-5	-2	3	3	2	0	-7	31
-1	2	2	0	-1	-3	-13	-3
-3	2	-1	-4	-4	-3	1	-1
12	8	3	4	3	6	1	44
12	8	3	4	3	6	1	44
2	-3	-1	-2	0	-1	-5	-7
7	8	4	0	-2	0	-20	7
0	2	2	0	-3	-2	-8	-10
6	0	-3	-1	-1	-2	-4	12
6	0	-3	-1	-1	-2	-4	12
8	15	4	9	13	6	-5	-5
-5	6	4	2	3	-1	-6	20
-8	-8	-4	-5	-8	-7	-11	-33
3	1	1	0	1	4	15	25
-13	-15	-4	-2	-3	-2	-8	-15
7	-3	0	0	-1	-4	3	-14
14	11	6	2	2	3	10	34
14	11	6	2	2	3	10	34
8	2	1	6	26	25	37	66
4	2	-1	-1	-1	3	-5	33
-8	2	-2	-5	-15	-16	-35	-40
0	-12	-7	-3	2	-2	5	1
-5	-9	-2	0	-2	-4	-25	-28
-1	-2	2	-1	-2	-1	-6	-3
-8	-8	-4	-5	-6	-5	-22	-18
0	3	4	1	5	3	-5	0
5	0	-2	-2	-5	-5	-17	-10
-1	-3	-4	-2	-2	-1	-6	15
-5	-2	-3	0	6	2	19	-1
-6	-5	3	-2	-5	-5	-20	-51
-2	-3	-4	-3	-4	-3	-7	8
-2	-3	-4	-3	-4	-3	-7	8
0	-5	-2	0	-3	-4	-12	-11
0	-5	-2	0	-3	-4	-12	-11
0	3	0	-1	-2	-3	-6	-2
-13	-1	1	0	-1	0	-6	-23
-11	-2	-4	-1	-2	-2	-2	-8
-2	-1	-1	-2	0	2	2	9
-2	-1	-1	-2	0	2	2	9
3	2	-3	-1	0	-3	8	-14
-3	5	-1	0	0	1	-8	-17
-7	-2	1	0	-2	1	-14	-10
3	-2	-2	-1	0	-3	6	2
3	-2	-2	-1	0	-3	6	2
-7	-7	-2	0	-3	-2	-1	7
-4	-8	-4	-1	1	1	13	-2
3	-2	-1	1	-3	-3	-7	-21
4	0	2	0	-1	0	5	6
4	0	2	0	-1	0	5	6
0	-3	-1	-2	-2	-3	-2	4
-1	1	-1	0	0	-1	5	-19
-3	-1	-1	-2	-2	-2	-14	-31
-1	-1	-2	0	-2	-2	-15	21
-1	-3	-2	-1	1	-1	10	1
3	3	1	0	1	2	3	-6
-1	4	2	0	-1	-1	-9	-3
-9	-4	-3	-1	-2	0	-11	-15
-2	-3	-1	-2	-6	-3	-19	-11
1	-1	-1	0	-1	-1	-3	13
2	5	1	0	-1	1	-6	12
2	5	1	0	-1	1	-6	12
6	2	1	0	-2	-3	-9	11
-5	-3	0	-2	-3	-2	-23	-6
-5	-3	0	-2	-3	-2	-23	-6
-1	-4	-3	-2	-3	-4	-11	-21
-1	-4	-3	-2	-3	-4	-11	-21
5	-2	-1	-1	-2	-1	-7	13
1	-3	-2	-2	-1	-3	0	5
-7	-2	2	-1	-3	-3	-28	-8
0	-2	-2	-2	-4	-1	-2	13
0	-2	-2	-2	-4	-1	-2	13
-1	1	1	1	0	2	-9	-2
11	3	4	2	-1	1	-5	-7
1	4	0	-2	-2	-4	-5	-16
1	4	0	-2	-2	-4	-5	-16
-3	2	-2	-1	-1	-4	-5	-14
1	-1	-2	-4	-3	-4	-4	17
-14	-7	-4	-1	0	-3	-18	-38
-6	-5	-3	-1	0	1	-1	-6
-4	-4	0	0	0	1	1	-7
-1	1	1	-1	-2	-1	-3	11
5	1	0	-2	-2	-2	-9	9
5	4	1	-1	0	-2	1	9
-11	-7	-4	-2	-2	-1	-8	-21
-1	4	2	0	-1	-4	-8	-7
-1	-2	3	2	-2	-2	-20	12
2	-3	2	-2	-1	-1	-13	-12
-5	0	6	1	-1	0	-12	-11
-13	-3	0	-1	-2	0	-8	-11
2	0	-1	-1	1	1	-4	-6
-6	0	2	-2	-2	-1	-17	-57
-1	0	-1	0	1	1	10	4
1	1	1	-2	-3	-1	-8	0
-1	1	3	0	-1	-2	-8	-7
-1	-2	-3	-2	-1	-2	0	3
-6	2	-1	1	-1	-3	0	1
7	1	-1	0	-2	-3	-15	5
9	0	2	-1	0	2	0	7
-4	0	-3	-1	-4	-2	-7	-3
11	2	-2	1	2	1	4	7
-8	-3	-2	-2	-3	-1	-10	-9
-5	-3	-3	-3	-2	-3	-8	-4
-5	-5	-2	2	4	1	23	1
-6	5	5	3	5	2	20	4
-15	-2	3	0	1	1	12	2
-2	2	1	-1	-3	-1	-12	-3
6	4	2	2	-1	1	-8	5
2	3	0	-4	0	3	19	1
-2	-4	-5	-2	-2	-3	-10	-11
11	5	3	-1	-3	-4	-12	15
-10	-1	-6	-1	2	-3	9	-16
-6	1	0	1	-1	3	-5	-4
-4	-1	5	-1	-3	-1	-23	-1
-1	1	-2	-3	0	-1	6	-3
1	1	-2	0	1	-1	12	-1
-5	-2	5	12	4	-1	8	2
-3	-2	-2	-5	-4	-3	-13	-4
-3	-3	-2	-3	-2	0	-11	-2
-4	0	0	1	1	1	8	-1
-1	-10	-7	-5	-3	-3	-3	1
-1	0	3	2	-1	-2	-8	4
-7	-2	-4	-5	-2	-1	4	-2
0	0	3	0	-1	-3	-10	-3
0	0	3	0	-1	-3	-10	-3
3	0	-1	-1	-3	-1	-5	0
2	0	1	2	2	1	9	2
2	0	1	2	2	1	9	2
1	5	3	1	-1	4	-7	-1
1	5	3	1	-1	4	-7	-1
-4	-3	-6	-3	3	3	28	-4
-3	1	0	0	-1	0	2	-5
7	6	7	1	-1	0	-13	1
-1	-1	-2	-4	-5	-3	-6	1
-1	-1	-2	-4	-5	-3	-6	1
-6	-3	-2	-2	0	-1	-9	-5
1	-2	-5	-6	-4	-4	-2	1
1	-2	-5	-6	-4	-4	-2	1
1	-4	-3	1	0	1	1	2
-9	-3	-2	-2	-3	-4	-18	-25
1	-1	-3	-2	1	0	0	2
7	-1	-1	0	0	0	2	25
0	3	3	-1	-1	0	-7	-24
0	3	3	-1	-1	0	-7	-24
-6	-1	0	-2	-2	3	-8	-5
-6	-1	0	-2	-2	3	-8	-5
-1	-3	-5	-2	-3	-2	-5	-1
-1	-3	-5	-2	-3	-2	-5	-1
-7	2	3	0	-1	-2	-6	1
-7	2	3	0	-1	-2	-6	1
2	-2	-3	-2	-3	-3	-5	6
0	1	1	0	2	2	20	-6
-13	-5	-1	-2	-2	-4	-13	-15
14	5	3	1	1	0	9	42
14	5	3	1	1	0	9	42
-3	-4	-2	-1	1	-2	-2	-19
-11	-14	-9	-3	2	4	5	-12
-1	-3	0	1	-2	0	-9	1
1	2	-3	1	1	3	5	7
1	2	-3	1	1	3	5	7
3	2	1	0	-1	1	3	4
3	2	1	0	-1	1	3	4
2	0	-2	-2	1	0	0	-4
-2	-2	-2	-1	-3	-1	7	-4
-2	-2	-2	-1	-3	-1	7	-4
-4	-2	-3	-2	-2	-2	-6	-3
9	5	4	3	1	-2	15	4
-35	-55	-25	-14	-5	-2	-13	-21
9	21	8	4	3	2	19	13
9	21	8	4	3	2	19	13
1	3	2	3	-1	-1	-6	-6
1	3	2	3	-1	-1	-6	-6
10	6	3	1	3	-2	25	5
13	6	0	0	4	1	25	12
13	6	0	0	4	1	25	12
-17	-14	-3	-2	-6	-4	-13	-11
-17	-14	-3	-2	-6	-4	-13	-11
9	9	5	0	0	2	-10	3
16	9	5	2	3	1	8	21
16	9	5	2	3	1	8	21
5	4	2	0	-2	-2	-6	7
5	4	2	0	-2	-2	-6	7
-3	0	-1	2	1	-1	-6	-23
-20	-5	-3	-1	-1	-1	3	-21
-20	-5	-3	-1	-1	-1	3	-21
3	1	-2	0	-1	0	5	4
3	4	2	0	1	3	-3	-7
3	4	2	0	1	3	-3	-7
1	0	-1	-1	-1	2	3	3
1	0	-1	-1	-1	2	3	3
-2	2	-1	-1	0	-1	0	-3
5	1	0	-1	-3	-4	-7	11
-1	-2	-3	-2	-2	-1	3	3
-1	-2	-3	-2	-2	-1	3	3
3	-3	-2	-1	-1	-2	2	1
3	-3	-2	-1	-1	-2	2	1
2	2	4	1	-1	-1	-7	1
2	2	4	1	-1	-1	-7	1
-2	-5	-2	1	0	3	10	-3
-2	1	-2	-3	1	1	4	1
-2	1	-2	-3	1	1	4	1
-4	1	0	-2	0	0	-5	-6
1	-2	1	1	0	-1	2	2
-4	-2	-1	-3	0	0	5	-1
-4	-2	-1	-3	0	0	5	-1
7	5	-1	-4	-1	0	3	8
-6	-5	-2	-2	0	-2	0	2
7	5	3	1	-2	-2	-9	0
2	-1	-4	-1	0	-2	4	6
-13	-5	-2	-1	1	0	10	5
-1	-1	0	1	-1	-4	-12	12
-9	-3	-2	-2	-1	-2	-5	-4
14	8	3	1	1	4	11	-15
-20	-11	-5	-3	-4	-3	-7	-15
14	2	-1	-2	-5	-2	-26	-5
-2	4	4	4	1	2	7	4
-6	-4	-1	1	-1	1	4	-8
-18	-7	-3	-4	0	-1	0	-7
-11	-5	-1	-3	-1	-1	-11	-20
17	2	-1	-1	1	-2	-7	3
-6	-1	-1	1	0	-3	0	3
24	2	0	3	0	4	3	9
-9	-3	-10	-2	-3	-3	13	34
-12	-10	3	-1	2	0	-23	-104
7	0	-6	3	8	12	21	35
-2	6	3	-2	0	4	-2	23
-2	6	3	-2	0	4	-2	23
-7	-6	2	-3	-8	-11	-22	-33
-6	-2	-4	0	-2	0	27	87
-26	-5	0	1	-3	-8	-12	-50
-7	-21	-3	3	0	2	-4	-14
-25	-5	-8	-5	0	-4	24	5
20	5	2	-6	-5	-10	-37	-27
-6	-2	-2	-3	-7	-7	-23	-30
6	-3	-3	-4	-1	1	-11	14
-8	-8	-1	5	8	0	22	-11
9	2	-3	-6	-8	-9	-26	2
9	-2	-3	-5	-5	-1	-15	6
17	18	0	1	-6	-3	-10	-12
3	-21	-6	-6	-7	-7	2	-1
-8	-16	-5	-4	-2	2	-15	5
-12	-5	-5	-5	-5	-5	-11	-22
-10	-1	-4	-5	-5	-5	-19	-13
0	0	0	0	0	0	0	0
0	0	0	0	0	0	0	0
0	-1	-1	-1	4	2	24	0
0	-2	0	-1	1	0	-6	-1
-2	0	0	0	-4	-2	-23	-1
-1	0	-2	-1	-2	-2	-4	0
0	-1	-1	-3	-2	-2	-8	-2
0	0	0	1	0	-1	4	-2
0	0	0	1	0	-1	4	-2
-2	-1	1	-1	-2	0	-13	-1
-2	-1	1	-1	-2	0	-13	-1
0	-1	-1	-1	-1	-1	6	-1
2	-2	-1	0	3	0	19	-1
-1	0	-1	-1	0	-1	-2	1
-1	0	-1	-1	0	-1	-2	1
-2	-2	-2	-1	2	3	21	1
-2	-2	-1	-1	-2	-1	-10	-1
0	0	-2	0	3	-1	16	0
-1	0	0	1	-1	-1	-4	-1
-2	2	0	-1	-2	-2	-15	0
-1	-1	-1	0	-2	-2	-4	-1
0	-1	0	0	-1	-2	-8	0
0	-1	0	0	-1	-2	-8	0
0	-1	0	-3	-3	-2	-20	-2
-1	-1	-1	-2	-2	-2	-15	-1
-1	-1	-1	-2	-2	-2	-15	-1
-1	-2	-1	0	-1	-1	0	-1
-1	-3	0	-1	-2	-3	-23	-1
-1	-1	1	1	3	1	15	0
0	-2	-1	-1	-1	0	9	-2
0	-1	1	0	1	0	4	0
0	0	0	-1	0	1	-2	0
0	0	-2	-1	4	1	33	-1
-1	-1	-2	1	0	-1	6	0
0	0	0	0	0	0	10	1
0	-2	-1	-1	3	3	27	0
-2	0	-1	-1	-1	-1	-7	-1
-2	0	-1	-1	-1	-1	-7	-1
-1	0	-2	-1	2	2	25	-1
-1	-2	0	-1	-1	-2	-3	-1
0	-1	-2	-1	1	1	5	-1
0	0	0	-2	-6	-5	-40	-1
-3	-1	2	-2	-3	-3	-41	-2
-1	-2	-2	0	-1	0	-2	-1
-2	-1	0	-1	-5	-4	-30	-1
-2	-1	0	-1	-5	-4	-30	-1
-1	-1	-1	-1	1	0	11	0
1	-1	0	-1	-4	-1	-19	-3
2	1	-2	0	-3	-2	-8	-2
-1	-3	-2	-1	4	2	32	0
9	3	0	-1	-2	-2	-7	1
-4	-2	-3	-2	-1	1	5	-4
7	5	0	-2	-4	-4	-11	0
-8	-10	0	0	-1	1	-7	-5
5	4	-1	1	3	2	10	3
-4	-1	-1	-1	0	-4	-5	1
7	8	-2	-1	-1	-2	2	0
-6	-6	-4	-1	-2	-3	-7	-1
-5	-6	-3	-1	-2	-3	-13	-2
-1	1	0	-1	0	-1	0	-1
2	6	3	1	0	-1	-4	0
3	1	2	1	-3	-2	-8	0
-8	-4	-4	-3	0	0	12	-2
5	5	5	2	0	4	-10	-1
-5	-8	-1	-1	-3	-1	-14	-2
-1	0	5	2	2	-2	4	-3
-3	-5	-3	-4	-3	-3	-8	2
0	-9	-5	-1	4	0	17	1
12	3	0	0	1	3	0	5
7	7	-1	-3	-2	0	5	10
-4	-6	-5	-2	-2	-3	-5	-3
-8	-1	-2	0	-1	-2	1	-5
-1	-2	0	2	-1	-2	-11	-5
-2	1	0	-1	-1	0	-4	2
-1	1	-2	-1	0	0	6	-2
-2	0	-2	0	1	4	27	-6
3	-1	-3	3	7	7	22	4
-2	-4	3	-2	-2	-1	-8	2
-3	0	1	0	-1	0	-6	-2
1	-1	-4	-3	-1	-1	5	-2
-6	-4	-2	-3	-3	-4	-5	-5
1	0	1	0	-1	-2	-7	-1
1	1	0	-1	1	0	8	3
2	0	2	0	-1	-2	-2	0
-1	-1	0	0	0	0	4	-2
-1	0	-2	1	2	0	-1	0
-3	-2	-2	-2	-3	-2	-11	-4
-1	0	1	1	0	-1	4	-1
3	-1	-3	-1	-2	0	3	0
-4	-4	0	0	0	0	-8	-4
0	1	0	-1	-1	1	7	1
-1	0	-1	-2	-1	0	2	-7
10	4	2	0	-3	-2	-18	3
-7	-3	-3	-2	0	0	3	-1
-8	-10	-7	-1	-1	-2	4	2
5	5	8	2	3	0	7	2
-10	-8	-7	-4	-3	-2	1	-2
-3	-8	-3	0	-1	-1	-5	-7
-6	-2	-2	-1	2	1	1	-2
4	8	6	1	0	2	10	-1
8	9	0	0	-2	0	2	3
1	-9	-5	-1	0	-2	5	9
3	-2	-1	-1	1	1	10	3
1	2	2	0	-2	-3	-3	2
5	3	-2	-1	0	-2	4	1
-6	-3	0	0	-1	-1	0	-4
5	6	2	0	0	2	-4	-3
-6	-8	-4	-1	0	-4	-1	-14
1	-1	-4	-1	-1	-2	1	5
-2	-2	1	0	1	-2	-7	-2
1	-1	-3	-1	-1	-2	-2	4
-4	1	1	1	2	3	1	-2
-2	-3	2	0	0	2	7	1
2	-4	-3	1	-2	-1	-6	-2
-4	-1	0	-3	-1	-2	-12	-2
-1	-2	-1	-1	-2	-1	2	-2
-3	-1	-1	0	0	0	-5	1
-19	-4	-3	0	-2	-1	-3	-2
50	13	1	3	4	4	20	35
4	-7	-3	-6	-6	-4	-11	-2
-17	4	5	2	-1	-2	-9	-32
-13	-5	-2	1	0	-8	-22	-34
4	1	0	-2	1	3	6	-6
4	1	0	-2	1	3	6	-6
10	1	1	-1	-3	-2	-10	4
10	1	1	-1	-3	-2	-10	4
-29	-2	-1	-1	0	0	-8	-18
-29	-2	-1	-1	0	0	-8	-18
13	-1	1	-1	3	3	5	23
-2	1	2	-1	-3	-10	-14	7
-2	1	2	-1	-3	-10	-14	7
-2	-3	-2	-1	-2	2	-8	5
-10	-4	0	-3	-6	-6	-23	-7
-3	1	-3	-1	-2	-5	-9	-10
-4	-4	0	-1	-3	-2	-15	-1
-4	2	-4	1	1	5	22	-8
-3	-2	-2	0	-2	-2	-13	-1
0	-4	-3	-2	1	2	16	5
0	-4	-3	-2	1	2	16	5
-6	-2	0	-2	-3	-1	-18	-8
-6	-2	0	-2	-3	-1	-18	-8
-1	-8	-3	-1	2	-1	-16	-2
-18	-3	-3	-11	-14	-9	-5	-8
-11	-12	0	3	0	-1	-19	3
30	16	8	14	17	24	8	17
62	67	32	45	45	28	5	37
29	13	15	12	7	15	-3	8
-11	-25	-17	-19	-17	-19	-7	-17
-19	-31	-14	-24	-24	-1	-14	-8
-19	-31	-14	-24	-24	-1	-14	-8
-12	-5	-13	-17	-15	-8	-12	-11
-12	-5	-13	-17	-15	-8	-12	-11
-11	-5	-1	-3	-7	-9	-5	-15
-10	-10	-4	0	-2	-8	6	2
-10	-10	-4	0	-2	-8	6	2
-10	-10	-4	0	-2	-8	6	2
15	3	1	4	4	1	-9	8
5	4	4	4	6	5	35	15
5	4	4	4	6	5	35	15
-8	11	3	2	6	1	-9	-5
36	20	11	3	6	33	7	49
4	-12	-3	0	0	-13	26	2
4	-12	-3	0	0	-13	26	2
-32	-12	-5	-4	-5	-2	-18	-33
-32	-12	-5	-4	-5	-2	-18	-33
4	2	-1	2	-1	-5	-21	-14
-2	-7	-6	-3	-2	0	-7	23
0	-2	-4	0	-3	-1	-12	13
-1	-1	-4	-2	-5	-4	-10	1
-1	-1	-4	-2	-5	-4	-10	1
-10	0	-4	-3	-2	-2	-16	-10
-9	0	-1	1	-3	-5	-5	-9
-9	0	-1	1	-3	-5	-5	-9
28	33	11	-5	-10	-4	-12	-5
-17	-28	-16	-26	-24	-7	-8	-15
7	-13	-1	14	28	22	-14	9
7	-13	-1	14	28	22	-14	9
0	-7	-4	-16	-20	-4	13	-4
-12	-1	1	4	2	1	0	-4
-12	-1	1	4	2	1	0	-4
-19	-7	-7	-3	-4	-9	4	-11
-3	3	-1	6	-3	-7	-12	2
4	12	6	11	14	6	-9	4
-1	-1	-2	-1	-8	-4	-8	-5
-6	4	1	-3	-5	-5	-8	-4
30	18	8	2	2	7	-4	8
1	-1	-1	-1	-3	-3	-14	-1
4	3	0	3	-1	-5	-9	-3
4	3	0	3	-1	-5	-9	-3
0	-8	-2	-1	-3	-2	-2	-3
-3	-10	-1	4	2	0	-9	1
13	11	1	-2	4	19	17	-22
-3	-5	-1	-10	-9	-8	-22	-6
14	-7	-3	-2	1	8	-4	28
-17	-2	0	-3	0	3	8	1
-12	-3	-6	-2	-1	0	-2	16
-1	-2	-2	1	2	-3	23	-5
16	4	0	1	-2	-1	-1	11
16	4	0	1	-2	-1	-1	11
7	4	0	2	1	0	8	-6
7	4	0	2	1	0	8	-6
-7	1	1	2	3	-4	-18	-10
-3	-5	-2	-1	2	-2	13	-3
3	2	2	2	4	-2	-17	-2
-7	-1	0	-2	2	4	-11	-3
0	-2	-2	-7	-15	-11	-9	-2
-30	-23	-1	14	2	-14	0	-19
-9	-2	3	-12	-8	-1	-10	-6
-1	9	-3	-21	-6	-5	39	-3
33	31	17	15	15	27	-18	16
-12	-7	-3	5	-4	-6	-11	-3
2	-2	3	15	9	-2	-10	1
13	5	6	-2	-2	8	7	6
-1	4	4	-1	-1	-1	-11	-3
5	-2	-1	-4	-3	4	1	2
-7	-8	-6	-8	-10	-9	-6	-3
-4	-2	1	2	4	1	-7	-3
-2	-4	-4	-5	-3	-7	-6	-2
-2	0	-1	1	3	2	-17	-2
0	-1	-4	-2	2	4	23	0
-3	0	0	1	-2	-2	4	-2
-4	-1	0	-1	-3	-5	-7	-1
0	0	1	-1	-3	-3	-8	0
-1	0	1	0	0	-1	-6	-1
0	1	-1	1	-2	-1	-7	0
-1	-2	0	-1	0	-2	-9	-1
1	-1	0	-1	-2	-1	-2	-1
-2	-1	1	1	-7	-4	-46	-1
-1	-1	-2	-2	-2	-3	-8	0
-1	-1	1	-2	-3	-3	-16	1
-1	-2	-3	0	1	0	10	-1
-1	-1	1	-1	-2	-3	-16	0
-1	-1	-1	-1	-2	-2	-12	1
-2	0	-1	-1	-2	-2	-8	-1
0	-1	-3	0	1	-1	3	0
-1	0	-1	-2	-1	-2	-11	-2
-2	0	-1	-1	-1	-3	-6	-1
0	-2	0	-1	0	-1	-1	0
-2	0	1	-1	-3	-1	-6	0
-2	-1	0	0	-3	-2	-16	0
-2	1	-1	-1	-2	0	1	-2
1	-1	-3	0	2	2	19	1
0	0	1	-2	-4	-2	-22	0
1	-1	0	-1	-1	-1	-11	-1
-2	-1	-1	0	1	0	4	-2
-1	-1	0	0	2	2	15	2
0	0	0	-2	-3	-3	-19	0
0	0	-3	0	-1	1	-14	-2
-1	-2	-1	-1	2	1	9	-2
-1	-1	-1	-2	2	-1	6	-2
-1	-2	-1	-2	-3	1	-10	-1
-1	-2	0	-1	0	-2	-19	-1
-2	0	-2	1	5	2	25	1
0	-1	-1	-3	-1	-2	-25	0
-1	-1	0	-1	-3	-1	-22	-1
-1	-1	1	-2	-6	-4	-42	-1
0	-1	0	-1	-2	-2	-1	0
-1	-2	0	-2	-4	-3	-35	0
-1	-2	-1	-1	-1	-2	-21	0
-1	-2	-1	-1	-1	-2	-21	0
0	0	0	0	-5	-4	-29	-1
-2	-1	-1	0	-2	-2	-13	1
-1	-1	0	-1	-4	-3	-32	-1
0	-3	1	-1	-4	-4	-34	-2
-1	-1	-2	-1	-2	-3	-21	0
-1	-1	-2	-1	-2	-3	-21	0
2	1	2	-1	-4	-1	-24	2
0	0	-1	-1	-2	-1	-11	0
0	-2	-1	1	2	0	15	-1
-2	0	-1	-2	-1	-1	-1	0
0	-1	-1	-1	1	-1	7	-1
-2	-2	-1	1	2	0	13	-1
-2	-1	0	0	-4	-1	-24	-2
-1	-1	-1	-1	-5	-3	-32	-1
-1	-1	-1	-1	-5	-3	-32	-1
-1	0	-3	-2	2	2	28	0
1	-1	-2	0	0	-3	-10	-1
-2	0	0	-3	-4	0	-16	-2
-1	-2	1	-1	-1	-2	-16	2
-1	0	0	0	-1	-3	-13	-3
-1	0	-2	-1	0	1	6	-1
-3	-2	-1	-1	-2	-4	-20	0
-1	0	0	-3	-1	0	-4	0
1	1	-2	1	0	0	14	0
0	0	0	1	-2	-2	-16	-1
-1	-1	1	-2	-4	-2	-29	-1
0	-1	0	-1	-2	-3	-9	-1
-1	-2	-2	-1	1	-2	0	-1
-1	1	0	-1	-1	-1	-6	1
-1	-1	1	-2	-2	-1	-10	-1
-1	1	0	-2	-2	-2	-9	-1
-1	-1	0	0	-3	-1	-4	0
0	-2	-2	-2	-2	-1	-8	0
1	0	-1	-1	-3	-1	-15	-2
1	0	-1	-1	-3	-1	-15	-2
1	0	-1	-1	-3	-1	-15	-2
0	-2	1	-2	-6	-3	-37	-2
1	-2	-1	0	3	1	27	-1
-1	-1	0	0	-3	-4	-22	-1
-2	-2	0	-2	-2	-2	-20	-2
-2	-2	0	-2	-2	-2	-20	-2
0	-2	-1	0	-3	0	-18	-2
0	-1	1	0	-1	-1	-6	0
-2	1	1	-1	0	-2	-8	-1
-2	1	1	-1	0	-2	-8	-1
-1	-1	0	-1	-3	-1	-13	-1
0	-2	-1	-1	-3	-3	-16	-1
-1	-2	-2	-1	-2	-2	-1	0
-1	-2	0	-1	-1	-1	-10	-2
-1	-2	0	-1	-1	-1	-10	-2
-2	-2	0	0	2	0	16	0
0	0	-3	-1	2	2	24	-1
-1	-1	0	-1	-5	-3	-16	0
-1	-1	0	-1	-5	-3	-16	0
1	0	-1	-1	-2	-1	-5	0
-2	-1	-1	-1	-4	-3	-9	-1
-3	0	0	0	-1	1	-2	0
-3	0	0	0	-1	1	-2	0
-2	-2	-2	0	-2	-3	-6	-1
-1	-2	0	-1	-3	-1	-16	-2
0	-1	-2	0	1	1	5	0
-1	-1	0	0	-2	-2	-12	-1
-1	-1	0	-1	0	0	6	0
0	-1	-2	0	4	2	28	0
0	-2	-1	-1	-3	-2	-6	-1
1	0	0	0	-1	0	-7	-1
-1	-2	-1	-1	-1	1	2	-1
-1	-2	-1	-1	-1	1	2	-1
0	0	-1	-1	4	3	20	-1
-1	-2	-2	-1	-2	-3	-10	-1
0	0	-4	-1	3	2	32	-1
0	0	-4	-1	3	2	32	-1
-1	0	-1	-1	-2	-1	-13	-1
0	-2	0	0	-5	-4	-26	0
-1	-1	-1	-1	-2	-2	-9	-2
-1	-1	-1	-1	-2	-2	-9	-2
-2	-3	0	0	0	-2	-5	-1
-2	-3	0	0	0	-2	-5	-1
0	0	-1	-1	-3	-1	-10	-1
-1	0	0	0	0	0	0	-1
-2	0	-1	-2	-1	0	-7	-1
-2	-1	-1	1	1	1	0	1
-2	-1	-1	1	1	1	0	1
0	-1	0	0	-2	-2	-7	-1
0	-2	0	0	1	-1	3	1
0	-1	-1	-1	-2	-1	-10	-2
0	-1	-1	-1	-2	-1	-10	-2
-1	0	-2	-2	0	-1	-1	0
-1	0	-2	-2	0	-1	-1	0
2	0	-1	0	-1	0	6	0
0	-1	0	-1	2	1	14	0
0	1	0	-1	-1	0	8	-1
0	1	0	-1	-1	0	8	-1
-1	0	-1	-1	-3	-2	-10	-1
-1	0	-1	-1	-3	-2	-10	-1
-1	0	1	-1	-2	-3	-20	0
0	-1	0	-2	-4	-2	-17	-2
1	-3	-1	1	0	-2	-2	0
-1	0	-1	1	-2	1	-10	-2
-1	0	-1	1	-2	1	-10	-2
-1	-1	1	-1	-1	-3	-11	-1
-3	2	-1	0	-3	-1	-18	0
-2	-1	-1	-1	0	0	7	-1
-2	-1	-1	-1	0	0	7	-1
-2	-1	0	-2	-1	-2	-12	-2
1	1	-2	0	4	3	28	1
-2	-1	-2	-1	1	1	14	-1
-2	-1	-2	-1	1	1	14	-1
1	1	-1	-2	-3	-2	-17	-1
-2	-1	0	-1	-3	-2	-21	0
-2	-1	0	-1	-3	-2	-21	0
-2	-1	0	-1	-3	-4	-22	-2
0	-2	2	0	-3	-3	-24	-2
0	-2	2	0	-3	-3	-24	-2
-2	-2	-2	0	-5	-2	-22	0
-2	-2	-2	0	-5	-2	-22	0
0	0	-2	-2	-2	-1	-2	-2
1	0	0	0	1	0	17	0
-1	0	-3	-1	4	2	33	-1
-1	0	1	-1	-4	-3	-22	0
-1	-1	0	0	-1	0	-12	-1
-1	0	0	0	-2	-1	-6	-1
-1	0	0	0	-2	-1	-6	-1
1	0	-3	-1	5	3	33	-2
-1	-1	0	-1	-1	-1	1	2
0	0	-1	0	-2	-2	-12	-1
-2	-2	-1	-1	0	0	5	0
0	1	0	0	-1	0	-10	-2
-1	1	0	1	-3	-3	-18	-2
1	-1	-1	-1	0	-1	6	-1
-1	-1	-1	0	-3	-1	-8	-2
1	0	-2	0	6	4	35	0
-1	-2	0	-2	-1	-1	-3	-1
-2	0	-1	-2	-4	-2	-16	0
-1	-2	-1	1	-2	-1	-10	0
-1	-2	0	0	-2	-3	-7	0
0	0	-1	-1	-2	-3	-15	0
0	0	-1	0	-2	-2	-5	-1
-1	-1	-2	-1	-2	-1	0	-1
-1	0	-1	-2	3	3	26	1
0	0	0	0	0	0	3	-2
0	-2	1	0	1	-2	-5	-2
-2	-1	-1	-1	-3	0	-9	-1
-1	-2	-1	-2	-1	0	6	1
0	-1	1	-1	-1	-3	-10	0
-1	0	-1	-3	0	1	4	0
-2	-1	-3	-1	4	1	27	-1
-1	-2	0	-1	-1	0	-8	1
-2	-1	-1	-2	-6	-2	-29	-1
-1	0	0	0	-1	-3	-12	-2
-1	0	0	0	-1	-3	-12	-2
-1	-1	-1	1	0	0	0	-2
0	-1	1	-1	-3	-1	-6	-2
0	-1	1	-1	-3	-1	-6	-2
-1	-1	-1	-1	5	3	29	-1
-1	1	-1	0	-2	-1	-7	-1
1	0	0	-1	-1	0	-12	0
-2	-3	0	-1	0	0	-2	1
0	1	-1	-1	-3	-3	-10	-1
-2	-3	-2	0	0	-1	6	-1
-2	-3	-2	0	0	-1	6	-1
-1	1	0	0	-1	0	2	-2
-1	1	0	0	-1	0	2	-2
-1	1	0	0	-1	0	2	-2
2	0	-2	1	4	3	34	1
-2	-1	1	-3	-12	-7	-70	-3
0	1	0	-1	-1	-2	-3	-2
0	1	0	-1	-1	-2	-3	-2
0	-1	-2	-2	-3	-1	-12	1
0	-1	-3	-1	7	3	41	0
0	-1	-3	-1	7	3	41	0
0	0	-2	-2	-2	-1	-11	-1
-2	-1	2	-1	-2	-3	-14	-2
0	-2	0	0	1	-2	3	0
0	-2	0	0	1	-2	3	0
-2	-3	1	0	-3	-1	-3	1
-2	-3	1	0	-3	-1	-3	1
0	0	-1	-1	-2	-1	-8	-1
0	0	-1	-1	-2	-1	-8	-1
0	-1	-2	-1	0	1	5	0
0	-1	-2	-1	0	1	5	0
0	0	-1	-1	0	1	8	0
-1	-1	0	-2	-1	0	-4	0
-1	-1	-1	0	2	-1	0	-1
-2	-1	-1	0	-6	-3	-28	-1
0	-1	-2	0	1	-1	9	0
0	-1	-2	0	1	-1	9	0
-2	0	0	-1	-2	-1	-8	1
0	0	-2	-1	0	-1	-1	-1
0	-1	0	-1	-4	-3	-27	-1
0	0	-1	-1	0	2	4	-1
0	0	-1	-1	0	2	4	-1
-1	1	-1	0	-3	-3	-12	-2
-2	-1	2	0	-2	-2	-7	0
0	-1	0	-2	-1	-1	-4	-2
-1	-1	0	0	0	0	2	0
-1	-1	0	0	0	0	2	0
-1	-2	-2	-1	0	-1	2	1
-3	-1	0	1	-2	-1	-3	1
-2	1	-1	1	0	-1	-2	-1
-2	-1	0	0	0	1	1	-1
0	-1	0	-1	-1	-1	-4	0
-2	-3	-1	-2	-1	-1	3	-1
-1	-1	-1	-1	-2	-1	-2	-1
0	0	-2	0	0	0	16	-1
0	0	-2	0	0	0	16	-1
0	-1	-2	-2	1	0	6	0
0	-1	-1	1	0	2	15	-1
-1	-2	-1	0	-1	-1	-1	-1
0	-1	1	-1	1	1	10	0
0	-1	1	-1	1	1	10	0
-1	0	-1	-1	0	-1	-2	-1
0	0	-2	0	1	2	17	0
1	0	-1	-1	0	0	-4	-1
1	0	-1	-1	0	0	-4	-1
0	-1	-2	-1	1	0	8	0
0	-1	-2	-1	1	0	8	0
-2	-1	1	-1	-2	-1	-7	-1
-2	-1	-1	-1	2	1	20	0
0	-2	-1	-1	-1	-1	-8	1
1	0	-1	-2	0	0	3	-1
-1	-1	-1	-1	-4	-2	-23	-1
-2	0	-1	0	-3	-2	-16	-3
-2	0	-1	0	-3	-2	-16	-3
1	1	-2	0	-1	-1	-9	-3
-1	-1	-2	0	3	1	25	-1
0	3	1	-1	-2	-3	-15	-2
0	3	1	-1	-2	-3	-15	-2
0	3	1	-1	-2	-3	-15	-2
-4	-5	-1	-2	-5	-3	-20	0
1	0	-1	2	3	-1	17	0
-1	-2	-2	-1	-2	-2	-18	0
-1	-2	-2	-1	-2	-2	-18	0
6	10	2	0	-4	-1	-16	0
5	11	4	1	-3	-3	-18	-1
1	-8	-2	-2	-2	-3	-10	-2
1	-8	-2	-2	-2	-3	-10	-2
-2	-6	1	0	-2	0	-11	0
6	2	-5	-4	-7	-7	-21	0
6	2	-5	-4	-7	-7	-21	0
6	2	-5	-4	-7	-7	-21	0
8	7	0	-1	-3	-3	-6	7
-6	-5	-2	-1	-1	2	-23	-5
-5	4	5	0	-6	-7	-23	-5
-19	-10	-5	-3	-5	-7	-24	-8
1	-2	-2	-3	-5	-4	-17	-2
-1	2	2	0	-2	-2	-13	-2
-6	-1	0	-1	-4	-3	-7	-4
9	0	-5	-3	-4	-7	-4	4
4	3	-1	-2	-1	-2	-9	-1
0	3	-2	0	-1	-3	-15	-2
2	-1	-3	-1	-2	-1	-12	1
-3	-2	1	-1	-3	-1	-6	-2
-3	-4	0	1	2	3	-4	0
-7	1	2	1	-1	4	-3	-4
3	-3	-3	-3	-5	-5	-24	-5
-5	-5	-5	-2	3	0	27	-1
0	-3	-4	-1	0	-1	5	3
14	1	-3	1	0	-3	1	4
6	1	-4	-3	-5	-5	-5	10
-6	-8	-4	-1	1	1	4	-1
3	-2	-2	1	-1	-3	-7	5
-6	-4	-1	0	-1	-3	-6	-2
1	6	3	2	1	7	-3	0
-4	-7	-2	-2	-1	-1	-10	1
-6	-6	-3	-4	-4	-3	-6	-5
-7	-7	-6	0	0	-5	11	-4
-8	-5	-1	1	-3	-2	-10	-5
-2	-2	-1	-1	0	0	5	1
-4	5	-1	1	3	2	23	1
7	0	0	0	-1	-4	-13	-1
0	-1	-1	-2	-4	-2	-14	-2
0	2	0	-1	-2	-2	-7	-2
4	-2	0	1	-2	0	4	0
-6	-5	-4	-1	-2	-1	-11	-3
1	1	1	-1	0	1	-8	3
-1	-1	0	-1	1	-1	0	-2
-1	-1	1	1	0	0	-7	1
2	1	-1	-1	-2	-2	-8	0
-2	-2	-1	-1	-5	-4	-15	-1
-1	-1	-1	-3	-2	-2	-5	0
-1	1	-2	-1	-1	0	-3	-1
-1	0	0	-1	-2	-1	-14	-2
1	-1	0	0	-1	-2	-9	-2
-1	-1	-1	0	-1	0	-2	0
-2	0	-1	-1	-1	-2	-13	-3
-1	0	-1	-1	-1	0	-2	-1
-1	-1	1	-2	-2	-1	-11	0
0	0	-2	0	2	1	21	0
2	1	1	-1	-3	-1	-6	-1
2	1	1	-1	-3	-1	-6	-1
-1	-1	-1	0	-4	-1	-12	0
0	0	-3	0	-1	-2	-3	0
0	0	-3	0	-1	-2	-3	0
-1	-1	0	-1	-1	-1	-4	-2
-1	-1	0	-1	-1	-1	-4	-2
0	-2	-1	-1	0	0	-4	1
0	-2	-1	-1	0	0	-4	1
0	-1	1	-1	0	0	2	0
0	-1	1	-1	0	0	2	0
0	-3	-1	0	-1	-2	-1	-1
-1	0	0	0	-1	-3	-13	-1
-2	-1	-2	-1	-1	-2	-13	-1
1	1	1	-1	-2	-2	-8	-1
1	1	1	-1	-2	-2	-8	-1
-2	-2	-2	0	4	1	18	-1
0	-2	-1	-2	-4	-2	-24	-1
3	0	2	0	-4	-2	-19	1
-2	-2	-1	-2	-5	-2	-27	-1
-6	-1	-1	-1	-2	0	-11	-7
-3	-3	-2	-2	-3	-2	-18	-3
-3	-3	-2	-2	-3	-2	-18	-3
-2	-1	-1	-1	-2	-1	-13	0
-2	-1	-1	-1	-2	-1	-13	0
-2	-2	0	-1	-3	-3	-18	-3
-1	1	1	-1	-4	-2	-16	-1
-1	1	1	-1	-4	-2	-16	-1
-1	-1	0	-1	-2	-2	-12	-1
-3	0	-2	0	-3	-2	-17	-6
-2	-1	-2	0	1	0	-2	-2
6	3	0	0	-2	0	-4	2
7	0	1	-1	0	0	1	6
-2	-1	0	-2	-3	-1	-8	0
-2	-1	0	-2	-3	-1	-8	0
0	1	-1	-1	1	2	13	0
-5	-3	-1	0	-3	-2	-14	-1
4	0	-1	-1	-3	-2	-16	-1
0	-1	-2	-1	2	1	12	0
-5	-1	-2	1	4	1	17	-1
-9	-2	-2	-1	-1	-1	-13	-5
3	1	1	-2	-1	-1	-12	-1
3	1	-1	-2	1	0	2	-1
-2	-1	-2	0	-3	-5	-18	-2
-2	-1	-2	0	-3	-5	-18	-2
-2	-2	1	-2	-4	-3	-15	-2
-6	-1	0	-1	-1	-1	-2	-1
-6	-1	0	-1	-1	-1	-2	-1
2	1	-1	-2	-4	-2	-17	-1
12	-2	-2	0	5	3	22	4
2	-1	-2	-2	-3	-3	-12	2
0	-4	-1	1	1	-2	-6	3
-1	-1	-1	-2	-2	-2	-12	-1
-1	-1	-1	-2	-2	-2	-12	-1
-1	-1	-1	-3	-3	-2	-14	-2
-6	-1	1	0	-3	-1	-18	-3
0	-4	0	1	0	-2	-5	-4
-7	-4	-2	0	-2	-3	-12	-6
-7	-4	-2	0	-2	-3	-12	-6
2	0	2	0	-2	-1	-5	3
5	1	0	-1	-1	0	-8	0
-12	0	-2	0	0	0	-4	-10
9	-1	0	0	0	1	-6	7
9	-1	0	0	0	1	-6	7
-3	1	1	1	0	-1	-7	-5
-3	-2	-3	-1	-1	-2	-9	-5
5	-1	0	-1	-1	-1	1	7
-4	-1	-3	-3	-3	-1	-8	-4
5	2	1	0	-1	0	-3	0
-7	-2	0	0	-2	-1	-9	-1
-2	-1	-2	0	0	-1	1	-1
-7	-3	-2	-1	-2	-2	-11	-3
-7	-3	-2	-1	-2	-2	-11	-3
2	2	0	-1	2	0	24	3
3	2	1	-1	-1	1	-5	0
-7	2	2	1	0	1	-3	0
3	-7	-6	-2	-3	-6	-7	-2
-9	-4	-2	-1	-2	-3	-10	-7
-16	-5	-2	-1	-1	0	-9	-9
5	0	-2	-1	-1	0	-11	0
9	4	5	-1	0	1	-5	4
-5	0	-1	0	0	-1	-3	-7
-3	5	4	3	1	2	-2	2
11	8	2	0	0	0	-4	4
-7	-8	-3	-3	-3	-2	-4	-2
1	3	-1	1	-1	-3	0	2
16	-5	-6	-5	-5	-8	-9	-2
[truncated: 6,740 more rows]
