# Supplementary material for: Flexible Virtual Reality System for Neurorehabilitation and Quality of Life Improvement
Source: Sensors (Basel). 2020 Oct 23;20(21):6045. doi: 10.3390/s20216045 (PMC7672612; doi:10.3390/s20216045)
Supplement: Supplementary file 1 [file sensors-20-06045-s001.zip › S4_EMG/User6/Box2.txt]

0	0	0	0	0	0	0	0
0	0	0	0	0	0	0	0
0	-1	1	-1	-1	0	-4	0
0	1	-1	0	0	-1	8	0
-1	0	-1	1	0	0	-5	0
-1	-3	-1	-2	-1	-1	-9	0
1	-2	0	-2	1	-2	9	-1
1	-2	0	-2	1	-2	9	-1
-3	-2	-1	0	-3	-3	-14	0
0	-3	-1	0	-3	-2	-25	-1
-1	1	-1	-1	0	1	3	-1
-1	1	-1	-1	-1	-2	-11	-2
-1	0	-2	-1	-2	-2	-15	-2
-3	-5	-4	0	2	0	2	-2
0	-3	-4	0	-2	0	-6	-1
-3	0	-1	-1	-3	-1	-12	-1
0	0	0	-2	0	-1	-8	1
0	0	0	-2	0	-1	-8	1
0	1	0	0	-2	-2	-19	-2
-2	-2	0	0	-3	0	-5	-1
0	-2	-1	0	3	0	26	0
0	-1	-1	-1	0	0	11	-1
1	-1	1	-1	-3	-1	-18	-1
-1	-1	-1	1	-1	-1	-7	-1
-4	-4	-1	-1	-1	-1	-5	0
1	0	-1	1	1	1	11	-2
1	0	-1	1	1	1	11	-2
-2	-1	0	1	4	4	31	-1
2	4	-1	0	0	-2	-10	0
0	1	0	1	1	1	5	-1
1	-3	1	-2	-1	-1	-5	0
1	-3	1	-2	-1	-1	-5	0
0	1	-1	-2	-1	-1	-6	0
0	1	-1	-2	-1	-1	-6	0
-1	-3	-2	-1	-2	-3	-4	-3
-3	0	1	0	0	0	-2	-1
-2	-2	-2	0	-3	-3	-15	-1
-2	-2	-2	0	-3	-3	-15	-1
-2	0	1	-1	0	0	-1	0
0	-2	-2	-2	-1	-2	-2	-1
-2	-2	1	-2	-2	-2	-17	-1
0	0	-1	-1	0	-1	0	-1
0	0	-1	-1	0	-1	0	-1
1	1	-1	0	0	0	-1	0
2	0	0	0	0	-2	-8	0
0	1	-1	-1	1	0	0	0
0	1	-1	-1	1	0	0	0
-3	-2	-1	0	0	0	0	0
-3	-3	-1	1	-2	0	-8	-1
-3	-3	-1	1	-2	0	-8	-1
1	0	1	-1	-2	-1	-2	0
-2	-3	-2	-2	-1	-1	-1	-1
-2	-2	-2	-2	-2	-3	-8	-1
-2	-2	-2	-2	-2	-3	-8	-1
1	-1	1	1	1	-1	1	0
0	0	0	0	0	-3	-9	1
0	0	0	0	0	-3	-9	1
-2	-4	-2	-2	-2	-3	-10	-1
-1	-2	0	-2	-3	-2	-9	-2
-1	-2	0	-2	-3	-2	-9	-2
1	-1	-3	1	0	1	3	-1
1	-1	-3	1	0	1	3	-1
-2	-2	-1	0	1	0	-9	0
-2	-2	-2	0	1	0	1	1
-3	-3	-1	-2	-1	-2	-12	-1
-1	0	-2	-3	-1	1	5	1
-1	0	-2	-3	-1	1	5	1
0	1	0	1	-2	-2	-13	-4
0	1	0	1	-2	-2	-13	-4
0	-1	0	0	-3	-2	-15	0
-2	-2	-2	0	-5	-4	-29	-3
-2	-1	-3	-2	-2	-3	-21	-2
-1	0	-2	-1	-1	-2	-10	-1
0	-1	-1	0	2	3	23	0
-2	-1	0	-1	0	-1	2	0
0	-2	-3	-1	-2	-3	-5	0
-1	2	1	0	-1	-1	-9	-1
2	6	2	0	-2	-1	-17	0
-1	1	0	-1	0	-1	-3	-1
1	-2	0	-2	-2	-1	-12	0
1	-2	-3	0	3	1	36	0
-2	0	-1	-1	-3	-2	-25	-1
-2	-3	-1	-2	-4	-4	-26	-1
0	1	1	-2	-3	-1	-18	-2
-4	-2	-1	-2	-4	-3	-21	-1
2	-2	-3	1	-2	-3	-8	0
-3	-2	-2	-1	0	-1	-12	-1
1	-1	1	-1	-4	-2	-21	-2
0	0	0	0	0	-1	1	-1
-2	0	1	-2	-1	-1	-7	0
0	0	1	-1	-2	-1	-11	-1
-3	-1	-2	-1	-1	-1	-7	-1
-3	-1	-2	-1	-1	-1	-7	-1
-1	-2	-2	-2	3	1	36	1
-1	0	0	-1	-2	-2	-10	-2
0	-2	-1	-1	-2	-2	-17	0
1	1	-1	0	1	-1	1	0
-1	-3	-1	0	-1	-1	-3	-2
-2	-1	0	-1	2	0	2	1
-1	-2	-2	0	0	0	-1	-2
0	0	-1	0	-1	-1	-4	1
-3	-5	0	-1	-3	-2	-12	-1
-2	-1	0	-2	-5	-4	-29	-2
-1	-1	0	0	0	-1	-15	-1
2	2	1	0	3	2	22	-2
-1	0	0	0	-2	-1	-7	0
-2	1	-2	-1	-3	0	-11	0
-1	0	0	-1	-4	-1	-20	-1
1	0	0	-1	-1	-2	-1	0
-3	-4	-1	0	-4	-2	-18	-1
0	0	-1	-1	-1	0	10	0
-1	2	-1	1	-2	-1	-5	0
-1	1	-1	0	-1	-1	-9	-1
0	-1	-1	-1	1	2	14	-1
-1	-1	-1	-1	-1	-1	-9	0
-1	0	0	-1	-1	-1	-2	-2
0	0	-2	-1	1	0	5	0
1	0	1	1	-2	-1	-4	-1
-2	-3	-2	-1	1	0	1	1
-2	-3	-2	-1	1	0	1	1
-2	-3	-1	0	-2	-1	-6	-2
-2	-3	-1	0	-2	-1	-6	-2
3	7	2	0	-2	0	-12	-1
3	7	2	0	-2	0	-12	-1
-1	-2	0	-2	-1	-2	1	-2
-1	-2	0	-2	-1	-2	1	-2
-1	-1	1	-1	-2	-1	-5	-1
-1	-1	1	-1	-2	-1	-5	-1
-3	-6	-4	-1	-2	-1	-8	-3
-1	-2	1	-1	-1	-1	-3	1
-1	-2	1	-1	-1	-1	-3	1
-3	-3	-2	0	0	-2	-4	0
-3	-3	-2	0	0	-2	-4	0
1	1	2	-1	-3	-2	-11	0
-1	-4	-1	-2	-1	0	0	-1
-1	-4	-1	-2	-1	0	0	-1
-1	-4	-1	-2	-1	0	0	-1
1	-2	-1	1	1	-1	-3	1
-1	-1	-1	-1	-1	-2	-10	-2
-1	0	-1	-1	2	2	9	-1
-1	0	-1	0	-1	-1	2	-1
-1	0	-1	0	-1	-1	2	-1
-1	1	-2	-1	-2	-1	-1	-1
0	1	0	1	0	-3	5	0
0	1	0	1	0	-3	5	0
0	0	0	0	-2	-2	-4	0
0	0	0	0	-2	-2	-4	0
-2	-4	-2	-2	-1	-1	-8	0
1	-1	1	1	-1	0	-6	2
1	-1	1	1	-1	0	-6	2
0	5	1	0	-1	0	2	0
0	5	1	0	-1	0	2	0
-1	-1	0	0	-1	-1	-13	-3
-1	0	1	-1	2	0	5	0
-1	-4	-3	-2	-1	0	3	-1
-1	-4	-3	-2	-1	0	3	-1
-1	-2	-1	-1	-2	-3	-9	0
-1	-1	0	0	-2	0	-2	-1
1	2	1	-1	-1	0	-4	0
1	2	1	-1	-1	0	-4	0
1	1	-1	1	2	0	16	-1
-2	-4	-2	-1	-1	-1	-6	-2
1	0	1	-1	-1	0	-4	0
0	4	3	0	-1	0	-1	-1
-3	-5	-3	-1	0	-2	3	0
-3	-5	-3	-1	0	-2	3	0
-2	-1	-1	-1	-2	0	3	0
0	-1	0	-1	-2	-3	-11	0
-3	-2	-4	-1	0	0	5	-3
-3	-2	-4	-1	0	0	5	-3
-2	1	1	-2	-5	-4	-40	-1
0	0	-1	0	1	3	9	2
2	0	1	-2	-1	0	1	3
2	0	1	-2	-1	0	1	3
0	0	0	0	0	-2	12	-2
0	0	0	0	0	-2	12	-2
3	1	-1	-1	-1	1	2	0
-4	-1	0	0	-4	-2	-7	0
3	1	1	0	-1	0	0	2
-1	-1	-1	0	1	0	11	-2
-1	-1	-1	0	1	0	11	-2
-2	0	0	0	-2	-1	-3	1
-2	0	0	0	-2	-1	-3	1
0	-2	-1	1	0	0	-1	-2
0	-2	-1	1	0	0	-1	-2
2	2	-2	-1	2	1	12	0
2	2	-2	-1	2	1	12	0
-4	0	0	-1	-4	-3	-12	-2
0	-1	-1	-1	0	-1	-3	-1
-3	-2	-1	-1	0	0	13	-2
-3	-2	-1	-1	0	0	13	-2
-3	-2	-2	0	-1	1	-1	-2
-3	-2	-2	0	-1	1	-1	-2
0	1	-1	-1	0	-2	-2	0
-1	-1	-1	0	2	-1	9	-1
-1	-1	-1	0	2	-1	9	-1
-1	-1	-1	0	2	-1	9	-1
-1	-1	-2	-1	2	1	1	0
-2	-3	-1	-1	4	4	32	0
-1	-1	-1	-1	-1	0	-2	0
-2	0	1	-1	0	0	5	0
-2	0	1	-1	0	0	5	0
0	-2	0	0	2	-1	-2	-1
0	0	0	2	-1	0	2	-1
1	5	0	0	-2	-1	-3	-2
1	5	0	0	-2	-1	-3	-2
-2	-4	-2	-3	-2	-1	-9	-3
-1	-1	0	0	-4	0	-19	-1
-1	1	-1	0	-3	-3	-15	-1
1	1	2	-2	-3	-2	-23	0
0	2	2	-1	2	0	14	1
0	2	2	-1	2	0	14	1
-3	-4	-3	0	-3	-2	-20	-2
-3	-4	-2	0	1	-1	17	0
-2	0	-2	-2	-4	-2	-30	-1
-2	-4	-1	0	-1	1	-6	-2
2	4	3	0	-2	-1	-12	0
-3	-3	-1	-1	-2	-4	-14	-1
-3	-3	-2	-1	2	1	11	-2
-3	-3	-2	-1	2	1	11	-2
2	-5	-4	-2	4	1	21	3
-4	0	0	0	-3	-2	-16	-3
3	3	1	0	-2	-2	-11	3
2	-1	-1	-1	3	0	19	0
2	-1	-1	-1	3	0	19	0
3	2	2	-2	0	0	2	3
-1	-1	-1	-1	-2	0	-3	-1
3	3	0	-1	-3	-2	-17	0
-3	-5	-3	-2	1	2	30	-3
-2	-3	-2	-2	-3	-3	-22	1
-3	0	-1	1	-1	0	3	-4
-5	-1	1	-1	-3	-3	-7	-4
0	-2	-1	-1	-1	-1	-13	0
-4	-3	-3	-1	-1	1	1	1
0	-1	0	-1	-3	-1	-5	4
1	-1	-1	0	-2	-3	-14	5
-2	-1	1	-1	-1	-1	-5	-2
-1	-1	-2	0	0	-3	-10	-11
0	-2	0	-2	-5	-1	-15	-1
0	-2	0	-2	-5	-1	-15	-1
-1	-1	-1	-2	1	2	19	-3
1	0	1	-2	-5	-7	-31	5
0	1	-1	1	-1	-1	-25	2
0	0	1	1	4	1	35	2
-4	-1	-1	-2	-4	-4	-17	-5
-1	0	-3	-2	-3	-2	-17	2
-5	-1	-2	-1	-5	-5	-33	-2
-4	-1	-1	-2	-4	-3	-23	2
-4	-1	-1	-2	-4	-3	-23	2
-8	-4	-3	-2	2	0	26	-10
-8	-4	-3	-2	2	0	26	-10
-8	-4	-3	-2	2	0	26	-10
4	0	0	0	-1	-1	-19	3
2	2	2	0	0	-1	-13	0
1	-1	-1	0	6	2	39	0
-1	-6	1	0	-5	-4	-33	-4
1	1	0	-1	-3	-3	-16	0
-1	-3	-1	-1	-1	1	-14	1
-1	-1	-1	-1	-5	-5	-20	-4
0	2	-2	-1	-1	-2	-3	-2
-2	0	0	-1	-3	-2	-15	-2
-1	-1	-1	-1	-3	-3	-12	-4
2	2	0	0	-1	1	-5	0
-1	-3	-1	-2	-1	-1	-7	1
-2	1	-2	-1	-2	-1	-9	-1
-1	1	-1	-1	-2	-3	-3	-2
-4	-4	-1	-1	0	0	17	-1
-2	-6	-1	-2	0	0	-1	-3
0	-1	-1	0	3	0	14	0
-3	-2	-3	-2	0	-1	-4	-4
-2	-1	0	-1	0	-2	-7	-3
-1	0	-1	0	2	2	9	2
-4	-3	-1	0	-5	-7	-22	-8
0	-3	-1	-2	0	1	-3	0
3	1	2	0	2	1	2	1
0	1	-2	0	1	0	9	-2
1	-2	-3	-1	1	1	1	2
0	-2	0	-1	-4	-3	-25	0
-2	-1	-1	-3	-2	-3	-22	-2
-3	-3	-5	-4	-4	-1	-26	-4
-4	-1	-1	-2	-3	-1	-25	-1
-2	-1	1	0	-2	-1	-18	-1
-2	-5	-1	-2	-1	0	-2	-3
-1	0	-2	1	0	-2	15	0
-1	1	0	0	-3	-1	-30	3
0	-3	0	0	-3	-4	-24	-3
-2	0	-1	-1	-4	-4	-22	-2
1	-1	-1	-2	-2	-1	-13	0
-3	-3	-4	0	-3	-1	-14	-1
-1	1	1	1	-2	0	2	1
1	0	-2	-1	6	3	34	1
2	1	-1	1	2	1	24	3
2	1	-1	1	2	1	24	3
-5	-1	-2	-2	0	2	-5	-3
1	0	-1	-1	-1	-2	-18	-2
-1	0	1	-1	-4	-1	-31	-1
-1	0	0	-1	-2	-2	-29	-1
-2	1	2	-1	-1	-1	-17	-1
-1	0	1	0	0	-1	3	-1
-1	0	1	0	0	-1	3	-1
-1	-1	0	-1	-4	-3	-25	-2
-1	-1	0	-1	-4	-3	-25	-2
-1	-1	0	-1	-4	-3	-25	-2
-1	-1	0	-1	-4	-3	-25	-2
-1	-1	0	-1	-4	-3	-25	-2
0	1	1	0	0	-1	-2	0
0	-2	-1	0	0	0	-2	1
-1	1	0	1	-5	-2	-29	0
-1	1	0	1	-5	-2	-29	0
0	-2	-1	-2	-1	-3	-8	-4
0	1	0	1	-2	0	-9	3
0	1	0	1	-2	0	-9	3
-1	-2	-3	-2	5	2	32	-1
-1	-3	-2	-1	2	0	5	0
-1	-3	-2	-1	2	0	5	0
2	-1	0	-1	-2	-2	-3	-2
2	0	0	0	-1	-1	6	0
-2	-3	-3	0	1	-2	-12	-1
-2	-3	-3	0	1	-2	-12	-1
-2	-3	-3	0	1	-2	-12	-1
-2	-3	-3	0	1	-2	-12	-1
1	2	-1	1	-2	-1	-13	-1
1	4	2	-1	-2	-2	-22	2
1	4	2	-1	-2	-2	-22	2
-2	1	1	0	2	1	6	1
-2	1	1	0	2	1	6	1
-2	-1	-4	-2	3	3	7	-2
-2	-1	-4	-2	3	3	7	-2
1	0	-2	1	-2	-1	-11	0
1	-2	0	-1	-1	-2	-1	1
-1	0	0	-1	-1	-2	-14	-1
1	2	0	0	-2	-1	-3	1
1	2	0	0	-2	-1	-3	1
1	2	0	0	-2	-1	-3	1
1	2	0	0	-2	-1	-3	1
1	2	0	0	-2	-1	-3	1
-3	0	-1	-1	-2	-1	-17	0
0	-1	-1	0	-5	-2	-15	0
-4	0	0	-1	-6	-3	-35	-1
-2	0	-1	-1	0	1	2	0
1	1	0	-1	-2	0	-9	0
1	1	0	-1	-2	0	-9	0
-2	-1	1	0	0	0	10	-1
-2	1	-2	-1	-3	-1	-14	-3
0	-2	-1	-1	-1	0	3	0
-1	-1	0	-1	-4	-2	-24	-1
-3	-3	-2	-1	-3	-1	-7	-5
-7	-3	-1	-1	-2	-2	-12	-1
-7	-3	-1	-1	-2	-2	-12	-1
0	-1	-1	0	-1	-2	-7	1
-1	0	-1	-1	-2	-4	-21	-1
2	-3	-3	1	7	2	45	0
1	-1	0	-2	-4	-2	-13	-3
-1	-1	-1	-2	-1	-1	2	-1
3	2	-1	-2	-2	-2	-5	1
-3	-5	-3	-3	-2	-2	-10	-3
1	1	2	0	-4	-2	-14	1
-4	-1	-3	-1	1	1	-9	0
-1	1	-1	1	1	-1	-7	0
-1	1	-1	1	1	-1	-7	0
1	2	0	0	-2	0	-13	-2
-1	-2	1	-1	0	-2	-12	-2
4	5	1	1	0	-1	-4	1
4	5	1	1	0	-1	-4	1
-2	-6	-2	-3	-4	-3	-9	-2
-2	-6	-2	-3	-4	-3	-9	-2
-4	-2	-2	-1	-2	0	-14	-1
-1	-1	0	-1	-2	-3	-1	-3
-3	-4	-3	0	0	0	-3	-1
-3	-4	-3	0	0	0	-3	-1
-1	1	0	1	-2	0	-9	-2
0	0	0	-2	-2	-1	-15	0
1	-2	-1	-1	-1	-1	2	1
-2	2	0	-1	1	-1	-4	0
2	2	0	-2	0	-1	2	1
-2	-2	0	-1	0	-2	-6	-4
4	5	-2	0	6	4	50	2
0	3	-2	-1	-2	0	-2	-1
0	-2	-1	0	-2	0	-8	-2
0	-4	-2	-2	-2	-1	-12	0
-3	-3	-1	-2	-2	-2	-20	0
-3	-3	-1	-2	-2	-2	-20	0
-1	1	1	1	-7	-4	-36	-1
-2	-2	-1	-2	0	-2	-9	0
1	-2	-1	-2	-1	-1	-3	-1
1	-2	-1	-2	-1	-1	-3	-1
0	1	-1	0	-1	1	10	0
-1	1	0	-1	3	1	11	0
0	0	-1	-1	1	0	0	-2
-1	0	-2	0	-5	-2	-26	-2
2	0	0	-1	0	-2	-7	1
-1	0	1	-1	-2	-1	-15	-1
0	-4	-1	0	-5	-3	-30	-2
0	-6	-2	-1	-3	-4	-15	1
-1	-1	-3	0	-1	-2	8	0
-2	2	-2	-1	0	-1	-5	-3
1	-1	-1	0	0	0	0	1
0	-1	0	-1	-3	-2	-15	0
-2	-3	0	0	-4	-1	-28	0
-2	-2	-2	-2	0	0	8	0
-1	-3	0	0	-1	0	4	0
-3	-1	0	-1	-3	-4	-13	-2
-2	1	-2	-1	-4	-3	-20	-2
1	3	0	0	-2	0	-9	0
1	3	0	0	-2	0	-9	0
0	-2	-1	-1	-2	-3	-23	-1
0	6	2	0	-3	-4	-32	-3
-2	-4	-2	-3	-4	-2	-13	0
-1	-1	-3	0	6	3	38	2
0	4	3	0	-5	-3	-26	-2
-1	-2	-1	-2	-3	-2	-23	-1
-1	0	0	-1	-3	-5	-17	1
-2	-4	0	-2	-2	0	-16	-1
1	0	-2	0	6	3	45	-1
-2	-1	-2	-1	0	0	0	-1
-2	-1	-2	-1	-5	-1	-26	-1
5	5	0	1	3	2	40	1
-3	-2	0	0	-1	-1	-2	-2
-1	0	0	-2	-5	-1	-21	-2
-1	0	0	-2	-5	-1	-21	-2
-1	-1	-1	-2	0	0	3	0
-4	-3	0	-1	-5	-3	-25	-3
-4	-3	0	-1	-5	-3	-25	-3
-1	-2	-1	-2	-4	-2	-12	-1
0	-2	0	0	0	0	-10	-1
0	0	-2	-2	-2	-1	-8	0
0	0	-2	-2	-2	-1	-8	0
1	2	2	0	-5	-2	-32	0
3	3	0	1	-1	-1	3	1
-2	-2	-1	0	-1	0	-7	0
0	-4	0	0	0	-1	-1	1
3	5	1	0	-2	-2	0	0
3	5	1	0	-2	-2	0	0
3	5	1	0	-2	-2	0	0
-2	-2	1	-1	-3	-1	-8	-2
-2	-2	1	-1	-3	-1	-8	-2
-2	-3	-1	-1	4	3	29	-1
1	3	-1	0	0	-1	-3	0
1	3	-1	0	0	-1	-3	0
1	3	-1	0	0	-1	-3	0
1	-2	0	-1	-3	-3	-15	0
1	-2	0	-1	-3	-3	-15	0
1	-1	-1	-1	-2	-1	-15	0
-4	-4	-2	0	1	-2	5	-2
-5	-3	-1	-2	-5	-1	-37	-5
-5	-3	-1	-2	-5	-1	-37	-5
-5	-3	-1	-2	-5	-1	-37	-5
-5	-3	-1	-2	-5	-1	-37	-5
0	-1	0	-1	1	-2	5	1
0	-1	0	-1	1	-2	5	1
0	-2	1	0	-1	0	-4	-1
0	-2	1	0	-1	0	-4	-1
0	-3	-1	-2	-1	1	1	0
1	-5	-5	-1	7	4	52	0
1	-5	-5	-1	7	4	52	0
-1	-4	-2	-1	-3	-2	-15	-3
-1	-4	-2	-1	-3	-2	-15	-3
-1	-4	-2	-1	-3	-2	-15	-3
-1	-4	-2	-1	-3	-2	-15	-3
-1	-4	-2	-1	-3	-2	-15	-3
0	-1	-1	0	1	-2	-4	-1
0	-1	-1	0	1	-2	-4	-1
-3	-3	-1	1	0	1	18	-2
-3	-3	-1	1	0	1	18	-2
-1	-2	-1	-3	-3	-3	-19	-3
-1	-2	-1	-3	-3	-3	-19	-3
-1	-2	-1	-3	-3	-3	-19	-3
2	-1	1	-1	-4	-4	-33	-2
-1	1	1	-1	-6	-2	-37	-2
-1	1	1	-1	-6	-2	-37	-2
-1	1	1	-1	-6	-2	-37	-2
5	9	-1	1	6	4	37	1
5	9	-1	1	6	4	37	1
-5	-6	-1	-1	-3	-2	-18	-1
-1	-2	-3	0	1	2	21	-1
-1	-2	-3	0	1	2	21	-1
-2	-2	-1	-1	-3	-3	-22	-1
-2	-2	-1	-1	-3	-3	-22	-1
1	5	3	0	-3	-2	-26	-3
-2	-2	-1	-1	-2	1	-11	-2
-2	-2	-3	-1	-5	-4	-28	-1
-4	-3	-2	-1	0	0	5	-2
-4	-3	-2	-1	0	0	5	-2
-4	-3	-2	-1	0	0	5	-2
0	-3	-1	-1	-2	-1	-8	0
0	-3	-1	-1	-2	-1	-8	0
0	0	-2	-2	4	3	41	-1
0	0	-2	-2	4	3	41	-1
1	-3	-1	-1	-3	-2	-10	-2
1	-3	-1	-1	-3	-2	-10	-2
1	-1	0	-1	1	0	-7	1
-3	-1	0	-1	0	-1	-2	0
-3	-1	0	-1	0	-1	-2	0
-3	-2	-1	-1	-2	-1	-5	0
-3	-2	-1	-1	-2	-1	-5	0
1	-2	-1	0	-3	-1	-13	1
2	0	-1	-1	-1	-3	-13	-1
-1	2	2	-1	0	-2	-8	0
-1	2	2	-1	0	-2	-8	0
-1	2	2	-1	0	-2	-8	0
-1	-3	0	-1	-1	-1	-11	-1
1	3	-3	0	3	2	34	0
-3	-4	-1	-2	-3	-2	-10	-3
1	1	-2	0	-2	-3	-19	-1
0	1	0	0	-1	-2	-10	0
-2	-1	-1	-1	-5	-3	-20	-3
-1	-3	-3	-1	-2	0	-6	0
2	-1	-1	-1	3	2	17	0
2	2	1	0	-2	-3	-12	2
-2	-2	-1	-1	-1	-2	-2	-2
0	-1	-1	0	1	2	17	-1
-2	1	0	-1	-1	0	1	-2
0	3	1	0	0	1	3	-1
-3	-1	0	0	-2	-3	-11	-3
-3	-1	0	0	-2	-3	-11	-3
2	3	-1	-1	2	0	7	-1
-2	-3	-2	-2	0	-2	-6	-1
-2	-1	-2	-1	-3	-2	-13	0
-1	0	-2	-1	-1	1	8	-1
-1	-4	-1	-1	0	1	18	-1
0	-1	0	-2	-4	-4	-23	0
-2	-1	0	0	0	1	14	0
-1	2	-1	0	-2	-2	-11	0
0	-1	-2	-1	-1	0	-1	-1
2	3	1	0	-1	0	-9	0
-1	-2	-1	-1	0	-2	-1	-1
-2	-5	-4	-3	2	1	18	-1
-1	-3	-1	-2	-3	-3	-13	-2
-2	-5	-3	-1	-2	0	9	-1
0	-1	1	-1	1	-1	5	0
-1	-1	0	0	-2	-1	-5	-3
0	-1	0	2	3	1	4	0
0	-1	0	2	3	1	4	0
-2	2	1	-1	0	0	0	0
2	0	-3	-2	0	1	9	1
2	0	-3	-2	0	1	9	1
2	0	-3	-2	0	1	9	1
-1	-1	0	-1	0	-1	8	1
-1	2	-1	0	0	-1	0	-1
0	1	0	0	0	-1	-4	-1
1	0	-2	-2	4	2	33	-1
-2	-4	-1	0	-2	-2	-14	0
-1	2	0	-3	-4	-2	-16	0
-2	-4	-2	-2	-4	-1	-10	1
-3	-2	0	-1	-3	-2	-16	-3
-2	-2	1	-2	0	-3	-8	0
-2	-2	1	-2	0	-3	-8	0
-2	-2	1	-2	0	-3	-8	0
-1	2	-1	1	0	-1	-1	-3
0	-1	0	-1	-1	-1	-11	-1
0	-1	0	-1	-1	-1	-11	-1
0	2	1	-1	-2	-2	-22	-1
0	-2	0	1	2	-1	8	0
-1	-1	1	-2	-2	-2	-19	-2
1	0	-2	0	-3	-3	-5	-2
1	0	-2	0	3	4	31	0
0	-1	-1	0	-1	-1	-2	-1
0	-1	-1	0	-1	-1	-2	-1
-2	-4	-1	0	-1	-2	-15	-1
-2	-4	-1	0	-1	-2	-15	-1
-1	2	-1	-1	-2	-1	-18	-1
-1	2	-1	-1	-2	-1	-18	-1
2	0	0	1	-3	-3	-16	1
2	0	0	1	-3	-3	-16	1
1	0	0	-1	0	-2	-14	0
1	0	-2	0	0	1	6	1
1	0	-2	0	0	1	6	1
-1	-2	-1	-1	-1	-2	-17	0
2	3	1	-1	-2	-2	-11	1
2	3	1	-1	-2	-2	-11	1
-4	-3	-1	0	-3	-3	-15	-1
-4	-3	-1	0	-3	-3	-15	-1
1	-2	0	-1	-4	-1	-7	0
-4	0	-1	-2	-3	-3	-24	-1
-1	0	0	-1	-1	-1	-5	-3
-1	0	0	-1	-1	-1	-5	-3
-5	-1	-4	-1	2	-2	10	-3
-5	-1	-4	-1	2	-2	10	-3
-2	1	-2	-1	4	2	25	1
-2	1	-2	-1	4	2	25	1
0	0	-1	-2	0	-1	5	-1
-4	-9	-2	0	-2	-3	-21	-2
-1	1	-2	-1	-2	-5	-20	-1
-1	1	-2	-1	-2	-5	-20	-1
-1	1	-2	-1	-2	-5	-20	-1
1	0	-1	-1	-1	-1	-2	0
1	0	-1	-1	-1	-1	-2	0
1	0	-1	-1	-1	-1	-2	0
1	2	4	0	-6	-3	-34	-1
1	2	4	0	-6	-3	-34	-1
-3	-2	-1	-2	-4	-1	-7	-2
-3	-2	-1	-2	-4	-1	-7	-2
-3	-2	-1	-2	-4	-1	-7	-2
3	3	2	0	-2	-3	-17	-2
0	1	0	-1	-2	-1	-6	0
0	1	0	-1	-2	-1	-6	0
0	1	0	-1	-2	-1	-6	0
-2	-6	-2	-2	-1	-1	2	0
-2	-6	-2	-2	-1	-1	2	0
-2	-1	2	-1	-4	0	-23	-3
-2	-1	2	-1	-4	0	-23	-3
-2	-1	2	-1	-4	0	-23	-3
0	-2	0	1	4	1	40	4
-2	-5	-3	-1	-4	-3	-31	-3
1	-8	0	-1	-5	-5	-25	-1
3	4	-1	0	1	1	18	-1
3	4	-1	0	1	1	18	-1
-1	-2	0	-1	-1	-3	-15	-1
8	15	4	3	2	2	-1	1
-2	-3	0	0	-1	0	2	0
-2	-3	0	0	-1	0	2	0
0	-2	-2	-3	-2	-2	-10	1
0	-2	-2	-3	-2	-2	-10	1
-3	-6	-2	0	-3	-2	-7	-2
-1	5	1	1	-1	-1	7	0
-2	-2	-3	-1	-2	-1	-8	-1
1	2	1	0	-2	-3	-15	-4
1	1	2	0	-3	-2	-13	0
-2	-6	0	1	0	0	-6	0
5	0	0	-1	-3	-3	-9	2
5	0	0	-1	-3	-3	-9	2
2	-5	-1	0	0	0	-4	1
2	-5	-1	0	0	0	-4	1
-3	3	1	-2	-4	-2	-18	-1
-5	-7	-4	-2	-4	-5	-26	-4
14	10	11	1	1	3	-11	7
-12	-5	-4	-1	-7	-9	-21	-7
-4	-2	-3	-1	-1	1	-3	0
-4	1	3	0	-2	-3	-25	1
-1	10	2	0	0	3	-23	1
-20	-7	-12	-6	-4	-5	-5	-10
8	15	1	1	1	6	-25	2
6	19	9	1	1	1	11	-6
7	-2	1	-1	0	-1	7	2
-4	-6	-6	-3	-2	-3	-11	-4
-1	-3	-1	-2	-3	-1	3	-4
-1	-2	2	0	-1	-2	-13	-1
0	2	3	0	-2	1	-12	0
5	0	1	0	-4	-4	-18	-3
-5	-4	-3	-2	-5	-8	-21	-3
5	0	0	0	-4	-1	-20	-1
-1	-4	-5	-5	-4	-5	-16	0
0	4	7	6	4	0	8	-1
-6	-5	-3	1	-3	-5	-14	-10
-5	-3	-4	-7	-3	1	-15	3
-6	-3	1	6	4	0	-3	-11
2	4	1	-6	0	1	-23	-5
2	6	1	0	-4	0	-17	-3
-12	-16	-6	-1	-4	-2	-22	4
2	6	0	-1	-1	1	1	16
-2	3	2	-2	-1	-2	-10	-7
-4	-3	-2	-2	-3	-8	-12	19
5	4	1	-1	-3	-2	-23	-14
6	-2	-2	-1	-2	-1	-8	-2
-2	-4	-2	0	-3	-2	-16	-8
-6	0	-2	-1	-3	0	-16	-2
7	1	3	0	-1	0	-14	4
0	-3	-2	0	-1	0	-11	-4
1	4	0	0	-4	0	-7	-3
5	4	0	-1	-3	0	-13	0
-6	-4	-2	-2	-2	-2	-14	-1
-1	0	0	-1	-3	-2	-5	-1
1	2	2	1	1	0	-8	-1
5	3	0	-1	-3	-2	-18	0
-3	2	1	0	-1	1	-10	-3
0	2	1	-1	0	-1	-4	1
0	-4	-2	-1	0	-1	-15	2
2	1	0	-2	-3	-2	-11	0
-1	-1	-2	-1	4	2	21	2
-1	-1	-1	-2	-2	-5	-15	0
2	2	2	1	-2	-2	-14	1
-2	1	0	-1	-3	-1	-13	1
-2	1	0	-1	-3	-1	-13	1
-1	-1	-1	-2	-3	-3	-19	-2
-1	-1	0	-1	-2	0	-9	-1
-4	-9	-4	-2	-1	0	0	0
6	7	2	1	-1	0	-7	0
6	7	2	1	-1	0	-7	0
-4	-5	-5	-1	-2	-2	-15	-1
1	3	-2	-2	-1	-1	1	-2
-3	-1	-1	-2	-4	-3	-22	-1
7	2	2	1	-4	-3	-18	-3
0	-2	-3	-2	-3	-3	-7	-3
-5	-5	-3	-2	-4	-1	-10	-2
2	-4	-2	0	-1	-2	-2	4
-4	-6	-5	-1	0	-3	-7	-6
2	6	5	1	-1	2	12	2
5	2	2	3	1	0	3	-3
5	2	2	3	1	0	3	-3
-3	-4	-5	-2	0	1	11	4
-3	-4	-5	-2	0	1	11	4
-3	-4	-5	-2	0	1	11	4
-3	-4	-5	-2	0	1	11	4
4	2	-1	-1	-3	-3	-16	1
6	7	3	1	0	-1	-11	2
-7	-6	-5	-1	-1	0	5	-2
0	-4	-3	0	1	0	7	10
0	-4	-3	0	1	0	7	10
6	-4	0	0	2	0	11	6
-5	-3	0	0	2	0	20	-1
-5	-3	0	0	2	0	20	-1
-5	-3	0	0	2	0	20	-1
5	5	0	-1	0	-1	-9	-7
5	5	0	-1	0	-1	-9	-7
3	11	2	-1	-7	-5	-40	-8
-8	-7	-6	-2	0	0	-3	-11
-3	-3	-3	0	1	1	12	28
-10	-9	-5	-2	-3	-4	-13	-18
-10	-9	-5	-2	-3	-4	-13	-18
0	-2	1	1	-3	0	-2	16
2	4	3	-1	-3	-2	-13	-13
2	-3	-3	0	-2	-2	-2	11
2	-3	-3	0	-2	-2	-2	11
3	2	1	-1	2	1	-8	0
3	2	1	-1	2	1	-8	0
0	7	5	0	0	4	-9	-19
0	-1	0	-1	-3	-3	-8	-4
-4	-2	0	1	1	1	-3	-6
-1	-3	1	-2	-2	-2	-19	-6
-3	-4	-3	-1	-1	-4	-8	-12
-3	-4	-3	-1	-1	-4	-8	-12
-1	-1	-1	-2	-4	-6	-27	-6
-1	-1	-1	-2	-4	-6	-27	-6
-3	0	-1	0	-3	-1	-14	-6
0	0	-1	-1	5	1	27	3
-1	-3	-3	-1	-2	2	-15	0
0	0	-1	-3	-6	-3	-21	0
-2	-4	-3	0	-3	-3	1	-5
4	3	1	5	6	1	-13	15
4	3	1	5	6	1	-13	15
-1	-4	-7	-6	-5	-5	-15	-7
4	4	6	0	-1	-1	-14	7
-4	0	1	0	0	1	-2	-4
-4	0	1	0	0	1	-2	-4
-6	-7	-7	-3	-6	0	-24	-7
-5	-3	-3	-3	-1	-1	0	12
-5	-5	-1	-1	-2	1	-17	-6
-3	-4	-4	-3	-3	-6	-18	-8
2	-2	0	-1	-3	-4	-6	-18
2	-2	0	-1	-3	-4	-6	-18
-1	2	-1	-2	-3	0	-10	-14
1	-5	-4	1	-1	-3	-9	9
3	-1	3	0	-2	-5	-11	-3
-4	-7	-2	-1	-1	3	0	2
-4	-7	-2	-1	-1	3	0	2
4	6	3	0	2	0	19	0
0	1	1	-1	1	3	-1	4
-4	3	0	0	-4	0	-21	14
3	-6	-3	-1	-3	-4	0	5
-9	-8	-2	-1	3	1	21	-15
2	14	4	-1	-3	-2	-9	-13
-7	-5	0	-1	-1	0	-12	-4
-8	-4	-2	0	0	0	-8	0
-1	-3	-4	-3	-1	-3	-13	6
5	5	0	-1	0	0	-9	14
0	-2	-3	-1	0	3	4	7
-4	-3	-2	-3	-1	-1	-10	-9
-4	-3	-3	-3	1	-2	9	-19
-5	-12	-2	-2	-4	-4	-16	-2
3	5	1	2	1	0	8	7
0	1	2	2	-1	-1	-15	5
4	3	2	-1	-2	6	-7	12
0	1	1	0	-4	-1	-7	-3
4	4	1	0	1	2	11	6
-2	0	0	-1	0	-3	-7	-2
-3	-2	-3	-2	-2	1	-8	-1
-3	2	0	0	1	1	13	0
-6	-7	-2	-2	0	-2	-8	-3
-2	-2	-3	0	-3	-4	-16	0
1	-3	-2	-1	-2	-3	-12	0
1	-3	-2	-1	-2	-3	-12	0
-1	-2	-2	0	-2	-2	-13	-1
-1	-3	1	-2	-1	-1	-17	-2
-2	-2	-1	-3	-5	-4	-22	-2
0	-6	-4	-2	2	-1	-4	1
-4	2	-2	-2	-3	-1	-15	-3
2	4	2	-1	-2	1	-13	-1
-1	-1	1	-1	-4	-1	-25	0
-4	-6	-3	-1	3	2	29	-2
0	1	-1	1	-4	-4	-11	-1
-2	-1	0	-1	-2	-2	-7	0
0	-1	1	0	-4	-2	-20	0
1	2	-3	-2	5	5	43	-4
-1	0	1	0	-2	-1	-6	2
-3	-1	-1	-2	-2	-2	-14	-3
-1	-4	0	1	-2	-3	-14	-3
1	2	0	0	-2	0	-13	0
5	2	-1	0	3	3	12	15
5	2	-1	0	3	3	12	15
5	0	0	1	1	-1	3	5
3	-1	0	-1	-1	-1	-17	17
12	11	3	1	1	2	7	-12
12	11	3	1	1	2	7	-12
-3	1	-3	-2	-4	-5	-11	-10
-6	2	0	0	-2	-3	-12	-24
-7	-7	-2	-1	-4	-5	-22	-14
1	-3	1	1	1	0	0	1
1	-3	1	1	1	0	0	1
-2	2	-3	-1	-4	-5	-10	-9
-2	2	-3	-1	-4	-5	-10	-9
0	-1	2	0	-1	-2	-1	-4
0	-1	2	0	-1	-2	-1	-4
-2	0	0	-2	0	-3	6	-7
-2	0	0	-2	0	-3	6	-7
-3	0	-1	-1	1	0	-4	-3
-3	0	-1	-1	1	0	-4	-3
2	-1	0	-2	-3	-1	-4	0
2	-1	0	-2	-3	-1	-4	0
3	2	6	9	4	2	10	1
-7	-10	4	-2	-2	-5	-11	-2
10	7	-3	-4	1	5	0	3
-3	-4	-5	-5	-3	2	12	-1
-3	-4	-5	-5	-3	2	12	-1
0	2	-2	0	-2	-2	-9	-2
0	2	-2	0	-2	-2	-9	-2
-1	3	1	2	-1	-1	18	-1
0	-9	-5	-4	-2	-3	-20	-1
-7	-7	-5	-1	-1	-3	2	-10
-6	-12	-8	-3	-3	-5	-14	-2
-2	-2	-3	-1	3	0	35	0
1	7	4	2	5	3	37	34
1	7	4	2	5	3	37	34
2	5	3	1	-1	-2	-12	-10
2	5	3	1	-1	-2	-12	-10
-1	1	1	0	-2	1	-13	-5
-3	-1	0	1	2	4	19	-7
-3	-1	0	1	2	4	19	-7
2	3	-2	-2	-2	1	-6	-5
2	3	-2	-2	-2	1	-6	-5
2	3	-2	-2	-2	1	-6	-5
-3	0	-1	-1	-3	-2	-12	1
15	14	4	1	4	1	12	4
4	-1	2	1	-2	-2	-14	5
4	-1	2	1	-2	-2	-14	5
-8	-4	-3	-2	-3	-3	-9	-1
-8	-4	-3	-2	-3	-3	-9	-1
0	2	0	-1	1	2	15	-1
3	3	2	0	-1	-1	-12	-8
3	3	2	0	-1	-1	-12	-8
3	2	-2	-1	5	1	32	1
-7	-10	-2	-3	-1	-2	-11	-2
2	4	1	-1	-1	0	2	6
-1	-2	-2	0	4	3	29	1
-1	-2	-3	-1	-3	0	-6	2
-1	-2	-3	-1	-3	0	-6	2
-5	-3	0	-1	-3	-4	-10	-4
2	0	-3	-1	3	2	31	1
1	1	1	-1	-2	0	-10	-1
1	1	1	-1	-2	0	-10	-1
-3	1	-1	-1	-3	-3	-21	-1
-3	1	-1	-1	-3	-3	-21	-1
1	-3	0	-2	0	1	-1	1
1	-3	0	-2	0	1	-1	1
-1	-3	-2	1	-1	-1	-6	0
-1	-3	-2	1	-1	-1	-6	0
-5	-6	-4	-2	-2	-2	-13	0
4	-2	1	-1	-2	1	2	3
1	0	0	-2	-1	0	7	0
-4	-5	-1	0	1	-1	1	-1
-4	-5	-1	0	1	-1	1	-1
-1	0	-1	0	-3	-3	-18	-1
2	6	3	1	1	1	6	0
0	1	-1	-1	-1	-1	2	0
0	1	-1	-1	-1	-1	2	0
-1	-2	-1	-1	-4	-4	-17	-1
-1	-2	-1	-1	-4	-4	-17	-1
-2	-3	-3	-2	0	1	5	-2
-2	-3	-3	-2	0	1	5	-2
-2	-3	-3	-2	0	1	5	-2
2	1	1	-1	-1	-1	2	-1
-1	-2	0	-1	-3	-2	-16	-2
2	3	-1	0	3	2	16	-1
-1	1	3	-1	0	1	6	1
-1	-5	-5	-1	0	-1	13	0
-1	-5	-5	-1	0	-1	13	0
-1	3	0	0	2	-2	6	0
-5	-2	-1	-1	1	-1	-5	-1
-5	-2	-1	-1	1	-1	-5	-1
-2	0	-2	1	1	2	5	-6
-1	7	0	-2	-3	-2	-16	-2
-1	7	0	-2	-3	-2	-16	-2
-3	-2	-2	-1	-1	-1	-9	3
-3	-2	-2	-1	-1	-1	-9	3
10	4	4	-1	-5	-2	-23	-3
-1	-1	0	-2	-4	-4	-16	2
4	3	-1	1	-1	0	-1	3
-2	-4	-4	-1	1	0	20	-1
-1	0	4	0	1	2	-3	0
-2	0	0	0	0	-2	4	-1
-3	-3	-4	-4	1	0	20	-4
-1	2	2	1	4	4	10	-11
1	5	0	1	3	1	16	5
2	1	0	-3	0	1	4	1
0	4	6	8	1	-5	-6	0
-4	-6	-4	-4	2	-1	-1	1
8	-6	-9	1	6	4	1	3
-6	-8	0	-1	-1	1	-3	-16
-4	-5	-6	-5	-8	-7	-33	-6
6	-5	-7	-1	0	1	18	-1
0	2	-1	-2	-2	0	1	-3
3	6	2	2	1	3	0	-2
-6	-4	-3	-1	0	1	1	6
2	5	1	2	3	1	12	13
-3	-4	-4	-3	-3	-2	3	6
3	-2	-1	-1	-1	0	2	6
-7	-11	-4	0	3	6	5	-34
0	-8	-6	-2	-2	-4	-8	3
-5	-3	-3	-3	1	0	5	-5
-5	-9	0	-2	-5	-4	-14	27
-2	-12	-4	-2	-5	-7	-22	-1
3	2	-1	-1	-1	-2	-2	-8
2	7	6	-1	-4	-4	-22	-8
16	23	11	3	0	0	-7	8
-11	-5	-2	-2	-2	-3	-5	-6
-6	-2	-1	-1	-1	-1	11	-4
-1	-1	3	2	0	-1	7	-4
-1	0	2	-2	-1	1	-14	-1
1	0	0	-2	-1	-3	-12	-3
0	3	2	0	2	0	16	2
-1	2	-2	-3	-3	-1	3	1
-1	3	2	0	-3	-1	-8	0
-1	-5	-5	-1	-3	-2	-12	0
0	-4	-3	-2	-1	0	-2	-1
-2	-3	-2	-2	1	-2	11	-2
-2	-3	-2	-2	1	-2	11	-2
-3	-4	-1	0	-3	-3	-14	1
-3	-4	-5	-2	1	-1	17	-1
-3	-4	-5	-2	1	-1	17	-1
-2	0	1	0	-2	-1	-12	1
2	3	-2	-2	-1	1	20	2
0	1	-2	-2	-2	-2	-13	-1
-4	-2	-1	0	0	-1	8	-2
-4	-2	-1	0	0	-1	8	-2
-1	-1	-1	-2	-1	0	-14	-1
5	5	0	0	0	0	21	1
-1	-7	-1	0	-3	-2	-14	-3
1	0	-3	-1	1	0	14	-2
-6	-5	-3	-3	-1	-3	-18	-2
4	1	0	0	-2	-3	-15	0
4	2	-1	0	4	1	28	2
-7	-1	1	-1	-2	-3	-15	-3
10	23	6	3	3	3	13	3
1	-4	-2	0	-1	-2	-16	-4
1	-4	-2	0	-1	-2	-16	-4
1	-4	-2	0	-1	-2	-16	-4
-8	-3	-1	-1	-2	-2	-16	-1
-1	-6	-2	-1	2	0	36	13
-5	-8	-1	-1	-3	-3	-24	-8
-5	-8	-1	-1	-3	-3	-24	-8
-7	-9	-4	-2	-2	-2	-15	-4
4	5	3	1	1	0	2	0
4	5	3	1	1	0	2	0
2	-1	1	-1	-3	-1	-11	-7
2	-1	1	-1	-3	-1	-11	-7
-5	-2	-3	-2	-4	-6	-25	-2
2	-1	-3	-2	3	0	41	-2
2	-1	-3	-2	3	0	41	-2
-6	-5	-4	-3	-3	-1	-11	3
5	1	2	-1	-4	-6	-27	-23
-6	-2	3	0	-2	0	-9	-7
-6	-2	3	0	-2	0	-9	-7
-6	-11	-3	-1	-4	-5	-17	-7
-7	-7	-4	-1	-2	-1	2	-2
1	0	2	1	-2	3	-9	5
2	3	4	0	1	3	6	10
-4	1	1	-2	-2	-2	-13	-13
3	-5	-6	-4	-7	-11	-16	4
13	10	6	3	-1	4	-12	16
-4	3	4	-7	-11	-5	-8	-2
-4	3	4	-7	-11	-5	-8	-2
5	0	-8	-4	-4	-5	-7	5
-13	2	4	7	5	7	7	0
-30	-19	-8	-3	2	-1	-17	-15
-1	-2	-3	-7	-6	-5	-5	-4
-8	-5	-3	-4	-5	0	-14	-3
1	4	4	4	-1	2	-3	-1
1	4	4	4	-1	2	-3	-1
3	7	1	1	1	1	-3	-5
-6	1	-3	3	-1	2	-6	-4
9	0	2	-4	-3	1	2	0
-11	1	-8	-3	-4	-2	-1	-2
-11	1	-8	-3	-4	-2	-1	-2
23	4	4	0	-2	-2	-10	3
3	7	-2	-2	-2	-2	-2	-1
3	7	-2	-2	-2	-2	-2	-1
4	7	10	2	-1	-1	-20	11
4	7	10	2	-1	-1	-20	11
4	1	4	1	-2	-4	-16	-7
4	1	4	1	-2	-4	-16	-7
11	3	0	0	0	1	-7	12
-6	1	-1	1	-1	-4	-7	-11
-6	1	-1	1	-1	-4	-7	-11
-7	-9	-5	-3	-3	-5	-23	-19
9	2	2	1	1	-2	-1	16
-4	-4	-2	-2	-2	-2	-7	-7
-4	-2	-2	-1	-1	-2	-4	5
10	3	6	0	2	5	6	7
-8	-4	-8	-3	-2	-3	2	1
14	6	5	0	-1	-2	-15	7
2	2	0	0	-3	-3	-18	-10
7	-2	-3	-1	-1	0	-5	2
-6	-5	-3	0	-2	-2	-14	0
-6	5	3	1	1	3	14	-3
-2	-4	2	1	-1	0	-10	3
8	-1	-3	0	0	3	7	5
8	4	-4	-2	-1	-1	17	2
-8	-3	1	1	-1	-1	-16	-9
-6	-1	-3	-1	-3	-2	-11	-2
-3	-1	1	-1	2	0	-13	0
1	2	2	1	1	-1	-16	2
-4	0	-1	1	-3	2	-9	1
1	7	4	2	0	0	-7	2
-2	1	-2	-1	0	-2	-9	-3
-3	-2	-1	-2	-5	-2	-18	-2
1	1	0	-2	-4	-4	-21	1
3	-5	-3	-1	-1	-6	-13	-1
-2	-1	-2	0	-2	-2	-16	1
1	2	-2	-2	-3	-2	-14	2
-4	2	-2	-1	-1	-1	-13	0
1	-7	-4	0	2	1	26	1
-3	-9	-6	-3	-5	-3	-22	1
-11	-15	-6	-3	-5	-1	-9	-5
-11	-15	-6	-3	-5	-1	-9	-5
-5	1	-1	-2	1	1	2	-2
-5	1	-1	-2	1	1	2	-2
-5	1	-1	-2	1	1	2	-2
8	8	2	0	6	6	29	2
-2	-7	-5	-2	-3	-4	8	-1
-4	-4	-4	-5	-5	-5	-34	-5
0	3	2	0	4	1	38	-2
-13	-10	-4	-3	-7	-6	-45	-8
5	9	7	5	12	8	50	2
4	1	1	0	-5	-4	-15	1
-1	-10	-7	-5	-4	-4	-22	-4
-8	6	9	0	1	2	-7	-6
-3	-15	-18	-3	1	0	11	-4
-1	-4	0	-2	-1	1	-15	-6
-4	8	11	-2	-7	-4	-24	1
-4	-4	0	-1	-5	-5	-34	-10
-5	-1	-3	-6	-3	0	-11	-11
7	4	4	3	5	9	10	31
0	0	2	3	4	1	1	-9
1	1	3	0	-6	-4	-14	-5
-5	1	0	-1	0	-3	-5	-13
7	2	-1	0	0	-2	6	-3
-3	5	4	1	2	4	14	-6
-3	5	4	1	2	4	14	-6
16	-5	1	0	0	-3	2	3
-3	-8	-7	-1	1	-1	1	-6
-5	-1	-5	-3	-3	-2	-11	0
-5	-1	-5	-3	-3	-2	-11	0
0	7	-2	-1	2	3	21	1
-1	2	2	0	-2	2	-12	-1
11	2	1	0	-1	0	7	25
11	2	1	0	-1	0	7	25
-2	-7	-1	1	-3	-4	-14	-6
-2	-7	-1	1	-3	-4	-14	-6
-17	-5	-4	-3	-2	-3	-10	-8
-17	-5	-4	-3	-2	-3	-10	-8
-6	-1	-3	-2	-5	-6	-8	-5
-9	-3	-1	-1	-4	-1	-16	-1
-9	-3	-1	-1	-4	-1	-16	-1
1	-2	-1	1	-2	0	-12	4
2	2	3	-1	0	1	1	-4
-3	-5	-5	-1	-3	-1	-7	0
0	-4	-2	-3	-3	0	-6	-5
0	-4	-2	-3	-3	0	-6	-5
3	7	5	2	-2	-6	-11	-5
1	2	1	-2	1	-1	0	-7
-1	-2	1	1	-2	-3	-13	0
-1	-2	1	1	-2	-3	-13	0
-3	1	-3	-2	4	3	31	4
9	3	4	1	-2	-5	-11	-3
9	3	4	1	-2	-5	-11	-3
0	3	4	-2	-1	-2	-16	2
-1	-1	-4	-3	-2	1	-3	-2
-2	-4	-4	0	-2	-4	-14	-2
-2	-4	-4	0	-2	-4	-14	-2
-3	-3	0	0	0	0	-7	0
-4	1	0	0	0	-1	-8	-3
2	-2	1	-2	-2	-3	-13	-3
-1	-3	0	-1	-2	-3	-7	1
0	2	1	1	-1	-2	-7	1
0	2	1	1	-1	-2	-7	1
0	2	1	1	-1	-2	-7	1
0	2	0	-1	-1	-2	-12	-1
2	0	-2	0	4	5	32	2
2	0	-2	0	4	5	32	2
-2	-3	3	-1	-2	-1	-19	-3
-2	-3	3	-1	-2	-1	-19	-3
7	12	3	0	-4	-1	-23	1
7	12	3	0	-4	-1	-23	1
-3	-14	-10	-3	3	-1	33	-3
0	1	-2	-3	-4	-2	-22	0
0	1	-2	-3	-4	-2	-22	0
0	1	-2	-3	-4	-2	-22	0
-7	-5	-6	-4	5	3	40	-1
11	7	6	2	0	1	-8	2
11	7	6	2	0	1	-8	2
11	7	6	2	0	1	-8	2
11	7	6	2	0	1	-8	2
11	7	6	2	0	1	-8	2
-19	-8	-4	-2	-1	-3	-16	-6
-19	-8	-4	-2	-1	-3	-16	-6
2	2	-4	-5	-6	-5	-28	-2
2	3	2	1	2	-2	-2	-1
-1	1	2	-2	1	4	5	7
-1	1	2	-2	1	4	5	7
1	1	3	5	1	3	-4	-6
0	-1	2	-1	0	3	3	23
3	0	-3	-2	-1	0	-11	4
3	0	-3	-2	-1	0	-11	4
2	3	5	2	-2	0	-27	-5
1	3	4	-1	-1	-1	-8	-1
-1	3	0	2	-1	-1	-15	-6
0	0	-2	0	-4	-3	-19	-1
0	0	-2	0	-4	-3	-19	-1
-5	2	2	0	-6	-6	-37	-7
-5	-2	-2	-3	-2	0	-13	0
-5	-2	-2	-3	-2	0	-13	0
1	-2	1	-4	-5	0	-15	4
-1	-1	-2	2	-2	-8	-17	-6
-3	-2	-3	-2	0	2	11	-2
-5	-2	-2	-3	-5	-6	-21	-8
1	1	-1	4	1	2	-2	-5
1	1	-1	4	1	2	-2	-5
0	-1	2	-1	-1	-10	-1	-13
0	-1	2	-1	-1	-10	-1	-13
5	-1	-1	0	1	3	8	8
1	-1	-3	-2	1	-3	16	5
2	6	2	1	0	-7	-20	-3
0	4	3	1	-4	-3	-26	1
-5	-8	-8	-7	-2	0	-14	-8
2	-2	0	1	-1	-3	6	30
-4	-1	-3	-1	-8	-11	-19	-14
-3	-5	-1	-3	-2	4	-8	-2
-3	-1	-2	-3	-5	-9	-21	11
-4	-8	-4	-2	1	1	0	15
-1	1	1	-1	-3	0	-6	-2
-4	-9	-8	-2	-4	0	-3	1
2	20	1	0	0	0	0	-29
-1	-1	-2	1	-2	2	0	-2
-4	-4	0	0	-1	2	-3	3
-6	-1	0	-1	-3	-1	-14	-8
2	3	2	0	1	0	1	2
1	-4	-5	0	1	0	-1	-22
-4	-5	0	0	-2	-4	-6	0
4	4	2	0	1	2	4	12
0	0	2	1	-1	-4	-7	8
2	7	2	-2	-1	0	-1	3
-3	-3	-1	-2	-5	-5	-20	-4
4	2	-2	0	-1	-2	-7	6
-1	-5	0	-1	-1	-2	-2	2
1	2	3	-1	-1	0	-8	-1
-1	0	0	-1	-6	-5	-27	0
0	4	1	0	-5	-4	-28	-1
-1	-4	-4	-1	0	-3	-3	-4
4	6	1	1	-1	2	-3	1
-2	3	-1	-2	-2	0	-14	-3
-3	-1	-1	-1	3	0	15	-3
3	2	2	0	0	-1	-7	0
1	0	-2	-3	-3	-3	-2	2
-1	-6	-4	0	2	2	20	2
1	4	1	-2	-6	-3	-35	-1
0	1	0	0	-1	-1	-5	-1
0	-6	-1	-2	-1	-1	4	-1
-12	-8	-3	-1	-3	-2	-14	13
-1	3	-4	0	2	1	21	-4
3	-4	-2	0	1	0	18	53
-9	-4	0	-1	-3	-4	-28	-25
4	8	2	0	1	-1	2	-13
5	-5	3	0	-1	-2	-15	-3
-9	2	-1	-2	-4	-1	-14	-7
-2	2	3	-1	-5	-4	-17	-13
-8	-10	-7	-3	0	1	21	-4
-8	-10	-7	-3	0	1	21	-4
6	7	4	1	-2	-1	-17	-1
6	7	4	1	-2	-1	-17	-1
7	7	2	0	2	1	25	5
7	7	2	0	2	1	25	5
1	1	-2	-1	-2	-3	-14	-1
1	1	-2	-1	-2	-3	-14	-1
-2	-3	-1	-3	-4	-5	-24	-7
0	-2	-2	0	0	0	3	-2
0	4	3	0	-5	-7	-29	-2
0	4	3	0	-5	-7	-29	-2
-1	-5	2	3	2	5	1	1
-1	-5	2	3	2	5	1	1
0	2	-1	-1	-3	-2	-3	-9
0	2	-1	-1	-3	-2	-3	-9
2	2	6	-3	-4	-1	-2	5
2	2	6	-3	-4	-1	-2	5
-4	3	7	8	7	13	-15	-3
1	8	10	8	8	11	19	7
-1	-2	-8	-4	-6	-6	-9	-8
-1	-2	-8	-4	-6	-6	-9	-8
3	0	-4	-6	-10	-15	-3	14
3	0	-4	-6	-10	-15	-3	14
-4	-7	-10	-3	1	0	-7	2
-4	-7	-10	-3	1	0	-7	2
5	-3	-7	-5	-3	-8	-17	-3
5	-3	-7	-5	-3	-8	-17	-3
-4	-5	-5	-1	3	0	20	3
-4	-5	-5	-1	3	0	20	3
-4	-5	-5	-1	3	0	20	3
1	-1	-4	-2	-1	-4	27	4
-2	1	-2	-3	-2	-3	7	-4
-2	1	-2	-3	-2	-3	7	-4
0	0	3	1	-1	6	5	-2
0	0	3	1	-1	6	5	-2
0	2	2	0	-2	1	-8	-5
0	2	2	0	-2	1	-8	-5
0	-4	-3	-1	1	-2	3	-5
0	-4	-3	-1	1	-2	3	-5
-3	-2	0	-1	0	-1	1	-7
-3	-1	1	-2	2	4	-11	14
13	18	6	2	3	-1	8	7
0	3	-2	-1	1	1	1	-15
0	4	0	-1	-2	-3	-6	-6
0	4	0	-1	-2	-3	-6	-6
-8	-7	-3	-1	0	-1	-1	-6
7	5	1	1	0	1	-6	1
-5	-6	-3	-1	-2	-2	8	2
2	-7	1	0	-2	0	3	1
2	-7	1	0	-2	0	3	1
0	5	1	-2	-3	-1	-5	3
7	5	2	-1	0	-1	10	-1
4	5	1	1	0	1	8	-3
-6	-10	-4	-2	-2	-3	-9	-4
-6	-10	-4	-2	-2	-3	-9	-4
1	1	2	0	-1	-3	-7	-3
-1	-1	0	0	-2	0	0	-1
-2	-3	-3	-2	-1	0	5	1
-2	-3	-3	-2	-1	0	5	1
-3	-1	0	-2	0	1	-3	-1
-5	-2	-1	-2	-1	-5	-10	-4
-5	-2	-1	-2	-1	-5	-10	-4
-1	-3	-4	0	-1	2	12	1
-1	-3	-4	0	-1	2	12	1
5	-1	-1	0	0	-2	-1	1
2	5	1	-1	1	3	9	0
-4	-3	-3	-1	0	-2	-2	2
-3	0	0	0	-1	-2	8	1
-2	-1	-3	-1	-1	0	-3	-1
-2	-1	-3	-1	-1	0	-3	-1
-4	-2	-2	-1	0	3	1	-2
-4	-2	-2	-1	0	3	1	-2
-4	-2	-2	-1	0	3	1	-2
-1	0	0	0	3	1	14	-2
-1	0	0	0	3	1	14	-2
1	-1	-1	1	1	1	12	0
-3	-1	1	0	-1	-1	-11	2
-3	-2	-4	-2	-2	-3	-4	4
13	7	2	1	-1	0	-9	6
-5	0	-1	-1	0	3	11	5
-2	-9	-2	0	3	2	29	2
-4	-2	-3	-2	-4	-5	-17	-18
1	-1	0	1	8	5	44	1
-2	-4	-2	-4	-5	-8	-27	-17
-2	-2	1	2	2	4	14	1
-3	-2	-3	-2	-1	1	-8	5
4	-5	-12	-3	-5	-1	-4	6
0	-2	0	-1	3	10	6	6
-4	-5	-6	-6	-6	-9	-14	-8
-3	3	6	4	3	0	-11	-9
0	-1	-5	-1	-2	-7	-8	-4
4	10	14	6	3	6	12	16
-3	-5	-10	-5	-7	-10	-7	-8
0	-2	-4	-5	-3	-6	7	-3
-2	-1	-2	-1	-1	-2	-12	-3
2	0	-5	-5	1	2	-3	2
2	-1	-1	-1	-1	-1	5	1
-2	2	2	-1	-2	-1	-16	-9
-5	-3	1	1	-1	0	-6	-9
7	10	3	-1	-2	-5	-5	17
5	8	1	-2	-1	-2	7	2
-4	6	1	-1	-4	-7	-11	2
-7	-8	-6	-4	-4	1	-1	13
2	-3	-2	-1	-3	-4	-2	0
2	-2	1	-1	1	8	0	5
-5	-1	1	-1	-5	-10	-37	-42
13	16	3	1	5	6	10	8
7	4	1	0	0	2	8	19
-8	-10	-3	-2	-3	-5	-10	7
4	0	-2	0	3	5	11	16
3	3	1	0	0	-1	7	11
-4	-5	-4	-1	0	2	14	3
-2	3	3	0	-1	0	-15	-6
0	-3	-2	-4	-3	-2	-28	1
1	4	6	3	-1	-1	-18	-1
0	0	-2	0	2	-1	8	4
-5	0	-3	-3	-4	-2	-2	-4
2	3	2	4	-1	2	-2	1
-2	-2	-1	1	0	-3	7	-4
1	-4	-2	-1	-1	-1	-7	1
1	3	1	0	-2	-3	-14	2
-1	-2	0	1	-4	0	-22	-1
-3	-3	-3	-3	-3	-2	-5	-1
0	0	0	1	4	2	32	3
-1	-3	-1	-2	0	0	-7	1
0	-1	-1	0	-2	-4	-16	-1
0	-5	-2	-3	-2	-5	-10	-2
0	-5	-2	-3	-2	-5	-10	-2
-1	0	-3	-1	-4	-2	-11	-4
-1	-1	1	-1	-3	-2	-13	0
-4	0	-1	-2	-1	-1	-1	0
-1	-1	-2	-1	-3	0	-18	1
-1	1	0	0	0	-2	-8	-1
3	-3	-5	-3	4	3	29	2
0	1	3	0	-2	1	-17	0
-2	-3	-1	-2	-1	-1	-15	-3
-1	1	-1	0	3	1	34	0
7	12	4	2	-1	1	-10	-1
-2	-3	-5	-2	-2	-3	-8	0
-2	-3	-5	-2	-2	-3	-8	0
-1	-7	-1	-1	-7	-2	-8	0
-1	-7	-1	-1	-7	-2	-8	0
-6	-3	-2	-3	-5	-3	-21	-1
6	3	0	0	-1	-1	-16	0
8	4	-1	0	0	-1	-1	0
0	-1	3	1	-2	-2	-12	-1
0	-1	3	1	-2	-2	-12	-1
-6	-5	-1	1	3	3	13	9
-6	-5	-1	1	3	3	13	9
-7	-8	-4	-2	-1	0	-4	-3
-7	-8	-4	-2	-1	0	-4	-3
-7	-8	-4	-2	-1	0	-4	-3
-7	-8	-4	-2	-1	0	-4	-3
-7	-8	-4	-2	-1	0	-4	-3
21	10	8	3	0	-1	-12	3
-3	-3	-3	0	5	1	32	-3
-7	-3	1	-2	-6	-6	-26	-2
0	-2	-1	-1	13	1	-6	-1
0	-2	-1	-1	13	1	-6	-1
-1	-5	-5	-6	-8	-7	-11	-2
0	3	5	1	4	2	15	0
0	3	5	1	4	2	15	0
0	-4	-6	-4	-8	-13	-28	-2
-11	-8	-1	0	-4	0	-2	-9
-6	-5	-6	-1	-1	-1	-13	-3
-7	1	-1	-1	4	4	-7	-2
-7	1	-1	-1	4	4	-7	-2
26	-4	-1	12	11	-8	2	8
-24	-16	1	-3	-2	-1	-21	-10
-24	-16	1	-3	-2	-1	-21	-10
-55	-17	-5	-2	-6	0	-19	-27
23	14	8	2	-1	-2	-16	3
-3	-24	-20	-8	-8	-7	-13	-7
-3	-24	-20	-8	-8	-7	-13	-7
7	-8	-17	-4	-2	-5	3	1
7	-8	-17	-4	-2	-5	3	1
3	10	1	-2	1	3	18	2
3	1	3	0	-1	1	-8	5
1	9	1	-2	-2	-1	-6	2
-3	-8	-4	-2	1	2	15	4
3	3	2	2	-3	-5	-15	-16
-4	-2	-3	-1	-2	1	-15	7
-4	-2	-3	-1	-2	1	-15	7
-6	-1	-4	-2	-5	-3	-10	-3
3	1	-1	-2	1	0	10	4
-2	2	0	-1	-1	0	-12	-10
4	3	2	-1	-1	-2	-9	5
-10	-9	-6	-5	-5	-8	-22	2
3	3	-2	-1	-4	-7	-18	-20
4	0	-1	-1	-1	-4	-10	-10
-6	-5	-4	-2	-2	-2	-6	6
-6	-5	-4	-2	-2	-2	-6	6
23	-1	6	3	-2	-2	-6	35
-8	-8	0	0	0	-1	22	-12
6	2	0	1	-1	0	-17	-2
6	2	0	1	-1	0	-17	-2
-1	-3	-1	-2	-4	0	-22	-6
-10	-9	-5	-4	-4	-6	-15	1
-17	-10	-7	-1	0	0	-16	-24
-17	-10	-7	-1	0	0	-16	-24
-4	4	-2	-2	-5	2	-11	10
-4	4	-2	-2	-5	2	-11	10
-11	-3	-3	-1	-4	-1	-12	-1
-5	1	-3	-1	-4	-2	-19	-3
-1	2	2	0	-2	-1	-14	-5
-1	-6	-2	-1	1	3	-3	4
11	3	2	0	-3	-3	-11	13
1	2	1	2	-1	0	-5	-1
2	8	4	1	-3	-2	-9	-3
0	2	0	-2	-3	-1	-8	2
-1	-2	0	-2	-2	-3	-18	-1
-1	-4	0	0	3	4	-2	4
3	2	0	-1	6	2	23	-1
-2	0	-4	-1	-4	-5	-15	-1
-2	2	0	0	-2	-2	-13	1
1	-1	0	0	-2	-1	-13	0
2	-4	2	2	0	-1	-21	0
-7	-1	-2	-1	-3	-4	-15	-3
-1	-5	-1	-2	-5	-2	-10	-2
-2	0	0	-1	-2	-1	-8	-1
-4	-3	-3	-2	-2	-2	-8	-3
3	-1	6	0	-1	-5	-20	-2
8	4	0	0	-1	4	-8	8
0	-2	-3	0	0	-4	2	23
3	3	6	4	-1	-1	-16	-3
1	-5	-6	-4	-4	-2	-3	14
-5	-2	2	0	-2	-2	-15	-17
1	2	-8	-9	-5	1	-11	-8
2	10	16	7	7	5	-5	-1
4	7	6	-1	-2	-7	10	3
-4	5	10	2	-1	-6	-21	-6
-3	-2	1	0	0	-5	-21	-11
1	1	-5	-2	3	6	16	-18
-2	1	-7	-7	-3	-2	28	-8
3	8	10	9	-1	-18	-25	7
2	7	9	3	1	13	0	9
1	-3	-6	-2	-1	-10	-10	-2
-4	-1	-9	-10	-2	0	-3	1
2	1	2	6	0	-5	-11	12
-9	-5	-2	1	-1	4	-16	-6
2	4	-2	-4	4	-8	20	-3
0	-3	-2	-1	-3	0	-12	4
-8	-9	-2	-1	-4	-7	-16	-5
-6	2	4	-1	-1	3	-11	-1
3	0	0	-1	1	4	-2	0
-6	-6	-5	-3	-5	-3	-15	-32
1	1	-2	-1	-3	-1	-8	6
7	-1	-2	-1	0	-2	5	11
8	3	0	0	1	3	0	37
1	5	3	0	-1	-2	-21	-9
-11	-7	-4	-3	-3	-3	-17	-9
21	22	10	3	1	6	-5	46
-9	-2	0	0	-1	-1	-8	-28
-10	-1	-3	-2	-4	-3	-27	-27
-5	-2	1	1	-1	0	-7	-9
-2	-13	-4	-2	2	-1	14	-5
3	1	0	1	-2	-3	-5	-8
1	2	1	-2	-3	-2	-8	0
-3	-1	-3	-1	-3	-3	-7	-3
-3	-1	-3	-1	-3	-3	-7	-3
-7	-3	-3	-2	5	3	8	-3
2	-4	-3	0	-1	0	-13	0
1	-2	0	-2	-3	-2	-16	-1
-2	0	-1	-1	-3	-3	-16	-3
1	2	2	0	-1	-2	-7	-3
-5	-3	-3	-1	-2	0	-18	-1
0	-2	1	2	-2	-4	-21	-1
-2	1	2	1	0	0	-1	0
2	1	-1	-2	-3	0	-14	4
3	5	-2	-2	-2	1	-7	1
0	-4	-1	0	-2	-1	-9	-2
-9	-4	-1	-1	-1	-4	-18	-5
1	-2	1	0	-4	-4	-24	1
-1	2	0	-1	-2	1	1	3
-1	1	-1	-1	-2	0	-13	-1
2	-9	-7	-3	-2	-4	1	-5
-18	-8	-7	0	1	-2	9	-5
-2	1	3	1	-4	-6	-34	-20
-4	-11	-6	-3	-4	-6	-18	-14
-20	-5	-1	-2	-3	-6	-24	-24
-4	-4	-5	-2	-3	1	-18	6
-7	-7	-3	0	2	5	-2	1
-6	-3	-1	-1	-2	-1	-13	2
7	7	1	-3	-1	-2	-7	10
4	12	3	0	1	3	-6	9
0	5	2	-4	-5	-2	-20	2
14	-2	-5	-6	-5	-8	-18	0
6	-1	2	3	-4	-3	-12	-3
-1	1	3	-1	-3	0	5	8
-6	-7	-7	-3	-3	-5	-2	-7
2	-1	-3	-8	-2	-10	-18	9
-4	9	11	14	7	9	4	-8
-15	-4	-7	-6	-5	0	-15	-28
-15	-4	-7	-6	-5	0	-15	-28
-1	-8	-15	-5	1	-4	-17	-17
2	-6	-2	-4	-4	8	-16	13
-5	-5	11	9	3	6	1	-24
-5	-5	11	9	3	6	1	-24
-5	-5	11	9	3	6	1	-24
7	3	2	5	2	16	-1	38
3	-5	-9	-5	-7	-12	-36	0
0	0	-2	1	8	-6	27	-2
0	0	-2	1	8	-6	27	-2
-7	-3	-4	-4	-2	-5	-1	-1
2	5	5	2	0	21	-9	22
18	9	3	2	3	2	0	17
18	9	3	2	3	2	0	17
-5	-4	-5	-1	2	3	10	33
0	-2	4	-3	-6	-14	-34	-7
0	-2	4	-3	-6	-14	-34	-7
8	9	1	-2	-5	-5	-8	2
-1	-9	-1	0	1	0	-5	-9
-1	-9	-1	0	1	0	-5	-9
-5	-5	-5	-4	-2	3	-6	-4
-5	-5	-5	-4	-2	3	-6	-4
4	-4	-3	-2	-2	-1	14	-3
5	-10	0	-1	-3	-7	-17	2
1	-2	10	5	3	5	-4	11
3	-4	-1	-1	0	1	3	13
-9	-5	-2	-1	-2	-1	-19	-11
4	2	-2	0	1	-2	-4	0
4	2	-2	0	1	-2	-4	0
16	23	3	-3	0	2	-7	-3
-15	12	1	1	0	-1	2	-1
-8	7	7	3	-3	-2	-2	-3
8	2	-2	1	-3	-1	-4	18
-5	-5	-6	-4	-4	-1	-13	-5
-5	-5	-6	-4	-4	-1	-13	-5
-5	-4	-4	-4	-2	-2	-25	-12
-7	-12	-1	-2	1	6	14	-1
-7	-12	-1	-2	1	6	14	-1
-3	-6	-4	-4	-2	-3	-9	-6
3	1	-5	-7	-1	-6	5	7
1	-7	-10	-7	-7	-21	-17	-4
1	-2	2	9	-3	-4	17	-7
1	-2	2	9	-3	-4	17	-7
0	4	-2	-12	-8	-4	-16	-14
0	4	-2	-12	-8	-4	-16	-14
8	31	39	-3	7	7	-12	16
8	20	6	23	13	8	15	1
8	20	6	23	13	8	15	1
-12	-25	10	0	3	18	-10	3
-16	-43	-20	-11	-11	-21	-37	-29
5	-10	-80	-10	1	-16	-15	25
-24	-7	-20	-6	-11	-17	-26	-13
-24	-7	-20	-6	-11	-17	-26	-13
2	13	-2	2	3	10	35	9
-1	-3	-10	0	-4	0	13	24
-1	-3	-10	0	-4	0	13	24
6	-1	-16	-9	-6	5	21	20
16	24	-5	-1	0	-3	-4	-12
16	24	-5	-1	0	-3	-4	-12
-10	-14	-12	-3	0	-17	10	-15
-10	-14	-12	-3	0	-17	10	-15
-7	-12	-5	-4	-3	6	-9	-15
-7	-12	-5	-4	-3	6	-9	-15
-6	-8	-3	-7	-9	3	-10	13
-6	-8	-3	-7	-9	3	-10	13
2	6	-2	0	6	10	11	13
2	6	-2	0	6	10	11	13
-3	-1	-1	-2	1	-1	-15	-3
-3	-1	-1	-2	1	-1	-15	-3
6	-2	-2	0	-3	-2	-16	3
-1	-2	-5	-5	7	10	5	-40
-1	-2	-5	-5	7	10	5	-40
6	7	-2	-1	1	-2	-11	1
6	7	-2	-1	1	-2	-11	1
2	1	-2	-2	-2	-2	1	3
-1	4	2	1	2	2	5	2
-1	4	2	1	2	2	5	2
11	8	11	5	0	-4	-9	8
-1	-2	4	-1	-9	-5	-11	5
4	-2	-2	-3	-1	0	18	1
-3	-6	-1	-1	-1	-6	-6	29
-4	6	-2	2	2	1	31	13
-3	-2	-5	-3	1	0	-3	-9
-3	-2	-5	-3	1	0	-3	-9
4	4	4	4	9	1	31	-15
-3	0	-3	-2	-2	1	-11	-5
0	-3	0	2	-3	-2	-3	13
2	-8	-6	-7	-6	-13	8	19
0	-3	-3	2	1	-1	-15	-10
10	-4	-7	-2	-1	18	-5	30
0	-2	2	2	3	-3	-2	-13
-1	3	8	1	9	18	21	1
-14	-3	-3	1	1	-3	-16	-20
-2	-30	-77	-21	-8	-17	-6	-14
-2	-30	-77	-21	-8	-17	-6	-14
-3	-13	-13	-1	1	-1	17	-27
-10	9	9	-2	-4	7	-6	2
1	15	14	4	-5	2	5	17
0	-8	0	-1	-6	-9	1	54
13	7	8	9	5	19	16	-14
-14	-1	3	0	-4	-16	-1	-32
1	-16	3	2	9	10	41	15
-5	-3	-3	-4	-4	1	-4	-2
-7	4	4	2	3	0	-5	-5
13	-3	-3	-3	3	0	37	0
1	2	0	-2	0	2	-13	-41
-3	4	7	2	-1	-7	-13	6
0	2	0	1	-2	-9	-1	-2
6	5	-3	-2	4	12	2	23
4	10	2	0	-3	-6	0	4
-4	-5	-3	1	-1	2	-7	1
5	2	2	-2	2	5	5	8
-5	0	5	-1	-1	-4	-1	-1
0	-7	-4	-3	-9	-13	-27	-2
0	-1	-2	1	4	8	1	7
2	3	0	-2	-3	2	12	-8
-3	-4	-3	-1	-1	5	5	0
1	1	0	-1	1	3	20	0
-1	-3	-3	0	-4	-4	-19	-10
-3	-2	-1	0	-4	-8	10	-12
11	4	2	0	0	-1	19	-4
-8	-4	-1	0	0	1	-8	-3
-8	-10	-9	-3	-2	-1	-6	-4
13	14	4	1	-1	-5	0	5
13	14	4	1	-1	-5	0	5
-5	-11	-4	-3	-2	-3	1	-7
-5	-11	-4	-3	-2	-3	1	-7
2	6	2	0	-2	-3	-12	14
5	7	0	-2	0	-1	4	13
5	7	0	-2	0	-1	4	13
-5	-9	-3	-2	-1	-8	-18	-4
-5	-9	-3	-2	-1	-8	-18	-4
-5	-9	-3	-2	-1	-8	-18	-4
-1	-4	-5	0	6	7	54	-7
-1	-4	-5	0	6	7	54	-7
-7	4	2	1	0	0	4	-7
0	1	4	1	-3	-2	-20	-5
1	1	-1	-5	-3	2	4	3
-4	2	1	0	-1	1	-1	-1
-6	6	3	3	-2	1	-10	-4
2	-3	-1	0	2	4	12	0
2	-3	-1	0	2	4	12	0
-5	-2	2	-2	-4	-6	-9	-5
3	-1	1	-1	2	1	13	5
-3	-1	-4	-3	-4	-3	-8	1
8	3	3	0	1	4	25	49
-8	-7	-5	-4	1	3	-3	-10
-3	-4	4	0	-1	-5	10	-3
-8	5	2	-1	8	11	-9	-11
19	17	3	-3	-3	7	-14	4
-9	-12	-6	-5	-4	4	-10	-9
-9	-12	-6	-5	-4	4	-10	-9
-7	-3	-19	-17	-7	-9	-20	-13
-16	-3	3	12	-5	-27	-35	-31
8	-6	-2	-5	-6	13	2	-9
8	-6	-2	-5	-6	13	2	-9
7	1	-2	1	0	-4	-23	8
7	1	-2	1	0	-4	-23	8
12	5	5	4	2	4	-15	27
-4	-6	4	3	5	6	-12	-7
1	0	5	1	1	-4	-15	-30
1	0	5	1	1	-4	-15	-30
-1	0	-2	-4	-6	-15	11	-7
2	0	1	2	0	5	9	-6
-6	0	0	0	0	5	-7	-3
-6	0	0	0	0	5	-7	-3
2	2	2	0	0	6	22	6
7	2	1	0	0	7	-8	-3
7	2	1	0	0	7	-8	-3
0	-9	-1	0	-2	-3	-10	4
0	-9	-1	0	-2	-3	-10	4
-1	-6	-5	-2	-2	-3	23	7
1	4	0	0	-3	-1	-9	14
-7	4	2	-2	-3	-4	-15	-15
-7	4	2	-2	-3	-4	-15	-15
-6	3	0	-3	-3	-5	-15	1
10	15	2	1	-2	-2	1	7
-1	0	1	-1	-3	-3	-12	6
-1	0	1	-1	-3	-3	-12	6
-3	-1	-1	-2	-2	-2	-13	-4
-5	-6	-1	0	0	2	-1	-4
-5	-6	-1	0	0	2	-1	-4
-4	1	1	-2	-5	-2	-17	6
-1	2	4	0	0	1	7	4
-8	1	1	-1	-4	-4	-10	-2
-1	-6	-3	-1	0	-7	-8	-7
-3	4	-1	-2	-4	-2	-2	-1
-3	4	-1	-2	-4	-2	-2	-1
-3	4	-1	-2	-4	-2	-2	-1
-1	3	0	1	0	3	1	6
0	1	1	2	5	2	37	-4
0	1	1	2	5	2	37	-4
1	-4	-3	-1	-4	-2	-19	-3
1	-4	-3	-1	-4	-2	-19	-3
-3	-2	-1	0	-1	-3	-23	-8
9	8	5	1	-4	-3	-16	5
-1	3	2	1	1	1	-5	-1
-1	-1	-2	-3	-4	-3	-15	-2
-1	-1	-2	-3	-4	-3	-15	-2
-3	-5	-1	0	-2	-3	-10	2
-3	-5	-1	0	-2	-3	-10	2
-1	-2	-4	0	-5	-5	-14	-7
-1	-2	-4	0	-5	-5	-14	-7
2	-1	1	1	4	-2	11	2
4	2	4	1	2	7	10	6
-6	-7	-4	-4	-2	-2	-11	-4
0	2	3	-1	0	3	-3	3
-2	0	0	-2	-1	1	-13	0
-5	-5	-5	-2	-2	-4	-10	-5
1	-2	0	1	0	-3	8	11
1	-1	-4	-4	3	7	7	2
5	1	6	0	-3	-4	-6	-1
-1	-1	-1	-3	2	5	6	2
3	-1	-13	1	-2	-10	-12	3
-3	-20	5	1	1	1	0	-3
-12	-16	-19	-7	-3	1	7	-5
6	-18	-22	-12	-4	-2	-14	13
-6	-5	0	-1	-4	-3	-10	-6
1	1	6	0	-1	3	-5	-2
0	-4	-7	-3	-3	9	-24	-9
-3	-4	-7	-8	-13	-20	-14	15
-7	3	4	-1	-1	0	5	-7
-6	10	6	-3	-4	-1	-4	7
-7	-10	-1	-2	-6	-17	-28	-8
5	2	4	0	-1	1	-13	29
-2	-4	-6	-1	3	5	23	-14
7	3	4	1	1	0	1	39
7	11	1	1	1	-2	5	-11
-2	3	2	-2	0	2	10	-19
3	-5	-4	0	-3	-2	-17	0
0	2	-3	-1	0	0	-14	9
0	-4	-1	1	-2	0	-10	-14
3	4	-1	1	4	4	23	4
-5	-6	-3	0	-3	0	-23	-8
-5	-5	1	-1	-1	-1	-23	-8
3	2	3	1	-2	-3	-8	8
-2	4	2	0	-2	-3	-1	3
0	3	1	-2	-1	3	3	4
-2	-1	-2	-3	-3	0	-10	0
1	-5	-4	0	0	0	-2	0
-1	-3	-2	-1	-4	-7	-20	-4
1	-1	-1	0	-3	-4	-13	-5
-4	-2	-1	-2	0	-2	-7	-3
3	7	-2	0	4	1	18	-6
0	-2	0	-1	3	-2	5	-8
-6	-6	-6	-1	-3	-3	-24	-1
6	-4	-2	-1	-4	-3	-21	-1
-9	-7	-3	-2	-2	0	-10	9
-3	5	5	-2	-3	0	-18	7
3	1	-3	-2	-4	0	-21	11
-10	-9	-2	-2	-4	-5	-26	3
5	7	2	1	-3	-8	-36	-3
5	7	2	1	-3	-8	-36	-3
-3	0	-4	-3	-4	-5	-14	3
0	3	-2	-2	2	1	23	-12
0	3	-2	-2	2	1	23	-12
-7	-6	4	0	-3	-4	-18	9
-7	-6	4	0	-3	-4	-18	9
-2	-5	-3	-3	-5	0	-21	-7
11	7	3	0	-2	-3	-1	-13
1	7	-3	-2	-5	-3	-24	-7
-8	5	3	-1	-4	-5	-19	-11
1	0	1	1	0	0	-7	8
-14	-11	-5	-2	2	0	23	0
6	-1	1	0	0	-1	-8	2
6	-1	1	0	0	-1	-8	2
6	-1	1	0	0	-1	-8	2
3	-1	-1	1	3	3	3	5
-5	-3	-2	-1	4	2	21	-6
3	5	8	2	-3	-8	-25	4
-2	-2	2	6	9	6	-5	-5
1	2	-4	-10	-8	-4	-18	8
-1	1	0	0	-5	-3	-26	-2
-1	3	6	3	1	-2	-26	-5
2	0	4	0	-2	4	2	4
-4	-2	-5	-3	-2	-3	-23	-2
1	-1	-2	-1	4	5	-21	-3
-2	1	-1	-6	-5	-6	-12	-11
2	-5	-12	-5	-2	-3	-11	3
2	-5	-12	-5	-2	-3	-11	3
1	7	1	0	0	-6	-24	-9
-7	-9	-23	-17	-4	-1	4	-14
-7	-9	-23	-17	-4	-1	4	-14
-3	-3	-1	3	0	-8	-14	-15
-21	-6	-2	-8	-6	14	4	-8
-2	-3	5	1	-7	-4	-29	21
3	-14	-18	-15	-12	-3	-24	1
-6	-5	8	9	-1	16	26	12
-4	-7	0	-3	-5	-8	-26	-22
-4	-7	0	-3	-5	-8	-26	-22
0	14	6	2	0	5	-9	3
-17	7	-2	-4	-6	-5	-11	-29
-17	7	-2	-4	-6	-5	-11	-29
1	2	3	4	2	4	6	1
-6	-9	2	3	3	2	-3	-10
10	-3	5	1	0	3	2	-11
2	-2	-1	1	4	4	1	11
-1	-4	-4	3	3	-1	-19	17
-1	-4	-4	3	3	-1	-19	17
6	6	3	2	1	0	-9	9
-7	-3	-2	0	-1	-1	-8	-7
-7	-3	-2	0	-1	-1	-8	-7
0	-6	-1	-2	-3	-7	-8	-4
0	-6	-1	-2	-3	-7	-8	-4
7	-1	0	3	4	4	29	4
-5	-4	-4	-2	-6	-7	-15	-5
3	6	-1	-1	1	2	9	0
1	7	0	-1	-4	-4	-8	-3
1	7	0	-1	-4	-4	-8	-3
-8	-7	-3	-3	-2	0	-18	-9
-3	-1	0	0	3	3	1	1
-5	-1	5	2	-4	-3	-13	-1
-5	-1	5	2	-4	-3	-13	-1
-2	1	-1	3	2	4	-4	-4
-1	-1	-2	-1	-3	-3	-13	-1
5	7	-3	0	0	0	5	3
-1	-1	-1	0	-4	-9	-1	-3
-1	-1	-1	0	-4	-9	-1	-3
7	2	1	1	-3	1	9	3
-2	0	1	-1	0	-4	-13	0
-1	1	-2	-3	2	2	38	-3
-2	-2	3	2	-1	1	-10	-2
-2	-2	3	2	-1	1	-10	-2
-1	-3	-4	-1	-2	-4	-16	-2
-1	-3	-4	-1	-2	-4	-16	-2
-1	-2	-2	-3	-3	-1	-9	3
0	-4	-2	-2	-1	1	-12	-3
6	2	1	0	-2	0	-19	1
-4	-3	-4	-1	3	2	35	-3
-4	-3	-4	-1	3	2	35	-3
-5	-1	-2	-1	-1	-2	-3	-1
-5	-1	-2	-1	-1	-2	-3	-1
2	-7	0	0	-1	-1	-5	1
2	-7	0	0	-1	-1	-5	1
-4	2	1	-1	0	0	-6	-1
5	1	-2	0	-3	-4	-9	-2
-11	-1	0	-1	0	-1	-9	-3
-3	-6	-4	-3	0	0	-8	-3
4	-3	5	1	-1	-1	-3	3
11	9	1	0	-2	-2	-12	0
-6	-5	-6	-2	0	-1	4	-4
-10	-4	-3	-3	-1	0	8	0
3	-3	-2	0	-1	-3	-2	1
-11	3	1	0	-4	-2	-20	-2
1	-5	-4	0	-1	1	2	0
4	11	4	3	4	2	-9	-5
1	-3	-3	-1	-2	1	7	1
2	1	-1	-1	-4	-6	-11	-2
1	-6	-3	0	1	-3	-10	11
0	1	-4	-5	-2	5	9	-2
-1	-1	1	-1	-4	-4	-10	1
1	-5	8	12	6	12	-2	6
-21	-9	-5	0	2	1	-10	-10
0	7	9	-1	-5	2	-27	0
0	0	-5	1	2	-2	-7	-9
-3	-3	-2	-3	-3	-16	-32	-14
-3	-3	-2	-3	-3	-16	-32	-14
6	-4	-1	0	5	8	41	30
-6	-2	2	-2	-8	-14	-25	-13
7	13	5	2	0	1	-11	6
-7	-5	-4	0	2	1	0	-15
1	-3	-1	0	0	5	-9	5
2	1	1	2	0	3	-16	-8
2	-11	0	2	-2	0	-4	4
-4	0	-1	-3	-3	-3	-1	3
3	9	0	-1	0	-5	-5	1
9	7	8	3	1	1	-7	0
-11	-4	-4	-3	-4	-5	-12	-10
-1	-2	-3	-1	1	-1	-5	-13
-1	-7	-6	-2	0	1	-2	4
-1	0	0	0	-5	-3	-13	-4
2	2	2	-1	-2	0	-8	6
4	-1	0	1	4	2	25	-3
0	0	-1	1	-2	0	-10	-1
-3	0	-2	-2	-1	0	-7	1
-1	2	-2	-1	-1	-4	-4	1
-1	3	1	-1	-3	-3	-3	3
-4	-4	-4	-3	-5	-6	-10	-5
1	0	0	0	2	5	-6	0
-4	-1	0	-1	-1	2	-9	0
-4	-8	-5	-1	-2	0	-4	-1
0	6	1	1	-2	-4	-9	-2
-2	-4	-1	-1	-2	-1	-4	-1
3	-1	0	0	0	-2	-8	1
-3	-1	1	-2	-4	-3	-11	0
3	2	-1	-3	-2	-2	-4	-1
0	-1	-1	1	1	2	-4	1
-2	-2	-1	2	1	0	-6	-1
-3	-5	-5	-4	-6	-7	-22	-1
0	-2	-3	1	4	0	-1	-1
-1	-4	-2	-1	-4	-3	-22	6
-1	-3	-5	0	-1	-3	-13	-3
4	3	2	0	-1	3	-1	14
4	3	2	0	-1	3	-1	14
-2	-4	-1	1	3	0	-8	-10
-6	3	6	2	2	-6	-30	-9
3	-4	-9	-5	-4	-7	21	0
2	-3	-4	-4	-2	1	-16	-4
13	8	-4	1	3	6	-3	3
-1	3	-1	0	-3	2	16	3
3	-5	-1	-1	-3	7	-9	8
-9	-4	-1	2	3	3	9	10
-4	-4	2	2	-1	-6	-16	-19
-4	-2	5	1	2	-3	-24	-2
2	10	7	3	0	-5	-1	-25
-6	-11	-3	-1	-1	-9	-2	-5
11	4	2	1	-2	-2	2	-4
4	-2	-2	0	1	1	-11	-4
-5	1	-1	-1	-3	-3	-11	-28
6	5	0	0	-1	2	7	10
4	11	4	2	5	7	1	6
-5	-10	-9	-3	-3	-3	0	0
3	-6	-3	-1	1	-3	4	-4
-7	-1	-2	-1	-1	5	1	-16
-8	-1	-1	0	-2	-3	-15	-5
-4	-5	-1	0	4	2	36	3
5	4	1	1	1	2	-2	5
3	0	-1	-2	0	0	6	1
0	2	2	0	-1	2	4	1
1	0	-2	-2	-1	-1	-16	-2
1	1	0	0	4	5	1	0
2	0	-3	-2	-4	-7	0	-6
2	12	3	-2	-4	-2	-20	1
2	-6	-2	-1	-1	-1	4	2
-3	-7	-3	-2	-2	-2	-7	-1
-3	-7	-3	-2	-2	-2	-7	-1
2	-1	0	-1	-3	-2	-6	4
-2	-5	-4	-1	3	1	13	4
-8	-15	-6	-3	-4	-3	-6	-3
3	1	-2	0	0	2	0	4
3	1	-2	0	0	2	0	4
3	1	-2	0	0	2	0	4
0	-4	-1	-1	2	1	5	1
-1	-3	-4	-1	2	1	18	-2
6	8	5	1	1	1	3	3
6	8	5	1	1	1	3	3
-4	-7	-5	-1	-2	-2	-5	-7
-3	2	1	-1	0	-1	24	2
-4	-2	-1	-1	-3	0	-8	-1
4	5	1	-1	0	0	9	6
9	5	6	1	0	2	10	3
-1	2	-2	0	-1	-3	-5	-5
-6	-6	-7	-1	1	1	-1	-2
-6	-6	-7	-1	1	1	-1	-2
-6	-4	-2	0	0	0	7	-2
-3	-2	-2	-4	-5	-5	-14	-1
2	1	1	-3	-1	0	2	2
1	4	2	-3	0	2	11	-5
1	4	2	-3	0	2	11	-5
4	3	5	2	1	3	2	5
4	3	5	2	1	3	2	5
-3	0	2	-3	-4	-6	-18	-13
-3	-5	-5	-2	-2	-5	0	-6
-2	2	-2	1	-3	-4	-32	1
2	-1	3	3	3	4	9	7
0	1	-5	-1	-1	-4	-18	-4
2	1	0	-3	0	-6	3	10
2	1	0	-3	0	-6	3	10
3	-1	-6	-6	-3	3	6	1
3	-1	-6	-6	-3	3	6	1
4	0	-3	-2	-2	4	2	4
4	0	-3	-2	-2	4	2	4
-3	-3	1	1	1	6	11	-2
-4	-3	-1	8	2	-1	3	-13
-3	-1	-2	-2	3	1	14	5
-3	-1	-2	-2	3	1	14	5
3	5	1	-3	-2	0	-27	13
7	3	4	-2	-3	-4	-9	3
7	3	4	-2	-3	-4	-9	3
-12	-4	-3	-1	-1	0	-11	7
5	1	4	2	9	14	48	-13
5	1	4	2	9	14	48	-13
-10	-2	-2	-3	3	3	11	10
-10	-2	-2	-3	3	3	11	10
7	5	5	3	-1	-2	8	12
6	7	3	2	2	2	1	0
6	7	3	2	2	2	1	0
1	-7	-2	0	-1	0	-10	10
-6	2	2	-1	-3	-3	-9	1
-6	2	2	-1	-3	-3	-9	1
10	7	1	0	-1	-2	4	-6
-4	-4	0	-1	-1	1	0	-5
-4	-4	0	-1	-1	1	0	-5
-1	-8	-5	0	-1	-1	-3	-11
-6	4	-1	0	-2	1	0	-10
-6	4	-1	0	-2	1	0	-10
-1	-1	-3	-2	0	-3	6	-4
-1	-1	-3	-2	0	-3	6	-4
-2	-9	-1	0	2	0	32	1
-4	-2	-1	-2	-3	-4	3	-3
-1	-5	-4	-4	-4	-6	-2	-9
4	-2	-6	-3	-4	0	-5	2
3	5	0	1	1	3	2	0
3	5	0	1	1	3	2	0
1	3	-1	0	2	3	11	2
-4	1	-1	2	1	-1	-9	-2
3	-1	-3	-1	2	3	7	7
0	-1	0	0	-1	-2	-5	-3
-6	-5	-2	-2	-1	-3	0	-2
-6	-5	-2	-2	-1	-3	0	-2
-5	0	-3	-2	2	-3	6	-4
3	-2	-2	-3	-4	-5	-14	2
-4	-2	-1	-2	-1	-1	-2	-8
3	-2	-1	0	0	3	5	-1
3	4	1	0	-2	-1	-11	0
-5	-3	-6	-1	-1	1	-2	-3
-10	-9	-5	-4	-1	1	8	-4
14	7	3	-1	-4	-7	-7	-2
30	17	6	1	2	5	-1	10
-21	-3	0	0	-2	-6	-23	-14
-1	0	1	0	-1	-1	15	-3
25	15	6	1	-1	3	-12	8
1	-12	-3	-1	-3	-2	-11	10
-22	-4	-1	2	1	3	-13	-16
2	-2	-1	-7	-8	-13	-18	23
-1	-6	-6	0	-1	-3	-4	-6
-1	-4	-1	-4	-4	-5	-18	10
21	21	6	0	1	2	-6	3
9	-1	4	0	-1	-3	-7	7
-16	-17	-11	2	2	1	-13	-14
0	-4	-3	1	-3	-2	-7	0
1	4	-1	1	6	6	37	0
2	0	3	1	-2	2	-11	-1
-6	9	1	0	-4	-16	-4	-1
-15	-7	-2	4	4	3	-4	-7
-6	-3	-5	-9	-10	-1	-13	-3
-16	-8	-2	-1	-12	-29	-6	-19
-5	-5	10	11	27	47	-1	-14
-10	-11	-11	-13	-8	-2	-5	-11
-19	-9	-5	2	3	10	1	-20
-4	-2	1	-5	-8	-3	1	11
-7	1	-9	-4	-4	-8	-12	-23
[truncated: 7,823 more rows]
