# Supplementary material for: Flexible Virtual Reality System for Neurorehabilitation and Quality of Life Improvement
Source: Sensors (Basel). 2020 Oct 23;20(21):6045. doi: 10.3390/s20216045 (PMC7672612; doi:10.3390/s20216045)
Supplement: Supplementary file 1 [file sensors-20-06045-s001.zip › S4_EMG/User6/ExtensiePumn.txt]

0	0	0	0	0	0	0	0
0	0	0	0	0	0	0	0
2	2	0	0	-8	-1	-1	3
0	-2	-1	-2	-1	-1	2	-1
-1	0	0	-1	-7	-1	-7	1
-1	-2	0	1	2	2	2	3
1	-2	-3	-1	1	0	-1	1
-1	-2	0	-2	-7	0	-4	0
2	0	-1	-2	-3	-2	-1	-1
-1	-1	0	0	-5	-2	-6	0
1	1	1	0	4	0	10	3
1	-1	-2	-1	5	0	4	-2
0	1	1	-1	1	1	11	0
2	4	1	0	-3	-2	-4	3
-4	-3	-2	0	-1	-2	-3	-3
-2	-2	-2	-2	-8	-2	-5	-1
-3	1	0	0	2	0	-1	-1
1	-1	1	0	2	0	-2	-2
-1	-3	-2	0	-3	-1	-5	2
-1	-1	-2	-3	-4	-1	0	1
0	1	-2	0	2	-2	0	-1
2	-1	-1	1	-6	-2	-9	-2
1	2	-1	-1	1	0	-7	-2
2	-2	1	0	-5	1	-2	4
-2	-2	-1	-1	3	1	-3	-2
0	4	1	2	4	-1	-8	-3
-1	-3	-2	0	-7	-1	-17	0
-1	-2	-1	0	-8	0	-6	-2
-3	0	-2	-1	6	-2	-1	-3
-1	-1	1	1	-1	0	-2	3
3	2	0	2	-9	0	0	1
-3	-3	0	-2	-6	1	0	1
-2	-3	-1	-1	3	-3	-3	-4
-3	-4	-1	0	-3	1	-2	-2
-1	-1	-1	-2	-9	-4	-1	0
3	4	1	0	2	1	-1	0
0	0	0	1	2	0	1	0
-2	-2	0	-1	-8	-1	-8	0
0	-2	-1	0	6	-5	-6	-6
0	2	0	1	4	2	6	0
2	3	0	0	1	0	4	1
-2	-4	-2	-2	-1	-1	-3	0
0	-6	-1	1	2	3	10	2
1	2	-1	-1	-3	-2	-1	0
2	2	0	-1	0	1	-6	0
1	0	-1	1	-6	0	2	2
-3	-4	-2	0	2	-2	5	2
-4	-4	-2	-4	-4	-1	-6	-2
0	0	-1	0	-3	-1	-4	1
-2	-4	-2	-1	4	-1	7	-2
-1	-2	-1	-2	-17	-4	-3	-1
0	-2	-2	-3	2	0	1	-3
-2	0	-2	0	0	1	1	0
0	-3	-1	-1	-2	-3	1	-1
-1	0	-1	0	-3	-1	-2	-1
-1	-1	0	-2	1	1	-1	0
0	0	-1	-1	-5	-2	-5	0
-1	0	-2	1	3	0	-1	0
0	-1	-1	-3	9	3	0	-2
-1	-2	-2	-3	-10	-1	-2	-2
-1	-1	0	0	-2	0	-5	-2
-1	-1	1	1	-1	-2	-8	-5
1	-1	0	4	0	-1	-1	-1
0	-2	-1	0	-6	-2	-2	-1
-1	1	0	1	-2	-2	-11	-1
2	2	-1	1	-1	2	1	-1
-1	-1	1	2	1	3	1	0
0	-2	-2	-2	-2	-3	-2	-1
-1	-1	0	-2	1	2	3	2
-2	-5	-4	-2	-3	-1	-1	-1
-2	-1	-1	-1	-2	0	-1	-3
1	0	0	-1	-1	-1	-7	1
1	-1	0	-2	-3	-2	-4	-1
-1	-3	-1	0	5	-1	11	-1
-2	-1	-1	0	9	0	8	-1
0	-3	1	0	-3	-5	-15	-2
0	-3	1	0	-3	-5	-15	-2
-1	1	0	-3	5	1	10	0
-2	-3	-1	0	7	2	12	-3
-2	-1	-2	-1	-5	-1	-3	1
-2	-1	0	0	1	-1	-4	-3
0	-4	-1	-2	-4	0	-8	1
-1	-2	-2	-1	-1	-2	-7	-3
-2	-2	-1	-1	1	-1	13	-2
-1	-2	-1	1	-2	0	-6	-1
0	-2	-2	-1	-3	-3	-3	-2
-2	-3	-1	0	-4	-2	-12	-3
1	1	-1	1	-3	-2	-9	-4
1	0	-2	-3	0	-1	2	1
2	2	-1	0	2	-1	-2	0
-3	-3	-1	0	4	-1	5	0
-2	-3	-1	-1	3	1	4	0
1	-1	-1	1	-3	0	-2	-1
-3	-2	-1	-2	-11	0	-10	-4
-1	-2	0	-1	-7	2	-4	-1
0	1	0	0	-5	-5	-12	0
1	2	0	1	3	0	5	1
0	0	1	-2	3	-2	0	4
1	-1	-2	-2	-4	-3	-5	-1
0	0	0	-2	-5	-1	-5	-4
-1	-1	-2	-2	-3	-2	-14	-2
-2	-2	0	-3	-5	-2	4	-1
3	3	1	2	0	0	0	2
-1	-3	-2	-1	-3	-1	-2	-5
-2	-4	-2	0	-8	-1	0	3
1	-2	-1	0	-1	-4	-10	-1
1	2	0	0	0	-1	1	2
-1	-2	-1	1	5	0	-5	0
1	1	0	2	-2	2	5	-1
0	1	0	-1	2	-1	6	-3
0	-1	-1	-2	1	0	4	0
-1	-2	0	0	2	-1	-2	1
3	6	0	2	4	1	2	-3
-2	1	0	-1	-6	-2	-8	-1
0	0	-1	0	1	-2	-3	-1
-1	0	0	-3	-1	1	-2	4
-2	-2	-1	-1	0	-2	-3	-3
1	4	1	1	2	0	2	-6
0	2	0	-1	3	-1	1	-1
1	-1	-1	0	-2	2	-6	0
0	-3	0	0	-3	-2	-4	1
0	2	0	3	-3	0	-9	2
0	-2	-1	-1	0	-2	1	0
0	-2	-1	-1	0	-2	1	0
0	0	-1	-1	-3	-2	-6	-1
-1	-1	1	0	0	-5	-5	-5
-2	-1	-2	0	-3	3	2	3
-1	-1	-1	0	2	-1	5	-3
-1	-3	-2	-2	-3	-1	-5	0
-1	0	-1	1	-2	-2	-12	-1
-1	0	-1	1	-7	-1	-3	0
-1	-3	-2	-1	2	0	6	-4
-1	-1	-2	-1	0	-2	-16	-6
0	-2	0	1	1	0	-8	0
0	-2	0	-1	-1	-1	-12	-2
-1	-1	-2	-2	-3	-1	-2	-1
-2	-1	-3	-1	-3	-1	0	2
-1	-1	-1	1	-1	0	-4	-1
2	7	5	1	-2	1	-2	1
-2	-2	-2	-2	-4	-1	-2	-3
-1	-2	-1	-2	-4	0	-1	0
1	4	2	2	-4	0	0	7
0	-3	-2	-2	-9	-2	-7	-3
-5	-6	-4	-1	0	2	-1	-3
1	-1	0	-1	-7	2	-8	11
1	-2	-1	1	-1	3	7	20
-1	1	1	1	7	4	-6	-11
-2	-1	0	0	5	-1	13	21
1	1	0	0	0	1	-4	1
1	3	-1	-1	-3	-1	-1	3
2	-2	-2	-2	-2	-2	-4	-3
2	0	-1	-1	-3	1	5	6
3	-1	1	1	1	1	0	16
1	8	1	2	1	0	2	0
-5	-1	0	0	0	1	1	-10
-2	0	-1	-2	-4	-2	-2	-10
2	3	1	2	3	0	3	11
-5	-3	0	-3	-3	-1	-6	11
-2	-2	-1	-2	-3	0	-12	5
7	7	1	2	6	-2	-1	-9
0	0	0	0	3	2	19	37
-3	-4	0	-1	-4	-1	-14	-2
-1	6	1	1	-2	-2	-8	-5
1	1	-1	-4	-5	-2	-6	-2
-3	-4	-2	1	-3	-2	-3	-8
5	2	-1	0	0	0	2	23
0	0	0	-2	-3	2	7	21
-7	-12	-5	-3	-5	-5	-17	-64
-1	3	-1	1	3	-3	-42	-90
3	3	0	1	-1	3	23	45
4	0	-1	-1	-3	-3	-5	-25
-4	-8	-4	-4	0	0	5	-11
5	0	0	-3	-3	-2	9	17
-2	-2	-3	-2	1	-1	2	-41
6	0	-1	1	-1	2	0	4
-1	-10	-5	0	2	-3	24	24
-6	-2	-1	1	4	3	-22	-46
0	-7	-1	1	3	-2	-7	-49
-11	-3	-3	-1	-1	-4	-33	-32
-3	-1	0	-2	-8	-2	13	14
-10	-2	-2	-2	-4	0	-14	-60
8	9	2	-1	1	-4	12	44
8	8	1	-1	-2	4	48	61
5	4	0	-1	-5	1	19	61
-4	-2	-2	-2	-4	1	-6	3
-1	-2	0	-1	-4	4	21	55
1	-3	-1	-5	-73	3	18	2
0	-6	-3	1	91	-1	2	11
-7	-7	-2	0	8	0	-29	-15
-4	0	1	-1	-4	-1	5	-50
-11	-7	-2	-1	-2	-4	-5	-57
0	-2	-2	-2	-4	-4	-6	-20
2	2	1	1	-1	3	-4	20
-6	-2	-1	-1	-4	-2	3	-19
-2	-6	-3	-3	-5	-4	-10	-5
-1	-6	0	1	-1	1	14	-7
-2	-1	0	-1	-3	1	0	21
6	4	1	2	3	0	-7	-16
-1	0	-2	-1	2	4	-3	27
0	-6	-3	-4	-8	-5	6	33
0	-7	-1	-2	-4	-2	26	61
2	-3	-2	1	2	-2	-15	-40
-2	1	1	-2	-4	-3	2	-5
10	10	4	2	-4	-1	-8	-1
-8	-4	-2	-2	0	1	-13	-32
-8	-4	-2	-2	0	1	-13	-32
-2	-1	0	0	1	4	20	45
-9	-7	-3	-2	-1	-2	-9	-93
-1	-2	-1	0	0	1	4	-2
4	4	0	2	4	-1	-4	0
5	10	2	1	-2	-2	0	14
-8	-5	0	0	-1	-4	-3	13
-2	-2	-2	-3	-1	-3	-14	-2
-2	-4	-3	-4	-4	-3	-6	21
6	6	1	3	2	4	22	49
3	-10	-3	-2	-5	-1	17	38
-4	0	-2	-2	-3	-2	-16	-33
-5	-2	-2	0	-1	-1	8	39
-12	-10	-3	-4	-6	-3	0	-60
2	6	-1	-1	-3	-4	-22	-32
-4	-7	-3	-1	-1	-1	-8	-28
0	-4	-1	2	-1	-1	-5	19
8	9	4	1	0	0	0	28
2	3	-3	-1	0	5	-2	0
4	5	1	1	1	-4	-16	-7
-3	-3	-1	-2	-6	-4	-4	-5
-9	-12	-3	-1	-3	0	6	13
-3	-4	-5	-2	1	0	-2	-3
-6	-1	-1	-1	-2	0	0	-14
6	0	-1	-1	-2	4	6	43
-11	-10	-3	0	-2	-1	-32	-46
-2	-3	-2	-2	-2	-1	-16	-28
12	5	1	1	4	0	-3	3
10	11	5	1	-2	1	26	38
-5	-1	-1	-1	-2	-3	-16	-38
3	-5	-3	-3	-3	-1	10	8
-10	-8	1	2	1	-1	-2	-26
3	-3	-5	2	3	-2	-8	29
5	11	2	0	-2	0	14	63
2	-11	-3	0	-1	2	1	19
-10	4	-4	-2	-10	0	-6	-1
-8	-25	-5	0	1	2	-4	-39
15	-42	2	0	2	-8	13	-7
22	56	10	6	11	3	-8	11
9	8	9	6	5	0	-11	-23
-5	-6	-4	0	2	-2	-14	-20
-11	-22	-6	-7	-4	-2	6	24
-8	-18	-3	-2	-5	-9	-8	-12
-8	9	-1	-2	-4	0	1	-13
4	7	3	3	4	-2	23	21
-14	0	1	0	-8	4	-13	-19
-49	-9	-9	-7	-6	1	-12	-33
36	-13	1	3	8	9	6	28
-31	-28	-13	-9	-13	-1	-10	0
-8	-19	-10	-6	-5	-2	-3	-22
-30	15	-7	-8	-18	-5	4	9
-2	0	-3	1	-1	3	23	43
19	16	8	4	6	-3	-9	-18
-19	-15	-3	0	1	-3	-8	-8
17	4	2	-1	-2	0	-8	0
25	10	4	3	3	0	2	25
2	11	1	-2	-5	2	-11	0
31	35	11	7	6	3	13	53
-6	6	2	3	-1	1	-11	-18
-23	-20	-12	-6	-8	-2	-11	-24
19	18	3	3	2	-2	-4	-1
-11	-1	-2	-2	-3	-4	-13	-10
-24	-21	-1	-2	2	-2	1	-16
11	14	3	2	-3	2	-4	0
-18	-19	-6	-4	-2	-1	0	-5
-7	-1	-1	-4	-7	-4	-13	-13
-2	-10	-5	-4	-6	-3	-1	15
-3	13	-2	-3	-4	-3	-1	9
2	7	8	4	12	4	10	14
-4	-11	-3	-4	-3	-2	-8	-9
-4	-11	-3	-4	-3	-2	-8	-9
-10	1	-2	-2	-3	-1	6	11
-2	2	0	2	-3	-2	-7	-15
3	1	0	2	1	3	-6	1
-6	-11	-2	1	1	0	-4	-7
-10	3	-2	-3	0	-2	-3	-30
-10	-3	-1	-1	7	0	7	-20
-1	-15	-3	-3	-3	-11	-3	-15
-12	-6	-3	-5	-5	0	1	-6
-18	-17	-5	-4	-7	-4	-4	0
-5	9	0	1	-2	4	4	10
-7	-4	-1	-2	4	6	-4	0
9	14	6	6	4	3	-8	-7
-7	-9	-4	-3	-1	0	-7	-5
-7	-5	0	-1	2	-1	1	-18
4	2	-1	0	2	0	-16	0
-3	-2	0	-1	2	6	4	-9
-2	-1	-1	-1	-2	1	5	5
-10	-2	-3	0	-2	-2	-12	-3
-14	-7	-1	1	0	-1	-9	-20
5	11	1	1	3	2	-6	-13
-3	-3	-1	1	-1	-5	-8	9
-14	-5	-2	-1	-4	-3	-6	-26
6	8	3	1	0	-2	-4	11
-2	0	0	0	0	-4	-12	-17
-9	-4	-3	-2	-2	-1	-3	4
-5	5	1	1	1	0	-7	-2
-17	0	-1	0	-2	0	1	-28
-17	-15	-5	-2	-3	-5	-11	-33
0	3	0	1	1	-2	0	7
4	8	0	-3	-4	1	7	17
-7	-1	-1	1	-1	3	1	9
-2	-3	0	1	-1	2	6	30
0	-2	0	1	8	5	5	14
-6	-7	-1	-1	-6	-2	-6	13
-4	-6	-1	-1	-1	-1	-4	-22
2	6	2	0	2	-1	-4	5
4	-1	-4	-3	-3	-1	0	19
-3	-1	0	0	0	-3	-5	-19
-7	2	-2	0	2	1	-9	-19
-5	-8	-4	-3	-3	-2	0	9
-4	-8	-2	-2	0	-1	-1	-1
0	1	-2	-3	-4	-3	5	-7
2	1	0	1	1	5	3	24
-2	-2	0	0	-1	-2	-15	-44
-1	-3	-2	0	-4	-1	16	32
6	-1	0	-1	-1	-2	-10	0
-5	-3	-1	-2	-8	-5	-15	-30
2	-2	-1	-1	1	1	4	3
-3	1	-1	-2	-2	-5	-16	-25
-7	-2	-2	0	-4	-3	-14	-26
-1	2	1	1	-2	4	1	49
6	4	0	0	2	1	-15	-13
1	-4	-3	-2	-13	2	9	22
-4	-4	-2	1	-6	-9	-15	-24
-7	-5	-1	-4	0	-3	-9	-7
-5	-1	0	1	-3	-4	-19	-56
0	-3	-1	-1	-1	-12	-3	-38
8	2	0	-3	-8	-8	18	52
-8	-2	-2	0	-1	-2	-17	-8
-1	1	1	3	4	2	-12	8
-6	-8	-4	-1	-9	-18	-19	-8
18	29	6	4	3	2	16	11
-2	-5	-4	-3	-2	-2	12	-22
7	11	6	4	5	3	7	-7
-4	-4	-4	0	1	-3	5	29
4	2	-1	-3	0	10	15	20
-8	-7	-3	-2	-3	-3	-9	-10
-9	-9	-5	-2	-4	-7	-21	-6
3	4	0	2	3	-2	-11	-4
5	-3	0	0	2	0	-10	-2
2	1	-2	-3	-3	-1	5	9
4	8	3	2	0	1	15	20
-6	-13	-6	-3	-2	-2	-6	-13
9	2	0	0	-2	3	11	9
18	4	0	1	3	-3	-2	-8
-24	-13	-5	-6	-9	-2	-1	3
-2	-17	-8	-3	4	3	-2	1
-23	-14	-6	-6	-7	-10	-20	-42
34	0	6	4	5	-3	9	17
18	19	9	9	10	0	12	5
-39	-38	-16	-14	-12	0	-7	-7
-20	-8	-6	-4	-1	-4	4	-4
11	17	-4	-4	-6	-2	-1	9
22	14	10	9	7	-2	3	14
-7	-27	-9	-2	-2	-6	-4	-3
8	20	5	4	5	1	17	-3
14	3	0	-2	-2	1	-6	7
-10	-12	-4	-1	-6	-1	-4	-18
14	-27	0	2	2	-4	-1	-3
-10	4	-1	-1	14	2	-3	5
15	23	5	1	2	0	2	5
-10	9	1	0	3	-4	-9	-34
3	-4	-3	-3	0	0	5	16
11	8	5	2	0	-3	-4	-27
-11	3	1	1	-1	1	-5	-13
3	0	0	2	1	0	9	13
8	-10	-1	0	-3	-1	4	21
-14	-2	-2	0	-3	0	-5	-20
-4	-3	-1	-1	-4	-2	4	8
-3	-4	-3	-2	-3	-4	0	-1
-6	-6	-4	-2	1	-4	10	7
-1	4	0	2	-1	0	-7	-5
1	5	0	-2	-2	0	-1	-11
6	4	1	2	1	-4	-11	13
-7	3	-1	-2	-5	-1	6	19
-7	2	1	0	0	0	11	11
-3	-2	0	-2	-1	-1	-8	-14
-6	-2	0	-1	0	-6	-14	-37
0	2	0	-1	1	-5	-10	-6
-1	-4	-1	-1	0	0	-12	-18
-3	-1	-1	2	0	-1	-11	-18
1	0	-1	-1	-5	3	0	-25
2	1	1	-1	-3	-7	-1	16
10	10	1	-1	5	0	9	24
-8	-4	-4	1	1	-2	-13	-22
2	0	1	-1	-1	-2	17	16
-5	-3	-1	0	-1	2	3	1
-3	-5	-2	-2	-3	1	-2	-15
3	3	2	-1	2	4	-2	-3
0	1	0	0	0	4	14	-3
-4	-2	-2	0	-9	-1	-3	-9
-1	-1	0	-2	-2	1	0	5
1	-3	-1	0	1	-1	-4	-2
-1	-5	-3	1	2	4	3	25
-2	-1	-2	-2	-1	-3	-12	-5
-2	1	-1	-1	0	-2	2	9
0	-2	-1	2	0	-4	-7	-17
-3	-4	-2	-1	-1	1	9	-4
4	4	1	1	-2	3	6	13
2	0	0	0	-2	2	-3	-9
-3	-3	-1	-1	-1	0	-2	-8
0	1	-1	0	-2	-1	0	6
1	3	-1	-1	-1	1	4	25
0	0	1	0	2	3	0	-6
1	0	0	-1	0	-3	9	24
0	0	0	-1	0	2	-2	-13
-2	0	0	0	-3	0	2	-5
-1	-2	-2	-2	-3	-7	-12	-18
0	1	-1	0	2	-4	-7	4
-1	0	-1	2	5	2	8	8
1	1	0	-1	-3	-8	-3	-6
-1	-1	1	1	3	-7	-11	-8
-1	-1	1	1	3	-7	-11	-8
0	-1	-1	-2	-3	-1	-2	-4
-1	-2	-2	-1	-3	3	-1	-5
1	-1	0	-1	1	3	20	12
-1	-2	-1	0	1	0	-1	-4
0	0	-2	-2	-8	0	-1	3
2	-1	-2	-2	-3	0	1	1
-1	0	-2	-1	2	-1	-5	-1
-1	-1	-1	0	1	0	-3	-7
2	0	-1	0	1	-1	-4	1
-1	0	0	-1	1	1	-3	3
-2	-2	-2	-1	-3	-1	8	2
1	1	-2	0	-2	0	-2	4
-2	1	-2	0	-1	-1	-4	-2
-1	-2	-1	-2	-9	-1	0	-4
-2	-4	-1	-1	4	-1	-7	-5
0	2	0	0	1	1	-3	4
1	0	0	0	4	0	1	1
-2	-2	0	-2	-8	-2	-3	0
-1	0	-2	0	-2	1	-8	2
0	-2	0	-1	13	1	-2	-3
-2	4	1	1	-14	-2	-2	6
2	-1	-2	-1	-8	-1	5	1
-3	0	-1	-1	-1	-3	-2	-1
-2	-4	-2	1	2	-1	-4	1
-1	0	-1	-1	-2	-1	-4	5
-3	-3	0	-2	-6	-4	-7	11
-4	-4	-1	-1	-1	-1	-4	-2
-5	1	-1	0	-5	3	-5	-9
-7	-6	-1	-1	2	0	-6	-10
-2	-3	2	0	-6	-3	7	-7
-4	-3	-2	-2	0	0	-2	18
-1	-3	-2	0	-1	-1	-7	3
1	-2	-1	-1	1	-1	3	14
-7	-8	-5	-4	-6	0	7	-1
4	5	3	-1	-5	0	2	5
3	0	0	0	1	3	19	21
0	-1	-3	-4	0	0	-4	-5
-3	-6	-4	-2	-6	0	10	2
4	-2	-4	-1	-3	3	5	-1
-10	-11	-4	-3	-5	-6	-10	-4
-6	-6	-1	-1	1	-1	3	-35
-5	-7	-2	-4	-1	-5	-10	-20
-2	-3	-2	-3	-4	-2	-7	-15
2	4	1	2	2	4	-5	9
1	2	0	1	-6	-5	-14	-31
-2	-9	-5	-2	2	0	-10	0
7	8	4	5	-2	3	18	4
-6	1	-2	0	-5	0	9	-28
0	1	0	-2	-3	-3	-15	-15
-4	1	-1	-4	-1	-1	12	10
4	-1	-1	0	4	3	11	-12
2	-3	-2	-2	-10	0	13	44
2	0	-2	-1	-5	3	7	-15
-7	-7	-4	-2	-2	0	-20	-43
-3	2	3	1	3	-2	-11	18
3	5	2	2	1	-3	0	-22
5	8	1	0	1	0	0	-3
2	-2	-3	-2	-6	-2	21	-18
-6	-5	1	4	9	3	-4	7
-10	-7	-3	-1	-2	-4	-31	-45
-6	0	0	-2	-1	-1	-4	5
-6	-6	1	3	-4	1	-2	-6
-9	-5	-2	0	4	-1	3	5
-12	-11	-5	0	11	1	3	-19
-4	7	2	3	-5	-2	-7	-27
-2	-5	-3	-2	-4	3	12	47
6	-5	2	4	11	5	5	11
7	1	-1	6	9	7	-1	1
1	7	1	0	-7	4	3	36
3	-2	-2	-3	-5	-7	3	4
2	1	-1	-2	0	0	16	-4
-8	-3	-1	-3	3	2	4	-15
-4	-3	-2	7	15	12	6	-13
4	2	-1	1	5	0	4	15
-3	-3	0	0	-9	-4	-6	-15
-8	-9	-1	-3	-7	-8	-13	-15
1	-1	3	2	6	4	-6	20
1	6	1	3	5	-1	-15	1
-2	3	2	-1	-4	-2	7	-27
10	0	-2	0	1	-5	3	5
-3	0	1	0	0	2	11	3
5	5	-1	-2	-2	-1	-3	6
-3	-6	-2	-4	-3	-3	7	-27
-5	-2	0	-3	-2	-6	4	31
-3	-3	0	-1	-3	0	9	-4
3	-1	-2	-2	-1	0	14	43
-5	-2	0	1	0	0	-14	19
-4	-10	-4	-2	-1	0	1	18
-1	-2	0	-1	1	1	-5	-19
-10	-3	-2	-2	1	2	-1	-9
4	-2	-1	-1	-4	-1	7	28
-5	-3	-1	1	2	2	5	-23
2	1	0	0	-6	1	2	12
-5	-3	-3	-2	-4	-5	-6	-7
-1	3	2	2	8	2	4	-16
2	-1	-4	-1	5	3	8	26
-1	-3	0	0	-2	-1	0	30
0	3	-1	0	-2	-2	10	-12
-4	-8	-2	-1	-1	-3	-4	-10
4	7	2	-3	-4	-2	1	11
0	-3	-2	-1	-2	0	7	4
-4	3	2	2	8	2	-14	-45
-1	0	0	1	-3	3	13	5
1	-1	-1	-3	1	3	15	57
2	5	1	0	4	0	4	1
6	7	3	-2	2	-2	-7	-6
11	4	3	1	1	-2	-1	5
-7	-1	-1	-1	-2	-5	-27	-24
2	4	1	-1	-4	0	1	13
2	2	-1	-1	1	3	5	16
7	0	-1	2	2	3	5	27
-6	-1	-1	-2	-6	-3	0	-50
-1	-1	0	2	0	-5	-11	-32
0	0	-1	1	4	3	10	13
1	-4	-2	-2	-10	-1	7	8
5	0	0	2	0	0	-10	7
-3	2	-1	-3	-4	-1	3	25
7	1	-1	-1	0	-5	3	17
-2	1	-1	0	5	3	13	-6
-1	-1	-2	-1	-4	0	7	12
3	8	2	1	2	-1	2	11
-4	-2	-2	-2	1	-1	-7	-19
-2	-2	1	-1	0	1	6	11
2	-1	0	-1	5	0	8	25
3	-4	-2	-1	-4	0	-10	-4
-2	-1	0	-1	2	1	-1	15
-2	1	-1	-1	-3	-1	-3	-21
-2	-3	-3	-1	-3	-2	-5	9
-3	5	0	-1	-2	-3	-11	-20
1	-2	0	0	1	3	3	-7
4	-4	-1	-1	-2	-2	-3	-4
1	2	0	-1	-1	0	9	-12
4	1	-2	0	3	1	0	11
-6	-1	0	1	-2	-5	-18	-15
1	3	0	0	0	6	1	9
-3	-7	-2	-3	-2	-3	1	-3
-3	-2	-1	-2	-1	-4	11	-32
1	2	-1	1	0	-1	6	7
2	1	-1	-2	-2	-2	-7	-2
1	-1	0	-2	-7	-4	-9	9
-2	-1	-1	-2	-2	-5	-13	-14
3	-3	1	2	2	-1	1	-8
7	17	2	1	4	1	14	-6
1	4	3	-2	-3	-4	3	-25
0	-3	-2	-1	0	0	-22	-31
10	8	3	0	-1	0	12	45
5	2	0	-1	-1	0	-2	-12
3	-1	-1	-2	1	1	8	16
16	15	6	3	3	1	2	43
-2	-2	-1	-1	-1	-5	-7	-11
-1	3	1	-1	2	-5	-19	-34
-1	1	-1	1	2	-1	-15	-37
8	0	-2	1	-3	2	20	32
2	-1	0	-2	0	2	18	8
-1	4	1	1	2	-1	-3	-9
2	-1	-1	-2	-5	0	6	19
0	5	0	-1	-1	-1	11	10
0	-1	-1	-1	3	-3	2	-5
-3	1	0	2	4	-2	-10	-28
-3	0	-1	0	1	0	-1	-2
6	4	0	0	0	-2	0	9
2	1	-1	0	2	-2	-9	22
-7	-10	-3	-2	-1	-4	4	-13
-5	-6	-3	-3	-5	-2	-1	4
-12	-9	-4	1	-8	-3	-12	-38
-3	-4	-2	-1	-1	0	4	17
1	-1	0	-1	1	-2	-7	-8
4	6	1	-1	0	0	14	26
3	1	1	-1	2	1	-16	-18
3	-4	-2	-1	-2	1	12	26
1	4	0	-2	3	0	2	4
-7	-4	-4	-2	-13	-6	1	-12
3	-1	-1	0	0	2	6	30
-4	-5	-1	-4	1	-2	-8	-19
2	1	0	-1	1	-1	-6	7
0	2	0	0	-1	-5	-13	-39
1	-4	-2	-2	-2	1	-4	-9
0	-2	-1	-2	-3	-2	-5	-7
-1	8	2	1	0	0	2	25
2	-4	-3	0	3	-2	1	6
11	5	-1	-1	-1	-1	1	13
1	0	-2	-4	1	5	9	1
-4	-3	-1	-1	-3	-2	-1	-4
-3	-4	0	0	1	-2	6	2
-4	-4	-3	0	-2	0	-10	-23
-1	-2	-2	-1	0	-1	6	16
-1	-1	1	-1	0	0	2	-2
-5	-8	-4	-2	-4	-2	-13	-10
-1	2	-1	3	-2	1	1	25
-10	-12	-5	-4	-3	-2	-19	-25
5	-1	-1	2	2	4	-1	31
-1	-3	-2	-4	-3	-1	7	-6
5	15	4	1	-3	-5	-24	-27
-3	3	-1	-2	1	2	11	-6
-2	2	1	-1	-5	-8	-14	-3
-10	-15	-5	0	1	-1	-13	-50
-2	-7	-2	0	-1	-1	-8	-26
0	-2	-1	0	-1	0	-11	-1
-5	-3	0	-1	-1	1	12	22
5	0	-1	0	1	0	6	19
3	0	0	1	5	-1	18	25
-7	-2	-1	0	-1	-4	-23	-32
-5	-7	-2	0	-3	-1	-1	-1
0	4	-1	-2	-2	-4	-11	-23
7	5	2	1	-2	3	31	61
-9	-8	-2	0	-2	3	6	-1
-7	-7	-3	-1	0	3	-2	-37
2	5	-1	-1	-2	4	19	10
10	5	2	-2	0	3	14	49
-3	-1	-1	-1	-4	-7	-16	-15
4	-3	-1	-2	-1	-2	-12	-7
0	1	0	0	-1	0	-1	-25
-5	-3	-1	-2	-3	-4	-19	-32
2	-1	-1	1	2	1	11	-2
-4	1	-1	-1	-4	-2	-16	-26
-1	-3	1	-2	-2	-2	15	8
2	1	-1	0	-1	2	-1	43
-3	-3	0	0	2	-1	0	-3
-1	-2	0	0	-5	-3	4	22
-3	0	-2	-2	-3	1	-9	-6
2	-4	-3	0	-2	-2	4	-3
1	-4	0	-1	7	3	10	-5
-4	-6	-3	-2	-5	0	-4	-21
-6	0	-1	-2	-4	-4	-14	-29
4	7	1	0	1	0	-3	1
4	-1	0	0	-1	1	-4	9
-4	-6	-3	-3	3	-1	-4	15
3	4	1	0	4	-1	0	-7
6	4	2	-2	-2	1	17	20
-6	-6	-3	1	-1	0	-22	-41
1	-4	-3	0	0	0	4	14
4	0	0	-2	-2	2	-4	11
1	-7	-2	-3	-5	-2	3	26
-3	-1	-1	0	2	-3	-11	-19
-4	-1	0	-1	-1	-5	-11	-13
-5	-6	-2	0	-4	3	-1	-9
6	3	-1	-1	-1	-1	-9	-7
-5	-5	-3	-3	-3	-5	-19	-2
-2	2	0	1	4	0	5	8
-2	0	0	-1	-3	-1	0	-7
4	4	2	1	6	3	15	16
-6	-10	-2	-3	-5	0	-3	-1
-1	-2	-2	-4	-5	-1	7	-3
2	-2	-1	0	-2	0	-4	51
5	2	0	0	0	-1	12	13
-2	-6	-1	-1	0	1	5	9
9	11	3	-1	3	1	2	28
-1	-1	-1	-1	1	0	1	0
0	-2	0	0	0	-2	-5	-31
-2	-2	-2	-3	-1	-1	6	12
-1	1	0	1	-3	1	9	9
-5	-6	-1	-1	-1	1	6	-9
5	9	0	-1	0	0	-1	39
-2	0	1	2	0	-4	-13	-40
-4	-2	-2	0	2	2	-1	5
2	6	2	-1	-1	-4	-16	-3
-2	-1	0	2	0	1	4	-7
1	2	-1	1	-2	-1	-15	-18
7	7	1	0	0	-3	6	15
2	-3	-1	-2	0	2	14	25
0	4	0	1	-4	5	8	21
-4	-8	-5	-5	-4	-6	-13	-5
0	7	2	3	3	2	-1	-7
-2	-6	0	-2	-1	-4	-11	-2
-3	4	1	-2	-1	-4	-4	-22
-5	-7	-1	0	-2	-3	-7	-14
0	-2	0	-1	-4	-1	-5	1
-1	-2	0	0	0	-3	-4	-21
2	4	-1	-1	0	0	3	-5
1	2	0	-2	0	0	1	6
0	0	0	1	0	-2	-7	-16
-7	-10	-4	0	-1	0	-7	-38
-3	-9	-2	-1	-2	-1	13	22
-3	-7	-1	-2	-2	0	4	-5
-5	-2	0	0	1	2	10	-21
2	1	2	-2	-1	2	1	3
2	2	-1	-2	-2	1	12	27
1	-6	-1	2	3	0	2	18
9	6	-2	-2	-2	-2	4	13
-8	-4	0	-2	-5	-3	-3	-44
3	-2	-2	-1	-6	-3	8	7
-1	-1	-1	0	1	1	-1	10
1	4	0	-3	-2	-3	9	-13
-4	-1	-1	0	2	-3	-17	-4
5	2	0	1	-2	1	5	17
1	3	1	0	-5	-4	-6	-12
-5	-6	-4	-3	-3	-1	-15	-21
-2	-3	-2	-3	-1	2	15	-10
-1	-2	-1	0	1	-1	11	0
3	1	0	-2	-1	2	13	22
1	-1	-1	0	1	0	9	-11
-5	-4	0	-18	-3	-3	-18	-34
-2	-4	-1	5	0	3	-3	6
-2	1	1	3	3	1	4	17
-1	-1	-1	5	1	-1	-21	-29
-2	-3	-1	2	0	-6	-18	-12
-5	-5	-3	-1	-1	4	0	-7
3	-4	-2	-1	3	2	12	7
1	-3	0	-3	-1	2	-11	-16
7	-2	-1	-2	-1	-5	3	27
3	7	1	0	-3	1	6	18
2	2	0	-2	-1	0	8	14
0	3	-1	1	-1	-1	0	22
-9	-6	-3	-3	-3	-3	-10	-14
-4	-6	-2	-2	-1	-2	-6	-22
3	8	1	-3	0	-3	-4	-5
-6	-10	-4	-1	-1	3	2	24
0	-3	-1	-1	-1	-1	-3	0
8	9	3	1	1	2	16	11
-2	-6	-1	-2	0	0	-9	-20
0	2	-1	1	2	1	-4	-13
0	-4	-1	-1	-3	-2	-1	42
0	7	2	2	1	-1	-9	-18
-5	-10	-4	-4	-2	-2	-4	-52
-4	-3	-2	0	2	3	3	-14
-3	0	0	-2	-4	1	16	19
4	-2	0	0	-2	2	7	20
3	8	0	0	-1	1	-9	-5
-4	-1	0	-1	-1	-1	1	31
1	-1	-1	0	2	0	11	-3
1	1	-1	1	-4	-1	4	1
-1	0	0	-1	-2	-1	-10	2
-4	-4	-2	0	1	-1	-8	-14
-2	-5	-1	-1	-1	-3	6	-2
2	-2	0	0	0	0	-4	25
-5	-3	-2	0	-2	2	4	-17
0	4	0	0	0	0	-2	-4
1	-7	-5	-3	-5	-1	14	23
8	-3	1	0	2	-1	-3	41
18	16	3	2	-1	-2	-11	-14
-9	-7	-5	-4	-2	-1	1	-10
-7	2	2	0	0	-5	10	-33
-3	1	-1	-3	-2	-1	2	16
12	9	4	4	1	3	10	25
-15	-12	-5	-5	0	3	12	-9
-3	4	0	1	0	0	7	16
-9	-5	-4	-3	-2	-5	2	-26
-2	-23	-4	-5	-5	-3	9	-4
-3	3	2	-1	-1	2	4	3
-4	-12	-8	-4	-4	2	3	28
24	1	3	0	3	-4	8	11
-21	-18	-6	-5	-3	-4	-17	-53
0	12	3	4	1	3	-9	-12
-15	-43	-13	-11	-10	-5	-9	41
0	21	-3	-5	-5	-5	-15	-58
71	27	12	11	7	-1	14	35
-22	-32	-11	-10	-10	-5	-22	-26
94	75	23	16	13	6	-10	5
15	29	4	5	0	1	-7	10
-4	12	-4	-6	-6	-2	-7	-19
-37	-18	-13	-11	-9	-4	-18	-14
-23	0	-4	-4	-8	0	-13	-16
15	49	14	10	8	0	16	20
1	5	11	6	8	-3	-12	-58
2	-3	-2	-1	-2	-1	5	6
-1	13	1	0	-2	-2	1	6
13	41	8	3	5	0	8	-23
-7	10	-1	-2	0	-1	5	-5
16	14	4	4	3	3	-2	26
34	8	2	0	-2	-3	2	20
0	8	-3	-6	-8	-8	-20	-16
15	20	13	8	8	2	4	-7
-7	-1	-2	-4	-7	1	5	32
-27	-30	-12	-5	-7	-3	-19	-12
0	-9	-3	-2	-2	-1	-2	-22
-23	-6	-5	-5	5	-2	-5	-10
18	16	7	2	1	-3	10	-16
-21	-11	-2	0	3	-4	-4	-21
0	-11	-2	-1	3	-1	7	0
5	8	0	-2	-3	5	7	7
23	21	5	2	4	1	10	41
-9	-8	-3	-3	-2	1	-9	1
-5	-6	2	1	3	-1	-8	-30
13	-4	-3	-1	5	0	12	30
-11	-1	-1	-2	0	-2	1	-6
-9	-12	-2	2	21	0	-8	-13
0	-6	-3	-2	-4	-5	-10	4
-16	-10	-6	-4	-8	-4	-12	-20
-15	-8	-6	-5	-2	-1	-2	-6
23	-1	1	2	4	-2	-10	-30
-36	-17	-4	-1	-2	-3	-2	-18
10	-14	-2	-1	-2	-3	-1	7
-7	-4	-2	-4	-5	0	4	16
3	8	2	0	-3	1	-3	-7
-21	4	-2	-3	-3	-2	6	23
-16	-9	-4	-3	-1	-4	-10	-22
1	11	2	-1	0	0	20	2
8	-15	2	2	3	0	-5	-19
-7	3	-1	-1	2	-2	0	-1
11	-5	-2	-2	3	0	9	13
-2	8	1	2	1	1	0	10
3	12	5	5	5	1	1	17
-1	-3	0	-1	-1	-2	3	6
-8	-5	-3	-2	-5	-2	8	7
-20	-9	-4	-2	0	3	7	43
3	3	0	1	1	2	9	18
9	6	1	3	2	1	-5	3
-2	4	0	-1	-6	-4	-8	1
0	-6	-2	-1	2	1	2	17
4	-3	-1	0	0	-2	-20	-32
-6	-3	-2	-2	1	3	4	-12
-8	4	0	-3	-1	-3	11	10
0	0	1	1	1	5	-6	-26
1	1	0	0	6	-2	-18	-44
-6	-5	-3	1	-2	-7	-8	5
9	1	-1	-9	-7	3	12	31
15	8	3	3	3	0	5	34
-2	-3	-3	-1	-10	-1	-4	-25
-3	-5	-2	1	-5	-2	-8	-7
0	1	1	-6	2	0	4	-2
1	9	2	-4	2	0	1	3
-3	-2	-2	-5	-1	2	-1	-13
1	5	-1	-2	5	0	-7	-13
-8	-6	-2	2	-10	2	-5	-5
15	4	2	3	3	-2	8	28
-4	-1	0	-1	3	1	1	-16
-15	-7	-3	-3	-1	-3	-1	-22
-7	-2	-3	-3	-4	-4	-10	-32
-5	-6	-4	-3	8	-1	9	12
1	0	-1	0	-9	0	14	27
5	5	1	0	-5	-1	-8	-6
-12	-5	-2	-1	4	-2	-15	-39
-2	0	-2	-1	1	0	8	-8
-2	-2	-1	0	0	-5	-5	-16
4	2	0	0	-3	-5	1	28
2	2	0	-1	0	3	10	3
-3	-4	-2	-1	-4	-1	-13	-33
3	3	4	-1	2	2	9	21
-2	0	0	0	1	3	0	7
9	1	2	0	0	-2	-10	-10
0	-2	-2	1	1	8	18	30
4	0	-1	-1	-2	0	11	-4
5	-4	-3	-1	3	5	25	45
1	5	1	0	-6	-4	-11	3
-8	-3	-3	-2	-11	-9	-12	-45
-13	-1	0	1	0	-5	-26	-70
1	-3	0	-2	6	-2	0	6
2	5	0	2	3	-2	-2	1
-9	-4	-1	-2	-6	-4	-9	-46
-3	-2	-2	-1	1	1	4	-2
-5	-7	-3	-1	0	1	-2	10
7	6	1	1	2	0	-2	-5
-8	-6	-4	-2	1	-2	1	-19
-5	-2	0	-1	-1	-3	-7	-28
3	-1	-1	0	0	0	1	7
6	12	2	-2	-1	-3	-18	0
-5	-9	-4	-2	-8	0	-1	12
-4	-1	0	0	0	0	-3	-37
1	-1	-1	0	-2	-1	8	17
6	6	1	2	-6	1	12	23
4	-1	0	0	-3	-1	12	32
-3	-4	0	0	4	-3	-6	-23
-8	-5	-4	-3	-1	-2	-6	-10
-2	-3	1	0	-1	-3	12	12
-5	-5	-3	-3	-4	-1	-17	-18
4	4	0	0	0	-1	6	12
3	1	0	1	1	0	4	0
0	-9	-5	-4	1	-1	0	7
4	7	-1	-1	0	1	-19	0
-3	2	1	0	0	-1	5	6
6	19	5	1	4	-2	3	-22
-3	-4	-4	-3	-5	-2	-8	0
13	1	1	0	-1	1	6	26
-19	-10	-3	-1	1	0	-15	-40
29	27	4	1	3	0	8	7
-7	-4	1	0	4	-3	-5	9
-5	-14	-5	-3	-6	1	10	-13
0	5	2	0	-1	-1	12	11
-5	-6	-2	-1	-3	-2	4	4
0	0	-1	-1	1	0	-1	-2
-15	-39	-9	-7	-6	-4	1	-13
40	36	11	7	4	4	4	14
-23	-47	-11	-4	-2	2	1	2
-28	27	6	3	2	-2	-4	-15
45	31	7	3	2	2	7	32
-3	-11	-4	0	16	-3	-11	-18
-35	-26	-11	-8	-14	-1	-16	-27
30	3	4	5	2	-1	-2	20
-6	-23	-5	-3	-1	0	-5	-6
17	5	-3	0	-1	-1	-3	-2
4	19	4	0	-8	-2	-1	2
-6	-24	-4	-1	4	-3	10	3
2	-3	-1	0	2	-1	-5	9
4	13	3	-1	-1	0	-5	-1
6	-3	-1	3	0	-3	-5	-31
-1	-5	-2	0	2	-1	-21	-22
4	-12	-3	-1	-1	0	-1	17
3	5	0	0	2	-2	0	4
2	-4	-1	0	2	0	-1	16
0	3	0	-1	1	0	-1	20
-7	-1	0	-2	-1	-1	0	11
5	2	0	1	1	2	7	42
-7	-6	-3	-3	-2	1	-5	-14
2	0	-1	-3	-4	-8	1	14
-8	-1	0	-2	-1	-9	-20	-39
-1	0	0	0	0	10	-2	-71
0	0	0	-3	0	-2	9	39
2	1	-2	2	-3	-4	-33	-25
9	6	0	2	1	1	-1	35
-12	-11	-6	0	1	-4	-15	-73
1	-2	-2	-2	2	5	-1	13
1	-2	2	0	-6	3	5	33
0	3	0	-3	-2	10	22	102
7	3	3	0	-2	-9	-14	11
-5	-2	-3	-2	1	-3	6	-9
10	15	5	2	2	2	-9	-16
21	11	2	0	-3	1	67	109
4	1	1	1	1	4	18	60
-11	-7	-2	-3	-4	-3	-18	2
3	1	1	1	2	5	4	-5
-4	-3	-2	-4	-2	-5	1	-10
-4	-5	-1	-1	-3	-6	-21	-16
-1	-5	0	-2	-2	-4	-4	11
-2	0	-1	0	-1	1	10	-9
-3	-1	-2	-3	-1	-5	-17	-29
3	-1	-2	-2	-3	0	0	-6
3	7	1	1	-2	-3	-9	6
-11	-13	-5	-2	1	-4	1	16
1	6	0	2	6	1	-13	-10
2	-2	1	-1	-2	3	12	25
5	-3	-1	-1	1	-2	15	18
-4	-11	-3	-1	0	-2	-15	8
3	-4	-3	-1	2	0	2	-1
5	12	4	-1	2	-3	-9	-11
4	5	1	1	-9	2	10	14
6	1	-1	1	-2	-4	-8	-21
-7	-1	1	-2	1	-3	-4	-11
-2	-7	-3	-3	-1	-1	11	7
-8	-6	-2	-2	-3	-1	-6	19
1	-5	-2	2	-4	-3	-7	-1
12	13	2	0	0	-1	-3	17
4	1	1	-1	-2	3	-3	-21
-13	-5	0	-1	1	2	-1	23
-4	-9	-4	-4	-3	2	5	14
0	-16	-6	-5	-4	-2	5	8
13	17	4	1	2	1	8	14
-18	-21	-7	-4	-2	-3	-10	-3
5	-2	1	3	6	1	0	16
12	6	3	1	2	2	-4	0
3	-11	4	3	-5	-1	-7	8
-15	-18	-3	-5	-7	-3	-5	-30
5	10	-2	-2	-1	-3	0	13
19	-4	0	-4	0	-4	6	27
-16	13	4	2	3	0	2	6
10	4	2	4	13	-1	3	2
-1	22	6	5	13	3	-11	-29
-6	6	3	4	1	-2	-12	-20
-3	0	-1	-5	-5	4	-1	7
9	5	-1	-2	-1	-1	1	10
-22	-19	-9	-3	1	0	-6	-10
-25	-7	-6	-5	8	-1	-7	-24
44	56	15	8	1	-2	3	-6
14	1	-2	0	-1	5	-1	-2
-20	-12	-3	-1	-3	2	-3	-6
-24	-28	-9	-5	-11	-4	-12	-5
3	4	0	0	-3	3	1	5
6	5	1	1	6	0	9	2
6	5	1	1	6	0	9	2
12	7	2	0	3	-2	9	4
-14	-3	-4	-2	-2	-2	2	6
-24	-19	-4	-1	0	-2	-6	-6
-24	-13	-4	-2	-3	-4	1	-15
-9	0	-3	-5	-9	-7	-5	5
14	3	1	0	1	-1	0	0
-1	-9	0	1	-2	0	-2	-10
6	1	0	0	1	4	8	-15
-9	-19	-4	-1	1	2	-12	-6
-1	10	1	1	-1	-2	-2	3
4	-1	-1	-1	-5	-5	-13	-7
-15	-3	-3	-2	-2	-1	-17	-20
11	4	2	-1	1	3	11	31
0	-11	-3	-3	-3	-1	5	-2
-17	-8	-2	-1	-1	-3	-1	-14
-6	-3	-1	1	-4	-2	-17	-7
-4	-1	-2	-3	1	1	11	12
1	-1	1	-3	-4	0	-1	-2
1	-1	1	-3	-4	0	-1	-2
3	1	0	0	0	-4	5	4
-5	-3	-1	-2	-2	-10	5	19
-6	-4	-1	0	-3	-13	-31	-33
-7	-4	0	-1	-6	-12	-28	-51
-3	-5	-2	-1	-2	-5	13	28
10	0	-2	-3	2	0	53	83
-9	-2	-1	-2	2	-17	-27	-75
3	5	2	5	-4	13	-22	-37
-11	-7	-1	-1	-4	3	-38	-94
4	-2	-2	-2	-4	-14	20	42
2	-1	0	-3	1	2	-3	29
30	16	7	6	14	1	12	62
-21	-15	-5	-5	-12	1	-6	-51
9	1	-2	0	0	3	36	58
7	-3	-1	-1	0	-2	14	39
-4	0	0	0	0	-2	-21	-52
-2	-2	-1	-1	-2	1	0	-10
-3	-1	-2	-1	-1	-3	0	36
-1	2	1	-2	0	-1	-14	-7
1	3	1	-2	1	-3	0	11
0	1	-1	-1	0	1	1	-41
3	6	-1	1	-2	0	-1	15
-7	2	1	0	-2	-1	1	-10
2	-4	-3	-1	3	3	5	4
-6	-6	-2	-2	-7	-1	7	7
-5	0	-1	0	3	-3	-12	-43
-2	-3	-1	0	1	-2	-19	-22
0	2	1	-1	-6	-1	-1	-8
-2	-6	-3	0	2	-1	-3	-13
-5	1	-1	-1	-1	-3	-6	-27
-9	-7	-3	-1	0	-1	-10	-10
-9	-7	-3	-1	0	-1	-10	-10
4	1	0	0	1	2	5	4
0	1	0	-1	-2	-1	8	24
5	11	2	2	1	0	-7	-51
0	-4	0	-1	-1	-2	-1	31
-10	-5	-2	0	-6	-1	-20	-42
2	-1	-1	-1	-2	3	3	43
-4	-2	-1	-2	-4	-4	13	-5
2	7	1	1	0	1	-5	-19
-3	0	-1	0	1	-1	1	-6
-3	-9	-5	-3	0	-1	-2	-3
-1	0	0	-2	0	-3	8	-18
-4	-4	-1	-2	-2	-4	-12	-28
-1	1	3	1	2	-2	-3	-5
0	-9	-2	-3	-4	0	7	19
7	7	0	1	-7	0	-3	-20
-4	-3	-2	-1	2	1	-11	-6
0	-4	-2	-1	0	-1	2	-6
2	-6	-2	-2	0	0	3	4
-3	-1	-3	-1	-2	-2	-4	-31
3	4	2	-1	-3	-1	7	-11
-8	0	0	1	0	-5	-24	-42
1	-3	-1	-2	1	-1	-9	28
-3	1	0	-1	-9	1	2	-5
-6	-7	-3	-2	0	-3	-14	-24
-5	-5	0	1	2	0	-5	-6
0	-3	0	-1	1	0	10	12
-6	-1	-3	-1	-1	-1	4	-9
6	8	2	2	-2	-2	-4	-19
-4	1	1	0	1	2	-1	-20
-4	2	1	0	-4	0	-2	-3
-1	-2	-1	0	-1	-1	-5	1
-3	-6	-2	0	1	-1	-8	-14
2	-1	-1	1	3	-2	4	-9
1	6	2	0	-2	2	7	14
-1	-4	0	0	-1	-2	-7	-20
7	2	-1	-2	-2	-2	9	37
-1	-2	-2	1	2	0	-9	8
8	12	3	1	1	0	-1	12
-1	-4	-2	-2	-1	0	3	25
5	2	3	1	0	-2	-14	-5
-7	-4	0	-1	-1	1	3	18
-13	-10	-3	-3	0	1	7	11
-6	-10	-4	-2	-2	-4	-11	-41
-2	4	1	0	-3	-2	-7	-11
10	12	2	2	6	1	-15	-27
4	1	0	2	0	2	4	14
-4	-22	-5	-3	-4	1	-5	6
-9	-7	0	0	-1	-3	5	-6
14	1	4	2	2	-2	-4	5
13	9	5	0	0	2	16	4
-15	-6	-2	-2	-4	-2	-8	-24
8	22	6	4	0	2	3	18
-3	-4	2	2	1	-2	-9	-24
17	12	1	1	4	0	2	18
2	-17	-9	-7	-12	-1	3	30
-20	-2	-7	-8	-6	-4	5	-9
10	13	1	0	4	10	3	29
6	-6	2	3	4	0	-2	12
-12	22	3	4	3	-2	-9	-21
4	9	7	4	5	-1	3	-2
22	-4	2	1	-5	3	-7	-4
60	27	7	5	0	-1	-1	0
4	2	-1	-5	-2	2	-1	-3
-18	3	2	2	-1	-1	-7	-9
-37	-24	-8	-3	0	1	-9	-25
13	18	6	5	5	-1	-3	17
1	1	3	3	2	0	-3	12
-6	-9	0	2	1	-3	-9	-18
-16	9	-3	-2	-2	1	-10	-35
7	1	1	1	-2	-1	-7	-5
-15	-11	-4	-4	-2	0	0	14
6	16	3	-1	-3	1	-1	3
4	9	1	1	0	5	2	-3
6	-1	-1	0	1	-2	-2	3
12	4	-2	-1	-1	0	-4	11
10	11	2	1	1	0	-1	-10
-10	-3	4	3	5	4	15	21
7	6	3	2	1	1	15	35
12	13	5	2	4	0	9	25
-5	-5	-3	-1	-2	-1	5	2
-2	-3	-1	0	4	0	-11	3
-2	-5	-3	-1	-14	-9	-2	-31
7	0	-3	-2	0	-8	-1	52
-4	0	1	3	6	-4	-24	-29
-1	-2	-2	0	2	1	1	6
3	-3	-3	0	-2	-4	-7	-23
1	2	2	1	-3	-6	-20	6
-4	1	0	-1	-7	-7	-6	-34
1	-2	-2	-2	-1	2	11	25
2	-7	-3	-5	-5	-7	3	0
-8	-1	0	0	-3	-3	1	-4
-4	-5	-2	-3	-3	-1	-2	-34
5	3	1	0	-2	0	12	43
-8	-7	-4	-1	0	-7	-1	-10
8	-2	-2	0	1	9	44	89
2	-5	-1	-1	-1	6	12	61
6	12	2	-3	-1	1	15	39
7	0	1	2	-1	-1	-6	42
4	-2	2	-1	1	3	10	8
-7	-5	-1	-3	-2	-4	5	-17
3	4	3	0	2	0	17	50
-9	-5	-4	-1	-4	-5	-15	-40
4	5	1	2	0	-4	-20	-33
-2	-1	0	0	-1	-1	0	25
-6	-1	0	-2	2	0	14	-23
-2	3	-2	-1	-3	-2	-13	14
-8	-4	-3	-2	3	1	-6	16
1	-6	-2	-2	-2	-1	3	-6
-5	0	-1	0	-5	1	-7	17
8	3	0	-2	-1	-3	-10	-40
6	8	1	1	-3	-1	-4	5
-11	-23	-6	-4	-3	-1	-3	2
-11	-6	-4	-2	-2	0	-4	-41
1	9	1	0	1	1	-1	22
-17	-22	-7	-7	-4	-3	-14	-32
-12	-3	-3	-4	-3	-2	-3	-14
20	-2	1	-1	-1	-2	2	20
20	9	3	-2	-2	-5	-3	3
-46	-17	-6	-3	-5	-3	1	-29
-24	-21	-8	-2	-5	-2	-12	-15
-3	14	-1	2	0	6	-2	8
-37	-38	-10	-9	-11	1	-20	-12
-40	-13	-4	-5	2	0	-5	-18
-8	-7	1	0	-2	0	0	18
-17	-28	-7	-5	0	2	-5	10
5	24	5	2	5	1	-2	-8
16	6	2	1	0	2	-2	-6
-5	-8	-4	-4	-2	-2	0	16
12	7	1	1	0	-1	-1	-16
0	-18	-5	-5	-4	-3	-14	-19
10	4	3	0	-3	-2	2	8
1	-11	-1	1	1	-2	-8	-20
20	29	7	1	0	1	16	27
-1	-7	-4	1	0	0	-1	12
-14	-8	-3	-1	-17	-5	5	-6
16	-5	-4	-3	1	-1	-11	15
10	6	0	-3	3	2	4	-8
-7	1	0	-2	2	1	-4	-8
-10	-7	-2	-3	1	1	-16	-20
9	5	5	3	6	4	13	-4
-12	-8	-3	-2	-2	-6	-5	5
14	8	1	-1	-1	-2	2	3
-3	-17	-4	-1	1	7	-13	-17
-3	6	-2	-3	-3	-5	3	-8
-6	-4	-4	1	-1	5	-12	-26
-9	-1	-1	-1	-1	-4	-7	-1
-2	-4	-3	-2	-4	-4	-3	30
5	2	0	0	-15	-24	-9	-47
9	-1	-3	-3	-9	-9	38	60
0	1	0	-2	4	4	1	17
-2	2	2	1	7	-6	-5	20
-3	-3	-2	1	-1	-1	16	19
7	6	0	-1	-2	3	8	-6
-6	-2	0	4	1	6	-30	-49
-3	2	1	-2	-5	-16	-55	-44
-10	-6	-2	0	2	1	10	-29
-1	0	-3	-6	-2	-12	-12	-2
13	16	4	1	0	5	0	26
-1	0	1	-2	-2	4	25	3
2	-1	0	1	2	7	6	-6
7	-3	-1	1	-1	3	15	13
2	0	-1	0	-3	-5	-14	11
-14	-9	-4	1	-1	0	-34	-66
-4	-5	-3	-3	-1	0	-5	24
1	5	0	-1	1	4	8	32
10	6	2	2	0	-3	11	21
-2	-1	-1	-3	7	-4	2	28
2	0	-1	-1	-6	1	3	-4
-5	-2	-1	-2	0	1	8	-4
0	-7	-3	0	-1	-1	5	25
-1	0	0	0	1	0	-21	-77
-1	-2	-1	0	1	-1	-8	-1
-1	-2	-1	0	1	-1	-8	-1
3	2	1	-1	1	2	4	-6
-3	-2	-1	1	6	-1	-1	10
-4	-7	-1	-1	-4	0	-4	7
8	10	1	3	-1	-5	-12	-17
-4	-3	-1	-1	1	-1	-11	-15
5	4	0	1	0	-1	6	21
0	-2	1	-1	2	0	1	25
7	3	-1	-1	0	-1	-10	-16
-8	-8	-3	-1	-1	0	-10	-4
-1	-2	0	-1	2	0	0	-14
-1	-5	-2	0	-5	3	10	14
-4	-7	-2	-2	-1	-4	-4	-11
0	-8	-2	0	2	0	4	-8
0	-2	-1	-1	1	-1	4	6
-6	-2	-1	0	1	2	-16	-31
10	4	0	-1	-2	2	15	60
0	-6	-3	-1	-3	0	-8	-20
6	13	2	2	0	3	0	5
0	1	-1	-3	-1	1	9	-4
-2	-3	1	2	2	2	-3	-2
-6	1	0	-1	-3	-4	-5	-2
-2	0	-2	0	-1	-4	-11	-32
6	5	2	0	2	-2	-1	7
-1	0	0	0	-1	1	-6	-13
-6	-9	-4	-2	-1	0	-4	-22
7	3	0	-1	0	-3	-5	33
6	7	2	1	0	3	-1	28
4	-3	-1	-1	3	2	7	30
2	-2	-3	-2	-1	0	-10	-13
-11	-7	-3	-1	-1	-7	-24	-17
5	7	3	-1	-1	0	23	41
6	-2	-1	2	3	-2	-8	-18
-6	-3	0	-1	-2	-2	-7	15
0	4	2	0	1	3	5	30
2	-1	0	1	2	0	-11	3
-5	1	-3	-2	-2	0	21	-4
-8	-5	-1	-1	-1	-3	-16	-16
-4	-4	-2	-1	-3	-2	-3	25
-3	-2	-2	-2	0	-3	3	-3
1	5	2	1	1	2	5	6
10	10	1	-2	-1	3	23	68
-6	2	2	0	1	-2	-22	-85
-5	-4	-1	-3	0	-3	-7	3
-8	-10	-6	-3	-3	-2	-4	-16
6	3	0	1	-2	0	5	30
-6	-5	-2	1	0	1	-11	11
5	5	0	0	1	1	3	-6
2	2	0	0	2	2	0	27
5	5	1	0	5	4	21	46
-4	0	3	1	-1	1	2	23
22	-4	0	-2	-3	-2	3	-2
-9	-13	-6	-4	0	-2	-3	-18
-8	-7	-2	-2	-1	-3	0	9
0	-1	-1	2	1	3	-5	12
31	12	2	0	1	2	0	22
3	3	-4	-3	1	1	-1	5
-14	-6	-2	-3	-3	-3	-10	-21
-5	-7	-4	-1	-4	-3	-8	6
24	10	2	-3	-1	-2	9	57
-17	-16	-9	-7	-2	-2	-9	10
-5	-14	-6	-3	1	-1	-8	-16
-1	3	1	1	1	-3	7	-1
22	23	8	7	2	1	13	-4
7	18	9	4	-1	0	-4	5
-23	-31	-7	-6	-8	-2	-16	-32
1	-29	-1	0	-3	0	-7	11
-16	-17	-4	-2	2	2	-7	-16
-29	-17	-5	1	3	1	4	-14
35	15	6	1	1	-1	18	48
20	11	2	6	2	-1	1	-30
-15	-1	-1	1	-1	1	-8	2
-1	15	5	5	0	-1	4	12
-9	-16	-5	-3	0	-1	-5	-10
6	-14	-2	1	-3	-2	-6	-1
-1	-15	-5	-3	-1	4	5	-5
-15	-12	-5	-3	-3	-4	-12	0
-18	-7	-6	-4	-4	-1	0	-3
-16	-5	-2	-3	-2	-1	-5	-17
15	19	8	4	2	-2	5	6
-14	-6	-5	-4	-5	-1	5	5
10	0	1	1	1	2	12	-3
-9	-7	-5	-4	-5	2	-16	-19
-18	-14	-4	-3	-2	-6	-21	-18
-7	-1	-2	-5	-5	-5	6	-4
6	0	0	1	-1	9	12	-14
3	1	-1	2	-1	1	1	0
-1	2	-2	-2	-1	-1	4	-17
-9	-3	-1	0	-3	-4	-19	-26
3	-1	-1	-3	2	7	14	56
0	0	1	1	8	5	5	-1
1	1	-1	-1	-2	-5	-11	9
6	1	0	-1	1	8	19	56
-3	-4	-1	-2	-4	-11	-17	19
-6	1	0	2	-1	6	16	-19
-9	-6	-2	-2	-4	-4	-20	-31
-6	-6	-2	2	-2	-2	-30	-66
10	7	1	-2	-1	0	14	34
-1	2	0	2	0	2	5	-19
-11	-4	-2	-1	0	2	2	-17
-1	-2	-2	0	-2	-2	-8	9
-5	-4	0	2	3	0	-9	9
2	7	3	0	-2	-2	12	19
6	-6	-1	1	1	6	24	85
-11	-7	0	-2	-2	-2	-6	-19
-4	-1	-2	-1	-1	-4	-19	-30
-2	0	-2	-2	0	0	8	23
10	1	0	0	-1	2	20	62
-3	-4	-3	-1	-3	-3	-13	-51
3	-1	1	0	-1	-2	-3	-6
1	-2	0	0	2	2	5	20
1	-5	-2	2	-1	2	-2	9
-3	-1	-2	-3	0	-1	-10	-22
-4	-4	-2	-1	-1	-1	-4	-11
0	-3	0	-2	0	0	-1	10
3	2	0	1	1	1	-6	4
-6	-3	-2	-1	-1	-1	1	-14
2	-1	-1	0	-2	-1	4	10
3	5	0	1	-1	-1	-9	-2
-3	-3	-1	0	0	0	0	-3
-2	1	2	1	2	0	0	-9
-4	0	0	-2	1	-1	-1	-14
2	-1	0	-1	-1	-1	-4	12
0	-2	0	0	0	1	1	0
-1	0	0	-1	-1	-1	2	3
0	0	-1	-1	-4	-1	1	0
-1	-1	1	1	3	1	-1	-2
-1	0	-1	0	1	0	-2	-6
1	-2	-1	1	-1	0	-1	6
-3	-2	-1	-1	-1	0	3	-5
-1	-4	-2	-2	-3	-2	-1	9
-3	-3	-2	0	0	-1	-3	-11
-2	-3	-1	-1	-5	0	-4	-7
5	0	-2	0	0	3	-2	-5
0	-2	-2	-1	-2	-2	5	13
-4	0	-2	-1	1	3	8	-5
0	-1	-2	0	-9	0	-5	3
1	3	1	2	2	-3	-1	-6
3	-2	0	-3	3	-1	-6	-5
1	-3	0	0	-5	-1	-10	-5
-1	1	0	1	-3	-3	-10	-2
0	-3	-1	0	2	1	-3	7
1	-1	-2	-1	-5	-1	-1	-5
-1	-1	-2	-1	-2	0	1	0
0	-1	-1	0	-2	1	6	13
1	2	0	0	0	-1	-1	-6
-1	-1	1	-1	0	-2	-7	-21
-2	0	1	0	0	2	-1	1
0	-2	-2	-1	0	-3	-3	3
1	-1	-1	0	4	3	1	6
-2	-1	-1	-1	-1	-2	1	-4
-1	-2	-2	-1	0	-1	-2	-5
1	0	0	0	-3	0	4	2
-1	-1	-1	-1	0	-1	-2	0
-1	-1	0	-1	-3	-6	4	0
0	0	-1	-1	1	0	-5	-1
0	0	0	0	-2	0	4	5
-1	1	0	0	1	2	1	-8
-1	-1	0	1	0	0	-3	2
-2	-1	-1	-2	0	-1	1	22
-3	-4	-4	-1	-4	2	1	-3
-2	0	-2	-1	1	6	6	-4
-1	-2	1	-1	1	-1	-1	1
-1	-4	-2	-1	-7	-4	-3	-2
1	-2	-3	-1	-3	0	2	-5
-1	2	-1	-1	-1	-1	-3	-1
1	-1	0	0	3	1	2	-3
-1	0	-2	0	2	-1	0	0
-1	0	1	0	-1	1	5	8
-4	-3	-1	-1	-1	1	-5	0
0	0	0	0	-3	-2	-4	2
-1	-1	-1	-1	-1	-2	-3	1
-2	-3	-1	-2	-3	-5	-5	-2
1	2	2	0	5	1	1	-4
-1	0	-2	-1	-1	-1	-3	1
-1	-1	-1	-1	-2	-1	-5	-3
0	-3	-2	-1	1	-3	4	3
-2	-1	1	0	1	-1	1	0
-1	-1	0	0	0	-1	2	-3
-1	-1	0	1	-3	1	-4	-1
-1	-1	-1	0	-3	-1	-6	-3
-1	0	1	-3	-1	-2	3	2
0	1	0	-1	-3	-1	-4	-3
