# Supplementary material for: Flexible Virtual Reality System for Neurorehabilitation and Quality of Life Improvement
Source: Sensors (Basel). 2020 Oct 23;20(21):6045. doi: 10.3390/s20216045 (PMC7672612; doi:10.3390/s20216045)
Supplement: Supplementary file 1 [file sensors-20-06045-s001.zip › S4_EMG/User6/ExtensieUmar.txt]

0	0	0	0	0	0	0	0
0	0	0	0	0	0	0	0
-1	-2	0	-1	-4	-1	4	2
-1	-2	0	-1	-4	-1	4	2
0	-2	-1	-1	3	1	4	1
-1	0	-3	-1	4	-1	3	-9
-6	-1	-1	2	6	3	-5	-5
1	-1	2	-1	-6	-1	7	-4
1	-1	2	-1	-6	-1	7	-4
4	3	1	1	-1	-1	3	13
4	3	1	1	-1	-1	3	13
-3	-2	-1	1	5	1	3	-1
-3	-2	-1	1	5	1	3	-1
-3	0	1	1	-1	-6	10	5
0	-3	0	0	-1	3	3	3
-3	-1	-2	-1	1	0	3	-2
0	-2	-4	0	-5	0	3	-3
-2	-2	-2	-1	-3	-2	0	12
-3	-2	0	0	0	1	10	-8
0	3	0	1	3	6	1	-5
3	2	-1	0	-3	1	5	5
-3	0	-1	-3	-7	-5	-13	-18
-3	0	-1	-3	-7	-5	-13	-18
-5	-3	-3	-5	-13	-8	-18	-12
0	3	2	2	-5	0	2	-2
1	-1	0	-2	-2	0	0	-6
1	-1	0	-2	-2	0	0	-6
-1	-2	0	-1	-3	1	8	4
-1	-2	0	-1	-3	1	8	4
-3	0	-1	0	-5	7	2	-18
1	2	2	1	-3	0	1	6
0	-3	-2	1	1	1	-1	5
0	-3	-2	1	1	1	-1	5
2	2	1	-1	3	2	-1	10
-3	-3	-3	-4	-16	-5	-18	-16
2	1	-2	-2	-3	-2	-5	7
6	7	3	5	10	7	22	26
3	3	-2	0	-4	-3	-10	-7
-2	-1	-1	-2	-5	-3	5	33
-1	1	-1	4	14	4	2	-5
2	0	-1	0	-1	-1	3	24
0	1	-1	-3	-4	-1	-4	-2
-1	-2	0	-3	-6	-1	7	2
3	0	-1	0	2	-1	-4	9
2	-1	-1	2	11	1	5	8
-3	1	2	0	-2	4	-1	-10
0	0	-2	-1	3	0	-6	0
-3	-2	-2	1	1	0	-2	-13
3	0	0	0	-3	-2	0	28
-2	-2	-2	-3	-2	-1	8	12
-1	0	1	1	-2	-7	-15	-7
-3	-2	0	0	4	2	-5	-15
0	-2	-2	-1	7	-3	8	0
-1	0	0	1	-5	-3	-10	-3
-2	-1	-1	0	2	2	-2	-21
3	1	0	-1	-4	-2	8	33
2	1	1	1	-1	3	-6	-1
1	-2	2	0	-4	2	2	0
1	1	-1	-1	-8	-2	3	-3
0	2	-1	0	-1	-3	-4	-31
-3	-1	-1	0	-6	-2	-7	-5
-3	-1	-2	-1	-2	-2	-10	-7
1	1	-1	0	1	3	9	12
-2	-4	-3	-2	5	-3	11	-3
-3	0	0	1	-8	-6	-25	-9
-3	-4	-3	-1	1	2	-4	0
1	2	1	0	-3	0	1	-13
-2	0	1	-1	-3	-1	14	2
-1	-1	-1	-4	-4	0	-4	-6
-2	-3	-2	-2	-8	-5	-8	-3
-1	0	-1	-2	-1	1	-3	4
-2	-3	-1	0	-5	-5	-3	-3
-2	-3	-2	-1	-10	-5	-12	0
1	1	1	1	-1	-1	-4	-3
-1	-1	-1	-1	-1	-1	2	0
-1	0	0	1	0	2	2	-1
-2	0	0	0	2	-3	-7	-24
-2	0	1	0	-2	-1	2	1
-4	0	-2	-2	-5	-1	-22	-14
1	1	2	3	3	3	-2	1
0	-1	-1	0	-2	-4	4	0
2	0	-1	1	-5	0	-3	-2
6	1	1	0	5	1	8	12
1	0	1	0	-1	-1	-3	1
0	2	-1	-3	-2	-1	-4	-1
-3	0	0	1	0	1	-1	-1
0	1	2	1	-2	-1	-3	4
3	1	1	1	1	3	-7	-6
-1	-1	-1	-1	0	-1	-1	-5
-1	-1	-2	-2	-5	-1	2	4
0	-1	-2	0	-1	0	-3	-9
-2	-2	-3	0	11	0	3	5
-1	-4	-1	-2	-6	-3	1	-9
-3	-2	-1	-2	-3	0	5	6
-3	-2	-1	-2	-3	0	5	6
-2	-1	-2	-2	-2	-2	-8	-1
-1	0	0	0	-2	-1	1	-3
-1	-1	-1	-1	10	5	-2	-8
-2	-3	-3	-2	-4	-3	-2	-5
2	2	2	3	4	7	12	4
-1	0	1	-1	-1	0	-8	-32
3	4	1	2	0	3	-1	-7
-4	-2	-1	0	7	-2	2	-3
0	1	-1	0	-7	-3	-17	-4
-1	-3	-2	-3	-2	-1	-1	-1
-5	-1	2	-1	-9	-1	-1	-2
-2	-4	-2	0	4	-1	-26	-17
4	1	0	0	1	0	1	9
3	0	0	-1	-7	-8	-3	2
2	-2	-2	-2	-5	-3	-1	-6
-1	0	1	0	-5	2	-2	-5
-5	-4	-2	-1	-2	-3	-18	-6
0	0	0	0	1	0	-2	1
-4	-2	-2	0	-8	-4	-6	-5
2	2	1	2	5	1	6	13
4	4	-1	-1	-5	-3	-3	11
-1	-3	-3	-1	-2	0	4	2
-6	-4	-1	-3	-8	-3	-18	-15
-2	-3	-2	0	16	9	11	-3
-2	-2	-1	-1	-7	-5	-6	4
-1	0	-1	-1	0	3	-3	-3
-1	1	-1	-1	-5	1	-14	-13
-2	-3	-2	-2	-1	1	4	-6
0	-4	-2	-1	-2	-2	-5	5
-4	-3	-2	-4	-5	-1	-3	-12
-2	-1	0	3	4	1	5	-4
-4	1	1	1	-1	0	-2	-18
1	1	-3	-1	1	7	3	2
1	1	-3	-1	1	7	3	2
1	0	0	-2	-2	0	2	8
1	-1	-2	-2	-7	-8	-9	11
-1	-1	0	2	3	-3	7	7
-2	-2	-3	1	-8	-1	-9	-4
1	-1	0	0	1	4	3	2
1	0	-2	0	3	5	6	2
-1	0	-1	-1	-2	-6	-20	12
-2	-2	-1	-4	-3	4	7	-3
-2	0	1	-1	0	2	12	6
-4	-2	-1	0	-4	-2	-5	-11
1	0	-3	-2	1	3	3	0
6	6	2	3	13	7	1	6
-4	-2	0	-1	-5	-2	-5	-3
0	0	1	0	3	0	-4	-6
-1	-3	-2	-2	-7	-4	-19	-25
1	-4	-2	2	3	1	-4	-5
-1	-1	0	1	-4	-9	0	11
-1	-4	-3	-3	-3	-1	-1	3
-1	0	0	2	8	2	4	8
-3	0	-1	-2	2	-2	-1	0
-3	-2	1	1	6	-3	4	5
2	1	0	-1	-3	0	-2	4
2	-1	-3	-3	1	1	-3	7
1	1	1	0	-8	-1	-8	13
3	-1	-2	-1	1	1	-5	14
0	0	-3	-1	-9	0	5	-2
1	0	1	1	1	1	-5	-4
-1	0	-1	1	4	0	2	1
-7	0	-1	-2	-1	-9	-22	-28
7	2	1	2	12	5	5	15
-2	0	0	1	1	-2	-5	-3
0	-2	-4	-4	-10	-5	-4	-3
3	-1	-3	0	2	0	-3	5
-2	-2	-1	-2	-4	1	-4	-10
-1	0	0	-1	-10	-5	7	2
-1	-5	-2	-1	-1	1	2	14
-4	-1	-3	-1	-6	-1	-15	-8
1	1	1	-1	-8	1	-7	-9
-1	0	0	-1	-3	-2	-5	7
-2	-2	-2	0	16	2	14	-4
-3	-2	0	2	5	0	-13	-17
2	0	0	0	-3	-1	-5	11
1	0	0	1	5	5	11	6
-3	-2	-1	0	-9	-4	-1	-16
-1	2	-1	1	1	4	3	-13
0	0	0	0	12	2	5	0
3	2	0	0	-7	-1	17	43
-2	-3	-1	-3	-2	-2	3	-10
0	0	-2	-2	-5	-8	-3	-28
0	-2	-2	-2	-1	1	2	14
0	0	0	-1	-5	2	16	29
-3	-2	-1	-1	0	-6	-23	-20
0	-1	-1	1	3	1	-7	-18
-1	-2	1	1	1	-1	6	3
-2	-4	-1	-1	-2	-2	-2	-8
2	0	0	1	4	-4	2	-1
0	0	0	2	-2	3	6	-4
1	2	0	-1	2	4	-1	0
1	2	0	0	-1	-2	7	1
-2	-1	-1	0	1	-2	8	-14
-5	-1	-1	-2	-4	-3	-14	-19
-4	-2	1	-1	0	-1	-18	-12
2	-1	0	-1	3	3	6	12
-1	-2	-2	-3	-1	-1	-9	-3
-2	-1	-2	-2	-5	-1	12	-14
3	-1	0	-2	-2	0	4	16
-6	-2	0	-1	-2	-2	-1	-9
0	-1	1	-2	-5	1	-2	6
2	2	1	1	7	2	9	12
-1	-1	-2	-2	-5	-1	-4	-2
0	0	-2	0	1	2	-8	4
0	0	0	0	-6	-5	-19	-16
-2	-2	-3	-4	-3	0	8	4
1	2	0	-1	-7	-3	-8	3
3	2	3	2	2	4	5	2
-4	0	1	0	0	-2	-3	-18
-2	-3	-3	-2	2	1	-5	-11
-2	-1	-2	0	-7	-4	1	-3
-1	-2	0	1	0	2	9	-6
-2	-1	-2	-2	-1	-1	5	3
0	2	1	1	-1	5	-1	-5
-4	-3	-2	-1	9	-2	-13	-10
3	-3	-2	-2	-2	-3	-2	8
-4	-2	-3	-1	-7	-3	-6	-9
-2	-2	-2	-1	-6	-2	1	-6
-5	0	-3	-3	-6	-4	-11	-4
-1	-3	-1	0	-3	-1	-7	-6
-1	0	-1	-3	-2	-3	1	-5
-1	1	2	2	-2	-2	3	-8
1	0	1	-1	-4	0	11	-6
1	-1	0	-3	-4	2	16	16
-1	-1	-1	-1	-5	-1	0	-3
2	1	1	0	6	2	5	2
0	0	-1	0	1	1	-6	-4
0	0	1	-1	2	2	-5	-12
-2	-3	-1	1	-2	-4	-13	-5
3	1	-1	0	1	0	14	9
2	0	-2	0	-1	0	11	11
3	-2	-3	-3	5	-4	13	9
-3	-2	-2	0	-3	-2	3	-9
-1	-2	-2	-1	-2	2	-4	-4
0	-2	-2	-1	2	0	0	-2
-2	0	0	0	-6	-2	-3	-1
-1	-4	-2	-5	0	3	0	-1
-7	-4	0	-1	-5	-4	-12	-29
-2	1	-1	-1	-2	-3	-21	-4
0	-2	-2	0	-2	-6	3	2
0	-3	-1	-1	1	3	10	-3
0	-1	-1	-1	2	-1	-5	-5
2	1	0	0	2	1	10	7
0	0	-1	-1	0	-4	-2	-3
0	-1	1	0	4	2	1	-1
3	4	1	0	0	-1	8	8
-6	-3	-1	2	1	4	2	-9
-3	-4	-4	-2	2	1	3	-10
0	0	-1	-2	-6	-5	-6	-5
-1	-6	-2	-1	-3	-2	0	0
-2	-1	-2	0	6	2	4	9
0	2	1	1	18	-2	6	-2
0	-1	-1	-1	-6	-2	-3	2
0	-2	0	-4	-8	-2	0	-7
-3	2	0	0	-2	2	0	11
1	1	-1	0	5	2	7	11
-3	-3	0	-2	-5	-2	-4	4
1	0	0	-1	2	1	-2	3
0	-1	-2	-1	0	-2	-2	5
2	-1	0	-2	-10	-3	-6	1
3	2	2	-1	-3	5	2	7
2	-1	0	1	-3	-2	-1	11
1	0	1	-1	2	2	3	2
-3	-1	-2	-2	0	-3	-6	4
1	-1	-1	-1	-3	-1	-2	-3
-2	1	-1	-1	-8	-4	-14	-4
-5	-3	0	1	9	4	18	3
1	1	0	-1	-6	-2	-6	0
1	-1	-1	-1	-1	0	2	-1
1	2	0	-1	0	3	6	14
-3	-2	-3	0	-4	-3	-12	-5
4	-1	-3	-1	-3	-4	-8	9
0	0	0	-2	-3	-3	-7	-21
1	-2	-3	0	2	-1	0	26
-1	-1	0	-3	-5	-5	0	-1
-4	-2	0	1	13	3	12	1
0	3	1	0	-5	-2	2	7
-4	0	-1	-3	-8	-3	-14	-8
-1	3	2	1	-5	-2	-6	4
0	2	0	-2	-4	-3	-3	2
-1	0	-1	0	4	5	7	3
-4	-4	-1	-1	-2	1	-1	-8
1	1	1	0	-4	0	-1	-13
-2	-1	-1	-3	-1	-1	-1	-16
1	2	1	0	-4	0	-4	-5
-3	-5	-5	-3	-3	-3	5	5
-1	-2	0	-3	-3	-2	1	0
-2	-2	0	2	2	4	2	1
4	1	0	-1	-4	-4	-5	8
0	0	0	-1	-5	0	-3	30
-3	0	-1	1	1	0	-11	-12
-1	-1	0	-1	1	-1	-4	-4
1	3	-1	0	1	2	4	-4
3	6	4	1	1	1	-16	-7
-2	-2	-1	-2	-1	-3	4	-1
1	0	-2	-1	-4	-2	-7	-10
-3	0	0	1	-2	-2	-3	11
2	1	0	0	11	-2	4	11
-1	0	-1	-1	-7	-4	-19	-9
-1	0	0	-1	-3	0	-2	2
3	-2	-1	0	-1	7	10	12
1	-2	-1	0	4	1	8	3
0	1	0	0	-2	-3	5	-1
-1	-1	-1	-1	-4	-3	-13	3
2	0	-1	-3	-18	-7	-7	-1
-1	-1	-1	-2	-4	1	4	1
-4	0	-1	-2	-5	-1	1	-5
1	0	-1	0	4	4	11	1
-1	-2	-1	-3	-4	1	4	7
0	-1	0	-1	-4	-1	1	-9
0	0	-1	-1	-1	-1	-3	2
2	1	-1	0	-8	1	1	8
-3	-3	-5	-2	-2	-3	1	5
3	3	2	1	2	0	2	-17
-3	-4	-1	-2	-7	-6	-7	7
-4	-1	-2	-3	0	4	0	-10
-3	-1	0	-3	-3	0	-27	6
4	3	1	0	-1	0	4	0
-5	-3	-1	-1	-4	-4	-24	-11
2	1	0	1	0	3	14	-7
-3	-2	-2	-2	1	-2	6	1
1	1	2	1	12	1	6	4
0	0	-2	1	2	-3	10	-1
0	1	0	-1	-5	-4	4	18
-3	-4	-2	-1	2	1	-1	-5
0	4	1	0	-6	-6	-10	-13
1	1	-1	-3	-9	-4	-1	6
-2	-2	-2	1	1	4	1	-14
-1	-2	0	-2	-8	1	-1	-2
0	0	2	-2	-2	-4	0	2
-2	-3	-1	-4	-8	-5	-6	1
0	-3	-1	-1	-6	-5	-13	-6
0	-3	-1	-1	-6	-5	-13	-6
-3	-1	-1	-3	-9	-4	-12	-6
-5	-1	-2	-2	-1	-4	-6	-16
-2	-1	0	-1	1	0	0	4
-4	-1	-1	-2	-5	-2	-10	-12
0	-2	-2	1	-3	0	2	-10
-1	-2	-3	-3	0	-5	-12	1
-1	-4	-4	-4	-8	-2	1	-3
1	1	1	0	-3	-3	6	1
-1	-2	-1	0	3	1	0	-5
-1	-2	0	-2	6	4	-15	-9
-1	-1	-3	-1	8	3	11	4
-1	2	2	1	4	-4	-1	2
2	-2	0	0	-1	0	-5	-3
2	-2	-2	0	-2	-2	0	9
2	1	-1	1	-3	0	3	3
-2	0	-1	-1	1	0	-3	-4
-2	-3	-1	-1	-1	-3	-6	1
2	1	-2	-1	-3	-3	6	7
-1	-4	-2	0	-3	1	-3	2
-1	-1	-1	1	0	2	1	7
-4	-2	-3	-1	1	3	-6	-9
-1	-1	-1	0	4	-4	-8	-19
-2	-2	-2	0	3	1	-4	-12
-4	-1	1	-1	4	3	-1	-13
0	2	0	1	-7	-4	-9	0
-2	-2	-1	-6	-8	-7	-6	1
-4	-3	-3	-3	-3	1	-13	1
0	1	-1	-2	-11	0	-15	-7
1	-1	-1	0	-7	2	-7	-4
-1	-1	0	-1	-4	-2	-2	2
-2	0	-2	0	-4	-1	-8	-10
-3	-2	-3	-3	-6	-3	-12	-14
-1	-1	-1	-1	-1	2	9	2
-3	1	1	1	-4	-3	-6	3
3	0	1	-2	-7	0	-2	9
0	-1	-2	-1	-9	1	-5	-11
0	-1	-2	-1	-9	1	-5	-11
2	0	-1	-1	-12	-5	-13	0
-6	-3	-1	-3	-5	-4	-11	-33
0	0	-1	0	0	2	-1	7
3	4	2	2	-2	5	-3	9
-1	-1	-1	-2	1	-1	9	15
0	-1	1	1	-6	-4	-6	0
-3	-3	-2	-2	3	0	5	-5
-5	-3	-1	0	-1	-1	-10	-13
-4	-1	-2	-3	-8	-7	-12	-11
0	0	0	-1	-2	-1	2	0
-1	1	1	2	1	2	8	7
-1	0	0	-1	-1	-3	-3	-8
-1	-6	0	0	-2	2	-7	-6
-5	-2	-1	-1	-7	-6	-5	-7
4	8	1	-1	-8	-2	-6	-7
-4	-2	0	-1	-3	-3	-22	-14
-1	0	-1	1	5	1	13	-5
1	1	0	0	-3	3	-4	-10
0	-1	-1	-1	-1	-3	3	8
-3	-2	-1	-2	-1	-1	10	14
-1	0	-2	0	-7	-4	-12	-15
1	-1	-1	0	-2	0	4	35
1	-1	-1	0	-2	0	4	35
-2	-2	1	1	-4	-1	-3	-13
-2	-1	1	-1	0	-1	-7	-3
-1	-3	-1	0	-7	-4	5	-5
1	0	-2	-3	-7	-1	12	2
1	0	-2	-3	-7	-1	12	2
-1	2	1	0	4	5	-4	-2
-5	-2	-1	0	-4	-3	-4	-7
-2	3	2	2	1	-3	-16	-6
1	1	-1	-1	8	3	-2	0
1	-1	0	-1	-6	-1	-2	6
1	0	-2	-2	-2	-6	-11	-10
-1	-2	-2	0	-7	-4	5	4
-1	1	0	1	2	0	-1	-6
-1	-1	-2	-1	-4	-7	-7	-1
-2	0	0	1	0	-1	-9	-12
-1	0	0	-2	-4	-3	-6	-26
-3	1	-2	-2	-2	-1	8	-2
2	1	-1	-1	-4	0	1	24
-2	-3	0	-1	4	-4	-9	-13
-2	-1	1	1	-3	21	5	0
-3	0	1	1	0	-1	17	-6
0	-1	-2	-1	1	-2	6	-8
0	1	0	2	2	0	-7	-5
1	0	0	-2	-1	-1	6	24
1	-1	1	-2	-2	-1	-1	-2
4	3	0	-2	-3	-1	14	0
-3	-1	1	-1	1	1	-3	-8
-2	1	-1	-2	-9	-7	-2	-3
-1	-1	0	-1	3	-1	-1	4
-1	-3	-1	1	2	-4	-5	-5
2	2	0	1	-5	-2	2	6
-4	-4	-4	-1	2	3	-5	-15
-2	-1	0	0	2	2	-4	0
-2	-3	-1	0	1	0	11	1
1	0	-3	-1	-2	-1	9	10
-1	-1	-1	-3	-1	-4	-7	-20
2	-1	-1	-2	-2	-2	1	0
2	-1	-1	-2	-2	-2	1	0
-3	-5	-3	-3	-4	-4	1	15
-4	-3	-2	-1	9	-6	-2	-9
-3	0	-2	-2	-9	-3	-7	7
-1	0	-2	0	7	1	10	-6
-2	-2	-2	-1	-1	-1	-6	-24
1	3	-1	1	3	1	-20	-8
-1	-4	0	-2	-10	-1	2	3
4	1	-1	1	-1	-1	4	9
0	-2	0	1	6	2	8	7
-3	-1	0	-1	5	-1	10	-27
-4	-1	-2	1	-3	-3	-1	-15
-2	2	2	-1	-5	-1	-9	8
0	2	-1	0	-7	-4	-13	-2
-2	-2	-1	-1	0	-1	-5	-2
1	0	-2	-3	1	-1	3	0
-2	-2	-1	-1	3	-4	-6	-1
1	0	1	0	-2	0	-8	11
-2	-4	-1	-1	-1	1	4	4
1	-1	-2	1	-4	2	5	10
-1	-3	-2	-3	-4	0	-4	-1
-3	-2	1	-4	-1	-1	-5	4
-4	-4	-2	-1	-2	-5	-13	-41
2	2	-1	0	-1	-2	-1	12
-2	0	2	0	-3	-2	1	8
0	0	0	-1	-2	-2	-5	4
6	1	-1	-1	3	0	0	-3
-2	-3	-1	1	0	4	2	2
0	-2	-1	-1	-7	-1	-4	-21
2	0	0	1	-3	1	6	1
-4	-1	-1	-2	-3	-1	0	5
-1	3	2	-1	-3	2	-10	-6
-2	-2	-1	-2	2	-1	-6	4
-1	-1	-1	1	5	-4	17	4
-6	-3	-3	-2	-3	0	-9	-13
1	2	2	2	1	2	-7	-5
2	-1	-2	-2	-4	2	15	6
1	-1	-2	1	0	1	5	10
1	0	0	-2	-3	-4	-5	-13
0	1	0	-2	-6	-9	-14	-4
2	1	-1	2	1	0	-9	-2
1	-1	0	0	2	-1	6	-5
2	-2	-1	-1	1	1	-2	6
-3	-3	-1	-2	1	0	-10	1
2	0	0	-1	-9	-5	-5	7
0	-3	-4	0	-9	-1	3	13
-4	-3	-3	-2	6	1	7	-7
-4	0	1	1	4	6	-9	-1
1	0	-1	1	5	3	8	-14
-2	1	0	-1	-3	-1	-2	-10
0	1	0	-1	-2	-4	-1	6
0	0	1	0	-2	1	9	10
-5	-6	-2	-4	-10	-5	-17	-6
-2	-2	-1	-2	-11	-3	-16	-2
-2	-2	-1	-1	-4	1	-3	2
-3	1	1	2	5	6	7	-5
0	-2	0	-1	-6	-1	-4	-7
0	-1	-1	-1	1	-1	-4	-7
0	-1	0	-1	-1	0	1	-8
0	-1	-2	-4	-6	-4	-3	4
0	1	0	1	-4	-5	-7	-7
-3	0	0	0	0	1	-4	1
3	1	-1	-1	-5	-2	-2	5
2	-2	-3	0	-2	0	7	9
-4	-2	-2	-2	8	0	7	5
-2	-1	0	0	-9	-4	-3	13
0	-4	-2	-3	-8	-4	-20	2
-2	-1	0	0	0	-1	-24	-22
1	1	-2	-1	-1	1	3	9
0	1	-2	-1	0	1	4	3
2	1	-2	0	-3	-2	6	33
5	1	0	-1	1	2	0	-3
-1	2	-1	-1	-7	-1	-5	-2
-4	-2	-2	-3	-4	-1	-14	-5
2	-1	-1	-1	0	-2	5	6
-2	-5	-2	-2	-5	-1	4	-9
2	-1	-1	1	6	3	0	-4
5	9	-1	-1	-7	0	-1	18
-4	-20	-1	0	-3	2	-4	-5
-4	-7	-2	-3	-8	-7	-14	-12
-3	-6	1	1	-7	-1	-5	-5
-4	1	-2	-3	-6	-4	-15	-16
-3	-3	-1	-1	-7	-3	-6	5
-3	1	2	0	-6	-1	-3	-19
-3	-1	-1	0	4	-6	-4	-2
-1	-1	-1	-1	-6	-2	8	3
-3	-3	-1	0	1	4	-1	3
-2	2	2	-1	-4	3	5	5
-2	1	2	-1	-2	4	-3	-12
1	0	-1	-1	-2	3	-3	0
-3	-2	0	-2	-2	-3	-8	-11
-2	-2	-2	-1	0	-2	-1	-3
-1	1	1	0	0	-1	-9	-25
-1	-1	-1	0	1	3	3	21
4	0	-2	-1	-5	-4	-2	2
-2	-2	-2	-2	-5	-1	-3	-14
-4	-5	-3	-2	6	-6	2	-1
3	-1	-2	-1	-2	0	-4	12
1	0	-1	0	1	2	0	2
-1	-1	-1	0	2	3	8	5
-4	-2	-2	0	3	-6	-10	-3
-3	-1	-2	0	-1	-2	-7	-19
3	0	1	-1	-7	-5	-4	-4
0	0	0	0	0	0	0	0
0	0	0	0	0	0	0	0
-1	0	-1	-1	3	2	-18	-8
-2	-1	-2	-1	-1	-1	-2	-5
1	-1	-1	-2	-9	-6	-4	5
-3	0	-2	-2	-5	-2	-7	-9
1	3	2	1	1	2	0	2
-1	0	-1	0	5	-1	-4	-2
0	-2	-2	-1	-3	-1	4	-3
-1	-4	-3	-3	-6	-3	5	8
-1	-1	0	1	-7	2	-3	2
1	-1	-1	-1	0	-4	5	1
-3	0	-2	-1	-5	-2	-7	-3
-1	-3	-1	1	5	2	4	3
-1	-2	1	0	-6	-2	-2	-3
0	1	-2	-2	-5	-2	-7	-3
-5	-4	-3	-2	-6	-1	-4	-8
-6	-2	2	-1	-6	-6	-16	-14
-2	-3	1	2	9	-2	2	-14
2	1	-2	1	-2	-1	8	18
-3	-4	-4	-3	-3	0	0	-4
-1	-2	1	-1	3	1	-1	1
-1	-1	0	-1	-8	-3	6	3
-1	-1	-1	-1	1	-1	1	-6
-1	0	0	-1	-5	-5	-14	-14
-4	-2	-1	0	1	-1	4	-2
0	-1	-2	-2	-4	1	-1	3
5	-1	-2	-1	1	1	14	18
0	1	1	1	3	2	3	3
2	1	0	1	0	0	-6	-4
-1	-3	-4	-1	4	-2	-2	-7
-2	-3	-1	1	-1	0	-5	-13
-1	0	1	-2	-4	-4	-17	-3
-2	-1	-2	0	-5	1	-7	-17
-1	4	1	1	-9	-3	-8	-3
0	-2	-2	-2	4	1	7	4
-3	-2	-1	-2	1	-1	4	-15
-2	-2	-3	0	7	4	5	-3
-3	-2	0	1	-8	-4	-9	-5
-3	-5	-2	-4	-2	1	6	-3
0	2	0	0	-3	-2	-5	-4
-2	1	1	-1	4	1	-6	-19
2	1	-1	-2	-7	-7	-2	4
-1	0	0	0	-2	-2	-6	6
0	-2	0	1	2	1	-1	3
0	-1	0	-1	-3	-2	-5	-6
-4	-3	-3	-2	-8	-2	-24	-6
0	-1	0	-2	-5	0	-9	-15
2	2	0	-2	-1	2	3	2
-2	-2	-1	-1	-5	-4	-2	3
-6	-2	-1	-1	2	-1	-16	-9
0	-3	1	-2	-5	-2	1	-6
2	2	2	-1	-3	-3	3	23
-3	-2	-3	1	-4	-2	-5	0
1	-1	-2	-1	-1	-3	4	2
0	-1	-1	0	-2	1	2	3
-3	-2	-1	-2	-7	-2	-8	-13
4	0	-1	0	-4	-3	10	15
-1	0	-2	0	6	-5	1	3
-1	-1	-1	-3	-5	-7	-5	-2
4	0	0	-2	-4	0	15	5
2	-2	-1	0	-5	-2	5	11
1	-1	-3	-2	-2	2	1	5
1	-1	-1	-3	-6	-4	-5	-11
0	-3	-3	-2	-4	-2	0	14
4	4	1	2	-1	7	4	18
0	-1	-1	-1	4	-1	3	0
-2	-3	-1	-4	-6	-4	-8	-7
-4	0	-2	0	-7	-5	-4	-9
-4	-1	-2	-3	4	-3	-6	-7
-2	-3	-2	-2	-3	-1	-6	-2
0	-1	1	0	0	1	4	5
0	0	0	1	1	-2	-1	-6
-1	3	2	2	2	-2	4	-6
6	5	0	-1	-5	-2	4	8
-1	0	0	-1	2	0	4	10
0	0	-2	0	0	-1	-3	-4
-1	-2	-2	0	2	-1	-10	-10
1	-1	1	-3	-6	-2	2	-1
0	1	0	0	-1	5	-10	-8
-2	0	0	1	7	8	7	-15
1	1	0	-1	-4	-3	9	19
-1	-1	-1	1	1	-2	-3	-11
1	-2	-1	1	3	0	12	31
2	0	-1	1	0	1	8	4
0	-4	0	-2	-4	-1	0	5
0	1	-1	-2	-4	0	4	19
-1	-4	-2	-2	-1	-7	-5	3
-1	-2	-3	-1	-1	-5	2	12
-1	1	3	0	-2	-7	-16	-15
0	-5	-4	-2	-2	-2	3	-8
-1	2	-2	0	0	-1	2	-1
-1	-1	0	0	-3	-2	4	6
3	-1	-3	-2	-4	1	3	7
0	-4	-3	-2	-5	-4	-7	-7
0	-3	-3	-2	-2	-2	-7	-2
1	3	1	1	4	-1	2	10
2	1	0	1	3	0	5	2
-1	-1	0	-2	-1	0	-9	-26
-2	0	-1	-1	2	-1	5	-19
0	0	0	0	-1	4	-2	0
-4	-1	0	-1	-1	-5	-17	-21
-1	-2	-1	-3	-1	-1	-1	5
-2	-2	-2	-2	-4	-2	-1	5
-1	-1	-1	-1	-5	-2	9	16
-2	-2	-2	0	-2	-6	-7	-6
-3	-2	-1	0	5	4	2	8
-3	-4	-1	-1	0	-1	-4	-6
-4	-1	2	0	1	0	1	-6
2	1	-1	-2	0	-2	-1	3
3	1	0	1	2	2	4	13
1	-1	-2	-1	-2	1	8	17
-5	1	1	-2	0	0	-8	-15
2	0	0	-1	2	0	0	4
0	-2	-2	0	-3	-3	-6	-4
-3	-3	-2	-3	-7	-4	-19	-15
-1	-1	-3	-2	-9	-5	1	-2
6	5	0	-2	0	-1	9	29
-3	-3	1	0	3	-1	0	-12
1	1	0	2	10	7	10	0
-1	2	1	-2	-6	-4	5	-3
-3	-2	0	-2	-2	-2	2	-7
2	2	2	1	4	0	2	4
-1	-1	-1	-2	0	-2	-5	-1
1	0	-1	0	-1	-1	-1	4
-3	-3	-1	-1	-6	-3	-3	-8
2	2	1	1	-1	2	-7	-5
-1	-1	-3	-3	-3	0	-1	-1
-5	-4	-5	-3	-6	-6	-28	-10
-1	-1	-1	-2	-4	-4	-7	6
-1	3	2	2	-2	1	1	6
2	-1	0	-2	-5	1	0	14
-1	-2	-1	-2	-2	-2	-7	-5
-1	-3	-2	0	1	0	1	-2
0	-1	0	1	1	2	0	7
-1	0	0	-1	0	-3	-2	-10
-2	0	0	0	1	-2	-5	-3
0	1	1	2	-4	2	-6	-4
2	-1	-1	-2	-4	2	5	17
2	-1	-1	-2	-4	2	5	17
2	0	-3	-1	-9	-2	3	15
1	2	1	0	-2	2	2	4
-2	1	1	0	-3	-2	-4	-1
2	3	1	0	1	2	-6	-11
-2	-3	-3	-2	0	-1	-12	8
-5	-2	-2	-1	-5	0	-6	-13
-1	-1	0	-1	-4	-5	-1	7
0	-1	-2	-2	-10	-7	-2	-8
-3	-4	-3	-3	-1	-3	-1	-5
-1	-2	-2	-1	0	3	4	5
2	2	1	1	0	-1	6	-2
-2	0	-3	1	-1	1	-1	4
2	0	-2	-1	2	-2	-9	3
-1	-5	-2	-1	2	0	2	7
0	0	-2	-3	-10	-3	-3	11
-3	0	0	0	-6	-3	-2	0
-3	0	0	-1	0	-1	-9	-12
2	0	0	-2	0	0	-6	2
2	0	0	-2	0	0	-6	2
-2	-3	-3	-1	-3	-2	0	2
-2	-3	-3	-1	-3	-2	0	2
-2	0	-1	0	-2	-1	-17	-12
-1	0	-1	-1	-7	-3	-7	0
-1	1	2	1	3	2	-4	-2
-2	-4	-3	-4	-4	-2	-6	-8
-1	1	0	-1	-7	1	-5	0
0	-1	-2	0	2	-3	-5	-2
1	-1	1	-2	-5	0	4	11
0	3	2	1	1	1	-3	-1
2	-1	1	0	-8	-1	-1	6
-1	-1	0	-2	-3	0	7	-6
-1	-2	-2	-3	-1	-2	-5	0
2	0	-1	0	-4	0	-4	6
-1	-1	-2	-3	-3	-3	0	2
-1	-2	-2	-2	-8	1	-2	5
0	-1	-2	-2	-4	-3	6	-4
-4	-4	-2	-2	-6	-3	-5	-6
2	-1	-2	-1	-8	0	-3	0
-1	-3	-3	-1	-5	-3	1	3
0	-2	-3	-1	0	0	-14	4
-2	0	0	-1	-2	1	-3	-16
-3	-2	0	-1	-3	-3	-10	-20
-2	0	-2	-2	1	-5	3	2
1	-1	0	-1	-9	-5	-5	0
0	1	1	-1	-6	-1	-5	-8
-3	-3	-2	-1	-2	-3	-20	-19
-3	-3	-2	-1	-7	-4	-5	1
1	0	1	1	-4	-1	9	1
0	-2	-2	0	-1	-2	2	5
-1	0	0	-1	-4	0	-3	4
-1	-2	0	0	2	-1	-7	4
1	-1	-1	0	-1	-4	-19	-22
0	-3	-3	-3	-4	0	0	-3
-1	-1	0	-1	-8	-2	-5	-8
2	2	2	3	1	3	1	2
-2	-1	-3	-1	-4	-5	-8	10
-1	1	0	2	15	6	1	2
-1	-1	-2	-2	-4	-1	0	-2
1	1	-1	-2	-10	-3	-9	-3
-2	0	-1	0	6	3	-2	-5
4	2	0	0	-9	-4	-5	4
-1	-2	-1	1	2	-2	5	6
1	0	0	0	-8	-4	6	8
-2	0	-2	-3	-4	-1	-4	-8
0	3	0	1	-2	0	-4	-12
-1	0	-1	1	3	0	-1	-7
-3	-3	0	-1	-3	-3	-8	-7
1	0	-1	0	-1	-2	2	5
-1	-3	-2	-2	-4	-3	-3	7
-3	-1	0	-3	-3	-4	-15	-13
-2	-3	-3	0	1	-1	-3	-2
-2	1	-2	-1	-3	-3	-1	-3
3	1	-1	1	-2	0	6	19
1	1	-1	-1	-1	-2	1	-2
-1	-2	-1	-1	-4	2	2	1
1	-4	0	-1	-4	-1	-4	3
0	2	0	-1	-1	2	3	5
-2	-4	-1	-1	-8	0	-1	-1
1	1	0	2	-4	0	-7	-3
-2	1	-2	-2	-1	-3	4	-3
-4	-6	-1	-4	-7	-4	-6	-9
1	0	0	0	-3	-1	-6	-3
1	1	0	0	3	-2	-5	-1
-1	-2	-1	0	-2	2	-4	-4
-4	0	-2	-2	-1	-5	-22	-14
-1	-2	-2	-1	-5	-4	4	17
-1	-2	-2	-1	-5	-4	4	17
-1	-2	-1	-1	-7	3	-5	6
2	-2	-2	-1	-2	0	-5	-3
3	1	2	-1	-4	-1	-2	4
3	0	-3	1	5	1	14	26
0	-3	-1	-2	-4	6	-1	4
3	3	1	1	2	2	10	3
-1	-3	-3	-2	-5	-1	-5	-6
-1	-1	-3	-3	-3	-2	-1	-6
0	-3	-1	-3	-4	1	-2	12
-2	0	1	-1	-4	-2	-7	-15
-2	1	0	2	9	0	7	-11
-2	0	1	0	-4	1	-6	-4
-3	-2	0	-2	-5	-3	-8	-7
1	0	-3	-2	-3	-2	-6	2
2	0	0	2	0	-3	-5	3
0	-1	0	1	-1	1	4	3
-3	-3	-2	-1	2	-1	-3	-5
-5	-2	1	-2	-4	0	0	-12
-1	-2	1	-1	-1	-6	0	-6
0	-1	-2	-2	-3	2	-1	6
-6	-4	-3	-1	-5	-5	-7	-12
-4	-2	0	0	1	1	-11	-9
2	2	1	-1	3	5	-1	1
2	4	1	-1	0	0	1	8
0	0	-3	0	0	6	1	16
0	0	-1	-1	-4	-3	3	0
-6	-4	-3	-1	-4	-3	-4	-5
1	1	1	3	4	3	6	-4
1	2	0	4	9	3	1	16
2	0	-2	-1	-2	-3	-1	1
-2	-2	-2	-2	-10	-4	-6	-2
-3	-1	-2	-1	-6	-4	-8	-6
0	-1	0	-1	-2	3	1	-7
0	0	0	0	-3	-3	-10	8
0	-1	-1	-1	0	-1	0	-1
-3	-1	-1	0	-10	-6	4	-10
-2	-1	-2	-2	-3	-3	-18	1
1	-2	1	-2	-2	1	5	13
2	2	1	-1	-4	0	14	16
0	-1	0	-1	-2	0	-3	-4
0	-1	-2	-2	-1	4	9	-9
-1	0	0	1	-3	5	2	0
-1	0	-3	-1	-4	-5	-9	3
3	0	1	-2	-2	-3	-4	5
-2	-3	-1	-1	-2	0	0	-12
-2	-1	-1	1	-5	2	3	-4
-1	0	-2	0	-6	-1	-2	-2
2	0	-4	-3	-2	-3	2	5
-3	-1	-1	-1	-7	0	-11	3
1	1	2	4	9	4	7	-3
1	-1	0	-1	-2	-1	-2	5
5	2	2	-1	-2	-2	10	30
-2	-1	-1	-3	-4	-2	-3	7
-3	-1	-1	0	2	-1	-4	-12
-2	-4	-1	-2	-6	-2	-1	-2
-3	-1	-2	-2	-5	0	-7	-10
-1	-1	1	0	1	-2	0	7
-3	0	-1	0	-2	-1	-4	-11
-1	-2	-1	-2	-7	-4	-6	-4
-1	-1	-1	0	6	2	12	7
2	0	-1	-2	-9	-7	-7	-2
2	0	-1	-2	-9	-7	-7	-2
0	0	-1	0	6	1	1	4
-2	0	0	1	1	0	1	-6
-1	1	2	-2	-4	-1	-2	-12
-4	-5	-3	-1	-3	-1	-5	-7
0	-1	-1	-2	-4	-2	-3	5
-1	1	1	-2	3	0	3	2
-2	-3	-1	-1	-5	-1	-3	-1
1	1	-1	1	1	2	-2	-4
2	2	0	-1	-1	1	-3	0
-3	-2	-1	-1	1	3	3	7
-3	-3	-2	-1	-2	-5	0	-6
0	-1	-2	-3	-2	-2	-1	-2
-1	-2	-1	-2	1	2	1	5
0	0	-2	0	2	-1	6	-3
-2	-1	0	0	-6	-3	-5	-4
-1	-2	0	0	-2	-2	4	2
-2	1	0	-2	0	-2	1	-15
0	-2	-2	-1	0	-3	0	8
-3	-2	-3	-3	-5	-2	-6	-13
1	-3	-2	0	8	1	-2	8
-1	0	0	0	-2	0	2	4
-3	1	-1	-1	-4	-1	-6	-18
1	-3	-2	-1	5	1	7	27
-2	-2	-2	-3	-6	-4	-3	-3
-1	-3	-2	-1	3	-3	3	-2
-1	-2	-1	-1	-2	3	-3	-5
0	-2	-1	-1	-5	-4	-3	-2
0	1	1	0	0	0	-4	-1
1	1	1	1	-2	-2	2	6
2	-1	-1	-2	-9	-5	-5	0
-4	-3	-1	-2	-4	-2	-4	-2
-3	-2	1	-2	-4	-4	-5	0
-1	-2	-1	0	-6	0	-4	-6
-1	0	1	0	-1	-4	-9	-16
-3	-2	1	-1	2	1	3	-2
-5	-5	-3	1	20	0	8	2
0	2	0	0	-6	-3	-8	0
-1	-1	-1	-2	1	3	0	-3
0	0	0	0	0	0	0	0
0	0	0	0	0	0	0	0
0	0	0	-1	6	0	4	-5
-1	-1	-1	-2	-4	-1	-5	-6
-1	-1	-1	-2	-4	-1	-5	-6
-1	-1	0	-2	-4	-4	1	-5
1	1	1	-1	-1	0	-2	-3
-2	-1	-1	-1	-7	2	-5	-5
-3	-1	-1	1	3	1	-2	-6
-1	-1	-2	-2	-6	-2	-4	-2
-3	-1	0	-2	-3	0	0	5
-5	-5	-2	-2	-4	-2	-6	-7
0	1	0	1	-4	0	1	-4
0	1	0	1	-4	0	1	-4
4	2	-2	-1	-4	-1	3	1
4	2	-2	-1	-4	-1	3	1
0	-1	0	0	4	-3	2	3
0	-1	0	0	4	-3	2	3
-1	-1	0	1	2	1	5	0
-1	-2	-1	-1	1	-3	5	-12
-1	-1	-1	-1	-5	-3	-4	-4
-1	2	-1	-2	-4	-2	-8	-8
0	0	-1	0	4	1	6	3
-1	-1	-1	-1	-2	1	-8	-5
-1	-1	-1	-1	-2	1	-8	-5
1	1	2	-1	5	3	-2	-5
-2	0	0	-2	-2	-2	-9	0
0	0	1	1	6	4	-3	-4
0	-1	-1	-1	-3	-1	-1	4
-1	0	1	-2	-1	-4	-2	-11
2	0	-3	-1	-4	2	4	13
-3	-5	-2	-2	-1	0	11	2
-1	-1	0	0	-3	-2	2	10
-1	1	0	1	-3	0	-8	-7
1	2	2	1	3	-1	0	-4
2	0	1	-1	-8	-3	-1	18
-3	0	-1	-1	7	-3	6	-10
-4	-3	-1	-1	-6	0	-4	9
0	0	0	-1	-6	-4	-5	-9
2	1	-2	0	-4	-4	-9	2
-2	-2	-1	0	6	2	-1	1
-2	-2	-1	-1	-3	-1	-2	-6
0	-4	-2	-2	-4	-1	-2	6
-1	0	0	1	3	3	0	-13
-2	0	0	-2	-2	-2	-7	-12
-4	-3	-1	-1	-2	0	-4	-4
-2	-2	0	0	-2	2	-12	-15
1	0	1	0	0	0	-2	1
2	-1	0	0	2	-2	9	21
1	-2	-2	-2	-5	-3	2	2
4	1	2	1	2	3	1	15
-4	-2	-2	-1	-3	1	-3	-11
1	0	1	0	1	1	-2	-1
4	1	-1	0	-2	-4	0	3
-3	-2	-2	-2	-5	-2	-9	7
-3	-2	-2	-1	7	0	9	-9
0	0	0	-1	-2	-1	1	3
-2	-2	-1	0	7	0	-5	-6
4	0	-1	2	4	4	1	14
-2	-1	-2	-2	-12	-5	-7	-8
-4	-2	1	-1	-8	1	-5	1
-3	-1	-2	-1	0	-1	-3	-12
0	0	-1	2	8	1	0	4
-1	-1	0	-1	-1	-2	-2	-1
1	1	-2	1	-2	-1	8	21
0	-1	-3	-2	-3	0	3	4
-1	-1	0	1	-4	-2	2	2
1	2	-1	0	-3	-1	1	6
-2	-2	-2	-2	-6	1	5	8
-1	-1	0	-2	2	0	-2	-1
0	-1	-1	-2	5	0	3	-9
-1	-1	0	0	-2	-2	-7	-4
3	1	-1	-2	2	-4	-1	5
-2	-1	-1	-1	-4	-1	0	5
1	0	0	0	-5	-3	-4	1
-2	0	-2	-2	5	-3	3	-3
-4	-4	-1	-1	6	3	2	-2
-1	-1	0	-1	0	2	4	11
1	1	0	1	-1	0	-3	-3
1	-2	-1	-1	-3	-2	-3	1
0	0	1	0	-2	-3	2	-3
0	-1	-1	0	-10	-4	-6	-2
-1	-1	-1	-2	-4	-3	-4	-7
-2	-1	-2	-4	-6	-2	-8	-19
-5	-1	-2	0	2	0	-13	-3
-1	0	0	1	14	4	1	-10
-3	0	0	-2	-1	-2	0	2
2	0	0	0	1	0	2	-4
-1	0	0	-1	-3	0	-14	-2
1	1	-2	-1	-7	-5	3	3
-1	0	1	1	-7	-3	-1	-7
-2	-2	-3	-1	2	6	1	-10
0	-1	0	0	-3	0	6	5
-2	-2	-1	-2	0	1	1	3
0	0	0	-1	-2	2	3	2
-2	1	2	1	-5	-4	-5	-9
1	1	0	1	1	1	1	7
-3	-1	-1	-1	-6	-4	-5	0
-1	0	-1	-1	-4	2	-2	-3
5	-1	-2	0	1	0	-4	1
-3	0	-1	1	-3	-3	-4	-9
-2	-4	-2	-2	4	2	5	2
0	1	-1	-4	0	-2	-1	3
4	-2	-1	-2	-11	-2	1	46
1	-1	0	1	-3	-3	-6	-5
1	1	1	0	2	2	1	3
-2	1	-1	1	1	3	1	-19
0	-1	-1	1	-1	-1	0	7
1	0	1	-1	1	3	-3	2
-1	0	1	1	2	0	-3	1
-1	-2	0	-1	3	1	-3	6
-3	1	0	1	4	-1	-1	-11
0	0	0	1	-5	-5	2	14
-2	-1	-2	-2	-3	-1	-5	-14
-1	-2	-1	-1	-3	-1	2	-3
-2	-2	-1	-1	-3	0	-6	0
-1	-2	-1	0	11	1	2	-13
-2	-1	-2	-3	-8	-2	-1	0
-1	-2	-5	-2	-4	-3	0	2
0	-2	-1	-1	3	-3	-3	-3
3	-2	-3	-1	6	-2	14	22
-2	0	0	-3	-3	0	3	-11
-1	0	-2	0	-4	1	-5	-3
-1	-1	0	-3	-5	0	-2	1
-3	0	-2	-3	-4	-2	-4	-2
2	-1	-1	2	-6	0	-8	8
-2	-1	-1	-1	4	-4	1	-3
2	1	1	-2	0	2	5	9
0	-2	-2	-1	-2	-1	-8	-11
-2	-1	-1	-1	-4	-3	-3	1
1	1	-1	-1	-2	-1	0	-3
0	0	0	0	6	3	-1	-5
-2	0	-2	0	1	0	-4	-2
-2	1	1	-1	-14	-2	-11	-10
-1	-1	-1	-1	2	3	8	4
2	0	0	-1	-2	1	7	-2
-1	0	0	-1	2	0	5	-4
-1	-1	0	0	-4	-1	-7	-5
-3	-2	-2	0	-5	-2	-8	2
0	1	-2	-3	-1	-1	7	27
1	1	1	1	1	4	-4	-15
5	1	-1	0	-5	-2	2	5
-5	-4	-1	-1	0	-2	-14	-8
-1	-1	0	0	-6	-3	0	-3
0	-1	-1	-1	1	0	5	10
-5	-4	-4	-2	-1	0	3	-7
-1	-2	-2	-3	-4	-5	2	-9
-1	-2	-2	-2	-1	2	-1	-6
-1	-3	0	-3	-6	-1	7	7
-1	-3	-1	-1	-4	-1	1	-7
5	3	0	3	2	3	8	23
3	1	2	-1	-4	-1	-2	0
-1	1	1	-1	-5	-4	-6	9
-1	0	-1	-1	-1	-2	-5	0
-1	1	1	-1	-6	-4	-4	-1
-1	1	1	-1	-6	-4	-4	-1
1	-1	-1	-3	-6	-1	-6	-9
-2	-2	-1	-1	-6	-2	-3	5
-1	-1	0	-2	-9	-4	-12	-10
-1	-3	1	0	0	0	-1	-1
3	1	0	2	-3	-1	-6	-3
1	-2	-2	0	7	1	-2	-2
2	-1	-2	-1	-2	-1	1	7
0	-1	-2	-1	0	-2	-12	-6
1	1	-1	-2	-3	-3	-2	9
-3	0	-1	-2	-6	-3	2	8
-3	-1	2	0	-4	-2	-6	-13
0	-2	-2	-2	-1	-1	-2	4
2	1	-1	-1	-10	-2	2	3
0	-2	0	0	-5	-1	7	1
-2	-3	0	1	-2	1	-2	-4
1	-1	0	0	1	4	4	3
3	2	0	0	6	1	2	-1
0	2	-1	0	-3	-4	4	-6
0	-1	-2	-1	-3	-3	-4	2
0	-1	-3	-1	2	3	6	0
0	0	0	-1	-4	-1	5	-5
-3	-3	-1	-3	-8	-1	4	4
2	1	0	-1	-5	-2	0	11
-1	-3	-2	-4	-10	-2	-4	3
-3	-1	-1	-2	-9	-1	-6	2
-1	-1	-1	0	-2	1	-3	2
-1	-1	0	-3	-8	0	-4	2
0	0	-2	0	-2	-1	-3	-3
1	1	0	-1	-6	1	-6	-12
-1	-2	-2	-2	-1	0	-2	0
-2	-1	-2	-4	-8	-2	-4	-1
2	1	1	1	-5	-1	0	7
0	-1	-1	0	-6	-2	-10	6
-3	-5	-3	-3	-8	-1	-1	8
-3	-1	-1	0	3	2	-3	-23
-1	0	0	0	3	3	-3	1
2	1	1	1	5	3	15	16
-1	2	0	-1	-1	-3	-4	-5
2	-2	-2	-2	-6	-4	-5	6
6	1	-2	-3	-4	0	-7	6
-2	-2	-3	-1	-2	0	-8	-4
-3	-1	0	0	4	2	0	-2
-2	-1	-3	-3	-9	-2	5	8
-1	-1	1	-1	2	-3	3	2
-1	0	-1	1	-8	-1	-2	-7
-2	-1	-2	-1	-2	-1	-2	-4
0	1	0	1	0	-1	-11	5
0	1	0	1	0	-1	-11	5
-2	-1	-1	0	12	1	9	11
-1	-2	-1	-1	-7	-1	-5	-3
-3	-4	-2	-4	-3	-2	-1	2
-2	-1	-2	-1	-10	-3	-5	-5
-1	0	-1	0	-3	-2	-8	-11
2	0	-1	-1	-3	3	3	7
2	2	-1	1	-1	0	-4	0
-1	-1	1	-1	-5	0	-2	-1
0	-1	-2	-2	-4	1	-2	0
0	-1	-1	0	-3	0	4	4
-3	-1	0	-2	1	2	-4	0
2	-1	-1	1	-6	0	-10	-5
-1	-1	-1	0	-5	-5	2	-2
0	0	1	2	1	2	-2	-2
-1	-2	1	-1	-1	-1	1	3
-2	1	-1	-1	0	-1	-12	-11
1	0	-2	-1	-2	-2	0	0
-2	-1	-2	-2	-10	-8	-3	-8
-5	-5	-3	-1	-4	-3	2	5
-1	-2	-1	-1	2	-2	6	-2
-2	-3	-2	0	2	1	3	-11
-1	0	0	-1	-1	-2	-6	-8
0	-1	0	-1	-3	0	-5	-4
-3	-2	-1	0	-4	-3	3	-10
2	-2	-1	-1	1	1	9	7
-1	2	2	0	-5	-4	-6	-5
0	1	-3	-2	-4	0	-2	1
1	-1	-1	-1	-2	-2	2	19
-4	-2	-2	-2	-3	-1	-7	-3
-4	-3	-2	-1	-1	-1	-9	-11
0	1	0	0	-3	2	-2	18
-3	-1	-3	0	2	1	1	3
-2	-1	0	-1	-2	0	-1	-2
2	2	-1	0	-4	-3	2	5
-1	-1	0	1	5	4	-9	-19
-2	-4	-1	-3	-3	-1	-5	3
2	-2	-2	-2	-7	-4	-2	5
1	0	-1	0	-1	2	1	3
1	0	-1	0	-1	2	1	3
1	0	-1	-1	1	1	-2	4
0	-1	0	-1	-2	-1	-5	4
-5	-6	-2	-3	-6	-3	-3	7
-3	-1	-2	-1	0	3	-6	-11
0	-1	-3	-2	-9	-5	3	4
0	-1	1	-1	0	-2	-2	-6
3	-1	-1	-1	-2	-2	5	20
-2	-2	-1	0	0	-4	-11	-10
-4	-6	-1	-3	-6	-5	1	-1
1	2	1	0	-2	-2	1	-5
-1	-2	-1	0	-2	-1	-3	1
-1	2	-2	0	13	2	10	1
1	3	1	-1	-7	-1	1	1
1	-2	-2	0	2	2	4	5
1	-2	-1	-1	-4	-2	-3	7
-1	1	0	2	5	2	-4	4
-2	-4	-4	-2	-5	-4	-2	2
1	0	0	-3	-8	-2	-5	-9
-3	-1	-2	-3	-7	-5	-4	-4
-2	-2	-3	-3	4	1	4	-4
-3	-2	-1	0	3	1	3	-4
-3	-2	-1	0	3	1	3	-4
-1	-2	-2	1	2	0	2	1
-1	0	-1	-2	0	0	-6	-7
1	0	-2	1	-5	1	4	-1
-3	-3	-3	-2	0	-3	6	11
1	1	1	1	0	1	1	5
0	1	0	-1	-2	-4	-7	-1
1	-5	-4	0	1	-2	-2	-1
0	-2	1	0	-2	2	0	11
-2	-1	-1	-1	4	3	-3	-6
1	-2	-1	-1	-3	-1	-2	6
-2	2	1	1	1	-1	-5	-13
-1	-3	-2	-2	-2	-1	-6	-9
1	4	-1	-2	-1	-4	-14	-8
-1	0	1	-1	2	1	5	5
0	-2	-1	1	1	0	0	-5
-4	-2	-2	-2	0	-5	-3	-11
1	3	2	1	7	1	6	5
3	0	-2	0	4	2	7	14
0	-3	-1	-1	-11	-3	-4	-8
-1	-2	-2	-1	-11	-5	-2	-2
2	-1	-1	-1	-4	1	10	8
-3	-1	-1	0	6	-1	-15	-10
2	0	1	2	1	2	0	-2
0	3	1	2	2	-2	-6	-1
-3	-1	-2	-1	-2	-3	5	12
6	3	0	2	-1	5	7	8
-3	-1	-2	-3	1	-2	-1	-7
-3	-4	-2	-4	-7	-5	-6	-10
2	1	3	0	6	-2	12	8
0	1	1	0	2	2	-7	1
1	-4	-3	0	9	-2	-5	14
0	0	0	0	0	0	0	0
0	0	0	0	0	0	0	0
2	1	0	0	6	1	7	0
1	-1	0	0	-10	-2	-7	-1
-3	-2	-2	-3	1	3	0	-1
-2	0	0	0	0	3	-3	-3
0	0	2	-1	3	-6	-1	0
-2	-2	-1	-2	-8	-2	-12	2
1	0	-1	0	-3	3	-1	0
-1	-3	-1	-1	-2	-11	-2	0
-2	-1	-1	-1	-4	0	-3	-1
-1	0	1	0	4	3	-3	-2
0	0	-2	-1	0	-4	4	1
0	0	-2	-1	0	-4	4	1
-2	-1	-1	0	4	0	3	-3
0	-1	-1	-3	-7	-7	-10	-6
-1	-1	-1	-3	-6	-2	3	1
-1	-2	0	0	-3	-2	-5	-2
1	0	1	1	-1	5	3	0
-1	-2	-1	-2	3	-1	0	-4
1	1	0	0	-3	-3	1	0
1	2	0	-1	-3	0	-2	1
0	-1	1	-2	-4	-2	-6	-2
0	0	-1	-1	-3	-1	3	0
1	1	-1	0	-1	1	0	3
1	-2	-1	-1	0	0	-2	1
-1	-2	0	-1	-4	-3	-11	-5
-1	1	0	0	3	4	0	-2
-1	-1	-2	-1	-7	1	-5	-1
-1	-1	0	-1	2	-1	5	0
-1	1	1	-1	-5	-3	-3	1
-2	-1	0	-1	1	-3	-5	-3
1	0	-3	0	-3	0	-11	-5
1	2	0	-2	-5	0	1	2
0	1	0	1	-9	2	-8	0
-2	-3	1	-1	-11	-1	-14	-3
1	-1	-1	0	-4	0	-3	1
-2	-1	-2	-2	-3	1	-5	-1
0	0	0	0	-9	0	-9	-1
0	0	-1	2	-2	-1	4	2
-1	-1	1	-2	1	5	-4	-1
0	-2	-1	-1	3	-1	-3	-3
0	-1	0	-1	2	-4	2	-1
-2	-2	0	-1	-6	-8	-7	-2
0	0	1	-1	2	1	7	0
-2	1	-1	-2	-4	0	-1	0
-2	0	0	-1	-5	0	-4	-1
-2	0	1	-1	-5	-1	-3	1
2	0	1	0	-6	-1	-6	-2
1	-2	0	1	-1	-6	-4	-1
-1	-1	-2	-2	-1	1	-1	0
-2	-1	0	2	10	1	9	0
2	0	0	-2	-5	-2	1	2
-2	0	-1	-3	-6	-1	-4	-2
-1	0	0	-1	-9	-4	-8	-2
-1	-2	0	-2	6	2	8	-2
-2	1	-2	-2	0	2	-8	-2
0	-1	0	1	-6	2	2	2
0	-1	0	-1	-4	-3	-2	-1
1	0	0	0	1	-7	6	1
-1	-1	0	-2	-5	0	-3	0
-3	-2	-1	-3	0	1	-7	-2
-2	1	-1	0	-3	-3	-4	-2
0	-1	0	0	9	-2	3	-3
3	1	-1	-1	-4	1	-2	1
-1	-1	0	1	-3	-5	-3	-2
-1	-1	-1	-2	-3	-5	-12	-4
0	0	1	1	-2	0	-1	0
-1	-1	-2	-2	-2	-1	-3	1
0	-2	-2	-1	-7	-1	-5	-1
0	-1	-2	-1	-7	-1	-12	2
-2	-1	-2	-2	-6	-1	0	0
0	1	-1	0	-1	1	-2	-2
-1	0	-1	1	7	1	1	0
-3	-2	-1	1	10	-2	1	-4
-2	-1	-3	-1	-7	1	-2	2
0	0	-2	0	-6	-1	-9	1
-1	-2	-2	-3	-7	-3	-2	-1
2	1	-1	0	5	1	10	1
0	0	-1	0	-5	-1	-3	1
-1	1	2	-1	1	2	0	0
1	-2	-2	0	-5	1	-2	1
1	-2	-2	0	-5	1	-2	1
-2	-2	-2	-2	-2	-1	-6	-2
0	0	-1	-1	-6	-5	-1	-1
-2	0	-1	0	-7	-2	-4	2
-2	0	-1	0	-7	-2	-4	2
0	-1	-2	-2	-8	1	-6	1
-1	-2	-2	-2	-8	1	-5	-1
-2	-1	1	-1	3	2	5	-1
0	-3	-1	-2	-2	2	-4	-1
-1	0	0	-2	-2	-3	0	0
-2	-1	-1	0	-6	-3	-4	-3
3	-1	0	1	-3	-1	3	2
-1	0	-1	-1	-8	-3	-2	-1
0	-1	-1	0	-1	3	2	1
0	0	0	1	-3	-5	-4	0
-2	-2	-1	-2	-4	0	-4	-1
1	1	-1	0	4	2	4	-1
0	0	-2	0	0	-5	1	1
1	0	-1	1	3	2	4	2
1	0	-1	1	3	2	4	2
0	0	-3	1	1	-4	1	-1
-1	-3	-3	0	-4	-4	-2	-1
1	0	0	0	-6	3	-8	-2
1	-1	-1	-1	-3	-3	1	0
-1	0	0	0	-1	3	0	1
-1	0	-1	-1	-4	-2	-4	-2
-1	0	-1	-1	-7	-4	-7	1
1	0	0	0	-2	-2	3	1
-2	-1	-2	-3	-3	-2	-4	-4
-3	-4	-1	-2	-4	-4	-15	-6
-2	-1	-1	0	-2	-4	-12	-5
-2	0	0	0	0	1	3	-1
-1	-1	-1	0	2	4	3	1
2	-1	2	-2	2	-2	1	-1
-1	-2	-1	-1	-1	6	-4	0
0	1	-1	0	-1	-6	2	-1
-1	-2	-1	-5	-4	-9	-7	-4
0	1	-1	-2	-1	-1	-6	2
1	0	-1	0	6	-3	6	2
-1	0	-1	-2	-7	-9	-4	1
0	0	-1	1	-4	-1	-3	2
1	-1	0	0	0	3	-4	-1
-2	-2	-1	-1	-3	1	-4	0
0	1	-1	0	1	3	-3	0
-2	0	0	-1	-5	0	-1	-1
-1	-1	-3	-3	-6	-1	-3	1
-2	-1	-1	0	-2	-1	2	-1
0	0	1	1	10	1	11	1
0	-1	-1	0	1	-1	-14	-5
3	1	-2	1	5	-1	7	3
-1	1	-2	-1	0	1	-4	0
-2	-1	-1	-1	0	2	7	0
0	0	0	0	-3	-2	-2	2
-1	-2	0	-3	-6	-4	-1	1
-4	-2	-2	-1	-1	-2	-2	-2
1	-1	-1	-2	-4	-3	-5	-2
0	0	-2	0	-1	-1	0	0
-1	-1	0	0	1	-5	1	0
-3	-2	0	-2	-5	-1	-11	-5
-2	-2	-1	-1	-2	-5	0	-3
-2	-3	0	-2	-5	-2	-4	-2
-3	-2	0	1	-2	0	-1	0
-2	0	0	-3	-5	-2	-7	-1
-1	-2	-1	0	11	-1	8	-4
-1	0	-2	-1	-3	-1	-5	-1
-2	-1	-1	-2	-5	-1	-3	-2
-1	-1	0	-2	-1	-3	-5	-4
-2	0	0	0	-3	0	-2	-2
0	-1	0	-1	0	-1	2	-1
0	-1	-3	-2	-6	1	-2	-1
-1	-1	1	0	-2	-5	-3	-2
3	1	-1	2	1	0	-2	1
-1	-3	-2	-3	-1	1	1	-2
0	-2	-1	-1	-4	-4	0	-3
-2	-2	-2	-1	-1	1	8	1
0	1	0	0	-1	1	-5	-2
-1	1	0	0	-5	-1	-4	1
-1	-2	-2	-3	-2	-4	-2	-3
0	1	-2	0	-5	-1	-4	0
0	-2	0	1	-3	-1	-1	-2
0	-1	0	-1	-4	-1	-1	0
1	-2	-1	1	-3	3	-1	3
1	1	1	1	-6	-3	-2	2
-1	-1	0	-1	-4	-5	-13	-4
0	1	-2	-1	-3	-3	-4	0
-2	-2	0	0	0	4	3	1
0	-1	-3	0	10	-6	13	2
0	-1	-3	-1	-3	1	0	1
-1	-1	-1	-2	2	-2	0	-1
0	0	-1	0	-4	7	1	2
-7	-2	-2	-2	-2	0	-1	-2
0	-2	-1	0	-5	-2	-6	1
0	0	-1	-1	-5	-3	0	-2
0	0	-1	-1	-5	-3	0	-2
1	-1	0	1	-3	-2	2	-1
-1	0	-3	0	-4	4	-5	-2
-1	-1	-1	-2	0	0	1	0
0	-1	0	-1	-3	0	-2	-1
1	-1	-1	-1	-2	5	-4	2
-1	-1	0	-1	1	-1	-3	-3
0	0	0	1	-1	-9	0	1
-2	-1	-2	-2	-2	1	0	0
0	0	0	-2	-4	3	2	3
-1	-2	0	0	3	4	7	-1
-3	-2	-2	0	-2	-2	4	0
0	1	0	-1	0	0	-2	-2
0	-1	-2	0	-3	-1	-6	0
1	0	-1	0	-1	-1	1	1
-2	0	-1	1	2	-2	5	1
0	-1	1	-1	2	2	4	1
-1	-2	-1	-1	0	0	2	0
0	2	2	0	-6	-6	0	1
-1	-2	-1	-2	-2	2	0	-2
-2	-3	-2	0	-3	3	-1	-1
-3	-2	-3	-3	-2	-4	-4	-1
0	0	-2	-2	-5	0	-4	0
-1	1	1	0	-2	2	-2	0
-2	-3	0	1	-2	-3	-6	-2
2	2	-1	-1	-3	-4	-4	-1
-2	-1	0	0	9	-1	9	-2
0	0	0	-1	-3	-2	-1	-1
-2	1	0	-2	-6	-6	-4	0
-1	0	-1	-1	-2	-1	0	3
-2	-3	-2	-1	-4	2	0	1
1	0	0	-1	-2	-3	-5	-2
-3	-2	-1	0	1	-1	-5	-3
2	0	0	-1	-2	0	2	1
1	0	-1	-2	-2	-2	-3	-2
-1	-1	0	-1	-4	1	-8	-4
-2	0	1	0	3	2	4	0
-2	0	1	0	3	2	4	0
1	-2	0	-2	-3	-2	-4	1
2	0	0	0	2	0	3	0
-1	-1	-1	-1	1	1	-1	-3
1	1	0	-1	-3	-4	-5	-2
0	-1	-2	-2	-1	2	-8	0
-3	1	-2	0	1	-1	-2	-5
-1	0	0	0	1	2	2	-1
0	1	-1	0	-1	-1	-4	0
1	1	0	0	-5	-6	0	0
1	-2	-1	-1	-3	2	2	2
-1	-2	-2	0	-2	3	0	-1
-1	0	-1	-1	0	-3	1	0
-1	-1	-2	1	-4	-2	-3	-2
-1	-1	1	0	-1	-3	-4	-3
-1	0	-1	-2	-1	-1	-1	1
-1	1	0	-1	0	1	4	1
1	0	-2	0	-6	-3	-11	1
0	0	-1	0	2	1	4	-2
-1	-1	-1	-3	-5	-4	-9	-4
0	0	-3	-1	-2	0	-8	-4
0	0	-1	0	-2	4	-1	1
-1	-1	0	-1	-3	-5	0	0
-1	0	0	0	1	0	4	1
-1	1	1	0	1	7	2	0
0	2	-1	1	-5	-2	-3	0
0	-2	-3	0	-5	4	1	3
-2	-1	-1	0	-3	-1	-6	-3
-1	-2	0	-3	-7	-6	-8	-6
-2	0	0	0	8	-4	8	-1
-1	-1	0	-2	-6	-1	-7	1
0	0	-1	0	8	-4	5	-2
1	-1	-3	-1	-4	-1	-1	3
-3	-2	-1	-1	-3	1	-5	-2
0	0	-2	-1	-1	1	-1	1
-9	-1	0	-2	-5	-1	-5	-1
9	1	0	-1	-4	4	-10	-1
-2	-1	-2	-1	1	3	-2	-1
0	0	0	-1	8	-5	7	-1
-1	-2	-1	-1	-7	-6	-5	1
0	1	0	0	-4	0	-4	-1
0	-1	2	-1	-4	2	-6	0
1	-2	-1	-1	-2	-4	1	2
1	-2	-1	-2	2	-1	3	-2
-2	-1	0	-1	5	1	4	-4
-1	-1	-1	-1	4	-3	4	-2
0	-2	-2	-1	-4	-8	-6	-4
0	-1	-1	-1	-1	-3	7	0
-1	-1	-1	-1	-1	4	-4	-1
2	1	1	-2	-3	-1	0	2
-2	-2	-2	-2	-5	-3	-10	-4
0	1	-2	-1	0	-7	0	2
-1	0	1	-1	-6	-5	-1	-2
-1	-2	-1	0	-3	2	-4	-3
-1	-1	0	-2	-5	2	-1	2
0	-1	-2	-1	-1	3	3	-1
1	1	1	1	-1	3	5	1
-2	-1	-1	-2	-2	-4	-13	-3
0	-3	1	0	-1	1	-4	0
0	-1	-1	0	-3	-1	1	1
-2	0	0	-2	-3	0	-5	-1
0	-1	-1	-1	0	1	4	4
-1	0	-1	1	0	-1	4	0
0	-1	-1	-1	-5	2	-3	-1
-1	-1	-2	0	-1	-4	0	0
-1	-1	-2	0	-1	-4	0	0
-3	-1	0	-1	-3	-3	-5	0
-2	-1	-2	-3	-3	-3	-7	-4
0	0	0	0	1	1	4	1
2	-2	-1	-2	0	2	4	3
-1	0	-1	0	-3	1	3	1
-1	0	-1	-1	-3	-4	-10	-1
-1	0	0	-1	-6	-1	-10	-6
1	-1	-3	-1	-1	0	1	-1
-3	-2	-1	1	-5	6	2	2
-2	-1	0	-1	2	-4	5	-2
0	-1	0	0	6	0	6	-1
-1	-1	0	0	-3	-3	-5	0
-1	0	-1	0	-7	2	-8	-1
-1	-1	0	0	-2	0	-3	1
-2	0	-1	-1	-4	-4	-1	-1
-2	-2	0	-2	-3	-2	-4	1
2	0	0	-1	-2	-2	-4	0
0	-1	-1	-1	-3	4	-1	-1
0	-1	-2	-1	-1	-4	5	3
1	-4	0	0	4	3	12	2
-1	1	-1	0	7	-5	5	-3
-2	-1	0	-1	-2	2	-3	-1
-2	1	-1	-2	-4	5	4	1
2	0	-2	-1	-1	-2	-3	-1
-1	0	0	-2	-1	1	-1	1
0	-2	0	-2	-4	-1	-2	0
0	0	0	0	-1	3	1	-2
0	0	0	0	-1	3	1	-2
-2	-1	-2	0	9	-9	3	-2
-1	-1	-1	-1	-8	0	0	1
-1	-2	-2	0	9	-2	7	-3
-1	0	0	0	4	-2	6	0
-1	-1	-1	-3	-12	-5	-7	-2
0	-1	-1	-1	-1	-2	-8	-1
-3	-4	0	0	-6	-4	-10	-2
0	-1	0	-1	1	-2	-1	0
1	-1	0	1	5	7	6	0
-1	-1	0	0	8	1	4	-2
0	1	0	-2	-5	0	-2	5
1	-1	-1	1	9	-1	5	0
0	0	0	-1	7	-2	5	-1
-1	0	1	0	-2	-6	0	0
0	-2	-1	-3	-6	-5	-8	-1
-2	-1	0	0	-4	0	2	1
1	-1	-3	-1	4	3	3	0
-2	-2	-2	-2	3	0	6	-1
1	1	-1	0	-5	-4	-5	-4
-1	1	-1	1	-2	-1	-4	1
0	-1	-1	-1	-2	6	-2	-1
-1	-3	-1	-1	-6	-1	-6	-2
-1	-2	-1	1	7	3	6	-2
-1	-1	-1	-3	-3	-4	-6	-3
-1	-1	-1	0	-3	0	-4	1
-1	-2	-2	-1	-4	2	-4	-2
0	0	-2	0	-2	-2	-1	1
-1	0	-1	-2	-3	-1	-3	3
0	-1	-1	1	14	3	13	1
0	-1	-1	0	-3	0	-2	-1
0	0	0	-1	-6	1	-8	-1
-1	-3	-1	0	-5	-3	-5	-4
2	-1	-2	-2	-5	-3	-6	2
-1	-2	0	-1	-3	1	-2	-2
-2	-2	1	-2	-1	-3	-4	-3
0	0	0	-1	0	6	0	-2
-22	0	0	0	10	2	8	1
8	0	-2	0	-4	1	0	-2
0	-2	-2	1	-2	-2	0	0
-2	1	1	0	3	2	6	2
0	0	-1	-1	-2	3	-1	1
-1	0	-2	-2	-3	-2	-7	-2
0	-1	0	0	1	1	5	-2
-2	-2	-1	-1	1	1	-1	-1
-1	-2	-1	-1	2	0	1	0
0	-1	-1	1	2	-2	5	1
0	1	0	-1	8	-3	5	1
0	0	0	0	-5	1	-6	-2
1	0	-1	0	-3	-6	-1	1
0	1	-1	-1	-1	3	-6	-2
0	0	-1	-2	-4	0	2	0
-1	0	0	-1	-1	-5	-2	0
1	-1	-1	-2	-2	-2	2	1
-1	0	-1	-4	-4	1	7	0
-1	-1	-1	-1	-6	-1	-3	1
0	-2	-1	0	-3	-6	-5	0
-1	0	-1	2	-2	3	-1	0
0	-2	0	-1	-8	-2	-7	-1
0	0	0	-2	-1	-3	-4	-3
1	1	0	0	-2	-1	2	2
-1	0	-1	-1	-2	-2	-1	0
0	0	-1	1	3	-1	4	2
1	-2	-1	2	-2	1	-2	0
0	-1	-1	0	7	3	10	0
-2	-1	1	-1	1	3	-5	-3
0	-1	-1	-2	0	1	-1	-1
-1	-1	-2	-2	-2	-1	-2	-1
-5	-2	-1	-2	-4	-2	-2	-3
0	-1	-2	-1	-1	3	1	-1
0	-1	-1	0	-1	6	-3	-1
0	0	-1	0	-2	-2	-2	0
1	0	0	-2	2	0	-2	1
-1	-1	-1	0	1	2	-5	-5
12	-2	-1	0	4	3	6	1
4	0	1	-3	-8	-3	-8	-1
3	0	0	1	9	-5	8	0
0	-1	-1	0	-1	-3	0	-3
0	0	0	-1	-3	2	-4	0
-1	-1	-1	-1	-2	-7	-9	-3
0	-1	-1	-1	-4	-2	-4	-2
0	0	-2	-2	0	0	2	0
-1	-1	-1	-1	-2	2	-4	-1
2	-1	-1	0	-3	-3	2	0
0	-2	-2	-1	-2	0	-2	-1
-1	-1	-1	1	4	3	6	-1
-3	0	2	0	-2	3	-4	-2
-2	-1	0	-2	-2	0	-3	0
-2	0	0	0	-1	-2	0	1
0	-4	-3	-2	-5	0	-4	-2
-1	0	0	0	1	1	3	1
2	-1	0	0	-2	-1	-9	-6
0	-2	-1	-2	-3	0	0	1
0	0	-1	1	3	1	7	0
-2	-1	-2	0	-1	0	-2	0
-2	-1	-2	0	-2	1	3	0
0	0	1	0	1	-6	-2	0
-3	0	0	0	-2	-4	1	-1
2	0	-2	0	-2	-1	-1	2
0	-1	-1	-1	-5	0	1	1
-1	0	0	0	-2	1	2	0
2	0	-1	0	2	1	-3	-1
0	-1	2	1	6	1	2	-1
-1	-3	-2	-2	-1	2	1	-3
-1	1	0	0	-1	-4	0	2
-1	-1	0	0	0	1	1	0
-1	-1	-1	0	-1	1	-2	-2
0	-2	0	-1	1	-3	1	-2
-1	-1	-3	0	-3	6	-5	-5
0	-2	-2	-1	0	0	2	1
-1	1	-1	-1	3	-6	-3	-1
0	-2	-1	-2	0	-5	-2	-3
-4	-1	-1	0	10	-3	9	-5
0	-2	0	-2	-3	1	-2	0
-2	-1	-2	-2	-2	-3	-3	-2
1	1	0	0	5	7	5	1
0	-1	0	0	0	-1	-2	0
-1	-1	-1	0	-3	-2	0	-2
-2	-3	-1	-1	4	-2	0	-1
0	0	-2	0	-2	-1	-2	-3
-1	-1	0	0	-2	-1	-4	-1
-1	1	-1	-1	5	4	8	3
-1	-2	0	-1	0	0	-1	2
1	0	-2	-1	2	1	1	1
-1	-2	-1	-1	-2	1	-1	-3
-1	-1	-1	-1	9	2	7	0
-1	-2	-1	-2	-5	-2	-5	-1
-1	-2	1	-2	-5	3	-6	-1
0	1	-1	0	-4	-1	-1	-2
-2	1	1	-1	-3	-4	-3	-1
-1	-1	-3	1	-6	-4	-3	-1
0	0	-1	1	-5	1	-9	1
0	-2	-2	0	-1	0	-1	-1
0	1	-1	-1	-5	-3	2	1
-6	-2	-2	0	5	7	-3	-6
0	-2	-1	0	-1	-1	-3	0
-3	-1	-2	0	10	1	2	-6
-2	0	0	-2	2	-1	-3	-2
0	-1	0	0	-4	1	-2	-1
-1	-1	-1	-1	1	-1	1	-1
-2	-3	-1	-1	0	-3	-3	-5
-2	0	-1	-1	-1	1	-3	-1
2	-1	-1	-1	-5	4	-1	1
0	0	-1	0	0	1	1	-1
0	-1	-2	-1	-3	-3	-4	-2
-1	-1	0	1	1	8	1	-2
0	-2	-1	-1	-1	-5	0	-1
-1	0	1	-1	-1	-1	-1	-2
0	-1	0	0	4	-2	4	0
1	1	1	0	-2	-3	2	2
-1	0	0	-1	-2	-1	-2	0
-1	-1	-1	-2	-1	4	1	0
-1	0	1	-1	-6	-6	-8	-3
0	0	-2	0	-3	3	4	1
-1	-1	-1	-1	-4	-1	-9	0
0	-2	-2	-3	-6	-2	-6	0
-2	0	-1	-1	8	-3	3	-4
-1	-1	-2	-2	-3	-7	-2	1
-1	-1	-1	-1	-7	-4	-4	-1
-2	-2	-1	-1	-3	4	0	-1
-1	-1	0	0	-4	1	2	1
-1	-2	1	-1	6	-4	0	-1
0	0	0	1	-5	2	-4	1
-2	-1	0	0	-3	4	-3	-3
1	0	0	1	-4	-1	-3	-1
0	-2	-1	-2	-3	-4	-9	-4
-3	-1	-2	-2	9	-2	8	-4
1	1	0	-1	-4	-2	-3	1
0	-2	0	-1	6	7	4	-1
-1	-1	-1	-1	-7	-5	-11	-2
1	1	-1	-2	-6	-2	-1	3
0	0	-2	-1	-3	-3	-6	-3
0	0	0	0	1	-3	0	-2
0	-1	-1	0	0	0	3	0
1	1	1	-1	-4	-2	-6	1
-1	-1	-2	-2	-8	-1	-5	-3
1	0	0	0	-4	0	-2	0
0	0	0	-1	-6	-1	-2	2
0	0	1	2	5	-2	4	-3
-2	-3	-1	0	8	2	5	-5
1	0	-1	-1	-6	1	-5	0
-1	1	0	0	-6	-2	-4	1
-1	-1	1	-2	-6	-1	-3	0
0	-1	-2	-1	-8	-2	-4	0
-2	-1	0	-1	-7	-1	-7	-2
0	1	0	0	13	-1	7	1
-2	-1	-2	-1	4	-3	4	-2
0	-2	0	-1	-5	-1	0	4
0	0	-1	-1	-2	0	-13	-4
-1	0	0	1	-4	-3	0	0
0	-1	-1	0	-3	0	-2	1
0	-1	2	-1	-3	4	3	-1
-2	-2	-1	-2	2	0	0	2
-1	1	0	-1	-5	1	4	-1
-2	-2	-1	-1	-6	2	-3	1
1	1	0	-2	-4	-1	0	0
-1	0	0	0	-4	-3	-7	-2
-1	-1	0	-1	-2	-2	-2	-2
-2	-2	-1	-1	-1	-1	2	-1
-1	-1	-1	-2	12	-1	7	-2
0	0	-1	1	1	-1	2	1
-1	1	-1	-1	-5	-1	-4	0
0	0	-1	-1	-4	-1	-3	-1
0	-2	-2	-1	-1	1	2	-2
1	-1	-1	0	0	4	3	2
1	-1	-1	0	0	4	3	2
-1	0	0	0	-4	-7	4	-1
-1	-1	-2	-2	-3	8	0	-2
-2	-1	-1	0	-5	0	0	0
3	1	-1	0	0	-2	-2	0
-1	0	-1	-1	10	0	9	-2
0	-3	-4	-1	0	1	-3	1
0	3	1	2	0	1	2	1
-2	-2	-4	-4	-4	0	-7	-2
-1	-2	-1	-2	-5	-1	-4	-2
-1	1	-2	-1	-7	1	-5	0
1	-1	0	-1	-2	0	6	1
-1	-1	-1	-1	-4	-6	-5	0
-1	-1	-1	0	1	2	0	-2
1	-2	-1	-1	-2	5	-2	-1
0	-2	-2	-2	-7	0	-4	-1
0	1	-1	1	7	-1	5	-1
-2	0	0	-1	-1	5	-1	-2
0	-2	-1	1	9	-2	9	-2
0	-1	-1	0	-4	1	-5	0
1	0	-2	0	-1	1	0	1
2	0	1	-2	-4	0	-1	0
-1	-2	-1	-1	-3	0	-7	-4
0	0	-1	-3	-7	-5	-10	-1
0	0	-3	-1	-3	-3	0	1
0	-2	-1	-1	1	2	-1	3
1	-1	-2	-2	-3	0	3	1
-1	0	1	-2	-3	-5	2	-1
-2	0	-2	-2	-2	0	-11	-3
-1	0	-1	0	-1	-4	-1	2
0	-1	-2	-3	-7	-2	-5	0
-1	0	-1	1	-6	4	-4	-1
0	0	0	-2	-6	-3	-1	0
-1	0	-1	-1	-5	-1	-5	-1
-1	-1	-1	-2	-3	-1	-2	1
-1	0	-1	-1	0	-2	0	-3
1	0	0	1	-1	-2	-4	0
0	0	0	-1	-9	-2	-9	1
-2	0	-3	-2	-5	1	-5	-1
-1	-1	1	-1	1	-1	2	-1
0	0	-2	-3	-3	1	-3	-1
-1	-2	-2	-1	-3	-5	-5	-1
-1	-2	-2	-1	-3	-5	-5	-1
-2	-1	-2	1	8	-7	4	-4
1	-1	0	-3	-3	-3	-1	2
2	0	0	-1	3	1	-10	-3
-1	0	1	-1	-6	-3	2	3
2	1	-1	-2	-6	-1	-10	-4
-1	-1	-1	-1	-1	2	5	2
-1	1	0	-1	-5	-5	0	0
0	-2	-3	-1	-5	0	3	2
-1	-2	0	-1	-2	3	-1	3
0	0	0	0	-1	-3	-2	-1
1	0	1	-1	-4	-3	0	1
-1	-1	0	-1	-3	-2	3	1
-1	-1	-2	-2	0	-1	-2	-1
-1	-1	-2	-2	0	-1	-2	-1
-2	-1	-1	-1	8	0	8	0
-1	0	-1	1	-5	0	-5	-3
-1	-2	0	-1	-4	0	-3	0
-1	-1	-1	-1	-5	-9	-6	-3
0	0	0	-1	-1	5	1	2
-2	-1	0	-1	-7	-1	-4	-1
-2	-1	-3	0	9	2	6	0
0	1	0	0	-3	-5	-7	-2
-2	-1	0	1	-3	1	-4	-1
-2	-1	0	1	-3	1	-4	-1
1	0	0	0	-2	0	-5	0
0	-1	0	-1	-8	4	-7	1
-1	0	-1	-1	1	-7	-5	-3
0	-1	0	-2	-9	-2	-1	1
1	0	-1	0	2	1	5	3
-3	-3	-2	0	5	0	8	0
-3	-1	-1	0	-2	11	1	-3
0	0	2	-1	-1	2	-3	1
0	2	0	-1	2	-4	1	0
-1	-2	0	-2	5	0	3	-2
2	-1	-2	0	-1	-6	-1	1
-1	1	-1	-1	-5	-3	0	0
-2	-3	0	-2	-4	0	-2	0
0	0	-3	-1	-1	0	3	0
-1	0	-2	-1	-2	-1	-1	-1
1	1	-1	0	-3	1	-1	-1
1	-1	-1	0	-5	1	-2	1
-1	-1	1	0	2	0	-2	0
0	0	-1	-1	-3	-1	-2	2
0	0	-1	-1	-5	-2	-5	0
-2	-2	0	-1	-7	-2	-5	0
-1	1	0	0	2	0	1	0
0	0	-1	0	-3	1	1	1
0	0	0	0	0	-1	1	0
0	-1	0	-1	-4	1	-5	-1
-3	-2	-2	-1	0	1	5	0
-1	-1	0	0	-1	-2	-4	-2
0	1	1	1	5	1	3	0
1	0	1	-4	-2	-1	1	-1
-4	-3	-16	-2	2	1	4	1
-2	-2	1	-1	0	-2	-1	-2
-2	-4	0	-1	-1	-2	2	-3
1	-1	0	-1	6	-2	3	-1
0	1	-1	-2	0	1	-1	1
-2	-1	0	1	-5	-2	-2	-2
2	2	-1	0	-2	1	1	-1
0	0	1	0	-3	-6	-2	-2
-3	-3	0	-2	-2	-5	0	-1
-1	0	-1	-1	6	1	7	-2
-1	0	-1	-1	-3	-1	-2	1
3	1	0	1	13	2	10	0
-1	-2	-1	-2	-4	-2	-4	-1
2	-1	0	1	-1	1	-3	-1
-2	1	3	1	-1	0	-4	-1
-1	-3	-2	-2	-4	5	6	6
-1	-2	-4	-1	1	1	4	4
-2	-4	-1	-1	1	-1	3	2
0	1	-1	0	2	0	3	-2
2	2	1	-1	-1	1	3	3
-2	2	0	-3	2	1	-4	-7
-5	-6	0	-1	-3	0	5	-2
-5	-4	-3	-2	-3	-5	-6	-6
-3	-4	-2	-2	0	0	-2	-13
-3	-3	-4	-2	-3	-6	-7	-4
-5	-4	-2	0	-3	0	-1	0
3	-2	-2	-1	5	3	-4	-1
0	-1	1	-1	4	0	0	-7
-1	1	-1	0	-4	-2	-5	-4
-1	-1	0	-1	-6	1	-5	1
2	4	1	1	-2	1	0	-3
0	-4	-2	-1	-1	3	3	-12
-5	-3	1	-4	1	-1	-6	-2
-5	-6	-5	-1	1	-1	9	15
2	1	1	2	1	-9	0	11
-1	-2	-2	-3	-7	-12	-5	1
-3	0	3	1	-1	3	-6	-6
-9	-6	-6	-4	-4	0	-2	-7
6	5	-3	-1	-5	-5	7	14
-4	-4	0	-3	-4	0	-6	-14
-4	-4	-2	-2	-3	-2	-9	3
-2	-4	1	0	-2	-5	-13	-8
-1	-1	-1	0	5	3	8	-7
-9	-7	2	-2	-6	-1	-8	-7
5	2	-4	1	-4	-4	-2	10
3	4	2	0	1	1	-9	5
8	3	-1	0	3	4	13	17
-3	-1	-4	-2	-3	-1	-5	-7
-3	-1	2	1	6	-2	10	3
-2	-2	1	-4	-4	-2	-13	-17
-5	1	4	0	1	0	-2	-5
-1	-4	-1	1	-5	-4	-5	4
-6	-4	-6	-4	-4	-2	0	10
3	1	-2	-2	-2	1	1	-9
-5	-1	-2	-2	-4	2	-4	-7
-4	-4	0	-1	-2	-2	-3	8
-9	-4	3	-1	-5	-3	-15	-27
1	-3	-3	1	-3	3	5	17
-1	4	1	-1	-4	3	-8	-22
5	1	-2	-1	6	-1	16	27
-3	-9	-6	-2	-2	-1	8	6
-5	-3	-2	-1	-8	-2	-4	-3
-2	-7	-5	-5	-9	-6	-3	3
4	-1	1	-2	9	-3	2	-5
3	-2	-4	0	-1	6	13	27
4	5	1	3	-1	-1	8	11
0	0	1	2	4	-6	4	-11
11	2	2	1	-4	2	13	55
1	1	0	1	3	0	-15	-2
-2	1	0	-2	-4	-1	-3	-6
-4	-4	-2	1	-6	-3	-8	3
-2	-1	-3	-2	-5	-2	-1	-3
0	1	-2	-2	-1	2	1	-1
-1	-1	3	0	-3	1	-18	-8
0	0	1	0	-2	4	-4	12
-1	0	0	-1	-7	-1	-4	-13
-3	-4	-3	0	-6	-2	4	-4
-1	-3	-3	-1	-2	-1	7	1
-3	-1	-2	-1	-6	-6	-4	-11
4	5	-1	1	-6	-8	-18	-2
-1	2	-1	1	2	10	-20	6
-4	-2	1	-3	-2	1	10	-14
-2	-6	-3	-2	-3	-4	-9	-16
-4	-1	1	2	-7	-1	-13	-8
-1	-4	0	-3	-5	-6	3	10
0	0	1	2	-3	0	-2	0
3	2	0	-3	-6	-3	6	-13
-5	-6	-4	-3	-6	-2	-13	-24
-3	-3	-2	1	0	-1	3	11
4	-1	0	0	0	-1	-10	13
1	0	0	-2	1	4	12	20
1	0	-3	-1	-4	0	-10	-5
2	3	1	0	-4	-3	-6	-2
0	2	4	1	1	3	11	1
0	4	2	-2	-2	0	-1	3
10	5	-2	0	-1	-3	-3	-4
-1	-2	0	0	-2	0	9	13
0	-1	1	-1	-4	1	2	-18
-5	0	2	-1	3	1	-7	-22
-2	-4	-2	-3	-2	0	-3	1
-3	-4	0	-2	-2	2	0	-5
1	2	-2	1	-3	-4	0	-8
-1	-3	-2	-1	2	-3	13	20
2	1	-1	0	2	1	0	-1
8	6	-1	3	5	-3	10	19
1	1	2	0	0	-4	-17	-2
-1	-2	-3	-1	-2	0	2	17
4	6	1	-2	-4	-4	-8	-12
4	5	4	0	-1	1	-7	1
-1	-1	-2	-2	-4	-2	-5	-19
0	0	-3	-2	-6	-4	-6	-22
5	0	-1	-1	-5	-6	-1	1
-5	-9	-2	-1	-1	4	-5	12
3	4	1	-2	1	5	-2	7
-4	-1	1	-1	-2	-7	-15	-23
-9	-10	-2	-2	-3	-2	-7	5
0	-2	-3	1	-8	-3	-7	14
1	1	-1	0	-3	0	-1	5
0	0	1	-1	13	0	-5	-4
-3	-4	-2	-2	-1	4	-2	-14
4	5	0	0	3	1	-2	-13
-1	-1	2	1	9	-3	8	-20
1	-3	1	-2	-4	-3	-5	-3
-1	-3	-2	-1	-3	0	-1	9
3	0	1	-3	0	0	-1	0
-8	-4	-2	-2	-4	3	6	-1
-6	-4	-1	-1	-3	-2	-5	-17
-1	-1	-2	0	-3	-2	-11	16
1	2	0	0	-2	-3	4	8
-3	-5	1	-3	-3	-1	10	4
13	13	8	0	1	-4	-3	-12
-2	-1	-2	-1	5	-2	-4	-7
-4	-6	-1	-1	-4	-8	-4	-13
-4	-6	-1	-1	-4	-8	-4	-13
5	0	-1	0	-2	2	9	24
-1	-4	-3	-2	1	0	14	10
-3	-1	-2	0	-1	-6	-9	-18
-1	-3	-2	0	4	-1	9	15
-1	2	1	-1	-4	-6	-13	-14
1	-2	-1	-1	2	4	6	7
0	4	2	-2	-1	0	-3	9
0	1	2	1	-1	-1	0	-1
-4	-5	-4	-1	-3	1	-8	-18
-6	-6	-3	-2	-5	-6	-5	-16
3	-1	0	0	1	-1	1	17
1	1	1	1	1	3	-4	-3
0	0	1	0	-3	2	-10	-14
0	-1	0	-1	-3	-2	-8	-9
4	5	1	0	-6	-4	0	1
-4	-3	-1	0	6	-2	2	-9
8	1	-2	1	7	0	16	-1
-2	0	0	1	0	4	-6	-11
-4	-5	-1	0	0	-4	-10	-10
4	6	3	2	-2	-1	-5	14
0	4	3	0	-1	6	-8	-19
-2	-1	-1	1	9	-3	1	-10
5	2	0	-1	2	4	10	31
-3	-5	-2	-1	-4	-2	11	-6
-9	-7	-4	-2	-5	-6	-17	-36
-4	-4	-2	-1	-6	-1	4	-4
-3	1	1	-2	-4	-5	-2	6
5	-3	0	0	0	0	0	32
0	1	-1	1	-1	0	3	-5
8	8	1	-1	-6	-6	-5	1
-2	3	1	-1	6	5	-2	-21
-4	-2	0	-1	0	0	-3	-8
4	5	-1	-1	-1	-4	1	-6
-2	-4	-1	-2	0	0	-1	-22
1	-4	-2	-2	1	1	13	25
-1	-1	-3	-4	2	1	8	9
-5	-6	-5	1	-3	0	6	5
-1	0	0	2	0	-2	-4	13
-3	-6	-3	-4	-4	-3	-4	-21
-4	-3	-4	1	2	-2	-12	-36
0	0	1	-3	-2	2	2	-6
2	5	1	0	1	4	-6	3
-2	-4	0	-2	1	-4	-1	0
-5	-4	-1	-1	-4	-1	-10	-26
-3	-2	-2	0	-17	-5	-14	14
-4	-3	0	-2	-9	-2	-3	6
1	-3	-2	0	-2	-6	10	12
0	-1	0	-1	-1	-1	6	15
-4	-4	-1	0	4	3	-5	-14
4	5	3	0	-2	2	-1	-26
-2	0	1	-1	-6	-7	-17	-21
7	7	1	1	3	0	2	3
0	2	0	-1	-1	-4	3	11
-3	-1	-2	-1	-2	1	-9	-7
-4	-4	0	-2	2	2	-9	-18
5	5	1	0	-2	1	10	15
-4	-2	3	-1	-4	-2	-17	-19
-1	0	1	0	2	-2	14	25
-7	-5	-1	1	4	0	2	-18
0	-1	0	1	3	-1	6	3
5	3	2	-1	-1	0	6	11
-7	-7	-1	-4	-2	0	-7	-33
3	2	-1	2	0	1	-6	-6
8	3	-2	3	1	-2	7	37
0	2	0	-3	0	0	5	-1
-3	1	-2	-1	-2	-4	-2	-10
5	0	1	1	0	1	14	26
0	0	0	1	5	5	7	7
-6	-7	-1	-1	-1	-3	-1	13
1	3	-1	1	-6	-2	-12	-10
1	0	-1	-1	4	2	-6	3
-8	-4	-2	-3	-1	-1	-4	-36
1	0	-2	-2	1	-1	6	-7
2	-4	-2	-1	3	6	17	48
5	7	3	1	1	-1	-3	1
-3	-5	-2	-1	1	10	-1	-17
0	0	0	-1	1	-3	-3	-11
-3	1	0	-3	-3	-6	3	-1
-5	-1	-2	-1	-3	0	-5	-4
-2	0	-3	-1	0	-2	2	-5
-5	-7	-2	-1	-2	-6	-7	2
-3	-5	-4	-2	-7	-2	-5	2
5	6	-1	-1	-4	1	-3	-3
-3	-3	-2	-2	-4	-6	-5	-2
1	0	1	-1	1	0	-2	-13
-5	-7	-3	-1	-2	3	5	14
-1	0	-1	-1	3	-1	-16	-24
2	-1	-1	-1	3	4	3	5
6	6	0	0	0	-1	0	5
-3	2	0	1	0	-2	3	0
-4	-5	-1	0	0	-2	-5	-4
0	2	0	-1	1	-1	-4	-18
-1	-2	1	-1	3	0	2	12
2	1	-1	-1	-1	0	-1	8
0	0	0	-2	-2	2	1	-16
-2	-2	1	-1	-2	-2	3	3
-1	-2	-3	-1	-1	-4	2	10
2	3	1	0	-6	-3	-8	-2
-1	-3	-1	-2	-4	-7	-9	2
-2	0	-1	0	0	0	-7	-16
-3	-4	-1	-1	-5	-2	-8	-12
-2	-4	-2	-1	-1	1	-1	11
-3	-4	0	-2	3	-3	1	-6
0	-1	-1	-1	0	-2	6	2
2	1	-1	1	-7	-2	-2	15
-5	-8	-3	-2	-1	0	-3	-4
4	3	1	0	-2	2	0	1
2	-2	0	-1	-1	1	6	36
[truncated: 1,171 more rows]
