# Supplementary material for: Flexible Virtual Reality System for Neurorehabilitation and Quality of Life Improvement
Source: Sensors (Basel). 2020 Oct 23;20(21):6045. doi: 10.3390/s20216045 (PMC7672612; doi:10.3390/s20216045)
Supplement: Supplementary file 1 [file sensors-20-06045-s001.zip › S4_EMG/User6/FlexieAntebrat.txt]

0	0	0	0	0	0	0	0
0	0	0	0	0	0	0	0
1	1	-1	-2	-4	-3	-6	-8
1	1	-1	0	6	-2	11	11
-1	0	0	-2	3	0	-2	-5
0	0	0	-1	-2	-1	-3	-5
-2	-2	0	1	1	-1	4	-16
-2	-2	-1	-3	-3	-3	-7	0
-1	0	-1	1	-3	-1	0	14
-2	-2	0	1	3	1	0	-9
1	-1	-1	-2	-7	1	3	-4
0	-1	-1	-2	1	1	-1	-4
1	2	0	-1	-2	0	2	2
0	1	-2	-1	-5	-2	-5	9
-2	-3	-2	-1	-3	-2	-6	-1
-2	-2	0	-2	-10	-2	-10	-13
2	-1	-2	-1	6	-2	7	0
2	2	0	1	-4	2	-1	-2
-1	-2	-3	0	-3	-3	9	10
0	-2	-2	0	-3	0	-13	-7
0	-2	-2	0	-3	0	-13	-7
-1	1	-1	-1	-11	-1	-6	7
0	2	0	-2	-3	2	-3	4
-2	-1	0	-1	-10	1	-7	-5
1	1	0	-1	-4	-2	-4	13
0	1	0	0	5	-3	10	8
1	5	1	-1	-7	3	-5	20
-1	0	-1	0	-4	-1	-12	-12
-2	-3	0	-2	5	-2	-2	-2
1	-1	-1	0	-12	-2	-2	1
-3	-2	0	-1	2	-2	-3	-4
-3	-2	0	-1	2	-2	-3	-4
1	0	0	-1	-3	-2	4	9
1	-3	-2	0	0	1	0	2
-1	-1	-1	0	5	-4	-10	-5
2	2	0	0	1	-1	10	10
-3	-3	-1	-1	-9	-1	-11	-4
-1	-1	-1	-1	0	-2	-7	-13
-1	0	0	-1	-4	-1	-1	-5
-1	-3	0	0	-8	-3	0	2
-3	-1	2	0	7	0	3	-2
-3	-2	-2	-1	5	0	-4	-7
1	0	0	-1	-5	0	4	10
0	0	-1	-2	-10	-2	-2	4
-2	-1	0	0	-8	-1	7	-4
0	-3	0	-1	-1	-3	0	2
1	-1	-2	1	-1	0	6	7
-1	0	0	0	-6	0	0	7
-2	-2	-1	-3	-15	0	-4	6
-1	-3	-2	-3	-7	-2	-7	1
-1	-2	0	-3	-12	-1	-5	-6
-1	-3	-1	1	20	-1	4	-11
0	2	0	1	-5	-2	-1	1
-3	-1	-1	-1	20	-4	9	-12
0	-1	-1	-1	-3	1	9	4
-2	-2	-1	-1	-2	-2	-13	-17
0	-1	0	-3	-1	0	-1	-8
1	-2	-1	-1	3	1	8	12
-1	-1	0	1	-1	0	-4	4
-2	-1	1	0	7	-2	3	-1
-1	0	-1	0	9	0	6	-2
0	-1	0	-2	-5	-1	-9	1
-1	4	-1	-2	-6	-1	-2	-4
-1	-4	-3	-2	-23	-2	-5	6
-1	-1	0	1	8	0	9	-2
-1	-1	0	-2	1	0	-3	-1
0	0	0	1	17	0	9	13
-1	-1	0	-1	1	0	-1	-3
1	1	-2	-1	2	-2	0	-1
-1	-3	0	0	-3	1	-1	-5
-1	-2	-1	-2	-3	-2	-12	-10
0	-2	-1	-1	18	1	17	2
1	2	0	-1	-3	0	-2	-1
-2	-2	-1	-1	-9	-2	-10	-7
-2	-2	-2	-1	-13	-1	-4	1
-1	0	-1	-1	0	-1	0	-3
1	-1	0	-2	-5	-2	-3	13
2	-1	-1	2	2	1	16	4
-1	-2	-1	-1	-2	0	-4	7
1	1	0	0	3	-2	4	14
-1	1	0	-1	-8	-1	2	4
-1	0	0	-1	-8	0	3	-3
-3	-1	-1	-3	-4	1	-1	-8
-1	-1	1	0	2	0	4	-5
-1	2	-1	0	-7	-1	-4	1
-2	-2	0	-1	-2	-1	1	-3
2	2	1	-1	-2	-2	0	-6
-1	-3	-3	0	-4	-2	2	6
-2	0	0	0	-3	-2	1	4
0	2	-1	-2	-7	-1	-3	-2
-2	-3	-1	0	0	-2	-16	-20
0	0	-2	1	8	-1	2	0
-2	-1	0	-1	2	-1	1	-2
-2	-3	-1	-1	-6	-1	-12	-7
0	-2	-1	2	3	1	6	4
-2	-2	-1	0	-2	1	-7	-7
-1	-3	0	-1	-16	1	-10	-2
0	-2	-2	-1	-11	-3	-12	-4
1	0	-1	-1	-5	-1	5	5
-1	0	-1	0	-1	1	10	-4
-2	-2	0	-1	-3	-4	-10	-5
0	0	-1	-1	-1	-1	-4	0
-2	-2	-1	-1	-5	-2	-3	2
0	0	0	-1	1	-2	-15	6
-1	0	-1	1	-6	2	4	7
-1	-3	-1	-3	-1	1	3	-9
2	-1	-2	0	-5	2	3	16
0	0	-2	-1	-1	-2	-2	-1
-2	-2	0	-2	-3	-1	-5	-8
-1	-2	-2	0	-2	-2	-6	1
-4	-1	1	-1	-2	-1	1	0
-2	-3	-2	2	-6	-1	-2	-5
-1	-1	0	-2	-3	3	5	-3
-1	1	-1	-1	-5	-2	-4	3
-2	-1	-1	-2	0	-2	-4	-6
-2	-2	-2	-3	0	-4	-6	-3
0	-2	-2	0	-2	0	1	11
-1	-5	-2	-1	0	-3	6	5
0	2	0	-1	2	0	2	8
0	1	0	1	5	0	4	1
0	-1	-1	-1	-4	0	-3	0
-1	-1	-1	-1	-5	-2	-4	-4
0	-1	0	0	-4	0	-16	-9
-2	-2	-2	-3	-8	0	-2	2
-1	-3	-1	-1	-6	4	-13	-13
-1	-1	-2	-1	-12	0	-7	1
-2	-3	-1	-1	-6	-3	-16	-11
-2	-3	-1	-1	-6	-3	-16	-11
-1	1	-1	0	-10	0	-4	8
-2	-1	-1	-2	-10	1	0	-4
-2	-1	-2	-2	-8	-2	-9	-14
1	0	0	-2	-14	-1	-12	-3
-3	-2	-2	-2	-7	-5	-8	-9
1	-1	-1	-1	-5	0	-1	5
-3	-2	-2	-1	-3	-1	-1	3
1	1	-1	-1	-6	2	3	2
-10	-7	-3	-1	-6	-4	-22	-12
-5	-4	-2	-1	-5	-1	-7	0
-2	-4	-2	-3	-1	1	-2	-6
2	-1	0	-2	-8	1	-3	-4
-7	-2	-1	1	7	1	1	1
1	1	-1	-1	-4	1	3	8
-3	-6	-2	-5	-7	-3	-5	-9
2	2	1	1	-4	-1	-4	2
0	-3	-1	0	-13	2	-3	4
-1	0	2	2	-2	2	-5	-6
0	-2	-3	-3	-18	-5	-9	3
-1	-1	0	0	-3	0	-3	-6
-12	-7	-2	-2	1	0	0	0
-2	-2	-1	0	6	2	-4	-7
1	1	0	0	-4	2	2	7
-1	0	-2	-2	-3	-3	2	6
4	-4	-2	-1	-5	0	-6	1
0	1	1	9	17	5	-3	-8
-5	1	0	0	-1	-2	-1	-7
-3	-3	-1	0	-3	-2	-4	-9
-1	0	1	0	-5	-1	-3	-3
-1	-4	-2	-3	-10	0	0	6
5	1	-1	-3	2	-2	4	4
0	0	-3	-1	-4	-3	-6	-6
-4	-3	1	0	3	2	1	8
-2	-6	-3	1	-15	-3	-3	-8
-4	-6	-4	2	17	7	-4	-7
2	-1	-2	-1	-4	0	-7	-4
2	0	-3	-5	-11	2	-2	-3
1	1	2	1	21	-2	13	-4
2	2	0	-2	-6	-5	2	1
1	0	0	1	4	4	3	6
-3	-3	-1	2	19	-1	10	-1
-4	0	1	0	-7	-7	-5	3
-1	1	-1	0	0	5	1	-4
2	3	0	-2	1	7	4	-5
0	1	0	-2	8	10	3	2
-7	-7	-3	-2	-5	-1	-7	-2
0	-1	-2	0	0	-1	-8	-13
-1	3	1	-1	3	9	3	-3
0	1	2	-2	1	1	-1	-2
1	0	-1	-1	0	-3	2	9
1	-2	0	0	-14	-1	-6	4
-5	-10	-6	-4	-7	-7	-12	-11
1	-3	-3	-5	-7	-17	-5	-7
2	-2	-1	-2	7	-8	-1	0
0	3	1	2	2	-1	3	3
-3	-6	-2	-2	1	-9	3	-4
-1	-4	-2	-4	2	8	4	0
0	-1	0	2	-2	-1	0	4
-1	2	0	1	8	0	3	-5
-4	-3	-1	-3	-13	-6	-13	-7
-6	-8	-4	-1	-8	1	-6	-1
1	1	0	-1	2	-5	-2	2
-2	-4	-3	-3	-3	4	1	3
-1	-2	-1	-5	-9	-5	-5	2
2	-1	-1	-1	-12	-1	2	5
-2	0	-1	-2	-5	1	-1	-1
-2	2	0	-3	-9	-2	-3	-1
0	-2	-4	-1	-4	-1	-5	-4
1	1	1	1	-3	1	-3	6
1	2	0	-1	-5	-17	-2	-2
-1	-1	-1	0	-4	3	3	1
-2	0	-1	0	-3	8	-6	-7
-2	-3	-3	-4	17	-5	9	-8
3	0	-1	1	23	1	14	2
3	0	0	0	12	-5	4	4
-4	-3	0	0	2	4	-1	-3
4	1	0	1	6	-2	5	9
0	-1	-1	2	-8	2	-1	2
-5	-3	-1	-1	-5	-1	-5	-8
1	2	0	-1	-2	1	1	3
3	1	-1	1	3	-8	-1	0
-4	-3	-2	-1	-6	-2	0	5
-1	-1	1	2	-2	8	-2	0
-2	-7	-4	-4	-8	-5	-2	3
-2	0	-1	-2	-4	5	-1	0
0	1	0	-1	8	4	3	-2
3	0	1	1	1	-9	-6	3
0	2	-1	1	1	2	-1	-1
-1	-2	0	0	-7	1	-7	-3
2	2	0	1	-7	3	-3	5
-2	0	-1	-1	-2	4	-3	2
-2	0	-1	-2	6	-3	3	-1
0	-1	0	0	-9	-1	-5	3
0	3	2	1	12	-2	3	-6
-2	-4	0	-1	-8	-4	-4	1
-1	2	1	1	-7	-3	-5	-5
1	-1	-1	-3	-4	2	-2	0
0	-2	0	0	-6	-2	-1	5
-2	-1	-1	-1	-2	-2	-1	-3
-3	-4	-2	-2	-4	-3	-4	-3
-1	-3	-1	-1	0	-2	-1	-4
0	-2	-1	-3	-7	-3	-3	1
0	0	0	-1	-8	0	-1	4
0	-2	-1	-1	-3	-3	-3	2
-1	0	-3	0	-3	-3	-2	-3
-2	1	0	2	-5	-2	-3	1
3	1	-1	-1	-2	-3	-3	0
-2	-1	-2	0	3	0	0	-1
-3	-2	-2	-1	4	0	-1	-2
1	1	2	-1	8	-1	2	-1
1	-1	-1	0	4	-2	2	3
-4	-6	-4	-2	-6	-1	-3	-4
-1	-1	0	-1	-5	-1	-4	-1
2	0	-1	-1	0	-3	0	1
-3	-4	-3	-2	-6	-1	-3	0
0	0	-1	-2	4	0	3	-1
1	1	0	1	6	2	4	-1
0	1	0	1	7	0	3	-3
-2	-2	0	-2	2	0	-2	-4
-4	-1	-1	0	13	0	2	-3
-2	-3	-3	-3	-8	0	-3	-1
-1	-1	-1	-1	-4	-5	-1	2
3	1	0	-1	16	1	7	-6
-4	-2	0	1	-10	-1	-6	-3
1	0	-1	0	-5	4	0	1
-2	-3	-1	-1	-5	0	-4	0
-3	0	-1	-1	-8	-1	-7	-3
0	-1	-1	-1	-6	-2	-2	-1
0	0	0	-1	1	0	3	3
1	2	0	1	2	-1	1	3
1	3	2	1	0	1	-2	-1
-5	-3	-2	-2	4	-2	-3	-7
2	-1	0	-1	-8	-1	-4	4
-2	-1	0	-2	2	1	0	-3
1	0	0	0	12	-3	9	5
-1	-4	-2	-2	-7	0	-3	-3
-1	-1	-2	0	-1	2	-3	-3
-3	-2	-3	-2	-4	-4	-2	2
1	2	-1	-2	1	0	3	7
-2	-3	0	-1	2	0	-2	-4
-3	-3	0	1	3	-1	1	-4
-1	-1	-2	-1	0	-1	-4	-5
-2	-2	-1	-2	-6	-1	-4	-3
0	-1	-1	-1	2	0	5	3
0	-1	-1	-1	2	0	5	3
-1	-3	-3	-4	1	-2	0	-5
1	-1	0	-1	12	1	3	-8
-2	-2	-2	-2	-2	-2	0	-2
1	-1	1	-1	3	-2	2	-4
-2	-2	-1	-2	-7	1	-1	0
0	-1	-1	-1	0	-2	-5	-1
0	-1	-1	-1	-10	-5	-4	-4
-5	-1	0	1	10	2	3	-6
0	-2	0	-2	-6	0	-4	-3
-2	-3	-2	-4	-6	-2	-3	-2
0	0	-1	0	-8	-1	-5	0
-1	-2	-2	-1	0	1	-2	0
1	-2	-2	-1	-7	-1	-3	1
-6	-3	-1	-2	-3	2	-2	-4
2	0	0	-1	-2	1	0	4
1	-1	-2	-1	-4	0	-1	0
-4	-2	-2	1	-1	0	-2	-4
-1	-1	-1	-2	-7	-5	-3	2
-3	-4	-1	-2	12	-2	9	-4
2	1	-1	-1	-10	-3	-5	3
-3	-2	-2	-1	-3	1	-4	-9
-1	-2	0	0	-3	-2	-1	0
-3	-4	-2	-2	-5	-2	-9	-6
2	2	1	0	-5	-3	-2	2
-2	-2	-1	0	-1	-2	-4	-6
0	0	1	-1	-3	3	-2	-6
2	1	-1	-1	-5	1	2	2
-1	-1	-2	0	-8	-2	-1	3
1	-1	0	-1	-7	-6	-4	2
-2	-1	-2	-1	4	0	-1	-6
0	-1	0	0	7	-1	4	-3
2	-1	-1	1	4	2	3	0
0	-1	0	-1	-3	-2	-4	-1
-2	-1	0	0	2	0	2	0
2	2	0	0	-4	-2	-5	7
-2	0	-2	-4	-7	-1	-3	-5
-4	-2	-1	-1	-5	2	-2	-2
-1	1	-2	-2	-16	-3	-9	1
-1	-3	-2	-2	-14	0	-6	-2
2	2	1	0	-8	-3	-6	1
-3	-3	-2	-2	-7	-2	-4	-4
0	-2	-3	0	-12	1	-7	-2
-1	1	-2	-1	0	-1	0	-1
-2	-2	-2	0	-4	-1	-2	0
1	0	1	2	-1	0	-3	-4
0	0	-1	-1	-3	-1	-3	2
-1	-4	-4	-2	-4	-1	-6	-4
0	0	1	1	-8	-1	-4	2
-2	-1	-2	0	-4	-3	-2	2
-1	1	-1	0	-3	-3	-2	4
1	2	-1	0	7	0	6	1
-2	-1	-3	-2	-4	1	-5	-8
-1	-2	-1	-2	-6	1	-2	2
1	-1	0	-1	-7	2	0	6
0	-3	-1	-1	6	-1	3	0
-5	-3	-2	-1	11	0	7	-5
-2	-1	0	-1	-11	0	-6	-3
-1	-1	0	0	-2	1	-4	-3
0	-1	-1	1	-11	1	-6	-2
-3	-4	-2	-2	2	-5	0	-2
-1	0	-1	0	-6	-3	-4	-1
3	2	1	2	-6	-3	-4	2
-3	-2	-3	0	5	-1	1	-2
-5	-4	-3	-3	2	-1	2	-4
-1	0	1	2	-4	2	-2	3
-1	1	0	-1	-11	-1	-7	-4
6	4	2	0	4	0	4	7
1	-3	-1	-2	-9	0	-7	1
-1	1	0	-1	4	-1	1	2
0	-2	-1	-2	-9	0	-6	0
-3	-2	-2	-1	-6	0	-4	-3
-1	-2	0	-3	-7	-2	-6	-3
-2	0	-1	-1	-3	-1	0	1
1	0	0	0	-3	-1	-3	2
-2	-1	-2	-1	-6	1	-4	-5
-2	0	-1	1	-3	0	-5	-4
0	-2	-2	-2	-4	0	-4	-2
0	1	2	0	-8	0	-2	3
0	-1	-1	0	-3	-1	3	1
-1	-3	-3	-3	-7	-1	-5	-1
-1	3	0	-1	14	-3	7	2
0	-1	-1	0	-8	2	-3	2
1	2	1	-1	-1	1	-2	1
-1	-2	1	0	1	6	-1	-3
-1	-2	-3	-2	-6	-1	-2	2
-1	-1	0	-2	-4	-1	-5	-3
-1	0	0	0	0	-1	-1	-3
-3	-3	-1	0	-4	-1	-6	-6
-2	-1	-2	-2	-8	-1	-3	-4
0	-2	-1	0	4	0	4	2
1	0	-2	-1	-6	-1	-3	-1
-3	-3	-1	-1	-4	2	-2	-1
1	2	0	2	-5	-2	-5	3
-2	1	0	-1	-2	0	1	0
-4	-3	-3	-2	-10	-1	-6	-5
-2	-2	-1	-2	-8	-1	-5	1
-4	-2	-1	0	15	-2	6	-4
2	2	0	1	9	-2	7	4
-2	-3	-2	-3	-14	-2	-8	1
0	-2	-3	-1	-12	-2	-5	3
0	-1	0	-2	-11	-2	-6	2
-3	-2	-1	-1	2	4	3	-1
-2	1	0	-2	-5	-1	-6	-7
0	-2	-1	-3	-1	0	-4	-5
-3	-2	-2	-2	-9	-2	-5	2
0	0	0	0	18	-3	6	-1
-2	-1	-1	-2	-8	-1	-5	-3
0	-1	-1	0	-5	2	-4	-1
-3	-2	0	0	0	-3	0	-2
1	-2	-2	-1	-6	-1	-1	1
-1	-3	-3	1	13	1	5	-4
-5	0	-1	-1	-3	0	-2	2
-1	2	0	-1	0	2	-4	-4
0	-2	-2	-2	-6	-1	-3	2
1	0	0	-1	-3	0	-3	0
-4	-4	-1	-1	-3	2	-5	-8
1	-1	-1	2	16	2	9	-3
-1	-3	-2	-1	0	-2	-3	-1
0	-2	0	-3	-13	-2	-9	-2
1	0	-2	-1	15	0	7	-4
0	-4	-3	-3	-4	-2	-1	-2
-2	0	-2	0	3	1	0	-4
-1	-1	-1	-2	-2	1	1	3
0	1	0	-1	-8	-3	-3	1
-3	-2	0	1	0	-1	-1	-5
0	-1	-1	0	3	-2	3	2
-2	-2	-1	-3	-13	-2	-9	-1
-1	-3	-1	-2	-9	-2	-6	-2
-3	-2	0	0	11	0	6	-1
0	2	0	0	18	1	9	0
0	0	0	0	-6	-2	-6	0
0	0	0	0	-6	-2	-6	0
1	2	-1	0	15	-1	6	-4
-2	-1	-1	-2	-10	3	-6	-1
-2	-2	0	2	-4	5	-1	-1
-2	-3	-1	-2	-15	-4	-5	1
-2	-3	-2	0	19	-1	8	-3
-2	-1	-1	-1	-10	1	-5	-2
-2	-3	0	-1	8	-1	6	-5
-1	-1	0	-1	12	-2	9	1
2	3	0	0	-8	-1	-5	0
0	0	0	-2	-16	1	-6	-6
0	1	-1	-1	-6	-1	0	6
-5	-3	0	0	4	0	-2	-7
-2	-4	-2	0	-2	-1	-3	0
0	-1	0	-1	5	2	5	1
0	-1	-2	-1	-4	-5	-5	-1
-4	-2	-1	-1	4	-1	5	0
-2	-4	-3	-4	-10	-2	-5	0
2	0	1	1	-4	4	1	2
0	2	-1	1	-3	-2	-3	-2
-1	3	-1	-1	-3	-1	-3	-2
0	-2	-1	1	-1	-1	-2	0
0	-3	-2	-2	-3	0	-1	-2
-2	0	1	-1	-5	0	0	3
3	2	-1	-1	-2	-4	1	4
-3	-3	-3	-1	0	-3	-1	-1
-1	-3	-1	0	-2	-2	-4	-1
0	0	0	-3	3	1	6	0
-1	1	1	-1	-2	-2	-2	-6
1	0	1	0	-3	-1	1	1
0	0	-1	0	-3	-5	-1	2
-2	-2	-1	1	0	-1	-2	-6
0	-1	-2	-3	-7	-4	-6	-3
1	-2	-1	0	-1	-4	-2	1
0	-1	-1	0	-5	1	-2	3
2	1	0	-1	-2	1	2	5
1	0	0	0	-6	-1	-6	0
0	1	1	0	4	4	3	3
-3	-1	-1	1	5	-1	0	-4
-2	-1	-1	-2	-2	0	-2	0
-1	-2	-1	0	4	-2	1	-2
-1	-1	-1	-2	0	1	-2	-4
0	-2	-3	-1	-1	-1	0	-5
0	-2	-3	-1	-1	-1	0	-5
-2	0	1	1	1	-2	0	1
0	2	-1	-1	3	-1	1	-3
2	-1	-2	-3	-5	-1	-2	2
-1	-1	1	-2	-2	-2	-2	-1
-2	-2	-1	-1	-4	-1	-2	0
0	1	0	2	0	1	1	4
-1	-2	-1	-1	0	-2	2	2
-2	-1	-1	-3	-10	-2	-5	-2
-1	-2	0	-1	8	5	3	-4
-1	-3	-2	-4	7	0	4	-4
2	3	1	3	0	2	0	0
3	0	-1	1	7	0	3	3
-1	-3	1	0	1	1	1	-4
-1	-1	0	-1	7	1	4	-5
-2	0	-2	-1	-5	0	-5	-6
-1	-1	0	-1	10	-3	4	-1
1	-1	0	-2	9	-5	3	2
-2	-2	-2	-4	-9	-3	-5	0
-2	-1	0	0	-5	-1	-6	-7
-2	-2	-2	-1	-3	-1	-2	0
4	6	0	2	-1	1	-4	5
1	0	-1	-1	-10	-1	-5	2
-2	0	-1	0	-6	-1	-4	-2
-2	-2	0	0	-7	0	-3	0
3	1	0	-1	-7	-2	-3	5
-1	0	0	-3	-6	-1	-4	-3
-4	-2	-1	1	-9	-1	-10	-5
-2	-4	-2	-2	-2	1	-3	-3
0	-1	-1	-1	-6	0	-3	2
0	-1	0	0	-12	-2	-1	8
-1	0	-1	0	13	-1	8	-6
-1	-2	-2	-1	3	1	-3	-5
-3	-2	-1	-2	-6	-2	-4	-4
2	1	0	0	-5	-1	-2	1
1	0	0	0	-2	-1	-5	1
1	-1	-1	-1	9	0	6	0
-1	-1	-1	-1	-6	1	-1	-5
-2	-2	-2	0	-2	4	-4	-5
-2	0	-1	-2	-1	-1	1	0
-2	-3	-3	-2	-8	-5	-7	0
-2	-2	-1	-1	-5	-1	0	-1
2	1	1	1	-2	0	-2	1
-1	-4	-2	2	4	0	1	-1
3	2	1	1	-2	2	0	1
-4	-6	-2	-5	0	-4	-2	-2
2	3	2	0	-4	0	1	2
0	0	-2	-1	-7	0	-1	0
-1	-3	-2	-3	-1	0	-1	-4
-3	-1	-3	-1	-8	-3	-5	-2
1	2	1	0	-9	2	-3	3
-1	-1	0	-1	-1	2	0	1
1	1	-1	-3	1	-1	0	-1
-2	-2	-1	-2	-8	-1	-4	-2
1	-1	-1	-2	0	-1	-2	-5
-1	0	-1	-1	-6	-4	-3	1
2	1	1	1	3	2	3	3
2	-1	-1	-3	-2	-2	-7	0
0	1	0	-1	-5	0	-2	-2
1	1	0	-1	17	0	7	1
2	2	0	2	-4	0	-2	-1
-2	-2	-3	-1	-6	1	-4	-1
-1	2	0	2	-5	0	-6	0
0	1	-1	0	-3	-1	-1	2
0	0	1	-1	-10	0	-5	4
0	0	-2	-1	-5	1	0	1
0	-3	-2	-4	-20	-2	-10	-1
6	7	2	2	-4	1	-1	6
-1	-1	-1	-2	6	-1	6	1
-1	-1	-2	-2	-4	-4	-1	3
-3	-1	-2	-1	-2	0	-2	-3
0	-2	-2	-1	-4	0	-3	-4
0	0	-1	-1	-9	0	-4	-1
0	-4	-3	-3	-8	-3	-4	2
-2	-1	1	0	-8	-4	-2	7
0	-2	-2	1	18	4	7	-7
-2	1	2	1	-2	1	-4	2
1	3	1	0	-12	-1	-4	-2
-6	-6	-2	-4	-14	-4	-7	-6
-2	-3	-2	1	13	-2	5	-2
1	2	-1	2	-6	1	-4	2
-2	-1	-2	-3	-2	-3	-3	-4
-1	-1	-1	-3	-6	2	-3	-3
1	2	0	0	14	0	7	-3
1	2	0	0	14	0	7	-3
0	0	0	0	13	0	6	2
0	0	0	0	13	0	6	2
-3	0	1	1	-13	-1	-6	-1
-1	-2	-1	0	-11	-2	-5	0
-2	-4	-3	-1	-9	-1	-4	4
-1	-1	-1	-2	-6	0	-3	-5
-2	0	-1	-2	-12	2	-6	-6
-2	-1	-1	-3	-8	0	-9	-4
-1	0	1	-2	-9	-2	-7	1
0	-3	-2	-2	-3	-3	0	-2
-3	2	2	-3	-7	-1	-4	0
-1	-3	-3	-4	-11	-2	-7	-2
1	0	1	2	3	0	0	-1
1	-1	-1	3	16	0	8	-1
-3	1	-2	-1	-15	-2	-10	-4
-1	0	0	0	-8	-1	-6	-2
-1	0	0	-1	2	1	-1	0
-2	-1	-2	-3	6	-1	-2	-2
-1	-1	1	1	1	0	2	2
-1	-1	0	-1	-9	-5	-5	-2
-1	-1	-2	0	-17	-5	-8	3
-1	-1	-2	-1	3	1	-1	-2
-1	-4	-2	-1	5	1	1	-3
0	2	1	2	-1	-2	-2	0
-1	-1	-1	1	14	-2	5	-1
1	-3	-2	0	14	3	5	3
1	1	-1	-1	-10	0	-1	4
0	-2	-2	-3	-4	-4	-3	0
-1	-2	-1	-3	-17	-5	-5	1
0	1	-2	-1	-1	0	-5	-8
-1	0	0	-2	2	-1	2	2
1	-1	0	-2	-5	2	-4	-2
1	-1	-1	-1	4	-1	0	-5
-4	-3	-1	0	-1	0	-3	-3
-2	1	1	0	11	0	8	3
1	2	0	2	-4	2	0	5
-1	0	0	0	-15	-2	-10	-1
2	-1	-1	0	-5	0	-2	0
-2	0	-2	1	-1	-3	-3	-4
-4	-2	-1	-2	-3	0	-2	-2
1	-1	0	0	1	2	0	2
-2	-4	-1	0	-6	-1	-4	-3
-1	-1	-1	-1	-3	1	-2	0
-1	1	-2	-2	-4	-2	-4	0
-2	-3	0	-2	-5	-2	-1	4
-3	-3	-1	0	-1	0	-2	-7
0	-3	-1	-2	10	1	6	-1
1	2	-1	0	1	2	0	2
0	0	-1	1	-1	0	0	2
0	-2	-2	-2	-2	-2	-4	-5
0	-2	0	-1	-4	-3	0	3
0	1	1	0	-5	1	-3	1
0	-3	0	0	2	0	0	0
-2	-2	-1	-1	1	-2	-1	1
1	-1	-1	-1	7	2	-1	-2
0	-1	-1	-2	-5	0	-1	-1
-2	-1	-1	-2	3	-4	1	-5
-5	-3	-2	-3	-1	-1	-5	-3
-2	-3	-3	0	-2	0	-2	-5
-1	1	1	0	-11	-1	-3	2
-1	0	-2	-1	-2	-2	1	-4
3	0	0	0	-2	-3	2	4
3	0	0	0	-2	-3	2	4
-2	-1	-2	-2	-4	-1	-4	-1
-2	-3	-1	-2	-10	-1	-5	-3
0	1	-1	-1	-7	1	0	3
-3	-2	-1	-3	-10	-4	-7	4
1	0	-1	-1	-1	-3	-6	-5
1	3	-1	0	14	-2	11	1
-3	-1	-1	-1	-4	1	-5	-6
-2	-4	-2	-1	-10	-1	-7	-1
-2	-1	-2	-1	3	0	0	-2
-4	-7	-3	-3	-9	-4	-3	1
-1	0	-1	0	-8	-1	1	3
-1	0	0	3	-2	2	3	5
-1	0	0	3	-2	2	3	5
1	3	2	1	-5	-3	-4	1
0	3	1	-2	-4	0	-2	0
-3	-3	-1	-1	-3	0	1	-3
1	0	0	4	-7	3	-9	2
0	-4	-3	-1	-5	-4	-5	1
0	-4	-3	-1	-5	-4	-5	1
1	-1	-2	-3	-10	-4	-4	-3
-4	-4	-2	0	6	0	-2	-3
-1	0	0	1	11	1	7	5
-1	-1	-1	1	-14	-2	-4	4
-1	-1	0	-1	-9	1	-4	2
0	-1	0	-1	-9	-4	-6	-7
1	2	0	1	6	-1	-1	0
-2	-2	-1	1	0	3	-3	-3
2	2	0	0	1	1	5	0
-4	-5	-2	-3	-4	-2	-4	0
-1	0	0	1	1	2	-3	-3
2	3	0	1	-7	-1	-2	2
2	0	-2	-2	-5	-2	-1	2
-1	1	-1	-2	-2	-5	0	2
1	0	-1	0	5	3	2	4
-2	-2	0	3	26	7	10	1
0	-1	0	0	3	0	-5	-2
-5	-3	0	3	5	8	4	-5
1	0	-1	1	11	-6	5	-6
3	3	0	1	-6	-2	-3	0
0	-1	-2	-1	-4	-1	-5	0
0	1	-2	-3	-10	-6	-5	1
1	-2	0	2	-2	1	0	-3
-1	-1	-1	3	1	0	-1	-1
0	0	0	0	11	6	1	-1
-2	-3	-2	-7	-14	-5	-3	-2
-1	0	-1	-1	-1	1	5	6
1	-1	-1	-2	0	3	0	-2
1	0	0	1	3	2	-1	-2
0	2	2	3	4	3	2	2
-1	-3	-3	-3	-14	0	-5	-3
3	3	0	0	-5	-2	-2	5
0	-2	0	-1	-1	-1	-2	-6
0	1	-1	-1	-7	-1	-2	3
-2	-2	0	0	10	2	4	-1
-3	-2	-2	-1	4	-1	4	2
-3	-1	0	0	1	2	-2	-1
1	1	0	0	-3	0	0	0
0	-1	-1	-1	6	-4	-4	-10
-2	0	-2	1	-5	-2	0	1
0	-3	-1	-3	1	-4	0	-3
-2	0	-1	-1	-9	0	0	5
1	0	0	-1	5	2	1	-1
3	2	-1	-1	4	-2	6	6
-2	-3	-2	-1	2	0	0	-3
0	1	0	1	-2	-3	-3	3
-4	-3	-4	-2	-6	-2	-3	-3
-2	-1	-1	-2	-10	-1	-4	-2
1	-1	-2	-1	5	2	3	3
0	-1	-1	0	-3	2	-3	-3
1	-1	0	-1	-6	1	-3	0
0	0	1	-1	-4	1	-1	2
-1	0	-1	0	1	-1	-2	-4
2	2	-2	0	-4	-1	1	5
1	-3	-2	-4	-4	-2	-4	-1
-1	1	0	-2	-5	-1	-3	-2
0	1	0	2	6	0	1	-5
-3	0	-1	0	-8	0	-3	1
0	0	1	0	-5	-1	-3	-1
2	3	0	1	-4	-1	-3	1
-3	-2	-2	-2	-6	0	-3	-4
0	-2	-1	-3	-4	1	1	3
1	-1	-1	0	2	0	-1	1
2	1	-1	-1	-8	-2	-6	-3
-1	-2	0	-1	-13	-1	-8	-2
-1	0	-3	-3	-10	0	-3	0
0	-2	0	0	6	0	1	2
0	-1	-1	-2	8	0	4	-4
-1	-3	-1	-3	1	0	1	-3
-1	-2	-3	-1	-5	2	-4	-2
0	0	-1	-1	-2	-1	-1	0
0	-1	-1	-1	-11	-5	-6	-1
-1	-2	0	0	0	1	-4	1
1	2	-1	-1	-7	-2	-2	4
-2	-2	-1	0	-3	3	-2	-2
-1	-2	0	1	-6	-1	-4	-2
-1	0	-1	-1	-7	-1	-3	-2
2	1	-1	1	3	0	-2	1
-1	-1	-2	-2	-5	-2	-1	1
-2	-1	1	-1	13	0	9	-2
0	0	-2	-1	-9	2	-6	1
-1	-1	0	0	-11	5	-10	-4
0	-2	-1	-1	-11	-2	-5	-2
-1	-1	-1	-1	-9	-3	-3	-3
-1	-2	-1	-2	0	-1	-2	-3
0	0	2	2	3	2	0	1
-4	0	-2	-1	15	2	10	1
0	0	-1	-3	-9	0	-5	0
-3	-2	-1	0	-6	-1	-5	-1
-4	-5	-2	-3	-8	-1	-5	-4
-2	-1	-2	0	-3	2	-2	-2
-2	-1	0	2	6	1	1	1
2	0	-1	0	-4	-4	1	6
-1	0	-1	0	-4	1	-3	-3
-5	-2	-1	0	-5	-1	-4	1
0	0	-1	-1	4	-1	5	4
1	-1	-1	-1	-5	0	-4	-4
1	0	-1	1	-4	1	-4	-2
-2	1	0	-1	0	1	5	4
-2	-2	-1	1	-2	0	-1	0
-2	2	-1	1	2	2	-4	-1
1	-1	-1	-1	-4	-3	-3	2
3	0	0	-2	-8	-1	-3	2
3	2	1	2	1	3	-2	0
-5	-3	-3	-5	-22	-4	-9	-3
0	-1	0	-3	5	-1	3	-2
-1	-3	-1	-2	-9	-4	-5	1
-2	-2	-1	1	13	-1	6	1
-1	-1	0	-2	-15	-2	-6	-3
1	4	-1	0	-2	-1	-3	1
1	0	0	-1	-7	-1	-6	0
1	-1	1	-3	-7	-3	-1	8
3	1	0	-1	-3	3	-2	-2
1	1	1	0	-2	-1	-5	-2
-3	-4	-2	-2	-7	-4	-6	-7
-1	-3	-3	-1	3	1	-1	-1
-1	0	0	0	-1	-4	-3	-2
-3	-2	-2	-3	-3	-3	-2	-4
0	2	1	3	-4	3	2	6
3	2	-1	0	12	-2	3	-3
0	-2	0	2	-6	5	0	1
-2	-3	0	-1	-6	-7	-3	1
-3	-2	-3	-1	1	-4	2	-2
-2	-1	1	1	-5	2	-4	4
-1	-2	-1	1	8	8	3	0
-4	-7	-3	-2	11	0	6	-5
-1	0	-1	1	7	2	2	-1
0	0	-1	1	-1	2	-1	4
-3	1	-2	-2	-11	0	-3	0
1	1	0	0	-4	-2	1	-1
-2	-2	1	-2	2	-2	0	1
-2	-2	0	-1	-8	-1	-3	1
0	-1	0	-2	-2	0	1	1
1	-2	-1	-3	-6	1	-1	-1
-1	-2	-2	-3	-10	2	-3	4
0	0	-2	0	0	-1	-3	-2
-3	-1	-1	-3	-16	-3	-10	-2
0	0	0	-1	-14	-1	-2	3
-1	2	1	-2	-7	-2	0	-1
-1	-1	-2	0	-2	1	-1	-6
-3	-2	-2	0	-4	-3	-4	1
-5	-2	-3	0	21	-1	9	-4
-1	-2	-2	-2	-14	-1	-7	-1
-2	1	0	-1	-15	-3	-6	1
-1	-2	-1	0	-9	-1	-8	-7
-1	-1	-1	-1	-7	-2	0	3
2	2	0	-2	-12	1	-1	6
1	1	1	4	10	1	0	4
-2	-1	1	-1	-8	-3	-4	0
0	-2	0	0	-2	0	1	1
-1	-1	-3	-1	-9	-1	-2	5
-1	0	0	2	3	2	-2	0
-1	-4	-1	-2	-10	1	-5	-1
0	1	-2	-3	-7	-3	-3	0
0	-2	-2	-2	-6	-1	-4	-2
-1	-3	-1	-2	-12	0	-5	0
-2	-3	-2	-1	-4	-1	-3	1
-4	-1	1	-1	-7	0	-3	-3
0	1	0	3	11	1	3	6
0	-2	-3	-3	-11	-1	-2	-2
1	0	0	1	-1	0	-3	-4
0	0	0	-1	-1	-2	-1	-1
4	3	0	3	-5	1	-5	1
-5	-4	-1	-1	-2	0	-3	-4
-1	-3	0	0	-8	0	-3	6
-3	-4	-2	-4	-16	0	-7	-1
0	1	0	-1	-12	-3	-8	-5
0	-1	-1	0	5	4	-3	-1
-3	-3	0	-1	-8	-3	-1	1
-1	0	-2	-1	-9	0	-5	-1
1	0	0	1	6	-2	9	0
0	1	-2	0	-9	-3	-6	-8
1	2	0	-2	-11	-3	-5	2
-1	-2	-2	-1	13	4	12	0
-1	-2	0	-3	7	0	4	0
-3	1	0	2	6	0	6	-4
0	-5	-2	-5	-6	-1	-6	-3
0	-1	-2	-3	-10	-3	-2	7
-4	-2	0	0	-4	-6	-9	-8
0	0	0	-1	-8	3	-1	5
2	-1	-2	-2	1	-1	-2	-1
2	0	-1	-2	-5	-2	-1	3
2	0	0	-1	-6	0	-2	-3
-3	0	1	-1	-6	-5	0	-3
1	2	0	-1	-6	0	-5	6
-6	-4	-1	1	2	0	-5	-8
-1	-1	-1	-3	-9	-8	-1	-1
2	0	-2	-3	-12	-4	-4	1
-3	0	0	1	4	3	-4	-4
-2	-2	-1	1	7	3	8	3
2	-1	0	0	8	-4	2	-1
0	-1	0	-2	-3	-2	0	-5
-3	-1	0	2	-1	-2	1	1
3	2	-1	-1	-4	4	-2	4
1	2	1	2	12	-2	-3	-4
-1	-4	-2	-2	-10	-1	-3	1
0	1	1	0	16	-2	9	-3
-1	-1	-1	1	7	2	10	1
0	-1	-1	0	-6	0	-5	-2
2	-1	-2	-1	9	-2	7	3
0	0	0	-1	-15	0	-2	10
3	2	1	-3	-2	1	2	-1
1	-1	1	-3	-2	3	0	2
1	1	1	0	-2	2	-2	2
-1	-2	-1	0	1	-3	-3	-2
-1	-3	-2	-2	-8	-2	-6	-3
-3	-1	-1	1	2	-2	-2	-2
0	1	-2	-2	-2	0	-3	1
2	1	0	1	8	1	1	10
-2	-2	2	0	-13	0	-7	-6
-2	-1	0	1	6	1	-4	-10
0	-3	-1	1	-9	-4	-8	-2
2	1	-2	-1	-4	-2	-6	-1
3	1	2	3	6	-1	-2	-3
-1	-2	0	1	0	-1	-1	-4
-1	0	1	1	-1	-2	-1	-6
-2	-5	-1	-2	9	3	4	-4
0	0	0	1	0	1	-2	4
-1	-2	0	-4	-3	0	-1	-2
0	-1	0	-1	3	2	1	1
0	2	0	2	13	2	4	-4
0	-1	0	0	-1	2	1	0
-4	-2	-2	-1	1	-2	2	0
1	3	0	-1	-8	-4	-2	-1
1	1	-1	0	2	-2	0	-1
1	1	-1	0	2	-2	0	-1
0	1	1	1	2	4	-1	3
-4	-3	-2	0	5	0	-2	-8
-1	-1	0	-1	12	2	12	-3
2	2	-1	0	-5	-3	-4	1
-3	-2	-1	-1	-8	1	-3	0
-7	-3	-1	0	-4	0	0	-5
0	-2	-2	-1	-7	-5	-1	9
0	-2	-1	-2	-16	-2	-4	-1
-2	1	2	0	6	4	4	1
-3	-3	-1	-3	-3	1	-2	-1
0	0	0	-1	-3	0	-2	-3
0	2	-1	0	1	0	-5	-8
3	0	-1	0	17	0	8	0
-2	-4	-1	-2	-1	-1	-3	-4
0	-1	-1	-1	-2	2	-1	2
2	0	-1	-3	-4	1	1	1
-1	-5	-2	-2	-7	-2	-5	0
-2	-3	-3	-1	-4	1	-4	-1
-1	0	-2	-1	-5	-5	-7	-2
-2	0	2	0	-2	0	-2	-4
-2	0	2	0	-2	0	-2	-4
3	6	3	1	15	-1	6	-2
-4	-2	2	1	-1	0	-4	-7
1	-2	-2	2	2	2	4	7
2	0	0	1	-8	1	-4	0
1	-2	-2	-1	-13	-5	-7	0
-3	-5	-3	-2	-13	-2	-5	-2
-6	-6	-3	-3	-2	-3	0	0
5	4	0	2	7	2	5	6
-2	-1	-2	-1	-9	-1	-6	-3
0	1	-2	-1	-11	0	-4	-1
1	1	2	2	9	-1	6	9
-3	-2	-7	-3	-4	2	-7	-2
0	-2	-6	-1	-3	0	-2	3
0	-2	-3	-3	-10	-1	-5	3
0	-1	-2	0	-4	-1	-3	-1
0	-1	-2	0	-4	-1	-3	-1
-1	0	-1	-1	-7	1	-8	-4
-1	2	1	3	12	-2	3	-2
-4	-3	-2	-1	3	1	2	-4
-4	-2	-1	-2	-12	0	-6	-4
-4	-1	0	-2	-16	-1	-5	1
3	3	0	2	-3	2	-2	5
-1	5	0	0	-4	0	-7	0
5	2	1	-1	-6	-2	-4	-3
-5	-6	-1	2	2	1	2	-1
-2	-1	0	0	15	-2	8	-2
-1	-4	-2	-2	-9	-3	-5	2
-4	1	-1	-1	-2	1	-2	-3
2	-2	0	0	2	0	5	8
-1	-4	0	-1	-5	0	-3	-2
-2	-2	-1	0	-3	0	1	-3
0	-1	0	-1	-7	-3	0	5
-2	-1	0	-1	-2	-6	-5	6
1	1	-2	1	-5	0	-4	1
2	-3	-5	-3	3	-3	7	-3
-2	1	2	0	6	2	3	3
1	1	0	1	-3	0	6	5
0	-4	-1	-2	-8	-1	-3	-1
1	-3	-2	-3	3	2	0	-10
0	-2	-2	-3	-2	2	-1	-5
-5	4	2	1	-1	0	1	9
3	-1	0	3	21	3	6	-8
4	-7	-3	-3	4	-5	-1	-9
-8	-6	-4	-3	-6	2	-6	-26
-8	-6	-5	-7	-19	-4	-2	-12
3	11	4	5	-14	-2	-9	30
-7	-6	-3	-4	-5	-4	-17	-3
-8	-2	0	0	-14	-3	-7	-5
1	3	1	1	3	7	2	-5
1	-3	-13	-6	-8	-7	-7	-30
15	9	4	-3	-4	-3	5	49
1	0	-3	-10	20	15	4	-13
-17	-3	2	14	-3	1	3	0
-8	-3	-3	5	-6	0	-3	-19
-6	-10	-6	-2	-4	-1	-2	-10
0	14	7	11	1	8	0	0
-13	-15	36	1	-19	-2	-2	14
-5	-13	30	0	15	7	4	-18
2	-1	127	13	6	-3	-3	-1
-6	8	59	-25	-7	-5	-9	6
8	11	-6	-34	4	5	4	-21
0	5	-50	16	-18	-10	-14	-25
14	-20	-45	-17	0	7	0	14
-4	-70	-11	-12	-3	7	-2	-21
-5	-23	-36	-15	-11	-7	0	27
-2	44	12	22	1	5	11	24
1	10	20	4	11	-1	2	-4
-3	-10	-7	-5	-7	-13	0	16
-5	-5	-2	1	9	12	0	-7
-17	-13	-2	-5	-8	0	0	-23
7	5	5	2	7	5	-7	-3
-7	-4	0	2	-19	-8	-11	-5
0	0	-1	-7	-13	-4	-8	-12
-6	-6	2	5	22	-5	10	-1
2	-8	1	-12	-4	-7	-8	-30
3	4	-3	4	-11	-6	-1	32
-2	-2	0	5	9	8	7	-2
2	-1	-3	-7	11	-5	8	-16
-1	21	1	3	4	8	0	1
-8	-14	-5	-4	-9	-7	-4	5
-2	3	7	3	2	2	-1	5
-1	-10	-2	-9	-2	-1	-7	-20
-2	0	-6	-5	-6	0	-3	-15
1	-11	-1	-11	-16	-8	-11	-23
-10	-5	-4	3	-4	-4	-3	9
-8	-5	0	-7	-4	-12	-2	-19
-1	0	1	2	-7	3	-2	14
-3	1	5	3	0	1	3	6
0	0	-4	0	-1	-3	-9	-7
-1	-4	0	-3	3	6	-1	-22
-2	-6	0	6	2	0	4	12
1	4	2	3	1	-2	2	4
2	4	-3	-1	-2	-14	-7	4
1	-7	0	-11	-5	-6	-10	-37
-4	-3	-1	0	-5	-1	-2	-2
2	3	-2	-8	-2	-3	-8	-18
-3	-4	-3	-3	0	-2	-1	7
1	0	-1	0	-3	0	2	9
4	-1	-3	-7	-3	-8	4	8
0	-1	3	3	-2	-3	-8	-9
2	-3	0	-7	2	-1	0	-18
2	-2	0	-5	-8	-3	-3	-1
-6	0	2	5	-5	-9	-3	18
-2	-5	-2	-7	-14	0	-7	-24
1	-3	-1	2	4	3	-2	-6
-6	-2	2	3	-1	0	-1	0
-3	-3	-3	-1	-2	0	-1	3
3	-3	-4	-10	-20	-8	-9	0
-1	-2	12	2	-6	-2	-2	11
0	-4	-6	-3	-1	10	-1	-13
-2	1	1	2	-7	-2	-3	6
-9	-8	-4	-5	-2	0	-3	-18
-13	-7	-4	-9	-20	-1	-2	-2
6	7	0	0	8	3	2	-7
3	1	0	2	8	11	-1	2
-3	6	3	5	15	5	1	12
-2	3	1	1	-14	-10	-3	12
0	-14	-7	-11	-6	-3	-2	-18
0	0	-1	2	1	-4	0	-1
3	-2	-1	-3	13	-3	3	-8
1	-5	-3	-2	-5	2	-2	4
-1	-1	-1	3	10	0	1	2
-1	3	1	0	-4	0	-5	-3
-1	-5	-2	0	-5	-1	0	-5
-2	-3	-1	-2	-7	-2	0	3
-2	-3	1	-1	11	4	5	-10
-3	-6	-2	-3	-3	-4	0	-3
6	1	-1	2	-1	1	-3	-10
-3	2	0	-1	0	1	-3	-9
0	3	0	1	-1	3	4	9
2	7	0	-1	-8	-2	-2	8
3	-1	1	3	9	4	4	-1
-1	8	-1	0	-10	-2	-1	6
4	-1	-1	0	-7	1	-4	2
-6	0	1	3	6	3	5	-5
-2	-2	0	-2	-6	-2	0	8
-4	0	2	7	1	0	1	13
1	-2	-1	-1	13	-2	3	-3
2	0	-2	-1	5	1	-5	-9
4	-5	-5	-11	-5	-2	-2	-16
1	-20	1	-1	-7	-3	-4	6
1	6	0	3	-3	-1	3	10
1	-1	0	1	-4	-1	-1	6
-1	1	-2	0	-3	2	-5	-3
-6	-2	1	3	2	-1	-2	-3
-3	-4	-3	-4	-8	-3	-1	-4
1	-2	-3	-3	-5	-6	-6	-4
-4	-2	0	1	-9	0	2	-1
5	-1	0	-1	10	4	1	-5
2	-3	-3	-8	2	0	0	-16
-6	4	2	0	4	-1	-1	-3
-6	1	-2	-1	-9	0	0	-1
-1	-1	-2	-1	-8	1	-1	1
-7	-2	-1	7	3	-4	-3	9
0	2	1	-2	-1	2	0	-1
1	0	0	-3	6	3	0	-1
-1	2	0	2	4	0	-2	-6
4	-2	-2	-5	-4	-4	-2	-11
2	1	-2	0	-4	0	0	6
-1	4	3	2	3	-3	1	0
2	-2	-1	-1	-7	-5	-2	9
-2	4	-1	0	2	0	-5	-2
1	5	0	3	19	1	7	-3
-3	-1	0	-2	-11	-4	-5	2
-6	-10	-5	0	7	1	1	-14
2	4	-1	2	1	1	0	10
-3	-3	-3	-7	-9	-3	-1	-8
2	-6	-3	-7	-7	3	-2	-9
4	2	1	1	0	-1	1	5
2	4	3	1	-2	-1	-2	3
-1	1	1	1	4	-2	1	2
1	3	1	-1	1	1	2	-2
-5	-8	-4	1	7	1	0	7
1	5	-1	-4	-3	-4	-2	4
1	5	-1	-4	-3	-4	-2	4
-1	-5	-3	-1	0	-8	-5	-6
-2	0	0	0	6	3	2	-9
9	11	1	0	-2	-1	-2	3
-4	-3	-1	0	-4	0	1	1
-4	-4	-3	-1	-6	-1	-3	0
6	2	1	-3	14	4	7	-7
-3	-5	-2	-3	-2	-1	-3	-4
-2	4	2	2	0	0	-3	2
-2	-1	-2	0	-13	-3	-5	5
1	1	0	1	1	3	1	2
-1	-2	-4	-1	-19	1	-5	5
-5	-3	-2	-2	-12	-1	-3	-2
1	-2	-1	3	7	-1	5	-1
1	0	-2	-1	-4	2	-6	-5
-2	2	-1	0	6	2	1	0
0	-2	1	-3	4	-1	3	-4
1	-3	-2	-1	-1	-2	-3	-4
0	-2	-2	-2	1	0	-1	-1
0	2	-1	-4	-9	-1	-2	4
1	-1	-1	1	-2	2	0	1
0	-1	0	-1	12	0	3	-1
-1	-1	-2	-1	-12	-2	-3	3
-3	1	1	-1	-8	0	-4	-1
-2	-3	0	-2	-4	-2	-1	1
0	1	-3	-2	-6	-2	0	0
-1	0	-2	-2	-7	-3	-4	-2
0	-1	0	-1	-4	-2	-5	0
1	3	2	3	-1	3	0	1
-2	-1	-1	0	-5	-1	-1	-2
-3	-4	-2	-1	-5	-1	-4	-2
-1	-1	0	-1	0	0	-2	0
2	0	-1	-2	0	2	4	5
-1	0	-1	-2	-8	-1	-5	0
-2	-1	0	0	-5	0	-1	1
-2	-1	0	1	-4	-2	-3	0
-2	-1	-1	-4	-5	-2	-1	0
-2	-2	-2	0	-4	-3	-2	-6
1	1	-1	1	-4	1	-1	-2
-2	-2	-3	-1	-2	2	-4	-1
-1	0	-2	-2	-8	-3	-7	-1
-1	-1	2	2	-3	5	-1	-5
1	1	-2	-2	-10	2	-7	-1
-1	-1	0	1	-8	2	-2	0
-2	-4	-2	-1	-8	-3	-2	-2
-1	-3	0	-1	-9	3	-5	-5
-1	0	-2	0	6	-1	2	2
-1	4	-1	0	1	-8	3	-3
-2	-3	0	-1	3	1	3	4
-2	1	1	2	21	19	-3	-1
-1	1	-1	-2	4	-2	1	-3
-3	-2	-1	-4	-5	10	-1	-6
0	1	1	-2	-14	-5	-6	5
0	-3	-3	-3	-13	6	2	0
-1	0	1	0	-3	-3	-5	-2
-3	0	1	0	-18	0	-1	5
1	4	1	2	-6	4	-2	5
-2	-1	-1	2	0	-1	-3	-3
-4	1	0	-5	-9	-4	-9	-30
-1	-1	-1	-2	6	1	-7	2
-3	-1	-2	-8	-30	-24	-22	-19
-8	-9	-5	-3	-14	3	-53	-49
-2	1	2	-5	-23	-16	6	14
-2	0	0	-1	-9	-6	-4	-9
-3	0	-2	-1	4	2	-10	-16
-1	-3	-1	2	9	8	-3	-8
2	1	-2	-2	-3	10	7	14
-2	-3	-3	-5	-16	-11	-8	9
-2	-1	-1	2	-8	3	-3	-9
-1	-1	-2	1	-5	1	4	11
2	-2	0	1	3	2	0	1
-3	2	-1	-3	-14	-4	-7	-1
-2	0	-1	-1	-2	-7	1	-28
-3	-3	-3	-3	0	5	0	1
-3	-3	-3	-3	0	5	0	1
-2	-3	-2	-2	-1	-5	1	-11
-2	-1	-2	1	5	-1	-2	-5
-1	-69	-3	-2	2	3	7	0
0	16	0	-2	-6	-2	-10	1
-2	-2	-2	-4	-7	-6	1	-3
0	-1	-1	1	13	-2	2	-17
0	-2	-3	-4	-8	-1	-9	-4
0	-6	1	0	-1	-1	2	15
1	-4	-1	-3	8	0	5	-3
-2	-2	-1	-2	-11	-4	0	5
-1	7	-1	2	-1	-1	1	-7
-1	5	-1	3	-1	5	-1	10
2	-1	0	0	1	1	2	3
-5	-11	-2	-4	-5	-5	-6	-3
3	2	2	5	4	2	-1	-1
-1	-4	-2	-5	-8	-5	-5	-5
0	0	-2	-2	7	-4	1	-4
2	-2	-1	-3	-7	1	-1	9
0	-1	0	1	-2	1	-4	4
1	1	-1	1	-8	0	-6	-7
0	1	-1	1	17	-2	9	-3
-5	-9	0	-4	11	-4	2	-11
0	1	-1	1	-3	0	-6	-7
-1	-5	-1	-1	-4	-2	-3	0
0	-1	-3	-1	4	-1	3	5
-2	-2	1	0	-14	-3	0	-6
1	31	1	-3	-10	-3	-4	2
1	5	1	1	-1	1	-1	6
-1	-2	1	-3	-5	1	3	-8
0	-11	-1	0	1	-3	-4	-6
-1	-3	1	-1	-5	0	-5	-5
3	1	-1	-1	1	3	-3	1
0	-4	-2	-3	-3	0	5	8
-5	-5	-2	2	0	1	-2	-5
-1	-2	1	-1	0	-1	1	-2
2	-13	-1	-1	-19	-5	-2	6
1	7	-1	1	10	-2	8	7
-4	3	-1	2	10	0	0	-8
-2	0	-1	-3	7	0	1	-13
-2	2	0	-2	-3	-4	-1	-7
-1	-3	0	-1	3	-3	1	-8
2	14	-2	-1	-7	6	-3	-1
-1	-5	-1	-3	-4	-2	-5	-3
-3	-2	-1	0	1	1	2	-1
-1	-2	-1	-1	-4	2	-3	-3
-2	0	-1	1	18	7	7	4
-2	-3	-2	-1	-4	0	-1	-8
1	-1	1	-3	-11	-3	-4	5
-3	1	-1	0	14	6	8	-3
4	1	0	0	5	2	4	3
0	1	1	-2	2	-2	0	-3
1	2	1	-1	9	1	-1	-5
1	2	-1	2	10	2	3	3
-1	0	1	-1	-3	-2	-1	3
1	-1	0	-1	-8	-1	-1	4
0	1	-1	3	-1	2	-5	-4
-2	-24	-1	-3	-3	-3	-5	-17
1	1	1	3	-4	1	-3	6
0	-3	-1	-3	-11	-3	-6	0
-4	1	0	2	-4	-1	-5	-12
0	1	0	1	1	-3	1	5
4	4	-1	-1	-10	-1	-5	3
-1	4	-1	-3	-1	-2	-1	-4
0	-2	-1	-2	-8	0	-8	-5
-1	-2	-1	1	8	-1	0	-8
-2	-1	-3	-6	-13	-3	-5	-1
2	1	0	3	-2	-4	-1	3
1	0	1	2	4	1	3	3
-1	-1	0	0	-10	-4	-4	-3
1	-2	-1	0	-3	2	-2	5
-2	0	-1	1	8	5	-2	-1
-3	-2	-1	-1	15	-3	6	-5
-2	-3	-1	2	13	0	-1	-7
-2	-2	-2	1	7	0	2	-1
-1	-4	-1	-1	-11	2	-6	2
1	0	1	1	-4	-1	-2	2
-1	0	-2	1	25	1	11	-2
-2	-1	-3	-4	-3	0	-3	2
-3	-5	-3	-3	-17	-2	-7	0
-2	-1	-1	1	-5	2	-5	-2
-4	-4	-2	-4	-9	-3	-4	-10
1	-1	0	3	3	2	0	6
-1	-3	-3	-1	2	-1	0	-7
0	-1	-1	0	1	0	0	3
-1	2	-1	1	20	0	10	-2
2	1	1	0	7	1	2	2
2	1	0	0	-10	7	-1	9
-1	-2	-1	-2	-14	-4	-7	-3
-2	-3	-2	-1	-2	0	-4	-3
-1	0	-1	-1	1	1	1	1
0	6	-1	0	2	0	3	1
0	6	-1	0	2	0	3	1
-3	-3	-2	-2	-10	-7	-6	-2
1	0	-1	0	-12	1	-3	4
1	1	-2	1	9	-1	2	-7
-1	-2	2	0	-4	-6	-3	-2
0	0	0	1	13	2	4	2
2	0	-2	-1	-11	-2	-6	-2
-2	-3	-1	-4	-2	-7	-1	-13
1	-1	-2	-1	11	0	5	2
0	-1	-1	3	6	0	-1	-5
0	-1	-1	3	6	0	-1	-5
0	0	-1	0	1	0	0	3
-1	0	0	-2	-2	-1	2	12
-1	0	0	-2	-2	-1	2	12
-1	-2	-1	-2	0	-2	4	5
1	-1	-2	-2	-4	-2	-3	-6
0	0	-1	0	0	2	1	-3
-3	-10	-2	-2	-2	-1	-1	-2
0	10	0	0	-4	0	-2	14
0	-5	-2	0	-3	-1	-3	-1
-2	-2	-2	-1	15	1	6	-5
-1	3	-1	3	22	1	9	-1
-1	-8	-4	-2	-5	0	2	2
0	1	0	0	4	-1	4	5
0	-9	-1	-1	17	-2	8	-3
-1	7	-1	-3	-3	-4	0	1
-1	0	0	0	-8	-1	-3	-3
1	4	1	0	-6	0	-2	6
1	1	0	3	10	2	1	-2
0	1	-1	1	-7	0	-1	1
0	-1	-1	0	5	-2	2	-4
-1	-2	-1	0	1	0	-2	-6
1	1	-2	-1	-3	1	-5	-5
-4	0	0	-1	-9	-2	-6	-3
0	1	-2	0	1	-2	-2	3
-2	-5	-2	-6	-10	-2	-5	-6
-1	-1	0	1	10	4	7	5
-1	3	0	0	-8	-3	-5	1
-3	0	-2	-3	-1	-1	-2	-13
-1	-1	-2	-1	6	0	3	1
0	-2	-1	-1	-2	0	-2	7
0	-2	-1	0	-9	-1	-3	-1
0	1	-1	-2	-11	2	-4	6
-1	-1	0	-1	-2	0	1	0
5	3	0	2	-12	1	-7	4
6	2	1	0	10	-4	8	-5
0	11	0	4	17	0	6	1
6	3	0	2	-1	0	-1	15
-4	-1	-2	-1	11	-1	5	-11
3	-1	0	-1	12	0	5	-1
-4	-3	-2	0	-3	2	-6	-10
-1	-2	-3	0	-4	2	-5	2
0	1	1	2	19	3	17	29
-1	-2	-2	-3	-4	-10	-16	-25
-2	-1	0	-2	-6	-6	1	-6
1	1	-1	2	16	-3	1	-14
0	-1	-1	-3	-2	2	-1	-19
-1	-2	-3	-6	-16	-2	-2	3
3	9	1	4	-1	-1	-6	-1
4	-2	-2	-2	-13	-5	2	24
-3	-2	-1	-4	-14	-3	-12	-25
0	0	0	2	6	6	2	5
0	0	-2	1	1	-3	-4	2
-2	-1	0	-2	-9	-4	-1	-7
-2	-1	0	-2	-9	-4	-1	-7
-3	-1	-2	-1	14	0	2	-5
-2	-1	0	-3	-13	0	-8	-30
-2	-2	0	2	6	-8	2	3
-4	-4	-2	-2	-9	-2	-4	4
-1	0	-1	-2	7	0	2	11
2	2	-1	0	4	2	2	5
-1	-1	-2	-2	0	2	-2	-15
1	-2	0	-5	-17	-2	-7	-2
-6	-6	-3	-3	13	-3	5	-16
0	-1	-2	2	10	7	-1	7
-3	2	1	-2	-26	-6	-14	-12
-1	3	0	2	-13	4	-7	2
1	4	-2	-3	-18	-2	-6	-2
-1	-2	-2	-7	-19	-3	-2	1
-1	3	0	-4	-12	-4	-3	-5
-1	-4	-1	-1	-9	-2	-4	-10
-1	5	0	2	2	5	-3	8
-5	0	-1	3	7	4	-3	-7
-2	2	-2	-3	-11	-3	-6	-1
6	6	2	-1	-3	3	-3	5
8	15	0	-3	-12	-4	-4	-6
1	6	-1	-4	-17	-4	3	11
1	5	-1	0	4	-1	-3	-4
-3	-4	-3	-6	14	-2	5	-1
-2	-5	0	-1	0	1	1	1
-2	0	-1	-4	-5	-4	-2	-3
2	-3	-2	-1	-8	0	-5	-2
-4	-3	0	0	-1	-4	-1	2
0	0	0	-1	-12	0	-1	-5
-4	-8	0	1	0	0	-8	1
0	4	0	2	1	2	-1	-3
-2	1	-2	-1	-5	0	-1	0
-1	3	1	0	-3	-3	1	1
1	1	0	-1	6	-2	3	-3
4	-2	-1	-2	4	3	0	1
-2	-3	0	-1	-5	0	0	3
2	2	0	0	-1	-1	-3	0
3	3	0	-1	-8	-4	-5	1
0	-2	0	1	-3	4	-1	4
-4	1	-1	-1	-10	-1	-3	2
-5	-4	-3	-3	-10	-3	-8	-1
-1	-1	-1	-1	1	1	2	1
-2	-3	-2	-1	21	-1	6	-7
-2	-6	-3	-7	-13	-4	-1	3
1	0	-1	1	13	-1	9	1
-1	5	0	0	1	0	3	5
4	-1	-1	-1	-8	-1	-2	1
0	1	-1	-2	-1	1	3	5
-2	-4	-1	-3	-6	-3	1	5
-2	-3	0	2	0	0	-2	-1
-1	-2	-2	-4	-1	-1	1	5
4	-2	0	-4	15	1	8	-2
5	2	0	-3	-3	3	2	4
-10	-1	3	4	1	2	-2	-3
1	-6	-2	-5	-4	-3	-2	-7
2	0	-2	-2	1	-4	-4	-18
0	-7	-4	-7	-9	-5	-8	-11
-10	-12	-3	-2	-2	0	-1	-17
-11	-8	-3	-5	-12	-2	3	19
7	3	2	-1	-12	-3	-5	-8
9	18	3	5	-8	-5	-3	25
2	9	8	0	12	6	7	2
-8	-24	2	-25	-24	0	-10	-36
8	-1	-8	-13	-14	-5	-12	-10
4	-37	-18	-17	-20	-5	-11	-30
-11	44	2	25	10	7	5	40
-7	20	-2	9	23	11	6	-13
-5	30	24	28	-11	-8	-11	-16
17	-6	-11	-9	-21	-11	-6	-9
2	-37	-9	-20	-18	-11	-3	-21
-2	30	16	7	9	4	2	13
0	8	10	12	6	8	9	44
4	1	0	-3	-6	1	-6	-6
-1	1	-3	-1	-1	3	1	12
-7	7	0	3	4	6	3	6
2	5	4	9	1	0	-7	-2
-2	-7	-7	-2	0	1	2	-13
7	11	0	-2	-11	-5	-5	-6
2	1	-2	3	-15	-1	-10	1
2	-2	-3	-5	-8	-6	-10	-13
-3	2	-1	0	4	-1	-3	-7
3	-6	-3	-4	-3	-2	-3	-9
1	2	3	2	3	-3	0	3
-9	-13	-6	-8	-4	2	-2	-21
-1	-3	-2	-2	-1	3	2	9
5	3	1	0	-1	0	0	3
-7	-2	-1	2	-10	2	-5	-4
0	-2	-1	-1	-13	-3	-10	-12
-3	2	1	0	-4	-3	-2	-15
0	-3	0	-2	1	0	1	-1
-1	-1	-1	0	8	0	1	-2
0	-1	0	1	-6	-2	-3	3
0	-2	0	0	12	1	5	-9
-2	-2	-3	-2	4	-4	-1	-4
-1	-1	0	1	-4	0	-4	6
1	2	-2	1	5	1	4	-2
-3	1	0	0	-8	0	-4	-4
-2	-2	-5	-5	0	0	0	1
-2	-1	-2	-2	-7	-1	-3	-3
-1	-1	-3	-1	-7	-2	-6	-1
0	-3	-1	0	4	-1	2	-1
1	0	1	-2	-9	-5	-5	2
0	-2	-1	-2	4	1	2	-3
-2	-3	1	-1	-3	-1	-2	2
-3	-4	0	2	-4	-1	-4	-5
1	2	0	-2	-2	-1	0	-1
-2	-3	-1	-1	-5	0	0	0
-2	-2	-3	0	-3	1	-4	0
0	-2	-3	0	-3	-1	-2	0
-1	-2	0	-1	2	-2	2	1
0	0	1	0	-5	3	0	3
1	-1	0	1	-4	-2	0	-1
0	0	-2	-3	-9	-4	-5	3
0	2	1	-1	-1	-1	-1	1
-3	-3	-1	-2	2	-1	3	-2
-1	-2	-2	1	3	-1	1	-3
0	-2	0	0	-8	-11	-8	1
-1	-2	-2	-4	-1	2	2	-1
2	3	1	0	2	-1	-2	2
-3	-3	-1	-3	5	-1	2	-3
0	0	0	0	-3	-4	-2	0
0	-1	0	1	13	1	4	-1
2	2	2	0	-6	0	-3	1
1	3	-1	0	-9	-4	-5	-3
0	-3	-1	-2	16	0	11	-4
0	0	-1	0	-1	5	-3	0
-1	-3	-3	0	14	-10	7	-3
0	3	0	-2	-11	-8	-4	0
1	0	1	1	-3	6	1	7
-1	1	0	0	0	8	-2	-12
0	0	-2	0	5	6	4	3
0	-3	-3	-5	-11	3	-5	2
1	0	0	2	-1	-1	7	20
1	2	3	1	-2	1	1	-2
-3	-5	-1	-3	3	-2	1	-1
-3	-3	-2	-1	4	-3	-1	-4
1	1	2	0	6	-5	-1	0
-2	-3	-1	-1	-21	4	-10	2
0	-1	-1	0	2	0	1	-2
-2	-3	0	-3	-1	-2	4	5
-4	2	-3	-2	-2	-2	-2	-9
-1	1	-1	0	-14	-12	-8	0
-1	-3	-2	-2	1	5	1	5
3	-4	-1	-2	-3	-4	0	9
1	2	0	2	2	-1	1	-3
0	0	-1	2	8	0	3	0
-1	-4	-1	-1	-16	-3	-10	-12
-1	3	-3	-1	2	1	-2	-4
0	1	1	-5	-4	-5	3	0
-1	-5	-1	-3	-10	-3	-3	-1
-2	-2	-2	0	7	0	2	0
0	-2	-1	0	-7	-3	-4	1
3	1	-1	-1	2	-2	4	13
3	1	-1	-1	2	-2	4	13
0	4	0	3	3	1	2	5
-4	-2	0	-1	-12	-2	-8	-7
2	-9	-1	-4	-9	-1	-2	-2
-1	2	-2	-1	-11	-3	-7	2
2	-3	-2	2	-5	-2	-3	-1
-4	-14	-2	-1	0	1	-2	0
0	-58	1	4	9	-5	3	-6
0	86	2	3	-6	-3	-4	8
-1	-10	-1	0	-3	1	0	3
0	-5	0	0	-9	1	-4	1
-4	-3	0	0	-3	1	-3	-7
-1	-4	-2	2	-3	2	-4	1
0	44	-1	0	-4	-4	-3	-3
-3	-41	-1	-3	-12	-1	-6	-5
-1	12	0	-1	-9	-1	-5	1
-2	10	-1	-3	-10	-5	-8	-5
-1	-1	0	0	-3	1	-2	-3
0	-1	-1	-2	-5	-1	0	0
-1	-2	-2	1	14	-1	3	-4
-3	-3	1	1	-7	0	-5	-6
-3	-3	-1	0	-3	1	-1	-1
2	1	1	1	-3	-2	-5	-2
0	-1	-2	-3	3	0	3	0
-3	-2	-1	-1	-3	0	-3	-5
-2	-2	-1	1	0	-1	0	-1
-4	-7	-2	-3	-7	-3	-5	-7
-2	-5	-1	-1	-6	-1	-2	0
1	-1	-1	-8	4	-1	2	-1
-3	-1	-4	4	3	5	-3	-4
7	8	0	-2	7	-2	6	1
-3	6	0	2	6	-1	4	0
0	-2	1	-1	-5	3	-2	-2
-1	-3	-1	-1	0	3	3	0
0	3	2	2	-2	1	-3	3
-3	2	0	2	0	-1	-2	-4
9	8	5	4	19	3	9	-2
-8	1	1	-2	-3	-2	-2	2
0	0	0	2	-2	2	0	5
-3	-3	0	-2	-5	0	-1	-1
9	9	0	-2	-4	3	-2	-1
5	1	-3	-1	-3	2	-1	3
-2	-1	0	0	-9	-4	-5	3
2	1	-2	1	-3	0	-4	0
-6	-4	3	-1	4	5	0	3
3	-1	-1	-1	12	-4	-1	-7
6	-4	-1	2	7	-3	-1	-5
-6	-9	-4	-7	-13	-4	-7	-5
-9	-13	-2	1	3	-2	2	-10
-20	16	12	7	12	6	3	21
16	25	2	1	4	7	6	18
8	1	-9	-14	-14	-7	-5	16
-21	11	10	17	2	6	14	77
-8	-3	-8	3	-14	-4	-8	23
14	-9	-12	-19	-24	-8	-12	-23
1	-28	-22	-7	-7	-3	-13	-28
-7	8	14	-3	-5	0	-5	19
4	-1	2	-2	7	4	6	7
1	-5	3	-7	-10	-2	-1	-4
11	3	1	1	-9	-5	-3	1
12	32	7	7	9	2	0	5
-20	-13	-7	-11	-8	-5	-7	-37
15	-26	-5	-2	-6	-5	-13	-3
6	-15	-5	-4	-7	2	-2	3
9	-1	1	-5	0	7	2	-24
-7	-2	-1	7	-1	-3	-1	12
2	0	-6	-9	-3	1	-4	-14
0	2	-1	-3	-9	-4	1	6
6	0	-2	0	2	4	3	0
0	1	2	2	-1	-19	1	16
-3	-3	-1	-4	-4	0	0	-4
-6	-6	-5	-7	-7	-4	-8	-15
-6	-14	-5	-4	-4	-3	-7	-11
-3	-10	-2	-2	16	5	5	-4
2	2	0	4	-4	0	-2	13
5	1	-1	0	-4	-1	1	4
-1	-4	-1	-1	1	-2	-3	5
-8	5	0	2	-8	0	-3	2
-3	0	-2	1	-3	-1	-5	-5
-4	-3	1	-1	0	-2	0	3
5	4	-1	-1	-4	1	3	5
1	-5	-1	-2	-8	-3	-2	2
5	0	-2	-4	-9	-4	-4	4
-2	-2	-1	-2	-2	-1	-2	-7
-1	2	-1	2	8	-1	5	2
-5	-6	-2	-2	9	2	4	0
-5	-5	-1	-1	2	-1	2	0
-1	-1	-1	-1	1	-1	1	2
-8	2	0	3	-3	0	-3	8
2	-4	-3	-3	-8	1	-4	-3
1	0	-1	-3	-7	-3	-5	3
-2	4	0	3	-4	-1	-2	9
3	3	-1	-1	-5	-1	-3	-6
0	1	0	-2	-5	-2	-3	2
-2	-3	-1	0	-6	-2	-5	2
-2	-1	0	-2	-1	0	0	-3
1	1	0	-1	-3	1	0	0
-3	-2	-2	-1	-1	1	0	-6
-4	-3	-2	-2	-1	-1	-2	-5
1	-3	-2	-2	-5	-3	-3	-1
0	-3	-1	-2	-9	1	-3	0
1	-4	-2	0	-1	1	-2	-4
-1	-2	-2	0	2	0	-2	-2
2	2	-2	-2	-1	0	1	2
-1	0	1	-1	-3	-3	-1	-2
-1	-2	-2	-4	-12	-4	-7	-2
0	-1	-1	-1	-2	-1	-2	-2
-1	0	-2	1	-2	5	-3	1
0	0	-2	0	0	-2	0	-1
4	1	1	-1	-3	-3	-1	-1
-2	-1	-3	0	-3	-2	-4	1
-1	-1	-1	-2	-2	-1	1	-1
-3	-2	-2	-1	-3	0	-1	1
-1	-1	-1	-3	-5	-2	-5	-4
-1	0	-1	-3	0	-3	0	-1
2	0	0	0	0	-8	-1	-2
-2	-1	0	2	-4	-2	-2	-3
-1	-3	-4	-3	-10	-4	-4	0
0	0	0	-2	-13	2	-7	0
-1	1	-2	5	10	3	1	1
-1	1	0	-1	-6	-2	-3	0
-2	-1	-1	2	-3	-1	-1	1
-1	0	0	1	8	-2	3	-4
-1	-2	-1	-2	-14	-1	-8	0
3	3	0	-2	-9	3	-2	0
-2	-5	-2	-3	-2	-3	-3	1
-1	-2	-2	2	21	3	6	-30
-3	0	0	-3	-9	-4	-6	2
-1	-1	-2	-1	-3	4	-2	-2
-1	0	-2	-2	2	-4	5	-4
-1	0	-2	-2	2	-4	5	-4
0	-1	0	0	-3	1	-6	-2
-1	0	-1	-2	3	2	0	0
-1	-1	-2	0	-5	0	-6	-7
-1	-1	1	-2	-1	0	0	2
-1	-1	-2	-1	-9	-4	-1	-4
0	-1	-2	-2	-14	-1	-6	-5
-1	-3	-2	0	3	0	1	-3
0	-1	-1	0	7	0	3	0
0	-1	0	-1	2	6	1	0
-1	0	-1	1	-5	0	-4	3
-1	0	-1	1	-5	0	-4	3
-2	1	-1	0	-1	-1	-1	-2
-1	-1	-2	1	-5	-2	-4	-3
0	-1	0	0	4	4	1	2
-1	0	-1	-1	5	-2	2	0
0	-1	-1	-1	3	3	1	-2
0	-1	-1	-1	-10	-5	-4	0
-2	1	1	1	5	-2	-2	-3
0	-1	0	-5	-1	-2	0	3
0	-1	0	-5	-1	-2	0	3
0	-1	-2	1	7	7	3	0
0	0	0	-2	-8	-3	-4	-3
0	-1	1	2	-1	-2	-3	2
-1	2	0	0	-15	-4	-3	0
1	0	-2	-1	1	-2	1	1
-2	-1	-1	-1	-2	0	-1	-1
-2	-1	-1	-2	-8	-6	-4	-1
0	-1	0	-2	4	0	0	-1
0	0	-1	0	0	-2	-1	-1
1	0	-1	-1	3	3	2	2
0	-2	-1	-1	-9	2	-3	0
-1	0	-2	1	1	-3	0	-2
0	0	0	-1	-3	1	0	3
-2	-1	-1	0	0	1	0	0
0	0	-2	-3	-2	-1	0	-1
-2	1	0	1	7	1	1	-2
-1	-2	-2	-1	6	-1	-2	-1
-1	-1	1	0	2	-1	1	0
-1	-1	-2	-3	-2	-2	-2	-3
0	-3	-1	0	-2	-3	-1	0
-1	1	1	2	3	0	-1	-1
0	-1	-1	0	-3	-5	-1	1
-1	-2	-1	-1	-4	-1	-2	-2
-3	-2	-1	-2	-6	-3	-2	-2
-1	1	0	0	-1	2	2	2
-1	0	0	1	4	-1	1	2
-1	0	-1	3	14	1	4	-4
0	-2	0	-4	-2	-5	1	-2
-1	-1	-1	-2	-9	-1	-4	-1
1	-2	-2	0	-4	2	-3	0
-1	1	0	-2	-7	0	-2	-2
-1	-1	0	0	4	2	2	1
-1	1	-2	-2	-6	-5	-3	-2
-1	2	0	0	-2	-1	1	0
0	-1	0	0	2	2	-3	-1
0	-2	0	0	0	-1	0	-2
-1	-2	-1	-1	-7	-2	-3	-1
-1	0	-1	-3	-7	-3	-2	-1
-2	1	-1	-3	-10	-3	-3	2
0	-1	-1	-4	-11	-3	-3	1
0	0	0	-2	-9	0	-4	-2
-2	-2	-2	-1	-6	-3	-3	-1
1	2	2	0	4	-1	0	1
0	-1	0	-1	-7	1	-4	-2
0	0	-3	-2	8	-2	3	1
-2	-1	-2	-1	-10	-3	-6	-2
-1	0	2	0	0	2	0	-3
-1	-1	-1	-1	-4	0	0	1
-1	2	-2	-1	-3	-1	0	-2
0	0	-1	0	3	-1	1	-3
-1	0	0	-1	-1	-3	1	2
-1	-2	-1	-2	-7	-3	0	0
-1	-3	-1	-3	-8	-1	-2	-1
-1	0	0	1	-1	1	-1	-1
0	-3	-2	-3	-2	-2	1	1
-1	-108	-2	0	1	1	0	2
0	74	0	-4	-6	-1	-3	-3
-2	-2	-1	-2	0	-2	4	0
1	1	-2	-3	-16	-1	-4	0
2	1	0	-1	2	-3	0	1
-3	-1	-1	-1	14	-6	4	-3
0	-4	-1	-3	-13	2	-7	0
-1	0	0	0	-4	2	-2	1
-3	-2	-1	-2	-7	-2	-2	-1
0	-3	-2	-2	-9	-3	-4	-2
4	2	-1	-1	-2	0	-2	2
0	-1	0	1	0	-2	-3	-1
0	-6	-1	0	-2	-3	-3	-3
-1	0	-2	-2	-1	-4	0	0
0	0	-2	0	2	3	1	3
-2	-1	-2	0	-6	2	-3	0
-3	-2	-3	-2	-6	0	-2	-1
-2	0	-1	-1	-1	-1	-2	-2
-2	-2	0	0	1	-1	-3	-5
-3	-3	-3	-2	6	-1	2	-3
1	-1	0	-3	-7	-1	-4	1
0	1	0	-1	12	3	9	-2
1	0	-2	-1	-9	-2	-7	0
-2	-2	-1	0	-7	0	-4	0
-1	-1	-1	-1	-7	0	-4	-3
0	0	0	2	-1	-3	-6	1
-3	-2	-1	0	-6	-1	-3	-3
-2	-3	-1	0	-7	-3	0	0
-2	0	-1	-3	1	-1	1	0
1	-1	-2	-1	-4	1	-2	-1
-2	3	0	-1	4	-3	1	-5
-3	-1	-2	-1	6	2	5	4
1	-3	-1	0	-7	-2	-4	2
0	-1	-1	-1	-2	-3	-5	1
-1	-2	0	-1	-9	-4	-5	0
0	0	-1	-3	-12	-5	-5	2
0	0	-1	-3	-12	-5	-5	2
1	0	-1	-3	-14	-2	-5	3
-2	-2	-1	0	-3	2	-5	-1
-1	0	0	0	-10	0	-6	5
-1	0	0	0	-10	0	-6	5
0	-1	0	0	-5	0	-7	-2
0	2	-1	-1	-10	-5	-4	-4
0	0	0	-2	-8	-1	-4	-1
-3	-1	0	-1	5	2	2	-3
-2	-1	0	-2	-10	-1	-5	1
1	0	-1	1	4	1	1	1
1	0	-1	0	-2	1	-2	-2
1	-2	-1	-5	-9	-4	-5	-1
0	0	-1	0	-6	-2	-3	0
-2	-1	0	-2	-5	-3	-3	1
-2	0	-1	1	-1	0	-1	-2
-1	-1	-1	-1	13	-3	7	-3
-2	-1	-1	-1	-11	0	-7	-2
-1	-2	-1	-1	0	-2	-2	-1
0	-1	0	2	3	-4	1	-1
-2	-2	1	-2	-4	-1	-1	-1
-1	-6	0	-1	8	2	6	1
0	-2	-2	-2	-7	-2	-2	1
-3	-5	-3	-3	-8	-1	-4	1
-2	-3	-1	0	-4	2	-3	0
-1	1	-2	0	-7	1	-4	1
1	2	0	-2	-1	0	-2	-1
1	1	-2	0	1	-3	2	-3
-4	-3	0	-3	10	-5	6	-4
0	0	-1	0	-4	-3	-1	1
0	-1	-1	-2	-5	2	-4	1
-1	-1	-1	-2	-5	-1	-2	-1
0	-3	-1	-2	-4	-2	-3	-1
-1	2	0	1	1	2	0	2
0	-3	0	0	-7	-1	-4	-2
1	-3	-1	-1	1	-1	-3	-2
1	2	1	0	-1	1	-1	-1
-1	-2	0	-1	1	4	0	0
0	-1	-1	-3	-9	-3	-1	1
-1	-1	0	-1	-10	-3	-5	-1
-2	0	-2	-1	4	0	0	-1
0	0	1	0	3	0	3	1
0	-2	1	3	2	0	-4	-2
-1	-2	-3	-4	2	0	-4	-4
-2	-3	-1	-1	0	0	0	-2
-1	-1	-1	0	0	1	-1	-3
0	0	-1	0	7	-1	2	-1
-1	1	2	3	11	2	3	0
-2	-1	-1	-1	-3	-2	-2	1
-2	-3	-2	-3	-2	1	-2	1
-2	-2	-1	-3	-4	-2	-3	-4
-1	-2	1	0	1	0	-3	-3
0	2	1	3	2	-1	1	1
-3	-1	0	-1	7	-1	5	-3
0	-2	-3	-3	3	-3	7	2
-1	-2	-2	1	-5	1	-4	0
3	4	2	1	-5	-1	-3	-2
-3	-6	-4	-5	8	1	1	-2
0	-2	-1	-1	-4	1	-6	-1
-2	-2	-2	0	-14	-2	-12	-5
3	9	1	1	-15	-3	-5	2
2	5	1	0	-11	2	-5	1
1	3	-1	2	16	1	6	0
-4	-13	-2	-5	-3	1	0	-3
-1	4	1	0	-6	-2	-2	3
-3	0	-2	-1	-2	1	1	-1
-3	0	-2	-1	-2	1	1	-1
-3	-5	-2	-5	-12	-3	-7	-4
-1	-1	-2	-3	-12	-2	-6	2
-1	-1	-2	-3	-12	-2	-6	2
-1	-1	-2	-3	-12	-2	-6	2
2	-1	1	0	2	2	2	2
6	-2	0	-3	18	1	12	-1
-3	-3	-1	-2	-15	-4	-7	2
-4	-2	-1	-1	8	0	4	-5
-1	-2	-1	-2	-9	0	-5	-3
-1	-4	-2	-3	-4	2	-3	2
-5	3	1	1	-7	-2	-7	-2
1	3	-1	-1	-7	-3	-4	5
-4	-4	-2	-2	-7	-3	-6	-5
0	-2	-3	-2	-3	-1	-3	-2
4	-3	-2	-2	-7	0	-3	1
-1	-4	-2	-3	-8	-3	-4	-1
-2	-3	0	-1	2	2	2	-1
3	3	0	2	0	5	2	6
-3	-2	-1	-3	-5	-2	-1	-2
1	-2	-2	-2	-13	-1	-3	-3
-1	2	-2	4	7	-2	0	-5
1	3	-2	-3	-5	-2	-3	-2
-6	-9	-2	-3	-2	-4	1	1
0	1	0	-5	-9	-1	-5	-4
4	0	2	4	-2	1	-2	2
-3	-3	-2	2	13	1	5	0
-4	-5	-2	-2	-5	-3	-1	2
-2	-2	-2	-4	9	-2	1	-4
-1	-3	-3	1	-2	-1	-7	-3
-6	-1	2	0	0	0	-2	3
-4	1	0	-1	9	-1	4	0
6	7	1	2	-10	2	-4	6
2	-1	0	0	0	3	3	-1
3	5	-1	-1	-10	-4	-5	3
-7	-1	2	1	3	-3	1	-6
-3	6	4	6	2	2	-1	2
7	-6	-1	-1	4	-2	0	-3
2	-4	-3	0	-3	-1	2	1
2	1	1	-4	-3	-1	1	-11
0	-2	-1	-2	-12	-8	-2	13
-2	-1	-4	-3	-14	-5	-6	7
-1	-1	-4	-5	-7	-2	-1	-4
-1	4	2	-3	-5	-4	-2	3
6	-3	-3	-3	16	5	2	-11
-5	-8	-26	-5	1	3	-1	-21
-7	-3	13	3	-3	0	3	17
7	-7	2	-8	-4	-1	-1	14
1	5	2	3	21	5	-2	-15
13	0	5	4	-10	-7	-7	1
-5	-16	-11	-12	-7	-10	-9	-21
4	1	-6	-5	-11	-15	-4	1
-8	10	3	5	12	5	3	4
-11	-5	-4	-4	2	-6	-1	3
1	7	3	1	16	4	7	-1
0	-1	-3	-3	5	-6	2	-2
1	-2	-1	-2	0	0	1	-2
-1	3	-2	0	1	-15	-1	1
-1	1	0	-2	-5	-4	-4	-4
4	-4	-3	-7	-10	-3	-3	-7
-4	-1	-3	0	5	5	2	-2
1	1	-1	0	0	1	4	12
-2	1	0	0	-1	-4	-1	11
-1	-3	-1	-2	-3	-4	0	-5
-5	-1	-3	2	12	-1	4	-2
-2	2	0	1	6	2	0	-2
-3	0	-2	1	-1	-3	-1	-3
3	6	0	-1	0	-1	-4	4
0	-3	-1	-2	-6	0	-3	-1
-1	-2	-1	-1	-9	-2	-4	-4
-1	2	1	-1	-4	1	-2	-4
-2	-2	-1	-1	-2	3	0	1
1	2	2	-2	1	1	-1	7
-3	-3	-2	-2	-1	0	-3	0
-3	1	-1	0	1	1	3	0
-6	-4	0	-2	-5	-1	-4	-14
-5	-1	-4	1	-6	3	-3	-3
0	-2	-2	0	-4	3	1	4
-1	-1	0	-1	-4	-2	-4	-5
-2	-3	0	0	-1	-2	-4	-1
0	-2	0	-1	0	-2	0	-1
-3	-2	-1	-3	-6	-5	-4	-3
0	0	0	0	-8	1	-4	-3
1	0	-2	-2	-7	-3	-7	0
-1	-1	-1	-2	-9	-2	-1	1
-1	-1	-2	0	-2	1	-2	0
0	-1	-1	-2	8	-5	5	-1
1	1	1	1	-7	6	-6	-3
3	0	0	-4	-2	-1	0	-3
-1	-1	-1	2	5	4	-2	-4
-4	-2	-1	-2	-12	3	-1	-24
-1	0	1	4	1	11	-1	3
3	1	-1	0	-19	-4	-5	6
-2	0	-2	-3	-3	-3	-4	5
1	3	-1	7	0	7	4	2
1	1	1	2	13	15	13	17
-2	-2	-3	-2	-1	10	-2	2
-2	-2	-3	-2	-1	10	-2	2
-4	0	0	2	-8	0	-5	0
-1	-1	0	-1	-10	6	-3	5
3	-2	-1	-1	-2	3	-2	1
0	-1	-3	-1	0	12	3	-1
0	-3	-1	0	0	-10	-3	-16
1	0	1	1	-13	-4	-4	-3
0	-1	-3	-4	0	4	3	1
-2	-4	-2	1	-11	3	-9	4
-1	1	0	-2	0	3	3	7
1	-1	0	-1	-8	1	-4	-6
1	-1	-1	-2	-2	3	2	12
-2	-1	-2	4	10	9	9	31
-1	-1	-1	-1	-13	9	4	12
-3	0	0	-3	-4	-4	-1	-5
0	-1	0	2	-4	-3	0	-2
-2	-1	0	-3	-6	-4	0	5
1	-3	-1	-2	-5	-1	-5	-3
-2	-2	-2	-3	-10	-2	-8	-3
-2	-2	-2	-3	-10	-2	-8	-3
0	-3	-1	-1	9	-10	-5	-26
1	-1	0	-1	6	-3	5	0
-2	-3	0	1	3	1	-2	-8
-2	0	-1	1	1	5	0	1
0	-9	-1	-2	-8	2	-7	10
0	0	0	1	-8	0	-5	-1
1	-3	-1	0	-7	-3	-5	5
1	-1	-2	-3	6	-9	4	-3
-1	0	0	1	-7	-3	-4	1
-1	1	-1	-1	-12	-2	-11	-3
2	-1	1	1	4	1	-2	-3
-2	3	-1	-2	-9	-5	-5	1
0	0	1	-2	-6	1	-3	2
0	-1	-1	-2	-5	-3	-2	-2
-1	-1	0	1	-4	1	-2	-5
0	0	-1	0	-12	0	-5	1
0	1	1	-1	-10	-3	-6	-1
2	-2	-2	-2	-3	-2	-4	-2
-1	1	0	0	0	1	2	2
1	-2	-2	-1	-5	1	-3	0
2	3	0	0	-2	2	-1	2
-1	1	2	1	0	1	-1	-2
-3	0	0	0	-9	-2	-7	-3
-2	2	1	1	3	-2	3	-1
0	0	0	0	-3	0	-2	1
-2	-1	-1	0	-3	1	0	1
3	0	-1	-2	-7	-2	-6	-1
-4	-3	-2	-1	-5	-2	-2	1
1	-1	-2	0	-5	0	-3	2
-2	1	0	2	0	1	-2	0
2	-3	-1	0	-3	-2	0	5
3	2	2	3	0	-2	-3	-3
6	3	1	0	-6	1	-5	0
-6	-6	0	1	3	2	1	1
1	-2	-1	0	-2	-2	0	-1
1	3	1	0	-3	0	-2	0
0	6	0	1	-2	-4	-1	3
13	8	1	0	-4	1	-2	0
-1	-7	-1	-4	-1	0	1	2
-6	-9	-3	2	16	-1	4	-1
6	-1	-1	-5	-5	-4	-2	2
-2	-1	-1	2	-4	1	-2	8
5	2	-1	-2	0	-3	-3	4
-2	-1	1	2	2	-1	1	-2
-2	-1	1	2	2	-1	1	-2
-2	-10	-4	-4	-4	1	-4	-15
6	-3	-7	-13	-17	-8	-10	-21
-15	-1	4	11	8	6	4	25
0	4	-2	1	3	-1	2	19
-4	-1	3	8	3	-3	-5	4
-1	-7	-4	-11	-14	-12	-8	-14
-5	2	3	8	-3	1	3	9
6	2	2	3	1	5	-2	9
-19	12	6	12	6	3	3	25
-3	-6	-8	-4	-2	-1	1	4
21	0	1	0	-7	-10	-8	-31
-4	-4	-1	2	4	-2	0	-7
-9	-5	-9	-3	4	2	-3	-9
0	0	-4	1	-5	-7	-6	16
6	-2	3	0	-1	-1	-2	7
-5	4	1	2	-2	-2	3	17
4	8	3	7	-2	1	-3	-7
0	-2	0	0	-2	-1	1	2
-3	-5	-1	0	-4	4	-2	3
7	6	0	-2	2	-3	-1	-2
-8	-5	0	5	3	2	0	1
8	1	-1	0	-2	2	-3	3
-2	-2	-1	-1	-4	-1	0	-1
2	3	1	-1	-2	-1	-1	1
-4	1	1	0	-12	-2	-7	1
0	-4	-1	3	12	-1	7	1
-1	2	0	0	-1	-2	0	0
-2	-4	-3	-2	-1	1	1	0
0	-2	-3	-4	-7	0	-1	-5
1	2	2	1	2	0	-1	-9
-6	-2	-1	-4	-1	-3	-1	-4
-2	1	-1	0	0	1	1	3
-2	-2	-2	0	-2	0	-2	-2
-5	-2	-2	0	-5	-4	-4	-3
-3	-2	-1	1	-8	-5	-7	-7
-5	-1	-2	0	-13	0	-10	5
-5	-1	-2	-1	-1	5	-5	-3
2	-2	-1	-4	2	-4	4	1
1	-3	-1	-3	-3	-2	-3	6
-1	-5	-1	-2	7	-1	7	0
-1	0	-2	0	2	4	1	-10
-2	0	-2	-3	-13	-13	-8	2
2	-2	2	-3	-9	-6	-2	2
-1	-1	-1	-2	-4	1	-5	-2
1	1	0	1	4	0	-2	2
-2	0	-2	-1	-5	-1	-6	-1
3	-2	-1	5	8	-2	1	4
0	-2	-1	-2	-6	6	-2	2
-3	-1	1	-1	3	-2	2	-3
1	0	-1	1	-5	-4	-4	2
-1	1	-1	-1	-3	-4	0	-1
-1	0	-1	-1	-1	-2	1	-2
-2	-4	-2	-4	-4	-3	-4	-3
0	-1	-1	-2	-9	-2	-6	0
-1	0	1	-1	-5	0	-1	-2
0	1	1	2	8	2	-1	0
-1	1	-1	0	-4	7	1	-1
-1	1	0	0	-2	-3	-3	-1
1	2	2	0	-1	-5	-2	2
-3	-2	-2	-3	-5	-3	-2	-3
3	0	0	0	2	-2	3	4
-2	-1	-1	-1	4	0	3	-1
-2	0	-1	-1	12	-5	5	0
-1	-1	-1	-2	-1	2	1	0
0	0	-1	0	1	-2	-3	-1
-1	-2	-2	-1	1	-1	0	0
0	-3	0	-1	-2	0	-3	0
-3	-3	-3	-3	1	-5	0	-5
1	0	0	-1	-11	-3	-3	2
0	3	0	0	1	-2	0	-3
-2	-2	-2	-1	-1	-1	1	-1
1	-2	-1	-1	1	6	2	1
0	-1	1	0	2	-3	-2	1
-3	-3	-3	-3	1	-4	2	1
-3	-4	-2	0	0	-2	0	3
-1	-2	-2	-2	-2	-6	-3	-2
2	2	0	1	8	-2	1	-3
2	2	0	1	8	-2	1	-3
1	1	-1	0	-2	-3	-2	-5
-1	0	0	0	7	12	9	-1
-3	0	-1	0	1	-1	-1	-4
-1	0	1	-1	8	5	2	-9
-1	2	1	2	-14	10	-5	7
-1	-2	0	0	5	-4	-1	-5
-2	-2	-2	-3	0	-2	4	11
-2	-2	-2	-3	0	-2	4	11
1	-1	-2	-1	-1	5	3	-4
-3	-2	-3	-1	-1	-9	-4	-17
-1	-1	2	0	-6	-1	-11	-20
-2	-2	-2	-1	17	-4	7	4
-2	0	-1	-1	1	-12	-6	-5
-2	-1	-1	-1	-9	-12	-8	2
-1	0	-1	0	3	-3	1	7
-1	-2	0	-1	6	-7	6	0
1	1	-2	0	-2	-5	-3	2
-2	-2	-2	0	-1	-1	-2	-14
-2	-1	0	2	20	-4	7	-4
1	0	-1	2	5	2	8	-2
1	0	-1	-1	-3	-2	-4	0
-1	-2	-2	-2	-17	3	-9	-8
0	0	0	-1	8	-4	-2	-3
1	0	-2	0	-10	3	-3	2
-1	-2	-1	-1	-8	1	-4	-2
-1	1	1	0	11	-2	7	8
0	1	-1	-1	8	-2	3	-3
-1	0	0	-1	-12	0	-6	-2
0	-3	1	-1	-10	2	-5	4
-3	-3	-1	0	-8	0	-5	-2
-4	1	-2	-2	-10	-3	-7	1
1	-2	-1	0	0	2	-1	-3
-4	-3	0	-1	-7	0	-5	-5
[truncated: 216 more rows]
