# Supplementary material for: Flexible Virtual Reality System for Neurorehabilitation and Quality of Life Improvement
Source: Sensors (Basel). 2020 Oct 23;20(21):6045. doi: 10.3390/s20216045 (PMC7672612; doi:10.3390/s20216045)
Supplement: Supplementary file 1 [file sensors-20-06045-s001.zip › S4_EMG/User6/HittingCans.txt]

0	0	0	0	0	0	0	0
0	0	0	0	0	0	0	0
1	1	-1	-2	-1	-3	6	1
-1	4	1	0	0	6	0	0
0	0	0	-1	-2	-4	-11	-1
-2	0	1	-1	-2	-3	-14	0
-3	-2	-2	-2	-2	-7	-8	-2
-12	-2	-3	-1	-2	-1	-15	-5
1	-3	-1	0	-3	0	-25	0
3	3	1	1	1	3	-6	0
-1	-5	-2	1	-4	-10	-27	-1
-2	-5	0	-1	-1	0	1	0
-3	-9	-1	-2	0	-3	1	-2
-4	-3	0	-1	-3	-1	-26	1
-1	-2	-1	0	1	-4	-1	0
-3	-2	0	0	-1	-1	-11	2
4	3	3	1	0	-5	-13	-1
3	8	5	1	-2	-3	-8	0
-4	-13	-2	-2	-3	-4	-17	-3
1	2	2	0	-1	-8	-7	-2
1	3	3	2	-3	-2	-35	0
-4	-4	-1	0	-3	-8	-27	-2
8	15	3	3	0	8	4	3
-2	-7	-5	-3	2	-1	27	0
0	0	-2	1	1	7	-2	0
1	7	3	3	-4	-12	-30	-1
-7	-5	-2	-4	-1	8	-15	-4
3	-3	-2	0	-1	-3	-21	0
-5	-6	-2	-3	1	5	11	-2
-4	-4	0	0	-3	-8	-17	0
-4	-1	0	-2	-4	1	-16	2
0	2	1	1	1	0	14	0
-5	-7	-4	-4	3	-7	51	-1
0	1	-1	0	-4	-2	-28	2
-1	2	2	1	-2	-1	-18	-2
-4	-6	-2	-2	-3	-2	1	-2
-3	-4	-4	-3	1	2	3	4
-3	-4	-1	-1	-2	-5	-10	3
-1	-1	1	-1	-3	5	-10	-1
4	1	-2	-2	-1	-6	16	0
0	-2	-5	-2	2	1	20	-7
-1	-7	-1	-1	0	-2	13	-4
-8	-3	0	0	-3	-3	-19	-3
-1	-3	1	0	0	0	12	-7
0	1	-1	-2	0	4	-5	-7
22	6	1	4	1	-7	28	4
-2	3	-4	-2	-1	-3	-15	12
-5	4	6	4	-4	-6	-38	-15
-5	-4	-3	-3	0	7	-5	-4
1	-1	-2	0	-3	-6	-21	-1
-2	1	-1	-1	5	8	-7	-1
1	-3	-3	0	0	-10	8	0
-6	-9	-3	-2	1	9	2	0
-6	-3	-2	-3	3	2	46	-2
-3	0	0	-1	-3	-4	-33	1
7	9	5	3	-1	-4	-17	0
7	9	5	3	-1	-4	-17	0
-2	-5	-2	-1	2	-1	12	-5
-5	-2	0	0	-2	-5	-18	0
-2	-6	-4	-1	-1	-2	10	-4
-5	-2	-2	-3	0	3	5	-1
0	-6	-1	0	-3	-1	3	1
3	5	3	2	0	-3	-14	1
1	3	1	-1	-2	-2	-12	-2
-4	-6	-3	-1	-1	1	11	0
-4	-6	-3	-1	-1	1	11	0
-3	3	-1	-1	1	0	3	-5
-3	3	-1	-1	1	0	3	-5
1	-5	0	0	-2	-2	-8	5
6	-8	-2	-1	-4	-4	-27	-2
12	-2	-3	-1	-1	-1	12	-3
-5	-3	-1	-1	-2	-1	-1	2
0	10	4	2	0	-1	-8	-2
-5	-3	0	-1	-2	-2	-2	-3
1	0	-2	-3	7	6	52	0
0	-1	-1	0	-2	-1	-23	3
-1	-4	-3	-2	3	0	36	-5
-5	-5	-3	-3	-3	-2	-35	-2
1	4	1	0	2	2	1	1
0	3	-1	-2	3	2	40	3
0	2	3	2	-6	-4	-16	-3
1	-4	-1	0	-2	-1	-20	4
0	4	2	-1	-1	-1	-9	0
0	4	2	-1	-1	-1	-9	0
0	4	2	-1	-1	-1	-9	0
-2	-3	0	-1	-2	-3	-33	0
-3	3	0	1	-3	-3	-20	-6
-1	0	0	-1	-2	-3	-32	-2
0	0	-1	1	-3	-2	-11	-1
2	3	6	3	-5	-3	-22	-4
-5	-1	-1	-1	0	-3	-12	2
0	-1	-1	-1	4	2	33	1
0	-2	-3	-1	-1	-1	-12	-3
-1	-3	0	-2	-4	-4	-20	-7
-3	0	-2	-1	-1	1	-1	-2
9	11	5	4	-2	1	-21	4
3	-2	-2	-1	0	-1	6	3
3	-2	-2	-1	0	-1	6	3
0	3	0	-1	3	0	22	-2
0	3	0	-1	3	0	22	-2
0	3	0	-1	3	0	22	-2
0	3	0	-1	3	0	22	-2
0	3	0	-1	3	0	22	-2
0	1	3	0	-4	-1	-32	-1
0	-2	-3	-1	3	-1	26	-1
6	2	0	-1	3	3	49	2
6	2	0	-1	3	3	49	2
-1	-2	-2	-1	-2	-1	-17	-3
-1	-2	-2	-1	-2	-1	-17	-3
1	-3	0	0	0	0	7	-2
-1	-1	1	2	-6	-4	-33	0
-1	-1	1	2	-6	-4	-33	0
1	5	1	0	-2	-1	-12	1
1	5	1	0	-2	-1	-12	1
17	10	4	2	-1	-1	-23	5
17	10	4	2	-1	-1	-23	5
1	0	-3	0	3	2	32	0
-4	-7	-4	-4	1	-3	-4	-2
-3	-1	1	-1	-3	-2	-29	-6
-2	-1	1	2	1	-1	-7	-3
-1	-2	-1	-1	0	-2	-10	2
-1	0	-1	0	-3	-4	-37	0
-6	-1	-3	-1	0	-1	-11	1
0	-4	-1	0	-4	-1	-19	-2
2	3	0	1	-3	-2	-31	-1
-1	-1	-1	0	-1	-3	-16	0
5	-3	-1	-3	-3	-1	-23	0
-1	-3	0	0	-4	-3	-36	3
0	-2	0	0	-4	-4	-22	-1
2	-4	-2	1	-5	-4	-20	0
5	11	5	2	-4	-1	-22	-1
-1	-2	0	-2	-1	-3	-8	2
5	-1	-2	-1	-3	0	-4	0
5	-1	-2	-1	-3	0	-4	0
-4	-3	-3	0	-3	-4	-32	-3
-5	-3	-1	-2	1	-2	6	-2
2	-5	-3	2	0	-3	-5	2
-3	-6	-2	-1	0	-1	-5	-4
-3	-6	-2	-1	0	-1	-5	-4
-1	-2	1	1	-3	-3	-26	-2
-6	-11	-4	-1	0	-2	-25	-4
-2	-3	-1	-2	0	0	5	-1
-2	-2	-1	-1	-1	-1	-14	1
-4	-4	-3	-2	2	2	27	-2
-1	-3	-2	-1	-2	-2	-24	-1
-3	-1	0	0	-2	-2	-24	-1
0	-2	-1	0	3	2	24	-1
-3	-5	0	1	-1	-3	-20	-2
0	1	2	1	-4	-2	-44	-4
4	5	0	1	-2	-2	-21	-4
0	0	-1	0	-2	-1	-22	-1
-4	-2	-1	-2	-3	-2	-15	-1
2	3	1	-1	4	2	33	-2
-4	-3	-1	0	-2	1	-18	0
-2	-1	1	0	-1	1	-13	-2
-4	-6	-7	-2	-3	-4	-22	-3
4	7	5	4	-2	-4	-27	1
4	7	5	4	-2	-4	-27	1
-2	-4	0	0	-4	-3	-24	-1
-2	-4	0	0	-4	-3	-24	-1
-2	-4	0	0	-4	-3	-24	-1
-2	-4	0	0	-4	-3	-24	-1
-1	4	1	-1	-4	-2	-30	-3
14	2	-1	1	2	1	4	8
-8	-8	-1	-3	-3	-2	-17	-8
-2	-2	-3	-1	-4	-1	-12	8
-2	0	-2	-3	1	1	12	0
2	-1	-1	0	-4	-3	-21	2
2	-1	-1	0	-4	-3	-21	2
2	-1	-1	0	-4	-3	-21	2
2	-1	-1	0	-4	-3	-21	2
2	-1	-1	0	-4	-3	-21	2
2	-1	-1	0	-4	-3	-21	2
2	-1	-1	0	-4	-3	-21	2
2	-1	-1	0	-4	-3	-21	2
-2	-4	-1	0	1	-2	25	-2
-2	-4	-1	0	1	-2	25	-2
-6	-12	-2	-1	0	3	-2	1
-6	-12	-2	-1	0	3	-2	1
-6	-12	-2	-1	0	3	-2	1
-1	0	0	-2	-2	0	-22	3
3	13	4	2	0	0	-4	0
3	13	4	2	0	0	-4	0
-5	-2	-2	0	0	1	-3	0
0	-2	-4	-3	5	2	41	-2
3	13	5	1	-4	-2	-19	0
-1	-10	-3	0	-1	-1	-12	0
0	1	0	-1	-2	-4	-11	-1
1	14	4	1	-3	-1	-12	-1
-6	-4	-1	-4	-1	-2	-11	-4
-4	-4	0	-1	-4	-1	-16	-1
9	8	6	3	0	2	4	5
5	0	0	0	-1	0	-5	-4
-4	-5	-2	-2	0	-3	-15	6
-2	4	-1	-5	-1	-3	15	7
5	4	0	1	4	3	31	-8
1	-2	0	-2	3	3	31	27
9	3	2	3	-3	-5	-19	-16
-12	-7	1	3	-3	-2	-25	-9
-2	6	-3	-4	-2	0	-11	7
-3	-1	1	-4	0	3	4	5
-3	-1	1	-4	0	3	4	5
-3	-1	1	-4	0	3	4	5
-4	1	1	3	-3	-3	-5	9
-4	1	1	3	-3	-3	-5	9
6	1	-2	-1	2	2	47	19
-7	-5	-4	-1	-3	-1	-3	14
-11	-4	1	0	-1	1	-3	-11
8	-7	4	7	0	-1	-3	5
-2	-1	-3	-3	1	2	14	-12
4	-2	-4	-2	0	0	7	10
-2	13	6	-1	-1	-2	-19	-36
-8	-4	-2	-1	2	2	23	5
4	13	8	7	0	-2	-19	0
5	-2	-1	-1	-1	-1	12	26
-6	-3	-1	1	4	0	23	9
-7	-1	-1	-2	-1	-1	-13	3
1	-1	-3	-1	0	-1	-2	-3
-2	1	1	-1	-1	0	3	-8
-4	2	0	3	-1	-3	0	2
-4	-2	0	-2	-2	-2	-6	-1
-2	0	-2	0	-1	-3	-3	-11
-10	0	1	0	1	1	-8	-10
0	-5	-2	1	-4	-4	-12	-1
-4	-7	-6	-2	-3	-5	-16	-2
-4	-4	-4	-3	-3	-4	-11	2
0	-6	-7	2	-2	-4	-7	-5
2	4	-1	-5	1	5	7	-3
6	10	2	-6	-2	0	0	1
-10	-9	-3	-3	0	2	16	11
1	-7	-5	-6	4	3	57	38
21	7	1	-1	-3	-3	-24	-1
3	-1	0	-1	-2	-3	-15	-21
-3	-11	-10	-7	1	0	25	17
9	9	5	8	-2	-4	-9	8
-3	0	1	0	-3	0	-19	-10
-15	2	0	-2	-4	-6	-20	-27
5	24	12	3	-1	-1	-6	1
-1	0	2	1	-3	-3	-13	10
-15	-14	-6	-6	0	-2	10	11
16	-4	-1	0	0	-2	10	-10
-20	-1	-1	-5	-4	-1	-18	-17
-1	-4	-3	-1	-2	-2	-12	-16
5	8	5	5	2	1	2	-28
5	0	0	4	-3	-4	-17	0
-15	-8	-4	-2	-3	-2	-15	-1
-2	0	3	1	2	2	-1	0
-20	-14	-11	-1	-6	-2	-17	-8
8	7	2	0	7	3	15	3
-4	-7	-9	2	-6	-4	-6	2
8	14	11	-13	14	19	45	3
9	5	4	6	-1	3	0	5
-25	-14	-12	-20	-3	-15	-22	-11
-5	-8	0	3	-6	1	-17	-23
17	3	1	-1	-1	-2	3	13
1	5	2	-4	-1	1	-17	1
-45	-4	-3	4	1	1	13	-52
-15	-9	-5	1	-6	-10	-14	-26
4	0	-2	-2	-2	0	-14	-1
22	1	2	3	-3	-2	-24	22
3	1	4	2	-4	2	-12	13
12	-4	-3	-6	0	1	-12	-12
-22	-6	1	2	0	-1	-25	-28
15	7	-2	-4	-1	2	-18	40
17	-2	7	15	-3	-8	-30	-27
-9	-21	-5	0	-1	-6	-4	-14
-49	-33	-16	-12	-7	-2	-17	5
-12	5	3	-2	-4	0	-15	-6
-6	12	9	5	1	0	-6	-13
-23	-18	-13	-11	-3	-3	-13	-12
-13	-5	0	2	-1	-1	-5	8
0	17	4	-1	0	0	-19	-21
-11	-12	3	3	-4	-5	-32	-8
-7	-21	-8	-4	0	0	-9	8
6	3	-1	2	-2	-3	-24	2
3	1	2	0	-2	2	-17	-5
-3	5	0	-2	-7	-6	-4	3
-3	-3	-4	-3	-2	-10	-15	-2
-5	-2	-1	-1	0	1	-22	-6
4	-1	-1	1	-5	-6	-18	2
-1	-1	1	6	5	9	15	17
8	-5	-5	2	4	2	-16	-7
-6	-3	-5	-5	-4	-5	-21	-43
-10	-1	5	-3	0	-6	26	-55
7	-3	-2	-1	5	2	-11	3
11	-4	-5	-1	6	7	-1	38
5	-3	-5	-8	7	7	36	31
11	24	9	3	9	6	-1	10
-22	-13	-9	0	4	0	-17	-17
26	3	3	0	1	-6	14	15
31	20	21	28	27	20	21	19
-8	4	-3	-4	-11	-3	-38	-4
-1	-6	-6	1	-8	-10	-26	-1
11	5	4	-2	-13	4	-10	0
12	13	3	0	0	-10	-9	-14
-10	-24	-7	-4	-11	-14	-43	-6
6	-4	-8	-6	-6	13	-9	15
14	-9	5	0	-4	2	22	-15
19	11	-5	-8	-7	-5	31	-2
-32	-12	-7	-7	-3	-8	7	-8
4	10	9	3	2	3	-20	-1
-20	-27	-10	14	14	-5	-32	-4
-19	13	13	3	-8	-2	-28	-19
35	6	4	10	-3	-4	-23	18
8	-8	-4	0	5	2	1	-1
-1	-3	-3	7	3	-7	-21	-5
-19	-16	-12	-12	-2	-4	13	-11
-2	8	9	-3	-6	-24	-33	-35
-5	-5	-8	-9	-12	-5	-4	-28
30	7	9	10	6	-4	9	46
2	-5	-2	3	1	-3	-34	13
-11	-11	-8	-7	-3	-2	-7	-4
16	9	2	7	2	-6	-18	14
15	17	13	3	-1	4	-14	17
-22	-8	-6	-6	-3	0	-5	-18
5	4	-3	-3	10	17	35	46
-12	-10	-1	7	0	-1	-29	12
13	2	-3	-6	3	37	9	-21
22	6	4	6	-3	-7	-20	21
-5	1	2	0	-6	-9	4	-17
-6	-3	-11	-8	11	7	67	-10
42	13	2	3	-2	-2	-2	26
-16	6	8	8	-2	3	-20	-16
30	7	0	-6	3	8	51	35
-8	-2	4	3	-5	-1	-33	-32
-2	5	0	-1	6	-1	-11	-9
-7	-11	-7	-4	-1	-1	10	6
-10	2	0	-3	1	0	-4	6
1	-3	2	3	5	1	21	2
-26	-14	-9	-1	12	27	-14	-31
6	3	-5	-8	-16	-25	-5	-24
5	-8	-6	-9	-16	-12	-4	22
-3	-1	0	15	17	26	6	-4
-17	-20	-5	-4	-2	-8	-18	-17
10	0	5	4	-2	6	4	25
-6	0	10	5	-8	-3	0	16
-8	2	-2	-2	-1	3	-4	-15
10	-3	0	3	3	3	12	29
-28	-16	-4	-2	-5	-7	-29	-12
12	4	-6	-2	-2	-6	6	7
6	14	9	5	1	0	6	-1
-13	-7	-4	-2	9	-3	-42	-8
-12	-3	-6	-18	-17	-7	12	4
-12	-8	-2	-5	-4	-2	-14	-20
1	-3	0	3	-1	-2	-10	-12
-7	8	6	3	-1	-2	-6	-16
20	2	0	-1	-3	-3	-3	13
-20	-16	-9	-5	-3	-1	-6	-21
1	6	4	3	5	3	27	-11
5	1	1	5	1	0	-24	-29
-9	-4	-1	-3	-4	1	-8	-5
-4	-4	-2	-1	1	0	2	16
-1	-1	-2	-4	-10	-2	-19	-8
-4	-8	-3	2	4	2	3	-1
-1	3	4	3	0	4	18	20
-7	6	3	-1	3	3	12	0
-1	-4	-4	0	2	-4	-8	-16
-11	3	1	-6	-2	0	10	-3
0	0	0	-2	-2	-4	-2	-3
-3	1	1	-2	-4	-4	-18	1
-3	-2	-2	-5	-3	-1	20	-4
3	1	0	0	-1	2	-2	4
-6	-2	1	1	0	2	9	1
-8	-2	-1	-3	-3	-1	12	-14
2	1	2	1	-4	-3	-14	-4
5	-2	-2	0	-3	0	3	3
4	6	-1	-5	-2	-3	6	4
4	0	2	4	1	1	-6	-7
-1	0	5	4	-3	-3	-20	-3
-7	-6	-4	-1	0	-2	-14	3
-5	1	-4	-2	0	-2	-4	-2
9	-3	-2	1	-2	-2	-21	-1
-6	-2	1	2	5	2	29	4
14	9	4	3	-3	1	-1	5
-3	-2	-2	-2	-2	-2	-11	-17
-13	-6	-3	-2	-2	-1	-8	15
16	-1	-2	2	-2	-5	-24	5
-5	1	1	0	-4	-2	-11	-18
5	12	3	0	-3	-1	7	-3
5	7	-3	-6	0	4	16	19
0	-5	1	2	-1	-2	6	2
-6	-4	-4	-1	-2	-2	-17	-3
-3	-4	0	-1	-1	-3	-13	-6
-4	-5	-7	-3	-2	-4	-13	-3
3	-1	-4	-3	0	0	10	5
-1	0	0	-3	-2	1	8	-3
-15	2	1	2	-1	-1	-13	-14
1	7	6	2	0	0	-5	-9
-5	-5	-3	-2	-1	-1	8	-2
12	3	0	2	2	0	27	2
-3	-2	-2	-3	-4	-1	-8	8
0	0	0	-1	-1	-2	-20	-13
-9	-3	-2	1	-1	0	-25	-13
9	3	4	5	0	1	-8	-8
-5	-6	-4	-4	0	-2	3	-1
-10	-8	-2	-2	-2	0	-7	-5
3	-1	-1	0	-1	-3	-9	0
8	1	-1	0	6	1	39	12
-8	-5	-4	-2	2	3	33	0
-3	-4	-3	1	4	2	38	-1
1	0	1	-1	-2	-4	-25	-4
-5	-3	0	-3	-3	-3	-29	-3
7	1	1	0	-6	-1	-14	5
8	6	3	0	0	1	-13	5
5	2	2	-1	-6	-3	-33	3
0	-1	-4	1	2	1	-1	-5
2	1	-1	-1	-2	-5	-21	-4
-3	-5	-2	-1	1	-1	-5	-3
-3	-3	-3	-5	-4	-1	2	-2
1	5	1	3	-2	1	-21	-4
1	0	-1	0	-4	-1	-29	3
-5	-7	-3	-1	-1	-3	-31	-1
-4	-3	-5	-4	-4	-3	-4	-7
-3	-1	-1	0	-2	-2	-24	-1
-3	-1	-1	0	-2	-2	-24	-1
-6	-1	0	1	-2	0	-23	-4
10	9	2	4	-1	-3	-22	2
10	9	2	4	-1	-3	-22	2
6	8	-1	1	5	0	23	-5
0	1	3	2	-3	0	-19	-5
0	1	3	2	-3	0	-19	-5
-3	0	-6	-5	3	2	36	-3
-2	1	2	0	-3	0	-17	2
2	0	1	1	-1	-2	-18	7
2	0	1	1	-1	-2	-18	7
-9	-4	-1	-1	-3	-4	-29	0
-5	-4	0	1	0	1	11	-2
2	2	1	-2	3	4	48	8
-2	0	2	2	2	-1	0	-7
9	-3	0	0	3	4	13	2
5	2	2	4	1	-2	2	2
3	2	-3	-4	2	0	36	7
0	1	0	0	1	-1	5	0
9	4	1	2	-1	-1	-13	-2
-1	5	-1	-1	-3	-4	-12	15
6	-7	-4	0	0	-1	22	-5
3	0	0	-2	2	2	28	-16
-2	-2	-1	0	-2	-2	-24	8
-2	-2	-1	0	-2	-2	-24	8
-6	-5	1	0	-4	-4	-34	-10
0	3	1	0	1	2	23	17
-4	0	-1	1	1	0	11	-36
0	-12	-8	-5	11	3	94	-21
5	-2	-1	-1	-2	0	-16	12
5	3	0	0	-4	-5	-52	-13
-9	-17	-7	-3	4	1	55	14
1	-3	-3	0	2	3	19	-1
-3	12	3	-1	-2	-4	-8	-5
-4	-1	-1	-1	-1	2	11	2
-4	-8	-3	0	-2	-3	-34	-19
5	9	3	3	1	3	-3	38
1	-5	0	1	-1	0	3	-11
8	-1	-2	0	-2	-1	-30	14
-7	-7	-3	-1	-4	-1	-12	13
-5	-7	-3	-4	-1	-1	-9	-2
6	7	6	2	1	0	-18	33
8	-6	-1	3	-4	-5	-30	-4
1	2	-3	-8	2	0	16	-2
12	-7	-2	5	-2	-2	-31	8
-24	-7	-5	-7	-8	-7	-43	-34
13	-6	-6	-2	-5	-9	-31	12
-4	-19	-8	-8	-7	-5	-14	-6
-2	7	5	2	1	0	-23	-5
-12	-9	0	1	-3	-1	-29	-20
-29	-12	-7	-6	3	12	16	7
-5	1	-1	0	-3	-5	-16	-5
-5	3	-1	-4	-2	1	-3	-15
-3	-2	-4	-3	3	-1	30	0
-5	-2	-2	0	-1	4	-19	-4
-5	-2	-2	0	-1	4	-19	-4
0	0	3	3	-1	-2	-14	-5
-4	-3	-1	-2	0	1	0	-7
-4	-3	-1	-2	0	1	0	-7
-4	5	5	0	8	4	16	5
-16	-11	-4	-2	-1	-1	-14	-19
21	17	10	2	4	7	8	3
-18	-4	-4	0	-3	-6	-16	-13
-17	-6	2	6	-2	0	-14	0
14	6	1	2	-3	-6	-16	23
17	11	8	3	2	2	-5	5
-4	0	11	13	20	10	26	4
10	9	-1	-1	-2	4	-5	14
-10	-8	-5	1	0	3	13	12
-2	-4	-4	-2	-1	-1	-6	-20
-1	-13	-6	-3	-3	-4	4	-40
1	0	-1	-1	-3	-4	-37	-24
9	4	2	3	-2	-3	-13	21
-12	-7	1	-1	-3	-1	-6	-35
-13	-12	-3	-4	-3	-3	-10	0
-3	5	4	-3	1	2	32	10
-3	2	-3	0	-1	-3	0	23
3	-5	-3	1	-3	-1	-15	-33
8	6	-2	3	4	4	22	76
-17	-4	0	-3	-1	1	-21	-35
14	15	2	5	1	-3	7	53
9	-15	6	4	-4	-3	-7	-17
26	13	1	1	4	-1	14	42
-30	-12	-3	-5	-3	-8	3	-28
15	1	-8	-3	-5	-11	-2	9
5	6	-3	-1	2	3	8	52
30	-3	-12	-8	0	4	37	94
-15	4	10	6	1	-2	-2	1
-5	2	0	-1	9	7	56	-17
15	21	4	3	0	5	19	56
-13	0	0	-1	0	-1	-6	-20
-5	-5	-4	-1	-2	-1	12	-22
-45	-11	-5	-8	0	5	55	-23
-9	2	3	3	-1	4	-2	-16
-13	-5	0	1	1	-2	-6	-2
-15	-18	-8	-9	-6	2	-4	18
-24	-5	8	7	2	5	7	11
-6	3	7	9	0	0	2	-1
-9	-9	-18	-14	3	13	71	36
30	14	4	0	1	1	3	60
8	2	5	6	0	-1	-4	33
-24	-28	-5	-6	-9	-9	-4	-9
15	13	8	13	-11	-11	-24	-18
-9	-12	5	2	5	3	29	-12
16	-2	-7	-3	0	2	-6	42
-6	3	-14	-12	-1	-6	-2	-33
8	-3	-1	6	-9	-19	-31	-50
6	32	18	15	24	23	20	20
3	-8	9	7	1	5	31	35
9	-7	0	-2	-14	1	6	15
-16	-12	-14	-16	2	5	-7	-66
-20	-12	-18	-14	1	0	-19	-18
-1	-4	1	4	0	-4	1	1
-10	3	9	6	8	2	19	3
4	-12	-6	-4	-4	-7	3	8
0	8	2	3	2	3	-30	-41
-27	-1	-2	-3	0	6	1	-16
16	5	4	3	-3	-7	-38	10
15	10	1	2	-7	-2	-18	-5
13	15	10	10	0	4	-20	14
-10	-17	-17	-11	0	-1	2	20
10	5	6	6	-1	1	-2	19
21	19	4	-2	-6	-3	-10	100
-10	-10	4	0	-3	-6	-7	16
-22	-9	-2	0	-4	-4	-42	-83
1	-10	0	1	-4	-2	-25	21
0	12	4	-1	-4	-2	-1	-59
-14	-4	-11	-15	2	0	11	9
-2	7	5	1	2	6	-2	-16
20	10	5	1	-9	-1	-11	1
7	0	-1	2	-2	-6	-33	-30
-3	2	2	1	6	8	36	-27
21	6	2	5	-3	-6	2	40
-4	-7	-2	2	-1	-2	-24	-9
-7	-1	-9	-6	-1	-2	-8	-2
-27	-8	2	-1	-2	-5	-6	-30
-16	-8	-4	-1	-6	-7	-37	-50
-7	4	6	3	-4	1	-18	-15
-7	1	1	2	0	-1	18	22
-26	-2	-2	-3	-3	0	-18	-5
-3	-13	-4	-1	-1	-6	-16	-15
13	19	8	9	0	1	-4	34
1	7	4	-2	-2	-1	12	34
2	-15	-3	0	-4	-7	-20	-36
-5	-4	-4	-4	-1	-1	-11	-15
-3	5	3	0	-4	-2	-7	-4
-4	-7	-1	-2	0	-1	-9	7
0	-2	-2	-2	2	3	7	-5
5	3	0	2	0	5	9	32
10	1	-5	-6	1	-1	7	32
11	4	-3	-4	1	2	6	85
3	-2	-3	-3	-5	-7	-11	19
-7	-2	-1	-2	-4	0	-20	-36
-4	-17	-6	-3	1	1	9	-25
1	-2	-4	-4	0	0	12	10
-2	1	-3	-3	1	1	0	29
-8	2	1	0	2	0	12	-22
-11	-2	1	3	-1	-4	-42	-93
-1	-3	-4	-4	-2	-3	-9	37
8	11	2	2	1	3	1	56
-7	-9	-7	-1	3	2	21	4
-2	-5	-1	1	-3	0	-25	-14
-16	3	5	-1	2	5	23	-58
3	-2	-4	-6	-1	-2	-21	13
6	-6	-3	-1	0	0	0	17
-5	-1	1	-3	-3	-2	-17	16
4	8	-10	-5	1	2	12	68
8	0	1	-1	-1	3	0	-2
5	-3	2	5	-6	-3	-38	-43
14	13	6	7	0	0	-2	-10
-29	-24	-3	3	-9	-13	-41	-71
-17	-4	2	-3	-3	-2	-51	-55
10	6	0	-1	1	5	33	80
-6	-1	-2	-5	2	3	-19	2
-3	-13	-6	-6	-1	-2	-25	-7
4	4	3	0	1	-1	-26	-33
-7	-7	-5	-6	-4	-3	-17	-23
-6	-2	-4	-4	-2	-1	-27	-20
-17	2	4	1	-1	1	-15	-35
-9	-4	-6	-1	-3	-2	-15	-28
1	-7	-2	2	1	-2	3	-13
8	8	0	2	-1	-4	-16	-14
-2	3	0	-6	-5	-3	-25	7
-6	-10	3	-2	1	7	13	55
-5	5	-3	-2	-3	-7	-14	-25
4	-5	-6	0	2	1	44	20
28	3	-6	-7	1	-1	-10	26
17	23	13	12	-2	-9	-46	-110
-18	6	8	2	-12	-6	-55	-80
3	-10	-12	-5	6	-1	8	-17
-14	-6	2	1	2	1	-31	-2
-18	-17	2	3	-3	2	-19	-32
-8	0	-4	-7	-1	2	-3	-11
11	12	8	9	2	-1	-5	-31
-3	-13	1	2	-4	-4	-29	-48
15	-5	-4	-6	2	0	10	80
-24	5	8	8	2	2	-58	-41
-10	13	22	16	13	5	15	-73
20	25	0	-8	13	16	102	127
-10	8	9	5	-5	-4	-47	-77
-34	14	11	4	-12	-2	-85	-85
-20	-6	-5	-6	4	9	38	-30
85	38	21	25	4	-11	31	48
-64	-33	-3	-7	-7	-2	-62	7
-33	-41	-10	-10	-10	0	-36	-57
-13	-6	-10	-10	0	6	-6	-43
14	-12	-16	-8	-8	-3	-56	-38
7	4	3	0	-8	-3	-22	-29
9	27	6	4	2	-6	-26	-17
13	5	10	2	-1	-2	-13	31
-13	-12	-3	1	-7	-6	-27	-36
-14	-13	-6	-3	5	1	-37	-49
-7	3	-5	1	-1	-3	-7	-11
-7	-14	-3	-3	-7	-2	3	-8
6	14	-2	-3	-1	1	-23	10
9	10	7	6	2	1	-22	14
-19	-5	-2	-3	5	7	-3	-21
-7	3	-1	0	1	2	-7	7
34	11	-7	1	2	-4	21	76
4	-6	-7	-5	0	-6	-5	-17
29	36	12	4	0	3	-7	20
7	22	9	5	-3	0	7	29
-11	-7	-4	-1	0	-5	-13	-46
0	-12	-3	-1	-1	-1	-12	24
-7	-3	3	-1	-3	-1	-29	-27
-8	12	7	3	2	-1	-23	-31
7	-3	-3	-1	3	0	16	16
-4	-5	-3	5	-3	0	-16	15
5	-2	3	-2	-2	1	-13	17
-1	0	-3	1	-2	0	-11	-9
-1	-1	-4	-2	-2	-4	-12	3
16	10	8	3	0	1	-5	4
0	0	-4	-4	1	3	34	-8
6	7	3	3	-3	-5	-21	-14
13	9	2	4	1	-2	-1	-7
-17	-8	-8	-9	3	5	21	-15
-3	-3	-2	-1	2	0	-4	1
0	-8	-2	1	1	-2	-7	11
-7	-7	2	2	-3	-6	-22	1
-4	-7	-5	-2	-3	-2	-20	-4
0	-5	0	-1	-1	-2	-11	3
-1	-1	-2	-3	-1	0	-7	0
3	1	0	-1	1	0	-1	4
-5	-5	-2	-1	-2	-2	-10	-4
-13	-8	-5	-4	-2	-3	-11	-3
18	12	6	3	2	4	-6	-3
-4	-11	-4	-1	-5	-5	-18	-4
-1	-1	1	0	-3	-6	-16	-3
4	0	-6	-2	-1	-2	6	3
4	0	-6	-2	-1	-2	6	3
-11	-1	0	-4	-1	-1	-15	-7
-11	-1	0	-4	-1	-1	-15	-7
-1	2	0	-1	4	4	18	-1
6	2	2	2	-4	-5	-4	6
-3	-1	0	4	1	-2	6	-6
1	-4	-3	-1	-2	-1	-5	0
-1	-3	-3	-2	5	3	42	-1
-6	-6	-3	-3	-4	-1	-3	-4
-1	4	2	-1	1	4	-11	7
-1	-2	1	1	-7	-2	-8	5
-1	-1	2	3	-1	1	-24	-1
0	4	2	7	3	0	-16	0
6	3	-1	1	1	0	0	1
3	1	0	-2	-4	-3	-20	0
-10	-1	0	6	4	2	-20	-1
-5	3	0	-2	2	3	16	-2
-2	-2	-1	0	-2	-1	-15	-2
-2	-2	-1	0	-2	-1	-15	-2
0	1	1	-3	-3	-2	-14	1
0	1	1	-3	-3	-2	-14	1
-1	0	0	1	4	0	17	1
2	2	0	-1	0	1	-4	2
1	-3	-3	-1	-2	-4	4	-2
0	1	2	0	-4	-4	-37	-3
1	-1	-1	0	-7	-7	-35	-4
1	-1	-1	0	-7	-7	-35	-4
-1	1	-1	-2	-4	-3	-6	-1
-1	1	-1	-2	-4	-3	-6	-1
1	1	1	-3	-3	-3	20	3
-2	-1	-2	-3	-3	-2	-5	0
-1	1	-3	-2	-2	0	4	3
-1	1	-3	-2	-2	0	4	3
-4	-5	-5	-3	2	1	44	-1
-1	0	1	2	-1	0	-11	1
-4	-3	-2	-1	-4	-4	-26	-3
-4	-3	-2	-1	-4	-4	-26	-3
-1	-1	1	0	-4	-3	-24	0
-1	-1	1	0	-4	-3	-24	0
-1	-1	1	0	-4	-3	-24	0
-1	-1	1	0	-4	-3	-24	0
-1	-1	1	0	-4	-3	-24	0
1	-3	-2	0	3	2	23	1
-4	0	2	2	4	0	-11	0
-4	0	2	2	4	0	-11	0
-4	-4	0	-1	-2	0	1	-1
0	-2	0	0	-3	-2	-9	-2
2	1	-2	-2	4	1	34	-1
-2	-5	-2	-2	-4	-4	-15	-1
-2	0	1	0	-2	-2	-15	-1
5	9	1	2	-3	-2	-3	-1
-2	0	-1	-2	-1	-2	-11	-1
-2	0	-1	-2	-1	-2	-11	-1
-2	0	-1	-2	-1	-2	-11	-1
3	1	0	0	1	0	13	0
2	0	-1	-4	-2	0	19	1
0	1	-1	-2	-3	-1	-13	0
-6	1	-1	0	-2	-1	-2	0
0	0	0	0	0	0	0	0
0	0	0	0	0	0	0	0
0	0	0	0	0	0	0	0
0	0	0	0	0	0	0	0
0	0	0	0	0	0	0	0
0	0	0	0	0	0	0	0
4	5	3	3	-2	-3	-46	0
-3	-4	0	1	-4	-5	-29	-2
-3	-2	1	0	-5	-5	-62	0
-3	-2	1	0	-5	-5	-62	0
-6	-6	-1	0	-2	-4	-50	-3
1	0	0	0	-3	-1	-17	0
1	0	0	0	-3	-1	-17	0
1	3	1	0	-1	0	-9	-2
1	3	1	0	-1	0	-9	-2
0	2	3	2	-2	-1	-19	1
-2	-1	-1	-3	2	3	44	0
-2	-1	-1	-3	2	3	44	0
-2	-1	-1	-3	2	3	44	0
-2	-1	-1	-3	2	3	44	0
-2	-1	-1	-3	2	3	44	0
-3	-5	-2	-1	-1	-3	-5	-3
-3	-5	-2	-1	-1	-3	-5	-3
-3	-5	-2	-1	-1	-3	-5	-3
-3	-5	-2	-1	-1	-3	-5	-3
-3	-5	-2	-1	-1	-3	-5	-3
-3	-5	-2	-1	-1	-3	-5	-3
-3	-5	-2	-1	-1	-3	-5	-3
-7	-7	-2	-1	-4	-7	-42	-8
-7	-7	-2	-1	-4	-7	-42	-8
-7	-7	-2	-1	-4	-7	-42	-8
-7	-7	-2	-1	-4	-7	-42	-8
-7	-7	-2	-1	-4	-7	-42	-8
-7	-7	-2	-1	-4	-7	-42	-8
-6	-1	0	-2	-1	-2	-11	-3
-6	-1	0	-2	-1	-2	-11	-3
-6	-1	0	-2	-1	-2	-11	-3
-5	-3	-2	-3	1	2	10	1
1	2	1	2	-3	-1	-22	-1
1	2	1	2	-3	-1	-22	-1
2	0	-1	0	-2	-5	-26	-4
-1	-4	-3	-3	1	2	6	-3
0	4	3	1	-4	-4	-21	-7
-6	-1	0	-2	0	0	-14	0
7	-4	0	3	-3	-5	-17	-2
-17	0	1	-4	-6	-4	-61	-6
-7	-2	-3	-6	5	6	89	1
-5	-3	0	-2	1	3	11	5
-5	-3	0	-2	1	3	11	5
-4	-1	1	-1	-1	-1	3	0
8	-7	1	-2	-2	-3	-16	0
-13	-3	-1	-5	0	-1	-4	-1
-8	0	5	3	1	1	-6	-1
-4	-7	-3	-2	-3	-3	-17	-4
-12	-7	2	2	-4	-4	-25	-22
-12	-7	2	2	-4	-4	-25	-22
-7	10	4	-1	3	1	23	-3
-7	10	4	-1	3	1	23	-3
-7	10	4	-1	3	1	23	-3
-8	3	-2	-3	-3	-1	-15	-10
10	18	6	2	1	-1	14	1
-10	-15	-6	-5	-2	-1	-22	-19
-5	-16	-2	2	-2	0	8	-5
1	6	0	-1	2	0	1	4
-12	4	2	-1	-1	-1	-10	-19
11	4	-1	-1	1	0	-1	-14
6	3	-1	1	-2	-1	-27	-11
13	-5	2	4	0	1	1	21
10	1	-1	-1	-1	-3	-11	24
-3	0	3	1	-4	-4	-48	-4
0	3	-4	-5	-4	-1	-45	-7
-9	-10	-1	1	-1	-4	-8	-27
-2	-2	-2	-5	-5	-8	-38	-9
0	-16	-3	3	-2	-3	-7	10
-3	-7	3	-3	-1	3	7	-15
11	11	5	3	-1	-2	-7	-25
7	4	0	-1	-1	-4	7	-10
-17	-19	-6	-4	0	1	11	13
0	1	-1	1	-2	-5	-2	-26
-6	-15	-5	-4	-3	-6	-32	-35
9	1	-4	-1	-1	0	-8	23
0	8	0	-3	2	3	9	15
-5	4	1	-2	1	4	25	25
-10	-8	-2	-5	-3	4	-2	14
-7	-6	-1	-4	-1	1	20	-5
6	16	7	5	3	5	38	52
3	-7	-10	-5	-2	1	-5	19
-5	-8	2	1	-6	-5	-27	-29
-12	-3	-2	-2	1	-1	2	-7
-3	-9	-1	2	-2	-3	-16	-44
11	-2	-1	3	2	-2	2	10
-18	-3	-6	-8	-2	-3	-19	19
16	10	3	2	-3	0	-7	-1
-18	-20	-7	-6	-1	0	-27	-21
17	7	7	7	-9	-6	3	-20
-18	-15	-3	6	13	4	-4	33
-1	-17	-3	0	-1	4	-1	7
3	17	3	-1	6	-1	-18	15
4	-3	0	1	-6	0	-2	44
-5	-9	0	2	5	1	23	-49
-3	-2	-2	0	1	-5	-14	-12
8	8	4	-3	-4	5	10	84
-5	6	8	7	0	2	-32	-20
9	6	0	4	6	1	22	19
3	-7	-6	-3	-3	-4	-26	4
11	4	-5	-3	-2	-4	45	-5
0	-6	-2	-1	-4	-3	-21	-42
-14	-12	-5	-6	1	2	-2	-21
-2	0	-3	-6	-7	2	28	-3
-7	-1	-2	-6	4	4	11	23
-2	2	-2	-1	-4	-5	-29	-37
4	-9	-6	-2	-2	-1	-16	22
-4	-12	-5	1	-7	-8	-27	-25
-6	-7	-2	0	-1	1	-1	-9
9	6	1	2	-3	0	-15	2
7	8	0	-2	-7	-4	-9	-16
5	0	6	6	1	4	11	31
8	-13	-12	-4	-12	-4	-10	25
5	-5	0	2	-5	-5	-7	34
6	-4	-4	0	2	-3	-25	5
-12	3	5	-3	-7	0	-17	-18
-3	-3	-3	-1	0	-2	-18	-20
-4	2	4	1	-6	-3	-12	-6
-2	3	1	2	0	1	-13	-8
-5	-6	0	1	-2	-4	-16	-7
28	4	1	1	0	-3	-2	13
-3	-1	-1	-2	5	5	38	5
0	-12	-6	-2	-1	-5	-3	-15
6	6	2	0	1	4	23	9
11	6	-2	-1	4	2	40	-3
0	-2	-1	1	-3	-5	-17	4
-11	-9	-2	-1	-1	0	-21	6
20	13	2	0	-2	1	20	8
20	13	2	0	-2	1	20	8
3	3	0	3	1	5	-5	7
5	-2	-2	0	-4	-4	-9	6
31	1	-1	3	0	0	-5	15
-5	-5	-5	-4	-1	0	21	-9
-7	3	5	5	0	0	-27	-11
-1	-4	-3	0	-1	-1	5	-6
-5	0	-3	-3	-2	2	17	1
8	4	1	-1	-2	-3	-25	-9
-5	4	3	1	5	4	-24	-1
-1	4	7	5	4	2	-19	6
-5	-3	-8	-8	0	1	-18	-18
5	-1	-2	-1	-3	-2	-2	7
6	-2	-5	-4	-5	-3	-26	2
-5	2	1	-2	-1	1	-11	3
0	-2	4	3	0	4	-19	-3
-14	-7	-4	-3	-9	-10	-23	-15
-7	-4	2	-2	-6	-1	-26	-4
18	-2	-2	-2	-2	-1	-21	21
12	89	2	2	1	2	-6	5
-7	-23	-3	1	7	1	-17	0
-2	10	6	4	-5	-6	-8	-13
-9	-4	0	3	0	0	-37	-18
7	2	-1	-1	-4	1	8	31
-1	0	1	0	-3	-2	-1	11
4	-3	4	3	4	-3	21	6
9	17	1	-3	-4	-2	-3	17
1	-8	-6	-4	3	1	36	-14
1	-8	-6	-4	3	1	36	-14
6	-2	-2	0	3	3	51	25
-4	-10	-3	-1	-2	-2	3	15
-6	-3	-1	-3	-3	-3	-18	-33
-1	-9	-2	1	-2	-4	-22	-38
-5	1	0	0	-1	-2	-14	1
1	-6	-2	-2	-2	-4	-10	3
1	-1	2	0	0	2	-5	30
-3	-1	-1	1	-2	-3	-24	-1
-12	-6	-5	-4	-3	-3	-12	2
-4	-7	-2	-2	-1	2	-12	8
5	5	4	5	-2	-3	-13	-3
-11	-11	-3	-2	1	4	-16	-19
15	-4	-2	-2	3	1	27	10
-6	-2	1	1	-3	0	-40	-22
-12	-11	-1	-1	-3	-3	-22	-14
-5	-3	0	0	3	2	35	-10
-2	10	2	0	-1	-1	-20	-14
-6	3	1	0	-3	-3	-21	-1
-6	-14	-5	-1	-2	-2	-7	-1
-11	-1	-2	-6	2	1	28	-29
-4	4	4	0	-2	3	-15	21
4	1	0	2	-1	0	-4	15
-5	-6	-3	-2	-2	-2	-15	12
-1	5	3	-1	-1	0	-10	-15
2	3	2	0	-1	0	-6	12
3	1	-4	-6	-2	1	-12	33
0	5	3	3	-2	-9	-39	-11
-11	-2	1	0	-5	-8	-46	-36
-1	-2	-5	-4	-2	-1	10	28
-15	10	4	-4	-2	2	-31	5
3	11	-3	-4	1	-1	-5	-2
1	13	4	0	2	-3	-4	-35
-10	4	1	1	-4	-5	-11	-39
-27	-10	-10	-10	-7	-1	-35	-44
-24	-24	0	-1	3	0	-39	-46
9	21	19	19	4	-3	-28	3
-21	-4	2	-1	-6	-6	-18	-8
-6	-5	-2	1	-2	-4	-37	-33
-8	-11	-6	-9	-3	-1	11	23
-32	-23	-2	-5	-7	-4	-16	5
-11	-13	-7	-9	-4	0	-19	-24
-28	-4	-4	-7	0	3	-8	-21
-6	-4	2	11	1	-4	-25	-7
16	11	0	1	-5	-9	-32	49
-21	-18	-3	0	0	1	4	38
33	19	7	2	-3	0	3	21
-1	16	4	1	-4	-7	-28	-39
13	4	-2	2	0	1	-8	-8
-5	-14	-1	2	2	-1	16	-17
-14	-6	-4	-4	-1	1	-11	-29
0	4	5	0	2	2	7	-11
-2	-2	-2	-5	-3	0	8	5
6	6	0	0	-1	-1	19	20
-18	-10	-12	-8	-1	0	-3	-66
-3	-4	-3	0	1	-3	9	0
8	19	5	7	1	-4	-8	-45
-10	-14	0	4	0	-1	20	34
6	-8	2	6	-1	-8	-9	31
-16	-5	2	2	-3	-5	-20	-1
-1	-5	-4	-2	6	7	17	3
-11	-8	-3	4	-5	-4	-39	-61
5	-11	3	1	-5	-9	-19	-36
6	-14	-3	-4	4	1	0	-3
-22	6	13	3	10	10	-12	-16
-16	-9	0	6	-9	-9	14	43
12	18	11	8	5	-6	-21	-70
23	28	23	17	-10	-7	-32	-61
13	-9	-5	-8	-6	-4	-21	102
-20	-2	1	0	-1	-2	39	16
-10	13	24	14	4	-2	-21	-17
-14	-9	-4	-2	5	1	-2	8
-12	1	-5	-6	2	3	29	75
3	10	4	4	-1	3	-3	55
-17	-8	3	1	-1	-3	-10	-30
-9	-22	-6	-8	-7	2	-12	-3
15	28	4	0	4	3	13	11
4	2	-3	2	0	-1	29	-64
9	10	11	8	0	-5	-17	-13
-6	-15	-16	-11	-2	-2	-10	-44
-5	-8	-4	-4	-2	-1	8	2
-13	24	8	-2	5	1	13	48
6	4	5	6	2	-1	10	70
-2	2	0	1	-5	-3	-21	-36
-11	-16	-6	-1	-5	-6	-13	-49
11	0	2	2	-5	2	5	21
-8	-15	-9	-7	1	3	32	8
16	2	4	2	-1	-3	-5	29
-6	1	-4	-3	0	-5	10	16
-16	-1	2	1	0	-1	-15	-12
-3	-2	1	3	4	2	7	-10
-3	-8	-10	-2	4	3	16	27
-4	-3	1	-1	3	3	25	-11
-16	7	4	-7	-1	5	36	-18
-1	-8	-2	-1	-2	0	23	35
1	1	1	-1	0	-1	-2	-12
-13	-4	-5	-3	-3	-4	9	-50
15	-2	-5	1	-2	-7	1	1
-8	3	-4	-5	4	4	52	-22
3	4	1	2	-2	-4	-4	7
9	5	2	4	1	1	15	-20
4	3	-1	5	2	0	-4	-7
-4	-8	-4	-4	-1	-3	8	-3
-6	1	-2	-3	0	3	25	29
-16	-4	-1	-1	1	3	6	33
-19	-5	-4	-7	-2	2	24	-17
-13	-23	-6	1	-1	-4	28	-30
1	0	2	0	-1	0	8	-11
2	12	-3	-3	0	3	-1	7
0	-4	-4	-3	-2	-2	-16	-19
-7	-9	0	-2	-5	-2	-12	11
-3	6	2	0	-1	1	-10	0
6	-3	-3	-1	-2	-3	-4	5
14	11	0	-1	1	1	-1	2
15	11	5	3	-1	-2	-11	5
-15	0	-1	-2	2	3	13	1
3	-3	2	3	-4	-4	-8	-4
-2	0	1	-2	-2	-1	-4	-1
-2	-5	-6	-4	0	0	1	0
-1	4	4	2	1	4	9	4
7	0	-3	-3	1	3	11	1
3	1	2	0	-4	-4	-12	-3
-3	-5	-7	-6	-3	-4	-9	-4
-1	-2	-1	2	-1	-1	0	-2
-2	-2	-1	-3	-1	-1	15	-2
3	0	1	-1	0	1	4	1
-9	1	-2	-8	-4	-3	-11	-1
-5	1	-12	-17	-4	0	-3	-3
-6	-4	-2	0	3	2	8	0
6	2	0	7	-1	-2	-13	1
-8	-3	-1	-3	-3	-4	-17	-5
-4	0	-2	-3	-2	-2	-18	0
-1	3	1	-1	-4	-1	-15	-3
-3	2	0	-2	-1	-3	-3	-1
1	-3	-1	-1	0	0	-2	3
-2	-3	0	-1	-2	-1	-10	-1
2	-1	-1	1	0	0	-3	0
1	-1	1	1	-1	-1	-6	-1
-2	0	1	-1	-1	0	3	1
0	-1	-2	-3	-2	-3	-9	-1
1	0	-3	-1	3	2	44	-1
2	2	1	0	-3	0	-6	1
2	2	1	0	-3	0	-6	1
-4	-2	0	-2	-1	-2	-2	1
-1	1	0	0	2	-1	8	-1
-3	-2	-1	-1	-3	-4	-6	0
-1	-2	-2	-1	3	2	44	4
-1	-2	-2	-1	3	2	44	4
0	-4	-3	-1	-1	-2	-4	-4
0	-4	-3	-1	-1	-2	-4	-4
0	-4	-3	-1	-1	-2	-4	-4
0	-4	-3	-1	-1	-2	-4	-4
-2	-1	0	-1	1	1	1	1
-2	-1	0	-1	1	1	1	1
0	0	-1	1	0	0	-4	-1
0	0	-1	1	0	0	-4	-1
0	3	0	-1	2	-1	15	-1
7	11	5	1	4	4	16	0
-8	-6	1	1	-6	-6	-59	-2
-3	1	2	2	-5	-5	-58	0
-3	1	2	2	-5	-5	-58	0
6	4	4	1	2	1	9	2
7	4	-1	-1	3	0	27	2
-2	-1	-3	-3	0	-1	-6	-1
-5	-7	-4	-3	2	2	31	-1
4	3	0	-2	-2	-2	-20	0
0	5	2	1	1	1	35	0
2	1	-3	-1	3	2	32	1
1	-6	-3	-2	2	2	18	1
7	15	5	1	-2	-1	-28	0
-3	0	2	1	-4	-2	-26	-1
1	-1	0	0	-2	-2	-13	1
-4	-10	-4	-3	-2	-2	-13	-2
-3	-5	0	-1	-3	-2	-19	-1
1	-7	-2	-1	-2	0	-6	1
-1	-1	1	3	-1	0	-13	3
0	6	2	0	-1	-1	-6	0
-9	-7	-3	-1	0	-2	-13	0
2	-5	-2	-3	-2	-3	-10	-3
-2	-1	-4	-3	-3	-4	-14	-8
-10	-10	-2	1	-2	-3	-28	-11
0	-1	0	0	0	-1	-15	-1
-3	-3	-1	-1	-1	-2	-18	-3
-3	1	-1	-2	-1	-1	5	0
-6	-1	-2	-2	-1	-2	0	-10
-5	3	3	0	-2	-1	-16	-15
-1	-7	-4	1	1	2	-12	-19
3	1	0	2	-1	-2	-26	26
4	-1	-1	-1	-1	-3	-20	15
4	11	4	1	-1	-1	-21	-1
7	5	-1	-1	2	2	31	9
3	1	0	2	-4	-3	-31	12
-9	1	2	1	-1	-2	-33	-8
7	-5	-2	-3	1	1	7	-5
2	0	2	1	-1	-2	-10	-2
-3	0	0	0	0	-1	-8	-6
3	-8	-1	2	-1	-3	-13	-9
0	9	1	-2	-3	-1	-33	0
2	1	-1	-3	0	1	2	9
-1	-6	-5	-2	-3	-4	-14	1
0	11	6	4	-2	-4	-33	28
-6	-14	-3	1	-1	-2	-27	-10
-2	-1	-1	-1	-3	-2	-29	-8
-6	-2	-3	-2	1	-1	16	-6
3	-4	0	-1	2	2	-1	17
-2	-3	0	2	1	0	7	3
0	2	0	-2	-4	-2	-20	-1
-7	1	-1	-3	-3	-3	-36	-17
-1	-5	-2	1	-6	-5	-36	-4
5	3	0	-2	0	2	2	14
-1	1	-1	-2	1	2	-1	-6
0	-14	-3	-2	-1	-1	-4	-25
-6	6	3	0	-2	1	-13	-1
1	-7	-6	0	-1	-1	-3	-4
1	4	1	-1	-3	0	-10	8
-3	-2	0	1	1	-1	-7	-31
7	3	3	2	-2	-4	-9	-13
14	6	4	2	-7	-9	-22	-14
-9	0	1	4	-2	-5	-37	-25
8	5	3	-1	-3	0	-8	17
-9	1	0	-2	-3	-3	-23	-20
7	2	0	0	0	-1	-12	6
-12	-7	-2	-1	-3	-4	1	-8
4	5	0	2	0	-1	-9	19
-3	-6	-1	-3	-1	1	-6	-28
-4	-5	-1	2	-3	1	-8	-4
-6	4	1	-1	-1	0	4	-5
12	-2	0	0	-1	1	-12	-3
-15	-6	2	2	2	-3	-5	-3
-8	-5	-2	-1	-2	-1	-15	-1
-6	-7	-2	0	-1	0	-13	-1
-4	-7	-3	0	-1	-1	-18	-11
-2	-4	0	-1	-2	-1	-19	0
6	-7	-3	2	3	3	-4	29
-3	-1	-1	-2	1	-2	4	-4
-4	5	2	0	1	-1	1	-24
3	-1	-2	-2	-1	0	-1	6
5	5	2	-1	-3	-2	-4	2
-11	-6	-2	1	1	-1	-16	-7
-1	8	3	1	-4	-5	-21	5
-3	-5	-4	-4	0	0	21	-6
2	-5	-2	-3	-1	1	5	-9
-9	1	0	-1	-1	0	-25	-9
3	4	0	-2	0	2	22	14
14	8	1	-1	-2	-2	-8	0
-6	-2	1	0	0	-1	5	-13
3	3	2	-1	0	0	-12	-3
-4	0	1	-1	-4	-3	2	1
-7	-15	-4	-1	-2	-2	-7	-3
-2	-11	-5	-3	-1	-1	-9	-8
-1	1	2	-2	-2	-3	-14	-17
-1	2	1	-1	-1	1	-5	4
0	0	-4	-3	-2	-4	-18	-6
4	12	5	3	0	0	-9	2
12	4	0	0	-1	2	4	21
-1	2	-1	-1	-1	-4	-9	-15
-5	-6	-2	1	-3	-1	-13	-13
-2	-6	-3	-3	-4	-3	-33	16
-1	2	3	0	-1	1	-8	14
0	4	0	1	2	-1	17	5
10	5	0	-1	4	1	19	15
3	3	-4	-3	-1	-1	6	11
2	-5	1	1	-2	0	-8	7
11	-3	-2	1	1	0	6	15
-3	-6	-2	-3	-2	-4	-7	-11
4	-3	-4	-1	-2	-2	-1	-13
-6	3	1	-3	-2	-3	-10	-12
-10	-5	-5	-4	-2	-1	0	0
-5	0	-3	-3	1	1	11	-1
-5	2	0	0	-1	-2	-10	-14
0	-4	0	1	1	2	19	13
-4	3	0	-2	0	-2	4	-40
-1	0	-3	-2	2	5	29	-5
-2	3	2	1	-2	-1	-4	-6
-1	-1	0	-3	1	2	16	-4
-1	-5	-3	-1	-2	-4	-3	-10
-2	2	2	0	1	1	-3	-3
-6	-9	-2	-1	-2	-3	-7	-8
2	-1	0	0	-1	2	2	2
0	-1	-1	0	1	-2	7	-4
3	0	1	1	1	0	2	19
3	1	-2	-3	4	3	55	11
-5	-4	-2	-3	-1	1	-5	6
-5	-4	-4	-3	0	-1	-4	-7
11	2	3	1	-1	-1	-12	7
-18	-2	0	-4	2	1	42	-22
-4	1	1	-1	-2	-3	-13	-13
-4	2	-1	0	1	-1	-15	-24
1	-6	-3	-2	-1	0	-11	10
4	-1	-1	1	-1	-1	-7	-1
-5	0	-1	-3	-1	-2	-15	-13
2	-3	-4	-1	-1	0	8	15
6	-2	2	4	-1	-4	-2	11
1	9	2	0	0	-2	-6	-21
-7	-7	-3	-4	0	0	5	16
-4	-2	-1	0	-2	1	9	13
0	-5	-3	0	1	-1	10	0
-4	-1	-2	-3	-1	0	-1	0
-12	-11	-4	-3	-2	-2	-13	-22
1	1	0	-1	-1	1	6	19
0	-5	0	3	3	-1	7	-17
-3	-3	-2	-2	-2	3	-13	5
-5	-5	-3	-1	-3	0	-22	-16
1	5	3	2	-1	0	-14	4
2	1	-2	-3	1	0	11	7
-1	-6	-2	0	-1	-1	-6	29
8	3	2	0	0	-1	16	-22
-10	-10	-3	-2	-3	-4	-22	-22
3	0	0	0	-1	-2	-10	-2
1	3	-1	-1	-3	1	-2	30
0	8	2	1	0	-1	-9	-7
-1	-9	-7	-2	-2	-7	-13	-8
4	-3	1	3	0	-4	2	-10
-11	1	1	-3	-1	2	-8	7
-3	0	-1	0	-6	-4	-25	6
2	5	4	2	-1	-2	-11	-20
0	-6	-1	-1	-1	-2	-3	9
-4	4	-1	-3	-2	-1	-5	-5
-5	3	2	0	-2	-2	-17	-8
0	-5	2	0	-2	-3	-17	5
-9	2	0	-1	-1	0	-4	-19
2	-6	-2	2	-1	-3	-1	8
-2	-7	-1	1	0	0	-4	-7
6	1	2	1	-1	-1	-4	11
-3	1	2	0	-3	0	-8	-7
7	-3	-2	3	0	-1	-3	-4
-1	1	1	-1	-3	-1	-3	8
5	17	6	4	-1	0	-5	15
-3	2	1	-1	-2	-2	-21	-18
-2	8	2	0	-1	-2	-5	-6
-3	-9	-6	-2	1	0	15	11
-2	-3	1	0	0	1	2	4
1	2	0	1	-1	-2	-21	-19
0	9	0	0	0	1	-6	5
0	-14	-4	-1	-2	-2	-16	17
11	5	0	0	-2	0	-2	24
-8	-5	-3	0	-3	-1	-26	-26
6	9	3	1	-2	-1	-7	16
2	6	4	0	-3	-3	-17	5
-3	5	1	-1	-2	-2	-21	-10
-7	-8	-3	-4	-1	0	-10	15
-7	-8	-4	-3	-2	-2	-8	10
-2	-7	-5	-2	-1	0	-11	3
3	-2	-1	0	-2	-2	-16	10
2	8	4	0	0	1	-21	-6
-3	-3	-2	-2	-1	-4	-29	-25
-1	3	3	1	-2	-1	-15	2
-4	-3	-5	-2	-1	-2	-8	19
0	-1	-3	1	-2	-3	-16	5
-1	2	1	-4	-1	-1	-12	0
-2	-10	-8	-5	-1	-2	-6	21
-5	-1	-1	-1	-1	1	-5	6
-3	2	-2	-2	0	-1	-19	4
1	0	-1	-1	-1	-2	-15	3
0	-2	1	0	-3	-1	-25	0
-4	-1	-1	0	-2	2	-7	22
3	-1	-2	-2	1	1	4	13
1	4	3	1	0	0	-16	-7
-1	-4	0	2	-1	-3	-15	0
0	-4	-2	-1	-1	-1	-2	-10
0	-5	-4	-3	0	-2	3	-21
5	3	-2	-4	1	1	8	-10
-2	-2	-1	0	0	-1	-6	6
2	0	-4	-3	1	-1	30	6
-1	-6	0	2	-1	-4	-21	22
3	2	0	-1	-3	-3	-19	-7
-8	1	4	3	-1	0	-29	-18
-1	-3	0	1	-2	-1	-22	-5
-2	-6	-6	-3	-2	-3	-21	-12
-5	-4	1	0	-3	-6	-18	-40
-10	-5	1	1	-4	0	-10	-25
3	3	-3	-1	3	6	62	53
2	2	-1	1	2	1	29	-7
-10	-16	-6	-3	-2	-2	-24	-16
-11	-8	-3	-2	-2	2	-15	37
3	4	2	-1	-1	0	-15	53
-9	-4	-3	-3	-2	0	-9	-13
5	7	8	7	0	1	-17	-3
13	11	7	4	0	-1	-9	0
-22	-23	-13	-3	-4	-5	-23	-59
-6	-4	-4	-5	-2	-2	2	-31
-7	-1	0	-1	-2	0	-8	12
6	-4	-3	2	0	-2	16	-6
-5	-14	1	8	-4	-3	-41	-28
-4	0	3	0	-1	-3	-12	-26
-4	5	-1	-3	2	3	28	24
1	0	-1	-1	-1	-1	-10	8
-4	-5	6	5	-3	-4	-38	-12
-1	-2	0	-3	-7	-6	-21	-19
0	3	1	0	-5	-4	-49	-21
-8	-5	1	1	-3	-3	-27	9
-5	1	1	0	-2	-2	-21	-15
-3	1	1	3	-3	-1	-15	2
0	-3	0	0	-1	-4	-17	-4
5	-2	-8	-9	2	0	7	-16
-2	4	2	2	-2	1	-4	0
0	0	1	1	-3	0	-18	10
-11	-1	-1	-3	-1	1	-19	-6
4	2	-1	-3	-1	1	-3	20
-3	2	0	-1	0	1	-2	-4
5	0	2	1	-2	-2	-10	-1
4	4	0	0	-1	-2	-12	-6
-1	0	2	3	-3	0	-16	12
-6	1	-2	-5	2	1	21	-14
-13	-2	0	0	0	-2	-5	-14
-1	0	-2	-1	-4	-3	-18	-10
2	3	4	0	-2	-3	-8	9
-5	-3	-5	-4	1	0	14	3
-5	-3	-1	0	-2	1	-17	-36
-2	-3	-4	-4	0	-4	-22	-38
-1	2	2	2	0	0	-8	-15
-1	2	2	2	0	0	-8	-15
6	6	-2	-1	0	0	9	18
-1	-6	-6	-4	-1	1	-7	-6
-5	-14	-8	-5	-2	-2	17	20
3	5	-3	-2	-4	-4	-20	7
0	-1	-1	0	1	-4	-27	-34
4	4	2	1	-1	-3	-8	28
-3	1	-5	-3	-1	0	-15	-8
0	-2	2	4	-1	-6	-13	-3
3	-3	-1	-4	1	1	-3	39
8	0	1	2	-14	-8	-1	-27
-10	-5	4	4	3	-1	-29	-61
3	-3	-3	0	6	6	5	-13
-7	-12	0	-3	6	1	-16	-11
17	1	6	1	-4	0	14	96
-19	-5	-6	-2	-1	-6	-21	-23
-22	-5	-4	-3	-3	0	-32	-103
18	18	8	10	7	-1	-12	-20
19	11	-2	-5	4	8	47	74
-8	-8	-9	-4	-1	2	21	-8
-23	-21	-4	-2	-15	-6	-23	-6
-10	-40	-16	-6	-14	-2	0	-40
-4	24	-3	-7	7	-5	-21	-45
-6	-7	-3	-1	1	-7	-27	-56
1	6	8	5	6	1	20	20
4	30	16	11	5	5	-2	12
4	-10	-11	-3	-2	-7	-30	-16
25	17	6	3	-3	0	0	15
-27	-21	-8	-9	-7	-3	-30	-48
-8	-8	-1	-1	-1	-2	-14	-29
-17	-12	-8	-5	-7	-2	-20	-17
-5	-10	-10	-4	-4	-8	-9	15
39	7	-2	1	-1	2	13	83
-11	-9	3	-5	2	0	-5	-23
-9	-3	0	2	2	-2	8	4
0	0	5	5	1	2	-9	-16
-10	-14	-5	-4	-10	-7	-9	5
-12	-13	-4	-2	-6	1	-7	-7
14	30	10	2	2	3	6	30
0	9	4	1	-1	-3	-2	-6
-12	-7	-7	-1	4	-4	-9	-25
-6	0	-6	-5	5	0	5	-3
-6	-18	-8	-6	8	5	2	2
3	8	-3	-5	-5	-5	12	-8
26	15	13	13	-4	-3	-15	21
-6	-26	-5	-2	-3	-2	17	39
-12	-6	-3	-3	-1	0	-14	-8
-15	-19	-4	-4	-4	-4	-20	-13
-8	-1	-2	-3	2	2	-11	37
8	5	0	1	0	-1	-8	-36
-2	-13	-3	2	3	5	27	10
-7	-2	-2	-2	0	1	4	-8
-14	-11	-14	-5	-1	1	11	21
-13	-8	-5	0	-4	-2	1	-19
14	10	8	6	3	2	2	-11
-10	0	-1	-6	2	1	25	-19
-4	6	8	3	3	0	-4	-23
-6	-2	-1	-1	1	-1	-6	-7
-17	-19	-8	-2	-6	-1	2	-29
-11	-4	-5	-4	-8	0	6	-12
-8	-2	-9	-11	-3	-2	14	-9
4	-2	-2	-1	1	1	15	8
0	-6	-6	-3	-2	-3	5	-2
3	9	4	2	0	1	-13	5
8	9	3	-1	0	-2	0	-12
4	-10	-6	-3	-1	-3	-11	-27
1	-2	7	7	1	-3	-8	-29
2	14	2	-1	6	4	10	-5
-9	3	1	-1	-3	-3	-4	-25
-4	2	11	8	4	-3	-2	0
2	-8	-5	-2	-4	-1	6	22
-14	-6	-3	-4	-4	1	15	16
-12	-4	-9	-7	-6	-3	-28	-25
-6	13	6	-1	-1	0	-1	-3
5	8	4	2	0	0	8	13
19	15	4	3	-1	-7	-14	-8
-8	-4	-1	-5	3	2	12	11
14	0	4	3	-4	-4	-7	-42
-7	-3	-9	-6	-3	-1	-1	5
-4	0	2	4	-1	-3	-8	-1
-1	-3	-5	-3	-4	-4	5	4
-7	-19	-10	-3	1	-3	-5	-2
7	4	0	-1	-1	-2	-13	-10
-19	0	2	-3	0	3	-15	11
4	9	3	1	2	0	-14	-3
-20	5	-2	-4	-2	0	-2	8
5	10	11	6	-2	-3	1	12
-16	-14	-7	-8	-3	0	26	-15
15	8	1	2	3	0	12	-7
3	-25	-10	-1	-4	-9	-18	-31
-21	-23	-10	-5	1	5	-4	11
-47	-42	-18	-12	-3	0	-12	-6
6	-1	3	3	0	2	21	33
22	-9	6	7	2	1	-3	-8
23	4	-1	2	-5	-5	-8	16
3	33	21	9	1	-2	-1	2
-43	-26	-10	-12	-2	-1	-11	-18
1	10	-4	-2	-2	3	9	45
-31	-33	-21	-14	-1	5	-3	-28
-22	-16	-15	-10	-2	-3	-9	-21
4	5	1	0	1	3	-1	-15
4	-1	-11	-8	-2	-7	-9	-14
5	-5	-5	-3	0	-5	23	25
2	3	2	2	-2	-8	12	18
-20	-18	-13	-9	-13	-24	14	-43
20	15	8	7	-11	-4	-13	-16
-25	1	4	-2	2	10	-85	37
-16	-19	0	7	6	13	-32	-15
2	-1	12	14	8	-1	-93	32
12	16	2	-14	7	11	87	43
35	24	14	9	-4	-14	6	-37
2	7	1	-17	-11	-13	13	48
20	14	12	9	-2	5	15	3
-8	-4	2	-2	1	-1	-21	-3
-6	-5	-2	-1	-2	-3	-1	27
-2	-10	0	6	4	5	23	29
2	8	6	2	0	7	-17	13
1	13	2	0	-1	1	-6	0
-3	0	1	1	-1	2	-8	16
4	0	-5	-1	0	0	-12	4
11	18	5	2	-1	-1	-13	5
-9	0	0	-2	-1	0	-4	-6
-14	-18	-4	0	0	-4	-24	0
0	-4	2	1	-1	-2	-12	0
5	9	4	3	-1	-1	-10	-2
-2	-1	1	-2	0	0	-16	1
-3	-2	-2	-1	-1	-1	-28	1
-1	-5	-3	0	-2	-1	-17	-3
-1	-2	-2	0	0	1	-6	0
-1	-4	-1	2	-2	1	-12	-3
0	-3	-2	2	0	-3	-12	-1
-3	-2	-2	-1	-3	-3	-15	-2
-1	7	4	1	-1	0	-11	-4
-3	-2	-1	0	2	0	-2	-3
3	3	0	-2	0	0	6	1
0	0	0	3	3	1	0	1
4	0	1	-1	-3	-2	-11	4
-7	-2	0	-3	-3	0	-20	-1
1	0	-3	-3	0	-1	11	2
-3	-2	-4	-4	-2	-1	5	-4
-6	-2	0	-1	0	2	8	6
-5	-8	-4	-2	-1	0	1	3
3	-2	-2	0	2	0	-4	-5
0	1	0	-1	-3	-1	-14	-2
1	-8	-8	-4	0	-1	4	0
-6	-3	-1	0	-3	-2	-13	-1
-4	-7	-1	-2	-3	-3	-12	-3
-4	-2	1	0	-2	-2	-28	-3
12	10	1	1	3	0	34	3
2	-1	2	0	-3	-3	-15	0
-4	-4	-1	0	0	0	-16	-1
-10	-6	-2	-1	-1	-1	-14	0
2	4	-1	-4	4	3	56	3
-2	-4	-5	-2	1	0	18	1
10	-7	-5	0	-1	-2	-24	0
-5	-1	-2	-4	2	4	33	6
2	3	4	1	-4	-4	-31	-10
1	1	1	1	-3	-1	-21	-4
-2	-12	-4	-1	-1	1	9	5
-12	-11	-5	-3	-2	-3	-24	-8
-5	-2	0	1	-4	-3	-19	-2
1	0	-2	-1	-2	-2	-4	1
-1	3	1	-1	2	1	19	2
-5	2	1	-2	-1	-1	-14	-3
-5	2	1	1	-2	-1	-14	-4
2	-6	0	2	-2	-1	-18	3
-2	-3	-4	-4	0	-1	12	-1
4	0	-1	-2	-2	0	4	2
-3	1	0	-1	-2	1	-8	-7
-1	-2	-2	0	2	1	0	2
-1	-1	-2	0	-3	-3	-15	0
-2	-4	-4	-1	-2	-3	-18	-4
0	2	1	1	-1	-1	-16	-1
1	1	3	3	-4	-4	-52	-1
3	-1	-1	0	-1	-2	-24	0
-6	-1	0	-4	0	0	-7	0
-3	0	-3	-3	-3	-2	-16	-4
1	1	-2	3	-1	0	-13	-3
-2	-13	-3	1	-2	-3	-15	1
-7	0	1	2	-2	-1	-18	-1
-5	2	-1	-3	-4	-5	-20	-4
1	-3	-4	-1	0	-2	-20	-3
0	2	3	1	3	2	22	1
0	2	3	1	3	2	22	1
0	2	3	1	3	2	22	1
1	3	2	-1	-3	-5	-27	0
-8	-8	-4	-1	-1	1	1	-2
4	4	2	0	-4	-6	-38	-1
3	2	0	3	1	0	-11	0
1	-2	-2	-3	0	0	6	0
-2	2	3	0	-4	-3	-24	0
-4	-4	-2	-1	0	-1	-5	-4
7	-3	-3	-1	-2	-2	-10	2
-4	-4	-2	-2	2	2	11	-2
-4	0	0	0	-4	-2	-12	-2
0	-1	-1	-3	0	1	17	-1
1	2	-2	-1	-3	-2	-11	-1
0	-5	-2	-1	0	0	23	1
8	1	-1	-1	1	-1	20	4
1	0	2	1	0	-2	-22	-3
-5	0	0	-3	2	2	30	-2
0	2	0	-1	-2	-2	-24	-3
7	1	1	3	1	0	-7	0
6	8	4	2	-2	-1	-17	2
0	5	0	-1	0	0	-11	-4
-9	-5	-1	-1	-3	0	-10	-2
-1	-3	-3	-1	-1	0	-6	-1
0	-7	-3	-4	1	-1	10	-3
-9	-4	-1	1	-1	-1	-6	3
3	-3	-5	-3	0	0	7	-1
-2	2	0	-4	2	0	25	0
2	1	-3	-3	2	0	28	1
3	-4	0	1	-1	-4	-15	5
0	-2	-1	-1	-3	-1	-15	3
2	-4	-1	0	-1	-1	-2	4
-3	1	1	-1	-1	1	0	2
-2	0	-4	-3	1	-2	-2	-2
-1	-5	-2	0	0	1	0	2
1	0	2	-1	-1	-1	-6	0
-10	-3	-1	-2	-1	0	-6	-3
3	0	0	-1	-1	-2	4	-2
1	2	2	0	-2	2	8	3
-1	0	-1	1	1	-3	-5	0
1	-1	1	-1	-1	-1	-16	1
5	-1	2	3	0	-3	-15	0
-1	-2	-2	0	1	0	12	-3
-3	-2	-2	-3	-2	0	-16	0
4	1	1	1	2	1	13	4
-5	-7	-5	-3	-4	-1	-4	-2
-1	1	-2	-3	0	1	39	0
3	4	2	-2	1	-2	-17	0
-5	-5	-1	-1	-1	-3	-7	-4
-1	2	0	-1	-3	-1	-13	0
-3	-1	0	-1	-4	2	-10	-1
-3	-3	-3	-2	-2	-5	-19	-1
-2	-1	0	-1	2	0	2	-1
4	0	-3	-1	2	-1	9	1
-4	-2	-1	-2	-2	-5	4	-1
-8	3	1	-2	-2	-1	4	-2
-2	2	0	1	0	-1	-2	-1
-3	-1	-2	-3	0	-1	2	0
1	3	-1	-4	5	4	52	1
3	3	2	1	2	-1	-5	3
-5	-4	0	0	-2	-2	-16	-2
-1	0	1	1	-3	-2	-16	-1
-1	-5	-3	-1	-1	-1	-14	1
-3	-1	-2	-2	-2	-3	-9	-4
0	-2	-2	-2	-1	1	11	-2
3	0	0	0	-2	0	1	-2
-5	-6	-4	-2	2	2	10	-1
-3	-3	-3	-4	-2	-1	-4	-1
3	-2	2	0	-1	-1	-19	2
0	1	0	0	-2	-1	-25	0
-1	-3	-1	0	0	-4	-8	-2
-1	-2	-1	0	-2	4	17	-1
1	-7	-2	4	-2	-3	-15	1
-6	-9	-5	-1	1	0	8	-3
2	-2	0	-2	-2	-3	-28	0
4	3	-2	0	0	-3	-10	1
-3	0	-1	-2	-2	0	-3	-2
-2	0	0	-2	-2	-2	-3	-3
5	0	2	3	0	3	-16	1
-3	-4	0	0	-4	-1	-17	-4
-3	-4	-2	-2	-1	-1	-8	-2
-2	-2	-2	-1	-1	0	-6	-1
-2	-2	-1	2	-2	-3	-21	2
0	1	1	1	0	-1	-17	1
-2	2	0	0	-2	-1	-18	0
0	-3	-3	-1	-1	-1	8	0
0	3	-2	-2	2	0	26	1
-1	-1	-3	-4	0	0	11	0
-3	-5	-2	1	-1	1	-3	-2
0	0	-2	-1	0	-2	20	-4
-1	-1	0	0	-1	-2	-1	-3
-1	-1	0	0	-1	-2	-1	-3
-2	-2	-3	-1	-3	-1	-9	-2
-2	-2	-3	-1	-3	-1	-9	-2
3	-1	1	1	-2	-1	-3	2
-3	-2	-1	-3	1	-1	12	-1
-3	-2	-1	-3	1	-1	12	-1
-1	-1	-2	0	0	0	-8	-2
-1	-1	-2	0	0	0	-8	-2
-1	-1	-2	0	0	0	-8	-2
-1	-1	-2	0	0	0	-8	-2
-1	-1	-2	0	0	0	-8	-2
-1	-1	-2	0	0	0	-8	-2
1	-3	-1	1	3	2	18	0
1	-3	-1	1	3	2	18	0
-1	-4	-2	-1	1	-2	4	-2
-2	1	-2	-3	2	1	11	-3
2	1	0	1	-2	-2	-18	-2
-2	-1	0	-1	0	0	4	0
-4	-2	0	-1	-4	-3	-35	-1
0	2	2	3	-2	-4	-23	-2
-3	-2	-2	-2	-7	-2	-41	-1
-1	2	0	-1	0	-1	-16	0
-2	-1	2	-1	-5	-5	-43	-5
-1	0	0	1	2	1	-7	0
-1	0	0	1	2	1	-7	0
-3	-5	-3	-3	-3	-3	-13	0
-3	-5	-3	-3	-3	-3	-13	0
-3	-5	-3	-3	-3	-3	-13	0
-3	-5	-3	-3	-3	-3	-13	0
-3	-5	-3	-3	-3	-3	-13	0
-3	-5	-3	-3	-3	-3	-13	0
-3	-5	-3	-3	-3	-3	-13	0
-3	-5	-3	-3	-3	-3	-13	0
-3	-5	-3	-3	-3	-3	-13	0
-3	-5	-3	-3	-3	-3	-13	0
-3	-5	-3	-3	-3	-3	-13	0
-3	-5	-3	-3	-3	-3	-13	0
-5	-4	-1	-1	-2	-2	-6	-1
-2	-5	-2	-1	2	2	19	-1
5	8	5	3	-1	0	-8	1
-4	-9	-2	-1	-5	-1	-37	0
-4	-2	-3	-1	2	2	44	-3
-2	3	2	-1	1	0	25	1
0	5	-2	-5	-3	-2	-20	-16
5	0	1	3	-1	-2	-7	14
-10	0	1	-2	-3	-1	-21	0
-1	1	1	3	-1	-1	-23	-4
-2	-3	-1	-1	-2	-1	-29	-10
-4	2	1	-1	-1	0	-17	1
-1	-1	0	0	-1	0	-7	2
0	2	0	0	0	-3	-7	5
-3	-1	-3	-3	-3	0	-12	0
-5	0	-2	-1	-2	1	-19	-5
0	-3	-5	-4	0	0	8	-4
-4	1	-1	0	-3	0	-21	-6
6	1	2	4	-1	-2	-23	0
0	-5	-2	-2	-3	-3	-21	17
3	4	5	2	-2	-1	-26	-3
-5	2	0	-1	-2	0	-10	-5
-4	-4	-3	-3	-3	-1	-11	3
-2	1	4	3	-3	-3	-34	2
1	1	0	0	2	0	34	1
-4	-2	-4	-3	0	2	38	6
2	1	3	0	-1	-3	-22	-2
3	2	0	0	4	2	35	-7
-4	-3	-4	-5	2	0	15	-6
-2	1	2	0	0	0	-27	3
2	-2	1	1	-1	-3	-27	4
-2	1	-1	-1	-1	-3	-19	4
0	1	1	0	0	-1	-11	1
3	0	-2	0	-3	-1	-21	-4
-4	-3	1	-1	-4	-1	-34	-3
-5	2	2	-1	0	0	-7	-6
-4	-9	-2	1	0	0	-5	-1
-3	-1	-1	-2	-2	-2	-23	-4
8	11	0	1	4	3	51	7
-4	-5	-1	-1	-2	-2	-30	2
2	-2	-4	-1	2	1	18	2
0	7	4	1	1	0	0	4
-3	-1	-2	-2	-2	-1	-16	-3
2	-1	-3	-2	0	-2	2	-1
-4	1	2	-1	1	0	-12	-3
-4	-2	-2	-2	-2	0	4	1
-1	-3	0	1	-2	-1	-13	-2
2	2	3	2	0	-2	-19	-1
1	-6	-5	-3	0	0	13	1
-1	1	1	-2	-4	-3	-26	-2
-3	-6	-2	-3	1	1	23	-2
0	1	0	1	-3	-5	-25	-3
-2	0	0	-1	-1	-2	-7	1
0	-3	-2	-2	1	1	23	0
-1	0	0	0	-1	-3	-17	2
1	-8	-3	-1	-2	-1	-19	-4
-4	1	3	1	-2	0	-6	-3
0	-2	1	-1	-4	-2	-22	1
0	4	4	2	3	2	38	1
3	-2	-2	-1	-1	-1	3	0
-2	-5	-3	-2	-2	-1	-16	-2
-3	-1	1	-1	0	-1	5	-1
-1	-1	-1	0	-3	-5	-18	-3
0	0	0	-1	-4	-3	-28	0
0	8	2	0	-2	0	-26	-1
4	3	1	0	0	1	5	0
-1	0	0	0	1	-1	8	-1
-4	-1	-4	-3	-1	0	12	0
1	0	-1	1	0	0	3	-1
-1	-3	-2	0	-2	-2	-5	-2
-3	-6	-2	-2	0	-1	-11	-1
3	1	2	2	-2	-1	7	0
2	0	0	-1	-2	0	11	-1
-2	1	1	0	-1	-2	-20	-1
3	0	-1	0	-1	1	24	1
1	-2	-2	-1	-3	-2	-7	-1
0	0	0	2	-2	-2	-9	1
-3	-2	-1	-2	0	-1	-1	-1
-1	-2	1	1	0	1	-4	0
-1	-2	1	1	0	1	-4	0
-1	-2	1	1	0	1	-4	0
-2	1	2	3	1	0	-20	-3
-1	-2	-1	1	2	3	8	1
0	-2	1	2	-2	0	-16	3
-1	-1	-1	-2	-5	-1	-21	-2
-1	-1	-1	-2	-5	-1	-21	-2
1	0	-3	-4	4	2	54	-2
-1	0	1	1	-2	1	-20	0
1	-1	-1	2	-2	-2	-18	-1
0	0	-1	1	-2	-4	-10	-1
-3	-2	-3	-5	-1	-2	7	-1
0	1	1	2	1	3	-13	0
0	1	-1	-1	-2	-1	10	-1
-2	-1	0	0	-1	-2	-9	-1
-1	-2	0	0	0	2	-4	1
-1	0	-4	-2	0	-4	-1	-10
1	-5	-2	0	0	0	3	2
3	5	1	-3	3	4	33	-1
-4	0	1	0	-2	-1	-14	-1
-4	-4	-3	-3	-2	0	20	-1
-4	-1	-3	-3	-3	-3	-12	2
-2	-4	-1	-1	-2	-1	0	-1
-3	-4	-4	-3	-1	-1	27	-1
-1	-2	1	-1	-1	-1	-19	-2
1	1	0	1	-2	-5	-23	-3
-8	-6	0	1	-3	-3	-41	1
1	-1	-2	-1	-1	-1	-10	0
0	2	1	-1	-3	0	-15	-3
3	8	3	1	0	0	24	1
0	-2	2	-1	-5	-2	-16	1
0	-1	0	2	1	-2	-1	0
0	-1	0	2	1	-2	-1	0
-3	-3	0	0	-2	0	-20	4
-1	0	0	0	0	2	28	3
-1	2	1	2	-2	-3	-24	-2
-3	-1	0	-1	-3	-2	-4	1
2	-8	-1	0	-1	-2	0	-1
0	-6	-1	0	-3	-2	-5	2
-2	-5	-2	-1	-6	-7	-26	-8
2	8	6	3	-2	-1	-15	0
3	-3	0	2	-1	-3	-2	-2
-4	-6	-6	-4	-3	-7	-29	-12
6	5	6	3	1	-1	2	4
2	2	0	1	2	1	6	-1
-2	1	0	1	0	-1	3	2
-2	-4	-2	-3	-2	-2	-19	-1
6	5	1	2	2	1	20	2
-3	-4	-2	-1	-4	-5	-23	-4
-8	-6	-2	-3	0	2	19	0
-8	-6	-2	-3	0	2	19	0
-6	-5	-2	-3	-3	-5	-33	-2
-2	5	3	2	-3	-1	-15	-4
-2	-2	-2	-2	-1	1	8	-2
0	-5	-2	-1	-1	-1	-5	0
-9	1	0	-1	0	1	12	-2
-3	-5	-3	-1	-1	-3	3	-2
10	0	0	0	0	-1	14	2
10	0	0	0	0	-1	14	2
-10	-5	-4	-3	1	-2	9	-2
-2	0	2	2	-1	-3	-25	0
3	3	1	1	-4	-2	-34	0
-1	-3	-2	-1	-3	-2	-11	-2
3	3	0	0	-3	-1	-18	-1
-1	-2	-1	-2	-1	0	-5	0
-6	-2	0	-1	-2	3	3	4
-6	-2	0	-1	-2	3	3	4
0	-3	-2	0	-6	-7	-53	-6
-1	-2	-2	0	0	-2	-18	-2
4	4	1	3	0	1	-9	3
-1	1	0	-2	-2	-4	-7	-1
-1	1	0	-2	-2	-4	-7	-1
4	4	0	-1	3	4	41	0
0	0	1	1	1	-1	-18	-1
-3	-4	-3	-4	1	4	46	0
-4	-2	0	-1	-1	-3	-42	-4
0	2	0	0	-4	-3	-23	-4
-2	-5	-2	0	-2	-2	-22	-2
2	1	1	1	0	2	-18	2
2	1	1	1	0	2	-18	2
-3	-9	-2	-2	-2	-2	-18	-3
1	-6	0	1	0	1	-22	2
-2	-1	1	-1	-5	-6	-51	-5
-1	-4	-1	1	-5	-4	-43	-3
-3	-2	-2	-2	-3	0	-9	-2
8	11	0	0	4	2	48	2
1	-1	-2	-1	6	3	41	0
1	-1	-2	-1	6	3	41	0
0	-2	0	0	-2	0	-9	1
1	0	-1	0	1	0	8	0
0	-1	-1	-1	-2	-1	-17	1
1	6	2	-1	-3	-3	-29	-1
1	6	2	-1	-3	-3	-29	-1
-2	-3	-3	-2	0	-3	-14	-3
-3	1	0	0	1	1	-4	1
1	0	-2	-3	2	3	19	1
1	2	-2	-2	4	2	43	1
-2	-2	-1	-2	-2	-1	-10	-1
-3	-3	-1	-2	-4	-4	-26	-2
-2	-2	-4	0	0	-1	-4	-2
4	1	0	1	-2	-2	-14	0
-2	-4	-1	2	1	-2	-20	0
0	2	0	1	1	0	-16	1
5	0	-3	-2	2	1	33	0
0	1	0	1	-3	-2	-20	2
-2	-5	-3	-5	0	0	22	0
-1	0	-2	-1	-3	-3	-36	-2
-3	0	-1	-1	-1	-4	-25	-4
-2	0	-2	-3	-1	-3	-24	-3
-2	-4	-1	-3	-2	-3	-24	-2
1	-4	0	1	4	2	24	-1
1	4	1	-1	-3	-2	-37	-1
-2	-1	-4	-1	-4	-4	-31	-5
-2	-7	-2	-2	-1	0	-6	0
-3	-1	2	2	1	1	-22	0
-1	1	0	0	-2	-1	-14	-2
1	-4	-1	-1	1	0	29	0
-2	-2	0	0	-4	-3	-45	-2
-2	-1	1	4	-4	-5	-47	-2
-2	0	0	-2	0	-1	-9	-1
0	-2	-4	-2	5	5	57	0
2	4	0	-1	2	3	32	1
2	4	0	-1	2	3	32	1
2	2	-1	0	0	-1	-14	0
-5	-6	-2	-2	-2	-1	-16	-3
-2	1	-1	0	-2	-2	-22	0
1	-2	0	0	0	-2	-4	1
-5	0	-2	-3	-1	1	3	-1
1	0	0	0	0	2	0	2
2	1	0	0	-1	0	1	0
0	-7	2	2	-4	-4	-36	0
-3	0	-1	-1	-1	-3	-15	-2
-3	0	-1	-1	-1	-3	-15	-2
3	-2	-1	0	-1	1	-16	2
4	3	-1	-1	0	0	20	2
0	-3	-1	-1	-1	-2	-29	-2
2	0	-3	-1	0	0	16	0
-1	-3	1	-1	-1	-3	-9	-2
0	-3	-4	-2	2	0	43	0
0	-3	-4	-2	2	0	43	0
-3	-2	0	0	-3	-2	-13	-1
-1	0	1	3	-2	2	-29	0
-2	0	-1	0	0	-1	8	-1
-2	-5	-2	-1	-1	-4	-13	-4
-6	-2	-2	-4	-1	1	8	-1
-6	-2	1	-1	-2	-1	-29	-3
0	0	-1	-4	4	4	55	-1
-2	-3	-1	-2	1	0	18	-1
-2	-2	0	0	-2	-1	-22	-4
-2	-2	0	0	-2	-1	-22	-4
-3	-1	1	-1	-3	-1	-22	-2
-2	0	1	-1	-2	-3	-12	0
0	1	-2	-2	-1	-2	-2	2
2	-2	0	-1	1	-1	7	3
2	-2	0	-1	1	-1	7	3
2	5	0	0	4	3	37	1
2	5	0	0	4	3	37	1
1	-4	-2	0	-1	-2	-8	0
-3	-3	-4	-2	-3	-1	6	-5
2	6	1	0	2	4	37	0
1	1	-1	-2	0	1	27	-2
1	1	-1	-1	-1	-1	-1	-2
0	-2	-3	-1	-2	-1	-10	-3
0	-2	-3	-1	-2	-1	-10	-3
-1	-4	2	2	-4	-2	-36	-1
-3	-1	-2	-1	1	0	4	1
3	-2	1	1	-3	-4	-33	-2
-2	-3	-3	-4	1	0	19	1
0	1	-3	-1	2	6	47	3
-2	-2	-2	0	1	-2	-6	-1
-1	-2	-5	-4	3	1	39	-3
-1	-1	-3	-1	1	3	30	1
-1	-1	-3	-1	1	3	30	1
-1	-1	0	-2	-1	-4	-17	-1
0	1	1	0	2	2	3	0
2	6	3	-1	-3	-2	-12	1
0	-5	-3	-3	2	2	47	1
-2	-6	-2	-1	-2	2	-5	-1
-2	-6	-2	-1	-2	2	-5	-1
1	-4	-4	-3	3	2	14	-2
4	5	1	1	0	1	-4	-2
-3	-4	-2	1	0	-1	-9	-1
0	1	0	-2	0	1	6	1
-5	-5	0	0	0	-2	-7	-4
-1	0	0	0	0	-1	-5	0
3	-1	-1	0	-3	-2	-6	-3
3	0	-2	-2	-1	0	3	1
0	0	-2	-1	1	0	12	2
-1	2	1	-1	-1	1	2	-3
-2	1	0	-1	-1	0	0	2
-2	1	0	-1	-1	0	0	2
2	4	1	1	-3	-1	-8	2
-1	-1	0	-1	-1	-1	-11	-1
0	0	-1	0	2	2	-7	2
-1	0	0	3	-1	-1	-6	-1
-3	-1	-2	0	-3	0	-16	0
-2	-4	0	-2	-3	-3	-13	-2
-1	0	0	0	-2	0	-14	1
4	1	0	1	-2	-7	-14	-2
-4	-1	-1	-1	3	2	30	2
-1	-1	2	0	-3	0	-23	0
0	0	0	-1	0	0	22	0
-3	-7	0	2	0	0	-15	-1
-3	-1	-1	-1	1	0	-3	-2
1	4	1	0	3	1	22	0
-2	0	1	-1	-2	-1	-6	1
3	1	-3	-1	-1	-1	-6	-1
-5	-3	-1	1	-2	-2	-5	-2
-5	-3	-1	1	-2	-2	-5	-2
-1	-4	-3	0	-1	-1	-14	-1
5	8	3	3	3	4	40	3
-1	-1	-3	-1	1	0	20	-1
-1	-1	-3	-1	1	0	20	-1
0	0	-2	-3	-1	-1	3	-1
-2	-3	0	1	-3	-3	-19	-2
-1	0	1	-1	-1	-3	-22	-1
1	-3	-1	0	-3	-2	-7	-1
-5	-3	-1	-2	-3	-4	-11	-4
0	0	-3	1	1	-1	-2	-1
-1	-4	1	-2	-5	-3	-45	-3
-1	-2	-1	1	-1	0	-11	-2
1	-6	-1	0	-2	-1	-1	0
6	10	2	1	0	0	12	2
-5	-5	0	0	-1	-1	-16	-2
-2	-7	-2	-2	-2	-3	-15	-1
1	1	1	2	-1	-2	-10	1
1	6	-1	1	0	-2	-15	-1
0	-1	1	-1	-5	-2	-15	-1
2	2	0	-2	0	0	17	1
-2	-4	-3	-3	3	1	18	1
-5	-4	-1	1	0	-1	-3	-3
5	2	0	3	-1	1	-3	2
2	3	2	3	1	0	-22	-1
-3	1	1	-2	-3	-4	-23	-3
-1	-2	-2	-1	0	0	-1	0
4	5	1	0	-4	-2	-14	0
0	-6	-2	-2	1	0	3	-1
-3	0	-1	0	-2	-2	-9	-1
-2	-4	-1	-1	2	1	1	0
-1	0	0	-2	5	3	49	-1
-5	-1	-2	-2	0	-1	14	-2
-3	-4	-1	-2	-3	-2	-20	-3
2	-1	0	1	-3	-2	-13	0
1	2	0	-1	1	-1	25	-1
0	1	-1	-2	0	-1	2	-1
-1	-4	-2	0	-1	-3	-12	0
-1	1	1	0	-2	0	-19	1
-2	-5	-4	0	1	-1	-14	-2
4	4	0	0	-3	-3	-16	-2
0	0	1	0	0	0	-4	1
1	2	2	0	-1	1	-15	-1
-3	0	-3	-2	0	-2	-7	-1
2	1	-1	-1	3	0	38	2
-3	1	1	0	-3	-1	-11	-2
1	1	-3	-4	-1	0	8	-1
-2	-4	-2	-1	1	0	0	0
-1	2	-2	0	-2	-3	-26	-1
4	1	-1	-1	0	2	17	1
1	2	-2	-2	3	0	22	1
1	0	0	0	1	1	12	0
-3	-7	-2	-3	2	1	18	-2
-6	-4	-1	1	0	-3	-8	-1
0	1	0	-1	-3	-1	-21	0
-5	-4	-2	-1	1	-2	29	-1
1	5	3	3	-2	2	-19	2
0	-5	-2	-2	2	1	26	1
6	4	1	1	-1	-1	-18	1
1	-3	-3	-3	-2	0	31	-1
-1	0	1	3	-3	-1	-41	-1
4	1	-1	-2	2	1	28	-3
-3	-1	1	0	-1	0	-21	0
-5	-4	-1	-3	-2	-2	-9	0
2	0	-1	1	-2	1	-6	0
-3	-2	-1	0	-4	-4	-31	-4
-2	0	-1	-1	-1	0	7	1
1	-2	1	3	0	0	-7	1
1	-1	2	2	0	0	-20	1
-1	-1	-2	-1	-3	-3	-12	-2
-1	-1	-1	-1	1	0	-13	-2
3	-5	-5	-5	2	-3	28	-4
-3	-1	1	0	-1	-2	-15	1
4	-2	-1	2	-1	-2	-15	-3
-2	3	1	-1	2	0	7	-1
2	6	2	1	-1	0	-9	-2
-2	-4	-3	0	-1	1	1	0
0	-2	1	0	2	3	15	1
-4	-2	0	0	0	1	-4	-1
1	1	-2	-1	3	3	20	0
7	12	3	1	-1	-4	-20	1
-3	-4	-1	-2	-3	-1	-19	-3
-3	-4	-1	-2	-3	-1	-19	-3
7	6	0	2	1	3	15	0
0	-3	-3	-2	-2	-3	4	0
2	5	1	1	0	1	-19	2
4	-2	-2	-2	1	1	12	1
-1	2	2	0	-3	-1	-19	-2
-6	-6	-2	-2	2	0	-7	-2
-4	-4	-1	1	-3	-1	-39	-1
-1	-1	-3	-2	3	3	50	-1
2	0	1	1	-6	-4	-38	-3
5	8	-1	-3	2	3	54	-1
-1	2	1	-2	2	3	33	-1
-5	2	-1	-1	1	-1	11	-2
-2	-1	0	0	2	0	23	1
0	2	-1	-1	0	-1	-15	-1
-4	-1	-2	-2	1	0	0	0
1	-3	-1	0	-1	0	-22	-1
0	-7	-3	0	3	2	24	0
-1	0	0	-1	-2	-3	-10	-2
-2	-2	0	0	0	1	1	1
-1	-5	0	1	0	-3	-6	-1
4	3	0	0	5	0	23	4
0	0	0	2	-1	-1	-23	2
-5	-2	1	1	-3	-2	-16	-1
0	5	0	1	-2	-1	-28	0
-1	-3	-2	-4	0	-1	19	-3
0	-4	-3	1	1	1	-4	0
[truncated: 9,361 more rows]
