# Supplementary material for: Flexible Virtual Reality System for Neurorehabilitation and Quality of Life Improvement
Source: Sensors (Basel). 2020 Oct 23;20(21):6045. doi: 10.3390/s20216045 (PMC7672612; doi:10.3390/s20216045)
Supplement: Supplementary file 1 [file sensors-20-06045-s001.zip › S4_EMG/User6/ImpingereFata.txt]

0	0	0	0	0	0	0	0
0	0	0	0	0	0	0	0
-2	-1	-1	0	1	-1	0	-11
-1	0	0	-1	-3	0	-3	-4
-2	-2	-1	-1	-3	1	-4	-17
1	1	-3	0	0	-2	-4	7
1	2	-1	1	-3	1	-2	10
-1	-1	-1	0	0	2	-2	1
-1	-1	-1	0	0	2	-2	1
0	1	0	-2	1	-1	1	4
0	-1	2	1	-1	-1	-6	-7
1	1	-2	-1	-7	2	9	12
-1	-1	-3	-1	-5	-2	-8	-5
0	-2	0	-1	0	-1	1	0
0	-2	0	-1	0	-1	1	0
-1	0	-1	-1	-1	0	2	-5
-1	-2	-1	-1	2	-1	7	-4
-1	-1	0	-2	-19	-2	1	2
-1	-2	-1	0	2	1	-1	3
0	-1	1	-1	2	0	-2	-1
-1	0	1	-1	-2	-1	-3	-6
1	-1	-1	0	-1	-2	3	13
-2	-1	-2	-1	1	-2	-7	-16
-2	-1	0	0	-3	-1	-2	-5
0	1	0	-1	-7	-1	-9	4
0	-1	-1	-1	-6	-2	-8	3
-1	0	0	-1	11	-1	8	0
0	0	0	0	-4	2	2	12
-2	-1	0	-1	2	-2	6	1
0	0	-1	0	-8	-3	-10	-5
0	1	-1	1	-1	0	-1	-5
-1	-1	0	-2	2	0	-5	2
-1	-2	-1	-1	-1	1	-1	1
-1	1	-1	0	-1	-3	-6	2
-1	0	-1	1	-1	-1	-7	-2
-1	-2	-3	-1	-1	-1	-6	-5
-1	-2	-1	-1	10	-2	7	-4
-2	-3	-1	-1	-3	-2	-3	-2
2	1	1	-1	-1	1	10	15
-1	-2	-1	-1	-2	0	-7	-4
0	0	0	-1	-2	-1	1	-7
-2	-1	0	-1	-4	-1	-8	-6
-1	1	0	2	8	0	6	-4
1	0	-2	1	1	1	-2	8
-2	-1	-2	0	-2	-2	-10	-11
-1	0	1	-1	-6	-3	-6	1
0	-2	-1	0	0	-2	-2	-11
0	0	-2	-1	-4	0	-5	-4
-1	-1	1	-1	-5	-2	-3	-1
-1	-2	0	2	-1	-1	1	5
-1	-2	-1	-2	4	1	0	-10
1	0	-2	0	-9	-3	4	-1
-1	0	-2	0	2	1	1	-5
1	1	0	1	1	0	5	4
-1	-3	-1	-1	3	1	0	2
-1	-1	-1	0	-8	-1	0	9
-1	1	-1	0	0	1	-5	-2
-1	-1	0	0	-3	-2	-3	-2
-1	-1	-1	0	-3	-2	-2	2
-3	-1	-1	-1	2	1	2	1
0	-3	0	-3	0	-3	-7	-6
0	2	-1	-2	2	0	3	-4
-1	1	-1	0	2	1	1	0
-2	-2	-1	-2	0	0	-6	-5
-1	-2	-1	-1	1	-1	2	6
0	-1	0	-2	0	1	-1	2
-2	-2	-1	0	1	1	-6	-7
-1	-2	0	0	2	1	5	-2
0	-1	-1	-1	-1	0	-4	-2
0	2	-1	-1	0	-1	6	-13
0	-2	-2	-1	0	-1	-1	18
-2	-1	0	-1	0	-1	-3	-8
-2	-2	-1	-1	1	0	-6	-10
0	-2	-1	-2	-1	-1	-1	0
-1	-2	-1	0	-1	-4	-4	0
1	6	2	2	1	1	-2	-2
-1	-3	-1	-2	-2	0	0	6
-3	-1	-2	-1	1	2	3	4
3	3	3	1	1	-2	1	5
0	-7	-3	-3	-4	-1	0	4
-1	3	3	3	4	2	-5	4
-2	9	0	-2	-5	-4	-3	-3
4	4	-2	-3	-2	-4	-1	4
3	8	3	0	3	1	0	14
-9	4	-2	-2	2	-1	4	-11
8	11	3	2	3	0	3	8
17	17	5	4	7	1	17	28
1	-1	0	1	-4	-1	-6	9
0	-11	-2	2	-1	2	-3	-5
1	-4	0	-3	3	0	-1	-7
2	6	2	-2	0	1	6	20
5	-13	-5	-2	-4	-2	-5	2
-3	8	-2	-2	-2	-1	0	-5
-6	4	-2	-2	-8	-3	-11	-10
7	18	5	3	2	2	-4	-1
-10	-10	-6	-3	-7	-3	-7	-11
1	5	2	3	-2	1	2	11
2	17	4	-2	-5	0	-2	-2
-19	-21	-9	-6	-6	-3	-10	-15
9	-5	-1	2	-3	-3	-3	14
8	0	-2	-3	-5	1	5	21
-7	2	2	2	1	-2	-9	-9
-5	16	5	1	-1	0	-1	8
0	-46	-16	-11	-21	-4	-6	-7
-4	-25	-5	-6	3	-2	10	-7
-1	26	8	3	2	1	-1	5
9	26	5	4	0	0	0	11
-2	-36	-7	-5	-2	-2	-7	-11
2	16	7	5	9	0	3	2
-28	-12	-9	-8	-11	-3	-3	-10
-3	-12	-10	-3	-8	-3	-7	-10
12	4	10	6	9	1	1	5
44	-5	6	4	9	1	2	2
-20	-13	-5	-5	-8	-5	-7	-3
2	5	-1	1	-3	-2	-1	2
3	-6	-3	-3	-3	1	2	9
-10	-9	-4	1	3	-3	-6	-18
17	8	5	3	2	1	-3	-2
7	-8	-1	-1	3	0	-4	-11
-2	2	0	0	-3	0	-6	-10
-7	-8	-3	-3	-1	0	-2	0
-4	4	4	3	3	-1	-2	-5
-4	-2	0	0	-4	-4	-4	0
4	8	2	0	-3	1	3	7
13	26	5	0	-1	-1	-1	2
4	4	2	0	-3	0	0	3
-7	-17	-4	-2	-2	0	-2	-5
-25	-24	-10	-7	-7	-1	-9	-7
6	18	5	4	0	1	-5	2
3	-2	-1	-2	-3	-2	-2	3
-5	8	-1	2	-3	-1	-3	3
-4	0	-3	-4	-5	-1	-5	0
11	-11	1	2	3	-1	-3	4
12	-3	1	0	0	-1	2	0
-5	2	0	-2	2	-3	0	0
-7	3	1	2	2	0	0	13
0	10	0	-1	-1	-2	-6	-4
4	0	0	0	-3	-1	-6	-6
5	0	4	3	-2	-1	-7	0
-1	-8	-4	-4	-5	0	-8	1
-9	0	0	2	0	-2	-3	-1
6	-7	-3	-2	1	-2	-1	4
4	8	2	0	0	-1	0	1
5	4	-1	-1	-5	-1	-2	5
5	6	4	3	2	2	2	1
0	-6	-2	1	2	0	-4	-4
-4	-17	-3	-2	0	-2	2	-6
2	-8	-3	-3	1	0	3	4
-9	-10	-5	-5	-6	-2	-9	-10
5	-7	-1	-2	3	2	-2	-2
-7	-4	-1	-2	-2	1	-4	1
-9	-9	-6	-3	-4	-1	-7	-4
1	0	0	-1	-7	0	1	2
-1	2	1	-1	0	-2	-5	6
-1	6	1	-1	1	-2	0	-5
-1	-18	-9	-3	-5	-2	-2	2
-7	-3	-4	-1	0	-1	3	3
3	2	2	2	4	0	3	1
-4	-6	-2	-2	-7	-2	0	1
3	-6	-1	-1	0	-1	-4	-2
2	0	0	-1	0	0	-1	-4
-6	4	-2	-2	-4	-2	-2	2
11	4	1	1	8	2	9	9
-10	-4	-5	-4	-5	-3	-5	-7
-2	4	2	2	-3	-1	-4	0
0	3	1	1	-2	-1	-4	0
6	0	-3	-2	1	0	4	4
0	-7	-3	1	1	0	1	-2
0	0	1	0	-5	0	-6	2
-2	15	3	4	4	1	0	-6
3	-6	0	-2	0	-2	-1	-1
2	0	-1	-1	-2	3	-2	3
11	-12	-3	-2	-2	-5	-6	-13
-6	1	0	-2	-4	-1	0	-1
8	8	3	3	2	1	-2	8
-5	2	-2	-2	-1	0	1	8
-5	8	3	-1	1	-1	-2	-5
10	9	3	3	2	0	-2	2
-10	-9	-5	-5	-7	-2	-3	-4
0	2	0	1	1	-2	3	-3
-4	3	1	-1	1	0	0	3
23	5	1	2	0	1	0	8
17	28	11	6	0	3	4	6
0	-25	-5	-2	-2	-1	-9	0
1	-8	-4	-6	-11	-2	-7	7
11	2	5	4	8	0	4	-1
21	-2	-2	-3	2	0	13	5
-22	-10	-6	-6	-8	-2	-8	-10
-2	11	1	-1	-2	-1	-5	-5
2	4	2	3	1	-2	-3	3
-1	-10	-3	-4	-6	0	-2	-3
6	2	3	1	-2	1	2	3
-16	4	-2	-1	-5	-2	-4	-2
-2	5	3	2	-2	-1	-3	-1
-11	-1	-2	-1	-2	0	1	-4
12	32	9	4	0	2	7	6
-10	-5	-5	-4	-2	-2	5	5
2	2	1	-1	-2	0	-4	5
-17	-32	-11	-5	-8	-1	-7	-8
4	5	2	1	1	1	-2	-4
-2	8	1	-2	2	-1	3	-1
11	16	3	2	9	1	0	9
-8	2	-3	-2	-7	-2	2	-2
-3	4	1	0	-4	-3	-2	-2
18	28	5	3	1	2	3	8
-11	-18	-5	-3	-6	-1	-10	-11
-18	-31	-12	-9	-6	-1	-8	-10
-6	15	4	5	4	2	2	6
-9	-14	-5	-3	-4	-3	-5	0
5	14	0	-3	-4	-2	0	4
9	47	10	6	2	2	4	14
1	14	-1	-2	-1	1	-3	-5
10	-15	-4	-6	-3	1	-1	0
19	52	14	9	4	0	-1	6
-11	-9	-5	1	0	-2	-7	-4
-7	-2	2	4	-3	-4	-9	-8
2	-29	-5	-1	9	-1	7	-3
-5	0	-2	-8	1	1	8	-1
-12	-9	-8	-4	-8	-1	-12	-14
7	0	4	2	-2	0	5	7
17	8	5	3	5	0	2	11
-16	-19	-9	-2	-19	-4	1	-1
7	0	0	-2	-3	-1	-3	2
25	-6	0	0	2	0	3	8
4	2	1	1	12	0	9	7
7	5	4	-1	3	0	0	2
0	10	0	-3	1	0	1	-4
-17	-4	-4	-2	-8	3	-7	-8
-16	-4	1	1	1	-4	0	-6
-11	-6	-3	-1	-6	0	-4	-6
0	-8	-3	-3	-3	0	-1	-2
8	5	4	1	3	-1	-4	3
-12	-1	-2	-2	-8	-1	-1	-4
-2	-4	1	2	0	0	0	-3
-4	-3	-4	-3	-1	-3	-1	-3
-18	-2	-5	-5	-3	-1	-1	-9
-4	2	1	1	5	-1	8	1
-5	-8	-4	-4	1	0	2	-1
1	-6	-3	-1	1	0	-2	-5
2	5	2	0	0	0	-1	0
-12	-6	-4	-2	0	-1	1	-3
6	-6	-3	-2	-5	-6	-4	-2
-11	-2	-3	-3	-1	-1	-1	-7
5	10	2	1	-4	-1	0	3
0	-3	-1	-1	-2	1	0	0
1	-10	-5	-1	-12	-1	-2	-1
4	5	2	1	3	-1	-6	-3
-4	-1	-2	1	-1	0	1	1
-11	-3	-4	-1	-5	-1	-5	-7
3	3	0	1	2	3	1	1
-5	3	0	1	4	-1	0	-2
-7	0	-3	-3	-1	-2	-1	-5
-8	-9	-3	-2	-2	-1	-1	-1
-2	0	0	1	-6	-1	-4	1
-5	-7	-1	0	-2	-1	-2	2
-14	-9	-6	-4	-3	-1	-9	-6
4	1	2	0	-1	0	0	6
1	2	0	1	1	-1	0	-4
7	10	0	-2	1	-1	-2	-3
-17	-9	-3	1	-2	-1	-6	-10
1	-3	1	0	-1	-3	1	3
-16	-5	-5	-1	-6	-2	-2	-5
4	-6	-3	-5	-7	-1	-5	-1
-2	3	-1	-1	-8	-1	-10	-2
-8	0	-3	-4	-8	0	-5	-2
1	-4	-1	0	-1	0	-3	1
-3	-7	-4	-2	-7	-4	-9	-7
6	9	2	1	-2	-1	-1	3
-2	-11	-7	-6	-6	-3	-8	-8
-3	-1	0	1	-2	0	-3	-3
-3	-3	-2	-4	-6	-1	-1	2
-3	-3	-5	-5	-5	-1	-2	-2
9	-1	3	1	-6	-3	-9	5
-6	-3	1	1	-1	-2	-6	-2
-9	-11	-3	-1	-3	-1	-6	-6
5	3	2	1	0	-1	-1	-3
3	1	1	0	0	0	-1	0
14	-2	2	2	2	0	1	4
1	6	-1	0	-10	-1	-1	-2
-9	2	-3	-5	0	-1	-3	-1
-2	-1	-2	-1	-2	0	-3	-1
3	-2	-3	-3	-1	0	-4	4
-3	-5	-3	-2	-6	-3	-7	-9
-5	0	1	0	4	0	4	2
-14	-4	-4	-2	0	0	-1	0
5	1	2	2	2	1	1	1
-6	-4	-3	-1	-6	-1	-4	-5
-3	-6	-4	-4	3	-1	7	1
0	-7	-4	-1	-2	-1	-7	-3
7	-11	-5	-3	-5	1	-2	0
8	0	2	0	0	0	-3	3
-3	-2	0	-1	1	0	-5	-5
-11	1	1	-1	-3	-1	0	-2
5	-2	-2	-3	1	-2	-5	0
-14	0	-1	-2	-10	-1	-7	-7
2	-5	2	2	0	1	0	4
-4	-8	-3	-1	-6	-4	-5	0
11	7	2	2	-1	-2	-2	2
-14	-8	-4	-1	-4	-2	-9	-6
3	0	-2	-2	4	0	8	2
-7	-6	-4	-1	-6	0	-9	-7
-20	-12	-6	-4	-5	0	-7	-8
1	-4	-3	-2	3	0	8	3
-3	3	3	3	2	-2	-4	-3
9	6	1	-1	-3	0	-3	4
10	2	1	-1	-2	0	0	4
-2	-6	-1	-1	-2	-1	1	-2
-2	3	2	2	5	0	1	-6
-12	-9	-5	-5	-7	-3	-3	-1
7	15	8	3	-8	0	-2	1
-5	-3	-2	0	4	-2	-3	-2
4	3	-1	-2	-2	-4	-2	-2
-16	-14	-3	-1	-5	-1	-9	-11
2	5	-3	-2	-5	-1	-3	2
-8	-4	-2	-1	1	1	-3	-1
-19	5	-6	-4	-6	-3	-10	-13
-24	-29	-16	-13	-15	-2	-9	-14
-48	7	-6	-3	-7	1	-3	-15
-8	4	5	-2	-5	-1	-2	4
16	-19	2	-3	0	-1	2	7
30	11	14	8	10	6	1	17
-22	-1	-4	1	-8	-3	-6	-8
14	-2	2	0	-1	-2	-3	3
3	-19	-1	-2	-6	1	-1	1
17	11	2	0	1	-2	3	2
3	-7	-2	-3	-5	-1	-6	-3
10	-3	1	2	3	1	0	-1
-12	-5	-2	-3	2	-3	5	-9
-2	1	2	0	1	0	-3	-4
-7	-3	1	-1	-1	0	-6	-10
-3	-4	-4	-2	-1	0	-2	-4
-1	-4	-3	-1	-6	-2	-7	0
-3	-3	-2	-1	-5	-1	-9	-3
11	7	1	0	-1	2	-2	1
8	10	3	0	1	2	1	11
-6	14	3	-2	-3	0	0	4
-9	0	-4	-3	-4	-1	0	1
4	-10	-3	-2	-5	-3	-8	-11
-11	-6	-1	1	1	-3	-3	-7
-5	-10	-5	-3	-3	-1	1	6
-2	3	1	0	-3	0	-2	6
2	1	-1	-1	-3	0	-7	-7
0	5	0	2	-1	0	-1	-2
-3	-1	-1	-3	0	-2	0	-1
-1	1	1	1	0	-2	1	1
-5	-5	-1	0	-2	-1	1	-1
-3	-1	-1	0	7	1	9	0
-2	0	0	0	-12	-1	3	10
-11	-3	-3	-2	-2	0	-4	-3
9	4	-1	1	2	0	-3	-1
-6	-7	-2	0	-4	0	0	-3
7	-1	1	-1	0	-1	-3	1
-2	-1	-1	0	2	-2	-2	-9
4	3	-2	-1	-2	0	3	1
-1	4	1	-1	-4	-2	-1	1
-4	-10	-3	-1	0	-2	-3	0
-5	-7	-1	0	-1	0	0	-3
-8	-7	-3	-1	-4	-2	-2	-8
3	1	-1	-2	3	2	1	-2
-1	3	1	-1	-4	-2	-4	1
-6	2	0	-1	1	-2	4	-2
5	8	1	1	7	0	5	-2
2	-1	-2	-1	-4	0	-4	2
1	5	-1	2	-2	1	0	1
-7	-6	-1	-1	-2	-1	-3	-1
4	-1	1	-1	-1	1	-3	1
0	4	0	-2	-5	-2	-1	0
-7	2	0	0	2	-2	-1	-3
-3	0	-1	1	-1	-1	-3	-1
5	5	2	-1	0	1	0	-2
-4	1	-3	-2	-5	2	-5	-3
7	2	2	2	3	-2	1	3
6	2	1	0	0	0	0	7
-6	0	-3	0	-3	0	-5	-4
-1	-5	-1	0	2	-1	-2	-7
6	2	0	-1	0	1	0	0
-2	-4	-1	-2	-1	-1	0	0
-1	-5	-2	-1	-3	0	3	3
2	1	0	-1	5	-2	-3	-1
-1	9	3	1	-1	-2	-3	-2
-4	-5	0	-2	-3	-1	-3	-4
1	-2	1	1	1	-1	-6	-7
0	-3	-3	-1	1	-2	-1	-2
3	-1	0	0	4	0	2	3
0	0	0	-2	-1	-2	1	-1
-4	-7	-2	-2	0	-3	-2	-3
0	-5	-2	-1	-1	-3	2	4
-2	-3	-2	-1	-1	4	-4	0
-1	-1	-1	-1	-6	-3	-4	-7
-2	-4	-2	2	0	-1	1	0
6	2	1	-1	-1	0	1	3
5	5	1	2	2	-3	4	2
1	0	0	0	-1	0	-1	1
-4	1	-2	-2	2	0	1	-2
-11	-12	-3	-4	-5	-3	-5	-5
-2	0	0	0	0	1	5	2
6	-1	-1	0	-12	0	-2	0
-6	-5	0	-1	-2	-1	-3	-5
-1	-4	-1	0	-1	2	-3	0
-4	-1	1	1	1	0	-2	-5
7	2	1	0	3	0	-4	-3
-1	-1	-2	-1	4	3	1	-1
-1	2	0	1	-1	-4	1	-1
0	4	0	-1	0	0	2	0
4	-8	-3	-4	9	2	2	-1
-5	-3	-4	-3	-7	-1	0	-1
6	0	1	-1	-2	1	-4	1
3	4	0	-1	-4	-2	1	3
1	-4	-1	1	0	-1	-4	-5
2	0	0	-1	0	-1	-1	2
1	8	0	0	5	-2	3	3
-5	-4	-2	-1	-4	0	-2	-7
2	4	-1	-1	-3	0	-1	-2
-1	-8	-3	-2	-2	-1	-4	-3
6	-2	0	2	1	2	-1	0
-9	-2	0	0	0	-2	-2	-2
-1	-1	-2	-1	2	1	2	-3
7	-4	-1	0	4	-1	4	4
3	2	1	1	-2	-1	-1	0
-1	-1	-3	-1	0	1	3	4
0	-8	-2	-3	-3	-1	-4	-4
-2	-3	-1	-1	1	-1	1	1
1	2	-2	-3	-5	-2	-3	-1
1	0	-2	-3	-6	0	-3	1
-6	-2	-1	0	-2	-1	-3	-6
1	-7	-3	-2	-2	-2	-1	3
-5	-6	-2	-2	2	-1	6	-4
9	-2	1	1	13	0	6	2
-4	-5	-2	-3	-8	-3	-6	-3
-2	2	-1	-2	4	-2	4	-2
0	7	1	0	6	0	7	-2
-2	-1	-1	-1	-1	-1	-4	-3
2	-6	-1	0	-4	0	-5	0
-6	-6	-1	-2	-3	-1	-1	-3
1	4	0	-1	3	0	-2	0
-2	1	1	1	-1	-1	0	-2
-1	3	1	-1	-2	0	2	5
0	3	0	1	0	-1	-2	-1
-2	-3	-2	-2	-9	-2	-1	-3
8	11	2	0	0	0	0	1
-12	-5	-4	-2	0	1	2	-2
-2	0	-2	-1	1	-3	-7	-5
-1	-5	-1	-2	0	1	4	-1
-4	4	-1	-1	0	0	0	0
-5	-2	-2	0	-1	-3	-4	-5
-1	-2	-3	-1	-3	-2	-4	-1
-5	-4	-1	-1	-14	0	-4	-2
0	-2	-1	0	-3	-1	-5	-3
5	-4	-1	0	0	0	-7	0
-8	2	-1	0	-2	-1	-1	3
6	3	1	0	-1	-1	1	3
-1	-4	-2	-1	-3	-2	-1	0
4	-5	-2	0	-1	0	-2	-2
-6	3	-4	-3	-5	-3	-4	-4
-2	2	0	-1	-1	-2	-3	-1
5	-3	1	2	-1	0	-1	0
-2	1	0	1	0	2	-2	-4
2	-5	0	0	2	-2	-1	-2
-13	-11	-6	-4	-3	-1	-3	-1
-17	-10	-4	-5	-6	-1	-3	-3
3	5	0	0	5	0	-3	1
2	1	-4	1	1	-2	-3	1
26	14	9	4	6	1	-4	1
6	0	-1	-2	-2	1	-3	4
7	-21	-5	-3	-7	-1	-7	-5
-14	-1	-1	-1	-4	-1	-6	-6
-3	-9	-4	-5	-6	-3	-5	3
-7	-1	-2	-3	-5	-1	-1	3
26	21	13	12	13	4	7	10
15	-2	-2	-2	1	-4	0	9
5	-28	-7	-1	1	-2	2	8
11	14	3	2	-4	1	-3	4
15	4	1	5	-2	1	-2	8
-21	-3	-2	0	-3	1	-2	-7
-14	-15	-8	-3	-7	-4	-4	0
-11	-16	-6	-3	-21	-3	-7	-5
19	-3	2	2	5	0	2	5
-11	7	-4	-2	1	1	2	5
-9	-13	-6	-5	3	0	7	-5
-15	1	-1	1	-7	-2	-8	-1
-18	-17	-9	-6	-8	-3	-12	-14
14	-7	0	2	8	0	8	0
22	16	4	4	5	2	2	0
-10	10	0	-1	0	-2	3	-2
10	11	3	3	5	0	5	6
16	16	3	0	5	0	8	6
-7	-13	-5	0	-3	-3	-4	-2
-12	-7	-6	-3	-7	0	-7	-2
7	10	3	2	1	2	4	7
2	6	1	-2	3	-1	1	2
1	-3	-3	-1	5	0	10	5
10	17	6	5	6	0	6	4
5	-7	-2	-2	5	-2	5	2
-13	-8	-5	-3	2	-1	1	-4
-1	7	2	4	-14	-1	-7	-7
7	11	3	2	7	0	1	1
-14	-6	-4	-4	-3	-1	-3	1
-2	-5	-1	1	0	-1	-3	4
-9	-13	-7	-4	-8	-3	-10	-9
1	0	0	1	1	-1	-1	-1
1	-4	-1	0	-2	-1	3	2
5	-6	1	1	2	-2	0	2
-9	-2	-1	-2	-4	-1	-4	-9
5	0	-2	0	-7	-1	-3	-4
0	-18	-4	-4	-10	-1	-5	0
-8	-4	-4	-4	0	1	0	-2
-3	-6	-2	-1	-3	-1	-2	0
-5	9	4	1	-2	0	-1	-2
10	4	4	3	2	1	1	1
-4	-1	-1	-1	-1	0	-1	-3
8	-2	0	1	-2	-1	-1	3
10	7	2	0	-2	-2	-3	1
-6	-1	-2	-1	0	0	-7	-6
-11	-4	-4	0	-4	-3	-8	-7
-7	-4	-3	-2	-4	-1	3	3
3	-4	-1	-2	1	0	-3	-6
2	9	1	0	-2	0	-2	-3
4	2	-1	0	1	2	3	5
-2	-6	-5	-2	-5	-2	-7	-11
11	11	3	1	1	0	5	6
-12	4	1	0	1	1	-2	-2
10	11	3	3	0	-2	0	2
6	-2	1	1	-1	1	-1	1
12	11	3	4	4	4	0	-1
-10	-8	-3	-2	-4	0	-6	-4
2	3	-1	0	-1	-1	-2	-1
-14	-18	-8	-6	-6	-3	-7	-9
0	1	-1	-3	2	-2	7	-5
1	-3	1	-1	-6	-1	-2	-4
-6	-1	-1	-1	0	-2	-4	-2
1	8	0	-1	1	-1	0	0
-9	-11	-4	-3	-4	-2	-2	0
-1	-7	-3	-3	-2	-1	0	10
3	6	1	0	3	0	2	3
5	14	4	2	0	0	2	7
0	-9	-1	1	5	2	9	1
-6	-2	0	0	-5	0	-7	-2
0	-2	-2	-2	1	-1	0	-4
15	1	-1	-1	-1	-2	-1	3
2	1	0	0	0	-1	-3	-4
8	5	1	0	1	2	5	4
-8	-2	-3	-3	-4	1	-2	2
-8	-7	-3	-1	0	0	-1	-8
-5	-7	-1	1	4	-1	1	-5
-8	1	-3	-3	-4	-1	-4	-2
9	3	1	-1	1	0	-5	-3
-10	-5	0	0	0	-2	-3	-4
-4	0	1	-1	0	-1	1	-2
-5	0	-1	0	-13	-1	2	1
2	3	1	1	4	0	5	0
2	-1	-2	-2	-2	1	-2	-2
2	5	0	-1	-2	0	-2	4
-2	-6	0	0	-1	0	-3	-2
2	-8	-3	-2	-2	0	-3	-1
0	-3	0	-1	-2	-1	-7	-3
-5	1	0	1	0	-3	3	5
1	-8	-1	-1	-1	-3	-3	1
2	13	2	1	0	1	-2	-3
-5	-7	-2	-2	-1	0	-3	-9
8	3	-1	-1	-1	0	2	3
-6	-4	-3	-3	-2	0	1	-6
-1	-5	-3	0	2	-1	-6	-12
18	9	5	4	2	4	7	8
0	5	-1	-3	-1	1	12	20
-21	-5	-4	-6	-8	-3	0	-22
6	21	6	6	6	-1	3	5
7	5	3	1	2	5	16	39
-13	-9	-6	-7	-9	-2	-13	-29
-9	-15	-7	-7	-8	-3	12	15
-3	-10	0	6	7	-2	-8	-14
0	-5	-4	-3	-4	-1	0	10
-7	0	0	-2	-3	-1	-6	-7
4	-6	-3	0	-10	-4	-9	3
25	17	6	3	4	1	1	5
0	-3	-2	0	-7	-2	-2	-1
4	-7	-3	-2	3	-2	-3	-10
-14	-26	-9	-5	-6	-2	-2	-9
6	12	1	1	2	-2	-6	-19
12	8	4	0	1	-2	2	8
-4	-14	-3	0	-3	-3	0	-3
8	9	2	-1	2	-1	2	10
2	-5	-2	-1	-2	1	-2	2
-12	-17	-4	-1	9	1	13	11
3	6	2	0	-3	-2	-2	8
-16	-14	-4	0	-3	-2	-8	-2
3	2	0	0	-1	0	5	-1
-2	-5	-2	-1	-1	-1	-5	-11
-4	3	0	-1	-2	-1	-2	-8
-9	-6	-4	-5	3	0	-4	-22
3	-1	-1	2	-1	-1	7	11
4	7	2	0	6	2	10	15
-2	-3	-1	-1	0	0	-6	-7
-4	-1	-1	-2	-2	-1	-3	-3
0	-1	-2	0	3	3	5	14
3	-2	-2	-1	-3	-9	-10	-4
-3	-2	-2	-1	4	5	-7	-4
-3	-2	-2	-3	-12	7	-6	-19
-1	-1	0	0	4	15	-8	-18
-3	-2	1	1	5	5	4	7
3	1	0	1	4	-1	8	15
-1	-1	1	-1	6	8	6	22
-2	-2	-2	0	1	16	-1	0
0	3	2	-1	1	7	-4	-11
-4	-1	-1	0	-5	-15	-17	-19
0	-1	1	-2	-10	-21	-19	-10
-2	-3	-1	-1	-2	3	2	-7
-2	0	-2	0	-4	3	-6	-14
3	3	0	-2	-5	-4	14	31
1	-2	-2	-3	-8	12	18	13
-1	-2	-1	-1	6	2	-5	-1
3	2	1	-1	3	1	9	18
1	-1	-1	-1	-12	5	3	16
0	0	-1	1	3	4	3	18
-1	-2	-2	-1	-2	5	-6	2
-2	0	0	3	-4	-4	-13	-20
0	2	1	0	2	-5	-18	-12
0	-1	-1	-3	-2	-3	-3	4
-6	-3	-2	-4	-3	-3	-11	-35
2	-1	0	-2	-6	-8	2	5
-1	-1	0	1	-1	6	-2	0
-4	-5	-3	0	-2	-3	-8	-8
2	3	1	-2	2	-3	-10	0
-8	-3	-2	0	3	-4	-28	-43
-4	-1	0	-2	-4	-1	-7	-8
1	3	0	-1	-1	4	11	18
-1	-5	-3	-2	-4	0	-1	5
-3	0	0	1	-2	3	3	-8
-2	-2	-1	-1	-2	-3	-17	-17
-3	-5	-4	-3	-1	-2	-5	-17
-2	-6	-3	-2	0	-1	1	0
-4	-2	1	-1	-1	-2	-6	-2
-2	-1	0	-1	3	1	4	15
-3	-3	-1	1	-4	1	2	2
-2	-3	-3	-2	-5	1	-5	-5
-1	-3	-2	-1	-5	-3	-15	-17
-1	-4	-1	-1	-3	-4	-8	-12
-2	-2	-2	0	-5	-2	-5	2
-1	-5	-3	-3	1	-2	-2	14
-1	-4	-1	-1	1	0	-1	-8
-4	-4	-2	-1	1	2	-3	-19
0	0	-2	-3	-1	-1	-3	-6
0	-2	-1	-1	-2	-1	2	-7
0	-1	-2	-1	1	0	1	-3
-3	-6	-3	-3	-5	-2	0	-5
1	-2	-1	1	-1	2	0	6
8	18	4	3	2	0	-4	7
-6	-4	0	0	0	1	-10	-9
-6	-12	-4	-3	-6	-2	-9	-11
0	-3	0	-3	0	-1	1	4
11	21	5	4	4	3	2	5
-4	-5	1	0	-2	1	-1	-5
-3	0	-2	-1	0	0	4	1
-3	-6	-4	-2	0	-1	3	1
-4	-4	-4	-3	-2	-2	-2	-5
4	2	0	0	-1	-1	-3	1
1	5	0	-1	-4	0	-2	-1
3	4	1	0	1	0	-3	2
-3	-1	-2	0	-5	-1	-5	-1
-3	-5	-2	0	-7	0	-4	-3
2	6	1	2	2	-2	-1	0
1	-2	1	2	2	1	1	3
1	0	0	0	4	-2	2	3
0	0	0	1	0	1	-2	2
-2	0	-2	2	-2	0	-1	-6
0	-1	-1	-1	-3	-1	0	-1
0	-2	-1	-1	-2	-2	-1	1
1	-1	-1	0	-2	0	0	2
1	0	1	-1	1	4	11	25
1	0	0	1	0	0	-5	5
1	0	-1	-2	-4	-1	-4	-4
0	-3	-1	-2	-7	-5	-4	3
-1	-1	0	-1	0	0	-3	-8
-1	-1	-3	-4	-7	-1	-4	0
0	-1	-2	-1	0	-2	-3	5
1	0	1	-1	-1	0	1	11
1	0	2	1	1	2	1	-3
0	0	-1	-1	2	0	-3	-3
0	0	0	1	-1	2	-2	4
-2	-1	-1	0	-4	-2	-4	-3
-1	-2	0	-1	2	-2	-2	-4
-2	0	1	1	3	2	-1	-3
-1	-1	-1	-2	-5	-1	-4	2
-1	-2	-2	0	-1	1	-2	-1
-2	0	-1	-1	1	-1	2	0
-1	-1	1	-1	2	0	3	-1
0	0	-1	-1	-1	-2	-4	-2
-1	-1	-1	0	0	-2	2	-2
0	0	1	-1	-6	-3	-2	4
0	-2	-3	-2	-5	0	-11	-2
1	1	0	-3	3	1	9	8
-2	-3	-2	1	-6	-2	-8	-2
-1	0	0	-1	-2	-1	-1	-3
3	2	-2	-1	2	4	4	7
-1	-2	-2	0	-5	-1	-8	-5
1	1	-1	-2	4	-1	4	-1
0	-2	0	-1	5	-1	10	3
-1	-2	0	0	-2	-1	0	-2
-1	-1	0	-2	-3	0	-4	-2
-1	-8	-3	-1	0	0	-1	-3
-3	-6	-3	-2	-1	-1	0	-3
2	3	0	0	4	0	3	4
0	1	0	0	-3	-2	-5	-2
-2	0	0	-1	0	-1	3	1
0	-1	0	0	0	-2	0	-2
1	2	1	1	1	0	0	0
0	-6	-3	-1	1	0	0	-2
-1	-1	-4	-2	-2	-1	1	1
-3	-6	-3	-2	-6	-2	-7	-4
1	-1	0	0	-2	-2	-5	0
-2	-2	-1	-2	-4	-2	-2	1
-2	0	-1	-1	0	2	-3	-3
6	2	0	0	-1	2	-3	-2
-7	-5	0	1	3	2	6	-4
-1	0	-2	-1	-2	-3	-1	-2
1	1	-1	-1	-3	4	4	5
-4	-3	1	0	-3	-3	-7	-3
0	-1	-1	-2	1	-2	-2	2
2	0	0	1	-1	-3	-1	3
-2	-2	0	0	-3	-3	-7	-4
1	-2	0	-2	-5	1	-3	0
1	-2	-1	2	4	1	-6	-12
-5	-6	-2	-1	-4	-2	-2	1
-2	-3	-2	-1	0	2	1	4
-1	-1	-1	0	1	-1	0	-2
-3	-3	-1	-1	-1	0	3	1
0	-2	-1	0	0	-2	-2	-3
-2	1	-2	-1	-3	-4	-4	-1
0	-5	0	-1	-9	-1	-3	1
-1	-2	-1	-1	-3	-1	0	1
-2	-5	-2	0	-1	1	-1	-3
2	-3	-1	0	0	0	-2	1
-1	0	1	-2	2	0	5	4
0	1	0	0	1	0	-1	1
1	-2	-1	-1	0	-1	4	1
-1	-2	-1	0	5	0	11	-5
-1	2	-1	-2	-1	-1	-7	-10
-2	-6	-1	-2	-4	-4	-8	-5
-5	-5	-1	1	0	5	3	7
-2	-1	-2	-1	-5	-4	-14	-13
0	2	0	-1	-3	-4	-2	-2
1	1	-1	-1	2	-2	-4	1
6	3	3	1	2	3	-1	-4
-2	-2	-1	-2	0	-2	-11	-4
-1	-2	1	0	0	0	0	2
-1	0	0	0	-2	0	-1	-1
-1	-1	0	-1	-1	0	-2	1
-1	-3	-3	0	-12	1	-1	1
-1	-3	0	-1	1	-2	-2	-1
-2	-2	0	-1	-2	-4	-3	0
-1	0	-1	-1	-2	-2	-4	0
2	0	0	0	0	-2	-4	-2
-1	-2	-4	0	-1	1	-4	1
-1	-1	0	0	1	0	3	2
1	-1	1	0	4	2	3	0
-4	-2	0	-1	0	-3	-2	-4
1	-1	-1	-2	-1	1	-1	-4
-1	-1	-1	0	1	-3	1	2
-3	-4	-3	-1	0	-2	-1	2
-2	0	1	0	4	-1	-3	-3
-5	-3	-1	-2	-3	-3	4	7
-1	4	3	5	4	-1	6	6
-3	-4	0	1	2	1	-10	-6
4	3	118	3	8	-1	-1	-3
-5	-4	-26	0	-8	-1	-9	-8
0	-2	-31	-3	-11	-3	-3	21
0	0	-16	0	-5	-3	4	8
-3	1	-5	0	-1	3	0	-21
-4	-7	-1	-3	-5	-7	-17	-4
4	2	-1	1	0	2	7	5
-7	-3	0	0	-5	0	-1	-2
-2	-1	-1	-1	-2	-3	-1	0
0	1	0	-2	-6	-6	-2	2
1	2	0	1	-4	-1	-9	-6
-1	0	-2	-1	-7	-5	-8	-4
2	3	0	0	-2	-2	-2	-2
0	1	1	1	7	-1	9	0
2	5	1	1	-6	-2	-12	-4
-7	-8	-1	-1	-4	-1	-6	-7
-2	-2	-3	0	-5	-1	0	3
-2	-2	-1	-1	-1	0	2	-1
-3	-5	-1	-3	1	-2	3	-1
0	-1	-1	-3	0	2	2	-3
-2	2	-3	-3	-2	1	1	-1
-4	-6	0	-2	0	-1	-1	0
-1	1	0	0	2	0	4	0
-1	0	0	0	1	-2	0	-3
-3	-3	-3	-2	0	2	3	2
1	2	-1	-1	-2	-2	2	5
0	0	-3	-2	-5	-1	-5	1
0	-3	0	0	-5	0	-5	-2
-1	0	-1	-2	0	0	6	6
-4	-1	-1	-1	-3	-1	-9	-1
-2	-6	-1	-1	-2	0	-1	8
-1	0	-1	0	-4	-2	-4	-4
-1	-2	-1	-2	-3	-1	-11	-2
-2	-2	0	1	-1	0	-1	-2
-1	-5	-3	-2	-2	-2	-5	2
3	2	0	1	2	1	8	5
-1	-4	-1	-1	5	-1	9	1
3	1	1	-1	-4	-2	-4	-2
-5	-5	-2	-2	-5	-2	-5	-2
0	1	-1	1	-1	0	-2	-2
0	1	-1	-1	-3	-3	-2	2
-3	-5	-3	-2	-4	-2	-4	-4
0	0	-3	-2	-3	0	3	0
-2	-1	0	-1	-5	-2	-8	-4
2	1	-2	0	0	0	-2	-2
-3	0	1	1	2	1	-1	-2
-1	-4	-1	0	-3	-1	-1	-1
-1	0	0	1	-1	-2	2	3
-2	1	0	-1	2	-2	2	3
0	-1	-1	-1	-4	-1	-2	-2
-2	-8	-1	0	1	2	2	0
-1	-1	-1	-1	0	-1	-1	0
1	3	1	0	-1	0	0	1
-1	1	2	0	1	-1	3	-1
6	8	2	1	0	-2	3	5
-4	-3	-1	-1	0	-1	-7	-8
-5	-1	-1	-1	0	0	-4	-3
1	2	0	-2	-3	-2	-3	4
1	7	3	2	2	1	-1	-2
0	-7	-4	-2	-9	-1	-2	-3
3	0	0	-1	1	-2	3	1
-8	-6	-3	-5	-2	-2	-2	-5
-3	-6	-3	-2	6	-2	6	-6
-4	-6	-3	-3	-2	0	1	-2
4	5	2	1	0	-1	-2	9
0	-3	-1	0	-4	-2	-4	-1
-3	-1	-1	-2	-4	1	-6	1
0	-3	-1	0	-2	-1	-3	-1
0	5	1	0	1	-2	3	1
3	6	1	0	1	2	0	-2
-2	-3	-1	-1	0	-1	1	2
-3	-4	-3	-1	-1	-2	-2	-3
-2	-5	-2	-1	-3	0	-1	2
-2	-1	-1	-1	2	-1	3	-2
0	2	-2	-1	-2	1	-3	-4
0	0	-2	0	1	-1	0	4
3	3	-1	-1	3	-3	6	0
2	2	2	1	-1	1	-1	2
3	5	3	1	-2	-2	0	6
-2	0	-2	-1	0	0	-4	-2
-3	-4	-2	-1	-3	-1	-2	-5
-1	-2	-1	0	-4	1	-4	0
4	9	3	1	2	2	3	1
-2	-3	-1	-1	-3	-2	-1	3
1	0	0	-2	-2	-2	-2	-1
1	2	0	1	0	0	-3	1
-2	-1	-1	-2	-3	0	0	2
-1	-3	0	1	-1	0	0	-5
5	1	-1	0	1	-2	-2	1
1	1	0	-1	-3	-1	-5	1
-3	-4	0	-2	-2	0	-6	-5
4	4	0	-1	-8	-2	-10	-1
2	3	-1	0	-3	0	-2	2
0	4	2	1	3	-1	1	-3
4	5	-1	0	-1	1	-6	2
-5	-4	-2	-1	0	1	1	-1
-3	-4	-1	-3	0	0	2	-2
0	0	-2	0	0	-1	-1	1
-2	-2	-1	0	-2	-1	-4	-1
2	4	-1	0	0	0	-2	3
-3	-4	-2	-2	-1	0	-1	0
4	3	0	2	0	1	-6	3
2	1	-2	0	-3	-2	-1	0
0	1	-1	0	-5	0	-2	2
-2	-1	-1	-3	-1	1	1	-2
-3	-6	-1	-2	5	-1	10	-3
0	-3	0	-1	4	-2	3	-5
0	1	-1	-2	1	-1	-3	4
-2	0	-2	-1	-2	0	-3	-1
1	1	-1	0	-1	2	-7	1
1	1	0	0	2	1	-2	-6
-2	-4	-1	-1	0	0	-2	0
1	-2	-2	1	-3	-1	-3	2
0	-1	-1	-1	0	-1	-1	1
0	0	0	-1	5	-1	7	-2
-1	3	1	0	4	1	5	0
-2	-4	-1	0	-4	0	-6	-2
0	3	0	0	5	2	9	-1
-1	-3	-1	-1	-3	-3	-3	-2
-1	-2	-1	-1	0	-2	0	-2
0	1	-3	-1	-3	-1	-5	2
-5	-7	-3	-1	-2	1	-2	-5
1	-1	-2	1	1	0	-1	-1
-2	0	0	-2	-1	-1	-1	-2
0	-2	-2	0	0	-1	0	-1
3	0	0	1	2	-1	1	-1
5	7	2	1	2	0	2	10
-1	0	-1	0	0	0	3	-2
-2	-3	-3	-3	-2	-1	-2	-1
4	0	0	2	-2	-2	-2	6
-3	-5	-3	-1	2	-1	2	-5
-1	-1	0	-1	2	1	1	-2
-1	-1	-2	-2	1	0	1	-5
-1	3	1	-1	0	-1	0	-2
-1	-4	1	-1	-2	0	-4	0
3	-3	-3	0	0	-3	4	3
-1	-2	-1	-2	-3	-1	0	0
-3	0	-1	-1	1	1	3	-1
0	1	-1	-1	-13	-2	-3	1
-2	-3	0	-2	3	1	0	-2
-2	-3	-2	-1	2	-1	-2	-4
1	1	0	0	0	-2	-2	-3
-1	-4	-2	0	-3	-1	-1	-1
-1	2	0	-1	-1	0	-4	-5
1	-2	-2	-3	-2	-1	-1	-1
0	-3	0	-1	0	-2	-1	1
-3	-7	-5	-2	-3	-1	0	-3
0	0	-1	0	0	0	-3	-1
-2	1	0	0	-1	0	-2	-2
0	5	0	1	3	1	-1	1
2	3	-1	-1	-2	0	-5	-4
-3	0	-2	-1	-1	-2	0	-5
0	0	-1	-2	-1	0	2	0
-1	-4	-2	-2	-1	-2	-4	-1
-1	-3	-2	-2	-3	0	0	-1
-1	-2	0	0	1	0	-1	1
1	3	1	0	-3	-1	-3	0
0	4	1	0	-1	0	-1	-1
0	-3	-2	-3	-4	-2	-5	-5
-2	0	-1	0	-3	0	-3	-5
-3	-4	-3	-2	0	-1	0	0
1	-1	-1	-1	-3	0	-8	0
2	7	3	1	4	0	2	-1
-1	-2	-1	-1	-3	1	-7	-2
-1	-3	0	-2	-4	-1	-1	0
-2	-7	-5	-1	-1	-2	-2	1
4	8	2	1	-1	0	1	-3
-3	0	-1	0	-3	0	-5	-3
-2	-6	-3	-1	4	-2	7	-1
-1	-1	0	0	-4	-1	-5	-2
-2	-1	1	-1	-2	-1	-2	2
1	-4	-2	0	-4	-1	-6	-1
1	-4	0	-1	-1	-3	-6	0
1	4	1	1	3	-1	5	-2
0	-2	0	0	2	0	1	-3
-2	0	-1	0	-4	0	-4	-1
-1	2	0	-2	-3	-1	-6	-2
-2	-5	-2	-2	-3	-1	-1	-2
2	1	2	1	-4	0	-1	6
-1	2	-1	0	-1	0	-7	-1
0	-6	-3	0	-2	-1	-2	1
-3	-5	-2	-2	-2	-2	-3	-4
1	-2	-1	0	0	-2	1	0
1	7	0	-1	0	-3	-1	-3
-3	-3	-1	1	-2	-2	-6	1
0	-3	-2	-2	-3	-1	-1	3
0	-1	-1	0	-4	-1	-1	2
-2	2	1	-1	0	1	-5	1
-3	-6	-4	-2	-4	-1	-4	-4
-2	-2	0	0	4	1	8	-2
0	3	1	-1	0	0	-6	1
-2	-4	-2	-2	-4	-1	-11	-2
-1	-4	-3	-3	-1	-1	-2	-2
-1	-2	-3	0	-1	-2	-3	-1
-3	-6	-4	-2	-5	-1	-3	0
1	-1	-2	-1	-2	-2	-3	0
0	-1	-3	-1	0	0	-2	2
1	0	-1	-1	-3	-2	-1	0
-2	-5	-3	-3	-5	1	-8	1
0	-2	-1	-1	-6	0	-2	1
1	0	0	-1	-2	-3	-5	-1
-3	-1	-1	-1	0	0	-6	-2
-1	-1	-2	-1	-1	1	-4	0
3	6	0	2	2	0	4	1
-5	-1	-2	-1	1	-1	4	-2
-1	-5	0	-1	-3	0	-6	-2
-1	-2	-1	-2	-2	-1	-1	-1
1	-3	0	0	-4	-2	-4	0
-1	0	-2	-2	0	-2	-3	1
-3	-3	0	-1	0	0	3	-2
0	-3	-3	0	-3	-1	0	4
-1	-2	-1	-1	4	-1	7	-2
-1	1	-1	-1	-3	1	-4	0
3	9	1	2	-1	-1	1	1
0	1	-2	0	-4	-4	-5	1
-2	-7	-2	-1	-3	-3	-1	-3
-2	-2	-1	-1	-4	-3	-5	0
0	-1	-1	0	-2	-3	-2	0
2	3	0	1	-3	-2	-5	-2
0	-1	-1	0	-2	0	0	-2
-2	-2	-2	-2	-5	-2	-3	-2
-2	-3	-1	0	-2	-1	-2	-3
-1	-2	-2	0	-2	0	0	0
-3	-2	-2	-1	-2	0	-2	-2
0	3	1	0	-3	-1	-3	-5
-1	-4	-2	-1	-4	-2	-3	0
0	5	0	1	-3	0	-4	-6
-4	-7	-3	-2	-1	1	-3	-6
2	1	0	-1	0	-1	1	12
-1	-2	-1	0	4	-1	-3	-3
-9	-8	-3	-3	1	0	-5	-3
-5	0	0	-2	2	0	0	-5
1	-4	-3	-2	-2	4	0	-2
2	10	1	2	0	1	-2	-1
10	16	4	3	6	2	2	13
-10	-3	0	0	1	2	4	-6
2	-3	0	-1	-1	-1	-3	0
12	5	-3	-2	-3	-2	5	15
1	5	0	-1	-3	-3	-5	0
-6	-18	-3	0	2	2	-3	-14
-6	5	0	-2	-5	0	-7	-14
-5	-3	-1	0	-2	-2	-3	8
-2	-8	-2	-2	-1	-1	-4	-5
0	1	1	1	0	-3	-4	-3
-2	-17	-3	1	1	-1	-2	-9
12	19	7	6	3	0	1	8
6	10	1	3	-2	1	-2	6
-8	-3	-4	-5	-4	1	-4	-4
14	-2	3	3	3	1	4	5
1	-5	-6	-1	-4	-2	-8	-13
7	10	4	2	-1	0	0	8
9	20	5	4	2	-2	-2	1
-10	-4	-2	-2	-5	-1	0	-3
2	-16	-7	-4	-6	0	-5	-3
1	0	-1	-4	3	-1	5	-4
14	0	3	2	7	3	5	11
5	26	7	1	0	0	1	2
2	6	4	2	6	0	5	1
-7	-2	-4	-3	-3	-3	0	2
-6	6	-1	-2	-5	-1	-5	-5
8	8	1	1	2	0	2	3
-19	-6	-7	-3	-6	-2	-4	-14
14	3	2	2	1	-1	-1	9
-7	-7	-4	-2	-8	-3	-9	-13
-2	4	-2	0	3	-1	2	-4
6	1	0	-1	-3	0	2	15
-10	-10	-4	-3	-6	0	-8	-15
-2	-4	-5	-2	-6	-1	-6	-12
11	-3	0	1	-9	0	-3	0
-5	-4	-3	-3	2	-1	-4	-7
-1	-4	-2	-1	2	-1	3	3
-2	-7	-1	-1	-1	-2	-2	-6
-5	-16	-5	-3	-1	-1	0	-4
15	11	4	1	2	2	-1	3
-10	-18	-8	-5	-4	-2	-1	-6
10	15	4	1	-1	1	-1	4
-1	5	-2	-1	1	0	-1	-3
8	15	7	4	1	2	-3	1
-13	2	-1	-2	-3	-2	2	0
2	4	2	2	0	0	0	11
2	-7	-1	-3	2	-3	3	-2
0	-7	-2	0	0	-2	0	0
3	0	0	1	-3	0	-4	1
2	4	1	1	-5	1	-3	1
7	4	4	2	2	-1	1	1
7	11	2	3	1	1	2	4
-11	-7	-3	-3	-2	0	-1	-4
-6	3	1	0	-3	-1	-2	0
-2	-3	-1	0	-2	-2	-1	0
-4	-5	-1	-2	-2	-2	-3	-2
-3	-1	-2	-1	3	-1	6	-1
12	3	0	-1	-1	2	0	4
0	6	0	-1	-1	-1	-4	0
0	-7	-1	1	-3	0	1	1
4	5	0	0	-15	-1	-9	-2
-4	-6	-2	-3	3	-1	4	-4
8	4	3	1	0	-2	-5	0
4	-1	-2	-2	2	0	4	2
-5	5	1	1	-2	0	-4	-5
-1	1	0	-1	-1	0	-2	1
-8	-5	-3	-1	-1	-1	-4	-5
1	5	3	0	-1	0	-1	4
1	-5	-1	-1	-1	-1	-3	-1
-1	-8	-3	-3	-4	-1	-3	-6
-5	-2	-2	-2	0	0	-2	-1
-2	-1	-2	0	1	0	3	-1
-2	-2	-1	0	-2	0	-3	-1
-1	1	-2	-2	-4	-2	-3	-2
-1	4	0	2	0	-1	0	3
-1	-4	-3	0	-1	0	-3	1
-2	-5	-1	-1	2	-1	5	-2
0	6	-1	-1	-2	-1	0	0
-9	-5	-4	-1	-1	-2	-3	-3
-1	-3	0	0	1	-2	-3	-2
8	5	2	0	-3	0	-4	0
3	-3	-2	-1	-2	-1	-4	-5
-2	-3	-3	-3	-4	-1	-3	0
1	9	3	1	0	2	-2	2
0	-1	1	0	0	0	-3	-2
-11	-10	-4	-4	-3	-1	-2	-6
1	1	3	1	0	-1	-1	-3
-6	0	-1	1	4	-1	7	-2
0	3	1	0	-2	1	-3	-5
5	0	-2	-2	-2	-2	-2	1
2	1	1	1	1	-3	-3	-5
-2	-8	-2	-2	-3	-2	-10	-9
-2	-1	-2	-2	0	1	-1	-3
-2	-1	-2	-3	-3	-2	-7	-10
-3	-5	-1	-1	1	-1	-2	-3
7	3	0	0	-1	-3	0	1
6	11	2	3	5	-2	2	-2
-1	1	-1	-1	-1	-2	-3	-7
1	1	0	1	-1	0	5	25
1	0	1	1	-4	-2	-4	-12
-1	-3	-2	0	-2	-1	-1	-2
-2	-1	-1	0	1	-1	-4	-12
-3	-3	-2	-2	0	-2	3	0
3	-1	0	-1	-2	-1	2	11
-3	0	0	0	1	-2	-6	-11
-2	0	-1	-1	-1	-1	-8	3
-4	-5	-1	1	-1	-1	-2	3
-6	-7	-1	-1	-3	0	-4	-1
-2	-1	1	-1	-3	0	-4	2
0	3	0	0	2	0	1	2
5	11	2	3	1	-1	0	1
-2	-3	-3	-3	-4	0	-5	-4
-1	4	1	-1	-3	-1	-2	0
-8	-5	-2	-4	-3	-2	-4	-15
1	2	0	1	7	0	7	-2
0	1	1	0	-8	0	-6	1
5	5	1	1	-1	-1	-3	-3
1	-1	1	0	-1	-2	-6	-1
1	2	-2	-2	-3	-2	-6	2
1	-3	-2	-1	-3	0	-3	-2
0	0	0	2	5	0	2	-5
-3	-2	-2	-1	2	0	0	-3
-1	0	0	0	-3	-1	-5	-1
2	1	0	0	-1	-1	-3	-5
1	0	-2	-1	-5	-1	-7	-1
2	2	2	3	1	-2	1	0
-4	0	-1	-2	-3	-1	-4	-1
4	3	1	2	1	2	-1	1
-4	-4	-3	-3	-3	-2	-4	-1
1	-3	-3	-2	-2	-1	-1	-1
1	2	0	1	-1	-1	-1	-6
-1	3	1	2	0	1	5	15
-4	0	-1	1	-2	-1	-6	-7
7	7	2	3	4	0	1	2
5	8	-1	-1	-5	0	6	14
1	1	-1	-1	-4	0	-5	2
8	15	4	2	0	2	10	24
1	4	0	0	-1	-3	-11	-5
-6	-1	-1	-1	-6	-1	-8	-11
-6	-5	-1	2	-4	-3	-12	-15
0	-3	-2	1	-1	0	-4	-4
-3	-3	-1	-1	1	-3	4	7
-2	0	-3	-4	-3	-1	1	-1
3	3	0	0	-1	0	6	10
3	3	0	0	-1	0	6	10
1	-1	-1	-1	5	-1	9	-4
-5	-3	0	-1	-3	-3	-11	-7
2	-1	-2	0	0	-3	-5	-3
5	-1	-1	-1	1	0	7	14
2	2	0	-1	-2	-3	0	-20
3	8	1	1	0	0	0	18
-1	-6	-2	0	6	1	-3	-6
-3	-5	-3	-1	-5	-2	4	3
2	12	3	1	-3	5	14	27
3	-1	-1	0	3	-1	-1	9
4	7	2	2	-2	0	5	4
3	3	-1	2	-1	-1	-1	-8
-7	-9	-4	-2	-6	-3	-7	-16
2	-2	-2	-2	-4	-2	0	2
4	3	1	0	1	0	-7	-9
-2	3	0	-2	-2	0	-4	-8
-3	3	2	1	-1	-2	2	-1
4	-1	-1	-1	3	1	8	10
12	14	1	1	0	-4	-2	-7
-5	-8	-4	-2	-1	-3	-2	-6
-6	-13	-5	0	-3	3	-10	-12
-2	-1	-2	-3	-3	0	-3	-4
-5	-3	-1	-3	-2	1	-5	6
1	0	-1	-1	1	-2	3	-8
-1	-3	-1	0	0	1	-2	-2
-4	-2	0	-1	-1	-1	-1	-1
3	0	-1	-1	-5	1	4	16
1	2	-1	-2	-2	0	9	9
-2	-4	-2	0	-5	1	-6	11
-8	-8	-3	-3	-6	0	-6	-1
-2	-3	-1	-2	-2	-1	-2	-6
-3	-4	-2	0	-2	-1	-7	-1
2	1	0	1	0	-1	-5	-13
-8	-5	-3	-1	-3	-2	-2	-2
6	4	1	1	1	0	2	-1
-1	1	-2	-2	-2	0	1	7
-1	6	2	0	2	1	1	5
-2	-3	0	-2	-3	-1	0	-3
-5	-4	-2	-1	0	0	2	2
1	0	0	0	-1	-1	4	6
-4	-3	0	-2	-2	-1	-8	-6
-1	-4	-1	0	-3	-1	4	-1
-2	-4	-4	0	1	0	-3	-9
-1	4	2	-2	-1	-1	-2	7
-2	-3	-2	-3	-4	-2	2	29
1	4	0	-1	0	0	2	4
-4	-5	-2	-2	1	0	1	-10
8	14	2	0	-3	-2	-4	-1
-4	-6	-2	-1	-2	-2	-7	-21
-3	2	0	-1	-8	0	1	0
-3	-13	0	-1	0	-2	1	3
3	8	0	1	-2	-2	-10	-19
2	3	2	0	0	-1	-1	6
-3	-6	-3	0	6	0	3	0
6	15	4	0	1	1	8	2
2	-4	-1	-2	-2	-1	-4	2
-6	-3	0	-1	-1	0	-1	-3
2	-5	-3	-2	-5	-1	-1	1
3	2	1	-1	3	-1	1	-10
-4	0	-1	-2	-6	1	1	6
-1	0	-1	-1	0	-1	3	-6
2	0	-1	0	3	3	-4	7
12	16	4	3	1	1	2	6
-5	-5	-1	-1	-1	-2	0	-1
2	3	0	-1	-2	-4	2	9
-3	-11	-3	-2	-1	0	3	1
1	0	1	0	3	0	-5	-9
-3	-1	0	-2	-1	-1	0	-1
0	0	0	-1	-3	-1	5	16
6	-2	-1	0	4	3	6	10
0	0	-1	-1	-1	0	3	19
1	-4	-1	-2	1	2	-1	-8
-3	0	0	-1	0	-3	-6	-5
0	-2	1	0	0	-4	-1	-9
-1	1	1	1	3	0	-4	-4
-4	-3	-3	-1	-5	0	5	4
1	1	0	0	0	-3	0	-1
-1	-1	-1	-1	-1	-2	-8	-2
0	4	0	0	2	2	11	27
1	2	-1	0	0	1	-4	-8
-2	-4	-1	-1	-2	-1	-3	2
-1	-10	-2	0	0	-1	-5	-15
1	1	0	-1	-1	1	0	-4
2	5	0	-1	-4	1	1	5
-5	-6	-3	-2	-2	-2	-1	-2
10	17	0	2	-1	-1	-3	4
1	0	-1	0	-3	1	7	12
3	6	1	0	0	-1	-5	-13
-5	-7	-4	-2	-3	-4	-5	-17
-5	-9	-2	-3	3	-1	2	16
0	-2	-1	-1	-1	-2	-4	-5
0	1	-2	0	1	0	6	18
-1	-7	0	0	-3	0	-2	2
5	11	2	1	0	1	3	5
-4	-4	-3	-2	-2	0	-4	16
2	4	1	2	2	1	-3	-10
-4	-4	-2	-2	-4	-2	-1	1
-3	0	-1	-1	0	0	-8	-18
-4	-8	-2	-3	-8	-2	-9	-11
3	1	0	-1	2	1	-4	-3
-2	2	0	-1	-2	-1	-1	-9
-3	-3	-1	-1	-1	-2	-5	-14
4	4	2	2	3	0	-4	3
1	-1	0	1	-2	2	-1	-1
7	6	4	4	3	5	6	5
-9	-6	0	0	-2	1	1	5
4	-2	2	2	2	-2	-5	-4
1	0	-1	-3	-2	-1	-4	-4
3	5	-1	3	1	-2	-10	-14
-4	-3	-4	-3	-4	0	-7	-4
-3	-5	-3	-2	-5	-3	-10	-11
0	-4	-4	-3	-6	-6	-7	-18
-1	-2	-3	-2	-5	-5	-3	2
-1	4	-2	-4	-1	0	7	-3
-4	0	-2	-2	-5	-1	-7	11
-5	-6	-4	-4	-1	-2	-2	-10
-3	1	0	0	-3	-1	1	11
-1	-1	-1	-3	-1	-1	-2	-9
-4	-5	-2	-3	-7	-3	-4	-2
4	1	0	-1	2	0	6	14
-3	-3	-1	0	-1	-1	-3	1
2	1	0	1	-3	1	-1	7
-3	-2	-3	-1	1	2	-4	-3
-1	1	-1	1	-2	-1	-1	2
-2	-2	-1	-1	4	0	3	-7
-6	-4	-2	-1	-3	-1	-2	-3
7	5	1	0	0	2	-1	0
-2	-4	0	0	-2	-2	2	14
-5	-5	-4	-3	-5	-4	-11	-11
-1	3	1	1	0	-2	-2	-8
0	0	0	-1	-1	-6	-8	-11
3	9	0	-1	-1	2	1	12
-1	-3	-2	-2	-2	0	-4	-8
0	3	1	0	-1	2	1	20
-2	-2	-2	0	-2	0	5	7
-6	-7	-2	1	1	1	-7	-6
2	7	0	0	0	1	-2	4
-2	-2	-1	-1	-2	0	-7	-15
3	1	2	1	-4	-2	-5	-11
0	5	2	-1	-2	0	1	15
-7	-8	-3	-1	-4	-1	-6	-13
-2	-2	-3	-1	-3	-1	-6	-3
-2	-4	0	-2	0	2	0	-6
-4	-7	-2	-1	-3	-1	-6	-8
0	1	0	-1	3	-2	3	-8
0	-1	0	2	1	2	10	28
-1	-4	-2	-1	0	-2	-7	-15
-5	-7	-2	-1	-5	-2	-12	-8
1	-1	0	1	-3	-1	-9	2
3	1	-2	-1	-4	-1	5	32
-2	-1	-1	0	-4	-1	-11	-3
-5	-2	1	-1	-1	0	-4	-17
4	2	-1	-2	-4	-2	-4	-4
1	-4	0	-3	-2	-1	2	9
-2	-1	-3	0	-1	2	7	17
-3	-3	0	-2	-2	-4	-8	-18
-1	-1	1	-2	-1	-1	-3	-9
0	-1	-1	-1	-2	-1	-3	8
-3	0	-1	0	-2	-1	-3	-4
0	0	0	-1	-9	1	11	21
-5	-4	-2	0	-1	-1	-1	-10
-1	1	-1	-2	-5	-2	-9	-12
1	2	1	-1	4	2	4	4
-2	3	-1	0	0	0	-6	-6
-1	-1	-1	-2	0	-2	0	8
0	-1	-1	-2	-2	0	4	5
4	6	3	2	0	0	-2	-5
0	-2	0	0	-1	-3	-2	-3
1	0	0	-2	1	-2	4	-1
-7	-10	-3	-3	-2	0	3	12
0	4	-1	-1	-1	2	-7	-1
2	6	2	0	-3	-2	-5	-4
-2	-2	-1	-2	-5	-2	-10	-16
-1	-4	0	-1	-3	-4	-6	-9
-1	0	-1	-2	3	0	11	-4
-3	1	-2	0	-1	0	-3	3
-1	-4	1	-3	-1	-2	1	3
2	5	-1	0	-2	-2	-6	0
-5	-4	-2	-1	-3	-1	-2	-9
-1	-2	0	0	-5	-1	-7	0
-4	-3	-3	-2	-2	-2	-2	5
7	11	3	2	1	2	11	7
-3	-3	-2	-3	-2	1	1	-7
0	-7	-1	-1	-4	-3	2	-9
-2	-4	0	-2	0	-2	6	13
2	4	1	-1	-3	-1	-3	9
-1	-2	-2	-2	-2	-1	-3	9
-2	-3	-1	-1	-4	-1	-5	-3
1	0	0	-1	-2	0	7	23
-3	-2	-1	-1	2	-2	2	2
2	2	1	0	1	1	8	11
-3	-4	-3	-2	-5	-2	-8	-8
-1	0	-1	-1	-1	1	4	-1
-2	-1	-1	-2	1	0	1	-4
0	-1	-1	0	-1	-2	-4	-2
-1	2	0	-1	-3	-2	-10	-15
2	1	-1	0	-1	-1	-5	-1
-2	-1	-1	0	-2	0	-1	3
-1	1	-2	-1	-1	0	1	7
2	0	-1	0	-2	-2	-3	-8
-1	-4	-1	-2	-4	-1	-7	-12
-2	-1	1	0	-1	-2	-1	1
5	3	-1	-1	-6	0	-5	-5
3	4	0	0	0	0	-5	-8
-4	-6	0	-3	0	0	6	6
-3	-6	-1	-1	-4	-3	-4	4
-3	-6	-2	-3	-4	-4	-4	-7
-3	-1	-1	-1	1	1	1	10
-2	-4	-2	-1	-4	0	1	4
0	-2	1	1	-1	-1	-1	1
-4	-7	-2	-1	-2	-1	-6	7
-2	0	0	-1	-2	-2	-4	-13
-1	-3	-2	-2	-1	0	-6	-12
10	10	1	1	1	-2	-3	4
5	-6	-3	-2	-1	0	-1	-3
7	1	0	-2	-3	-1	2	-5
-10	-3	0	0	-3	-2	1	13
-17	-2	-2	-1	-1	-2	0	1
-6	0	-1	-2	1	-2	-2	-1
-5	-5	-2	-2	-2	1	-6	-11
-2	-2	0	0	-4	-2	1	8
0	-1	-1	0	-3	-2	-9	-6
2	1	-1	0	-1	-1	12	8
1	-1	-1	0	-2	0	-2	-2
3	7	0	2	1	-1	1	2
-2	-4	-1	0	5	1	3	3
1	0	-2	-2	0	-1	0	-16
2	5	1	1	-1	2	-3	-9
-1	-2	-2	-2	0	-1	-1	3
-2	-3	-1	0	0	-1	-2	-1
2	6	0	-2	1	0	-2	-5
0	-3	-1	-1	-2	-1	7	19
-3	-7	-2	0	-7	0	3	-11
1	-3	0	-1	0	1	1	4
0	0	-1	0	2	0	0	-4
3	6	0	1	-1	0	5	5
-5	-4	-2	-1	0	-1	-11	-10
2	1	1	0	2	1	9	6
-4	-4	-2	-1	0	0	-5	-13
6	11	4	2	2	1	4	18
-2	-8	-4	-1	2	-2	1	-10
1	2	0	0	0	2	14	15
3	1	1	3	1	1	13	17
-1	-4	-1	0	-1	-1	-3	15
-2	3	1	-1	-2	2	-3	6
-1	-5	0	-1	0	1	1	1
-2	-1	0	2	2	2	-3	0
-3	1	0	0	0	-2	-10	-17
-2	-4	-1	-1	0	-1	1	6
4	4	2	1	0	0	-1	8
-5	-1	0	-3	0	-1	10	-20
6	1	-1	-1	0	2	-5	7
-2	-1	-1	0	-2	0	-5	-5
0	3	-1	1	0	-1	-4	-14
-5	-5	-5	-5	-4	0	-10	-1
2	-1	-1	0	-1	-3	0	1
-1	-1	0	0	-2	1	-4	5
-2	-5	-1	-1	-2	0	-4	4
-4	-8	-3	0	-3	0	2	8
-4	-2	0	-1	-3	-3	-5	-1
6	1	0	-1	2	1	5	22
0	3	1	-2	-1	0	0	6
2	2	1	0	5	1	8	3
-5	0	1	-2	-3	0	-5	0
-5	-12	-4	-2	-1	-3	-6	5
3	2	-1	2	-2	0	3	15
-1	-2	-2	-2	-3	0	-2	2
-4	-5	-1	-3	-6	1	-1	13
5	2	1	2	0	-2	-6	-2
-5	-4	-1	-2	-3	-3	-11	-9
0	-1	-1	-2	-2	-1	-3	-5
3	7	2	1	0	-1	-2	-18
7	5	2	0	-2	0	6	41
-2	-4	-3	-1	-3	-1	-5	-2
-1	-1	-2	-2	-1	0	5	14
-2	-4	-1	-3	-2	-2	-5	-14
-1	1	-1	-1	2	0	-6	-10
-5	-5	-4	-2	-2	-2	-4	-7
-1	0	-1	0	0	3	-1	4
1	1	0	1	2	0	4	17
1	-2	0	-2	-2	-3	-9	-15
-2	0	-1	2	-3	0	-6	-8
-2	-1	0	-1	-1	-1	8	23
0	-5	-2	-2	0	1	2	17
5	4	1	1	-1	-2	-4	0
-4	-2	0	-1	-2	-1	-5	-4
-2	3	0	-1	0	1	-2	-12
8	-3	-1	-1	2	-1	-5	-19
2	0	0	0	-2	-1	8	3
-3	-3	-2	-1	-2	-2	-8	7
5	5	4	0	5	-1	0	-2
1	0	2	1	0	0	1	15
-4	1	-4	-3	-4	-1	-9	-18
-1	-4	-1	-3	-4	-1	-1	-1
-3	-3	-3	-1	-4	-2	-11	-25
-3	-5	-1	-1	0	0	9	20
-1	-4	-1	-2	-1	1	4	-2
-8	-10	-2	-1	-1	-2	-1	-15
0	2	0	-1	3	0	8	10
-2	0	-1	-1	-1	-2	-5	-2
5	3	2	1	-2	-1	4	4
-5	-5	-2	-1	-6	-2	-9	-9
-2	-3	-1	-2	-3	-1	3	0
2	2	0	0	-2	3	7	30
-1	3	0	0	-6	-2	-2	4
-5	-4	-2	-2	-3	-2	-6	0
4	6	2	-1	0	1	4	18
-1	-3	0	-2	1	-3	6	0
-2	-4	-1	-2	-1	1	15	31
-3	-1	-3	0	-3	-3	-6	-20
2	7	1	1	0	0	-1	11
0	0	-1	-1	-1	-1	-6	-4
1	0	0	-3	-1	-1	7	13
-4	0	-1	-2	-3	-3	0	-6
7	1	0	2	3	1	12	5
-4	-6	-4	-2	-2	-2	-8	-1
-1	-6	-3	0	-1	-1	0	5
-2	0	1	0	-3	-2	-7	-11
0	-1	-1	-1	2	2	7	12
4	5	0	-1	0	-1	2	3
-5	-8	-3	-1	-4	1	8	1
-2	-2	-2	0	-3	-2	0	4
-2	-7	-2	-1	-2	-1	-5	-10
1	0	0	-1	0	1	8	39
-3	-2	-1	-1	-2	-2	-10	-25
-6	-2	-2	-1	-3	-1	1	24
-4	0	0	-1	-2	-2	-4	-3
2	2	0	0	-1	-1	0	-5
-1	2	0	0	-1	-2	-8	-45
-3	-6	-3	0	0	1	6	1
0	-5	-2	0	0	1	4	2
3	2	0	0	-1	-1	-12	-9
1	-8	-2	-1	0	-1	0	2
-3	1	-1	0	-1	-1	-4	-9
-7	-7	-2	-2	-6	0	-18	-27
2	3	1	2	-3	0	-2	-7
-1	0	0	-1	0	-1	-10	-4
-4	-8	-3	1	-3	-1	-3	17
3	-2	0	-1	-2	-1	2	5
6	6	-1	0	-2	-1	-7	-3
-1	-1	-1	-1	0	-2	-8	-14
4	2	0	1	1	-1	3	11
-2	-3	-3	-2	1	-1	2	8
2	3	0	-1	-1	0	8	27
-2	1	0	0	4	-1	6	-8
1	0	-1	-1	-6	-2	-9	-9
0	0	1	0	11	1	-4	26
-1	-4	-1	-1	-14	-1	0	4
0	4	1	-1	-4	0	2	2
7	14	2	0	1	0	-1	10
-1	1	0	0	-2	-2	-9	-6
6	11	1	0	3	-1	5	3
0	-1	1	-1	2	-3	4	5
-3	-1	-1	1	3	-1	-3	-8
-1	-8	-1	-1	4	0	13	14
-6	-6	-3	-3	-4	0	6	3
0	3	1	0	1	0	4	1
-2	2	0	-1	-3	-2	-8	-16
2	-2	-1	-1	-2	0	-8	0
4	0	1	1	6	3	21	22
5	1	1	1	0	1	5	25
-7	-11	-4	-2	-6	-4	-26	-43
3	3	0	0	0	-2	-9	-10
7	-2	0	1	-3	-1	3	19
-8	-7	-3	-2	-6	0	3	-3
0	1	-1	-2	-3	-2	-4	-5
2	2	0	0	-1	0	6	8
6	14	2	1	0	-1	-4	-9
-8	-10	-2	-4	-6	-2	7	16
-8	-9	-5	-3	-4	-1	-4	-13
-3	1	0	-2	-3	0	-5	1
0	1	0	1	-4	0	1	12
0	-3	1	0	-2	-2	1	10
9	7	0	0	-4	-2	-1	8
0	-4	-2	0	-3	-2	10	22
-16	-12	-5	-5	-4	-2	-12	-63
3	2	-3	0	0	-3	-6	11
-9	-8	-4	-3	-2	0	7	-2
8	-3	-2	-1	0	1	8	23
-3	-5	-3	-2	-2	-2	-3	-7
2	5	-2	-1	2	0	24	-8
-1	-3	-1	-3	0	0	3	-7
-9	-1	-1	-2	-5	-3	-7	4
7	4	3	1	-1	1	-6	2
4	15	2	0	5	-1	8	-14
16	-1	-1	1	0	-1	-10	0
-4	14	-1	-3	-7	-2	-4	2
-6	-2	-3	1	-1	-1	-3	-20
9	15	4	3	1	0	0	6
3	1	4	3	7	1	8	13
3	1	4	3	7	1	8	13
-2	-6	-3	-2	-5	-2	-4	-6
5	10	9	3	7	2	4	10
-34	-26	-13	-10	-13	-2	-6	-4
3	2	-1	3	-1	0	0	-8
12	13	0	0	-3	-1	3	13
-31	-15	-6	1	-3	-2	-9	-14
6	11	0	1	3	-2	13	19
8	5	3	2	-3	-1	-14	-19
2	-38	-9	-7	-6	0	-2	-12
-15	3	4	0	0	-1	4	-12
14	-22	-10	-8	2	-2	5	6
27	1	2	-4	-2	-1	2	9
-13	11	-2	3	1	-1	-2	-8
9	-39	-7	-5	1	-1	1	14
-8	10	0	0	-4	-3	-6	-21
-16	-17	-10	-5	-3	0	5	-2
11	23	10	5	1	2	-2	8
-39	-36	-19	-13	-6	-3	3	-14
8	15	5	2	-2	-1	-7	-3
-33	-12	-11	-9	-10	-4	-5	-10
33	35	17	11	16	4	12	22
-8	-19	-3	-2	2	1	1	2
12	-1	4	4	6	0	-2	-3
-18	12	-3	-2	-5	0	-6	-15
1	-2	1	-1	-2	-2	7	13
-24	-22	-13	-6	-10	-3	4	1
-5	0	-2	2	-1	-1	-6	-12
3	9	3	2	1	-2	-12	-10
5	2	1	-1	0	0	-1	1
7	6	3	2	2	-3	-36	-29
7	25	6	5	4	-2	-18	-31
-14	0	-3	-3	-3	-1	18	-2
-3	-7	-3	-2	-2	-3	-4	14
4	3	-1	-3	-4	4	10	30
-1	-4	-1	0	0	3	9	24
4	-2	0	1	-5	-3	-12	-6
-3	-2	-3	1	1	-1	-7	-19
-6	-11	-3	-2	-4	0	-12	10
1	-3	0	-2	0	2	5	17
5	5	0	-2	-1	3	27	25
-10	-2	0	-2	-3	-2	-17	-33
-4	5	4	1	8	0	-6	-12
-11	-2	-3	0	2	1	14	-9
-8	0	-1	-1	-4	-3	-18	11
-2	5	2	2	-1	-2	-22	-25
-3	-4	-1	-2	-5	-1	0	-16
2	-2	-2	-1	0	2	6	17
-5	-4	-1	0	1	1	2	15
-8	-6	-2	-2	-2	-3	-4	-5
-1	0	0	0	6	0	0	-24
-2	1	-1	-1	-3	0	5	2
-1	2	0	2	1	0	-5	37
-4	-7	-3	-2	-1	3	17	-5
-9	-9	-3	-2	-3	-3	-12	-18
-1	-4	-1	-1	5	1	-2	-1
1	-2	-3	-3	-11	-4	13	37
-3	-2	0	-1	-1	-6	-10	-9
1	3	1	-2	-3	2	-3	-3
-2	-3	-2	-1	3	2	8	11
2	0	-2	0	-2	-3	-13	-8
-5	-2	0	1	0	0	-2	-19
-4	2	0	0	0	1	-9	-7
0	2	-2	-2	-1	-3	-8	-7
4	-3	-1	-1	0	-1	-1	17
4	0	-2	-2	-2	-1	-3	12
8	3	0	0	-1	-1	-3	-5
-3	2	0	-2	-1	3	11	2
-2	-6	-2	-2	5	2	15	-6
-9	-3	0	-1	1	2	-3	-8
-11	-6	-2	-5	0	1	10	-12
5	-2	-2	-1	-3	-1	-3	5
3	-1	-2	2	0	-3	-13	-35
0	-3	-1	-1	-3	-4	-3	-11
0	-12	-3	-2	-2	-4	-15	-17
-2	-10	-3	-4	-6	-4	0	6
8	3	-1	0	-2	-1	0	-5
8	8	-1	4	1	2	2	11
-3	0	-1	-3	-3	0	-7	28
4	7	0	-1	0	-1	-8	-8
-1	-4	-1	0	1	-1	-3	-5
-6	-1	-2	1	0	-1	-4	-10
-6	-3	0	-1	-2	-2	-7	-16
2	1	0	0	0	1	2	20
5	0	0	-3	-1	4	-1	-18
-1	-2	0	-2	-1	-2	-4	-3
3	-3	-2	-2	-6	-5	1	6
-7	-8	-3	-1	-2	-2	-3	-4
-3	0	0	1	4	4	-3	-26
9	8	1	1	3	-1	-2	-3
1	3	-1	1	-3	-2	3	33
-6	-5	-2	-3	-3	-2	2	-17
-3	0	-2	-1	0	-1	-7	-10
-2	-6	-2	-1	-2	-4	-12	-30
1	0	-1	1	-1	-1	7	6
-4	-1	1	-1	1	0	5	8
1	3	-1	-1	1	2	-4	-4
3	-3	-2	-1	-3	-1	1	1
-5	-2	-2	-2	-2	-2	-9	-10
-1	-1	1	0	7	2	5	-9
1	0	0	-2	-3	2	-13	-19
-4	-4	-2	-2	-1	-1	-9	-6
-3	-9	0	-1	2	-2	6	-4
0	4	0	2	-2	1	-2	27
6	1	1	0	-2	-3	-9	-13
-4	-5	-1	-2	-2	0	5	11
1	2	0	0	0	0	-9	-15
3	-3	0	-1	-3	1	7	9
-4	1	-3	-1	-2	-1	-13	-13
1	5	-1	1	1	0	0	10
-1	-12	-3	-3	-3	-2	-8	-27
-4	-3	1	1	-1	2	11	33
3	3	0	0	0	-2	-1	-10
8	4	1	1	1	-1	14	5
-10	-8	-4	-3	-2	-4	-6	-14
3	0	0	0	-3	2	-2	23
1	5	-1	-1	1	2	16	33
-17	-9	-6	-6	-3	0	-6	-14
13	-3	1	-1	-1	1	18	43
10	9	3	1	-1	5	14	52
6	2	2	0	-1	0	1	1
-12	-4	0	-1	-6	-2	-2	17
6	4	3	2	1	1	3	-6
-1	-5	-2	-1	-2	-1	-5	-6
-2	-5	-3	-5	-6	-2	-6	-5
-7	-8	-3	-2	-2	-2	-5	-18
6	6	1	1	0	0	-5	-2
9	2	0	0	0	-1	-3	26
0	2	-2	0	-1	3	0	-27
3	4	0	-3	1	0	-1	-6
3	-10	-2	-2	-3	-1	-4	8
-2	-3	-3	-2	-3	-2	0	3
-10	-2	0	2	-4	-1	-2	-5
5	6	1	0	-2	-1	0	6
7	3	-1	-1	-2	0	-8	-4
4	10	2	2	2	1	-1	2
-6	-8	-1	-2	2	-3	-4	10
0	2	-1	-1	-2	0	-3	-10
-18	-15	-5	-3	-5	-3	3	1
-14	-11	-3	-5	-8	-5	-11	-11
-17	-14	-3	-2	-3	-2	7	-5
16	7	1	0	0	2	-2	-7
8	0	0	-1	-5	0	-2	-4
21	20	9	7	8	3	-9	9
-18	-27	-8	-6	-7	-3	-6	-9
34	28	12	9	11	5	13	9
-22	-26	-10	-7	-6	-2	-4	-35
-11	-17	-7	-3	1	0	7	1
-29	-26	-4	-5	-8	-5	-7	-10
30	3	1	1	4	0	4	6
5	-4	-3	-9	-11	-2	-2	1
-13	9	-3	-2	-7	-1	-6	-5
-6	-26	-2	0	-4	2	-6	0
-11	11	-3	-4	-6	0	-6	-8
42	10	14	11	14	5	6	2
-5	-29	-8	-5	-8	-4	-6	-5
16	-5	-7	-10	-2	-4	8	5
28	48	12	9	5	0	5	13
-13	-11	-8	-3	-5	-3	1	3
16	19	11	7	8	3	3	0
-4	14	2	-1	-2	-3	-3	-1
-12	-17	-6	-2	-4	-1	-1	-5
22	24	10	5	6	-1	5	2
9	-4	0	1	0	0	0	1
0	10	1	2	1	0	1	-1
3	-15	-4	0	0	-3	-5	-10
-7	-8	-2	2	1	0	-3	-9
12	-1	1	0	-1	-1	0	16
-2	-3	-3	-2	-3	-2	-1	-13
16	5	4	0	1	0	6	13
-9	-15	-4	-1	-3	-1	-3	-5
-25	-12	-5	-3	-2	-2	3	1
2	-5	-1	-1	-3	1	-4	-10
10	10	4	3	0	-3	-4	-8
10	10	4	3	0	-3	-4	-8
3	12	6	4	4	1	-3	-7
-15	-10	-4	-2	-4	-1	1	-4
4	0	-1	0	0	0	-7	-8
2	-1	-1	2	4	1	3	-7
-1	-3	0	-1	-1	-3	-5	-10
-6	-8	-4	-3	1	3	2	-9
0	-1	-3	-1	-2	0	-1	9
-6	-6	-2	-1	-7	-6	-10	6
-1	-9	-4	-3	-5	0	-4	-6
-8	0	-3	-1	-5	-3	-2	-15
9	13	5	3	3	2	17	33
-5	-3	0	-2	-1	3	-7	-22
-11	0	-3	-2	-1	-5	-11	-17
1	-3	0	1	0	7	23	56
-4	-8	-3	-3	-4	-4	-10	-8
2	2	1	-1	3	2	5	18
-2	-2	-3	-3	-3	-3	-10	-8
13	2	2	2	-1	-3	7	12
2	5	-1	0	0	2	-12	-7
-10	-10	-3	-4	-5	-4	-3	-19
-1	1	-1	0	-1	-2	-10	-8
3	-8	-3	-2	0	3	33	28
3	-3	1	2	0	-3	-15	-5
9	-2	-2	1	-1	0	-1	9
-3	0	-1	0	-4	-3	-6	-22
7	-5	-1	1	2	-3	-16	3
-9	5	0	-1	-5	-1	-4	-1
3	4	1	0	5	4	13	28
-7	-2	-1	-3	-5	-3	-9	-25
0	3	-1	1	-3	-3	-8	5
0	-9	-1	0	0	0	4	-8
-6	-7	-3	1	2	3	-2	16
3	6	3	0	2	-5	5	-10
3	1	-1	-2	-5	3	30	39
-4	-9	-2	-3	-4	-2	-4	29
-6	-6	-2	-2	-5	-3	-16	-13
-11	-10	-4	-3	-3	-1	-4	-6
9	11	0	1	-1	2	-3	-8
2	3	0	-1	-2	-4	-5	15
12	2	0	1	2	-1	2	18
-6	-10	-2	-1	-2	0	-17	-1
-1	-6	-2	-3	-3	2	4	-15
9	7	3	2	-2	-1	5	9
-2	-3	-2	-3	-3	0	-7	-5
0	-3	-2	-1	-1	-2	3	19
0	6	1	-1	1	1	0	-16
0	3	1	-2	0	-6	5	14
-5	-2	-1	-2	-6	0	-3	8
-1	3	0	-2	-3	-2	-2	12
-6	-5	-1	1	-2	2	-8	0
-4	0	-2	-2	-1	-2	4	28
-1	-4	-2	-2	-4	-2	-1	-6
-4	1	0	-2	-5	-5	-7	-10
5	6	0	-1	-3	3	4	7
-2	-3	-3	1	0	1	-3	-15
3	-3	-1	0	-5	-2	9	26
2	1	1	-1	0	2	-3	-21
0	-2	-2	-1	-2	-1	1	13
-9	-1	-1	-1	-3	-1	-6	4
5	3	0	-1	4	-4	4	3
1	-1	-2	-2	-7	-2	-6	-5
-8	-4	-3	-2	-2	-2	-4	27
0	0	0	-2	-5	-4	4	1
-7	-7	-3	-1	-1	1	4	5
-2	-1	-3	-2	0	0	4	16
1	-5	-2	1	2	-1	-3	-19
0	1	-1	1	-1	-2	2	-4
6	4	0	-1	-2	1	0	22
-2	-8	-2	0	-2	-1	-19	-2
3	3	0	1	1	1	-7	12
-8	-5	-1	-1	-1	0	-6	-15
-11	-3	-1	-1	-1	-4	-1	-42
-2	-9	-6	-1	-1	-4	6	27
-8	-3	-1	-1	-2	-2	-5	-9
3	12	2	-1	0	0	3	7
-5	-9	-1	-2	-2	0	2	-5
6	-6	-3	-1	4	-1	-2	8
-4	-9	-1	-2	-5	-2	6	6
1	2	-2	0	-2	-1	0	11
21	16	2	2	2	1	8	5
-3	-5	-1	-1	-3	0	-1	7
12	3	-1	2	6	3	6	13
2	-1	-1	-1	-2	-1	5	6
1	2	0	-2	4	-1	8	10
-7	-11	-2	-3	2	-4	-15	-38
-3	-1	-2	-2	-7	1	-9	6
-6	-6	-4	-2	-1	-2	-16	-23
-1	-1	-2	-1	-1	-1	-5	-19
-4	-2	-1	0	0	1	3	-4
-5	-1	0	1	-1	0	-1	-9
-4	-4	-2	-2	0	2	8	7
-6	1	-2	-2	-2	-1	-5	-16
15	6	1	2	3	2	9	31
-1	2	-1	-2	-4	-2	-11	1
2	-4	-3	-3	-3	-2	5	10
10	5	-1	1	3	0	-4	-23
1	4	1	-1	-1	3	-1	-1
-13	-2	-1	0	-2	-1	-5	-20
10	15	4	3	2	-3	-4	-18
13	9	0	-1	-2	2	24	64
2	4	1	-1	-1	-2	-8	0
-11	-9	-3	0	-2	-3	-8	3
1	-3	-1	-2	0	3	7	15
-2	0	0	-1	-7	-2	-2	22
4	5	1	0	-1	-1	-5	-20
-8	-5	0	1	-2	-2	-4	-35
-1	-3	-2	0	1	-2	-14	-28
3	-6	-2	1	2	3	7	23
-8	-7	-1	0	-2	-3	-10	-5
-2	-11	-4	1	-1	-1	-12	-20
5	2	-2	-3	-6	-3	-6	5
-5	-4	0	-1	-1	-1	-16	-8
-2	-4	0	3	4	1	2	1
-2	-3	-2	0	-2	0	-4	5
-5	-2	0	-2	-3	0	-2	-27
-1	0	-1	-1	0	-4	-10	-25
11	6	-1	2	0	2	-6	-11
-4	-5	-1	-2	-3	-1	-2	9
4	7	1	0	1	-1	-8	-14
3	-1	0	-3	-3	0	4	29
1	-1	0	2	2	2	13	2
3	2	1	1	-1	0	5	3
-4	-5	-2	-1	-2	-1	4	7
1	-7	-3	0	1	0	1	-1
0	-1	-2	-3	0	1	9	8
-5	-1	-3	-1	1	-3	-10	-17
-14	-18	-5	-2	-3	-1	-6	-18
-7	-2	-2	-2	-5	-2	-7	-14
-4	13	5	2	3	-2	-13	-31
5	3	0	-1	-5	-2	8	30
-9	2	0	-1	-2	-4	-13	-12
19	8	1	0	1	-3	6	11
-9	-6	-2	-3	-3	-3	-11	-42
-5	-4	0	-1	0	-1	-1	3
-7	-6	-5	-2	-3	-2	-1	4
7	-2	-1	1	6	1	13	10
1	1	2	2	-1	2	-2	-5
1	1	0	-2	-7	-2	-2	7
3	6	-1	0	0	0	-2	-14
-1	-1	-1	-2	0	-3	5	0
-6	-15	-4	-2	-1	-1	-2	-22
0	5	0	-2	1	1	-9	-12
-4	-6	-2	1	-1	-1	-10	-25
-5	-2	-2	-1	-5	-2	-8	-5
-2	2	1	1	0	0	-1	-23
-6	-2	-1	0	-2	2	2	0
3	-5	-1	-2	-4	-2	13	-4
4	1	0	0	0	0	3	-8
3	4	1	0	1	3	9	38
-9	-2	0	-2	1	-1	-4	-15
-4	-6	-3	0	0	1	-6	3
4	10	-1	0	-2	-1	-2	-11
2	-1	-1	1	1	0	2	7
-7	-8	-2	-3	-3	-1	-10	-19
3	-2	1	0	-2	0	11	3
-10	-13	-3	-2	-4	-1	-7	-1
6	-12	-3	-2	-3	-1	12	23
6	10	4	2	2	-1	3	4
-8	-6	-1	-2	1	0	-6	-22
2	-4	-4	-3	-6	-4	-2	-4
7	10	2	2	1	1	4	15
20	14	9	7	8	2	6	7
-1	-11	-8	-6	-4	-3	0	-12
-4	-10	-3	-1	-1	0	-2	0
-11	15	2	-2	-5	0	-1	-11
-8	-7	-6	-2	-2	-3	-3	-1
5	-2	0	-1	-1	-1	2	6
14	7	0	0	3	1	3	4
-13	-13	-3	-1	-2	-1	-1	-5
-2	-15	-10	-8	-7	-4	-3	-5
1	36	-5	-13	-12	0	2	1
31	37	18	16	17	4	3	3
13	8	6	4	10	-1	3	-1
25	4	12	8	5	0	-2	2
25	4	12	8	5	0	-2	2
25	4	12	8	5	0	-2	2
25	4	12	8	5	0	-2	2
2	8	0	-1	-3	0	-2	5
2	8	0	-1	-3	0	-2	5
2	8	0	-1	-3	0	-2	5
2	8	0	-1	-3	0	-2	5
2	8	0	-1	-3	0	-2	5
1	1	-1	0	-2	-2	-2	1
1	1	-1	0	-2	-2	-2	1
-2	-6	-1	-1	1	-1	4	-1
-2	-6	-1	-1	1	-1	4	-1
-2	-6	-1	-1	1	-1	4	-1
4	11	1	1	-1	-1	-2	2
3	2	0	0	-3	0	-7	-9
-1	8	2	-1	1	-2	-3	-7
0	-6	-2	-1	-3	-2	-9	-13
1	0	-1	1	1	-2	0	-3
-2	3	0	-1	-3	0	-1	9
3	3	2	0	0	-2	-8	-2
-4	1	-2	-2	-1	-4	-10	-11
-3	5	1	-1	1	-2	-8	-22
-3	2	-1	3	2	-3	-12	-22
5	5	0	-1	-3	-3	-8	0
1	6	1	-2	-1	1	5	23
-1	-4	0	-4	-3	-3	4	-16
23	0	3	3	5	4	13	23
-31	-2	1	-2	-6	0	-10	-38
17	10	2	1	2	-1	7	4
-19	-7	-6	-8	-3	3	8	7
-5	-12	-3	3	1	-4	0	-3
15	10	1	0	-4	-9	8	16
-11	4	1	-1	-5	-6	-15	-32
0	-6	-3	-3	2	3	15	-5
6	2	3	4	3	1	11	7
-22	-25	-7	-3	-2	1	-23	-40
-7	-7	-2	0	-2	3	3	-11
-7	-7	-2	0	-2	3	3	-11
-1	1	0	-2	-2	-4	-4	14
-16	-9	-5	-4	-8	-5	4	14
7	14	4	1	-3	-5	-7	10
5	0	-1	2	4	4	23	-3
-9	0	2	0	-1	1	-15	-44
-6	-4	-2	-5	-4	-2	-2	10
3	3	1	0	2	1	-1	12
-17	-9	-4	-2	-2	0	-21	-73
-15	-15	-3	-2	-4	-4	-7	-16
-6	-5	-1	-1	1	3	0	16
-6	-1	-3	-4	-1	-1	-15	-8
-6	-13	-3	-3	-4	1	0	-4
5	4	3	1	4	5	17	-7
-5	1	-2	-3	-1	-2	-4	-14
2	-2	-3	-2	-1	-1	9	21
-4	10	1	0	0	2	-1	-12
5	-4	3	5	7	0	6	2
-14	-9	-5	-7	-5	-1	-2	3
-14	-6	-1	-1	0	-2	1	-10
2	7	1	2	2	-3	-6	-15
-1	5	3	0	-2	-1	1	0
-9	1	-1	-1	1	-1	-3	-15
-7	-20	0	4	4	-3	-3	0
31	49	11	4	2	1	-4	-2
-7	-1	-4	-6	0	0	9	1
6	-14	-2	0	-4	-2	-8	-2
-18	-15	-2	-1	-2	-1	-1	3
-5	-1	-3	-2	1	1	7	-10
-5	-18	-4	-2	-2	-1	-7	-12
-5	-18	-4	-2	-2	-1	-7	-12
11	3	1	-2	-3	-2	-2	7
11	3	1	-2	-3	-2	-2	7
-9	-21	-9	-6	-4	-1	0	-13
5	6	0	1	0	-2	-6	-6
-6	-6	0	-2	0	-3	-2	-25
26	22	10	6	3	0	-6	4
26	22	10	6	3	0	-6	4
26	22	10	6	3	0	-6	4
11	17	6	4	2	1	-1	1
-3	6	1	-1	-5	-3	-8	-6
-3	6	1	-1	-5	-3	-8	-6
-3	6	1	-1	-5	-3	-8	-6
-13	-2	-2	-1	-2	-2	-9	-17
-3	-5	0	-1	-2	-2	-10	-11
2	3	0	0	-4	-1	-5	-4
2	3	0	0	-4	-1	-5	-4
-15	0	-1	-1	1	-1	2	-6
11	6	1	2	-1	-1	-6	-11
-10	4	-1	-2	-7	0	-7	3
-5	0	-2	-3	0	0	1	-10
2	3	0	1	7	0	9	2
0	-10	-3	-2	-4	-1	-3	4
0	-10	-3	-2	-4	-1	-3	4
9	7	2	1	4	-1	6	1
2	1	1	2	2	-1	-2	-2
1	4	-1	0	0	0	0	2
1	4	-1	0	0	0	0	2
1	4	-1	0	0	0	0	2
-3	3	0	-1	2	1	8	1
-2	-5	-1	-1	-1	2	5	-2
-2	-5	-1	-1	-1	2	5	-2
-2	-5	-1	-1	-1	2	5	-2
-2	-5	-1	-1	-1	2	5	-2
-2	-5	-1	-1	-1	2	5	-2
-2	-5	-1	-1	-1	2	5	-2
-2	-5	-1	-1	-1	2	5	-2
-2	-5	-1	-1	-1	2	5	-2
-2	-5	-1	-1	-1	2	5	-2
-2	-5	-1	-1	-1	2	5	-2
-2	-5	-1	-1	-1	2	5	-2
-2	-5	-1	-1	-1	2	5	-2
-2	-5	-1	-1	-1	2	5	-2
-2	-5	-1	-1	-1	2	5	-2
-2	-5	-1	-1	-1	2	5	-2
-2	-5	-1	-1	-1	2	5	-2
-2	-5	-1	-1	-1	2	5	-2
-2	2	2	0	-3	-3	-1	-1
-2	2	2	0	-3	-3	-1	-1
-2	2	2	0	-3	-3	-1	-1
-2	2	2	0	-3	-3	-1	-1
-2	-2	-2	1	0	0	1	0
-2	-2	-2	1	0	0	1	0
[truncated: 332 more rows]
