# Supplementary material for: Flexible Virtual Reality System for Neurorehabilitation and Quality of Life Improvement
Source: Sensors (Basel). 2020 Oct 23;20(21):6045. doi: 10.3390/s20216045 (PMC7672612; doi:10.3390/s20216045)
Supplement: Supplementary file 1 [file sensors-20-06045-s001.zip › S4_EMG/User6/SupinatiePronatie.txt]

0	0	0	0	0	0	0	0
0	0	0	0	0	0	0	0
-1	0	-1	-4	-5	1	-8	-5
0	5	0	1	-4	3	2	-22
-4	-8	-1	-4	-12	-2	-24	-12
3	2	1	-1	0	3	22	15
-1	1	-3	0	2	-2	12	8
0	-2	-1	-1	-7	-2	-1	1
3	2	0	1	-7	-2	-6	7
1	2	0	-1	-9	2	8	15
1	2	0	-1	-9	2	8	15
-2	-3	-2	-1	-2	-3	-5	-2
-2	-3	-2	-1	-2	-3	-5	-2
-1	1	-1	0	0	1	1	-2
-1	-1	0	0	4	2	-3	-14
1	0	-2	-1	-3	1	-4	18
0	-1	0	-2	0	-1	4	-1
-1	-1	-2	-3	-5	-1	1	9
-1	-1	-2	-3	-5	-1	1	9
1	-1	0	-1	-3	-1	-6	22
-1	-4	-1	-3	-6	-2	1	3
-2	1	-1	-2	-7	3	-3	-1
0	-1	1	1	-1	-1	-7	-6
3	3	-2	0	-4	2	6	15
-1	-2	-1	1	-2	-2	0	-2
0	1	-1	-2	-6	-3	-7	-5
-2	-2	-2	-5	-3	-3	-14	-11
-1	3	0	1	-3	2	3	-10
-2	-5	-1	-3	0	-3	3	-4
0	-1	-1	-1	-6	0	-1	1
0	-1	-1	1	1	0	5	-10
2	4	0	-1	-3	2	8	8
-3	-2	-1	-4	-5	-4	-17	-12
-1	0	-1	1	-8	2	-8	-1
-1	0	-1	1	-8	2	-8	-1
-1	-4	-2	-1	-17	1	2	1
-1	3	0	-1	-4	1	-3	-5
3	3	0	0	2	-5	5	2
-2	-1	-1	0	2	-1	-3	2
2	0	0	0	-2	3	18	22
1	0	-1	0	0	-3	2	-3
-2	-4	-2	0	-2	-1	0	0
2	2	0	-1	-2	2	4	9
-1	0	-1	1	0	-2	-8	-6
0	-1	-1	-2	-3	0	0	8
-3	-3	-2	-1	-8	-1	-7	2
-2	0	1	-1	-1	-1	-14	-25
-2	0	-2	-1	-7	0	2	-3
-2	-6	-2	-2	-2	-1	2	1
0	-1	1	0	1	3	12	10
-3	-3	-3	1	-6	-1	-7	4
-2	-1	-1	-3	-4	-2	-13	-8
-1	-1	-2	-1	-3	-2	-2	4
0	0	-2	0	-3	-1	1	3
-1	-5	-1	-1	-4	0	4	11
-1	1	-1	0	5	-2	0	-13
0	1	-1	-1	-2	0	-7	2
-1	3	1	0	-4	-2	-5	-4
-3	1	-3	-2	-7	-1	-6	-1
-2	-5	-2	-3	-4	-7	-12	-16
2	5	0	-2	-2	-1	3	-4
-4	-3	-1	0	3	-3	0	0
-1	0	0	1	14	-1	4	8
2	0	-2	-1	-15	-2	-9	4
-4	-4	-2	0	-8	0	-6	-14
1	2	-3	-2	-13	-2	6	8
-1	-4	-3	1	-7	3	20	26
-2	2	0	-2	8	-2	-2	-15
0	3	0	0	-8	-1	-1	2
0	1	1	2	7	0	9	-19
1	-2	0	-1	-6	0	16	14
1	3	0	0	1	8	2	-6
-3	-3	-5	-2	-10	-4	-27	-6
1	-3	-1	-1	-13	-4	2	18
0	-1	0	1	16	-1	1	12
-2	1	0	-2	-5	-8	-34	-28
-2	-2	1	2	13	1	15	-14
-1	1	-2	-1	-8	-3	-3	-2
-1	2	0	1	3	3	7	5
-1	-3	-1	0	-7	-2	-4	0
0	2	1	-1	0	-1	2	-3
-4	-2	-1	-1	0	-1	-2	-2
0	-2	0	1	2	3	9	15
-2	-6	-2	1	-4	-2	12	6
4	3	-1	-1	1	1	5	5
1	3	0	1	0	0	5	13
2	3	-1	-3	-5	2	1	0
-4	-6	-2	-2	-3	-1	3	-1
0	-2	1	-2	-5	-3	-1	-3
-2	0	-2	1	2	0	-6	-20
-1	0	-1	1	6	2	-6	-3
1	0	-1	0	3	-5	-4	-2
0	-1	0	-1	-6	-1	-4	1
-2	-1	-1	-2	6	7	5	-18
2	3	-2	-1	-4	-3	-1	-2
-1	-1	1	1	-1	2	2	-6
1	0	0	1	-3	2	6	15
0	0	-2	-1	-9	-1	-6	-7
-1	-2	-2	-2	-5	-3	-13	6
-1	-4	-3	-2	-2	-2	11	12
-1	-1	-1	-1	0	-1	2	-25
3	3	1	-1	-1	3	-2	-9
-2	-3	1	0	1	-2	-9	0
1	-3	-1	-1	0	1	-4	4
-3	0	0	-1	-1	-4	-18	-26
1	2	-1	-1	-3	-1	6	12
-1	-2	-3	-3	1	-5	2	-17
0	-2	-1	-1	-2	1	1	18
-4	-5	-1	-1	-2	0	-3	-3
0	-1	-1	-1	7	0	10	8
-4	-2	0	0	2	4	-8	-5
-2	0	-2	0	-1	1	10	0
0	-1	-1	-1	0	4	-8	4
1	-1	1	-1	-3	-2	0	4
0	0	1	0	-5	-3	0	2
0	1	-1	-2	-2	-5	-17	-2
0	0	-2	-1	-3	0	-2	-11
1	1	1	0	-6	-6	-9	-1
1	4	0	-1	-3	-3	3	7
-3	-4	-1	1	4	4	-1	-6
-3	-4	-1	1	4	4	-1	-6
-2	-3	-1	-1	7	-1	8	6
1	0	-1	-3	-3	2	0	6
-3	-5	-1	-2	-7	-3	-6	8
-3	-3	0	0	-1	-4	-1	-1
-1	0	-2	0	-11	0	12	5
1	2	-2	-3	-11	-7	-16	-13
1	4	-1	-2	-2	-1	-8	-4
1	4	-1	-2	-2	-1	-8	-4
0	0	-2	-2	11	-3	5	2
1	-1	0	3	-6	1	-11	17
0	2	1	-1	-7	3	1	3
-2	-3	-1	-2	-6	-7	-22	-10
-2	-3	-1	-1	-9	-2	3	-7
0	-2	0	-1	-7	0	4	-1
0	-1	-1	-1	-5	1	11	-3
-3	-5	-1	-1	-3	-4	-4	1
-3	-1	-1	-1	-4	0	2	-11
-3	-1	-1	-1	-4	0	2	-11
-1	-1	2	1	7	6	7	-9
-2	0	0	-2	-6	-5	-7	2
-1	0	1	1	-2	-2	-16	-13
-1	-4	-2	-3	-12	0	-8	4
0	-1	-2	0	-1	2	-9	-3
-2	-4	-2	-3	-15	-4	-14	-5
-5	-3	-1	-1	-4	-2	-8	-14
0	1	0	0	0	-2	-8	-17
0	2	0	-3	-6	-1	-4	-10
-2	0	-2	-3	-12	0	-3	3
0	0	0	2	-1	-1	5	-1
2	4	-1	1	-3	0	-8	-4
-1	-1	-1	-1	-7	-1	-3	4
-2	-3	-2	0	-6	0	-9	0
0	0	2	1	2	1	7	17
-1	-4	-2	-2	-1	-4	-14	-8
-2	-4	-1	0	-4	-2	-6	5
1	2	0	1	6	1	13	5
-2	-3	0	-1	-5	-6	-30	-22
0	1	0	-1	7	5	8	8
-3	-3	-1	-1	2	0	9	-18
1	4	0	-3	-7	-2	-5	-3
0	-2	-1	1	12	1	15	16
1	0	-1	-1	9	1	7	-21
-1	-2	-1	-1	9	-3	0	1
-2	-5	-3	-1	-10	-1	-22	-16
-2	-1	-2	-2	-12	-2	-25	-8
0	4	0	0	-5	4	15	10
0	-1	-1	0	-2	0	2	12
-1	0	0	-1	-8	0	-9	2
0	-2	0	-1	-1	2	4	5
-2	-3	-3	-1	-3	0	-2	4
-1	-2	0	-1	-3	0	-25	-26
1	3	0	0	-4	-4	-4	4
1	4	0	0	-6	0	-7	3
1	-2	1	1	-13	0	-11	12
1	2	0	1	-3	2	11	15
-3	-7	-2	0	-7	-4	4	9
-1	-1	-2	-3	-5	-1	-13	-5
1	4	1	0	-6	1	6	6
4	1	0	2	0	6	0	9
1	-1	-1	-4	-2	-2	11	9
-4	-6	-2	-2	-6	2	11	5
0	3	-1	2	-4	4	-6	-8
-3	-6	-3	-1	-8	-4	-5	-11
0	-1	-1	-1	-8	1	-2	4
-1	-2	-1	0	-1	0	-5	-11
-3	-3	-2	0	1	1	3	-4
-1	-2	-1	-2	-4	-3	-1	-10
-4	-4	-3	-1	2	-1	6	-8
-2	-4	-2	-3	-4	-1	-6	-15
-1	1	0	-1	-1	-3	1	-7
-2	-3	1	2	7	-3	-6	7
-2	-4	-1	-4	-10	-2	-16	-4
-2	2	0	2	-4	-5	-15	-2
-1	-4	-1	-3	-8	0	-3	-2
2	-3	-1	0	-7	-3	7	10
2	2	0	2	3	3	8	4
0	-2	-2	0	-3	-1	-9	3
1	-2	-1	0	-4	-1	-6	1
-2	-2	-2	-3	-5	-3	-13	-12
-1	-3	-2	0	-5	1	-4	-5
-1	-1	-2	-2	-1	0	8	-6
-1	4	0	-1	-4	-4	-7	2
-2	-3	-1	-1	-5	1	2	5
1	-2	0	1	11	-4	0	-1
0	1	0	-2	-8	1	2	10
0	0	-1	-2	-7	-4	-15	-4
-2	-4	-2	-3	-12	-1	-25	-15
1	8	0	3	15	2	20	2
0	-2	-1	-2	0	-1	-4	-13
-1	-2	-1	0	-2	0	-1	-2
3	1	2	-3	-1	-4	-5	-11
0	-3	-1	-2	-2	-6	9	8
2	5	-1	-1	4	1	-1	-5
-1	-2	-1	0	0	3	-4	-2
0	3	1	1	3	1	5	7
0	0	-1	0	-2	0	5	18
-3	-3	0	-3	-8	-4	-2	4
-3	-3	0	-3	-8	-4	-2	4
-1	1	0	-2	-6	0	9	-5
-1	-2	-2	-1	-3	0	-8	-9
-1	-3	-1	0	-10	1	-12	4
1	0	-1	1	-1	2	3	8
0	-1	-1	-1	-4	-1	6	15
0	-1	-2	-2	-1	-1	6	5
0	-3	0	-2	-6	-1	4	13
-1	-3	-2	-2	-1	5	-7	-5
0	0	0	-1	-4	-3	-18	-10
-5	-5	-1	-1	6	1	15	-22
-2	-3	-1	-1	11	-6	0	-19
-2	-1	-2	-3	-2	-1	0	-2
-2	-1	-2	-3	-2	-1	0	-2
1	3	-1	-2	-3	2	1	2
0	-1	1	-2	10	-3	8	4
1	3	-1	2	12	2	16	7
0	-3	-1	-1	-9	0	-9	-20
-1	2	-2	-2	-7	2	5	-11
-1	-1	-2	-4	-6	-9	-23	1
0	-2	0	0	-6	-3	14	20
2	2	0	0	-3	0	8	5
-1	-4	-1	0	3	6	9	-15
-1	-5	-2	0	14	-1	-4	-18
3	-2	-1	-1	1	-2	1	28
-6	-4	-2	-3	-7	-3	-6	0
-4	-5	-1	-1	-1	1	-1	-6
0	-2	-1	-1	-8	-1	-3	1
-1	-4	0	-1	1	0	-6	1
1	-2	-1	-2	-7	-4	1	1
-3	-5	-2	0	4	0	-8	-21
-3	-3	-1	0	-1	-3	-7	2
-3	-3	3	2	1	-2	-15	-24
-1	-1	0	-1	1	0	7	10
1	0	-1	0	14	5	12	-4
1	-1	1	-2	4	1	5	13
3	4	1	0	0	2	6	21
-1	2	1	0	2	2	14	2
-4	-1	0	0	3	-1	4	1
0	1	-1	0	-12	-1	1	-8
0	-1	0	0	-6	2	12	20
0	-3	-2	-2	7	2	8	18
2	6	1	1	0	1	2	8
-3	0	0	-3	-7	-5	-10	9
-3	0	0	-3	-7	-5	-10	9
-1	-1	0	-2	-4	-5	-12	-26
-1	3	-1	-1	-4	-4	-9	-12
-2	-2	0	-1	-1	0	-14	0
1	4	0	-3	-3	0	1	4
-1	-4	-2	-2	-6	-2	-2	-5
-3	-2	-2	0	0	1	11	10
-3	-3	-1	0	-4	2	6	-12
2	-1	-1	-1	-4	6	6	9
1	2	-2	-3	-10	-4	4	19
-1	0	-1	-1	-3	-1	-8	1
2	0	-1	0	11	-2	3	2
-2	-2	-3	-2	-1	0	-7	-6
-3	-4	-1	-2	-5	-2	-7	-31
-1	0	0	0	5	0	17	8
-2	-1	-1	-1	-4	0	-2	0
-1	0	0	-2	-9	1	-18	9
-2	-3	-3	-2	-3	-2	-20	-11
-2	-3	-1	-2	-3	-2	-3	-10
0	1	-2	0	-2	0	2	-6
0	1	-2	0	-2	0	2	-6
1	2	-1	1	2	-1	-11	6
0	0	-1	1	-2	-5	8	7
1	5	0	0	-9	-1	-9	-4
1	1	0	-1	-3	-1	-2	-11
-1	-3	0	1	1	4	14	7
0	2	-1	1	2	-2	5	14
0	3	-1	0	6	-2	0	-17
0	-1	-1	-3	-7	-1	-7	-1
-1	-2	-1	0	-1	-1	14	14
-3	-1	-1	-2	3	-1	-6	-5
0	-2	0	2	-3	5	14	10
-4	-6	-3	-1	-3	-3	-4	-7
-1	-1	-1	1	5	-1	-11	-13
0	-1	-1	0	-1	-1	-6	4
0	6	1	0	5	3	8	-5
-2	-3	-3	-1	-7	-1	-1	2
0	1	-1	1	6	-4	19	11
3	-1	0	-3	-4	1	9	8
-2	-2	-1	-1	-6	-1	-7	0
-1	2	-1	0	6	1	-8	-2
-1	-1	-2	-1	10	-3	9	5
-3	0	0	-2	-8	-2	0	-6
0	-1	-2	-3	-7	-5	-17	-4
3	0	-1	0	6	1	24	11
1	1	0	-2	-8	0	2	2
-2	0	1	0	-11	-2	-28	-29
2	2	0	0	15	0	7	-1
1	4	1	1	-6	1	5	9
-1	-2	-1	0	-3	0	-3	-8
-2	-4	-3	-1	-2	5	6	6
-1	-1	1	0	0	-5	-10	-1
-2	-4	-2	1	-3	0	-6	-9
-1	-5	-2	-2	1	1	4	8
-2	-2	-2	-2	-6	0	-12	-13
-2	-4	-2	1	0	0	-10	-3
-1	-1	0	-2	-2	-3	-21	-15
0	3	-1	0	3	-2	-1	1
0	-2	-2	-2	-6	-1	5	9
0	1	0	0	4	-1	-3	-1
-3	-6	-2	-1	5	-1	7	4
-2	-4	-2	-3	-12	-4	-19	-5
-1	-3	-2	-3	1	-2	-10	-7
2	5	1	0	-2	-1	1	1
-1	1	0	2	12	-2	8	10
2	1	-1	0	5	-1	7	3
0	-5	-1	0	8	2	19	4
-3	-4	-1	0	-10	-8	-17	-14
0	3	-2	-3	5	3	6	3
-1	-5	-2	-3	-7	1	-1	-3
-3	-1	-3	-1	-5	-7	-9	3
-2	-1	-1	-2	-7	-1	-9	-7
-3	-7	-2	-6	-10	-3	-31	-16
1	-1	1	1	0	6	12	4
-3	-2	-1	1	-3	-1	1	1
1	10	2	1	-4	-1	-19	-17
1	2	0	0	16	0	-3	-6
-1	-1	0	0	0	3	12	0
-2	-1	-2	-1	-2	-2	-13	-11
-2	-2	0	-2	-9	0	-14	0
-1	0	-1	-3	-11	-3	4	15
-1	0	-1	-3	-4	0	15	16
-2	0	-2	0	-5	-3	-9	-5
-1	3	0	-1	-2	0	-16	-9
-1	1	0	1	-6	-5	2	13
0	-2	-2	1	-2	-2	-1	-9
0	0	-2	-2	-5	-6	-21	1
0	5	1	0	-4	5	4	-12
-2	-1	-2	-4	-11	1	-8	6
3	11	1	1	-4	1	13	20
-1	-4	-2	-2	-1	3	-1	-3
-1	-1	0	2	0	4	-5	2
-1	-2	0	0	-4	-2	8	8
-1	-4	-2	-2	-5	-4	-6	7
-2	-4	-2	-4	0	-1	0	-15
0	0	-3	-1	-5	2	1	9
-2	1	0	-2	-5	-1	-12	-9
3	8	3	1	-3	3	-23	-10
-3	-2	-1	-1	-10	1	5	4
-3	1	-1	-3	-9	-2	-5	-1
-4	-6	-3	-5	-4	-5	-4	-8
-2	-1	0	1	-1	-5	-21	-16
-1	-2	-1	-2	-9	-2	-9	-2
-1	-1	-1	0	3	-1	13	10
1	3	-1	-1	-4	0	0	7
0	-4	-2	-1	-1	-4	1	-1
4	6	0	0	-2	3	1	4
2	0	-1	0	-4	-1	-2	13
0	-3	-2	-2	-3	-1	-10	2
-4	-5	-3	1	12	1	1	-16
-1	-1	-1	-1	-4	7	6	4
-1	0	-1	-2	-8	-4	-2	8
1	1	0	-3	-8	-15	-19	-1
-4	-3	-1	-1	-4	6	-5	-13
1	1	2	5	1	7	-6	13
4	1	-1	0	18	3	50	41
-2	-3	0	-2	-6	-2	-21	-27
-2	0	0	0	3	6	10	6
-2	-2	-4	-2	-6	-7	-13	-11
-1	0	0	3	0	12	18	-5
-2	-1	-2	-1	2	0	3	2
-3	-3	0	-1	-5	-5	-18	25
2	1	1	-4	-16	-6	-14	1
0	0	0	1	-5	-3	-11	-11
-1	-1	1	2	5	1	4	6
1	-1	-1	0	-5	-4	-2	17
0	-2	-1	-2	-21	-10	5	-8
3	3	0	6	0	5	-23	27
1	-2	-1	-2	-1	5	9	37
-6	-5	-3	-2	1	-6	-11	-34
1	4	0	12	-9	-26	3	27
2	-1	-3	-10	-23	-21	14	-12
-1	-4	-3	-4	2	-6	-8	-31
-3	-1	-1	-1	-2	0	-21	-14
-2	0	-1	2	-12	0	11	5
1	-1	0	0	12	13	4	3
-6	-1	-2	-4	-6	5	-26	-72
-2	0	-1	-3	-2	-7	-9	-22
1	1	-1	-4	-8	-9	14	9
-4	-1	-1	-4	-10	-6	-28	-39
2	1	1	6	0	8	11	47
0	0	-1	-1	-4	6	-7	-15
-3	-2	-3	-4	-2	8	-14	-52
-1	-5	0	-2	-5	1	9	-11
0	0	0	-2	-14	-5	-29	-8
-1	0	-1	1	25	7	13	-22
-4	-3	-2	-1	0	-6	-16	-17
-1	0	0	2	1	13	-7	-4
-1	-2	-1	0	-13	3	-6	1
1	0	-1	-2	-3	-1	16	28
0	-1	-1	-2	0	0	9	1
-1	-5	-3	-1	-5	-6	1	8
0	-4	-3	-1	-4	-8	-15	1
4	3	3	0	-6	4	22	29
0	1	-1	1	16	9	13	-6
6	3	2	-1	-5	-4	37	67
-2	-2	-2	-4	-10	-2	-14	-12
0	-4	-1	3	5	-4	23	2
-4	-2	-2	-6	-2	5	-9	-32
-6	-1	-2	1	5	0	-20	-25
3	9	0	-2	12	9	21	8
2	3	-2	-6	-1	-2	10	-2
-1	4	-2	-3	3	5	-10	-40
1	4	2	3	-6	6	6	30
-2	1	1	4	-5	1	-5	-14
-3	-6	-3	-1	-3	4	10	19
-7	-5	-4	-8	-9	-8	-44	-76
-1	-3	0	-2	-2	-2	-4	6
2	2	-1	-3	-1	1	3	6
0	3	-2	-1	0	1	-9	-18
2	1	0	4	7	8	5	-15
1	2	1	-1	-2	0	8	29
0	-6	-3	-3	-10	0	-6	64
-2	-4	-4	2	1	7	12	60
-2	2	1	2	-7	0	-31	-38
-1	-3	-2	-4	-7	0	0	18
-6	-2	-2	-4	4	-3	-11	-56
-7	-8	-5	-2	-5	-3	2	-27
-2	1	0	-3	-3	4	-10	24
-1	-8	1	1	-1	12	9	-19
0	-11	-3	1	-4	-2	-4	4
1	6	3	1	-1	1	19	-11
0	-4	-3	1	-6	-2	-9	28
0	2	-1	0	-3	-2	9	0
-6	-2	0	-2	-4	-7	-19	-25
3	3	2	2	1	5	0	-14
3	0	1	7	2	4	1	24
1	1	-2	-3	0	1	6	-12
9	5	1	2	-6	1	4	56
1	1	-1	-1	-2	-2	21	20
-1	3	1	1	-1	4	0	23
-1	-1	-2	-2	-1	-3	0	-33
-4	-6	-2	-1	14	15	24	-34
-2	-4	-2	2	-5	0	2	13
-6	-6	-4	-3	11	-3	-13	-12
-3	-6	-4	-2	0	-4	-3	-18
-5	-7	-2	1	18	5	21	-19
-3	5	-1	-1	-7	12	-5	-44
2	1	4	8	-6	2	10	27
2	5	0	-5	0	3	-16	-43
3	6	1	0	1	9	18	10
4	1	-1	0	-14	-22	3	25
2	0	-2	-1	-13	4	9	5
7	4	2	0	-4	9	19	47
6	8	2	0	-2	0	-1	26
2	1	0	2	2	0	17	36
-4	-4	-4	-7	-4	0	14	-64
1	6	-1	3	-3	-6	-11	-5
-7	-4	0	-2	3	5	-37	-65
4	5	1	0	9	-2	14	18
0	-2	1	2	10	0	19	7
-2	-1	-4	-3	0	-3	-17	-36
9	1	0	4	-6	-6	20	62
4	3	1	6	0	1	20	69
-8	-2	-2	-7	-2	1	-8	-53
-4	0	-1	-3	3	-1	-10	-20
-4	1	0	-2	-12	0	2	-8
-8	-1	-4	-3	4	-5	-19	-82
-5	-2	-2	-1	2	3	-8	-46
-1	-4	0	4	-7	-3	2	-2
12	3	-1	2	-12	-7	7	0
-5	-2	-1	0	1	-4	-16	-35
4	2	-1	1	1	-3	20	82
10	1	-3	-1	8	1	12	50
3	2	0	1	3	0	15	-3
-6	-4	3	10	8	9	-18	50
-5	1	3	10	13	3	12	-2
-14	-9	-6	4	-6	-6	-16	-7
36	8	5	10	-1	3	21	77
-14	-3	-2	-9	3	14	-8	-60
2	8	3	4	3	-7	-22	-22
5	5	1	9	0	6	5	21
13	2	8	18	12	45	39	54
-19	-6	-9	-27	-9	-17	-9	-43
-6	3	-1	4	1	17	-9	-36
-5	-3	-1	3	-3	-16	-10	11
-19	-9	-6	-12	1	-11	0	-19
-8	7	2	-2	-3	-10	0	-12
-2	-13	-5	-6	-2	1	1	-4
7	21	4	-4	-4	-6	-12	-20
-9	-8	-3	-2	-3	-2	-10	-27
9	0	-2	-11	6	-4	6	22
-12	-4	1	2	-6	0	2	11
-2	-12	-4	-5	-8	-10	-3	1
6	2	0	1	-13	-2	12	21
6	2	0	1	-13	-2	12	21
6	-2	-4	-2	6	3	12	4
-3	-7	-6	-13	-7	-4	5	-7
3	2	1	7	6	2	-54	-28
1	1	-4	-12	16	11	21	5
-7	-3	1	18	45	15	-4	-17
-2	13	6	-1	-54	-14	-13	1
-7	-11	-8	-9	2	-11	29	-39
-1	-5	4	-2	-41	-23	-5	-1
3	0	0	1	-7	-3	12	30
0	-7	-1	5	10	-1	6	15
-1	-6	-7	-3	1	-1	-4	6
7	7	-3	-8	22	10	-30	-49
-8	-2	-2	1	-7	-8	-24	-16
3	-1	2	1	8	11	13	35
-3	-6	1	6	11	12	19	13
9	6	2	9	-3	-5	20	76
3	4	1	1	0	-2	8	22
-7	-5	-3	-1	-4	-2	5	-35
0	1	-2	-5	1	-13	-26	-20
-5	-8	1	7	0	-1	-3	2
0	10	1	-3	-7	-7	-16	-36
-3	2	-4	-9	-4	-8	-29	-38
-2	-6	-1	0	-4	-5	-15	43
-1	2	0	0	3	-4	-9	-22
-1	0	1	2	0	-4	-15	-26
-1	-2	-1	0	4	16	30	3
1	-4	-2	-2	-2	-3	10	46
8	8	2	-2	-3	-2	-3	43
-4	1	-1	-2	-1	2	-13	-21
-4	-11	-4	-1	-5	-7	5	14
-6	-3	-1	-1	-8	-12	-23	-17
9	10	0	1	2	5	9	1
2	1	2	5	14	-6	24	37
-3	-10	-4	-3	-3	1	-15	-28
-5	1	0	1	0	3	9	11
0	-1	-3	-6	-3	-5	-7	11
0	2	1	3	-4	-4	22	4
2	4	-2	0	-8	-8	-6	27
-4	-7	-2	-3	-11	4	-2	-16
-1	-5	-4	-2	-5	-2	-6	-34
8	15	1	-1	-7	-9	11	67
1	-4	1	3	-2	2	-21	-10
2	6	1	-2	-1	1	-25	-2
-2	-1	-2	0	-1	2	-20	-6
-5	-12	-4	-1	-1	1	-11	-17
-2	-4	-1	-1	-4	4	-17	-24
-3	-6	-1	2	-2	-5	-11	-14
-3	0	-3	-2	-9	-1	-19	-25
-1	8	0	2	-3	-2	0	3
3	2	-1	1	7	-1	-2	10
0	-5	-2	-1	-2	8	-7	-23
-5	1	0	0	1	1	8	-33
1	-2	1	-2	-8	-3	9	23
8	3	0	2	-3	-1	24	34
2	3	-1	-4	-4	-2	-2	44
-3	-4	1	1	-6	-7	-6	-12
-7	-5	-2	-2	-6	2	-9	-4
-1	1	-1	2	0	-1	-5	-10
3	2	0	1	1	3	-4	37
-4	-6	-3	-4	-7	-8	-7	-12
-2	-2	-1	1	-2	-3	-11	-6
-2	-3	-2	-2	9	-7	-44	-14
3	9	2	-2	3	2	12	-10
-3	-2	-4	-4	-8	3	15	-6
0	-4	-1	-1	-9	4	7	10
-4	-2	-1	1	-5	-8	-7	-13
3	-3	2	4	-1	3	-1	20
2	3	0	1	-3	-1	0	5
-8	-11	-5	-5	-7	-14	0	0
-3	-6	-2	1	-3	-4	1	-6
-2	-4	1	-1	-10	6	1	-24
0	1	0	-1	-5	-2	6	39
4	1	-2	-3	-17	-4	-15	7
-2	1	-2	-4	-13	-7	-3	-7
-4	-5	-1	-2	-8	-3	-8	-32
-5	-9	-5	-5	-2	-9	-20	-18
1	10	1	2	-9	-3	-16	18
-7	-8	-4	-3	-8	4	1	-20
-2	-4	-2	1	5	-3	-3	3
-4	0	2	0	-4	-5	-1	-19
3	0	0	1	-5	6	8	-4
1	3	-1	-2	-1	-5	-7	-7
-1	-6	-2	1	-5	-4	-3	-8
-2	-2	0	-1	0	3	3	-4
2	5	1	1	-5	2	3	-12
0	6	1	-3	-4	-9	-27	4
2	-5	-2	0	-7	3	3	-7
-7	-10	-4	-4	-9	-4	6	26
0	8	2	-1	-5	6	-8	-28
-2	-7	-3	-3	-5	-4	-3	-19
4	3	-1	-1	-4	-1	-6	4
0	5	1	2	-5	9	-5	-1
-2	2	2	-1	-12	-3	-7	10
2	-6	-1	2	11	-3	20	-3
1	-2	-3	-3	-4	2	6	-35
-2	3	1	-3	-6	-2	-12	-15
-4	-5	-3	-2	-2	0	-5	-23
-7	-5	-1	-2	-2	2	3	-1
-2	-4	-1	-2	-2	1	-15	-21
2	2	1	-3	-5	0	7	16
-2	-2	0	2	2	-5	-5	26
2	3	-1	1	-3	-2	-20	-6
4	0	-1	-3	-2	5	17	2
-1	1	0	1	-5	-4	-4	-22
2	2	-2	1	0	0	-5	6
12	7	2	0	12	19	19	-15
-2	-1	-1	-1	1	3	9	-8
-4	1	0	1	-3	3	25	40
0	-4	-1	-2	-5	-2	7	30
-1	-7	-2	-1	-3	-8	-18	-26
-1	2	2	5	0	9	-1	-1
-2	-2	-2	0	-5	-5	-19	-13
5	2	-1	1	-11	-3	1	-6
4	7	-1	-3	8	-3	4	-9
-6	-9	-5	-4	-3	6	4	-4
3	1	-1	0	-8	3	27	-3
-2	-4	-1	-1	0	-1	7	4
-7	-4	-1	0	-7	0	5	16
3	-1	-1	0	3	1	5	-1
1	-3	-2	-1	-5	-1	3	7
-1	0	-1	0	-2	-1	6	16
1	2	0	0	-6	-1	-15	-24
3	0	1	3	2	8	0	4
-1	4	-1	-4	-4	-6	-2	16
-4	-5	1	-1	-2	2	5	11
6	8	-1	1	-3	0	-8	-1
-2	0	-1	0	-4	-3	-1	5
-2	3	0	-3	0	2	12	19
-5	-6	-1	1	-8	6	26	-15
2	-6	-4	-5	0	7	-6	11
-5	-2	0	-1	-1	7	-19	-32
7	5	2	-1	5	-1	15	9
-2	-1	-3	1	-1	-8	-7	9
-3	1	0	-4	-3	-7	-16	-27
-5	-2	-3	-2	-6	-2	6	26
-3	-5	-1	-3	-2	-1	-9	-6
-2	-4	-1	-3	1	4	16	-17
1	-1	-1	-1	-1	1	18	25
-1	-1	-1	-1	6	7	-2	-27
8	14	1	-2	0	-3	-3	27
-2	-5	-3	-1	-2	-4	-15	-12
0	3	-2	5	-5	0	8	-11
7	-1	1	-2	-4	9	6	-33
-5	6	0	-3	-2	-4	-13	-39
-1	2	2	0	-1	-6	1	22
-2	-3	-1	0	0	4	10	12
3	-2	-3	-3	-2	-3	-4	4
4	4	2	6	-1	3	5	34
-2	3	1	-3	2	6	41	-23
3	-2	-4	-2	-10	-1	12	-2
-2	-1	1	0	0	13	-5	12
-1	1	0	-2	15	-4	6	12
0	-7	-4	-1	-8	-6	-4	4
1	2	-1	-4	-12	1	17	-12
-3	-4	-2	1	-6	-2	6	12
-3	-4	-2	1	-6	-2	6	12
-3	-3	-1	0	-5	4	-6	13
-2	-3	-3	0	-7	2	-5	-17
-6	-5	0	-5	-11	-4	-27	-17
1	-2	1	1	-4	-1	17	0
-2	-4	-2	-3	-4	3	-2	-18
-1	5	-1	-2	-5	-2	4	7
-5	-6	-3	-3	-11	-1	-14	-9
0	0	-3	-3	-4	-2	-2	-11
1	3	-1	1	-6	-2	13	13
4	-7	-3	-2	-7	-2	-4	-8
3	4	0	2	-4	-1	2	-9
-1	-3	-1	-1	-5	3	3	-1
0	6	0	-3	-7	2	6	-7
-3	-6	-3	-3	-1	-6	11	34
2	9	3	4	-1	1	6	-3
5	2	0	-3	1	-1	17	35
-7	-7	-3	-4	-5	-6	-34	-44
-4	-3	-2	1	-1	0	7	23
3	2	0	1	0	5	10	16
-6	-3	2	0	3	1	11	4
-2	-2	-3	-2	-2	4	-13	-5
0	0	-1	-2	-6	3	5	5
-3	-4	-1	-2	-5	-3	-3	16
0	-1	-3	-1	-6	-2	3	-26
-4	-5	-2	0	1	1	6	22
-1	2	0	-2	-5	-6	-8	-8
2	0	2	3	4	3	6	5
-7	-8	-3	-2	-6	-7	-5	-4
2	-4	-2	-2	0	1	4	9
3	4	-1	0	-6	1	-12	-33
6	8	1	-2	1	-1	14	54
-4	-5	0	2	-4	2	-1	-19
0	0	2	13	0	3	-5	-10
-2	-3	-3	-3	-6	-5	0	-33
2	-1	0	2	-3	-2	8	20
-2	4	3	1	2	0	10	16
-2	-8	-4	-4	-2	5	1	23
3	5	0	3	0	-3	-24	-19
-1	1	-2	-5	-8	-3	-11	-20
1	3	1	1	4	2	8	2
0	-5	1	4	-2	3	-4	1
-1	-1	0	1	-1	-4	-11	-25
-1	1	-2	-3	0	-7	-5	0
6	7	0	2	3	0	14	21
4	-4	-2	-4	-5	-7	10	16
-2	1	-1	0	-5	-7	-16	10
3	7	0	1	0	6	18	2
-9	-13	-6	-6	-2	-6	-6	-36
1	5	2	3	2	2	13	24
-5	-8	-3	0	4	-2	5	12
-1	-1	0	-3	-4	-6	-10	-14
-2	-9	-2	1	-3	-1	-14	-28
-2	3	0	-1	5	4	7	-22
4	3	1	3	0	1	-4	15
-1	-6	-4	-2	5	-6	-12	7
-2	-2	-2	-1	1	3	6	24
-1	2	1	-2	-6	-6	13	-13
2	9	-1	-1	5	-2	-11	-13
-6	-4	-1	-1	-2	0	-2	-15
-6	-7	-3	-2	-4	-3	-8	-11
-2	-3	2	0	9	-1	4	7
-4	-10	-4	-4	-3	4	1	-14
-1	0	-1	-2	-1	4	0	-8
7	5	-1	-1	0	2	9	6
-2	-5	-1	1	3	2	1	2
-1	-5	-3	-4	-3	-4	-18	-20
4	12	3	6	23	10	30	18
-2	-6	-3	-2	-7	-3	-11	-15
1	3	0	5	20	0	4	11
1	3	0	5	20	0	4	11
0	3	-1	-2	-4	-2	-24	-18
-3	-3	-2	-2	-5	-5	2	7
-4	-6	-1	-3	-3	-2	14	14
6	4	1	2	-3	6	3	2
-2	-6	0	2	-2	-2	3	9
-2	3	-1	-3	-1	7	-24	-29
1	7	0	-2	-8	3	19	10
4	3	1	2	-4	-5	1	0
-1	1	0	-2	3	-1	17	38
-1	-2	0	-1	3	2	0	10
-2	-1	-2	-5	0	-2	-19	-31
-3	0	0	-1	-1	3	-14	-14
2	2	-3	-3	2	-3	12	15
-1	-2	0	-4	3	8	-2	-18
-4	-6	-2	-3	-5	-5	-23	-6
2	7	1	1	3	4	19	24
0	-3	-4	-1	-5	-8	10	9
-6	-3	0	-1	1	-3	-11	-8
2	0	-2	1	-1	1	5	27
-3	5	-1	1	1	-6	-7	8
-3	-4	-1	-2	-3	-2	3	-13
8	-3	-1	-3	-7	5	-1	9
1	2	-1	-2	-4	3	2	-18
-11	-13	-3	-1	-5	3	-18	-18
-1	-1	-1	0	-10	-1	6	28
-1	-3	-2	-3	-2	-10	-19	-2
1	0	0	2	-5	-4	13	12
-3	3	0	1	18	0	0	-13
5	16	2	0	-4	-1	-19	-17
1	2	-1	-2	-4	-3	5	9
-2	-7	-2	-1	-8	-1	-11	-8
-1	-4	-3	0	-3	3	5	17
-7	0	0	-3	-5	-1	-14	-31
-1	5	-2	-5	-8	-8	-7	8
-4	-4	-1	1	-5	0	-15	2
8	15	4	-1	3	-4	-3	4
3	1	0	0	-5	-5	-2	37
-1	4	0	-1	-2	-1	12	-2
-6	-4	-1	2	3	-3	-3	-6
0	5	-2	2	0	7	16	26
2	0	0	-1	-1	1	-3	-13
-1	-1	-2	-5	-4	-7	-1	47
-6	-5	-2	-2	-3	-2	-10	-41
-6	-4	-2	-4	-3	-9	-49	-34
-1	5	-1	-1	-5	-1	-6	-4
4	18	3	2	-1	0	-29	-13
1	0	-1	-2	0	-4	-2	8
-4	0	-1	0	-4	0	-22	-37
-4	-6	-2	1	-6	0	-5	-6
2	-4	-3	-3	2	-6	6	14
-5	-5	-3	-3	-3	-1	-18	-34
-2	-5	-2	-2	0	-3	5	-9
-2	-1	-2	-2	-6	-2	-11	7
-3	-6	-2	-3	-2	-2	-6	1
-1	-3	0	-1	-8	-3	-12	27
0	4	1	0	0	1	3	2
2	8	1	2	-10	0	-14	2
3	0	-1	-2	-2	4	21	36
-4	-6	-2	-4	-8	-6	-25	-13
2	-8	-3	-2	-5	-1	7	24
3	10	2	1	1	8	-10	-7
-7	-8	-3	-2	-6	-8	-19	-26
-3	-3	-2	-1	-14	2	-11	-8
2	1	-2	-1	-9	-3	-14	-9
1	-2	-2	1	-6	2	13	13
4	13	3	-2	-7	-4	-4	3
-2	-8	-4	-2	-6	0	-12	11
-4	-4	0	1	-4	7	3	14
-3	-3	-2	-5	-5	-3	-10	-41
-2	-2	1	-1	-4	-2	-22	-9
5	14	3	0	2	2	-1	-10
1	-1	0	0	-5	-6	4	28
-1	-4	-1	1	-3	0	8	5
-1	-1	0	2	7	1	1	-18
-2	-6	-3	-2	-5	0	-5	-7
-2	-3	-2	-1	-5	-4	0	-26
-2	0	0	-2	7	-4	11	19
-4	-2	-3	-3	3	5	-7	-36
3	3	2	0	7	-3	20	0
-2	-3	-2	2	-2	2	-14	8
2	-1	-1	-1	-3	0	16	19
5	2	1	1	3	4	14	24
0	1	-1	0	0	6	15	21
-3	-3	-3	1	-3	-6	-3	5
-3	-6	1	2	-3	6	15	14
4	1	0	-1	1	1	19	75
1	-1	-2	-1	-5	-3	-11	-21
0	-1	-1	-2	0	1	7	10
-4	-1	-4	-2	-9	-7	-23	4
2	2	-1	-3	-5	-4	2	11
-1	3	-1	-1	-8	2	-6	-19
1	6	0	-1	-4	-1	-4	-13
1	3	-1	1	-6	-4	1	-9
0	-1	-3	-1	-3	3	4	8
-2	-1	-1	-2	-10	0	-11	1
-3	-6	-4	-1	-7	-2	9	-19
1	4	-1	-2	-4	-5	0	14
2	1	0	-2	0	4	17	7
2	1	1	1	2	8	8	20
0	4	2	1	-2	5	1	-1
-9	-14	-4	-1	-3	-3	-17	3
-2	-5	-3	-4	-10	-1	-17	-27
1	-5	0	4	-3	-4	-3	26
-7	-4	-3	0	0	-3	1	-32
-2	-3	-1	-2	-1	0	5	-31
-2	1	-3	-4	0	-1	-11	-3
1	-6	-2	0	-4	-9	-18	-21
-1	1	-1	0	-2	-3	-6	13
-4	-9	-4	-1	-2	-3	-7	22
-3	-4	-2	-2	-4	4	-4	-11
-2	-7	-3	-1	1	-5	-44	-17
0	5	0	0	0	3	2	-11
-2	-3	-1	2	-1	-5	-16	19
-7	-3	-2	1	1	-3	0	-21
1	-4	1	0	-5	0	10	14
-6	-5	-2	-1	8	-8	-30	-35
5	12	1	-3	-3	2	14	26
0	-2	-2	-2	-2	-3	4	-25
6	5	1	1	-5	-1	6	32
-4	-7	-2	-2	-5	-5	-27	-31
3	-3	1	0	0	4	22	63
-2	-3	-2	-3	-7	9	15	23
2	10	-1	2	-4	-7	-14	-15
-6	-10	-3	-2	-5	-2	-6	-32
2	4	-2	-2	-6	-1	17	5
-6	-9	-2	-3	-4	1	8	-1
-3	3	-1	0	-1	0	-2	-1
0	-5	2	0	-1	-4	-5	65
0	-1	-2	0	-2	1	-14	-14
-1	2	-2	0	-8	-4	-9	-21
-6	-7	-5	-2	-1	4	6	-16
-5	-9	-2	-4	-5	-1	-14	-13
-2	0	-2	-1	-1	8	-8	-28
-2	0	-2	0	1	-1	-26	-29
0	1	1	1	-2	2	1	11
-1	-4	-3	1	-4	-2	-7	-11
0	-2	-2	2	2	-2	9	12
3	9	1	1	-2	-4	-5	-6
2	1	0	0	-3	1	5	20
-1	1	-2	-2	2	-4	1	-8
-3	-6	-3	-3	-9	-3	9	-6
2	5	1	4	9	17	19	12
3	9	3	-2	-6	-3	-10	-11
-1	1	0	2	9	2	11	21
4	14	2	-3	14	0	25	-6
7	4	0	-2	13	3	7	9
2	-1	-1	2	-3	-2	8	36
-2	-1	1	1	5	-4	-3	2
-1	5	1	-1	-4	-1	-7	-1
0	-5	-1	-1	-5	-3	-5	8
0	0	-1	-2	-8	-8	-22	-15
-2	1	3	3	-7	4	3	-9
-2	1	-1	-4	-7	-6	-14	-7
-2	-3	0	-2	-6	5	5	-15
5	4	-2	-2	-4	0	5	34
-4	-7	-1	-2	-5	4	2	0
-4	-7	-1	-2	-5	4	2	0
-5	-8	-3	-5	-9	-4	-9	-9
0	-2	-1	0	-4	1	3	39
-5	-6	-3	-1	0	-6	-21	-30
-5	-6	0	1	-1	-1	-7	6
2	0	-3	-3	4	3	16	-10
1	1	0	0	-5	1	7	24
-3	-4	-3	-3	-3	-7	-7	5
4	9	5	2	-2	-2	-2	7
-4	-8	-3	-3	-3	0	1	1
2	3	2	-3	0	-2	-11	-14
2	1	1	1	-1	4	15	29
0	-2	-1	-3	-5	1	3	-18
3	-1	-2	-3	-7	-8	11	14
-2	8	1	-1	-3	-7	-17	-16
-2	-3	0	2	-5	4	-3	-3
3	4	1	1	0	-1	3	14
-3	-5	-1	1	9	6	7	27
0	-3	-1	0	6	-4	-12	-15
-5	-5	0	-1	-3	-3	-1	-18
0	1	0	0	-3	1	6	6
-3	2	-1	-1	1	-7	3	-1
-2	-2	-3	-2	-5	2	3	4
-1	-3	-1	-2	-9	-5	6	-7
-2	-4	-2	-1	-2	-3	8	13
5	2	1	2	4	-1	-4	57
-7	-13	-2	0	2	12	8	-24
-7	-6	-4	-4	-8	-8	-7	-26
-2	3	-3	-3	0	-4	-26	-43
-5	-8	0	-1	-1	-11	-14	-52
0	2	-1	-1	0	-1	4	-25
1	2	1	0	6	1	6	17
-1	8	-1	-3	-5	-2	-13	-8
1	4	1	-3	5	-3	0	4
3	16	2	1	-1	1	-13	-11
-6	-8	-1	2	1	6	10	-3
-3	-3	-3	-2	-4	-4	-12	-11
2	2	-1	-1	1	4	6	-13
1	-9	-1	-3	0	-3	-6	-9
0	0	0	1	1	-7	9	2
1	-1	-1	-1	-1	0	1	-5
-3	-3	-1	0	-5	-7	0	10
-5	-8	-3	-6	-3	-2	-21	-13
0	-4	-2	2	0	2	4	-7
5	1	0	0	1	5	-1	11
0	-5	-1	-2	-1	-4	-6	7
-4	-5	-2	-1	1	-2	-7	6
-4	-7	-2	-4	1	-13	-27	-29
-3	-2	0	3	2	-4	-2	-32
1	4	-1	-3	-4	-1	-8	19
-4	-2	-2	-6	-2	-3	-10	-10
-2	3	1	0	-8	-2	-19	-33
-5	-8	0	3	0	2	8	9
3	2	-2	-1	-6	1	-4	-1
-4	1	-2	-2	-3	1	-7	-17
0	-6	-3	-4	-8	-1	5	41
0	-10	-3	2	-4	4	26	13
-4	-6	-4	-4	-12	-6	-8	-3
-6	-6	-3	-1	-7	-6	-24	-17
-3	1	-1	0	0	-4	11	33
2	2	-1	-2	-5	-2	-5	-3
1	-3	-2	-2	2	-4	-8	-12
-1	2	1	-1	-1	1	-8	-5
6	14	4	2	3	3	15	16
-4	-1	1	-1	-1	4	-2	-2
-3	-4	-2	-2	-2	0	-3	-11
0	-5	-3	-2	-1	3	-2	12
-4	-2	-3	-1	10	-4	-7	-38
-4	-8	-4	-4	-10	-6	-20	1
4	7	3	-1	-7	-3	-16	-14
3	3	2	0	-4	-1	0	14
-1	3	-1	-4	-1	-6	-11	-13
1	-2	-1	0	-7	-1	3	-5
2	1	-1	-41	-4	-3	0	41
0	5	1	4	0	2	16	9
-2	-3	-1	2	2	-2	-10	1
2	10	4	0	8	2	10	0
-6	-6	-1	-3	-4	-6	-18	-28
-23	7	-2	1	-2	-2	2	0
-22	-4	-1	0	-7	-1	-18	-30
30	4	-1	-2	3	0	0	17
23	-4	0	-1	-4	1	-2	5
12	7	1	1	-4	-2	3	3
6	4	0	2	13	5	16	-11
5	7	-1	-3	-4	-4	-5	-3
-3	-4	-4	-3	-12	-2	-10	-22
-2	-2	-2	-3	-16	-3	-16	-22
-6	-7	-1	-2	-8	0	-1	-17
1	11	2	-1	-4	0	-4	-12
-5	-1	0	1	-5	0	-11	-19
0	0	0	-2	16	7	28	31
-1	2	-2	-1	-5	-1	18	16
-2	-6	-3	0	-11	-3	-6	7
-8	-8	-3	-4	-8	-1	-11	-24
-1	-6	-4	-1	-6	-1	4	4
-6	-3	-1	-3	-5	-4	-4	-16
4	9	1	0	-1	2	0	20
6	12	3	1	14	-8	-1	19
-6	-7	0	0	-1	1	-5	-9
0	-2	-1	-1	-7	3	-2	-15
-7	-2	-4	-3	-7	-5	-34	-24
-2	-5	-4	-1	-2	0	-17	-5
-2	-2	0	-1	-1	3	-20	-9
4	12	5	2	3	3	-6	-21
3	-1	2	0	-2	-1	-12	-7
0	5	0	0	0	3	6	7
-3	-4	-3	0	-2	-1	-16	-11
-3	-3	-3	1	-7	-5	-10	7
-1	1	2	-1	-4	-3	-16	-3
-6	-10	-4	-2	-2	1	0	-25
4	6	2	0	9	3	6	17
-2	2	-1	-1	3	0	8	6
-2	-4	0	1	-2	5	11	-3
0	-7	-4	-2	-2	0	5	9
8	6	0	0	-4	0	-2	32
4	18	2	-3	2	2	-11	-42
-2	-5	-3	-2	-2	0	1	-1
-4	-2	-1	-1	-4	-3	-19	-37
3	3	0	-2	-5	-2	4	26
6	12	2	1	-3	3	21	18
-3	-5	-2	-1	1	3	12	-9
6	5	0	-3	-3	2	8	9
-6	-7	-2	-3	-10	-2	-24	-31
1	2	3	2	0	2	9	29
0	1	-2	-1	-3	-3	-8	11
-3	-6	-1	-1	18	2	-6	-26
3	-1	1	-1	3	0	5	3
-1	0	-1	0	-3	-1	1	12
-2	-1	0	0	-4	-5	5	4
-2	-4	1	0	3	8	3	5
-3	2	0	0	12	-4	-11	-5
-1	0	-2	-2	-3	-2	-1	-21
0	-3	0	0	-5	-1	9	19
-2	-5	-1	-1	-9	7	-4	7
2	-3	0	1	5	0	7	5
3	4	1	0	-3	2	-6	17
-1	-4	-4	-3	-9	-9	-9	-8
0	2	0	-1	-2	-1	-11	-11
0	-3	-1	0	1	0	-3	5
2	10	1	1	-7	0	-12	5
-7	-2	-1	-1	-7	-2	-14	0
-1	-6	-2	-1	1	-2	-1	7
-4	-5	-2	-3	-7	-5	-9	-8
7	12	2	2	6	3	-4	8
-1	2	-1	0	1	2	4	-18
-3	-9	-4	-1	-5	-2	-20	2
-1	2	0	1	15	1	16	-12
1	-3	-1	-2	-2	0	12	4
3	-5	1	0	-6	-2	9	18
-6	-5	-2	-5	-3	-4	-21	-12
-1	0	1	0	0	1	-2	-1
-4	-2	-3	-2	19	1	12	-11
0	1	-1	-3	-6	-1	-4	-7
-1	0	-2	-2	-6	-1	10	-2
-3	-2	-3	-2	-8	-4	-10	-24
6	3	-1	-2	-1	-1	-12	0
-7	-14	-3	0	-3	8	6	-5
-6	-8	-4	-3	-8	6	-2	-47
-2	0	-2	1	-2	1	-11	-4
-3	-4	-1	0	-2	-3	11	-1
4	6	0	-2	-6	-3	1	0
0	0	-3	-2	-1	2	-4	9
-3	7	0	0	1	-2	-5	0
-7	-13	-4	-3	-4	-4	4	-19
-1	1	0	0	0	3	-2	-13
0	-5	-1	-2	-1	-2	-18	-18
-2	-2	-2	-3	-3	6	7	-24
-2	-9	-1	-2	-1	-3	1	-10
5	11	0	2	0	4	14	30
2	1	-2	-1	0	1	0	28
0	0	0	-1	-1	-2	-30	12
-3	-10	-3	-2	-7	-4	-12	-26
1	5	0	-1	2	3	8	7
-1	11	1	-1	-2	-1	-17	-26
-1	-2	-2	-1	-2	-7	0	-4
-3	-8	-1	-2	8	-3	6	-16
-3	-8	-2	0	7	1	7	18
-4	-5	-3	-1	-5	-7	6	-2
2	-2	-1	-4	-3	-3	-5	4
0	7	0	0	-9	-2	6	2
4	8	2	3	-2	2	32	14
-2	-5	-1	0	2	0	-5	-1
-4	-6	0	0	-2	-3	-13	-1
-6	-7	-1	-1	3	0	-6	-14
4	9	1	-1	-6	-8	-10	-9
0	-2	-1	-1	2	-2	8	11
-2	-4	-4	-2	1	1	-1	-5
-5	-10	-3	-1	3	-3	0	6
-1	1	0	-2	-3	-2	-8	5
-3	7	-2	-1	-9	2	-19	-15
1	-3	0	2	3	3	20	8
1	0	-1	-3	-2	-3	-6	10
-1	3	3	0	2	3	-12	-25
2	8	0	0	2	-1	-5	10
0	-4	0	-3	-5	0	2	33
-3	-4	-1	-1	-2	-3	-8	-30
10	23	3	1	-1	-4	2	-9
-5	-9	-3	0	-5	-1	-5	-3
-1	-3	1	0	1	13	16	30
4	4	-1	-1	-6	-7	5	0
0	1	-3	0	1	-2	-5	26
-3	0	-2	0	2	1	-12	-12
-5	-9	-3	-2	-7	-13	-9	-34
-2	-8	-2	-2	0	-9	3	7
0	4	4	2	-4	2	-2	0
-3	-6	-5	-2	1	2	-15	-15
2	4	-1	-2	-1	-5	-18	-4
1	-2	2	3	-1	5	-3	-5
-3	-6	-1	-1	7	4	7	-1
5	23	6	1	2	0	7	2
5	23	6	1	2	0	7	2
-7	-9	-1	-2	-1	3	6	-15
5	6	1	-2	-10	-5	-21	11
-3	-5	-2	-3	0	-1	0	6
7	3	0	-1	4	3	5	16
-6	-17	-6	0	-9	-1	0	14
10	12	3	1	0	2	8	3
10	12	3	1	0	2	8	3
-1	4	3	3	4	0	2	-2
-1	4	3	3	4	0	2	-2
0	-1	-2	0	6	2	3	15
0	3	-1	0	-2	-3	4	-2
-2	-2	-1	-4	-4	-6	-5	-8
-2	-2	-1	-4	-4	-6	-5	-8
3	1	1	0	1	-3	13	6
-1	-4	-3	-5	2	-3	-2	-10
-4	-2	0	0	6	-2	1	-6
0	-7	-1	-2	0	-3	-7	-12
-3	5	0	3	9	0	0	-8
3	7	-1	-2	-4	1	5	7
-5	-7	-4	-4	1	0	5	8
4	1	1	-1	-3	-3	-4	4
4	7	-1	1	4	-1	4	3
0	-3	-2	0	-3	2	-1	-4
-3	5	-1	1	3	3	2	-2
-6	-7	-1	0	-6	-6	-7	-7
2	-1	1	2	1	0	4	3
1	2	3	2	0	3	2	-1
2	3	-2	-2	-2	0	5	13
2	3	-2	2	7	6	0	0
2	1	-3	-2	-6	-6	-11	-10
-8	-9	-4	-1	-1	-2	3	-4
3	1	-1	-1	-15	-17	-17	5
0	-3	-2	0	8	-3	0	-6
4	1	-2	-1	11	0	9	7
-3	-3	0	1	-1	5	0	-8
-2	-2	-2	-2	-9	-7	-7	0
4	8	0	-1	-7	-3	-7	11
-3	-6	-1	-1	-9	-1	-5	0
-3	-3	-2	-1	-7	-4	-5	-4
-5	-6	-2	-3	-8	0	0	-11
-4	0	-4	-3	-10	-1	-7	-6
1	5	3	2	7	4	4	1
-4	-5	-1	2	27	5	14	-3
-8	-10	-3	0	7	2	-2	3
-1	-1	0	-2	-11	-5	-16	-18
-7	-4	-2	-2	-4	4	-10	-4
-8	-5	0	-2	3	-7	3	-12
-5	-6	-4	-3	-5	-3	-4	-1
0	-1	0	0	-4	-1	3	-11
-2	-5	-2	-2	-4	-4	-12	-2
0	1	0	0	-8	-4	-11	0
-6	-6	-3	-2	-8	-3	-17	-16
0	1	2	2	7	2	3	-6
0	-3	-1	1	1	0	-1	4
-6	-4	-1	-5	-9	-2	-8	-8
-5	-7	-1	-1	0	-5	-5	0
-1	-4	0	-1	-5	0	-1	-7
-2	1	-1	1	9	1	-1	-3
0	-2	0	1	-2	-5	-2	1
-1	-4	0	-2	-7	1	-3	-1
-6	-4	-4	-2	-3	-2	-8	-3
-2	2	1	-1	-9	-3	0	-1
-2	-4	-3	0	7	-1	-3	-8
2	6	0	0	-5	0	4	6
-2	-2	1	1	0	1	3	-6
-6	-5	-5	-3	-3	2	-8	-3
6	6	1	-1	-2	-1	6	2
0	-3	-2	-3	-9	-1	-13	-1
-2	-4	-3	-2	-8	1	-5	-8
8	8	0	1	-2	1	2	13
4	3	1	0	10	-1	11	5
1	2	1	0	0	-3	5	4
3	2	-2	-2	-7	-1	-4	1
-9	-8	-2	-2	-2	0	-1	-4
-3	-5	-2	-2	-4	4	0	4
6	5	0	0	-2	-4	0	1
-2	-1	-1	-2	-5	-2	-3	-4
-2	-2	0	0	0	0	0	3
1	-6	-4	-4	-6	2	-9	1
0	-3	1	2	2	-1	-4	-3
0	2	0	-1	-12	-5	-6	4
4	4	1	1	-3	-2	-3	2
-1	1	0	0	3	-2	0	-1
1	0	0	2	1	-2	-4	0
-1	-1	-2	-2	-8	-1	-1	1
-1	-1	-3	-3	-3	-5	-3	2
0	1	0	1	-5	-5	-7	1
1	2	2	1	-5	1	-1	3
-2	-1	0	-1	4	3	3	0
5	3	2	1	-2	3	-2	-3
1	1	0	-1	-6	-3	2	8
-2	-2	-1	-1	-6	1	-5	3
-1	-1	-1	-2	14	-1	11	1
-2	-5	-2	-1	-7	-7	-5	-3
-6	-3	-3	-2	-14	-1	-10	-8
1	1	-1	-1	-4	-2	-8	2
0	-1	-2	-1	-5	-3	2	8
-3	-1	-1	-1	-9	-5	-5	-2
3	2	0	1	1	6	2	7
2	8	1	0	-3	-1	-2	3
-1	2	-1	-2	-6	-3	-4	-3
-4	0	-1	-1	-6	-2	-6	-6
-3	-2	-1	-1	-1	-1	-2	-1
-5	-6	-5	-3	-7	-3	-7	-2
0	-1	-1	-1	-9	-6	-7	-1
-1	-3	-1	0	-6	2	-2	-4
-1	-1	1	-1	3	-2	-6	-7
2	1	0	0	-7	-4	-4	3
-3	-5	-2	0	-1	6	-1	-4
-1	-1	-2	-1	-4	-1	-6	0
2	0	-1	-3	-3	3	5	3
4	4	0	-1	-4	0	-4	2
-3	-4	-2	1	-5	-2	-2	-4
3	7	2	2	5	-2	7	7
-3	-1	-1	-2	4	2	4	-10
-1	-1	1	0	0	-2	1	4
-5	-6	-1	-1	-3	2	-2	-1
-3	-1	-1	0	0	-3	-6	-5
-2	-3	0	0	3	2	-3	-5
-1	-1	0	-2	2	-2	0	3
-1	-1	-2	-2	0	-1	-2	-1
-4	-4	-1	-3	-7	-4	0	0
6	9	1	-1	5	0	3	4
-2	-3	-2	1	-6	-4	-7	1
2	0	0	-1	-2	-4	0	-1
2	1	-1	0	14	-2	9	0
2	5	-2	0	1	8	4	-7
-3	-3	-2	-1	11	0	-1	-2
0	-2	-1	-1	-3	-1	-2	0
-3	-3	-1	-1	-9	-4	-3	1
-1	0	1	0	0	7	-1	1
-1	0	-1	0	-4	-3	-7	-2
-2	1	0	-1	-4	1	-6	3
-3	-2	0	1	-6	-3	-11	-1
1	0	2	0	9	-5	5	-1
2	-2	-1	0	-3	1	-2	-1
-4	-8	-2	0	-4	-2	4	13
5	3	1	-1	0	0	-4	-1
-1	1	0	-2	-6	-5	3	13
-7	-6	0	1	3	-2	-6	-22
-9	-6	-4	-3	-7	-6	-3	-14
1	3	0	3	1	-1	-11	4
2	-1	1	0	4	-12	7	1
-1	-2	-1	-2	-5	-5	-1	7
-1	-3	-1	-2	-9	0	5	0
6	6	2	1	0	5	-6	16
4	6	0	1	5	7	9	21
7	11	4	3	-7	-5	-28	-40
3	-3	0	1	5	-5	42	54
2	3	-1	-1	-5	0	0	-11
-6	-7	-3	-2	-7	-5	-12	-19
-5	-2	-1	-2	-7	-8	-4	10
1	3	0	-2	-4	-8	-12	0
-4	-7	-1	-2	10	0	1	-6
-2	-3	0	-1	-4	-1	-3	0
3	1	0	0	-8	-2	-6	8
1	-1	1	3	5	3	-2	-9
4	8	2	3	-9	-7	2	10
-1	2	-2	-2	-4	-3	6	-13
-1	0	0	-2	-7	-2	2	26
-3	-5	-6	-5	-9	-9	-11	-18
-2	-3	-2	2	10	8	1	10
4	2	-1	-2	-7	-2	9	23
-3	-6	-4	0	2	-6	-17	-6
-1	-5	-6	-5	2	4	19	-4
-3	3	0	-1	-12	-15	-27	-16
-6	-10	-6	-6	-9	2	-2	-9
2	3	4	3	5	-5	-4	-19
0	-3	6	4	6	7	8	-15
0	-2	-2	-1	-2	-6	-4	11
-1	3	2	-4	-7	-7	-8	-1
-3	-4	-1	6	8	4	1	3
3	4	3	4	2	0	-2	15
1	4	-3	-3	-9	0	8	9
-9	-4	-4	-7	-11	-5	-36	-16
4	4	1	3	5	2	5	18
0	5	-4	-8	-8	0	-21	-12
2	-2	0	1	-2	-2	2	-16
-1	-3	-2	-1	0	-5	10	1
-6	-9	-2	1	-1	-5	2	-6
-7	-8	-8	-9	-8	-7	-14	-15
9	9	6	5	11	2	4	44
2	2	5	4	4	2	-7	-25
0	2	-1	-2	2	-2	-13	-12
-4	-6	-6	-1	-8	-9	3	8
3	5	0	-3	1	0	-3	-3
-2	-4	-3	-2	-2	4	-12	-17
-1	1	1	2	0	8	20	6
-5	-6	-1	-1	-3	-1	1	-15
2	5	5	6	6	-2	-27	2
-2	0	-1	-5	-11	-13	-3	11
5	2	0	0	1	2	21	24
-1	-3	0	-3	1	4	17	17
-4	-3	-1	-2	-3	-4	-41	-18
-1	3	4	3	13	5	13	-6
5	1	-2	-2	-9	2	10	24
1	-3	-2	-2	-3	0	-2	-1
-10	-10	-4	-3	-6	-2	-11	-12
-2	-13	-4	0	0	-2	5	7
1	6	1	0	0	-6	-4	26
7	0	2	2	5	3	3	25
-1	-4	-1	-1	16	-1	17	13
1	3	1	0	3	3	15	-2
1	1	-3	-2	-2	1	6	25
-1	-3	-1	1	-1	1	5	27
3	8	2	2	-1	-3	-1	-20
8	20	8	3	2	1	8	21
-6	-1	-3	0	-3	0	-1	1
3	-6	-1	-2	4	1	18	33
6	8	4	0	5	-5	-4	19
-1	0	1	0	3	1	-10	10
4	19	4	2	12	3	17	8
-10	-15	-6	-3	-4	-4	-12	-33
-3	-2	-1	3	2	5	-7	-16
-1	1	-1	-1	0	-2	-16	-14
-1	-2	-1	-1	-7	1	13	1
3	10	1	1	3	-4	-4	-5
1	4	-2	-1	-1	-1	-3	-19
0	-3	-2	-2	-6	-5	-25	-16
0	2	1	0	2	-3	-3	10
0	-7	-3	-3	-6	2	-7	-4
-1	-4	-2	0	3	-1	4	-6
3	5	-1	-2	-6	-2	-16	4
-1	1	2	0	-6	0	-1	4
-2	-8	-3	-3	-11	2	-13	0
0	-4	-1	0	0	2	11	33
0	2	2	2	-2	1	19	21
3	4	-1	0	-1	-2	1	-2
-2	-2	-1	-2	-3	-5	-1	19
-3	1	-1	0	-2	-3	-2	-11
-3	-3	-5	0	11	-1	19	-18
-2	-1	-1	-1	-2	0	-8	-12
2	2	1	0	-4	0	23	50
-5	-2	-2	-3	0	-4	-11	-32
-1	-7	-3	-1	-5	-3	3	15
-1	-3	-2	-2	-1	0	-6	0
-3	-5	-2	-1	0	3	10	2
-1	-6	0	0	-1	-1	-5	12
-3	-5	-1	-2	-10	-4	-13	-1
3	0	-2	-1	-3	0	9	42
3	8	-1	3	-3	-1	9	15
-1	4	0	0	-7	-1	7	-6
0	-3	-3	-1	-10	8	2	14
1	-4	-1	-3	-1	6	-3	10
-1	0	0	-1	1	-3	-12	16
1	1	0	1	2	3	-10	-5
3	3	1	0	1	-1	4	-11
0	-1	-1	-1	-8	-4	-5	9
-3	2	-1	1	2	7	6	-6
-1	-6	-2	-3	-4	-1	13	-1
2	-1	0	0	-3	3	3	14
-2	0	-1	1	-6	-3	9	0
-4	1	-2	-3	-2	-4	-15	-27
6	12	1	0	-2	-2	-5	6
-6	-12	-3	-3	-5	-1	-9	-24
0	1	-1	0	-2	-2	-10	-1
-2	-9	-3	-1	-11	-3	0	2
-1	5	1	0	-12	-2	-21	7
-4	-4	-4	-2	-7	-3	-17	-7
2	5	3	3	1	2	4	6
0	0	-1	1	1	2	5	10
-1	-1	-2	0	-5	-4	-5	1
0	-4	0	-3	-5	-3	2	9
0	-1	0	-2	-3	0	3	-12
-2	-2	-1	-3	-8	-3	5	-4
1	5	0	0	-4	-3	-1	-11
0	6	2	1	-5	0	14	36
-4	-9	-3	-3	-5	-1	-8	7
-2	-4	-1	-2	2	3	-11	-16
-2	-3	-3	-2	-5	0	-12	-40
-2	1	-1	-3	-11	-6	-26	-11
-2	-5	-4	-1	-5	2	4	-10
1	4	1	1	-8	-1	14	27
2	5	0	0	-4	1	-5	5
0	3	0	-1	-6	10	-4	-13
-2	-4	-1	-3	-7	-2	5	-3
2	1	1	1	2	-1	-1	20
-3	4	2	-1	-7	-2	-6	-10
-3	0	-1	-1	-4	-5	-2	14
7	12	0	-2	-3	-1	1	7
-1	-4	-3	-2	-2	-8	-12	-15
1	1	-1	0	-1	-3	12	-1
6	8	0	-1	-2	0	8	12
-3	-2	-2	-3	12	-3	1	-19
1	-2	-2	-1	-6	1	3	10
-1	0	0	1	-4	1	3	3
-4	-12	-3	-1	-3	0	18	28
-1	-1	1	0	-2	1	5	-18
-2	-6	-2	-1	-9	-3	-3	1
-5	-2	-2	-2	-9	-5	-16	-44
-2	-10	-3	-2	-1	0	-9	-3
-7	-6	-3	-4	-1	-6	-11	1
0	-3	0	-1	-4	-2	0	19
-3	-6	-2	-1	2	-1	-10	-17
1	6	1	-1	0	-9	-18	-11
-2	0	-1	-1	4	-2	-7	-21
0	0	-1	1	-4	3	1	18
1	6	1	2	-1	4	6	-9
-4	-8	-2	-2	1	-2	4	5
3	2	-1	0	-2	-4	-6	5
-3	-1	-2	-2	-5	-6	-7	-33
0	0	-1	-3	-2	2	9	3
3	3	0	0	7	-4	-5	-18
4	2	-1	-2	-7	-6	4	5
-2	-6	-2	0	-5	-1	2	26
-6	-10	-3	-4	-8	-2	6	-8
-3	-9	-4	-3	-7	1	14	8
4	6	1	1	1	5	11	16
-2	-3	0	-1	-2	4	2	13
-4	-4	-4	-3	-6	-3	-17	-14
-3	-4	0	0	12	-4	4	6
6	9	2	2	-6	-1	-14	1
0	-3	-2	-1	-6	3	-1	-8
-2	-2	-3	-3	-9	-3	-7	-20
1	4	3	-1	-4	0	22	33
-2	-4	-2	-1	-1	1	0	2
3	5	-2	-1	-5	-6	-8	-16
0	-2	1	0	1	-1	0	7
1	-2	0	-1	13	0	16	2
0	-1	-2	0	-3	-2	2	8
-4	-3	-1	-4	-7	-4	-34	-21
1	3	2	0	0	4	1	6
-3	0	-2	-1	2	-1	-1	-4
-2	-4	-2	-1	0	2	8	4
-1	-1	-2	-2	-4	-6	26	34
-6	-9	-3	-1	-4	-1	-2	1
-1	-1	-2	-1	-3	2	11	4
1	-3	0	2	0	-2	11	7
0	-1	-2	-3	-7	-8	-27	-8
1	1	2	2	1	-3	-4	25
-7	-10	-2	-2	4	1	-18	-26
-8	-8	-4	-2	-3	0	3	-2
2	-3	-3	-1	2	-2	17	3
2	-3	-3	-1	2	-2	17	3
3	-1	-3	1	-7	4	10	7
3	5	-1	-1	3	2	-22	-11
0	5	2	-1	1	-1	-11	-10
2	2	3	0	-4	0	-7	-22
4	10	0	2	-1	1	13	40
0	-4	-1	0	-4	4	4	1
4	6	1	0	2	0	8	8
0	2	-1	0	3	-1	-6	-3
-5	-5	-3	-2	-4	-8	-1	3
-4	-5	-2	-1	0	0	4	32
-5	-7	-4	-3	-3	-8	-21	-22
-2	-3	-2	-1	-6	-2	-22	-28
1	-1	-2	-2	-5	1	0	-1
2	-5	-2	-2	0	0	7	5
0	4	-1	-1	1	2	-21	-25
-1	0	-1	0	-8	-5	-4	7
0	0	-2	-1	-4	-4	0	-7
-5	0	-1	-1	-16	-3	-10	-18
1	-3	-3	-3	-9	-9	-13	8
0	4	2	0	-7	0	2	-1
-1	-8	-1	-1	2	5	13	12
1	5	-1	-1	4	-1	16	-10
1	-1	0	0	3	-2	13	-23
1	2	-1	0	-1	-2	-13	3
0	1	-2	1	3	11	7	2
-5	-12	-3	-2	0	-4	-8	-23
-3	-3	-1	-1	-3	3	1	-4
6	5	0	1	12	1	20	18
-2	-5	-2	-3	0	-6	-1	17
0	2	2	-2	-4	-3	-13	12
-6	-6	-2	-1	-2	-5	-2	-9
5	9	1	1	-2	-1	5	20
0	-1	-1	0	2	-1	8	17
-5	-9	-4	-2	-6	-3	8	-20
4	9	-1	0	-2	-3	-8	-3
-8	-14	-4	-2	-8	1	4	-7
-6	-1	-1	-1	12	-2	-7	-21
5	1	-1	-1	-4	0	6	7
-3	-5	-1	2	5	5	12	6
1	-2	-1	-2	-3	0	-12	-16
2	4	1	1	1	0	5	-2
0	2	-1	-2	-8	-7	-36	-38
-3	-5	-3	-3	-5	-7	-33	-23
1	-1	-1	-1	-7	-4	1	6
1	3	0	0	-1	0	17	13
-3	-7	-3	-3	-8	-2	-1	2
3	1	0	2	-2	-3	0	18
-6	-6	-2	-2	0	1	-7	-52
-2	-7	-2	-2	2	-4	-14	-37
-2	0	0	1	19	0	5	-6
-1	-2	-3	0	-7	-8	-13	23
3	-3	-2	0	-4	2	5	34
-1	0	0	-1	-3	3	6	12
2	5	1	1	0	0	6	30
1	-1	0	2	3	2	0	6
-1	-4	1	-1	4	3	6	-10
1	-3	1	1	3	5	1	-1
0	0	2	1	-5	3	2	0
-5	-4	-2	-2	-1	-1	-5	-9
-4	-6	-1	-2	-3	-4	-14	-9
-6	-8	-3	-1	3	-2	-12	-8
-4	-2	-3	-3	-3	-5	-7	-13
2	-6	-2	-2	0	-2	-2	15
1	4	0	0	0	1	1	20
-1	0	0	0	-1	2	6	-3
1	3	-2	-2	-1	2	-1	3
1	2	2	1	2	0	4	30
-7	-9	0	2	15	-1	22	-1
-2	-4	-1	1	4	-1	-7	-17
-2	-2	-3	-2	-6	-5	-9	-2
-2	-9	-2	-1	2	-1	0	0
0	4	0	1	1	0	4	-5
-2	0	-1	-1	-2	0	-6	-4
4	3	-1	-1	4	2	-2	0
-4	0	-1	-2	-7	-3	-5	-19
-1	-1	0	0	1	-3	-4	-12
1	3	2	1	1	6	18	44
0	-1	-2	0	-5	-1	-11	5
-1	1	-2	-2	1	0	-2	-23
-1	-6	-2	-2	1	-2	3	-1
1	0	-1	-1	-5	1	-16	-30
0	5	3	0	-4	-2	-2	-8
-1	-4	-1	0	-2	0	7	-4
-1	-1	-2	-1	-7	1	2	-24
0	-2	-1	-1	-6	-1	-2	7
-3	-3	-1	-2	-8	-4	-15	10
0	-1	0	-1	-10	-2	2	9
-3	-2	-2	-1	-13	-1	-4	-4
0	-1	-1	-2	12	4	21	13
0	-1	-2	-1	-1	0	6	6
0	2	0	-1	-6	0	-7	1
-3	-1	-1	-1	0	1	-10	-17
0	-1	-1	-1	-8	-1	-7	7
3	-1	-1	-1	-3	-1	8	9
-2	0	-1	-2	-8	-2	-14	-13
-3	-2	-3	-2	-7	-1	0	3
-2	0	-1	1	1	2	-5	6
1	-2	0	0	-8	-1	17	28
-5	-6	-3	-3	2	-4	-15	-18
-3	-2	-2	-2	-6	1	-7	0
-1	-1	-1	0	-1	-1	0	-4
1	0	0	0	-4	-1	-3	-9
1	-1	-1	0	1	2	7	12
-3	-2	-2	1	-2	-2	-6	-10
-2	-1	-1	1	1	2	3	2
2	0	-1	0	2	4	19	20
-2	-3	-1	0	-2	-3	-14	-10
2	2	2	1	-3	0	2	21
0	0	0	-3	2	-1	7	9
-1	0	1	0	-6	-3	-16	-2
2	1	-1	1	-5	5	3	13
-1	0	-2	-1	-2	0	4	7
-2	-2	-3	-2	-10	-4	-7	0
-2	-2	-1	-2	-10	-2	-16	-10
-1	1	0	0	4	2	15	-6
-3	-1	-2	-1	-5	0	-14	-8
0	1	-1	-1	7	-2	7	16
0	0	-1	1	3	3	7	-4
1	-2	-1	-2	3	-1	6	17
-1	-2	-1	0	-7	-4	-17	-21
-2	-2	-1	-1	1	1	3	-4
-1	1	0	-3	-7	-1	-1	8
-1	-2	-1	-2	-5	2	-5	2
1	-1	-1	-1	-9	-4	-19	3
0	-3	-1	0	-7	0	-5	-3
1	1	2	0	-9	1	-2	23
0	2	-1	0	0	2	4	16
0	2	-1	0	0	2	4	16
0	3	0	0	-2	-2	-10	1
-3	1	-1	-1	-6	-2	-2	-5
-2	-5	-1	-3	-4	-4	-5	9
-4	1	0	1	12	-3	6	-14
-4	-4	-2	-2	-8	3	-1	-24
-4	-4	-2	-2	-8	3	-1	-24
4	0	2	2	-8	2	0	12
-3	-3	-1	0	-8	-2	-3	14
2	1	-2	-1	-8	-2	5	7
1	4	-1	0	-6	-2	-10	1
3	1	1	0	-6	2	23	28
4	3	0	0	1	2	8	33
-2	-8	-2	-1	-7	-3	-11	-9
1	-4	-1	1	1	1	10	15
-4	2	1	1	-1	-7	-7	-8
0	-1	-1	-1	-3	-1	1	-1
4	4	1	-1	8	3	18	27
0	0	0	-2	-4	0	-26	-15
1	2	-1	-1	-1	-7	-6	-10
-1	0	1	-1	-3	0	9	1
-3	-3	-2	-1	-7	-3	-6	-23
2	0	1	2	-1	1	-3	4
-2	-3	-2	-2	8	-4	4	4
-4	-3	-2	-1	5	-3	-10	-29
-1	1	-2	0	-5	2	-5	-14
-4	-4	-3	-1	0	0	-6	-5
2	-1	-1	-1	-10	-1	0	9
1	0	0	-1	-5	3	14	19
-1	-1	0	-1	19	2	22	8
0	3	1	1	10	0	4	12
1	-2	-1	-2	-6	-2	-2	-5
1	0	0	1	-6	-1	3	28
-1	-3	-3	-1	3	3	16	3
1	2	-1	1	-7	0	-9	-5
3	-3	0	-1	10	0	12	42
-3	-4	-3	-3	-16	-2	-25	-24
-3	1	0	-1	-2	0	-2	-12
1	1	-1	0	-1	1	6	6
2	-4	-3	0	-1	0	-1	-6
-1	0	-2	-1	-1	1	4	-2
0	-3	-2	-3	-10	-2	-3	1
2	4	0	1	0	4	4	-6
3	-2	-2	-1	0	0	4	26
-1	-2	0	0	-4	-1	11	-20
-3	-1	0	1	0	-3	-15	-32
0	3	2	1	-2	-1	-12	-26
1	3	0	1	3	2	-5	-17
0	3	2	3	-6	1	0	-18
-1	-6	-2	-2	-2	0	0	-32
4	2	0	0	-2	4	7	29
-2	-5	-3	-1	3	3	0	4
-3	6	1	0	2	-2	-7	-29
-5	-4	-3	-2	5	-2	-5	-20
-6	-10	-2	-2	1	-9	2	19
-5	-9	-4	-1	7	2	11	-3
-2	-5	-2	0	4	-3	4	19
0	2	2	1	11	5	11	-7
1	-5	-1	0	-7	-1	-7	14
6	5	1	1	-12	-2	-8	17
-6	-10	-5	-4	-8	1	-12	-21
-4	-6	-4	-6	-9	-1	-20	-32
3	4	1	1	-1	-1	-2	6
-5	-7	-1	-3	-1	0	-21	-32
5	11	2	-1	-2	8	13	-4
-3	-3	-1	-1	-2	-7	-3	-3
-2	-10	-2	-1	-9	-4	-14	0
-3	4	1	0	-2	1	-9	22
-2	-1	-1	1	-14	-3	-4	-1
0	0	0	1	-5	0	6	-12
3	-4	-1	-2	-1	-1	3	-1
-2	2	1	-1	-3	0	9	12
-4	1	0	0	0	8	-14	-11
5	8	4	3	-3	-3	4	18
1	0	-1	-2	-8	-3	0	-5
-5	-9	-2	-1	-5	-2	-5	-11
-5	-5	-1	-1	3	4	-1	4
-2	-3	-4	-4	-1	3	1	-13
0	-2	0	-1	-6	-2	-2	6
3	3	0	0	-6	-5	-14	3
4	2	2	1	-4	1	-2	5
-2	-6	-2	-1	-6	4	-4	-7
3	3	0	-1	-5	-3	-5	-3
0	6	1	4	32	1	-8	-13
0	1	-1	2	-10	-3	2	11
0	-4	-1	-1	9	0	3	-2
-2	-3	-4	-6	-8	-4	-19	-8
3	1	1	1	7	-2	15	8
0	1	0	-1	-2	1	-6	-9
-2	-1	-1	1	5	1	1	-9
-2	-1	-3	-2	-9	-5	-11	-7
0	3	0	3	-1	3	-3	1
5	5	-1	-4	-11	-2	-12	0
0	2	0	1	-3	-4	3	5
3	3	2	0	1	2	-4	2
-2	-6	0	-2	-6	2	8	-4
-3	-5	-2	0	3	3	10	3
-3	-5	-2	0	3	3	10	3
-1	-2	-2	-2	4	-3	-7	-1
-3	-5	-2	-1	2	-2	-1	-7
3	8	-1	-2	-2	-3	-3	-4
-3	-2	-1	-2	-1	0	5	-1
-4	-2	-2	0	4	1	0	7
2	2	1	0	-8	-4	0	-2
1	4	0	-1	0	-2	-5	-4
5	-1	0	-1	-4	1	5	7
1	0	-1	1	-6	1	-2	-2
-1	-2	-1	-1	-6	-1	-5	2
-1	-1	0	-1	-2	2	8	-4
0	0	1	2	0	10	8	-2
-4	-4	1	-1	0	-2	-4	2
-4	1	-2	-2	6	-6	-11	-9
-1	-4	0	-1	-4	-2	-8	-5
0	-1	-1	1	7	-2	10	-3
0	0	1	0	-8	-1	-9	-1
1	-1	-2	0	-4	2	5	3
-1	-1	1	-2	15	-5	6	0
2	2	-1	-1	-5	-3	-9	4
-3	-5	0	-1	14	-1	-2	0
0	0	-1	0	-6	-2	-1	4
-4	-2	-2	0	12	1	9	-15
1	4	1	1	0	-2	0	4
0	0	1	0	-5	-1	-1	4
-1	-3	-2	-2	2	-2	1	-2
1	1	-1	-1	-3	-2	-2	0
-2	-2	0	0	-5	1	4	3
-2	-3	0	0	-2	-2	4	3
2	0	-2	-2	-4	1	3	-3
-1	0	-1	0	-3	-5	-3	-2
-3	-2	-1	1	-3	-1	-3	-7
0	-3	-1	-2	2	0	2	1
-2	-6	-3	-1	-7	-2	-7	-10
0	0	-1	-1	1	-1	2	13
-6	-3	-1	-1	-1	0	2	6
2	-2	-2	-2	1	7	17	14
1	-2	0	1	1	-2	8	19
2	4	2	2	5	7	10	12
-4	-6	-1	-2	-5	-4	-9	-10
-2	0	-2	-1	-2	-5	-6	6
-8	-8	-2	-2	-2	2	-7	-10
-3	-2	-1	0	-1	1	-18	-15
1	-1	0	-2	-5	1	9	-1
-2	-5	-1	-1	1	0	-2	-17
-3	1	-2	-3	-1	-2	-6	-13
1	0	-2	1	-2	3	-10	-31
-6	-4	-3	0	3	1	7	12
-4	-2	0	-2	-9	2	-17	-6
4	0	-3	-1	-6	0	12	30
-2	-4	-1	0	-4	-3	-4	-21
1	-2	-1	-1	-6	1	-19	-38
0	-2	1	3	-4	2	-8	-10
0	-3	-4	-6	-5	-2	10	27
1	1	0	1	13	0	13	15
-1	-1	0	0	14	7	15	9
-1	-7	0	-2	0	9	12	15
-4	-9	-5	-4	-10	1	1	7
1	3	7	8	-4	-6	3	42
2	5	5	5	5	9	0	-12
-6	-13	-13	-15	-12	-5	-20	-20
-1	-6	-4	-7	-13	-6	0	7
0	-1	2	-1	-7	-2	9	4
-2	-2	-1	-1	-1	1	5	2
-2	-2	-1	-4	-6	-1	-28	-23
-2	-2	-1	-4	-6	-1	-28	-23
-5	-4	-5	-3	-3	-3	-36	-15
-1	1	-2	-2	-6	-1	2	-21
3	-2	-2	-3	5	10	18	38
1	-6	-1	-1	-5	3	-5	14
-4	-5	-4	-1	-5	-6	-26	-10
-1	-6	-1	-4	-12	-1	-5	0
-2	0	0	-2	-12	-11	-1	10
-1	1	1	0	-4	-4	-10	10
-4	-6	-3	0	9	8	1	-11
-2	-3	-2	-3	4	-2	-3	-14
-2	-3	-2	-3	4	-2	-3	-14
-1	-1	-1	-1	19	1	10	16
0	-5	-1	-1	-1	4	5	-7
3	5	1	1	4	3	8	-4
-3	-1	0	2	0	0	-16	-27
-5	-2	-2	-7	-11	-7	-23	-33
-3	-4	-2	-2	11	13	21	-4
-1	-5	-4	-2	-13	-4	-3	-10
2	-1	-2	-2	-8	-1	18	28
-3	-5	-3	0	-1	-2	-17	-51
-3	-6	-3	-2	-8	13	-7	0
2	2	2	0	0	5	11	5
0	0	-3	-4	-7	-4	-6	6
-1	-2	-2	-3	-5	-2	-13	-12
-3	1	-1	-1	-5	-6	-6	-46
5	3	0	-2	-7	-3	9	0
0	0	1	0	-13	0	-12	-3
-1	-3	-1	-3	-2	-4	4	16
0	-6	0	-1	-6	-3	-5	8
5	5	1	1	-2	7	9	35
1	4	-1	-3	-9	-5	-2	-22
-1	-1	-1	-1	-8	-1	-11	-22
-3	-3	-4	-1	9	0	1	-3
-1	-1	-1	-1	-8	-4	-5	0
4	7	1	2	-4	-1	7	4
-2	3	-1	-2	-4	0	-8	-4
-2	-7	-3	-2	-4	0	-16	-3
-3	-5	-2	0	-5	-4	-21	-4
0	-1	-1	-2	-2	0	-9	-6
-1	-2	-2	0	-4	0	14	8
0	0	-1	-1	-3	6	8	2
-3	-4	-3	-2	-7	-3	-9	-23
-1	-2	-2	1	-5	4	8	1
-2	0	0	-1	0	-1	-8	-2
2	3	1	2	12	-3	2	-5
0	-4	-1	0	4	0	7	14
1	-1	0	-2	-7	-1	0	-1
2	7	2	0	5	0	8	3
0	2	-1	0	-3	2	2	-5
-4	-4	-2	0	-3	-3	-2	-2
0	0	0	2	-10	1	2	27
-3	2	1	1	-5	-3	-5	-9
-1	0	-1	0	4	-3	-2	-16
1	-2	-1	-1	-3	1	-8	4
-4	-3	-1	-1	-1	-4	-9	26
0	0	0	0	-1	5	9	-7
-1	-3	-1	-3	-5	0	4	-12
0	-1	-2	-2	-6	0	6	24
-5	-6	-2	-2	1	4	4	-20
-1	2	-1	0	-4	1	-4	0
1	3	1	1	-3	-4	-5	-6
2	0	1	-2	-1	1	0	-4
-2	-3	-4	-3	-5	-4	4	36
-3	0	-2	1	-2	-4	-8	-5
0	1	1	0	-3	1	8	9
1	3	0	-1	-3	-3	-1	-3
2	-1	-1	-2	-4	-2	3	8
0	-5	-5	-3	-11	-1	-5	-14
-4	-5	-3	-1	-1	-3	-4	-9
0	-2	1	-3	0	-3	7	1
-4	-8	-2	-3	-2	1	4	0
-1	-1	-1	0	2	1	4	7
0	-3	-1	0	-2	1	10	26
-3	-2	-1	0	-1	-3	-24	-55
1	1	1	0	2	2	3	5
-1	3	-1	-1	-5	-6	-8	2
0	-1	0	-2	-3	0	12	-1
-5	-7	-2	1	11	0	-3	-27
0	1	-1	0	-3	-3	-11	-16
2	0	2	-1	0	-4	5	25
0	-1	0	-1	-2	4	3	-2
1	-5	-2	-1	-8	-4	8	12
-3	0	-1	-2	-3	-5	-9	-28
0	2	-1	-1	-2	2	-7	0
-1	-3	-3	-2	-3	-2	1	25
1	-4	-2	0	1	1	3	5
1	3	0	1	-3	2	8	-3
2	1	-2	-2	-6	0	5	14
-1	-2	0	-1	-6	-9	-9	-10
4	1	0	0	5	4	11	29
-2	-2	-2	-1	-4	-4	-12	6
1	3	-2	-2	5	2	0	-39
-1	-5	-2	-2	-8	-1	-8	6
0	-1	-1	0	1	1	21	32
-2	-2	0	-2	-6	-8	-11	4
0	-3	-1	-3	-3	2	6	3
-3	-1	-1	1	-4	-6	-22	-10
0	0	-1	-2	-3	-3	-12	-17
1	-3	-2	-1	-5	1	-2	15
0	2	-1	1	1	-2	-6	-12
-4	-2	-1	-1	-1	0	0	-23
-2	-1	-3	1	0	0	1	-21
1	0	0	-2	-5	0	-2	3
1	-4	-1	-3	-2	0	6	14
-4	-4	-2	-3	-8	-7	9	-13
3	2	2	2	4	6	-4	6
-4	-5	-2	-1	0	-4	-7	-11
-1	-3	-3	-2	-5	1	4	-6
-1	-3	0	-1	0	-1	4	-10
-2	0	1	1	1	3	2	6
3	-1	-1	0	7	6	3	5
-4	-3	-2	-3	-3	0	-10	-32
1	-2	0	-1	-6	2	0	19
-2	-1	-2	0	-6	-3	-5	6
2	4	2	-1	-1	6	8	0
0	0	0	1	8	1	7	29
-1	0	-2	2	-5	-2	-7	-15
1	0	2	1	5	1	19	-27
-4	-4	-3	-3	-10	-3	-11	-8
0	1	-1	-1	3	-4	-5	-18
-3	-1	-4	-3	-14	-1	-2	4
2	1	-1	0	5	0	8	5
2	-2	-1	-2	-5	-6	-4	22
-2	-1	-1	0	-4	-2	1	13
2	1	0	0	4	-2	-5	-1
-3	-3	-2	-3	-2	5	-4	-19
1	-2	0	2	-2	0	10	9
-1	-3	-1	1	3	2	-2	-6
-2	-3	0	-3	-3	-3	-5	-16
-1	1	-1	1	-9	-1	5	-18
3	4	-1	0	-6	0	-3	-13
-3	-5	0	0	-4	-5	-11	8
0	4	1	1	6	1	3	-21
-3	-3	-3	-4	-3	-3	-7	-3
0	2	1	2	3	2	7	9
2	-4	-1	0	2	2	14	15
-2	-3	-3	-2	2	-1	-6	-4
2	5	-2	-1	4	-1	-10	-9
-3	-6	-2	-2	1	-1	-12	-20
-5	-7	-1	-2	4	-2	3	-10
-1	0	0	-1	4	-4	-12	-18
-4	-2	-2	1	-3	0	-4	-19
-1	-1	0	0	5	6	9	-3
0	7	3	1	-3	-4	-13	3
-1	-2	-1	-2	4	-5	-11	-29
-1	0	-1	0	-6	0	2	0
2	-1	-2	-1	-2	-3	2	-13
1	-1	-1	0	-1	2	13	10
-1	0	-2	-1	2	-1	-6	-1
-5	-3	0	-1	-1	-3	-6	-26
-2	-7	-2	1	-4	0	-15	-4
2	-3	-3	-2	4	2	16	52
1	1	1	2	-2	2	16	11
-1	3	3	-2	-4	1	-5	-14
1	-2	1	0	2	-1	4	-4
-2	-2	0	3	6	2	-3	14
-4	1	-2	-1	3	-2	-16	-23
1	3	1	1	3	3	11	22
0	3	-2	-1	-2	-3	-12	-26
-2	0	1	0	2	-4	4	-22
-5	-3	-2	-2	-1	1	-10	-32
1	4	1	2	-4	-1	-4	22
-9	1	2	2	0	-2	-21	-24
1	-4	-2	-1	4	1	10	35
1	9	-1	-2	2	-3	3	51
-4	-7	-2	-1	-4	-4	0	0
1	-4	-2	0	5	3	5	-15
-9	-21	-8	-5	-5	-2	-16	-40
7	0	1	0	-2	-1	9	27
7	0	1	0	-2	-1	9	27
4	3	-1	-1	-1	-2	-6	-3
4	3	-1	-1	-1	-2	-6	-3
-6	-5	-1	-2	8	0	-12	-24
1	7	2	0	-3	-3	-17	-37
4	5	0	1	3	-1	1	6
0	-2	1	-1	15	-5	12	39
-1	-2	-1	0	1	-5	1	15
8	16	3	1	0	3	18	37
6	5	-1	0	3	1	16	15
4	-3	-2	1	-5	1	21	47
-3	-3	-2	-2	-15	-2	-17	-35
-7	-7	-5	-4	-10	-3	-18	-31
0	6	1	-1	-5	-1	-17	-49
1	-5	-1	1	-7	-3	3	13
-4	-8	-2	0	-5	-2	-6	-4
-5	4	0	0	-1	-1	-16	-64
2	-3	-1	-1	-3	2	4	13
5	3	2	1	16	0	38	48
-4	-4	-1	-2	-5	-4	-9	-6
-4	-5	-2	-1	-3	-3	2	-2
-1	3	-1	-2	-11	-5	-33	-10
1	-1	-1	-1	3	1	12	11
-3	-4	-1	-3	-2	-1	6	-1
-2	-1	-1	-2	-4	-2	2	-6
1	-4	-2	-1	-4	-1	1	-4
0	-3	-1	-1	-3	-2	7	-5
-1	0	-2	1	-6	1	4	7
-1	1	0	-1	-6	-4	-14	-23
-1	1	1	0	-16	0	-6	-4
0	-2	0	-2	-3	1	-9	-2
2	-1	-2	-1	-1	0	11	9
2	-1	-2	-1	-1	0	11	9
-2	-2	-1	-2	-8	-3	-17	-19
-4	-1	-1	-1	-3	-2	-5	-22
0	0	0	1	11	-1	4	-1
-3	-1	-2	0	-7	-4	-5	-7
3	2	2	1	2	0	11	23
-1	-3	-3	-2	-11	2	-11	-10
-2	-5	-1	-1	-8	0	-5	-4
-1	-2	-2	1	-2	0	4	-1
0	0	1	-1	-7	2	1	-4
0	0	-2	-1	-3	2	5	3
-1	0	0	-3	-3	-1	10	-8
1	0	0	0	0	-1	-3	18
2	1	0	0	13	1	3	12
2	-2	1	-1	-3	1	23	37
-4	-1	-1	-1	-1	-6	-22	-37
0	2	-1	-1	-8	2	0	2
-4	-2	-1	0	-7	-3	-16	-27
-3	-4	-3	-1	-7	1	-6	-10
-1	0	-1	0	-1	2	0	-12
-3	-2	-2	-3	-10	-4	-11	-1
0	2	0	-1	-10	1	-3	6
2	0	0	1	0	1	0	0
-3	-2	-1	-2	-18	-3	-17	-24
-1	-2	0	-1	-2	-1	-5	-5
-2	-3	-4	-1	19	-3	18	6
-2	-3	-4	-1	19	-3	18	6
-1	0	0	0	5	1	5	9
-1	-2	-1	-1	-10	8	0	-6
-2	-1	0	-1	-3	-6	-12	-28
-2	-1	0	-1	-3	-6	-12	-28
-1	-2	-2	1	-2	-2	-2	8
-1	-2	-2	1	-2	-2	-2	8
-1	-4	0	0	4	-1	11	-5
-1	-1	0	0	-11	0	-5	1
-2	-4	-2	-1	-10	-5	-10	-3
-2	-4	-2	-1	-10	-5	-10	-3
-4	-2	-2	-2	-3	-3	-19	-18
-2	-5	-1	-1	-8	-2	11	23
-1	2	-2	-1	0	-1	4	7
-1	1	-2	-3	-10	4	-17	-4
3	-3	-1	-2	-9	8	29	42
0	-2	-1	-2	-9	0	4	15
3	2	0	-1	-3	-3	10	18
1	5	0	0	-3	0	-12	-7
-1	-2	-2	-1	-4	3	-2	0
0	0	0	0	-8	0	2	18
1	1	-3	1	-3	2	6	7
1	-2	0	-1	-5	1	-4	-16
-6	-5	-4	-2	-5	-3	-17	-16
-4	-3	-2	-1	-1	4	5	-4
-3	-6	-2	0	-4	-1	-12	-9
-3	-3	0	-1	1	0	-16	-17
-1	-1	0	-2	7	5	16	4
-2	1	0	-1	2	-4	-8	-27
2	-2	1	1	-3	-3	-15	6
0	-1	1	1	14	3	14	13
0	-1	1	1	14	3	14	13
-2	-1	-2	-1	-10	-4	-9	-7
0	-1	0	-1	-14	-4	-18	-1
0	-1	0	-1	-14	-4	-18	-1
-1	-3	-3	-1	-9	-1	-5	5
-1	-3	-3	-1	-9	-1	-5	5
0	0	-2	-2	-9	-4	-9	-3
-1	-3	0	-1	5	-2	-8	-14
0	1	-1	-1	-9	0	-2	3
0	0	0	1	5	0	3	-4
0	-1	-1	0	-12	1	-6	-6
0	-1	-1	0	-7	4	-2	-2
-1	0	1	0	15	7	24	-9
-2	-2	-2	0	-7	-4	-14	-10
-2	-2	-2	0	-7	-4	-14	-10
-1	0	-1	-1	22	1	0	-31
[truncated: 710 more rows]
