# Supplementary material for: Flexible Virtual Reality System for Neurorehabilitation and Quality of Life Improvement
Source: Sensors (Basel). 2020 Oct 23;20(21):6045. doi: 10.3390/s20216045 (PMC7672612; doi:10.3390/s20216045)
Supplement: Supplementary file 1 [file sensors-20-06045-s001.zip › S4_EMG/User6/WhackAMole1.txt]

-1	0	0	0	-6	-4	-47	0
-2	1	-1	-2	-4	-1	-19	-1
-3	4	2	0	2	1	29	0
-3	-1	-2	-2	3	1	43	-4
-1	0	-1	0	-4	-1	-9	-7
5	2	1	0	0	1	13	4
-5	-2	0	-1	-4	-4	-52	-2
8	15	9	-1	-10	-9	-55	2
8	15	9	-1	-10	-9	-55	2
9	8	7	3	1	-1	-12	7
9	8	7	3	1	-1	-12	7
-1	-7	-4	-1	-1	-1	0	1
-1	-7	-4	-1	-1	-1	0	1
-5	-5	-5	-2	-2	-1	-30	1
-5	-5	-5	-2	-2	-1	-30	1
6	1	-4	-1	7	6	52	14
-8	-9	-5	-1	2	-3	-23	-5
-7	-4	-3	-5	-9	-7	-51	-11
0	3	5	1	-5	-1	-21	0
2	-4	-4	0	-3	-8	-29	-4
0	0	1	1	1	-3	-10	-1
-5	-8	-3	-1	-5	-4	-23	15
-1	0	0	-3	-3	0	-24	-10
-2	-3	0	-1	-2	0	-4	-3
1	3	3	2	0	-3	-30	1
5	3	1	-2	-2	-2	2	3
-1	-1	-1	-1	-1	-2	2	3
-3	-3	-2	1	-2	-3	-24	-4
-3	0	1	1	0	2	-18	1
1	1	-1	0	-4	0	-23	-2
-2	-4	-6	-6	-2	-3	-2	6
2	-4	-7	-7	-6	-5	-19	-5
-7	-7	-5	-5	-1	-4	-13	-14
0	-4	-4	-1	-3	-2	-6	0
9	9	0	-2	-2	-4	-6	6
-8	-6	-3	0	-2	-1	13	-5
-4	-5	-2	-2	-5	-5	-29	0
3	6	5	3	2	1	0	1
4	6	2	3	2	2	10	2
-3	0	-1	1	0	-2	-14	-2
-5	0	1	-2	-5	-1	-23	-5
10	2	1	-3	-7	-3	-18	12
-1	-5	-5	-1	4	3	36	3
-13	-5	0	-1	-4	-3	-16	-5
-13	-5	0	-1	-4	-3	-16	-5
7	1	-6	-3	-4	-7	-28	-7
2	3	0	3	7	6	4	2
-1	0	0	0	0	-1	11	-7
0	1	3	1	-3	-4	-19	0
18	1	0	-1	-2	-1	8	7
-5	1	-3	1	-3	-4	-25	-31
9	1	4	2	0	1	-6	6
-4	15	3	2	2	2	-10	1
-15	-12	-8	0	0	-2	-11	-5
15	5	5	1	0	1	-2	10
5	2	-3	-3	-1	-3	-5	-9
6	-2	1	-1	-4	-3	-16	2
21	11	6	2	2	3	-5	1
-9	-3	-1	-2	-1	-1	-13	2
-2	-10	-6	-2	-2	-4	-19	-21
-10	0	-1	-3	-3	-4	-16	0
-5	-6	-3	-1	-3	-2	-11	-25
-1	-4	-2	-1	-2	-2	-4	2
1	2	-1	2	2	-1	1	-10
10	3	4	1	2	3	25	42
-12	-8	-4	-3	-2	-6	-17	-15
-5	-1	-3	-1	2	3	27	16
-2	-4	-6	-3	-4	-3	-14	1
-2	4	2	0	-1	1	-8	-3
-3	3	3	2	0	-1	-24	-9
-2	-4	-2	0	1	1	-15	-2
11	11	10	3	0	0	-20	1
-4	0	1	-1	-1	-2	-19	-2
-3	1	-2	-2	0	1	-8	-4
-2	-3	-1	3	6	5	24	2
-1	-2	0	-1	-1	-1	-7	-3
-7	-5	-4	-2	-5	-3	-18	-9
-7	-1	1	-2	-3	-1	-15	-36
8	5	1	0	4	2	34	12
3	-1	-1	2	2	0	-9	10
-1	-3	-4	0	-2	0	-15	10
4	-8	-4	0	-3	-2	-21	-5
12	9	4	0	-1	-2	-21	3
-2	2	3	1	-1	-1	-14	-4
19	7	4	2	-1	0	-15	-1
-8	1	0	-2	-2	-4	-18	-4
-2	1	-3	-1	-2	-3	-18	-11
3	-1	0	0	-3	-1	-2	9
-9	-3	-3	-2	1	1	25	-4
-2	2	-4	-3	-3	-3	-17	0
8	7	2	1	0	1	-4	0
16	8	5	2	0	0	-6	16
-8	-6	-3	0	1	-1	20	-10
-6	0	2	1	-2	-3	-13	-23
-1	-2	0	1	-2	-3	-1	13
-2	-6	-3	-2	0	-2	0	-11
-14	-10	-5	-2	-1	-1	4	-10
8	3	1	-2	-1	0	-6	4
14	1	-3	-1	-1	-1	-21	-4
-7	-2	2	-2	-1	1	-3	5
-16	-6	2	2	-2	0	-17	-7
-8	-7	-6	-1	-1	-2	-3	-2
3	3	3	2	-1	-1	-18	3
-10	-3	1	-1	3	-1	-7	1
3	1	-2	-3	-4	-4	-9	-6
-7	-9	-5	-1	4	5	35	-4
-3	-1	-2	-4	-4	-3	1	-5
0	-1	0	-2	-2	-3	-14	-3
0	-1	0	1	-1	-1	-6	1
4	-3	-3	-2	-3	-2	-13	1
0	-1	2	1	-1	2	-9	3
3	0	-1	-2	-2	-3	-25	0
3	0	-1	-2	-2	-3	-25	0
-4	-3	-4	-5	-4	-3	-16	-4
-2	2	0	0	0	-2	-3	-1
1	-1	-1	-2	-2	1	20	0
1	-1	-1	-2	-2	1	20	0
3	7	1	3	1	0	-23	0
3	7	1	3	1	0	-23	0
3	7	1	3	1	0	-23	0
3	7	1	3	1	0	-23	0
3	7	1	3	1	0	-23	0
3	7	1	3	1	0	-23	0
3	0	1	1	5	5	32	-1
3	0	1	1	5	5	32	-1
3	0	1	1	5	5	32	-1
3	0	1	1	5	5	32	-1
3	0	1	1	5	5	32	-1
3	0	1	1	5	5	32	-1
3	0	1	1	5	5	32	-1
0	0	0	0	0	0	0	0
0	0	0	0	0	0	0	0
-3	1	1	-1	-1	-2	-6	-1
2	0	0	-1	-2	0	4	0
1	2	1	0	-2	-3	-21	-1
0	-2	-2	-1	2	3	20	0
-1	0	0	0	3	2	15	0
1	1	0	-2	1	3	14	-1
1	-2	-1	-1	-1	0	-4	-1
3	0	0	-1	1	-1	2	0
-3	0	-1	1	-4	-2	-33	1
-3	-4	-3	-2	3	1	31	0
-2	2	-1	0	-2	-2	-16	-1
-2	2	-1	0	-2	-2	-16	-1
-4	-1	-1	-2	-2	-2	-1	-2
-4	-1	-1	-2	-2	-2	-1	-2
-2	-3	-3	-3	-6	-4	-21	-3
-2	-3	-3	-3	-6	-4	-21	-3
0	-9	-2	0	-5	-4	-31	-1
-1	1	0	0	-2	-3	-16	-1
-1	1	0	0	-2	-3	-16	-1
-1	1	0	0	-2	-3	-16	-1
-1	1	0	0	-2	-3	-16	-1
-2	2	-1	0	-1	-1	-12	-2
-2	2	-1	0	-1	-1	-12	-2
-4	-5	-3	-1	-4	-5	-24	-2
-2	-2	-1	-2	-3	-2	-23	-1
0	0	-2	-4	-5	-1	-6	-1
0	0	0	2	1	-1	-14	0
3	3	5	1	-2	-3	-31	-1
3	3	5	1	-2	-3	-31	-1
-1	0	-3	-1	-4	-4	-23	-1
-5	-7	-3	-3	-2	-2	-15	-3
-5	-2	-4	-3	-2	0	2	-2
0	0	3	1	-2	-1	-24	1
1	0	-2	0	-1	1	1	-2
-1	-1	0	0	1	-2	-14	0
0	2	-1	2	0	1	-13	1
0	-2	-2	0	2	1	13	0
7	8	2	1	-2	-3	-36	0
-5	-2	-3	-2	-1	-2	-8	-2
-3	-3	1	-1	-5	-4	-44	-1
-4	-10	-5	-1	-3	-2	-19	-2
-1	-3	-2	0	0	-1	-18	-2
-1	0	0	-2	-2	-2	-9	-1
-2	0	2	1	0	0	-18	0
6	8	4	1	1	2	-3	0
-7	-8	-6	-2	-3	-1	1	-2
3	3	-1	0	1	-1	-2	-1
-2	-1	-2	-1	-2	-1	-12	-1
-1	-1	0	-2	-2	0	-3	-1
-3	0	-2	0	5	3	31	0
1	2	2	2	4	3	2	2
2	-4	-1	-1	5	4	25	-2
-3	0	-2	-2	-2	-3	-29	-1
2	3	0	0	5	2	34	0
2	3	0	0	5	2	34	0
-2	-2	-1	-1	-3	0	0	0
16	2	0	-1	-3	-2	-25	0
10	-2	-1	-1	-3	-2	-15	-1
2	-3	-2	0	4	0	4	-1
-9	-5	-4	-4	-3	1	32	-4
-4	-5	-4	-2	-3	-2	-25	-10
2	-4	-1	1	0	-2	-11	-3
2	1	-1	-1	0	-4	-17	0
-4	0	0	1	5	1	-9	-21
-10	-11	-7	-2	-3	-1	-4	-10
-7	-4	-4	-1	-2	-1	-28	1
-4	-4	-2	0	0	-1	-10	-6
-8	-2	-7	-4	-4	-7	-6	-17
-5	0	-1	-3	5	4	31	-5
-15	0	-5	-5	-2	-3	-27	-20
8	17	2	-1	-2	3	-15	12
-2	4	-1	-2	-6	-5	-28	-25
-10	-10	-8	-3	-5	-7	-39	-6
9	11	8	2	-2	-3	-27	-3
-7	-16	-7	-2	-3	-1	-18	-1
-9	-7	-6	-2	-5	-4	-24	-8
-2	8	3	2	-2	-3	-14	-10
5	12	8	2	-1	-2	-5	20
-6	-1	-1	-3	-4	-4	-4	-15
-5	-3	-2	-3	-2	-1	-3	2
0	0	1	0	0	-2	-22	2
-14	-5	-3	-2	-4	-5	-37	-31
1	-3	-3	-2	-4	-3	-6	-1
0	-1	-1	-1	-2	-4	-23	7
2	1	-1	2	6	5	1	5
9	8	6	1	-1	1	11	1
7	9	6	-1	-3	-3	-15	16
-9	-4	-2	0	1	-1	-16	-7
2	-1	-2	-1	0	-1	-17	-19
-7	-5	-1	-1	-1	3	-9	23
-5	2	2	1	-2	-3	-24	-9
8	4	1	-2	-5	-1	0	16
-12	-11	-5	-2	-5	-5	-13	-23
-2	-8	-6	-1	-3	-2	-8	3
-4	0	2	0	2	3	-5	-18
-5	1	1	4	3	2	-11	-8
7	4	2	-2	-2	-3	8	8
-6	-1	-5	-1	0	-3	-3	-7
-4	-2	-3	-4	-1	-2	3	-4
-18	2	-3	-1	-1	5	-2	3
12	5	1	-3	-7	-13	-27	1
2	-7	-4	-4	-3	-6	-20	-7
-1	-4	-4	-1	-2	2	-13	-5
-2	-1	2	-2	-11	-20	-12	-1
-9	-2	-3	-1	5	18	39	0
2	1	-1	0	-1	2	-13	-2
4	3	-2	-3	-3	-3	9	3
3	-2	1	-1	3	3	25	3
-9	-2	0	0	3	3	34	-2
-8	-8	-4	1	1	-3	-7	4
4	2	5	2	3	6	8	3
-7	-1	-4	-3	-5	-3	-16	-17
24	7	4	1	3	5	23	45
12	0	-1	0	-1	-2	-15	1
23	16	6	2	1	6	17	1
-6	-4	-4	-2	-3	-2	-10	-9
-10	-3	1	8	12	7	-4	-9
2	-2	-4	4	10	0	-2	-12
-8	-7	-3	-9	-14	-11	-17	-6
8	11	13	2	0	2	-14	-3
0	7	4	1	1	-10	1	-37
3	6	-3	-4	-2	1	15	15
-8	-3	2	1	-1	-2	-22	-46
-7	-17	-8	-3	-6	-6	-11	17
0	10	6	0	-1	0	-10	-5
-12	0	-2	1	-1	-6	-18	-45
-1	-3	1	-2	0	-2	-3	-6
11	3	0	2	1	7	30	43
-5	-3	-4	-5	-4	1	12	30
4	-7	-1	1	0	3	30	3
-13	-5	-8	-4	-1	3	2	-5
-3	4	-2	1	3	-1	11	-26
15	12	6	1	0	0	-5	8
-9	-5	0	-1	-1	-2	-6	10
-10	-5	2	-1	-4	-5	-38	-30
-6	-2	0	0	1	-1	-21	-23
-5	-3	2	1	0	-1	-17	-12
-7	-5	-4	-1	5	5	39	-16
5	-3	0	0	-3	-4	-17	-4
15	3	1	-1	0	-1	-5	1
5	-4	0	0	-3	-3	5	18
-15	-3	-1	0	2	9	11	-14
6	4	1	1	-4	-9	-18	-14
3	9	5	-2	-2	8	2	2
8	1	-2	-3	-3	-3	15	11
0	-3	-1	1	5	5	0	1
5	4	2	1	-1	3	11	-19
-13	-11	-4	1	7	12	-1	8
-11	-5	-2	-5	-4	-12	-2	-25
-12	-11	-8	-5	-5	-4	-14	-25
-5	-4	-1	1	-2	-7	-4	8
2	4	2	-1	7	10	36	16
8	5	0	1	2	4	4	17
7	6	3	1	1	-1	-3	46
3	-4	1	0	3	1	16	6
-10	-3	-1	-1	-1	1	7	-9
4	2	1	1	3	1	14	-14
22	5	4	2	1	0	3	-11
-16	-5	-6	-2	0	0	15	-11
-18	-11	-3	0	-1	-2	-4	-10
21	34	16	6	6	5	25	-3
-2	-17	-10	-3	-2	-3	-3	-15
-11	-12	-10	-3	0	0	10	-1
-9	-7	-9	-3	-1	1	-1	-1
-4	-1	0	-2	-4	-3	-16	-12
-10	-1	1	-1	-3	-4	-28	-8
7	-3	0	1	2	0	27	5
0	4	4	2	2	1	-15	1
-2	-5	0	-2	-2	-4	-19	-5
8	8	3	-1	-2	-3	2	1
0	-3	1	0	-3	0	-7	13
-8	-3	-1	-1	-2	-1	-6	-34
-4	-6	-5	-3	-3	-4	-25	-4
-5	2	1	0	-1	-1	0	-4
-10	-4	-2	-2	-3	0	-11	-5
-2	-3	-1	1	1	-3	-7	-9
9	-6	1	0	-1	-3	-12	-1
-1	-4	-3	-2	0	1	-2	4
-5	1	-2	-1	-4	-4	-29	-5
3	0	-2	-1	0	-2	1	-9
0	16	2	-2	-5	0	-7	-4
9	2	1	3	1	0	12	6
9	2	1	3	1	0	12	6
5	3	3	0	3	1	15	5
-1	3	3	1	-1	0	-8	1
9	14	3	0	-1	2	8	8
9	2	-1	2	3	1	11	-1
0	7	0	0	1	3	20	1
-2	0	2	-1	2	1	8	6
-6	-10	-4	-3	4	3	38	1
-2	0	-2	0	-2	0	-5	-6
-6	-4	-4	-3	0	0	-2	-13
5	6	4	1	-1	-1	-1	0
-5	-10	-1	0	0	-2	-9	2
-2	2	1	-1	0	0	3	1
8	2	2	0	-1	-2	-2	4
1	4	2	2	-1	0	-26	-4
-1	1	-1	2	-2	-2	-13	-3
5	13	3	1	1	1	-2	0
-5	-5	-3	-2	-5	-3	-22	-7
-3	-6	-2	-3	1	-2	-3	-8
-3	-2	0	-1	-4	-3	-26	-4
-5	-1	-1	0	0	-1	5	11
-2	-2	-1	-2	-5	-4	-26	-4
-3	-4	-2	0	-2	-2	-7	0
-4	-3	0	0	-1	-1	-20	-3
-4	-2	-1	0	-3	-1	-24	-2
-2	-3	-4	-3	-3	-2	-7	0
-2	0	-2	-1	-2	-1	-6	-5
4	-2	0	0	0	-1	-7	0
-9	-4	-2	-1	-1	0	-2	2
3	-1	2	3	1	-2	-3	-4
2	-2	1	-1	0	1	-5	3
8	11	4	1	-1	-1	-5	13
8	11	4	1	-1	-1	-5	13
2	-2	-3	-2	-2	-3	-8	-9
-2	3	2	0	-1	0	-24	3
-1	0	1	0	0	3	9	8
-4	-6	-4	-1	-3	-3	-18	1
-1	0	-1	0	-1	-1	-17	4
1	-2	-1	0	-3	-2	-15	9
1	-3	3	1	-1	-3	-8	-3
-1	-2	-3	-2	0	-2	-13	-1
-1	-2	-3	1	-1	-3	-8	-2
-12	-6	-5	-3	-4	-2	-11	-3
8	16	6	3	0	1	13	-3
-3	-10	-5	-1	-1	-2	-18	-7
-10	2	-2	-2	0	-2	6	-5
1	-2	-2	-1	0	1	17	1
0	-1	0	0	-3	-3	-24	2
-2	6	1	-1	-3	-2	-32	-4
4	1	0	-2	-1	-1	-17	4
0	0	1	1	-1	-1	-17	1
1	3	1	0	2	2	29	-6
2	-1	2	-1	-2	1	-21	3
-4	-1	-2	-1	-3	-3	-15	-7
11	6	7	4	5	3	31	-3
-7	-6	-1	1	-1	0	-18	-9
0	-3	-4	-2	-3	-3	-16	8
2	1	1	-1	-3	-4	-29	-12
-9	-5	-3	-3	-4	-2	-20	-6
13	7	3	3	0	1	-21	-7
4	0	-1	-1	3	8	-11	4
3	3	0	0	-5	-3	-16	-3
-16	-6	-1	0	4	-1	21	-11
9	0	-1	0	2	4	11	18
-4	-4	-5	-4	-2	-4	-13	-13
-1	1	4	3	2	3	-12	-15
-7	-6	-6	-6	-6	-7	-21	-28
3	1	1	-1	2	2	-9	13
1	-1	-1	2	0	-3	-5	-1
1	-2	-3	-2	1	0	-3	4
0	-5	-4	-1	-2	0	3	13
0	-5	-4	-1	-2	0	3	13
-3	3	2	-1	1	1	-10	-7
-2	-1	0	0	-1	3	10	7
-2	0	1	-1	-4	-3	-12	7
-1	-3	-2	0	-4	-3	-17	3
1	-2	-3	-1	-5	-5	-31	0
-4	-4	-2	-3	-5	-5	-26	-4
-3	2	2	0	-3	-6	-30	-5
-7	-3	-3	0	0	-2	-7	-1
-8	-3	-6	-1	-3	-4	-18	-13
7	2	5	1	2	2	13	4
-6	-4	-2	1	2	1	-4	1
-8	-4	0	-2	0	0	-7	9
17	4	-1	-3	-3	1	7	10
1	5	1	0	-4	-4	-11	-2
1	5	1	0	-4	-4	-11	-2
3	-3	1	-1	-3	0	-14	3
3	-3	1	-1	-3	0	-14	3
-4	-12	-7	-3	2	1	30	-3
-2	-3	-1	-1	-3	-2	-27	-4
-1	-2	-3	-1	3	4	43	-6
-4	-7	-6	-1	1	0	6	-6
5	8	0	-1	1	0	3	10
5	8	2	1	2	1	4	2
0	3	1	-2	0	0	-14	6
-1	-4	-1	-1	-4	-4	-34	-4
-3	-5	-4	-3	-3	-3	-18	-1
-4	-2	-4	-3	-6	-4	-34	-10
6	5	3	2	0	-3	-8	2
0	3	1	0	-5	3	-1	2
9	6	0	1	5	3	18	11
2	-4	-1	2	-1	-4	-36	-2
4	8	3	-1	-4	-4	-24	3
2	-1	-4	-2	2	4	35	-6
-8	-8	-4	-3	-4	-8	-36	7
-2	-4	-1	1	-2	-3	-2	4
5	7	5	1	2	4	2	18
-2	-2	0	-1	-2	-2	0	-1
1	-3	-3	-1	3	3	29	0
1	-2	-2	-2	1	2	4	4
-2	-1	1	1	1	2	0	-5
-6	-3	0	-1	0	-5	-14	-8
2	0	0	-1	0	5	3	12
-6	1	-2	0	0	-1	-6	-1
6	1	-1	0	-1	-2	-10	8
-5	0	1	0	-3	-1	-28	-7
-5	-6	-3	-2	-4	-2	-6	-2
4	-1	-1	-1	0	1	7	3
-4	-11	-5	0	-1	0	-17	-3
-4	-11	-5	0	-1	0	-17	-3
-9	-1	-2	1	0	2	4	-16
1	-1	2	1	-3	-4	-12	7
-2	3	1	2	-2	-3	-4	-8
-4	-1	2	2	3	6	-7	-5
-1	-3	-3	-1	0	1	14	-4
3	0	-3	-2	-7	-1	-22	11
3	0	-3	-2	-7	-1	-22	11
-4	-5	-6	-1	-4	-2	-28	0
-4	-5	-6	-1	-4	-2	-28	0
3	3	3	2	3	4	-20	-1
3	3	3	2	3	4	-20	-1
-5	4	4	-2	-2	-3	-11	-8
-3	-1	-2	-1	-1	0	-21	-9
-1	-1	-3	-3	0	0	37	-4
0	2	0	-1	1	0	10	-3
-6	-7	-2	1	-1	-1	-18	-4
-1	-1	-2	-1	-3	-3	-19	-2
12	8	6	1	0	1	-14	13
-7	-4	-1	-1	-6	-3	-31	-10
3	2	2	0	-1	-1	15	2
-1	-2	1	0	-1	-1	-20	1
8	0	-2	-3	-2	-4	-1	2
0	-1	0	-1	-1	-1	-8	0
3	5	4	0	-1	0	-10	4
-1	1	-1	-1	2	2	27	2
-10	-2	-2	-2	-3	-2	-10	-12
3	-4	-1	-1	0	0	-5	-1
-6	-3	0	1	-1	-1	-14	-8
0	3	1	-2	-2	-3	-9	-2
-6	-5	-6	-4	-2	-1	-16	-3
-3	-2	-4	-1	1	2	14	-2
0	6	3	-1	-2	-1	-4	0
0	2	-4	-2	-5	-2	-16	0
-2	0	0	-1	-5	-5	-25	-2
-2	0	0	-1	-5	-5	-25	-2
1	6	5	0	-1	-2	-26	-1
0	-5	-4	-2	-1	0	22	0
-9	-4	-3	0	2	-2	17	-7
-2	-5	-3	-1	2	2	25	2
6	12	5	0	-2	-1	5	2
0	0	0	-2	2	2	9	-2
0	-3	-2	-2	-3	-4	-18	-2
-2	1	0	-1	0	-3	1	-3
1	-4	-2	-2	-1	-2	6	2
1	-4	-2	-2	-1	-2	6	2
-2	-1	0	0	1	2	16	1
-3	-4	-4	-2	4	3	55	-2
-4	-3	1	-1	-5	-5	-26	-10
-3	-2	-2	-1	1	1	1	-1
2	-3	-2	-2	0	-1	0	-5
-5	-4	-2	-1	-5	-4	-21	-7
5	5	0	0	-1	-1	-4	27
-1	4	2	0	-1	0	-13	-5
-11	-5	-2	-1	0	-2	12	-13
7	5	2	1	-1	-3	-16	7
-5	-3	-4	-2	4	5	40	6
-10	-1	-2	-2	-6	-4	-41	-11
0	-8	-4	-1	4	3	40	11
-7	-3	-1	-2	-2	-1	-14	-12
-5	-4	-1	-2	1	0	29	2
5	1	0	-2	-3	-2	-31	-2
4	0	-3	0	1	2	18	3
0	1	-1	-1	-7	-6	-32	-2
1	1	-1	0	4	2	45	-2
-1	1	-1	-2	-1	-2	-19	2
-4	0	-2	-2	-2	-2	-20	5
-4	0	-2	-2	-2	-2	-20	5
-2	-1	1	-1	-1	2	17	-6
-1	-2	-1	-1	-2	-3	-12	-4
-4	-10	-3	-3	-4	-1	-13	-1
-5	-3	-3	-2	-1	-1	-13	-5
2	2	1	1	-2	-1	2	1
-4	0	-2	-1	-3	-1	-15	-5
0	-5	-2	0	0	0	13	1
-2	-2	-1	0	-3	-2	-22	-1
-1	-3	-2	-1	0	0	14	3
-2	1	1	-1	-2	0	-9	2
-2	1	1	-1	-2	0	-9	2
-2	-2	-1	-1	0	-1	1	7
3	-1	-4	-3	2	0	34	-4
6	0	-4	-3	1	1	18	1
1	-10	-6	-4	-5	-8	-18	-6
1	-1	-1	0	-3	0	-4	1
0	2	6	2	2	1	3	2
-9	-2	1	-2	-1	-2	-24	-7
0	-4	-3	-1	-3	-2	-15	5
-1	-2	1	-2	-3	-3	-15	-7
-1	0	-2	-1	0	-1	-1	5
-9	3	0	-1	-1	0	-5	-17
5	2	2	1	1	3	-11	18
0	-4	-8	-4	1	-1	17	9
-3	1	10	0	-9	-10	-62	-51
-10	-20	-31	-18	-13	4	-22	-21
37	11	1	3	-2	12	66	98
-4	-15	-1	2	-5	-4	6	112
-1	10	2	-3	-4	-15	-14	4
7	22	-3	-6	-8	-7	-16	11
-1	-16	0	2	2	5	-36	-11
1	23	7	0	-4	-9	-23	-14
-24	-4	-3	-4	-8	-8	-14	9
-9	-14	-10	-3	-4	-6	-12	-21
11	9	2	0	0	-1	0	-1
-10	-8	-4	-2	-2	-2	-9	-4
-5	-4	-5	-1	-2	-2	-12	1
-2	-3	-3	-1	0	0	-7	-1
10	17	3	0	-1	-2	-10	-2
2	-3	-2	-3	-3	-3	-4	8
33	13	7	4	1	-3	1	3
-6	-10	-8	-2	-1	0	-3	-6
-6	-3	1	1	-2	-1	-8	0
-4	-4	0	-3	-2	1	-18	24
-32	-6	-4	-3	-4	-6	-22	-7
8	-10	-3	-2	0	-6	-9	-1
7	1	3	2	-1	-2	-16	-1
-8	-7	3	-2	-5	-6	5	18
3	8	12	4	0	14	-8	30
2	1	-6	2	4	-25	-26	106
43	73	39	13	10	6	-16	-18
1	-2	1	2	-3	3	-31	-35
-21	-17	-16	-8	-5	4	-9	-39
-9	-25	-13	-4	10	19	14	-14
-6	-5	-8	-3	-1	2	-16	4
-5	4	-2	-1	-5	-13	-22	-13
-9	-27	-15	-6	-2	-9	-8	0
-10	-2	-1	-1	-2	-2	-5	15
-13	7	0	-2	-2	1	-23	-5
8	6	1	-1	-4	-2	-11	4
11	1	6	1	0	-1	-13	1
-4	-18	-10	-3	-2	-1	-13	2
9	12	4	0	-3	-2	-23	3
-1	4	1	-1	1	0	-8	-4
-1	6	3	-1	-2	0	-9	0
-1	-4	-4	0	0	-2	-7	-3
6	0	1	1	-2	-2	-10	4
12	8	3	1	1	0	-12	3
9	15	3	0	1	0	-6	0
-1	2	1	-1	-1	0	-7	-2
6	8	2	-1	-1	-1	-3	-3
-2	2	1	0	-2	-1	-6	-5
-1	2	3	0	-4	-2	-20	-2
-1	-5	-4	-3	-2	-2	-10	-3
-7	-5	-3	-2	-1	-2	-12	3
-9	-8	-3	-1	-2	0	-12	-1
6	6	2	0	0	0	-9	2
5	9	4	-1	1	-1	0	0
-6	-1	-3	-3	-3	-1	-8	-1
1	-8	-2	-1	-2	-4	-10	3
2	-1	-2	0	0	-2	-1	3
-5	0	0	-1	-1	-1	-5	-1
6	1	1	0	0	2	-6	17
-5	6	4	0	-3	-3	-13	-6
3	1	1	1	2	2	1	3
5	-1	-2	0	-1	-3	-6	-1
0	1	2	-1	3	2	15	-1
0	1	-1	-2	-2	-1	1	-2
-4	-3	-2	0	-1	0	1	2
2	4	1	0	0	0	-7	0
-4	0	-1	1	0	0	-7	-3
3	-2	-1	-1	-3	-1	-14	-4
2	6	3	-1	1	1	-2	3
1	-1	-1	-1	-2	-2	-8	3
-3	-1	-3	0	-2	-2	-11	-4
2	-4	0	-1	-1	1	-1	2
1	2	1	-2	-2	-2	-11	0
-2	-3	-3	-2	-3	-2	-12	-1
-1	-1	-3	0	0	-1	-19	1
-2	-2	-1	-1	-2	-2	-4	-2
1	0	-3	-4	-2	-2	-14	-4
3	1	1	0	-1	1	-1	-2
-1	-1	0	0	-1	-2	-14	5
-3	-2	-2	-1	-1	-2	-13	-2
0	-3	-4	-3	-3	-4	-13	0
-6	-5	-2	-1	-2	-4	-29	-6
-3	3	2	0	0	-1	-13	-21
5	7	3	-1	-2	6	9	9
-8	-9	-12	-3	2	-4	13	-31
-1	-2	-3	-1	-1	4	-26	2
5	4	5	-1	-3	-3	-43	-55
1	2	-4	-2	-1	-4	-23	-29
-22	-3	-13	-12	-10	-6	16	49
13	-39	1	-2	-2	0	6	-2
13	-12	0	4	10	24	19	105
12	9	2	2	1	1	-1	38
0	6	0	0	-5	-7	-15	12
-10	-9	0	-2	-4	-9	-10	-8
2	8	5	0	-3	0	-17	5
4	-4	-9	-1	-2	-2	7	1
-7	6	4	-1	0	2	-20	-2
-4	2	-3	-2	-3	-3	4	-13
2	-1	0	0	0	2	-10	34
1	0	0	0	0	2	5	-6
-3	-7	-5	-3	-3	-3	-8	-7
-9	0	-1	-2	-5	-4	-17	-1
6	5	2	2	-1	-2	-3	5
21	25	12	3	1	0	-9	5
-5	0	-1	-1	-2	-1	-9	2
1	-4	-1	-2	-1	1	-6	2
2	3	-4	-2	-3	-4	-22	0
-4	-1	-2	-2	-1	-2	-8	2
-8	-4	-3	0	-1	-1	-4	-4
-13	-6	-6	0	-1	-3	-6	-4
-6	-2	-2	-2	-1	0	-2	-4
-4	-3	-2	-2	-1	-1	-9	-2
-6	-11	-5	-1	0	-2	-5	-4
0	-9	0	-1	-3	-1	-9	-5
2	-7	-2	-1	-4	-3	-9	-3
-1	6	4	0	0	-1	-3	-1
-5	1	-2	-3	-3	0	-4	1
2	2	2	1	-2	-2	-5	2
-2	1	-2	-1	0	-1	-4	3
2	-5	0	0	-1	-1	0	0
0	0	0	0	-2	-3	-21	-3
-5	-1	-1	0	1	0	-5	-7
-1	3	1	-1	-3	-1	-9	3
-6	1	-2	-1	0	0	-1	-1
1	-2	4	1	-1	0	6	-4
0	-3	-2	-1	1	-1	9	6
-2	-6	-4	0	0	-3	3	-13
-2	1	-1	0	-1	0	8	0
-5	-5	-4	-1	2	3	28	0
1	4	0	-3	0	1	6	1
-4	-1	-2	0	-3	-5	-16	-10
-1	1	2	-1	1	-2	-1	-3
-2	-2	0	-1	-1	-1	-11	1
5	2	-1	1	1	-2	3	-1
-3	-5	1	0	-1	-1	-6	4
-3	-1	-2	-1	0	1	-1	-1
-1	-3	0	-1	-4	-3	-11	-1
-1	-2	0	-1	-4	-3	-19	-3
-6	-4	-2	-2	-5	-1	-20	4
-1	0	-1	-1	-1	0	-8	-2
-2	-3	-3	-2	0	0	-1	-4
-2	-2	-2	-1	-2	-3	-11	-10
-3	-2	-2	0	1	1	4	-2
-2	-2	-1	0	-2	-2	-11	-1
3	0	-2	-1	1	-2	-2	-1
-1	0	-1	-1	-1	-2	-14	2
2	4	1	0	2	2	0	3
-3	-10	-1	0	-3	-4	-15	-4
0	3	-1	-1	0	1	7	2
0	-6	-1	-1	-2	-3	-10	3
0	0	-3	-2	-1	-2	-7	-4
2	2	0	0	0	1	-3	3
1	5	5	-1	-1	0	3	2
-2	-1	-1	-1	-2	-1	0	4
2	-1	-1	-1	-1	0	-1	1
0	-3	-1	0	1	0	2	-2
-3	-2	-3	0	4	3	21	-4
-2	-5	-5	0	-2	-3	-6	-5
1	4	2	-1	-2	0	-4	6
-1	3	1	2	-1	0	-10	-3
-3	-2	-2	-2	-1	-2	1	-1
0	-1	-1	-2	1	0	15	-2
-2	0	-2	-3	-3	-1	-6	0
-2	-5	-2	-2	-1	0	-8	1
-6	-5	-5	-2	0	-1	-1	2
0	1	0	0	1	2	10	-10
-1	0	1	-2	-1	0	-6	10
3	-1	-1	0	1	-1	10	10
-4	-2	-1	-2	-3	-2	-9	-27
-3	3	1	0	-1	-2	2	8
-4	-2	-1	0	-1	-2	-14	-22
1	1	0	1	3	4	3	-13
3	0	-2	-1	-4	-4	-2	13
2	-1	-4	-3	4	1	44	7
6	7	3	-1	-3	-1	-17	12
-21	-13	4	0	-1	-5	48	-72
-3	1	-5	-14	-35	-31	-16	99
0	-15	0	1	1	-15	-38	-115
10	22	12	3	3	-7	-5	9
-14	4	-2	-7	-8	-6	-11	3
8	4	3	4	6	27	2	21
6	7	2	1	5	8	-1	24
11	-3	-4	-4	-2	-6	-6	38
-6	-3	-3	0	-1	-1	-22	-13
8	19	14	3	2	6	-5	22
-12	-18	-11	-3	-3	-1	-9	25
1	-2	-2	-2	-1	1	-10	2
-25	-17	-12	-5	-2	-1	-6	-21
0	9	10	1	-2	-1	-9	-9
-16	-9	-8	-3	-2	-3	-3	20
16	2	-4	-1	-1	1	11	10
-5	6	1	-2	0	-1	3	-8
-12	1	1	-1	2	5	18	2
8	10	4	0	1	3	35	-5
10	13	4	1	-2	-1	-10	1
-4	-6	-3	-2	1	1	-10	3
-2	-2	1	2	-3	1	-10	-4
6	-2	-3	0	-1	0	-5	7
-4	0	-2	-2	-1	-1	-19	-8
-1	-2	-1	-2	-2	-4	-9	7
6	3	3	0	1	7	14	16
3	5	2	-3	-3	-6	-33	-16
-1	0	-4	-2	-1	-8	-11	-13
-12	-6	-1	0	3	2	26	0
3	1	-1	-1	-1	0	3	3
-7	-12	-2	-1	-4	-3	-7	-3
-4	-2	-4	-2	-3	-1	-6	-2
-3	3	3	0	1	0	-6	-1
-9	9	4	-1	-3	-2	-17	-5
-11	-6	-4	-1	-2	-3	-10	-1
-3	0	-3	-2	-1	-2	-7	1
2	-5	-2	-1	3	4	24	9
-1	12	1	-1	-5	-1	-12	2
-9	-6	-3	-1	3	1	23	-1
-10	-6	-1	-1	-3	-4	-18	-7
-3	5	3	2	-3	-2	-16	-2
-5	-10	-5	-3	-2	-2	0	1
-6	3	2	1	-2	-1	-11	1
-1	0	-1	-1	-1	-1	-7	4
5	2	1	0	-2	0	-9	7
1	0	-1	0	-2	-2	-12	-2
-3	-4	-5	-1	-2	-1	-13	-1
0	-4	-3	-2	-3	-4	-21	-3
-3	1	0	0	0	-1	-8	-1
-2	-2	-2	-2	-1	-4	-17	-2
0	1	2	-1	-1	-1	-9	1
2	3	0	0	-2	-2	4	-3
6	7	-2	0	-1	0	-2	-5
1	3	0	-2	0	1	18	-2
1	-2	1	-1	-3	-3	-23	3
0	1	1	-1	-3	0	-16	1
-2	0	-1	-2	-2	-1	11	-7
-2	-3	-3	0	-1	-1	-6	2
-3	-2	1	1	-1	-2	-9	-1
-4	-4	-2	0	0	-3	-17	-2
-2	-2	1	0	-3	-3	-20	-1
-3	-1	0	-1	-1	-3	-19	0
0	-1	-2	0	-2	-1	-22	-3
1	1	2	0	-2	-2	-17	1
1	-1	0	2	5	3	41	2
2	-1	2	1	2	-1	-12	2
-3	-2	-1	-2	-3	-3	-13	-2
-1	0	0	0	-1	0	-9	-1
-5	-2	-1	1	0	0	-14	-1
-1	-3	-2	-1	-1	-1	-15	-1
-1	-1	-1	-2	-2	-2	-7	-2
-2	0	1	0	-1	-2	-15	0
0	0	-1	-1	-3	-2	-3	2
-4	-4	-1	-1	-2	-3	-11	1
-4	0	-2	-1	-2	0	-3	2
-7	-13	-10	-2	-2	1	-17	-2
-5	-8	-5	-3	-3	-5	-13	-3
3	0	1	0	-1	1	-9	2
0	0	-3	2	0	0	-14	5
7	0	-7	-3	-2	-5	11	34
-7	-4	4	0	-2	2	-41	-10
-14	-10	-12	-9	-1	19	-47	-80
-27	-24	-12	-1	1	-5	-74	-80
-33	-35	-19	-10	-13	-13	-14	-22
-2	42	12	2	-1	-1	-4	-16
-11	-14	3	2	6	9	-9	35
4	9	1	-3	-2	0	6	-25
0	8	0	-1	-2	-8	0	0
-5	-5	-2	-1	1	5	14	1
11	3	7	1	4	4	27	-2
-12	-8	-2	-1	-3	2	-13	-9
21	10	11	2	-1	-4	-2	6
2	9	7	1	0	0	-7	19
1	-6	-6	-1	-3	-5	-18	0
-2	-6	-2	0	-1	-1	6	-10
6	-3	-4	-2	-3	-2	-13	14
-5	-9	-5	-2	-3	-4	-12	-24
-18	-5	-8	-5	-2	-2	-18	-21
25	15	5	1	0	0	3	12
0	6	-1	-1	-2	0	-4	-3
1	-8	-2	1	-2	-2	-12	-2
-14	-12	-5	-2	-3	-4	-14	-6
-4	6	1	0	-1	-2	-14	-9
3	7	2	-1	-2	-1	-17	1
-8	-7	-1	0	-2	-3	-20	0
-8	3	-1	-1	-2	-4	-12	-4
8	7	3	0	-2	-1	-21	-2
8	7	3	0	-2	-1	-21	-2
-2	-2	-3	-2	-2	-2	-10	0
0	-3	-2	-1	-3	-1	-16	4
2	2	2	1	-2	2	-9	3
-2	-1	3	-1	0	-2	-16	0
2	2	-1	-1	-4	-1	-13	-1
5	3	-4	-3	-2	-4	-8	-2
-3	-1	1	0	-3	-2	-17	-3
-3	-2	0	0	0	1	1	2
0	0	-1	0	-2	0	-7	0
10	7	2	-1	-1	-3	-19	-1
-1	-1	1	0	-1	0	-12	3
5	-4	-3	-2	-2	-4	-17	0
3	6	2	0	0	-2	-7	-2
-6	-7	-3	-1	-3	-3	-30	-4
-4	-2	-3	-2	-2	0	-4	0
-6	-10	-1	-1	-4	-2	-23	1
-3	-2	0	-1	-2	-5	-17	-6
-4	-5	-1	0	-5	-4	-25	-4
3	-1	-1	0	-1	-2	-7	1
3	4	3	-1	0	2	-3	3
6	5	5	-1	-1	-3	-9	0
-1	-4	-3	-2	-2	-2	-8	-2
-2	-3	-4	0	-2	-2	-15	-1
-6	-2	-1	-4	-2	-4	-9	-6
-4	-5	-3	-2	-3	-2	-33	-4
-2	-3	-7	-1	0	0	30	-3
5	3	1	-2	-4	-1	-28	1
1	-4	-3	-3	-2	-3	-18	-1
0	-5	0	0	-3	-4	-34	-1
-4	-3	0	0	-1	-1	-8	-1
0	-1	0	-1	0	-1	-1	-2
8	-2	-2	-1	-2	-2	-3	4
-3	-1	-1	-2	0	-2	-6	-2
-2	2	-1	0	0	-2	-11	-9
2	1	3	0	-2	-1	-7	-1
0	3	0	-1	-2	-3	-14	0
2	-3	-2	1	-1	-1	-4	2
-2	0	-2	-2	-2	-2	-15	0
5	-3	1	0	-1	-2	-8	2
-5	-4	-3	0	-2	1	2	2
0	0	1	-1	-1	0	-5	1
-2	-1	-2	-2	0	0	-4	-3
3	4	2	0	0	0	-7	-1
1	0	-1	0	-1	-1	-5	0
0	1	1	-3	0	-1	-6	2
5	3	1	1	-1	-3	1	-2
-1	2	-2	-1	-2	0	-11	-2
1	1	2	1	3	2	18	-3
-4	-6	-2	0	-1	1	0	6
-4	0	-2	-1	2	0	14	8
-1	-1	1	-1	-2	-5	-30	-5
7	-1	-4	0	5	8	65	79
-5	-2	-2	-2	-4	-7	-31	-43
1	0	0	0	3	4	24	8
4	2	0	1	4	8	-16	-27
-2	-2	3	-1	1	3	6	3
2	-3	0	0	0	0	-2	10
-11	-5	-2	-2	-1	-7	-12	-72
-5	4	5	-1	-5	-9	-28	-28
-24	-16	-5	-8	-6	-3	-30	-31
-24	-16	-5	-8	-6	-3	-30	-31
4	0	0	6	6	10	7	3
18	14	9	5	3	9	8	29
17	9	-9	3	3	6	41	86
-2	-16	-2	1	2	2	-25	-7
6	-3	-5	1	4	28	20	-4
3	-1	-4	-4	-3	5	-15	32
0	2	-5	-3	-6	-6	-20	-49
-20	-17	-11	-5	0	-6	-3	-34
-15	-9	-4	-3	-5	-7	-12	-32
-4	-8	-2	-3	1	0	-1	-9
-3	-2	-5	0	-1	0	4	-11
4	-5	2	1	1	1	15	24
-15	-22	-9	-3	-2	-1	-17	-19
3	9	1	0	-1	-7	-2	0
3	0	-4	0	1	3	10	-15
2	-4	0	1	0	0	13	42
-3	-2	-5	0	1	3	19	26
-11	-19	-10	-1	-1	1	13	7
-2	2	0	0	1	3	22	-2
-11	1	0	-2	0	-1	2	-8
-1	9	1	-2	-1	-2	5	-21
14	2	0	1	1	6	20	47
-4	-7	-4	-1	0	-1	8	-23
0	8	1	1	1	-1	-8	-40
-10	-3	3	-2	-2	3	-2	10
-2	0	-2	0	-2	-6	-4	-24
-1	-8	-2	-3	-2	-4	-8	21
3	-6	2	0	-5	-4	-28	9
7	9	4	1	0	3	-6	0
6	-1	-3	-1	0	-1	23	38
4	21	6	0	-3	1	-12	11
-4	-14	-5	-3	-3	-2	-1	8
-17	-7	-6	-2	-1	0	2	-21
-1	4	-1	-1	0	2	13	6
8	-8	-3	1	2	-1	25	12
-7	-12	-4	-1	0	0	5	-1
2	3	3	1	3	3	15	4
-12	9	2	0	-1	1	-15	-22
-1	16	6	0	-1	-2	-6	-2
9	-3	3	1	0	-2	-3	10
9	-3	3	1	0	-2	-3	10
-3	9	2	1	1	-1	7	-8
2	-7	1	1	0	0	-1	2
1	-7	-5	-1	-1	-1	0	-1
-3	-1	1	-2	-3	0	-9	-3
3	9	6	1	-2	-1	-21	0
-3	0	-1	-1	-2	-3	-18	1
-7	0	-2	-1	-2	-2	-8	1
1	3	1	-1	-1	1	-1	1
0	2	1	-3	-4	-2	-11	-3
-3	0	-1	0	1	0	17	1
-7	-4	-3	-2	-3	-2	-11	-3
3	0	1	0	0	3	8	0
0	-1	1	0	2	2	19	-1
2	-1	-2	0	2	3	23	-1
-2	-4	-2	-4	-4	-3	-15	-1
-1	-1	-1	0	-1	0	0	-3
1	3	3	2	-2	-1	-12	0
-4	-7	-2	-1	-1	-3	-17	1
0	1	-2	1	1	0	-3	-3
0	-1	-1	-2	-1	-3	-14	-1
1	-2	-3	1	2	-1	-4	0
1	1	1	0	-1	0	-4	1
0	-1	-1	-1	-4	-3	-6	1
-1	-1	0	-1	-1	-1	-10	0
-2	-2	-1	0	-3	-3	-8	0
1	1	1	-1	-3	-5	-17	-3
-2	-2	-2	-2	-1	-1	-10	-2
-2	-2	-1	0	-1	-2	-5	-1
-9	-7	-5	-3	-5	-4	-17	-9
-1	-1	0	-1	-2	0	-6	5
-4	-2	1	0	1	-1	-6	-3
20	7	5	2	-2	0	-7	7
-5	-1	-3	1	2	-2	6	-9
-5	-5	-4	-2	-1	-1	-40	-50
7	10	6	0	0	2	20	28
1	2	2	0	-1	1	-5	18
5	-4	-4	-4	-11	4	25	-30
44	0	18	9	10	-2	44	59
18	64	26	7	7	3	10	2
-6	16	11	0	1	0	-38	6
-41	-20	-11	-2	4	12	-34	9
8	11	-1	-4	-3	1	-23	7
-8	-7	-4	0	-5	-6	-21	-24
-15	-13	-8	-4	-4	-6	5	-14
6	-2	1	2	0	0	-11	-9
-2	0	-4	0	-2	-2	10	-3
2	11	8	1	-2	1	-24	3
4	2	2	1	2	-2	7	5
-1	-10	-5	-1	-1	-4	-16	-11
3	4	-3	-1	0	-3	-4	-7
16	-3	8	3	0	-5	-9	1
-18	2	-5	-3	-3	-1	-6	-4
-9	1	-2	-1	3	2	27	-2
9	3	2	2	1	0	-6	1
-1	7	9	1	4	4	23	1
2	4	2	-2	-3	-2	-9	1
-1	6	1	-1	0	0	-10	-1
-1	-5	-3	-1	-3	-1	-5	-2
-5	-14	-7	-3	-2	-3	-6	-3
7	3	4	2	-2	-1	-8	3
-10	-10	-4	-2	-2	-2	-12	-5
-1	-1	-2	0	3	2	34	-1
-1	1	-2	-1	-3	-1	-16	-1
4	5	4	1	0	-1	-17	2
3	4	3	0	-2	-1	-16	1
-4	-4	-3	-1	-1	0	-19	-1
0	-8	0	1	1	-1	-4	0
-6	-6	-5	-3	2	1	25	-1
1	4	1	-1	-4	-2	-19	0
4	-2	-1	0	-3	-3	-18	-1
-3	2	0	1	-2	2	-15	1
-4	-6	-3	-1	-2	0	-11	-3
-1	-2	-1	-1	-1	-1	-4	0
1	1	1	0	-7	3	4	1
4	-1	0	-1	0	-1	1	1
1	-1	-2	-2	1	0	0	0
-2	0	-1	-2	-2	0	-6	-4
-3	-3	-1	0	-2	-1	-11	-1
-1	-2	-3	0	-3	-3	-14	-3
-2	-2	-2	-1	0	-1	-1	-1
1	-3	-2	-1	-2	1	0	1
-1	0	-3	-2	-3	-1	-17	-1
-3	-2	-1	-1	-1	-2	-7	-4
3	-1	-1	-1	2	2	33	-1
2	3	-1	-3	0	-1	-12	1
1	3	3	0	-1	-2	-8	-1
0	-2	-2	-2	-1	-1	-14	2
-1	2	0	0	0	-1	-6	-2
-1	-1	-3	-1	-2	-2	-8	-3
-1	0	-1	-1	-1	-2	-21	2
-1	-6	-3	-1	-3	-4	-13	-5
-1	-1	-4	0	-1	-1	-11	-5
-1	-2	-1	-1	-1	-2	-16	1
-1	-1	0	0	-3	-1	-19	1
2	1	0	0	-1	-2	-11	0
-1	0	0	-1	-3	-3	-19	0
-3	-1	-1	-1	-1	-1	-7	-3
-1	-5	-2	-1	0	-1	-8	0
1	0	0	0	-2	-1	-9	-1
-2	-1	0	0	2	0	0	1
-1	-2	0	-1	-2	-1	-13	-2
-4	3	1	0	-2	-1	-3	-2
0	0	1	0	-2	-2	-10	0
-6	-1	-2	-1	1	0	6	-5
-2	2	0	-1	-2	1	-20	-10
0	-1	-3	-2	-2	-2	-5	-4
1	2	2	-1	-1	0	-9	16
-4	-2	0	-1	-2	-2	-42	-14
-5	0	-1	-1	-3	-5	-19	-10
15	5	3	3	-2	-3	-34	-18
5	4	1	1	-1	-1	0	-10
3	1	3	0	-2	-2	-19	-17
-5	6	1	-2	-5	-10	-29	-58
5	-1	-3	-2	0	0	13	22
-6	-6	-9	-4	-1	-4	-16	-22
-6	-6	-9	-4	-1	-4	-16	-22
-17	-14	-8	-2	-1	-8	13	-51
-8	-7	-2	-1	-4	-3	-36	-21
-7	-6	-6	-3	-5	-4	-30	-61
-4	-6	-5	-4	0	22	12	55
-6	-10	-7	1	1	-3	-32	-38
1	-11	11	4	1	-3	18	7
-5	11	15	-3	-4	-23	-6	-10
0	-2	1	-4	-11	-24	-42	-5
3	3	-4	10	5	15	-18	9
-14	1	-2	-2	-1	-13	-29	-20
9	3	-1	1	2	-1	-41	4
18	13	-2	0	2	-5	15	107
17	6	4	3	3	4	4	28
-9	-15	-2	-1	-2	-8	-23	-38
1	0	1	-2	-5	-6	-31	9
5	5	5	2	-3	0	-5	34
12	4	3	0	1	3	35	32
13	0	-1	2	-1	-6	-6	-8
-15	-19	-10	-5	-3	-5	-26	2
-4	1	-7	-2	4	3	36	5
9	-1	-2	0	3	2	9	-6
22	26	10	2	-1	2	-10	4
8	12	5	3	1	2	-3	4
-3	-1	2	-1	-3	-3	-16	-10
-11	-6	-7	-3	-2	-3	4	-8
13	9	11	3	0	0	-13	-3
16	0	-1	0	0	1	7	1
-23	-15	-8	-3	-2	-5	-15	-3
-4	8	5	-1	-2	-2	-15	0
6	-1	4	2	-2	-3	-11	-1
2	2	0	1	-2	-2	-9	3
17	4	7	1	-14	-13	-99	0
-6	-2	3	0	-7	-4	-61	-3
-13	-5	-3	-1	2	1	11	-3
-2	-2	-3	-2	-6	-5	-48	-3
-18	-3	-4	-1	0	-2	-3	-5
9	4	4	1	-4	-3	-23	3
-9	4	0	-1	2	-1	7	-2
2	4	1	-1	-2	-3	-21	1
2	-5	-1	-1	-2	-4	-21	-2
3	-2	4	1	-1	0	-2	2
-1	-7	0	0	-3	-4	-20	-4
2	-7	-4	0	1	1	18	0
5	5	0	-1	-2	-3	-19	2
-1	-7	-5	0	3	1	17	0
-3	2	-2	-2	-2	-1	-16	-5
-1	-3	-3	-1	4	0	8	-1
-2	2	4	0	-3	-1	-15	0
0	0	-1	-1	2	0	21	0
1	-1	-1	-2	-2	-2	-7	-1
1	2	3	0	0	0	1	0
0	-2	-2	-1	0	-1	-4	-5
-1	1	0	-1	-2	-3	-14	-1
-4	3	1	-1	-2	-3	-17	1
3	0	1	0	0	-1	-19	2
1	-3	0	-1	0	-1	-15	2
0	-5	2	0	-3	-4	-23	-1
1	1	-1	-3	-2	-2	-15	1
-2	-2	-1	-1	-2	-5	-16	-6
-3	3	1	0	-2	-1	-14	0
-2	0	3	0	-2	-1	-13	-1
-2	1	1	-1	-5	-4	-27	-2
0	-5	-2	-1	0	-1	9	-1
-3	-3	0	2	0	-1	3	0
6	5	-1	-2	5	4	52	2
3	6	1	0	5	2	32	-1
-13	6	0	-1	5	4	33	-3
-10	-4	-2	-2	-2	-1	-1	-17
-4	-5	1	-1	1	-2	10	-7
0	-12	-6	0	0	-2	-3	-15
-2	2	3	-1	0	-1	8	1
4	3	0	0	-2	-2	-13	-20
0	-1	0	-1	2	0	7	-32
0	3	0	0	1	3	4	7
5	-12	-3	-2	1	3	14	-7
1	3	1	1	-1	-6	-3	-17
0	9	7	2	-3	-5	-18	-57
-11	-5	-4	-1	0	0	6	-23
-11	-5	-4	-1	0	0	6	-23
-24	-6	-3	-5	-12	-5	-4	-33
11	4	6	-5	-2	2	63	78
-6	0	-11	-5	-1	-10	-6	-3
9	-9	7	4	-1	-6	-9	1
-11	-5	7	0	4	3	-2	-12
-2	10	-2	0	0	-6	-19	-24
1	4	1	-1	0	2	7	34
1	6	12	0	-2	2	-17	-16
6	15	10	0	-2	-4	8	-12
17	6	-1	1	-3	3	-14	22
2	26	9	1	-1	1	5	-4
-3	4	7	2	2	5	12	-6
-4	-14	-10	0	-1	-1	1	-3
1	11	-1	-3	0	0	-1	-3
-2	6	0	0	-3	-2	-6	0
3	-5	-1	-1	1	-1	23	-1
-14	-8	-5	-2	-2	-2	17	-8
-11	-12	-2	0	-1	1	6	1
-16	-2	-1	-2	2	2	23	-1
7	10	1	0	0	1	3	5
-2	-15	-6	-3	-3	-6	-14	-9
7	6	6	2	2	2	8	4
-5	-1	0	-1	-2	-3	-8	2
0	-1	-4	-2	0	1	-1	-7
6	7	4	-1	-3	-1	-4	0
3	1	2	1	-1	-1	-3	-4
1	0	-2	0	4	3	30	1
2	9	2	-2	-2	-2	-13	1
4	5	2	2	4	4	30	-2
-3	-6	-1	0	0	-1	2	1
4	2	2	-2	-2	-2	-9	-1
0	1	0	0	0	1	0	1
5	-1	-2	-2	5	3	41	3
-4	-8	-3	-1	2	1	5	1
-2	-1	0	2	0	1	1	0
1	-6	2	-1	-2	-2	-1	2
-5	-2	-1	0	-2	1	-4	-2
3	-1	-2	-2	0	1	-1	4
1	1	0	-1	-1	0	-1	3
-2	-7	-5	-3	-4	-2	-6	0
7	10	2	-1	-1	0	-1	1
-3	1	1	-1	-3	-2	-13	-2
2	0	3	0	-4	-3	-27	0
9	2	2	1	0	0	-19	2
-6	-5	-2	-2	-2	-2	5	0
-2	-5	-4	0	0	-1	1	-2
-5	-4	-5	-1	-1	-1	-3	-3
-3	-1	-1	-1	-1	-2	-3	-1
1	-1	-5	-2	0	-1	4	1
-5	-5	-1	-2	-2	-1	-5	-4
-6	-1	-2	0	2	1	7	-3
-3	0	-1	0	0	-2	-10	-2
0	-1	1	1	1	1	-1	1
-1	-2	-2	-2	-2	-2	-13	1
0	0	1	1	3	3	29	0
3	0	3	-1	-2	-3	-18	0
-1	-3	-4	-1	1	-1	25	-1
-3	-4	-2	-2	-5	-5	-40	-5
-3	-1	-1	0	-4	-5	-40	-8
3	2	3	1	-2	3	10	21
0	-1	-3	-1	-2	-2	-10	-4
-1	-4	-2	0	-2	-2	-11	8
3	0	-2	1	3	1	-3	6
-2	-1	-1	-1	-4	-3	-25	-18
-3	0	-5	-3	1	-2	41	24
7	4	6	2	1	7	13	9
10	0	-2	0	2	2	37	17
-1	-1	-5	-1	-2	-4	-27	-59
5	-4	-3	0	-3	-2	-14	43
-6	-4	-2	-6	-7	-10	-30	-48
-5	5	5	-5	-5	18	20	20
7	6	25	7	0	18	27	2
-12	-14	-3	-1	4	18	-16	-17
-23	-8	9	1	-2	-1	-56	-42
-10	-10	-7	-5	-7	15	8	-47
1	-2	-6	3	1	1	30	-22
-12	-3	-4	0	-2	-13	-30	4
17	13	10	2	0	0	-19	30
10	12	6	2	-1	-6	-25	-26
-11	-16	-7	-3	-2	-2	0	-12
17	-11	-5	-2	1	3	20	19
-5	-12	-7	-2	-3	-6	18	16
7	14	6	0	0	1	-10	18
6	-13	-6	-1	-1	-2	-4	-4
-7	5	1	0	-2	-3	-16	-29
-32	-15	-8	-4	-4	-2	-32	-17
-10	-17	-6	-2	-3	-4	-13	-9
-10	-4	-5	-3	-5	-5	-26	-12
16	15	3	0	2	2	8	7
15	22	5	1	0	1	-2	37
11	17	11	-1	0	2	-2	-1
1	-9	-7	-3	4	6	26	-4
-21	-8	-3	-2	-1	-3	-16	-9
-14	-11	-3	-1	0	4	-5	-2
2	-7	-8	-3	-2	-2	-9	-1
16	27	10	1	1	0	-5	3
-2	12	4	-1	-1	2	-10	1
23	14	3	1	-1	-2	-5	2
6	-1	-2	-1	-2	-4	-8	1
-3	-9	-1	-1	-1	-4	-9	0
2	1	2	1	0	-1	-4	-2
11	-1	1	1	2	1	2	1
-5	0	0	0	-3	1	0	5
0	8	1	-1	0	-1	-9	-3
-9	-5	-4	-2	-1	-1	-3	-7
-3	-1	-3	-1	-1	0	-4	-2
22	4	5	0	0	-3	2	3
-3	1	4	-1	0	-1	-3	0
7	6	0	0	0	0	-1	2
-1	-6	-8	-1	0	-1	-5	1
-5	-4	-2	-1	-1	-2	-9	-2
-4	-2	0	-2	-3	-2	-12	-2
0	5	4	2	1	2	-11	5
-1	0	-3	-2	-3	-3	-17	-5
-1	-1	1	-1	-3	-1	-9	1
1	2	-1	-3	-3	-1	-9	-1
-8	-2	2	0	-1	-1	-9	-6
-3	-4	-3	-1	1	-1	22	-2
-3	-4	-3	-1	-2	-1	-7	0
0	-5	0	0	2	1	7	3
0	-8	-5	-1	0	-1	-4	3
-4	-3	-6	-1	0	-2	-2	-4
-2	5	2	-1	-2	-1	-9	-2
1	2	-1	1	2	1	12	-1
4	3	2	1	-1	2	-8	5
-6	-7	-3	-2	-2	-4	-13	-7
-3	-2	1	-1	-2	-1	-14	-5
-1	1	-1	0	-2	-3	-14	-1
1	-1	1	-1	-3	-2	-8	-1
10	2	-3	0	4	4	45	0
2	9	-3	-1	1	-1	34	-3
5	2	1	-1	-1	2	-4	0
-8	-10	-9	-2	-3	-3	-21	-5
-7	-8	-6	-1	-1	-2	-4	-6
-1	1	0	-2	-2	-3	-16	-9
9	1	-2	2	1	-3	5	18
-7	-5	-1	0	0	0	-1	-15
0	11	11	7	7	-4	3	62
0	-1	-16	-9	0	-18	-80	-50
56	41	31	3	-6	-17	-13	101
-50	-16	-14	-4	-2	-1	-8	-93
-17	-41	-10	-7	-10	-23	4	-42
-8	4	-6	-1	-5	-15	-16	8
-8	4	-6	-1	-5	-15	-16	8
-2	0	-4	-5	-6	-12	4	-3
7	-5	1	0	1	2	-4	-18
-17	1	-1	-1	-2	3	-27	1
16	11	-1	0	0	5	-4	-3
-1	11	11	2	1	1	-26	-32
-17	-15	-4	-4	-3	-2	-15	-4
-12	-10	-6	-2	-1	-3	-10	0
-7	-7	-3	-2	0	1	10	-3
-5	-16	-6	-3	-3	-2	-2	-4
10	-5	-2	0	0	-6	12	-8
3	3	-1	0	2	0	25	-7
-10	-11	-5	-2	-1	-1	17	2
-10	-7	-5	-1	-1	-2	19	5
-11	9	0	-1	2	1	8	-1
-5	7	3	1	-2	1	-7	-2
14	12	-2	-1	1	-2	9	1
-15	-10	-3	-2	-2	-3	-16	-7
-2	-1	0	1	1	2	4	-3
-6	2	3	0	-2	0	-7	-4
-2	1	-2	-2	-1	-2	-14	-9
1	-2	1	-2	-4	-1	-17	0
-7	5	-2	-1	0	1	3	0
-3	-4	-2	-1	-3	-6	-16	-4
-5	-2	-1	2	0	0	-8	3
5	-3	-2	0	-1	1	2	3
-4	-5	-3	-1	-2	-2	-4	-4
-8	-6	-4	-3	-1	2	0	0
-5	-6	-5	-3	-2	-2	-7	1
14	10	3	2	-1	-2	0	2
-8	-2	-2	-4	-4	-2	-20	-3
5	-10	-1	1	0	-2	-6	-5
0	-2	2	-2	-1	-1	-8	-3
0	-1	1	0	0	0	-9	2
7	-17	-7	-1	-1	-3	-6	-4
5	6	2	-2	-2	-4	-16	-3
0	0	0	-1	0	0	12	1
-2	7	3	0	0	0	-5	-3
0	1	2	-2	0	-1	-8	1
-6	-9	-8	-1	-1	-3	-7	-4
-2	-7	-5	-2	-2	-3	-7	2
-2	3	0	-1	0	1	0	-7
0	-1	-2	-1	0	-2	-5	4
-2	-2	1	1	-1	-1	0	-4
5	10	3	-2	1	-2	2	0
6	9	6	0	-1	-2	-15	-4
-3	9	3	-1	-1	2	0	-1
-5	-8	-4	-1	-2	-1	-8	-2
-3	-6	-1	-1	1	2	5	1
1	-5	-1	-1	1	-2	18	4
-3	-5	-7	-3	-6	-2	-6	-5
1	2	-1	0	-2	-1	-9	1
-4	-3	-2	0	3	0	9	-2
5	4	3	1	0	-1	5	3
-7	-8	-1	-2	-1	0	5	-7
-13	-2	-5	-2	3	2	31	9
-3	4	2	2	3	0	21	3
-4	7	-1	-2	0	2	-6	-12
4	-9	-4	-2	-1	-1	4	6
4	-9	-4	-2	-1	-1	4	6
0	-2	0	0	2	-1	25	-9
3	3	2	1	-1	1	-1	-13
-3	-7	-7	-4	-1	-1	1	-3
-4	2	2	2	-1	-1	4	-4
-1	2	5	1	0	8	6	-14
4	-4	-15	-11	-6	-9	-27	64
-13	5	-5	2	14	16	-14	5
-13	5	-5	2	14	16	-14	5
52	39	16	5	2	-2	-41	-14
-16	-28	-14	-5	6	20	23	-13
-20	-10	1	-2	-7	3	-57	-4
-15	-13	-11	-4	-2	-4	-2	-15
-4	8	6	2	-2	-2	-12	-10
10	-1	-2	0	-3	0	-14	8
-12	-24	-9	-5	-6	-5	-23	-27
0	-17	-3	-2	3	6	17	21
28	10	10	7	3	0	22	14
2	14	8	1	-1	-4	-15	-6
-25	-7	-4	-2	1	4	12	-2
2	-2	-6	-2	-2	3	-7	-2
9	0	-2	1	1	-2	3	-12
-9	-8	-4	-1	0	-2	16	-3
10	5	5	3	2	0	1	6
10	17	11	3	-2	1	-5	4
-15	-17	-12	-3	-2	-2	0	-3
10	5	2	-2	-1	-2	-8	-7
17	17	4	1	-1	0	0	6
2	3	2	0	-1	-2	-6	4
1	-17	-6	-2	-3	-8	-18	-3
1	0	1	0	-2	1	-12	1
-4	-6	-5	-1	-2	-2	-13	-5
-9	-1	2	0	-1	2	-5	-1
-1	2	-1	-1	0	-2	-9	1
-7	3	3	0	-2	-3	-17	1
-4	-4	-3	-1	-2	-4	-24	-6
-3	-8	-5	-1	-2	-1	0	-1
-6	-4	-4	-2	1	0	2	-5
-1	2	2	2	0	0	-4	1
-9	-4	-4	-2	-1	-1	-3	-1
-10	-9	-4	-2	0	-3	-13	-3
0	-7	-4	-2	1	-1	5	-1
-5	-1	0	-1	0	0	-5	0
0	-3	1	0	0	-1	14	-2
-2	3	1	1	-2	2	-14	0
4	1	4	2	2	3	20	6
0	0	-2	0	0	-1	8	-1
1	-1	-2	-1	-3	-3	-8	-5
-13	1	-4	-2	0	0	6	-2
0	0	-4	-1	0	-1	-10	1
0	-1	-1	-1	-1	0	-2	0
-3	-2	-1	0	-1	-3	-15	-4
7	9	5	0	0	-2	-5	2
4	5	4	1	-1	-3	-10	-2
-3	-5	-1	-1	-2	-1	-16	0
0	4	2	0	-2	-2	-9	-1
-1	0	-2	-1	-4	0	-16	-2
-4	-4	-2	0	-1	-2	-7	-1
-1	0	-2	-1	3	3	35	-1
0	-2	-2	-1	-6	-3	-35	-2
12	5	3	1	0	-2	-1	2
2	8	1	-1	-2	-4	-16	-5
-4	-6	-3	0	-1	0	-10	-3
2	0	1	-1	-1	1	2	1
4	4	1	0	-1	-1	-14	-1
-4	-1	-2	0	-1	-1	-9	4
-8	-4	-2	0	-2	-4	-25	-8
-2	-1	1	-1	0	0	-17	-9
-3	-9	-4	-1	4	1	26	-3
-6	-5	-3	-1	-3	-1	-12	-5
-3	5	-1	-1	-2	-1	-13	-6
-3	-6	-3	-1	0	-1	-13	-7
6	5	1	0	0	3	7	31
2	0	-2	-2	-3	-7	-14	5
-8	-4	-4	-2	-3	-11	-29	-39
0	-6	-9	-3	0	-3	-15	31
6	6	5	0	-1	1	20	14
5	0	0	0	-2	-3	6	-31
5	-6	-4	1	-1	-1	-19	12
4	5	2	2	1	-1	22	-9
4	6	2	0	2	1	22	-5
-12	-9	-9	-3	-5	-5	-31	-33
-1	0	4	1	4	17	6	-7
21	10	-2	8	10	5	-18	50
-16	-8	-11	0	-4	-39	-42	-104
0	7	7	0	-4	-16	-25	-14
-12	1	-2	1	12	29	38	10
9	2	3	1	-6	-5	-37	-11
-3	-11	-5	0	2	4	3	8
21	23	11	4	-2	-8	-33	35
17	9	7	0	-3	-4	-13	-17
-14	-11	-9	0	0	-1	17	-19
-2	-1	0	-1	-3	-5	-8	-42
-6	0	0	0	-2	2	-5	-19
0	-6	2	-1	-1	-2	-7	22
19	-2	15	4	1	2	-15	-8
-2	9	9	0	-2	3	-13	18
-3	-6	-4	-2	-2	-3	-3	43
-16	-9	-10	-4	-3	-1	-18	-35
9	11	5	0	0	2	-9	6
-2	-4	1	-1	2	-2	-6	17
-4	5	3	1	1	2	-3	-2
-2	1	0	0	0	-1	1	-10
7	-8	-3	-1	-2	-7	-22	-6
11	8	1	0	-1	0	-14	7
-6	-5	-4	-1	-2	-4	-10	-9
5	5	0	-1	0	5	-4	4
5	6	0	0	-1	-2	-10	-10
-4	-6	-6	-2	-3	-5	-15	-6
-4	-3	-2	-2	-3	-3	0	2
4	1	0	1	5	4	40	-23
7	16	13	1	-6	-3	-57	19
7	16	13	1	-6	-3	-57	19
0	5	2	0	-6	-6	-42	-11
-22	-13	-10	-3	-4	-3	-32	-25
10	-7	1	-1	0	-2	-10	-1
1	-1	-5	-3	0	0	14	3
-5	-1	0	0	1	0	-10	2
-8	-3	1	-1	-2	-4	-28	-2
23	-2	0	0	3	-2	4	3
-2	-2	-3	-4	-5	-6	-27	-1
-4	13	2	0	1	0	3	2
17	0	3	0	0	2	-2	10
-13	-9	-5	-1	5	6	48	-1
-10	-8	0	0	-2	-3	-25	-4
-7	-8	-4	-1	-7	-5	-37	-2
-1	-7	-1	-1	-3	-3	-28	0
7	7	5	0	-1	-1	-38	0
1	-1	-2	-1	-3	-2	-21	-1
-2	-9	-6	-3	-3	-3	-16	-5
-3	4	2	-1	-2	-3	-16	-4
3	1	1	0	-1	0	-22	2
-5	-1	2	-1	-1	-1	-26	1
-2	0	-2	0	-2	-3	-25	2
-2	1	-3	-1	-3	-5	-27	-8
-6	0	4	-1	-5	-2	-23	-5
4	3	-1	0	-4	-5	-23	7
-3	-9	-3	-1	-4	-3	-22	-3
0	4	2	1	0	-1	-14	-2
5	0	2	0	-2	0	-18	-1
1	-1	-1	0	-1	-4	-13	-3
2	-2	-2	0	6	6	75	24
-11	-5	-4	-3	-2	-2	1	-25
-2	4	1	1	4	-1	6	-5
19	11	5	6	8	-3	-38	13
-10	-16	-22	-10	-6	-12	-46	41
53	37	20	8	9	10	53	45
3	5	-9	-6	8	17	62	5
-25	-18	-17	-4	-5	-6	4	-9
2	-9	-20	0	5	21	-10	2
8	0	-1	1	1	-5	-37	-1
-4	-1	4	0	2	1	-35	3
-1	-18	-1	-3	-5	-11	-19	3
-12	-11	-6	-4	-5	6	-1	36
3	9	6	2	1	2	5	20
-11	-22	-7	-1	-2	-1	-11	-1
-3	11	3	1	0	-1	9	-7
23	20	10	4	0	2	-2	15
8	7	1	-1	0	5	21	23
-5	-8	-3	-2	-3	-3	-17	-1
4	11	4	1	4	2	42	0
5	-2	2	1	-2	-1	-10	9
23	29	13	3	5	4	16	7
-3	3	2	1	-2	0	-12	9
1	-11	-4	0	0	0	-1	3
6	8	4	0	-2	-2	-5	1
-6	-5	-2	-1	-1	0	14	-1
-4	0	-1	1	-1	-1	-2	-3
-3	-1	-1	-2	-3	-3	-13	-6
-2	-5	-4	-2	-1	-1	-1	-2
7	-3	3	1	-1	0	-9	-1
4	2	0	-1	-1	-2	-4	-2
-9	-8	-3	-3	-1	-3	-6	-5
-1	1	-1	-2	0	2	18	-2
-2	2	0	-1	0	2	-4	1
2	0	-1	-1	-3	-3	-9	0
-4	-5	-3	-1	-1	-1	-3	2
-1	1	0	0	3	3	35	0
-2	1	-2	-1	0	0	18	-1
-2	-1	-3	-1	0	-3	-10	-2
-1	0	2	1	2	0	11	-1
-2	0	-3	0	-2	-1	-6	0
3	1	0	-1	1	0	8	2
0	0	1	0	0	-1	-7	0
-3	-2	-2	-1	1	0	13	0
-1	2	1	-1	-1	-1	-9	0
-4	-2	-1	-2	-2	-2	-13	-5
-2	-3	-2	-1	-2	-2	-8	-1
-2	2	2	-1	-3	-1	-7	-2
0	-2	0	0	-1	0	6	-1
2	1	0	0	-1	-2	-6	0
5	2	-1	-2	2	-1	4	0
-8	-8	-3	1	-1	1	-1	1
2	3	1	0	0	-1	3	1
2	2	-1	-2	1	0	-1	2
-1	-2	-2	-2	-1	0	3	-2
3	1	0	0	0	-3	3	-1
-1	-6	-3	-1	0	-1	8	-5
-1	-6	-3	-1	0	-1	8	-5
7	5	3	2	-3	-2	-14	3
-1	-1	-2	-1	0	4	13	10
-1	-1	-2	1	0	-1	-3	1
-3	-1	0	-2	0	1	-3	-6
-1	4	-1	-2	-1	0	-4	3
-3	-3	-4	-2	-1	-3	-8	-12
0	0	1	0	-2	-3	1	1
-5	-2	-1	-1	-1	-7	-18	-17
4	2	1	1	1	-1	17	-3
-7	-10	-6	-2	-1	-2	-13	-20
4	2	2	2	2	1	3	24
-6	-3	0	1	-1	1	3	-23
-20	-8	-4	-3	-2	3	13	-5
3	-4	-3	0	1	6	22	20
-1	-1	2	-1	-2	-4	8	-51
-8	-1	-6	-1	-5	-10	-26	-19
2	9	-2	0	1	-1	15	30
7	5	2	0	1	5	31	26
-4	-5	3	-2	-9	-17	-24	-11
-22	-18	-1	-9	-6	29	22	-78
-8	-4	-1	-2	-13	-5	-43	-59
27	6	9	9	11	18	56	127
-6	-7	-1	-2	-3	-25	-25	41
5	34	19	3	0	7	-23	-64
-9	-10	-4	-1	0	-3	-64	-43
-7	-5	-1	-2	0	-4	-10	3
2	4	1	-1	-3	-10	-10	18
0	-2	-3	-3	-4	-9	-25	-5
2	13	5	-1	-3	-6	-6	-47
-6	10	8	1	-2	-1	-6	-3
-1	2	-6	-2	-4	-7	3	-15
15	14	6	2	-2	-2	-3	-2
-5	-34	-12	-4	-2	-7	-3	-20
-2	5	1	-1	-1	-1	-8	-14
-15	-5	-3	-2	-1	-2	-6	-18
-2	-12	1	-1	-2	-1	-13	1
-9	-17	-5	-1	0	-5	-7	-1
23	-14	1	-2	0	-2	-1	6
-19	-9	-3	-1	-2	-2	-13	-1
-12	-2	-1	-1	-2	-2	-14	-2
16	6	1	0	1	0	-6	7
6	14	4	0	-1	0	-6	2
-2	5	-2	0	-4	-1	-7	2
-3	12	6	1	0	0	-2	3
9	1	0	0	1	-2	3	-2
15	10	7	2	1	-1	5	1
17	10	2	1	0	-1	-5	2
-16	-8	-5	-2	0	1	1	-2
-1	-1	-3	-1	-1	-4	-10	-3
-10	-7	-3	-1	-2	-1	-8	-1
2	5	5	0	-2	0	-9	2
2	5	5	0	-2	0	-9	2
-1	-6	-4	-1	-4	-3	-29	2
-3	-4	0	-1	0	-1	-11	-4
4	-3	-2	0	0	-2	-8	-1
0	-1	1	-1	-3	-3	-13	-5
2	8	2	-1	0	1	2	1
0	-4	-2	-1	-1	0	-3	0
2	-3	-3	-1	-1	-2	3	-1
11	8	4	0	-1	-5	-13	-1
-2	-1	-1	-1	0	1	0	-1
-1	-4	0	0	-1	2	-2	2
1	-1	0	0	-3	0	-1	-2
-1	-1	-3	-1	4	2	40	-4
-3	-1	-3	-2	-2	0	0	-1
-6	1	1	-1	0	0	0	-2
0	3	2	-1	4	1	20	0
9	9	3	2	4	3	37	11
1	-13	2	0	-3	-3	-17	-22
-8	0	-5	-1	-2	-4	-12	-28
-4	-7	0	-1	-3	-3	-9	6
-11	6	2	0	-1	2	-8	29
3	-6	1	-1	-3	-3	-23	-9
8	-13	-7	-2	-2	-4	-15	-10
-15	1	-1	-2	-4	-2	-9	26
18	13	4	2	0	-3	1	-8
0	6	2	-3	-5	0	-23	2
1	3	5	-1	-1	-7	-30	6
-5	-8	-24	-5	0	12	-19	-14
-10	-6	-13	19	45	43	16	-51
-28	-17	-8	-17	-29	-23	-13	-50
6	42	15	1	9	14	-5	35
38	47	11	6	6	17	5	9
-25	-7	4	3	10	10	-22	54
11	25	16	5	4	-3	10	87
-7	-8	-1	-4	-8	-12	-20	-70
-7	-8	-1	-4	-8	-12	-20	-70
-6	-12	-13	-6	-9	-14	-17	-27
-9	-19	-2	0	-2	-9	-16	-11
-41	-28	-23	-8	-5	-3	-46	-28
4	-3	7	1	0	4	-17	13
-18	6	2	-1	2	3	22	-8
-3	-7	1	-2	-2	-3	-1	-4
12	-3	0	1	-3	-5	-14	1
-25	-7	-8	-5	-2	-2	-5	1
9	2	-6	1	-2	-2	-11	0
24	18	12	3	1	2	3	6
-2	-9	-4	-2	-4	-6	-7	-4
4	-13	0	0	0	0	-5	6
-8	-6	-3	-2	-1	0	-8	0
3	0	3	-1	-2	-2	-14	0
-2	6	-3	-2	0	1	-9	-6
3	-7	-3	0	-1	-2	-3	-5
-2	-1	-6	-3	-1	-1	-4	-1
-11	-6	0	-2	-8	-9	-67	-7
-2	0	-2	-2	-3	-1	-20	0
-5	-5	-3	-3	-3	-4	-43	-1
3	2	2	1	-3	-1	-21	-1
-1	-11	-4	-3	-3	-4	-29	-4
-2	1	0	-1	-3	0	-18	-2
12	4	3	0	0	-1	6	3
-1	-3	-3	-1	-1	-2	-7	-1
-5	1	-1	-2	-2	0	1	-3
-5	-9	-2	-2	0	-1	-8	-3
4	-2	-5	-2	-3	-3	-25	2
3	3	4	2	2	3	19	2
-5	0	0	1	-4	-3	-22	-1
-9	-9	-6	-2	-4	-2	-15	-1
1	-7	-6	-3	-2	-1	-9	1
-4	-2	-1	-1	-4	-4	-32	-1
-6	-5	1	-1	-3	-3	-25	-2
-4	1	2	-1	-3	-4	-29	-1
0	-2	-1	0	-3	-2	-22	2
3	3	0	-1	-3	0	-25	1
-2	-1	-4	0	0	0	-14	-4
-7	-1	0	-3	-4	-3	-29	-8
-1	2	4	0	-2	-3	-20	1
2	2	-1	-2	-2	-1	-23	-1
-3	-4	-2	-1	2	2	16	11
5	9	3	0	0	2	2	16
2	3	1	-1	-1	-1	-2	4
4	3	0	-1	-2	-5	-24	-5
-4	-6	-7	-2	-2	-3	-4	3
-4	-4	-6	-3	-3	-2	-14	-2
-1	-6	-3	-1	-3	-1	-15	30
-4	-1	2	0	-4	0	-17	-8
-2	-3	-3	-3	4	4	53	-15
5	7	9	2	6	3	46	-13
-6	-4	4	1	1	0	-24	-31
5	2	8	9	9	9	46	78
-9	2	1	10	14	5	13	-107
54	36	16	9	4	4	76	47
-8	3	9	1	2	9	32	-1
-7	-19	-13	-8	-2	34	-21	-7
-24	-5	-13	-4	-1	25	-8	-41
1	2	-3	0	-2	-10	-13	-18
-1	15	11	3	0	-2	-14	13
-16	-11	-3	-2	-1	-6	-31	-8
1	4	1	-1	-2	-1	-1	17
5	-7	0	1	2	3	20	27
2	2	-1	1	0	0	23	14
8	13	6	0	0	4	22	8
1	-2	-2	0	-2	-1	-6	25
1	-2	1	-1	-2	-4	-14	-4
1	11	0	-1	-3	-4	-12	6
-1	-14	-8	-1	-1	-5	-1	-5
-3	-10	-2	-1	-2	3	-6	8
11	4	1	0	-2	-1	-8	1
-6	-4	-3	-1	0	0	-2	-2
19	8	4	0	3	2	29	8
-2	4	0	0	-1	1	2	3
-4	-3	1	1	0	-2	-8	-1
5	10	3	2	0	1	3	2
-11	1	1	0	-2	1	-7	2
13	6	3	0	-1	-1	2	3
-10	-1	1	1	-1	2	-3	-2
6	2	0	-1	0	-1	-5	3
2	8	4	0	1	1	-2	1
13	14	2	-2	0	-4	-9	4
-8	-9	-5	-1	-2	-1	-2	-3
-2	1	-5	-3	-1	-2	-12	1
-16	-9	-4	-1	-1	0	-3	-4
2	11	2	0	-1	-2	-12	-3
-5	-6	-3	-1	-2	-2	-4	-2
0	-5	-2	-1	0	-4	-11	0
1	6	4	0	1	0	-6	-1
-6	-6	-4	-2	-1	1	-2	-1
7	3	1	0	-2	0	-5	1
12	2	1	-2	0	-1	-2	1
-5	-4	-2	1	-1	-1	1	-3
-14	-9	-8	-3	-1	-4	-6	-11
-2	-7	-5	-1	-2	-1	0	0
1	1	-1	-2	0	-1	0	-1
5	0	0	0	0	-1	-3	3
-2	-2	0	-1	1	-1	-3	-2
-4	0	-1	-1	0	2	10	-1
2	5	2	1	2	0	-2	-1
10	10	6	2	2	1	14	18
-4	1	2	-1	-4	-2	-20	-15
14	15	6	1	-1	1	-12	16
-14	-10	-4	-3	-3	-4	-18	-19
5	-2	-1	-2	-2	-2	3	-29
0	-6	1	1	1	5	26	50
-8	1	-5	-2	-1	-4	-5	-8
-8	-6	-3	-1	-4	-6	-18	-40
4	0	2	2	0	-2	-38	8
13	6	-3	1	2	7	21	30
-9	-7	-15	-10	-11	-21	-20	-27
-7	1	6	3	0	11	-39	-48
1	18	9	8	3	0	-9	-64
-9	-7	1	-1	2	-16	-39	-8
-18	-28	-7	-4	-10	-23	-7	6
16	5	1	-2	6	13	64	37
-2	-3	-5	-2	-3	-4	-31	0
3	5	-1	-4	-1	7	5	-5
0	-3	0	-1	-5	2	2	7
-10	-17	-12	-3	-4	-2	-10	-3
0	5	5	0	1	2	29	3
-7	10	-2	-2	-2	4	0	0
15	23	11	1	0	0	12	-7
2	0	-4	1	0	-2	-5	-22
-15	-9	-8	-2	0	-2	18	-3
-11	-4	-5	0	-1	0	-3	-11
5	2	7	2	2	0	8	9
1	10	4	1	-2	-1	0	-5
-7	-6	-4	-3	-1	1	5	-1
0	0	0	-2	0	1	0	-3
1	-15	-1	0	0	0	13	-3
-2	11	6	2	1	1	-3	-1
-10	-5	-5	2	2	1	12	-2
6	-16	-10	-2	-4	-3	-1	-3
4	0	-4	-1	0	-1	-4	1
8	3	1	-1	0	-2	-1	3
1	4	5	0	2	-1	3	-1
-6	-2	-5	-2	0	-3	-9	-2
6	5	6	1	-1	-1	-6	5
11	-5	-3	-1	-2	-4	-11	-4
-4	2	0	-2	-1	0	-5	-1
4	1	0	0	-1	-2	-3	0
-2	-5	-3	-2	-2	-4	-8	-1
-5	-1	-3	-1	0	-3	-10	-8
-5	-5	-2	1	-2	-1	-2	0
-3	-10	-6	-3	-4	-3	-18	-1
-1	0	2	0	0	1	-4	1
-8	-7	-4	-1	-2	1	-5	-2
-2	1	-3	-2	0	-3	-6	-1
-4	-1	-2	0	-1	-1	-7	-2
0	2	2	2	-2	0	-8	1
7	-2	0	0	-4	-4	-23	-1
-1	1	-1	-1	-2	-1	-5	-6
0	-1	1	-2	-1	-4	-7	0
-6	-6	-6	-1	-3	-3	-16	-2
2	1	2	-1	-3	-1	-16	-3
-1	-1	2	0	-1	2	3	-1
0	2	0	-1	-3	-3	-13	-2
0	3	-1	-1	-2	0	-9	-6
-2	-1	-2	-1	-2	-2	-8	0
-8	-12	-4	-1	-2	-2	-8	-8
2	-4	-3	-1	-1	-1	-9	-3
2	6	4	0	-1	-6	-26	8
-1	2	-2	1	-1	-6	-16	-10
-3	-10	-6	-2	-3	-1	-9	-14
-12	-9	-7	-1	3	2	3	-77
-6	2	3	1	-1	-14	-30	-21
-18	-12	1	-2	-3	0	-40	-76
-9	19	2	6	10	11	47	12
-2	28	10	1	-4	-11	-39	-16
14	-3	0	-2	4	4	17	61
-1	2	-7	-2	7	12	11	21
1	-1	3	-2	0	-2	-36	4
4	7	9	3	2	4	-21	-11
23	36	12	1	-3	5	-11	-3
-9	6	9	2	0	5	-5	10
-6	-9	-8	-4	-1	2	-8	1
24	20	15	0	-1	0	-19	-14
-24	0	-1	-2	-3	-1	-16	-8
-16	-8	-3	-1	-3	-4	-12	-10
-14	-39	-18	-3	-2	-5	-8	0
0	-7	-1	-2	-1	0	-10	-3
3	14	3	0	-3	1	-5	-1
4	-10	-8	-3	-3	-5	-3	-2
1	-1	-1	-2	-1	-1	0	4
2	-3	-5	-2	-2	-3	-2	-2
-14	1	-2	0	-2	2	-10	-2
1	5	2	-2	-2	-3	-18	-3
0	-1	-2	-3	-4	-2	-15	2
-2	-1	3	1	-1	-1	-15	-1
-5	-2	-4	-2	0	2	10	3
6	4	0	0	2	3	8	3
0	-5	-2	0	0	-1	-15	-4
3	15	4	1	0	0	-12	-1
-2	6	2	0	-2	-3	-20	0
-2	-6	-4	0	-2	-1	-12	-3
4	6	-1	-1	0	-2	-8	2
11	6	3	0	-1	-2	-1	-1
-4	-1	-3	1	0	-2	-2	-1
-2	-4	1	0	-1	2	-6	-2
2	0	-4	-2	-2	-1	-5	0
4	-15	-7	-1	-2	-4	-13	-3
-8	-5	-6	-2	-4	-2	-15	-4
2	5	3	-1	-1	-3	-11	2
13	26	10	1	0	1	-7	4
-2	-1	-1	-2	-3	-3	-13	-1
-5	-5	-3	-2	-2	-1	-7	-1
2	-3	1	1	-1	-1	-10	-2
0	4	1	0	-3	-1	-6	-3
-2	-5	-2	0	-2	-2	-10	2
-2	-4	-3	-2	-2	-3	-12	-1
1	7	1	0	0	1	-6	-1
2	-1	-2	0	0	1	-9	-3
-2	-4	-2	1	-2	-1	-5	-2
2	2	4	0	0	0	-5	2
-3	-2	0	-1	1	0	-4	2
1	-3	0	-1	-1	-1	-8	-3
-8	-6	-5	-1	-1	-2	0	-2
1	-6	-3	-2	-1	-4	-9	-10
0	0	2	-1	-2	-1	-1	2
3	4	1	0	-2	-1	-21	14
1	0	4	1	-1	-2	-17	-4
-1	-5	-2	-1	-1	-2	-4	-5
-1	2	0	-3	0	3	-3	-12
-3	-9	-5	-1	0	-2	0	-20
0	3	3	-1	-1	-1	-9	6
1	0	-2	0	-2	-1	-4	11
4	0	2	0	1	-5	-19	8
-1	-4	-5	-1	-1	-1	6	7
-2	-7	-1	-1	-3	1	-10	33
18	19	2	3	-2	-5	-23	9
2	-3	1	-1	2	6	-9	58
-25	-6	4	-4	-3	-13	-66	-128
31	22	21	11	11	24	60	92
-21	-35	-41	-17	-16	-50	-32	1
-23	-31	-19	-8	-17	-30	-27	40
-17	-1	-34	-14	-8	-50	-72	-97
-3	-17	10	4	4	38	-10	8
-7	-2	3	4	3	5	-22	-44
-4	-4	1	-2	-3	-12	-27	39
-8	-7	-1	0	-6	-13	-38	-7
18	23	8	0	-5	-12	-12	-29
-12	-25	-10	0	-2	-3	-12	-1
12	6	6	1	0	-4	27	7
1	-13	-3	-1	0	3	3	30
-20	-19	-15	-6	-4	-4	-3	-4
9	30	16	5	2	-1	-3	-9
-2	9	3	-1	-1	2	-6	-1
1	-7	-4	-3	-3	0	-6	6
4	-15	-9	-1	-2	-3	-1	17
-5	-19	-2	1	-1	-3	-1	3
-6	9	5	0	0	0	-7	-14
47	24	14	5	3	-1	-2	6
-12	-8	-4	-3	-3	-4	-13	-7
-5	-7	0	-1	-3	-2	-30	-4
-19	-16	-8	-2	-2	-4	-7	-4
-19	-4	-5	-1	1	-2	-12	-11
-4	-6	3	1	8	-1	-10	-2
4	1	-2	0	-2	2	8	8
-1	0	2	-1	-4	2	-1	1
-2	0	-6	-1	-4	-3	-13	0
16	8	3	1	-2	-1	-6	4
0	-5	-3	-2	-2	0	-3	2
1	8	0	-1	-2	0	9	-3
-9	-1	3	-1	-1	-1	-15	-2
-7	2	0	0	-2	-1	-16	-2
-4	-4	-5	-2	-2	-3	-9	-3
-1	3	-1	-1	-2	1	-12	0
3	-1	-1	-1	-1	-2	-11	-2
-1	-5	0	-2	-1	-1	-8	1
3	7	0	0	-1	-1	-8	1
2	7	1	1	3	0	22	-2
-2	-8	-1	0	2	2	31	0
0	-8	-4	-2	-3	-5	-7	-9
0	1	-2	0	-3	0	-8	1
-2	1	3	-1	-2	-3	-7	-2
0	1	-2	1	0	1	4	3
1	-4	-1	0	-1	-1	-2	0
0	-2	0	0	-2	-2	-7	2
-4	-2	-2	-2	-1	0	-6	0
-1	1	3	2	0	1	-2	1
-2	-1	-1	-1	-2	0	-8	1
-4	-5	-6	-2	-3	-2	0	-2
0	4	-1	0	1	0	10	-3
-2	1	1	-2	-2	1	-12	-3
-2	0	-1	-1	-3	-3	-9	-10
-3	-6	-2	-3	-4	-1	-18	-2
-11	-8	-8	-2	-3	-2	5	-9
8	13	4	0	0	-1	-11	-12
5	-3	-4	-2	-3	-2	20	31
-1	-3	-1	-2	-2	0	-19	37
-9	-6	0	0	-1	-11	-17	-14
-15	-7	-5	-1	0	-7	-30	-58
-1	-2	6	-7	-13	-7	-26	21
-11	-16	-18	-13	-11	-9	28	-23
46	34	1	-3	-5	12	54	77
-11	-23	1	0	-1	-19	-4	-28
-2	-19	-11	5	3	2	-15	-48
-12	-10	-1	10	10	22	-16	12
-13	-15	2	-7	-9	1	-22	-11
-8	-8	-5	-5	0	-3	-5	-28
-9	-18	-8	-2	0	-2	22	-23
29	49	35	10	8	15	27	35
5	18	10	2	0	5	-1	1
-5	-1	-6	-2	0	-1	-5	-8
-18	-17	-10	-2	1	0	-5	-9
-4	-9	-11	-2	-4	-4	-1	2
4	1	-2	0	0	-3	-2	-4
-2	0	-4	-1	-2	-3	-5	1
25	-3	2	0	-2	-3	-4	8
-13	-11	-6	-2	-1	-1	4	-3
-8	-1	1	-1	0	1	-4	1
14	2	2	0	0	1	3	4
5	5	3	0	3	1	18	0
7	14	3	-1	-1	-3	0	1
2	-9	4	2	-1	0	1	2
-1	-4	-3	-2	1	2	3	-3
-3	-8	-7	-4	-1	-1	10	-1
-7	-5	-4	-1	-1	-1	-3	-2
2	2	2	1	0	0	7	1
3	2	2	-1	-1	-3	-3	-4
-9	-11	-3	-1	0	-1	4	-2
11	-18	-7	1	-3	-4	-7	4
48	8	11	4	2	-1	17	13
-14	-3	-4	-3	-2	-6	-20	-11
-13	1	-4	-1	1	1	-1	-10
-9	-2	-2	0	-3	-1	12	-11
-2	-2	-2	1	0	6	8	15
17	16	10	5	4	26	13	71
-20	-12	0	-1	-2	-17	-46	-67
6	-1	-13	-9	-8	-5	36	41
14	33	26	15	-3	-32	21	-46
-14	-18	-17	-13	-13	-3	4	22
-8	-36	-11	-4	-1	-10	4	-25
-22	-33	-11	-9	3	25	25	16
-2	-20	-14	-3	2	-7	-22	-8
-2	-1	-4	-5	1	1	8	30
-6	2	-2	-3	-4	-11	-16	-11
8	1	2	2	1	0	13	2
-2	12	5	2	-1	0	-5	-1
-9	6	1	1	4	5	36	-4
-2	11	-1	-2	-3	0	-5	1
-1	-11	-6	-1	-2	-5	-1	-4
-10	1	0	-1	0	2	-4	-8
-12	-10	-4	-2	-3	0	-12	0
5	5	2	-1	0	-5	-17	-2
21	6	0	2	0	-2	-5	6
-2	-2	3	-2	-1	-3	-2	2
15	10	10	2	2	5	-6	7
-2	3	-2	0	0	1	-3	2
-6	-4	-6	-2	-3	-5	-17	-12
-2	6	1	-2	-1	0	-7	2
22	21	9	2	5	0	19	6
-3	3	3	-2	-5	-6	-14	-2
2	6	1	0	0	0	-3	-1
-8	-10	-3	0	-1	0	-5	0
0	-5	0	-1	0	-1	10	-1
-7	-8	-4	-1	-1	-1	-6	-2
-4	-2	-3	-1	-2	-1	0	-7
-9	-1	-2	-2	-3	-2	-16	-1
-8	-9	-3	-1	-1	-1	-4	-5
-4	-2	-3	0	1	1	11	-2
-2	3	3	-1	-1	0	1	-1
-2	-3	1	1	0	0	11	-3
-8	-6	-1	-1	-1	0	4	-1
7	-8	0	-1	-1	-4	-11	0
-1	-1	0	-1	-2	0	0	-1
-3	3	2	0	-1	0	-8	-3
1	3	1	0	0	-1	5	3
2	1	1	1	0	2	-1	1
-3	3	-1	0	-1	1	1	-1
0	3	0	1	-2	0	1	2
-10	-17	-8	-3	-1	-3	-7	0
-2	-3	-3	-3	-1	-2	-7	0
-5	-4	0	-1	-2	-2	-17	-4
-1	-6	-2	-2	-1	-3	-8	-1
3	2	-3	0	-3	-1	-8	0
1	0	0	0	0	-1	-5	-3
-1	-3	-3	0	-2	-1	-6	-3
2	-1	2	-2	-3	-2	-19	-13
1	-2	1	1	-2	1	-14	0
8	0	-3	0	2	5	8	27
-7	0	-2	-2	0	-3	-8	-10
-5	-2	1	-1	-6	-8	-32	-26
1	-1	-6	-2	-1	-1	2	8
24	10	0	5	3	-1	21	124
-10	2	5	-3	3	25	-56	-25
35	53	14	-3	-8	-28	-75	-70
24	28	16	13	18	35	80	73
-13	-50	-5	-8	-14	-16	9	11
-20	-35	-11	-8	2	4	3	40
9	3	-7	-2	-1	2	-12	-19
-7	-4	-6	-2	0	-6	-11	4
-27	-2	-8	-2	-5	-11	-10	-67
-22	-31	-14	-4	-4	-4	-20	-19
16	0	-4	0	-3	-5	-14	10
55	43	11	3	1	-2	-4	1
21	13	14	3	0	0	9	14
-24	-27	-10	-3	0	1	1	-13
-14	-20	-9	-1	0	0	8	3
-16	-17	-10	-3	-4	-6	-19	-7
-13	8	-1	-2	-2	-5	-15	-10
-11	-9	-3	-2	-3	-4	-13	1
5	-3	-1	0	-2	0	-11	5
-18	-14	-8	-3	-4	-2	-21	-3
12	17	8	-1	-3	0	-18	2
[truncated: 810 more rows]
