# Supplementary material for: Flexible Virtual Reality System for Neurorehabilitation and Quality of Life Improvement
Source: Sensors (Basel). 2020 Oct 23;20(21):6045. doi: 10.3390/s20216045 (PMC7672612; doi:10.3390/s20216045)
Supplement: Supplementary file 1 [file sensors-20-06045-s001.zip › S4_EMG/User6/WhackAMole2.txt]

-1	-1	-3	-3	3	2	40	-1
1	-3	1	-1	-3	-5	-44	-1
0	2	1	-1	-1	0	2	1
0	2	1	-1	-3	-5	-32	-2
-6	5	-2	-1	-3	0	-16	-2
2	0	1	0	1	-1	6	-2
9	4	1	-1	-1	1	1	2
-2	-2	-2	-1	0	-1	-8	0
-5	1	0	0	1	-2	-5	-2
-3	-4	-2	-1	0	0	6	-3
0	-6	-3	0	-2	-1	-5	2
-2	-3	-3	0	-1	0	3	-1
1	1	4	-1	0	-1	-7	-3
-3	-2	-5	-2	-1	-2	-4	-5
-1	-5	0	0	-1	-2	-3	-1
-1	-2	-4	-1	-1	2	1	3
0	2	1	-1	-3	-2	-8	1
-2	1	1	-1	-5	-3	-24	-1
0	-1	0	0	0	0	-5	-1
2	0	-1	-1	-1	0	-12	0
2	1	1	0	2	0	5	0
-2	-1	-1	-1	0	-1	0	4
2	-3	2	1	1	0	8	1
0	1	-1	-1	0	-1	-9	1
1	6	4	-2	-5	-4	-26	-2
-5	0	-2	-2	-2	0	-17	-2
-2	-1	-1	-2	0	1	7	-2
-1	-1	-3	-3	-3	-3	-11	-1
-2	-3	-3	-1	-1	-1	-8	-3
0	-4	-1	0	1	-4	-9	1
-3	5	2	-1	-10	-10	-75	-2
4	3	5	-1	-1	0	-22	0
0	-6	-1	0	-2	-4	-33	-6
1	-3	0	-1	-2	-2	-13	-2
2	-3	-1	0	-2	0	-8	0
-2	2	5	0	-2	0	-23	1
2	-2	0	2	2	1	-5	0
-3	1	0	1	-1	-3	-7	-3
0	3	-1	-1	-2	-1	1	-3
-7	-1	0	-3	-3	-1	-13	-2
-4	-5	-4	0	-1	-2	-1	1
-3	3	-1	0	-3	-2	-23	-2
-4	-4	-2	0	2	2	12	-3
-1	-1	-1	-1	-1	0	-10	1
-3	-4	1	-4	-5	-2	-14	0
0	-1	-2	-1	-4	-1	-5	1
4	2	3	0	-1	-2	2	-3
11	2	3	0	-3	0	12	2
2	-4	0	-1	0	2	7	3
-5	-2	-2	0	0	-1	-9	-3
-2	-3	-3	2	2	1	35	-2
-3	0	0	3	2	2	32	-1
-1	3	0	0	-1	0	-3	-1
-4	-9	-6	-2	1	0	24	-2
-4	0	-1	-1	-1	-2	-17	-2
8	3	2	-1	-1	-3	-20	0
-2	-2	2	0	-1	-1	6	5
6	11	3	1	1	1	-15	1
-3	-4	0	-1	-1	0	8	-2
1	-2	-1	-1	-5	-2	-16	-1
-6	-2	0	2	5	3	8	1
2	1	0	-1	-2	-3	-5	0
-6	-5	-5	-3	-4	-3	-12	-1
-1	-13	-2	1	-3	-2	-14	1
3	0	2	2	1	1	-5	0
-3	-5	-2	-1	0	-3	-12	0
3	0	-1	1	-2	0	-8	-1
-5	-1	-1	-2	0	-1	-3	-4
3	3	3	1	0	0	-2	0
0	1	0	0	-2	-3	-6	-4
0	1	0	0	-2	-3	-6	-4
0	2	-3	-1	3	4	36	1
-8	-3	-1	-1	1	0	-22	-4
-2	0	0	-1	-2	-4	-5	-3
6	8	1	0	-3	-3	-7	2
5	6	2	0	-2	-1	1	5
-4	-4	-4	-2	-1	-1	-2	-7
2	0	1	-1	0	-1	-5	-1
-2	-3	-3	0	-1	-1	-4	-1
1	6	0	0	-1	-1	-5	1
-6	-7	-3	-2	-1	-2	-6	-2
3	0	0	-1	0	-2	-5	-1
-5	-5	0	-1	-1	0	0	-2
7	6	1	0	-2	0	1	1
-7	-7	-4	-1	-2	-2	-2	-6
-3	-1	-3	-3	-5	-3	-11	-1
-4	-7	-3	-3	0	0	11	1
-1	-1	0	0	-1	-2	-6	1
0	-4	-3	-1	3	1	11	-1
2	4	2	0	-1	0	-1	0
-2	-3	-2	-1	0	0	7	-2
3	1	-3	-2	-1	-1	-6	1
0	6	3	0	-1	0	-7	4
5	2	-3	0	1	-1	-4	-9
11	9	5	1	1	-1	-6	-3
-3	0	0	1	1	-2	-2	-7
-2	0	2	-1	-2	0	-3	7
2	-4	0	0	-5	-4	-34	0
-5	-6	-6	-1	-2	-2	-2	11
8	5	3	-2	-1	3	3	-6
-10	-2	-6	-2	-2	-3	3	31
5	5	3	0	2	-1	4	-21
3	2	0	-1	0	2	11	-1
4	-3	-2	0	3	7	8	10
-3	2	3	4	1	-9	-19	-26
10	16	13	3	14	29	-13	-2
-9	-11	-18	-5	-17	-34	43	-40
4	5	4	-8	-16	-9	56	44
-50	-54	-15	-3	1	14	-8	-80
-8	-3	-5	-10	-4	-24	-33	-20
-3	-8	-3	-2	2	5	-15	47
-11	-3	0	-7	-3	-10	-42	-32
-10	-3	-5	-2	3	0	-5	-2
-12	-9	-3	0	-2	-2	7	-8
-5	-3	-3	-3	-2	-6	-19	-26
6	5	5	-1	-3	-5	10	-30
-14	-31	-13	-4	-4	-8	10	-42
2	25	11	4	2	5	15	-13
-11	-12	-6	-1	2	4	31	10
-10	-24	-13	-2	-2	-4	0	-12
10	11	0	-2	-3	-3	-18	7
16	15	4	-1	-2	-4	-10	-5
-4	4	1	1	4	2	-2	-1
24	-1	-2	0	0	-2	-11	6
-14	-12	-6	-2	-4	-4	-18	0
0	3	4	-1	-2	-3	-12	2
5	2	1	0	1	1	-9	-1
-5	-3	-2	0	-4	-2	-21	-4
-3	2	0	-1	-2	-3	-5	-3
0	2	1	0	-3	-2	-10	-1
-1	-1	-4	0	-2	-1	-9	0
2	1	3	-4	-12	-11	-97	-1
7	-1	0	-1	-6	-6	-38	-4
5	4	0	-3	-5	-6	-36	3
12	8	0	-1	-1	-3	-7	-5
10	2	-2	0	0	-1	-3	1
4	3	6	1	-1	-1	-26	3
1	4	4	0	0	-1	-16	6
-6	-3	-4	-1	-2	-2	-22	-1
-2	-3	-3	-1	-2	0	-6	-1
-6	-1	0	-2	-2	-1	-11	-4
4	1	1	0	-2	-4	-11	-3
-1	-1	-1	-1	-3	-1	2	0
-4	-7	-6	-2	-1	0	2	-2
2	3	-1	-1	-1	-1	-3	-4
4	1	4	3	1	1	-3	1
-4	-5	-2	0	2	1	1	-1
5	1	2	-1	-3	-3	-16	1
-6	-8	-3	0	-1	-1	-17	-2
-2	1	-1	-3	-3	-2	-10	-3
-6	-4	-1	-2	-2	-2	-24	-2
-1	0	-4	0	-1	-2	1	0
-2	1	1	0	-4	-3	-26	-3
4	3	2	-1	0	-1	3	2
5	2	-1	-1	0	0	20	4
-2	-1	-1	0	1	0	13	-2
-2	1	0	-1	-3	-4	-33	-2
-2	0	0	2	-2	-3	-20	-6
0	-2	-3	-2	-2	-2	-15	-3
-3	-2	1	-2	-2	-3	-23	-5
2	-3	-2	-3	-1	-1	-10	-1
0	-5	-2	-3	-3	-2	-14	3
0	-3	0	-1	-1	0	-13	-1
-2	-4	-1	-1	-3	-3	-21	-1
4	8	2	-1	-9	-8	-84	0
-23	-12	-9	-1	2	0	18	0
5	1	7	-1	-7	-7	-49	-29
9	0	-9	1	4	-5	34	39
1	6	6	2	2	2	5	-18
-3	1	-11	-3	4	-18	-38	-34
6	-7	0	-13	-23	8	54	34
63	42	30	10	1	-8	-69	9
-25	41	0	-25	-18	-36	-56	-64
-28	-75	-23	-13	-8	7	51	-8
6	4	10	10	13	16	12	43
5	1	-14	-5	-10	-12	-29	-37
7	11	5	1	-1	-2	-45	-14
-1	-9	-1	-3	-7	-5	-25	-6
-5	2	-4	1	2	2	-1	9
-10	-23	-18	-7	-7	-4	-25	-15
22	8	5	0	-2	0	-19	15
0	10	6	0	-2	-2	-13	-4
4	-2	3	2	-1	-1	-15	-1
12	8	0	-2	-1	-1	-6	0
-4	1	2	-1	-3	-2	-12	0
0	3	1	-2	-1	-3	0	1
31	29	13	2	-1	-2	-4	8
-27	-23	-13	-2	0	0	1	-3
-5	-12	-5	-1	1	1	18	1
5	-1	-3	-2	-2	-1	6	1
2	8	3	0	-2	-4	-17	-3
-6	1	2	1	1	1	-5	-5
-1	-1	0	-1	-3	-4	-18	-6
-8	-12	-4	-2	-1	-3	-11	-1
-3	-6	0	-1	-2	-3	-13	-1
-9	-8	-4	-3	0	-2	-1	0
0	-12	-1	0	7	3	50	-3
-4	-6	-4	-1	-1	-2	-6	-4
-1	2	-1	0	3	1	18	-1
1	6	4	1	1	1	3	-3
-2	-4	1	-1	-2	-2	-20	2
-2	-1	-4	-1	0	-2	-12	-4
4	1	1	-2	-8	-7	-68	-4
2	-1	-4	-1	-2	-3	-14	-2
-2	1	-1	0	-1	0	-3	0
-1	1	2	-3	-3	-2	-43	-1
-3	0	-4	-1	0	-2	-15	0
-3	1	-1	-2	-3	-3	-34	-2
-1	-4	-1	1	-1	-2	-15	-2
0	-1	1	0	-3	-4	-29	-1
-3	0	2	-1	-2	-3	-15	-2
2	4	0	-2	-3	-1	-12	1
4	4	1	0	-2	-2	-11	-5
-1	1	1	-1	0	1	-5	3
1	-4	-2	0	0	-3	-10	1
-2	-3	-1	-1	-1	1	0	0
-2	-2	-1	-3	-3	-3	-26	-1
2	4	0	-2	-2	-3	-4	3
-1	0	0	-1	-1	-1	-12	-1
1	0	-1	0	1	-1	4	0
-1	-2	-1	1	-1	1	0	-1
-3	-6	-2	1	-1	-5	-19	-2
-2	-3	-1	1	-1	-2	-20	-1
-1	2	-1	-1	-2	-3	-19	-1
2	5	1	1	-1	-3	-21	0
-1	-5	-2	-1	-2	-1	-22	0
-5	-3	-3	-2	1	-1	-4	-3
-8	0	-7	-2	1	2	27	-10
-2	-2	0	0	4	2	34	-1
9	6	1	-1	1	0	31	17
-3	-5	-3	-1	3	1	13	7
2	-3	-6	-1	1	0	7	-6
5	-2	-1	3	4	3	23	-4
-7	-3	-1	-1	-3	-3	-4	-6
-1	-4	-1	-2	-2	2	-3	19
15	1	5	0	-4	-2	5	63
-10	-9	1	-5	-11	-13	-19	-41
-5	0	7	-10	-18	-9	-21	-67
-4	7	21	-2	-10	28	7	3
46	56	23	6	3	32	18	99
11	-19	14	8	1	7	-13	-24
-41	-30	-20	-14	-3	-21	-4	-16
-2	5	-1	-4	-7	-6	-9	41
-10	-4	2	2	2	9	-21	-17
1	-1	-6	2	-3	-17	-3	8
-10	-6	1	0	1	-6	-5	-12
21	28	8	6	6	10	9	12
-6	-9	5	0	-2	-6	-22	-19
9	-15	-7	2	0	-5	0	9
7	10	5	2	3	2	18	-5
-3	-8	5	1	-1	5	0	-8
22	6	6	1	-1	-7	-6	-3
-8	6	2	0	0	0	0	-1
1	-11	-7	-2	-3	-3	-10	-14
4	-1	-5	-2	-2	-4	-1	-9
-4	3	1	0	2	-2	13	-8
0	-2	-4	-1	-2	-4	-13	3
-1	-1	-3	-2	0	1	-5	13
-4	-3	-3	-1	1	1	9	-5
-13	-14	-11	-8	-5	0	-27	-14
0	-2	-4	-3	-1	0	-11	5
-2	-5	-5	-1	-4	2	-1	11
-18	-5	-2	-3	-6	-25	-47	-54
-21	-19	2	-12	-12	-14	-30	-83
-35	-15	-7	0	-6	-29	-59	-128
-17	-1	-9	-1	8	19	-23	-17
18	-19	-10	2	4	23	24	52
1	-5	0	2	6	14	-19	35
8	-7	-5	-2	-4	-1	2	-9
-10	-4	-3	-2	-3	-1	45	-5
-16	-9	-6	-2	-1	-3	-14	-13
-33	-14	-1	-3	-2	-4	-4	-16
15	18	13	1	-3	1	-9	22
-9	-15	-13	-5	0	-4	37	-3
9	-4	3	0	-3	-7	-12	-1
5	-3	0	2	3	-1	5	-5
10	19	8	2	-1	0	-4	5
4	4	4	4	2	3	18	2
-4	-8	-1	0	-1	0	14	4
-8	-6	-3	-1	0	0	2	0
4	0	2	1	0	1	-2	2
-3	-10	-7	0	0	0	15	-1
16	8	4	1	2	1	16	4
-4	-2	0	-2	-2	-3	3	0
-7	-2	-4	-1	0	-1	0	-1
5	7	4	1	0	2	-6	1
4	0	-1	-2	-1	-3	-5	-2
-5	-5	0	1	0	2	0	2
-8	-6	-2	-2	3	2	25	-1
5	5	1	2	3	1	5	-3
-1	-1	-2	0	-1	2	-3	-3
1	0	-2	0	-1	0	13	0
0	2	-1	-2	-1	-1	-14	-1
2	-1	0	0	2	0	7	3
1	3	0	0	0	0	2	0
1	0	-2	1	3	3	36	0
-4	-5	-1	0	-3	-2	-21	-2
-12	-10	-6	-4	0	4	-17	-14
-1	-2	-4	-2	-1	3	10	23
-7	5	2	2	2	-3	-11	3
-22	2	6	0	-4	-3	-3	-16
-1	-8	-17	-6	0	4	-3	17
-8	0	-4	-1	3	5	-10	8
16	11	6	0	-8	-35	-35	-23
6	13	8	-1	2	3	28	58
-35	-37	-14	-8	-2	13	-2	-20
7	18	14	2	2	-5	-15	30
14	30	1	-3	-3	2	-22	0
-27	3	0	-1	-3	1	-11	-21
-18	-23	-15	-3	0	0	0	-19
13	17	14	2	1	2	3	6
-5	-14	-3	2	3	3	12	1
1	-1	-4	0	-2	-2	-2	16
-5	-10	-3	-1	6	1	0	-17
-12	-11	-6	-3	-3	1	-4	3
19	22	5	0	1	-2	-4	-6
-13	-6	-3	-1	0	-4	-5	-10
0	-1	-1	-1	-1	1	2	1
-3	8	-1	0	1	1	6	-2
-20	3	0	-4	-5	0	-1	-2
-5	-8	-3	-1	-1	-1	8	-6
7	2	-2	-2	0	-2	0	-1
2	-2	1	1	-1	0	10	1
2	-3	-2	-1	-2	-1	-4	0
1	3	-2	-1	-1	1	11	1
-6	-6	-3	0	-1	-2	-9	-4
2	1	2	0	1	0	-5	0
-8	-5	-4	-2	-3	-2	-18	-3
0	-1	0	0	-1	-2	-14	3
-2	-3	0	-1	-1	0	-2	2
5	4	0	-1	-1	-1	-8	3
3	12	7	1	2	-2	4	-3
-3	-5	-3	-2	-2	-2	-8	-1
7	6	1	0	-1	-2	-9	-3
1	2	-1	0	0	-3	-7	1
-4	-8	-2	-1	-2	-3	-5	1
6	12	2	-1	-3	-1	-12	-3
-12	-8	-2	-1	-2	-2	-9	-4
-3	-2	-2	-1	-2	0	-5	-3
-3	-6	-3	-1	-2	-1	-9	-1
-4	-3	-1	-1	1	1	2	0
1	0	1	-1	-1	-1	-8	-2
-5	-1	-2	-3	-2	-2	-14	-2
3	3	2	1	-5	-4	-31	-1
-2	0	1	0	-2	-3	-13	1
3	5	0	0	0	1	1	-1
9	3	3	1	-1	-2	-5	3
-2	1	1	-1	-1	0	-7	1
0	2	0	0	-2	1	-1	-2
-3	5	3	-1	-2	1	-2	2
0	-2	-2	-1	0	0	-1	-1
1	1	0	-1	0	-1	1	1
2	-5	-2	-1	0	1	9	2
-3	-3	-2	-1	-1	-1	-12	-1
-11	-2	-1	-3	-1	-4	-2	0
0	-2	0	0	-2	-2	-10	0
1	3	1	0	0	1	8	-2
0	2	0	0	0	0	-6	0
-1	-6	-3	-1	-3	-6	-20	-4
-2	2	-1	-1	-2	0	0	-4
0	-1	1	0	-1	-1	-12	2
-1	2	-3	1	0	2	14	0
-1	-2	-1	-1	0	0	-9	-1
1	2	-1	-1	-2	-2	-17	2
1	-2	-2	0	0	5	1	22
2	1	1	-2	0	4	-13	31
0	-2	-1	-1	-6	-5	-32	-4
2	4	3	3	0	0	-9	-8
-6	-10	-8	0	1	1	1	12
-4	-8	-11	-2	-1	-17	-19	-41
-6	-3	-7	-13	-14	-16	-20	-67
-15	-12	-13	-7	6	6	-79	-77
3	25	-7	6	6	-8	29	13
32	-26	16	3	-3	18	33	51
9	-5	-5	-5	1	15	-24	10
-13	-6	-20	0	6	-7	-43	-126
3	11	2	-5	-4	30	15	19
1	4	1	-2	-4	-2	-7	63
1	4	1	-2	-4	-2	-7	63
31	27	8	4	4	3	43	6
-11	-36	-7	-4	-7	-16	-12	-39
3	16	7	-2	-2	0	-13	6
-19	-8	-7	-3	-5	-6	-15	-4
5	7	-5	-1	0	-4	-5	10
2	14	3	2	1	4	-10	-12
-14	-9	-5	-3	-3	-3	-15	-3
11	10	6	0	-3	2	-11	5
9	-2	-3	2	0	-2	-11	9
-10	2	5	-1	-3	-2	-15	-6
3	-1	-4	-3	1	2	8	3
-2	-13	-8	-2	-3	-4	-14	-1
-2	-6	-1	-1	-3	0	-5	-4
-7	-5	-3	-2	-1	-2	-14	0
7	0	-1	0	-1	2	5	-1
-19	-28	-10	-1	1	-1	15	-3
2	-3	1	-1	-1	-2	-1	0
9	14	5	0	-2	-4	-17	-1
-6	-13	-5	-2	-1	-6	-15	-6
0	4	-1	-1	-4	-2	-14	2
16	12	1	-2	-1	-4	-6	-2
-8	-10	-2	0	-3	3	-3	0
-2	-4	-1	0	-1	-1	-8	-3
3	6	-1	0	-2	-2	-6	-2
0	-2	-2	0	1	1	0	-1
5	2	0	-1	0	-1	-7	0
1	-2	-3	-1	-2	0	-1	0
1	-2	0	0	0	-1	-3	-1
-4	-2	-1	-1	0	0	-2	0
-1	1	0	-1	-1	-2	-13	-2
0	-2	-3	-1	-1	0	-1	1
2	3	1	-1	-2	-1	-7	-1
3	-3	-1	1	-1	0	-10	-3
-2	-2	2	0	-2	0	-9	-2
-1	-2	-2	0	-3	-1	-5	1
3	1	1	0	0	-1	-3	0
-2	1	1	-1	0	0	-4	-2
-1	-2	-4	-2	-3	-1	5	0
-6	-5	-5	-1	-3	-9	-27	-3
0	-1	1	0	-1	0	-7	3
-1	-2	0	-1	0	-1	-7	-1
-5	-5	-4	-1	-1	2	-4	1
-1	2	1	-1	-1	0	-6	0
-2	-2	-1	-2	-2	-1	-10	-1
-3	-2	-1	0	-1	-1	-12	-2
-1	-2	-2	-1	0	-1	9	9
-1	-1	1	-2	-3	-3	-24	-7
1	-2	1	0	-2	-1	-4	4
-1	1	0	0	-3	-5	-12	-9
-5	-1	-3	-2	-2	-1	-17	-12
1	-1	-2	-3	1	4	-2	12
1	0	-3	0	0	-6	-5	-12
-7	-10	-1	-3	-2	-2	-16	-29
-2	-3	1	0	-3	-10	-17	7
-17	-11	-6	-7	-2	4	-14	-46
1	2	5	6	3	-1	-47	-62
13	-18	-5	-2	-5	-20	-14	-40
-7	-14	6	5	0	3	-3	-98
18	9	10	0	-5	-10	-8	97
9	4	-8	-9	-1	8	-6	28
-12	3	-7	-4	3	14	10	-29
-8	-7	-5	-1	-4	-5	23	22
5	-19	0	3	8	17	33	4
2	19	7	1	-1	0	-5	13
-5	-24	-10	-2	0	0	-2	23
38	47	15	3	0	4	-3	43
22	35	7	0	-2	-2	-17	-10
-14	-15	-2	-1	-3	-7	-17	-7
27	4	3	1	-2	-2	-5	-1
-13	-4	-1	0	-1	-2	-12	0
13	8	-2	0	-4	-4	-23	-6
-11	24	9	0	1	5	16	-1
0	-2	3	0	-2	-2	-9	4
-8	1	-5	1	1	-3	-6	1
16	-7	2	1	-1	-4	0	-2
3	7	-1	-1	-1	-2	-6	-4
0	10	5	0	-2	-2	1	-2
-7	-3	-3	0	0	0	3	-5
1	1	3	1	0	2	-3	3
2	-8	0	-2	-2	-3	-18	-1
-1	-1	2	-1	-1	1	-9	2
-2	-1	1	-1	0	0	-16	0
6	6	1	-1	0	-2	-6	1
-6	-1	1	-2	-4	-5	-20	-4
-4	2	0	0	-1	-2	-9	-2
-5	-1	0	0	-2	-1	-6	-2
-2	-8	-4	-1	1	0	14	1
-1	-7	-1	0	-1	0	-3	1
3	8	1	0	-1	-2	3	-2
-5	-8	-4	-4	-4	-3	-13	-8
-11	-11	-6	-1	0	-1	1	0
-2	-5	0	-2	-3	0	-4	-3
1	-1	0	-2	-1	0	2	2
2	-1	0	0	-2	-1	-7	0
-2	-5	-4	-1	-1	0	-9	1
-1	1	0	0	-2	-1	-10	-1
-1	1	-3	-2	-1	-3	-12	-6
-1	-6	-2	-1	-1	-2	-5	2
0	-2	1	-1	-2	-3	-18	-3
-2	-4	-1	-1	0	0	4	-2
-1	6	4	2	-2	-2	-6	0
-3	3	-1	-1	0	-1	4	0
-1	-2	-3	-1	-2	-3	-4	-5
-2	2	-2	0	2	0	5	-2
-4	-7	-4	-2	-3	-1	0	-2
0	3	1	0	2	-2	-2	-11
-10	-17	-4	-3	0	0	-4	-1
2	1	-1	-1	0	1	25	16
0	5	1	1	0	-2	-3	-5
5	7	5	-1	-3	-2	-15	-2
-13	-2	-2	-4	-3	1	-37	-63
3	2	0	0	-5	-4	-9	2
1	-5	-1	1	1	3	6	18
11	-1	-7	-3	-5	-9	2	15
5	14	9	2	-2	-4	12	-3
-19	-13	-14	-5	-1	4	-7	-106
57	35	16	8	1	-7	16	59
-49	-36	-17	-3	-7	-27	-81	-57
-19	-39	-8	-3	-4	-16	45	48
9	1	-6	0	7	23	18	39
-1	-4	-7	-1	1	7	-22	-11
-13	-4	2	0	-1	4	-7	-44
-17	-14	-4	1	-2	1	-20	25
-24	-52	-22	-8	-5	-12	-33	-45
-34	-38	-8	-3	-5	1	-19	1
4	35	8	0	0	6	-2	-22
-31	-19	-12	-7	-6	-3	-19	-24
-7	-8	4	0	-1	-3	-1	-14
-21	-29	-15	-2	0	-1	2	-5
22	-16	-7	0	-1	-4	7	-1
-9	-3	-5	-1	-1	-4	1	-2
-4	-1	-7	-3	-3	-5	2	3
-3	-20	-12	-2	-1	1	6	4
-11	-11	-4	-3	0	-3	-1	-4
0	5	7	2	3	1	9	4
20	5	6	0	0	3	3	5
8	9	2	0	-1	-2	4	3
3	9	4	2	2	2	-4	2
6	1	-4	-1	0	1	7	5
-6	7	3	-1	-3	-3	-8	-1
7	3	3	1	-1	0	5	5
10	-7	-3	-2	-1	-4	-7	3
-3	1	-3	-2	0	0	8	-1
2	7	2	1	-1	1	5	-1
4	4	1	0	0	3	8	4
-3	4	-3	0	-2	-5	-4	-2
-3	-6	-4	-1	1	-1	14	-2
-10	-7	-1	-1	1	-2	5	-2
3	0	3	-1	1	0	2	-1
-12	-9	-7	-3	-1	0	-3	1
3	-4	0	-1	-1	-1	-5	2
1	2	-1	-1	-1	-1	-10	1
-4	-11	0	1	0	-3	-9	-6
1	4	-3	-2	-3	-1	-22	0
-5	-9	-4	-2	-3	-1	-8	1
-1	-1	-1	-1	0	-1	3	1
-3	1	3	-1	-3	-2	-6	-3
5	4	1	-1	0	-1	2	-1
0	1	-2	1	7	2	33	1
-4	-3	-4	-1	-1	0	4	1
-8	4	1	-1	1	-1	-8	1
0	1	2	1	0	2	2	1
-1	-5	-3	-1	-1	-2	-15	-2
3	0	-1	-1	0	-2	-4	-3
-4	-1	-1	2	0	0	-12	-1
-5	-2	-5	-4	-5	-6	-15	-6
-1	-2	-4	-4	-1	3	-5	0
-2	-1	2	3	0	4	-4	1
0	0	0	0	-1	-3	-4	-1
-5	-6	-6	-3	-6	-6	-8	-4
3	-3	-2	2	0	-2	12	53
14	8	4	0	0	2	-9	10
-3	-6	-2	1	2	-1	-6	-18
-6	2	-2	-1	2	0	11	-38
-2	-2	3	1	-3	-14	-33	-49
1	-8	-1	-7	-8	16	32	71
5	6	9	0	4	1	0	29
-31	-17	-7	-9	-11	-14	-42	-97
2	13	2	-1	-5	0	5	-2
-1	-31	5	5	8	34	22	13
0	1	-12	-1	3	-2	2	20
11	10	-4	-1	-3	-15	-11	-29
-15	-35	-7	-3	-1	-2	-16	-12
8	3	2	2	1	0	22	-8
11	8	9	2	2	4	10	21
24	12	4	-1	-2	-3	-8	2
-18	-26	-8	0	0	-1	3	10
-7	-4	-9	-2	-1	-4	-13	-11
-2	-9	-4	-1	-2	-4	-21	-7
-8	-18	-8	-3	-3	-2	-14	-14
-5	-11	-5	-1	-3	-3	-13	4
2	5	2	-1	-2	3	-16	7
20	-1	1	2	-3	-2	-10	3
-3	-1	-2	-1	0	2	-1	4
-13	-3	-3	-2	-2	0	-5	0
13	7	6	0	-1	-2	1	0
-9	-12	-7	-2	-3	-4	-10	-4
-5	-8	-2	-2	-2	-2	-11	2
-2	-2	-1	0	0	0	-4	-5
-9	-1	-2	-2	-2	-2	-6	-4
-7	-8	-3	0	-2	-2	-15	1
7	-3	1	0	0	-3	-7	2
-10	1	-1	-1	-3	-1	-8	-5
-4	3	-1	1	3	0	23	-1
1	5	1	-1	-2	-1	-11	0
-4	2	0	-1	-1	1	-9	1
5	13	3	0	-1	2	-9	3
0	1	2	1	0	-6	-17	-8
3	1	-3	-1	-2	1	-5	0
-2	-4	1	-2	-2	0	-1	1
-1	-3	-2	-1	-2	-1	0	0
1	3	2	0	0	1	-3	1
3	0	-2	0	0	0	9	3
-1	-1	-1	0	0	-1	-4	-1
-3	-2	0	1	0	0	5	-1
2	0	1	0	-1	-3	-6	0
2	4	2	1	-1	1	11	-1
2	3	1	-1	1	1	14	1
2	3	1	-1	1	1	14	1
0	-2	-1	-2	-2	-2	-7	1
0	6	4	0	-2	-3	-14	1
-4	-1	0	0	-2	-2	-17	-1
1	2	1	0	-3	-1	-16	-1
0	1	0	-1	-2	0	-12	2
-4	-3	-4	-4	-4	-7	-20	-7
0	-4	-2	0	1	2	-4	1
2	1	1	0	3	3	21	0
0	0	-3	-3	2	3	17	-7
1	-8	-9	-3	0	-4	7	39
3	3	16	7	3	25	-7	-10
12	13	0	18	23	17	45	5
12	-7	-6	-7	-5	-11	-23	81
30	18	19	3	-4	-19	-49	10
-31	-13	-7	-4	-12	-27	-2	57
-7	-17	3	2	4	7	-23	14
-2	11	-8	2	2	-8	-9	11
-4	10	2	2	4	10	-13	-18
1	5	-1	-1	-3	-1	2	60
-18	-12	2	-3	-7	-8	-9	-24
19	17	1	4	2	3	14	15
-16	-6	2	-2	-3	-6	-16	-14
-3	-19	-9	-4	-3	-1	-17	-12
-16	-38	-10	-4	0	-3	-11	-14
-4	3	-3	0	-1	-3	-7	-3
11	17	6	2	0	-1	-3	3
17	17	9	1	0	-1	-7	3
-16	-9	-1	-1	2	0	-9	-4
2	-2	2	1	3	4	7	4
5	3	-2	-1	-1	-1	5	4
-3	3	-3	-1	0	-3	7	-4
-3	7	0	-2	-1	0	-10	-2
3	4	0	-1	-3	-3	-12	-3
2	-12	-3	-2	-1	-1	-9	2
6	5	0	-1	-3	-2	-8	5
-1	-3	-4	-1	-4	-2	-9	-2
-2	-4	-1	-1	-2	0	-7	1
-1	9	1	0	-2	-2	-7	0
6	6	2	0	0	-2	-11	3
-6	-3	-3	-1	-1	0	-8	-1
17	-5	-2	-1	-3	-1	-4	1
-6	0	-1	0	-3	-6	-18	-2
-8	-5	-5	-1	2	0	1	-1
2	-2	1	0	-3	1	-3	0
-5	0	-4	-1	-1	0	7	-4
-8	2	-2	-1	0	-2	-7	-4
0	1	1	-1	-2	2	6	1
-4	1	-4	-2	-2	-3	-10	-4
-3	-4	-3	0	-1	0	3	-1
7	5	7	2	0	0	-5	-1
-4	-2	-1	0	1	0	1	-1
-2	1	-2	-2	-2	0	-7	0
-3	-1	-1	-3	-3	-3	-11	-2
0	-3	-3	-1	0	2	0	2
-4	-11	-3	-1	-1	-2	-7	1
-2	-3	1	0	-1	-2	-7	-1
-2	2	-2	-2	-2	0	-9	0
0	0	1	0	-6	-1	-6	0
2	4	5	-1	-1	-2	-12	2
9	10	4	-1	-2	-3	-15	0
-2	-5	1	0	1	-2	-12	0
-2	-1	-2	0	-1	-4	-10	-2
2	-2	-1	-1	0	5	-1	6
-2	-3	-4	1	-1	-1	-8	1
15	9	2	-1	1	2	-5	5
2	-4	-2	-1	-2	-4	-4	21
-2	2	4	0	-1	2	-2	-10
-3	1	0	1	-1	-4	-10	-17
-2	-5	-1	-2	-5	-1	-28	-25
-2	-16	-6	0	-2	0	2	15
4	1	-1	-1	-1	0	-1	35
0	1	-1	0	-3	-3	-19	-8
-5	6	3	0	0	1	-6	-16
-4	12	3	-1	-2	-3	0	3
-18	-6	2	1	0	0	-7	-45
1	-3	-2	1	-1	2	0	24
14	-1	2	-2	-5	5	23	75
9	5	-7	5	5	-3	15	54
54	13	-1	11	11	8	89	113
77	92	39	10	2	13	35	123
-17	-26	0	-2	-10	-25	-32	-5
-25	-18	-10	-4	-6	-1	-25	-63
-21	-8	3	-3	0	10	-49	-84
-8	2	-1	-2	-2	0	-4	15
-10	-13	-8	-1	-5	-11	10	33
19	6	11	1	1	11	15	61
7	6	-2	-1	1	0	1	8
-23	-9	-12	-2	-2	-1	-2	-27
-44	-52	-27	-10	-6	-6	-5	-10
8	10	5	0	0	2	-12	2
-14	-6	-7	-6	-2	4	8	44
4	29	14	2	1	0	-18	-4
-5	-2	0	-1	0	-3	-21	-12
-9	-8	-4	0	0	-1	0	-6
6	3	5	-1	-1	-1	-3	3
-3	1	1	-1	-1	2	2	2
4	-11	-11	-2	-2	-2	-2	1
-2	-2	-1	0	0	-1	9	-5
-6	-13	-5	-4	-3	-7	-11	-9
-15	-6	-1	0	-1	-1	4	-12
-5	1	1	-1	-1	-1	-10	-8
4	-6	-3	0	-1	-5	-6	1
4	-12	-2	0	-2	-1	-3	9
1	0	-2	-3	1	2	13	-2
5	12	6	1	0	1	-8	4
-7	-2	-3	-1	4	0	10	-3
-7	-6	-4	-1	-3	-1	-7	-1
-2	-2	-2	1	0	3	13	5
-2	-4	-1	0	-4	-3	-15	-6
-5	0	-1	0	2	1	7	0
0	-5	-1	-3	-1	-2	-6	-1
22	12	6	3	2	2	12	4
-3	-2	0	0	-2	1	-7	6
-9	-3	-2	-1	0	0	7	-10
2	4	3	-1	-2	3	3	9
-6	-2	-2	-1	0	-2	-14	-39
-4	-2	-2	2	-1	-1	6	26
15	24	7	1	1	-1	-3	-12
4	-2	1	1	-1	2	10	31
-4	-13	-3	-2	-2	1	14	9
-24	-22	-12	-4	1	9	-4	-17
0	10	7	-1	1	-1	-18	-49
13	5	-10	-4	-4	-9	23	52
-43	-37	-32	-11	-3	-20	-75	-63
59	37	27	6	8	30	39	90
-51	-37	-7	-8	-22	-66	-48	-87
2	-15	-5	-4	0	15	-23	-50
-11	3	8	-2	-2	-4	-28	-26
-21	-1	0	2	-1	-2	-14	-21
13	-13	14	2	-1	-1	0	2
-6	22	2	3	1	6	48	27
58	82	18	7	5	4	13	13
7	7	-1	2	3	5	32	30
-15	-11	-7	-4	-7	-6	-11	-4
0	14	-4	0	4	4	35	-6
-2	13	8	2	-1	-1	6	-10
-14	-3	-6	-2	-1	0	3	-2
-2	-16	-21	-4	-3	-4	-1	-5
25	7	9	-1	1	-1	3	6
10	-1	2	2	1	-2	1	3
2	-1	2	-1	1	0	3	1
-2	1	4	0	-2	-2	-10	-9
3	-3	-3	-1	0	2	1	-2
-1	4	3	-2	-1	-1	-17	1
-3	-1	-1	0	-1	-3	-3	-8
0	6	5	1	1	-3	-7	-6
-11	-11	-11	-2	-3	-14	-24	-24
-3	-6	-4	-2	-3	-4	-12	-19
11	11	7	0	-1	1	-1	-3
10	-1	-8	-1	1	-2	5	8
2	6	8	2	1	7	5	3
-21	-16	-10	0	-4	-4	-29	19
8	3	8	1	4	7	-10	27
-7	-8	-1	-1	4	16	45	81
4	8	13	-3	-10	-25	-50	-30
-41	1	15	2	-6	4	-23	-28
-44	-55	-19	-15	-13	-7	-56	-37
-3	-18	-18	-9	-7	-7	-36	11
13	23	7	2	-2	-5	-21	-27
-4	-47	-14	-1	-1	1	1	14
24	49	22	4	-1	4	-20	13
-24	-6	1	-1	-2	-1	6	1
41	27	14	3	-3	-1	-16	5
-6	-6	8	2	0	-1	10	-5
-1	-10	-9	-5	-5	-1	-21	1
3	14	2	0	3	7	15	10
-1	-1	-6	0	2	2	17	-3
-1	-5	-2	-3	1	-2	4	0
3	-3	-4	0	-4	-2	-18	-5
29	8	0	-2	-5	-1	-20	6
-2	0	-4	-3	-4	-2	-15	12
-8	1	-2	-1	-3	-5	-25	-28
-8	-7	-9	-3	-3	-4	12	51
1	-1	2	-1	0	-4	-11	-29
14	8	-1	-2	1	-1	-19	91
0	-3	-6	12	16	27	15	79
14	-3	20	6	5	32	40	55
2	-37	-44	-19	7	41	116	126
-6	-59	-21	-14	-6	-9	-5	-20
-38	-31	-16	-15	-1	-18	26	-50
14	21	-2	3	-4	-9	-54	35
-22	-3	6	3	5	11	15	14
54	69	15	3	0	-19	-21	-3
13	-13	1	1	0	3	-27	9
-11	3	0	-2	-2	7	-1	-19
-7	6	-4	0	6	10	53	6
-2	10	0	-1	0	2	-1	-3
-7	3	0	-2	-3	0	-9	-17
14	9	12	3	0	-4	3	33
-19	-17	-12	-1	0	-3	7	-1
-11	-8	-3	-1	0	-1	-7	-4
-1	-4	-2	-2	0	1	-6	-4
8	-8	0	-1	-1	-3	-14	0
-2	4	-2	0	0	2	-13	4
-8	-9	-5	0	-3	-3	-16	-12
-3	-3	-3	-3	-3	-1	-19	-4
14	3	-2	1	-2	-1	3	40
-10	-3	-1	-3	-2	-1	2	-12
7	9	-1	1	2	4	18	-6
-6	-12	-6	0	-2	-4	-5	-17
1	2	-2	-2	-3	-3	-12	14
0	-6	-2	-3	-3	-5	-21	-3
11	7	6	-1	-1	1	-7	31
-2	-2	0	-3	-4	-3	-16	6
-10	3	2	-2	-8	-2	-16	-1
4	1	-2	-2	-3	-3	-16	10
3	6	6	-1	-2	0	-10	-1
-2	-5	-4	-1	-6	-4	-13	-3
3	2	-1	0	-3	-4	-13	0
3	-3	0	-1	4	4	28	3
-2	2	2	2	4	1	-3	-2
6	-2	4	1	-3	-2	-16	-1
-4	-1	-3	0	1	0	-3	-5
15	-1	0	-1	-2	1	-8	4
11	14	9	1	-1	3	-5	0
1	4	-2	-2	-1	2	6	23
12	-2	-1	0	0	1	-2	3
4	6	6	1	-1	0	-8	2
-12	-29	-15	-5	-1	1	-1	-2
-6	2	-1	-1	-2	-11	-27	-66
7	4	-1	5	4	11	44	83
-24	-12	10	-6	-16	-55	-107	-102
-3	-2	-9	-11	-5	19	5	-2
6	24	50	36	4	-33	-2	10
-9	-19	-24	-16	-8	-1	22	38
-27	-26	-7	0	-3	20	21	57
-60	-28	-32	-9	15	44	31	29
6	-2	4	-4	8	11	-18	-3
-16	11	8	2	1	7	-17	1
-5	1	1	-1	-2	-8	-37	-7
-3	-1	-6	-4	-4	-1	0	1
21	31	12	4	4	4	27	18
6	-3	1	-6	-2	2	-5	-11
2	-4	-3	2	2	-2	29	-8
12	33	7	4	2	3	-11	5
2	-1	0	0	0	-1	1	-7
-12	-6	-7	-4	-4	-5	-10	-11
-8	-6	1	-1	-2	-4	-13	1
-14	-5	-1	-1	-4	-3	-23	-8
18	-9	-2	0	0	-2	-10	8
-7	3	3	0	-1	1	-4	-4
2	-5	3	1	-13	2	-4	10
6	-2	-1	0	7	0	-1	4
19	13	2	0	2	0	-1	5
-6	4	1	-1	2	1	-1	0
0	-9	-6	-3	-5	-4	-11	-3
-2	-5	0	0	-1	-2	-15	-4
3	-4	-2	0	0	-3	-7	0
-1	4	1	-2	-3	1	-16	-1
-14	-8	-7	1	0	-2	-6	-6
17	5	6	0	-1	0	-5	5
-6	1	-2	0	-3	-3	-6	0
0	-1	0	-1	-1	-4	-7	-3
-3	0	-4	-2	-1	0	-7	-1
-9	-15	-4	-1	-3	-2	-9	-5
0	2	1	0	1	-1	-5	-1
5	3	1	1	2	1	15	4
9	6	4	0	0	-3	-6	-2
-6	2	3	0	-1	2	0	4
-14	-4	-4	-2	-2	-3	-10	-4
-1	2	-2	0	1	-1	0	-1
-5	2	-3	-1	1	2	3	-2
2	3	6	0	0	-3	-5	-14
2	-2	1	1	1	2	18	-4
1	-4	-2	-1	0	3	7	1
1	0	-4	-2	-3	-1	13	1
-4	0	-2	-2	-1	-1	-5	-8
1	3	3	0	-4	-7	-16	-8
-4	1	2	-1	2	0	-4	-28
1	-2	0	3	-4	-5	-7	-7
-14	-15	-12	-3	-5	-15	-30	16
-7	-4	-20	-18	-7	14	-9	16
10	19	13	-2	-9	-10	-43	-35
39	22	7	7	-3	-12	-14	-31
3	-6	4	4	16	26	-11	9
13	27	2	-1	-4	-1	10	11
25	30	10	3	-3	-6	-12	-20
17	-1	4	4	-3	-9	-38	16
7	7	0	3	1	2	-28	-14
3	-14	4	2	-1	-1	-30	-17
-8	-28	-13	-3	-2	0	-13	-4
18	18	12	3	4	3	37	15
-14	-4	-6	-2	-3	-1	-1	7
-6	-8	-2	0	-2	0	4	5
5	2	4	-2	-2	-2	-1	3
16	25	12	3	2	0	3	6
-3	-7	-3	-2	0	1	-1	8
-8	-5	-1	0	-2	0	-4	-1
-1	-1	-5	-3	-3	-3	-7	0
9	-3	-2	-1	-3	-2	-12	-2
-3	-4	-3	-1	1	2	3	-4
9	11	2	1	0	1	-8	1
-4	-3	1	0	0	-2	-2	1
17	10	3	2	-4	-3	-7	2
-6	-9	-2	-1	-1	-1	4	-2
-2	3	-2	0	-1	0	-7	2
0	1	3	-1	-1	4	4	0
-3	3	4	0	-2	-3	-9	-3
-3	1	2	0	-2	-1	6	-6
-3	-1	-1	-2	-3	-2	-10	2
-3	-3	-5	0	2	1	15	-3
-3	-3	-5	0	2	1	15	-3
-6	-4	-4	-2	-2	-3	-12	2
0	7	3	0	0	0	-2	4
0	1	-2	-1	-1	-2	-14	3
-8	-9	-3	-2	-3	-6	-18	-12
2	-4	-2	0	0	2	-7	9
-5	4	0	-1	-3	-2	0	-5
19	8	4	4	3	4	21	11
-4	0	2	2	3	3	23	-5
-1	-1	0	0	1	3	-9	4
-4	0	0	2	3	0	-1	-9
-1	1	1	-2	-3	0	-15	1
-1	-3	-1	0	-1	1	10	7
1	4	2	-1	-2	1	-16	-1
-2	-10	-5	-2	-1	-2	16	17
-9	-2	-1	-2	-2	-2	-8	-13
6	2	3	-1	1	3	2	9
5	4	0	0	0	-1	9	-19
-2	3	4	0	-2	2	10	21
-5	0	-6	-1	-11	-18	12	-24
-1	-2	-5	5	-1	-34	-2	9
6	7	6	13	20	-4	-33	-91
30	17	-16	-19	-6	10	44	75
-17	41	9	-2	-6	-18	-36	-64
-13	-77	-9	-3	-8	-18	-8	11
4	3	-9	2	4	14	-20	9
-7	5	6	-2	4	13	-13	-12
-27	-6	0	-1	-4	-2	0	13
34	23	15	3	3	0	4	34
-27	-45	-24	-8	-3	6	3	-7
29	-2	0	3	1	-3	5	9
21	21	6	0	0	2	4	18
13	8	9	3	1	4	-4	-3
-2	-7	-4	-2	0	-2	18	-9
-5	3	4	-2	-1	1	-3	-6
7	6	-2	1	2	3	26	2
-1	8	3	1	-1	-2	-4	-8
-12	-4	-3	-2	-1	1	5	-2
3	-1	-3	-1	-1	-2	-2	-1
20	11	1	1	1	0	-2	4
-11	-4	-1	-2	-1	-2	-4	-5
-5	0	2	-2	0	1	-1	-4
0	-2	-3	-1	-2	-1	2	0
-8	-8	-2	-3	-2	-6	-18	-9
5	18	2	-2	0	2	5	3
-8	-8	-2	-2	0	-1	-1	-4
-3	2	-1	0	-1	2	11	3
3	-2	0	-1	0	2	2	2
7	2	3	2	0	-1	2	3
-9	-7	-2	-2	-4	0	-20	-3
-6	-8	-4	-2	-3	0	-12	1
5	4	2	0	-1	0	11	0
6	-3	-4	-3	0	-2	1	1
-4	0	0	-1	1	0	-1	-2
-1	1	-2	-1	-2	-3	-8	0
-6	-2	1	-1	0	-1	-12	-1
2	4	0	0	1	-1	0	0
-3	-6	-2	-2	-1	0	-3	2
-7	-2	1	0	-2	-4	-9	-3
-4	1	0	-1	-1	0	-4	-2
7	0	-1	0	-6	-5	-31	-2
-2	-4	-2	1	-1	3	-13	0
-5	-2	-6	-3	-1	-5	-15	1
-2	-5	-1	-1	-1	-5	-10	-2
-2	-5	-5	1	2	8	13	1
2	7	3	-1	0	3	13	4
-6	-8	-5	-2	-1	0	1	-14
5	6	9	1	-1	-1	-5	-3
10	12	11	2	7	15	10	85
16	20	-4	16	34	55	26	-1
21	-14	6	1	0	-39	-64	-82
-20	12	-11	-6	-11	1	20	-1
1	-7	-3	0	-5	-3	-25	-46
-4	-26	14	1	-9	7	-13	-43
3	6	-12	-4	-1	-8	20	11
-21	-12	-5	-2	-3	-1	16	-2
12	-1	-1	0	-2	-4	18	-1
-6	1	1	0	0	-1	-35	-20
8	6	-2	-3	-6	-5	-27	-10
3	-6	-2	-3	-3	-8	-5	-9
13	22	7	0	-1	1	-4	6
2	-10	-7	0	1	4	17	6
-11	-15	-6	-4	-4	-3	-5	0
2	17	4	0	-1	0	5	2
1	6	2	0	-1	-1	-3	2
-5	6	0	0	0	-3	-7	-1
-8	-4	-1	-2	-3	-2	-11	-4
11	3	-1	0	-2	0	-6	7
-6	1	-3	-1	-1	-1	1	-3
-9	-11	-7	-3	-3	-5	-18	-5
1	2	2	-1	0	-1	-5	4
4	-2	3	1	0	2	-2	3
7	8	3	1	0	4	5	3
6	1	-2	-2	-1	0	-1	4
7	9	2	-1	-2	-6	-15	-2
-2	-2	-3	0	0	1	9	0
-2	-2	-5	-1	-4	-2	-4	2
-2	-3	-1	1	0	3	-1	-1
-5	0	-1	0	0	3	5	-1
-9	0	2	0	-2	1	-8	3
-6	1	-2	-1	0	-1	5	-5
-7	-6	0	-1	-2	-3	-6	-2
19	21	9	2	3	2	11	1
-9	-5	-4	-1	-5	-5	-25	-5
-5	-6	-3	-2	-4	-3	-10	-3
-5	3	-1	0	-3	-5	-26	-4
3	-2	1	0	0	1	1	17
1	3	2	0	-1	-3	-20	-3
-3	-11	-9	-4	-1	5	-10	17
1	2	1	-1	-5	-7	-9	23
1	3	2	0	-1	-4	-1	-34
-3	5	5	1	-1	0	-48	-23
-7	-5	-12	-4	-8	-11	0	-9
8	9	3	10	12	8	-44	-86
-16	10	-4	-13	-13	-15	-24	-15
18	31	17	2	-10	-10	-2	86
0	-23	-12	-2	5	17	-7	-6
4	-5	-11	-3	-4	13	26	43
-13	-10	-4	-3	-3	0	2	-15
-20	-21	-11	-5	-6	1	0	-22
-17	-17	0	-2	-2	2	-9	-19
-2	-10	-2	-5	-5	-5	-13	6
14	1	-7	0	-2	-3	-6	9
-22	-37	-16	-2	-1	-8	-9	4
7	18	6	1	-3	-2	-17	-16
-1	2	2	-1	-2	0	-7	4
4	13	9	1	3	0	16	-11
-16	-4	-5	-2	-3	-7	-19	-7
1	3	0	-2	-2	-1	-5	2
-12	-7	-3	-3	-1	0	-11	-6
-1	3	1	-1	-2	-1	-8	3
10	4	1	1	-1	-1	6	-3
1	1	1	2	-2	-2	-3	2
0	0	0	1	2	1	12	3
-1	-7	-9	-3	-2	0	22	18
0	0	-3	1	1	-1	13	8
2	1	2	1	-1	-5	-24	15
4	-4	-7	0	2	-6	-10	29
-4	-3	-7	-3	-5	-13	-27	-39
-25	-6	2	-9	-20	-22	-62	-60
16	11	8	13	5	-8	-49	-82
-33	-15	14	2	0	11	-15	-41
47	85	13	7	-4	-8	65	127
9	-59	-1	-1	6	-7	17	-9
8	13	1	-1	-8	-10	-26	-4
8	21	4	0	-3	4	6	36
29	15	10	4	5	7	19	18
9	18	4	0	1	-4	-9	-2
-18	12	-15	-3	-2	0	-4	4
-9	0	8	0	-3	-2	-10	-1
8	18	15	0	0	2	-7	5
-13	-14	-6	0	-3	-5	-18	-7
-6	-4	1	2	0	6	-12	0
19	5	6	4	0	5	6	58
1	-7	-7	-3	-1	-3	3	14
-6	-4	0	-2	-1	-3	-22	-25
-1	1	-3	1	5	11	11	-3
-8	-12	-9	-4	-1	2	24	51
0	7	15	5	-4	2	-31	-24
6	2	-8	-2	0	-7	-23	81
-2	8	0	-7	-13	-48	-34	-7
94	87	39	14	-5	-28	35	7
-31	-22	-8	-1	-6	0	-11	14
-39	-50	-26	-19	-15	-9	-12	-68
21	31	22	8	12	13	23	61
-17	-1	-6	-2	-4	-6	-19	-27
-5	-11	-4	-2	-1	-1	6	26
-10	-9	-4	-1	-3	-1	-5	14
3	3	6	1	1	1	-11	-5
-7	-13	0	0	-5	-2	-30	-15
-15	-22	-13	-5	-3	-5	-13	-13
16	16	4	2	2	-3	-10	4
-1	7	1	-1	-1	-1	-6	-9
-4	1	0	-1	-2	-1	-4	-1
3	-3	-2	0	1	1	0	3
-4	2	-1	0	4	2	26	-1
-8	-1	-3	-1	2	-3	-3	-7
-15	-3	-2	-2	-1	-1	-6	-1
13	9	3	2	0	-3	-6	-6
-9	0	-2	0	-3	1	-10	1
-8	-7	-3	-2	-2	-1	3	34
-24	13	4	0	2	11	-3	-12
9	-2	1	-1	-3	-1	-3	-4
20	9	6	2	1	-2	0	4
-8	-9	-4	-1	-1	2	-8	-2
-10	-5	-3	-1	0	2	-7	-3
-3	4	0	0	-2	-4	-13	-10
-2	-3	-2	-1	2	7	6	10
9	-3	-6	2	18	35	34	81
19	0	-13	3	4	4	48	77
18	9	2	7	13	-3	1	-60
-31	-26	-10	1	-8	-52	-46	-102
-34	-3	-6	-9	-17	-26	-18	3
-14	-77	-15	-9	-8	-1	14	21
-19	-7	-6	1	-1	-10	-25	-18
-9	7	-4	-4	-3	-3	-18	-23
-3	-14	-4	-3	-4	-11	-15	-18
26	33	4	2	0	0	-7	25
16	26	3	-3	0	4	-13	-14
-8	-10	2	-1	-4	-4	-17	-16
-27	-40	-12	-4	-4	-8	-10	-8
-12	-10	-11	-2	-1	-3	-13	-5
5	-8	1	-1	0	-1	-6	0
-2	12	4	0	2	2	8	-2
-14	17	3	-2	-4	-1	-8	-5
-6	-3	-6	-3	-1	2	12	-2
-5	-1	-2	0	-1	-2	-17	-5
22	18	8	2	3	2	17	7
-2	-5	-1	-1	-2	-1	-7	5
8	-7	-3	-1	0	-4	12	3
-2	-3	-3	-1	-3	-3	-9	4
2	4	2	1	0	3	7	6
6	13	5	-1	-2	-1	-7	-2
8	-5	-1	0	1	0	8	-1
1	-8	-5	-3	-2	-3	-2	-3
-9	-6	-4	0	0	4	12	2
7	-7	-1	1	-1	0	0	0
18	19	5	1	0	2	-6	2
-9	-2	0	-1	0	-5	-11	-7
-8	-6	-4	-3	-4	-8	-29	-17
-10	-8	-4	-2	-1	0	-9	-10
1	-3	-2	-1	-2	-3	-9	13
4	2	0	-1	-2	0	-4	14
-11	-6	-3	-1	-4	0	-13	6
9	7	-1	0	-1	-2	10	-2
5	3	2	0	-2	4	5	8
14	3	3	0	2	0	1	33
-11	-4	-4	-3	-2	-6	-9	-11
-16	-2	-1	-2	-1	-5	-4	-12
13	0	3	0	1	2	2	39
-4	0	-4	-2	-1	-5	5	6
-1	1	-1	-2	-4	-2	14	40
-2	10	17	9	8	10	-55	-52
0	-4	7	5	10	25	48	22
43	10	5	1	8	37	44	98
-38	-16	-9	-10	-11	-37	-79	-61
14	0	-12	0	-3	-26	-15	-43
-21	-12	-4	3	3	10	28	14
4	-16	-6	2	1	9	52	48
0	-4	-3	1	3	0	17	-3
11	10	1	-2	-3	-5	-13	0
-1	-2	0	1	1	-4	29	52
-10	31	11	2	1	4	12	-7
-14	-31	-13	-4	0	2	5	-22
-10	-10	-5	-1	-3	3	4	-1
11	2	2	0	-1	-3	-1	-11
-21	-15	-6	-3	-2	-3	2	-2
-18	-17	-2	-2	-2	0	4	-12
-8	4	7	1	-1	0	-4	-20
-12	-15	-6	-1	3	3	38	-5
-2	7	-3	-2	-1	-4	-6	-12
8	-2	-3	2	1	2	9	11
13	18	8	0	0	1	6	-2
2	2	4	1	1	3	4	1
-9	-7	-4	-2	0	0	4	-1
-2	2	-3	-2	0	2	-2	1
-5	-3	1	-1	2	2	5	-4
2	2	0	-2	-1	1	-2	-2
-1	-2	3	0	0	-4	-1	-13
2	4	-1	-2	1	4	6	6
0	-1	-2	-1	1	2	9	-3
-2	-1	-2	0	-2	-2	-13	-6
4	4	1	0	0	4	5	18
-6	-5	-3	0	-1	-1	10	-18
-3	-4	-5	-1	0	0	5	12
22	7	3	3	2	5	2	35
4	11	0	2	1	3	-6	30
-9	0	2	-1	-2	-2	-17	-30
-20	0	3	-4	-7	-6	-37	-98
-4	4	1	-2	-1	2	-27	4
21	11	0	9	2	0	66	96
-19	-8	-4	-5	-5	-22	-98	-13
12	-17	6	-1	2	-4	-3	-32
0	5	4	-5	-8	-42	-20	-39
-6	-9	-11	-1	-9	-12	17	32
0	-5	-3	2	3	25	18	-10
3	0	-1	1	2	0	-7	-4
15	20	16	1	-2	-9	-27	18
-4	9	3	0	-5	-12	-27	-32
-14	-14	-11	-3	-2	0	-8	3
7	22	5	0	-1	1	-4	11
-4	-6	-2	-1	-4	-4	-13	-6
4	-11	-5	0	0	-2	-7	-7
2	5	1	0	-1	1	-14	-23
12	-14	-5	-1	-2	-4	-13	-15
-21	-10	-3	-2	-2	0	-1	18
7	6	-3	0	1	0	5	29
-11	-4	-7	-1	1	1	24	0
-8	9	5	1	2	4	1	7
6	1	-5	-2	-1	-2	-6	-8
-1	-4	0	-1	-2	1	-2	14
11	5	1	1	0	-3	-3	-4
-1	-12	-3	-1	-2	-2	0	-2
0	10	4	0	0	2	1	-1
11	6	0	2	1	-2	5	-2
-3	-2	-1	0	0	-1	-1	-5
5	15	5	1	-1	-3	-11	-1
-21	-7	-2	-1	-3	-3	-22	3
-2	-4	-3	-2	-2	0	-9	-5
-4	-2	-3	-3	-3	-3	-4	3
11	12	0	0	1	-1	-8	0
18	6	4	2	-1	0	-6	7
-7	2	2	0	-3	-2	-1	-9
2	-4	0	0	2	-1	12	-4
0	-3	-1	-1	0	3	11	10
-21	-8	-5	-1	-1	1	-4	-5
-3	3	1	-2	0	0	-15	-1
11	2	0	-1	0	0	-13	4
-8	-6	-1	-3	-2	-5	-23	-14
0	-1	-1	-1	-2	0	-12	4
2	2	-2	-1	-3	-3	-13	-5
-5	-1	0	1	-3	-1	-7	6
2	5	2	-2	0	-2	-11	-6
10	3	0	-2	-1	-1	-10	-8
-3	-1	-1	-2	-3	-4	-17	0
-6	3	0	0	1	2	-5	-3
0	7	2	0	-1	-3	-12	-4
2	0	0	0	3	1	28	-8
-3	-2	0	0	-3	-2	-16	-9
9	7	4	0	0	1	-4	5
-4	0	-1	-1	-4	-1	-15	6
3	3	-1	2	2	8	-2	15
5	1	2	-3	-2	-2	-24	5
-2	3	0	-2	-2	1	6	-11
2	2	-1	1	1	-1	-4	24
-4	1	-2	-2	-5	-10	-41	-43
-8	-10	5	3	6	25	-21	-55
-18	-32	-24	-12	7	29	51	97
38	65	6	-7	-3	1	-23	56
13	24	12	-3	-14	-16	3	-5
23	-17	-6	-1	5	-4	48	18
7	32	7	8	10	15	-14	19
29	12	2	3	-3	-1	-19	-1
6	-7	1	-2	-4	-8	-18	-6
-23	-9	-2	-2	-4	-1	-23	0
7	6	5	2	1	-2	1	7
-5	-11	-2	-1	-4	-4	-10	-6
-2	2	-3	0	0	-3	-3	0
5	9	7	-1	-1	-2	-6	-2
1	1	2	-1	2	0	2	-8
-1	7	1	0	0	2	-4	-4
-6	-8	-2	0	0	-1	5	-4
-1	2	5	-1	-2	-3	-20	-6
-2	-7	-4	-5	-2	3	7	-11
6	7	2	0	1	1	-12	-16
8	-15	-7	-1	-1	-7	12	-1
9	8	-1	0	1	3	24	39
10	4	-3	-1	-2	0	-9	35
3	7	16	10	6	13	-38	-43
44	20	17	-2	2	33	33	79
-14	-36	-21	-24	-24	-42	-87	-94
-12	-7	-15	0	-12	-46	-11	-8
-40	6	-2	-4	4	12	-22	-38
-22	-23	-18	-1	-1	-8	-25	-27
-21	-45	-20	-5	-1	20	24	49
-19	-30	-15	-6	0	-9	-13	8
9	7	-3	-3	0	-6	1	1
34	45	8	5	0	0	12	2
-14	-14	-4	-5	-7	-7	-18	-11
28	26	9	4	3	-1	-19	6
-11	-36	-18	-4	-4	-6	-8	-5
18	22	6	2	-2	-2	-22	-1
10	20	12	2	-1	0	-11	4
13	0	1	1	1	-1	-14	1
-13	-8	-6	-3	-2	-1	-7	-2
-2	15	9	0	-1	-2	-11	-1
-5	-5	-4	-2	-3	-1	-12	3
-5	-8	-3	-2	0	0	-3	3
1	-5	-2	1	0	0	-3	5
-4	-4	-2	-1	-2	-2	-10	-3
-4	-2	0	-2	-1	-3	-2	-7
-2	-4	5	1	-2	-1	-2	-2
4	-3	-4	0	1	1	26	-2
2	14	1	-1	-2	-4	-12	-1
-2	2	-1	-1	-1	-1	-17	1
9	0	-1	0	-2	0	-5	3
13	14	5	1	1	-1	-9	1
5	-4	1	0	-1	-1	-12	-1
13	6	3	0	-1	1	-4	0
-23	-6	-6	-2	-2	-2	-7	-11
5	-7	-2	0	1	0	19	-5
-2	2	-1	-2	-3	-4	1	-2
9	2	-3	0	1	0	16	0
4	-5	-1	-1	0	-1	0	-3
6	0	2	1	-2	-1	-3	1
3	2	-4	-1	-1	-2	4	-2
-3	0	1	0	1	0	-2	-2
12	6	3	1	-1	-1	-4	4
-5	0	1	-1	-3	-3	-11	-4
1	1	0	-1	-3	-2	-6	0
-5	-4	-3	-1	-1	0	-3	1
-4	-5	-1	0	-1	0	-5	2
2	-1	-2	-1	0	-3	-8	3
-7	14	4	-1	-2	-1	-7	1
0	0	2	0	0	-1	-3	0
0	0	2	1	3	0	19	-2
-4	-7	-3	-1	-1	-2	-3	1
-2	3	4	0	0	1	5	1
13	3	0	1	0	-1	0	-2
1	-22	-8	-1	-1	0	13	-5
13	-1	-2	0	-1	1	0	-3
4	22	10	-1	-1	-2	-21	-11
8	7	3	-2	1	2	11	7
-6	-16	-8	-4	0	5	12	-21
-6	-2	3	-3	-4	-3	-15	-46
-7	-11	0	8	6	-19	-19	9
19	8	16	17	19	53	26	52
-29	-30	-29	-15	-8	-6	-9	-21
-22	3	18	3	0	-13	-26	-109
-7	-2	-8	-5	0	13	-16	18
-8	-74	-38	-16	-17	-17	43	-13
28	49	27	4	5	5	2	48
2	-6	-14	-7	-7	-7	1	10
10	21	20	5	-3	-6	-19	-30
-6	-7	-8	-2	1	6	30	12
0	-9	-7	-1	-1	-1	-17	24
-9	2	6	1	-2	2	-10	-5
-13	-9	-5	-2	-4	-1	-11	-7
4	5	0	0	1	0	6	-2
11	11	5	2	-1	0	-8	-2
2	-14	-5	-2	-1	-4	-7	1
13	21	2	1	-1	0	-3	3
16	17	7	4	0	1	0	4
2	2	1	0	0	1	-9	3
-2	-1	-3	-1	-2	0	-8	0
5	-6	-2	-2	1	-1	7	-2
-5	8	1	0	-2	-3	-6	-1
-5	-4	-1	0	-1	-3	-2	-2
13	-5	3	2	1	1	4	1
10	4	5	-2	0	-3	8	3
0	7	0	1	1	2	4	1
-21	-9	-2	-2	1	2	20	-1
-4	-5	-3	0	-1	-2	-3	-11
-4	-1	1	-1	-2	0	-4	0
-6	-9	-6	-2	-1	-3	0	-2
-4	3	1	-1	0	0	-5	-4
5	3	1	0	-2	1	4	3
-9	-6	-1	-1	-1	4	13	2
5	13	3	-2	0	4	10	3
-8	-5	-6	-1	3	4	40	19
9	0	-4	-1	3	10	31	22
1	1	-1	2	3	-8	-20	12
4	-4	1	2	-1	6	30	69
-4	1	16	3	-6	-20	-16	57
0	1	0	1	4	20	7	12
-45	-43	-22	-8	-16	-46	-27	-32
-19	-6	4	6	3	14	26	3
-47	-46	-12	-9	1	24	1	-85
-18	-7	6	4	11	8	-26	21
-32	-4	-10	-5	-2	-8	-3	-15
-4	-1	-6	-3	-3	-8	-6	-29
-6	-12	-5	-4	-4	-2	0	15
6	-5	0	-2	-6	-1	-42	-1
15	10	1	2	0	-2	-5	-4
7	4	2	-1	-1	0	-2	-1
14	5	-3	-4	-1	-1	2	4
13	9	-3	1	1	2	14	4
-3	9	3	1	2	1	8	-3
26	16	8	0	0	-1	3	8
0	2	-3	-2	-7	-4	-31	-3
13	2	-1	0	1	0	-2	9
7	13	4	0	-1	-4	5	-6
-15	-10	-2	1	-1	0	-7	1
-21	-10	-4	-2	0	0	-4	-3
9	-4	0	1	-1	-4	-8	-1
2	3	2	0	0	0	0	4
-5	-5	-2	-2	-2	-1	-2	-1
-3	-10	-6	-2	0	-1	-3	-6
-4	-5	-1	0	0	-1	7	1
-10	-3	-1	-1	-2	-1	-9	-4
9	12	0	-2	-3	-3	-8	-10
-23	-15	-7	-1	0	-3	-19	-11
-5	-2	0	-2	-2	-2	3	-7
1	0	-1	0	-3	-3	-12	-3
-3	-7	-4	-1	-1	2	5	-2
-3	3	-1	1	0	2	2	6
-3	-1	0	-1	0	3	1	-10
-1	-7	-2	2	9	13	3	6
13	10	9	8	-2	-11	15	38
-9	-10	4	0	-11	-35	-13	19
26	19	14	13	-2	-1	23	-75
-7	-33	-12	2	2	-29	-2	-51
-6	-44	-16	-9	-4	-2	19	10
-10	-15	5	1	0	1	-29	22
-10	21	-10	-3	-2	2	-16	-11
2	-6	1	-1	-4	-11	-2	-2
25	36	10	3	0	7	-5	13
50	38	19	11	6	4	-5	15
0	-13	1	1	-3	-3	-30	-11
24	27	3	1	-1	0	-11	0
-10	-11	-12	-3	-4	-3	-11	-1
6	13	6	1	-2	5	-11	9
2	-1	3	0	-3	-1	-9	1
17	5	2	0	-2	-3	-20	0
-19	-22	-11	-4	-3	1	-1	-5
-5	-1	0	-2	0	-3	-13	-3
8	0	2	1	3	1	21	1
-3	7	-1	-2	-2	-1	-11	-1
-2	-1	1	-1	-2	-1	5	2
-10	-19	-8	-2	-1	-5	-12	-8
-4	-1	-3	-1	-2	-2	-4	-4
-5	-7	-4	-1	-2	0	0	-3
17	3	1	0	-1	-3	-11	-1
-1	6	2	-1	0	5	7	5
5	-4	-3	-1	-2	-5	-16	-1
0	0	-3	-1	-1	-2	-7	-7
3	9	3	1	0	0	-10	6
-22	-12	-2	-2	-1	2	-8	-12
-6	0	-3	0	-2	-2	-10	4
-5	0	-1	-2	-1	1	-7	11
10	4	2	0	0	4	12	22
-15	-15	-8	-2	-1	-4	-5	10
-7	0	-2	-1	0	-7	-3	-18
9	2	2	-2	-1	-4	-20	-33
-11	-12	-5	-2	-6	-9	-27	-25
-5	-11	-1	0	-1	0	-22	-17
-9	2	-2	-2	-5	-13	-27	6
7	5	2	1	-4	-4	-19	11
15	9	6	6	3	5	4	50
0	6	3	-2	0	4	-6	23
-21	-9	1	-3	1	2	-63	-92
-21	-10	-9	-4	-7	-25	-34	-78
-4	-23	-11	3	5	-2	-30	-17
11	9	21	-2	0	40	-1	51
-4	-6	-10	-6	-7	18	-10	3
-13	-8	-13	1	1	-51	-33	-28
3	-5	0	-3	-5	1	-19	51
20	4	-1	0	0	12	-4	68
40	42	12	6	4	1	-30	61
-4	-8	-10	-2	-4	6	20	-9
-29	-30	-12	-3	-5	-10	-14	-19
-10	-6	-4	-5	-3	-3	-27	-24
10	15	4	1	-3	-1	-9	4
-10	-21	-13	-2	-1	0	-12	-3
4	2	3	1	-3	-1	-18	-2
7	14	10	2	-2	-4	-18	-3
6	-1	2	1	-1	-3	-13	-9
8	-13	-4	-1	-2	-2	-5	-23
2	1	0	-2	-4	-4	-11	3
2	22	8	-1	-1	3	-18	1
15	-15	3	-1	0	-4	-13	1
-1	0	-2	-1	0	2	4	37
7	21	5	1	-1	-1	-10	-6
-5	-4	-1	-1	-2	0	-11	-32
-1	-1	-1	-2	-2	0	-5	-4
-13	-12	-4	-1	-3	-2	-11	5
9	2	-1	-1	0	1	-6	6
-15	-11	-2	-2	-3	-5	-8	-2
-22	-3	-3	-2	-3	0	-9	-8
8	4	6	1	0	-1	-5	-2
5	1	3	1	-1	0	-9	-8
-10	-8	-3	0	-1	1	-10	13
10	25	10	1	0	-1	-12	0
-8	-3	-1	-1	-3	0	-12	0
-1	-1	-3	-2	-2	-3	-4	-8
2	-1	-4	-1	2	2	19	-8
-4	-10	-2	-2	0	-3	-3	-5
18	1	1	1	-1	1	-11	-5
-12	-9	-5	0	-2	-2	-5	-8
-5	-3	-3	-2	-3	-3	-7	-2
-2	5	2	2	0	4	13	37
9	10	3	-1	-1	0	-12	-9
-1	-4	-2	-1	0	-1	-5	-4
1	2	4	-1	-3	0	-4	4
-1	-2	-2	-2	-1	-5	-7	-8
-9	-1	0	-2	-1	-1	-4	-4
1	1	-2	-1	-2	-2	-15	7
2	8	3	-1	-1	-1	-8	-5
-1	-5	-2	0	-1	-1	5	1
0	-2	4	1	1	2	0	1
6	2	1	0	0	0	-3	0
-1	-2	0	-1	-1	0	-3	-9
-4	-1	-1	0	-1	-1	-6	-1
8	-3	1	-2	0	1	-6	0
1	5	0	0	-2	-1	-7	14
0	-2	-2	-1	1	-1	2	-4
-6	-1	-1	-1	-2	-4	-24	-17
-6	-7	-3	1	-1	-3	-3	0
10	8	2	0	1	0	-6	7
-6	-4	-1	-3	1	1	32	9
-7	-5	-2	-1	-4	-4	-25	-19
-2	-1	-2	0	-3	-5	-23	-13
-8	1	1	0	-4	-1	-8	-3
0	0	-2	-1	-3	-1	-5	1
1	-1	-4	0	-1	-1	-6	-1
-2	-3	-2	0	-1	1	1	3
1	-2	1	-3	-3	3	-1	24
2	2	-5	-2	-2	-6	10	50
-5	2	6	1	0	5	-13	-3
-9	8	2	1	-9	-17	-52	-96
-3	-13	-14	-16	-9	-16	0	-12
2	0	1	-11	-5	-26	-16	-98
22	15	20	14	16	9	13	89
-2	-29	-10	-4	6	15	33	78
14	4	-5	-5	-7	-7	-35	48
-7	0	0	-3	-2	-11	-27	-17
36	23	17	4	-2	5	7	12
-26	-9	-4	-2	-1	-7	-16	-44
-4	-17	0	0	0	2	5	11
-16	-19	-9	-4	-6	-1	-18	4
-8	-4	-5	-4	-4	-5	-6	20
5	14	2	2	-1	-1	-10	-9
-13	-9	-2	0	-2	2	13	-7
1	3	-2	-4	-2	-5	-6	0
-5	14	9	2	2	2	9	15
-9	-1	-8	0	1	1	12	-1
-3	3	7	2	0	-1	8	-5
-25	-12	-8	-3	0	-2	3	-6
5	15	9	2	0	-1	-9	-1
2	2	-3	0	-3	0	-7	2
8	12	2	-1	-3	1	-10	4
0	0	1	-2	-2	-2	-12	2
-5	-7	-3	-1	-2	-2	-6	-3
5	2	2	1	-2	0	-21	8
0	3	0	-1	-2	-1	-4	-1
-9	-7	-6	-3	-2	-3	9	-13
-6	-8	-5	-1	-2	-4	-14	-6
1	-2	-3	0	1	-1	4	0
2	5	2	1	-2	1	-8	3
-16	-7	-6	-3	0	1	3	-3
12	4	0	-2	-4	-6	-11	0
-4	-4	0	0	0	-2	-4	2
-8	14	4	0	-2	0	-13	5
-19	-15	-6	-1	-3	-3	-9	-8
11	18	3	0	-2	-1	-7	6
-4	0	1	-1	-3	-5	-22	-16
-2	-16	-6	-1	2	0	11	0
-7	-6	-6	-1	-4	0	0	23
16	4	3	-2	0	-2	0	28
-26	-21	-8	-3	-4	-2	-13	-11
4	-2	-4	0	2	4	12	23
19	2	6	2	1	0	-3	-11
-6	-6	-3	0	2	6	21	26
-5	-15	-12	0	1	1	-8	5
4	9	4	2	1	5	-1	25
3	11	6	2	1	6	8	41
22	13	2	10	7	30	59	76
-6	26	4	27	33	40	91	55
20	22	6	-7	-11	-26	-62	-63
-13	4	-10	-6	-3	-5	-23	12
20	-8	-5	-7	-9	-13	-13	-71
4	40	27	5	8	-2	-18	4
2	-8	-24	-6	-4	-7	-3	1
14	22	11	3	3	3	6	-13
7	-18	-2	-1	-3	-3	-10	-15
2	-5	-1	0	4	0	5	19
-24	-29	-15	-5	-3	-5	-6	-1
-10	0	0	0	0	3	6	-8
-12	4	3	-2	-1	-4	-11	-5
11	3	2	3	2	-2	8	-12
6	-4	0	-1	-2	1	-6	0
-15	11	1	-2	-1	1	-1	-3
-7	8	4	-1	-2	-2	-9	-9
18	8	-1	-1	-1	-6	-2	-6
-2	-3	-2	-2	-1	1	1	-1
-13	2	2	1	0	1	-5	-3
-9	-6	-2	-4	-6	-1	-37	-8
0	-7	1	0	-1	-3	0	-8
-23	-10	-5	-2	-2	1	0	-20
1	1	0	-1	-1	0	1	11
6	18	9	2	0	-2	2	-16
-5	-1	1	-2	-1	0	-10	2
0	-1	2	1	0	-1	-10	-19
6	1	1	-2	0	4	0	16
10	3	0	0	2	1	16	28
-16	-5	-2	-2	-3	-3	-12	-21
-7	-12	-11	2	3	4	37	7
11	3	0	-2	-7	-17	54	36
-3	-8	-13	-20	-14	4	-44	84
22	-8	0	3	-1	8	0	-55
8	-32	-3	12	15	24	57	66
-5	-4	2	-2	1	-11	-30	-68
15	-5	-2	-4	-7	-8	-13	15
36	35	12	5	1	19	8	14
-12	-38	-10	-6	-7	-2	0	27
16	14	13	2	3	9	15	-3
-14	20	-4	-1	0	0	-16	-10
-14	10	-1	0	0	-3	11	8
22	7	6	-3	-5	-5	-24	-8
-6	30	13	3	1	-1	-20	10
-11	-12	1	2	-1	-6	-9	18
8	-8	-7	0	-3	-2	-14	6
-13	-15	-8	-4	-3	-4	0	-6
-15	-14	-7	-2	-3	-5	-18	-9
-1	5	4	1	2	3	-2	1
25	10	0	0	-2	-2	-14	2
-9	-13	-6	-3	-1	0	0	-7
2	7	2	-1	-1	-1	-7	-1
9	2	1	0	-2	-1	-6	-4
4	0	-2	-3	-4	-6	-13	1
5	4	2	0	-1	0	2	5
8	5	2	0	-2	-2	-9	-4
0	3	3	-1	-2	-3	-7	-15
-17	-7	-2	-2	0	2	-9	7
-21	-17	-5	-2	-4	-6	-6	-34
16	14	-6	1	-3	-16	-1	9
4	8	3	1	-1	-4	-17	-19
-6	-13	-3	-3	1	3	6	17
-1	-3	1	-3	2	15	43	35
-12	-17	-22	-2	-9	-35	-9	-35
6	16	11	-3	-9	-21	-32	17
7	17	-1	-2	-16	-37	54	-25
7	-23	-1	-6	-1	-13	-17	-27
8	-8	-8	-4	7	30	12	14
36	26	16	2	-5	-7	36	49
-15	12	21	7	7	7	2	-26
46	44	29	6	8	12	-8	2
-1	-3	4	-1	-1	0	-4	-22
-10	-7	-7	-2	-5	-8	-23	10
-1	3	0	2	1	-2	-3	-5
-4	-12	0	-1	-3	-1	-13	10
5	18	5	3	1	1	-19	-13
-27	-30	-13	-4	0	-1	1	-8
-7	5	-1	-1	-1	-1	-15	-9
-4	-7	-8	-4	-1	-2	-5	7
2	-9	-3	-2	-3	-4	-13	1
-23	-16	-7	-3	-1	-3	-20	-23
-29	-15	-6	-3	-4	-1	-11	-12
-3	-6	-3	-2	-2	-3	-11	-8
3	-8	-4	-3	0	-3	5	-3
-19	-24	-12	-3	-4	-11	-22	-30
-6	-10	0	1	2	4	7	6
-2	3	3	-1	-1	-2	-5	11
-3	0	-2	-2	-4	-3	-15	-3
2	1	-2	-2	-1	-4	1	3
3	2	-3	1	0	1	9	30
-8	-4	-6	-5	-3	-12	-33	-30
6	8	7	0	-9	-13	-80	-5
1	-4	-4	-1	2	1	14	14
1	1	-4	-4	7	11	36	4
-3	-1	0	0	-8	-27	-38	-24
-6	3	4	9	2	4	-20	8
14	-9	-3	3	10	18	37	66
-32	-34	-24	-14	-6	-6	-11	-43
-14	14	-4	-4	5	24	-46	-33
25	8	-3	-1	-11	-2	46	42
-31	-27	5	10	24	9	-11	16
35	21	-3	4	6	14	5	40
1	-1	-2	-2	-4	5	-12	-1
-26	-9	-4	-4	-11	-18	-41	-29
39	54	24	6	6	4	-8	-8
-15	-11	-3	1	-3	1	-4	-16
14	-14	-6	-2	-1	0	-18	20
7	10	0	0	1	2	-11	-28
-11	-12	-3	0	-1	-2	-16	-7
36	32	16	6	5	-2	27	13
19	-2	-7	2	1	3	13	7
-4	-1	-11	-1	2	0	14	0
-14	-16	-8	-4	-4	-3	-20	2
-12	-10	-4	-1	-1	1	5	0
0	-6	-3	-1	-2	-1	-15	3
-6	1	1	-1	-1	-4	-21	27
-10	-3	-3	-4	-1	0	-12	-13
-18	-5	-2	-1	-2	-1	-12	-2
-8	8	8	-1	-3	-2	-17	-10
23	22	4	0	2	-2	7	10
8	18	5	1	2	3	-6	4
-2	2	-5	-2	-5	-3	-28	-1
10	-1	-5	-2	-1	0	-8	-6
-10	-13	-3	0	0	-2	-4	-12
-11	-5	-2	-1	-2	-3	-18	-4
5	-1	-1	0	-4	-4	-30	-12
-7	1	0	-2	-4	-4	-35	-11
-2	3	4	1	0	0	-8	-6
-1	-7	-4	-1	-2	-2	0	-4
-6	-2	0	-1	-1	1	-8	-14
1	-1	-1	-1	0	-1	-4	2
0	2	-1	-1	-2	-5	-12	-5
-1	-3	-3	-1	0	0	-6	10
9	10	4	0	-3	-2	-3	0
11	11	5	0	2	-4	2	-18
3	-4	0	0	-3	-3	-7	8
-4	-1	-1	-1	-1	-2	-13	-20
-7	-11	-3	-1	-3	1	-9	6
4	15	4	-1	1	2	12	-12
-18	-10	-2	-3	-3	3	2	44
26	9	3	2	0	-1	-8	-19
-2	-8	-4	-1	0	0	3	-31
-6	-10	-6	-1	0	0	18	14
0	3	7	2	-3	-9	-31	2
-14	3	4	1	9	9	-42	-34
-11	10	0	-2	4	-7	-73	-40
17	-2	6	6	-16	-29	-45	-62
13	26	-6	-5	-8	-24	-26	85
52	18	36	11	12	37	14	-4
-41	-29	-23	-7	-7	-22	-54	-67
-17	-35	-21	-2	6	30	34	2
-7	-3	-5	0	4	-10	39	24
-3	34	10	4	1	6	-9	9
-43	-29	-11	-4	-4	-8	-34	-25
-24	-33	-21	-4	-3	0	14	9
-18	-12	-8	-4	-2	-2	-3	-21
-12	2	3	-2	-1	-2	-14	-8
18	-13	1	1	-1	-1	-11	-6
15	30	13	3	3	2	23	3
20	33	15	3	1	2	0	9
-10	-8	-1	-1	0	2	0	19
2	-3	-3	0	-1	-3	-9	19
1	5	-1	-1	0	2	2	16
11	-10	-3	-1	-2	1	-11	-29
-6	-6	-1	0	-3	1	1	0
-12	-13	-4	-2	-1	1	10	6
-14	-20	-8	-2	-2	-3	-2	-3
-13	-1	-1	-2	-1	-1	-4	1
-2	0	-2	-1	-1	-2	-7	-1
0	2	2	-1	-5	-7	-27	-7
0	9	6	1	0	3	3	3
-9	-2	-2	-3	-1	-1	-10	4
20	15	3	-1	0	0	-6	-2
18	7	11	2	3	2	8	6
1	-4	-1	-2	-4	-5	-26	1
-2	26	6	0	-6	-3	-50	18
-5	15	1	-3	-1	-6	-8	0
-5	-8	-5	-3	-5	-11	-43	-36
4	4	4	4	7	9	24	-6
10	-7	-3	4	5	11	-14	64
-12	0	-22	1	2	-20	34	-49
53	34	25	10	6	4	20	69
-41	-22	0	-3	-4	-8	-41	-32
-15	-11	5	3	-6	14	23	30
-28	-5	16	-3	11	-2	-2	-34
-6	2	0	3	4	-2	-31	21
16	5	-18	-2	-2	11	-31	-10
-7	-14	-8	-3	-6	-1	-11	-17
-37	-27	-7	-4	-6	-5	-36	-23
-21	-20	-1	0	-3	-2	-31	-1
15	26	9	4	-5	-3	-27	16
-9	3	-1	-2	-1	1	8	-9
-4	14	3	0	-1	-3	4	2
-34	-27	-12	-4	-4	-7	-64	-11
8	15	8	4	1	5	15	2
1	-6	0	0	1	6	20	9
1	-1	-2	0	-3	-2	-10	-3
-3	-13	-4	-1	2	0	2	4
5	-9	0	-3	-3	-3	-7	-1
13	16	6	0	-2	1	-6	6
1	1	-3	-3	-1	-4	-16	-3
1	5	1	0	-1	-1	-12	1
6	6	1	0	-1	5	9	3
5	8	3	-1	-2	-2	-30	-14
-6	-7	-2	-1	-2	-3	-13	-10
1	1	-1	-1	0	-4	-13	-6
9	-6	-2	0	3	-1	34	4
-4	-4	-3	-1	5	4	45	9
-4	7	5	0	2	4	21	-2
-8	-18	-7	1	1	-1	19	-12
6	-19	-10	0	0	-5	15	-4
-16	6	1	0	1	10	38	-17
15	7	2	4	7	5	-6	8
-6	0	-2	2	1	-1	31	20
-5	7	7	-9	-16	-22	-49	-34
11	7	-7	7	9	30	66	56
38	18	9	0	0	16	55	127
-12	-17	5	-3	4	-2	-27	-22
1	-12	-11	2	5	-3	7	34
-2	3	1	-3	-4	-16	-19	20
-19	-10	-15	-5	-3	-32	-68	-80
2	-2	-3	-3	-1	-6	-19	20
2	13	14	1	2	4	36	10
8	26	-2	0	-4	-12	-8	-35
-8	-10	-7	-2	2	-1	2	-36
5	7	2	0	2	-3	3	-40
-12	-13	1	-2	-2	1	-2	-8
-7	1	3	0	-1	4	-4	-5
-10	-6	-1	-4	-2	-2	-7	7
-5	-12	-7	1	1	-5	-4	-8
6	14	4	1	2	3	18	14
-3	0	5	1	0	-1	3	-2
8	-2	1	1	1	-1	9	2
-1	-10	-3	-5	-3	-11	-20	-15
6	-4	5	2	0	5	12	7
-34	-4	-4	-2	-3	0	0	-3
1	-11	-6	-1	2	1	20	2
-6	7	2	1	2	6	1	-2
0	-5	-4	-2	-1	-3	5	-6
1	-3	-2	-3	-3	-12	-25	-5
7	-9	-5	2	0	2	8	19
-9	-8	-3	-2	-3	-2	-11	-20
-9	-26	-5	-3	-4	-4	-11	-2
1	-2	0	0	-2	0	7	4
-9	0	-6	-3	-1	-2	-2	1
-7	-7	-7	-3	-1	0	4	4
-1	8	-2	0	0	4	8	33
15	3	3	2	1	0	-6	-26
-2	-7	-5	-3	-3	-2	-4	-18
-8	0	-5	-2	0	13	14	-42
-12	5	7	0	-11	-23	-17	-16
-23	-19	15	-6	-33	-24	-27	59
18	1	18	-3	7	30	-53	35
-55	-28	-26	-1	9	3	-29	-39
-8	20	4	-4	-10	-18	2	29
-11	-57	-24	-23	-12	-5	-5	-16
23	46	5	9	15	12	-3	43
68	58	10	3	-3	-8	6	9
-14	-19	-8	-1	-5	-7	2	-6
2	9	4	1	1	9	-5	28
-2	-7	-5	-2	-3	-5	-23	-4
-39	-28	-7	-4	-2	-5	1	-28
-12	4	1	-2	1	2	15	2
-2	-9	-3	-2	-3	-2	-15	-16
-6	-2	-9	-2	-1	-1	-1	-3
15	1	-2	0	0	5	2	9
-1	-5	-3	-2	-2	-1	-2	-22
4	5	3	1	1	-4	-1	-12
-16	-8	-5	-2	-1	-4	-13	-5
3	8	-2	-1	-2	-3	-5	-2
0	-6	-4	-3	-2	-1	-5	12
27	8	1	2	3	2	4	30
1	3	-3	-2	-2	-1	-3	-8
-12	0	-2	-1	-3	-2	4	1
0	-10	-2	-4	-4	-10	-36	-22
0	-6	0	1	3	4	21	2
0	2	-2	3	6	5	36	0
-7	-10	-4	2	-3	-27	-20	-8
4	-2	-21	-3	16	37	-13	-12
-3	11	0	12	18	11	-23	-54
22	11	16	-4	-12	3	-28	-55
14	-23	-13	-3	2	2	-25	8
-8	-24	16	-5	-1	-8	0	32
33	-10	21	9	35	15	34	15
7	0	-10	-4	-4	-11	-19	-8
-9	10	3	0	-3	-3	-6	27
3	-2	2	-3	-8	-14	-22	-15
-7	-19	-3	1	1	5	-18	-16
23	23	3	3	2	0	7	13
-23	-7	-6	-4	-3	-4	-12	-4
6	9	7	2	0	1	-28	-2
22	13	5	2	-1	0	-2	3
-13	2	3	0	-2	2	-19	3
-22	-14	-5	-2	-4	-1	-9	-5
-12	-14	-10	-3	-3	-8	-23	-3
1	11	3	0	-4	-2	-23	0
8	-1	4	1	-3	2	-19	-19
14	4	-1	-2	0	-1	-6	10
-7	-2	-5	-2	-3	2	1	11
-26	-11	-8	-2	-2	0	-4	-3
-7	-6	-6	-2	1	-3	12	1
10	-11	-3	0	1	3	16	23
9	1	0	1	-1	0	10	1
-9	-1	-1	-2	-1	2	-5	-39
11	-5	-5	1	4	1	-4	5
-7	16	7	-1	-3	0	-12	5
-10	-5	-1	-1	-2	0	-16	3
-9	-3	-1	-1	0	1	-4	-14
-10	-4	-1	-3	-6	0	-14	-16
-10	-8	-5	-2	-5	6	-4	-8
-12	-18	-4	-6	0	1	-32	-14
10	-1	-2	-2	-3	3	38	58
-6	-1	-7	2	6	4	-43	-61
-12	5	7	15	3	-24	24	-32
-13	-47	-12	-12	-22	-37	-72	-61
13	19	5	3	8	47	107	60
3	-6	-20	-3	-1	-9	1	30
1	-2	0	12	39	12	17	52
3	13	1	-3	3	10	-16	13
24	32	6	4	-2	2	6	19
16	-9	1	1	-2	-1	-1	27
0	25	3	-1	-1	1	-23	-39
19	30	11	1	1	6	-11	-2
3	-6	-5	-1	-1	-2	-19	3
5	21	13	3	0	-1	-16	7
-4	1	6	0	-1	2	5	5
-11	-3	0	-2	-3	-2	-11	-2
-10	-16	-8	0	2	2	31	2
-9	-12	-5	-2	0	0	6	-4
-2	-12	-3	-2	-3	-4	-5	8
-2	-1	0	0	0	-1	-4	-16
2	-7	-1	-2	-4	3	3	12
11	11	-1	0	2	0	0	17
4	4	5	3	0	-4	-4	-9
-9	-19	-10	-5	-2	-1	-3	-12
30	16	7	2	1	-4	1	-16
-24	-21	-13	-6	-4	-3	-7	2
-5	-9	-3	-1	-4	-5	-23	-2
-17	-6	-3	1	-2	0	-5	-4
-3	11	8	1	0	4	1	6
-30	-13	-5	-2	-1	-5	-1	1
23	8	5	1	-1	2	-3	6
11	3	3	-1	-1	-1	-1	1
-10	0	3	0	-2	-1	7	-6
-5	5	-5	-10	-7	-5	-2	-2
-5	-1	-3	3	5	1	30	-2
0	-7	-4	-3	-11	-12	-13	-6
1	-1	2	0	-2	1	-8	11
1	1	3	-1	2	4	-8	17
-4	-6	-3	-2	0	-1	-10	-21
33	12	6	1	0	-2	-25	-16
-11	-5	-8	3	3	-4	24	-26
-10	-10	-5	-4	-8	-23	-17	-18
-26	1	13	3	-3	-1	-19	-72
8	5	8	-2	-8	12	19	57
16	-55	-15	-7	1	1	-54	-79
-1	34	14	9	15	23	20	13
10	-7	10	2	-11	2	0	-4
-33	-40	-14	-2	9	27	45	47
26	30	17	2	3	4	-5	7
23	-2	7	2	2	9	28	5
3	0	3	-2	-2	-3	2	2
7	10	-6	-4	1	0	4	48
-20	-19	-8	-4	-7	-5	-22	-11
-18	-13	-4	-2	-3	-5	-7	-15
-19	-11	-3	-1	-2	2	-2	-6
11	-14	-10	-3	-4	-4	-9	3
-5	-6	-4	-1	-2	-3	2	-3
4	-3	0	-1	0	-1	7	2
29	11	0	1	2	-2	2	-4
-5	-8	-4	-2	-1	0	-2	-3
-16	-9	-3	-2	0	2	5	0
-7	5	4	2	3	0	13	-1
10	1	0	-2	3	-2	16	-5
-21	-13	-1	-2	-3	-2	-12	0
12	11	4	1	-1	-4	-6	-4
-7	-10	-6	-2	0	-5	-3	-7
-3	4	2	-1	-1	-3	-15	0
22	13	1	-1	-1	0	-3	5
-20	3	2	0	-2	-1	-13	-15
-7	-4	-4	0	1	5	8	6
3	-1	-2	-1	-2	0	-3	3
5	-1	-4	-1	0	-3	4	-1
-12	-4	-5	-3	1	-2	13	-14
-6	-2	-2	-4	-3	-7	-14	-11
-7	-4	-4	-4	-7	-9	-14	-16
0	5	8	2	10	30	43	-29
4	1	-7	-1	-3	-2	30	100
-69	-63	-24	-3	-5	-7	-68	-128
59	33	6	10	-1	-21	7	47
25	37	12	-1	-4	6	32	49
0	0	1	7	9	0	-5	28
1	-5	-4	-6	-3	4	10	14
-13	2	-1	1	0	0	32	8
-1	-2	7	0	-2	3	-9	-1
4	-2	-1	-3	-2	-5	0	-3
-11	-5	-4	0	-2	-1	-17	-8
12	5	2	0	-1	2	5	-1
-10	39	15	2	2	2	-6	4
0	-11	-4	-2	-4	-2	-4	-1
-7	0	-5	-1	-2	0	-5	3
17	5	-4	3	-1	-4	-3	7
6	6	1	-2	-3	-1	-4	2
-7	-4	-1	0	-2	1	-11	-13
-5	4	-1	-2	0	-3	-15	-7
10	1	3	0	-1	0	-13	13
12	7	1	1	3	-5	1	9
12	2	6	0	-1	4	-6	12
3	2	-2	1	4	1	17	-12
-5	6	3	-1	-1	2	-12	5
-18	-13	-9	-4	-4	-4	-17	-12
-4	-11	-10	-4	-3	-1	1	3
8	18	6	1	0	1	-2	6
2	-4	-1	-1	1	2	0	-2
5	-2	0	0	-2	0	7	2
-2	-4	-6	-1	-2	-7	-17	-14
3	-3	-4	-1	-1	-2	-12	25
2	0	-2	-1	1	-3	10	6
-5	0	-2	-2	-1	-4	-22	-23
-3	-3	2	0	3	3	5	-19
-8	-8	-3	-3	-3	2	-3	-3
1	-4	2	2	3	5	-18	1
16	3	1	-1	-3	-1	13	67
17	6	4	3	6	8	43	85
-21	-35	-21	-10	-8	6	2	-37
8	29	21	1	-5	-3	-1	0
12	18	-1	3	9	-4	60	108
-28	-22	-15	-7	0	5	-12	-58
32	38	24	4	0	10	9	-3
-10	-23	-25	-10	-5	3	-25	-10
-18	-23	-5	4	4	1	19	3
-33	-9	-2	-4	-4	-6	-12	-37
5	-5	-9	-1	1	-2	16	-1
-4	-15	-7	-2	3	1	-9	-1
-10	-10	-7	-3	-7	-4	-4	-10
-20	-28	-12	-5	-3	-5	-13	-8
-9	-8	-3	-1	-2	-2	2	0
-19	-4	-1	-1	-3	2	2	0
-11	-15	-3	-1	-1	1	9	-3
-10	-3	-4	0	1	-1	12	-3
-15	1	-4	-3	-1	0	2	3
12	14	5	1	2	-5	2	-6
-2	-5	-5	-3	-3	-2	-6	0
4	23	3	0	1	2	7	2
3	10	7	0	-1	0	9	-1
-16	-12	-5	-1	-2	-5	-2	-27
-15	-18	-10	-3	-2	-2	1	-7
9	-5	-6	0	0	-2	18	6
18	25	9	1	1	2	6	-1
2	-5	-2	-1	1	2	13	4
-4	-11	-3	-3	-5	-8	-14	-27
1	4	1	0	1	3	-1	6
-1	-1	-3	-3	-3	-5	0	2
-7	-9	-3	-2	0	0	-11	-3
3	2	4	1	0	-2	2	6
6	1	8	3	3	-2	-11	16
-9	1	6	1	3	18	19	8
-21	-12	-17	-14	-17	-49	-87	-39
-1	-2	-7	-3	6	12	2	32
-39	-32	-15	-5	-11	-24	2	-78
54	35	5	5	-4	8	72	44
-14	-27	-9	-4	1	20	11	15
-15	3	-2	1	6	4	-22	7
37	26	6	1	0	-7	13	19
-7	-32	-14	-2	-2	-8	-1	-4
[truncated: 601 more rows]
