# Supplementary material for: Flexible Virtual Reality System for Neurorehabilitation and Quality of Life Improvement
Source: Sensors (Basel). 2020 Oct 23;20(21):6045. doi: 10.3390/s20216045 (PMC7672612; doi:10.3390/s20216045)
Supplement: Supplementary file 1 [file sensors-20-06045-s001.zip › S4_EMG/User6/WhackAMole3.txt]

1	1	1	-1	1	0	23	4
10	1	-3	0	-3	-5	5	-3
-4	1	-2	0	-1	-4	-12	-5
-6	2	1	0	-3	-3	-21	-14
-3	-1	-1	-4	-3	-6	-18	-5
13	6	4	-1	-3	1	-21	10
0	-2	-1	-1	-3	-2	-19	0
1	1	2	0	-2	2	2	3
4	10	2	1	2	2	6	4
2	2	1	-1	-1	-4	-14	-3
-2	-5	-2	-1	0	-1	4	-4
-5	1	1	-1	-2	-2	-11	-1
-10	-3	-2	-2	-3	-3	-20	-4
-2	-5	0	-1	0	1	1	2
-5	-7	-3	-1	-1	-3	-3	-3
-9	-2	-2	-3	-1	-3	-12	-2
-6	-1	-1	-1	1	0	-1	-4
-1	4	4	-2	0	-2	2	-4
-1	5	2	-1	3	2	4	2
1	-2	-1	0	0	1	1	3
-5	0	-1	-2	-3	-7	-18	-1
-1	0	-2	-1	0	2	-1	2
-2	-9	-1	1	-1	-1	-6	-1
-9	-8	-6	-3	-5	-3	-28	-3
5	-6	-2	0	-2	-5	-11	-2
-2	-2	-2	0	1	2	7	-1
2	-1	0	-2	-3	-5	-12	-4
11	4	4	-1	-2	1	-15	5
-1	3	1	1	1	1	13	-3
6	1	0	2	6	6	29	4
-21	-11	-4	-2	-2	-2	-24	-8
-8	-11	-7	0	4	-4	9	-7
-4	-1	-4	-2	-4	-3	-2	0
0	-4	0	-2	-6	-7	-26	-4
-1	-6	0	0	2	2	-5	1
4	7	6	-3	1	0	-3	4
-6	8	0	0	-3	-1	-3	-1
9	1	2	0	-1	-1	-8	-2
0	-6	-2	1	0	0	-2	-1
-1	-5	0	-2	-1	-2	-4	0
-1	3	0	-3	-4	-5	-21	-3
-1	0	-4	-2	-4	-4	-9	-4
3	-1	1	-1	-3	-2	-7	0
4	12	3	1	1	0	-3	2
-4	-5	-4	-1	1	-3	13	-7
-2	1	1	0	-1	0	-2	-3
-1	-5	0	-1	0	0	-2	1
-2	0	-1	-1	-2	-4	-4	-1
-3	-1	-2	-2	-3	-2	-12	-2
0	2	-3	-1	-1	-2	5	-5
-4	-13	-4	-1	-3	-4	4	12
-11	0	-4	-2	-2	1	-6	-3
-6	0	1	-1	-4	-4	-38	-14
5	8	7	2	-2	-1	-12	3
-2	2	1	-1	-2	-4	-29	-15
-1	-4	1	0	-4	-4	-14	-12
-1	1	2	1	-1	3	-8	8
-3	5	6	-1	0	-2	-24	-27
-1	-6	-5	2	-6	1	23	42
41	8	2	19	21	25	64	98
-49	-14	14	-8	0	1	-110	-128
-66	-7	-16	-8	6	-1	-49	-80
-26	-45	-15	-9	-14	-20	-55	-27
-20	-38	-14	-9	-4	-13	1	-12
-17	-4	-5	-7	-5	-7	-44	-17
-17	-4	-7	-5	-8	-29	-33	-12
-17	-17	-8	-3	-7	-14	-5	4
-7	-22	-4	-3	-4	-8	15	4
-7	6	9	1	1	9	4	-6
0	-5	2	-1	-5	-5	0	22
-5	-7	-7	-2	-6	-6	-5	-8
16	9	-4	0	-2	-4	-12	-1
8	17	7	3	3	1	6	2
0	-4	-2	1	-1	-2	1	1
-9	-4	-1	0	-1	-1	13	-5
5	3	0	0	1	-3	2	7
-3	0	0	0	0	1	-16	3
2	0	5	2	2	6	25	31
-7	0	-1	-2	-4	-3	-15	-15
-1	-1	-4	-2	3	1	-4	-9
-7	0	4	0	1	1	-20	-19
1	-2	-1	-2	0	-2	0	-11
-4	-9	-7	-2	-4	-6	-13	-20
5	4	1	-1	0	4	-1	4
-2	4	-1	-1	0	2	2	0
-15	-9	-15	-4	-3	-8	12	-31
-8	0	6	3	-5	-21	-56	23
4	-7	-16	-5	20	14	72	1
-27	-20	-4	-11	-1	10	39	1
-15	-9	17	-3	-6	21	-2	28
-14	-27	-12	-6	-10	-15	-22	-32
6	11	11	3	1	5	-34	-6
-4	-14	-11	-1	-3	-10	-46	14
-22	-13	2	-2	0	-3	-20	-17
3	24	11	0	-5	-11	-35	5
-22	-26	-6	-4	-3	-3	-4	-19
-1	4	-11	-4	-4	-4	-8	1
-7	16	4	-1	-5	-5	-30	-9
14	10	3	-1	-4	-1	-27	-8
-4	-2	-7	0	-2	0	-11	-4
3	10	4	-2	-6	-1	2	3
-14	0	-2	0	2	0	-4	-8
0	2	2	-1	4	-1	10	0
-6	0	2	1	0	-2	-7	-2
-11	-6	-1	-2	-4	1	-15	8
9	11	6	1	-1	1	-5	-2
-5	1	1	1	-2	-1	-13	-5
-14	-6	-2	-1	-4	2	-34	-10
-3	-2	-1	-3	-6	-3	-31	-9
-14	-10	-6	-3	1	-3	2	0
12	4	-2	-1	-1	-4	-7	-1
-4	-1	-1	-1	0	1	0	27
-5	-8	-3	-1	1	0	4	-12
-5	-7	-2	-3	-1	-3	-23	-9
6	-2	-2	0	0	-5	5	21
-4	2	-4	-1	-2	6	4	-9
-10	-9	-4	-4	-5	-7	-3	-46
-1	-4	-5	-2	1	2	0	43
6	-3	-3	-2	3	20	53	54
20	-3	-15	-8	3	10	9	-12
1	20	19	11	9	1	43	-52
11	18	-8	0	-7	-21	28	-6
13	8	0	1	-5	-18	20	-20
-2	-14	-5	-3	13	10	70	17
18	39	9	3	-2	1	-5	-50
-31	-34	-12	-4	6	6	-9	-14
14	-9	1	-1	2	1	-27	15
3	2	7	-1	-2	-7	-11	0
-6	11	6	-1	-4	-6	-10	-14
14	-10	-5	-2	-5	-11	-9	0
-16	6	0	-2	-1	1	-9	-5
-16	-9	-7	-2	-2	-3	-14	-3
19	11	5	0	-1	-1	-13	-3
1	-1	0	-2	-2	-1	-13	-14
20	21	5	3	2	-6	-5	3
-12	-11	-4	-2	-3	-1	-9	-1
-11	4	-1	-1	-1	0	0	-5
2	10	5	-1	0	3	-8	-2
4	-15	-5	-2	-2	-6	-15	-4
9	-4	0	1	0	-4	-14	0
-11	-16	-8	-2	-3	1	0	4
16	6	0	-1	-1	-7	-8	-7
-6	-3	-4	-1	-1	0	-4	-4
-13	-8	-3	-2	-1	1	2	2
-8	-3	4	-1	-1	-1	2	1
14	13	3	0	0	2	-5	4
2	0	0	-1	-1	0	0	-4
-8	7	2	-1	1	1	1	0
6	-2	-3	-1	-3	-4	-22	0
0	9	3	-1	-10	-7	-81	2
-6	6	1	1	-2	-1	2	2
-8	-5	-3	-2	-5	-3	-44	-6
-3	-2	1	-1	-5	-4	-38	0
7	-1	0	-1	-4	-4	-29	7
8	6	2	-1	-4	0	-13	2
0	-2	-1	-2	-1	1	-17	4
-2	2	-3	-2	-2	-2	-13	-12
2	-15	-5	-3	-3	-4	-3	-3
-2	16	2	-3	-4	-7	-26	18
16	-7	6	2	1	-2	13	9
4	-3	3	1	2	3	19	-3
-12	-7	-1	5	2	-9	-13	-27
-16	-22	-17	-4	2	-3	-23	-42
17	-1	-8	-8	-3	-6	-6	44
-3	0	-13	-4	-7	-31	-36	-24
-6	-5	1	-5	-13	3	58	59
-3	34	21	11	14	20	-4	22
8	-30	-24	-10	-17	-13	-67	-49
-57	-19	-2	7	31	3	17	-40
-15	-14	-13	-8	-14	-6	-20	-26
26	25	11	-1	-1	-1	-23	-14
-2	-7	0	-4	-5	2	-16	9
-17	-9	-5	0	2	5	5	-5
-7	-25	-1	0	-2	-1	-3	-28
14	15	2	1	-1	-4	2	-9
-15	-18	-13	-5	-3	-4	-5	4
11	10	3	0	-1	-3	-21	1
-11	2	2	1	-2	-1	-15	-3
0	-2	-2	-1	-4	-4	-14	-2
-8	-7	-4	-3	-4	-6	-13	-20
3	7	2	-1	-4	-4	-22	2
-11	-11	-8	-3	-11	-17	-86	-19
2	-2	-3	-2	0	-3	-13	0
0	-5	-6	-3	-8	-8	-43	-5
1	3	1	1	-1	3	0	10
1	5	2	0	-1	4	-1	3
-7	-13	-2	-4	-4	7	0	4
-8	-2	-5	-1	-7	-13	-27	-13
-6	-2	2	0	0	0	-8	1
1	-9	-1	-1	-1	-1	-14	4
0	-1	0	-5	-3	-6	-16	-3
3	2	1	-2	-2	2	-3	4
-10	-8	-6	-1	-4	-14	-31	-13
2	-1	3	1	0	2	-8	2
-1	1	-3	-2	-1	-1	5	0
-19	-15	-5	-2	-3	-1	-13	-9
-4	-2	-3	-1	0	0	-1	-3
2	-4	-2	-2	-2	-1	-3	1
9	10	3	3	3	2	26	4
-1	0	-1	0	2	3	35	3
-5	-5	-3	-1	-2	5	-1	3
3	-1	0	2	-2	0	-5	4
2	0	-1	-2	0	-2	-2	-7
11	-2	-5	-3	-4	-7	-8	-11
4	11	6	0	-5	-7	-37	-19
-6	2	4	0	-1	-1	-22	22
-10	-11	-4	-2	-5	-9	-32	-21
2	-4	-2	-4	-3	4	20	48
-25	-8	-7	-2	-4	-20	-61	-88
46	38	15	2	-5	6	34	95
17	2	-5	5	7	-14	-1	46
23	4	-1	-1	-5	-10	-21	-79
4	26	15	6	-7	-8	-18	-27
-32	-33	-24	-5	5	2	7	-1
7	9	7	-3	8	22	36	52
-26	-16	-14	-4	-7	-15	-28	-32
5	2	5	-1	-2	-5	-16	-11
0	-2	-4	-1	-3	4	1	3
-14	-8	-2	0	2	-2	-11	-15
12	20	1	2	2	6	13	15
-5	1	-1	1	-2	-4	4	6
0	-2	2	1	1	1	15	6
-17	-2	-6	-3	-3	0	-10	1
19	10	2	0	1	2	-1	0
-13	-19	-8	-1	0	-1	2	-10
23	12	4	1	-2	0	-9	6
4	-3	-5	-2	-2	-2	-13	10
-3	4	-3	-3	-3	0	-13	-3
4	4	4	-1	-4	-6	-21	-4
-10	-10	-3	-2	-1	-3	-17	2
-5	-9	-2	-3	0	-2	-12	-2
2	10	1	-1	-3	-5	-16	-6
-1	6	2	1	-1	-3	-14	2
0	-12	0	0	-5	-4	-30	-3
2	5	1	0	-3	0	-1	2
1	-2	-1	0	0	0	-1	-5
12	2	1	1	-2	0	-6	5
-8	-1	-2	-1	0	-2	0	-9
6	2	1	0	1	-2	-2	0
1	-3	-1	0	0	0	5	-1
5	9	2	0	0	-1	-4	7
3	-4	-2	-1	0	-5	-11	0
-7	-7	-2	-1	2	-2	17	-3
-2	-2	-4	0	-2	-6	-10	-2
15	7	2	-1	0	-1	3	1
2	2	-2	-2	-1	1	8	0
3	-4	-1	0	1	4	16	1
-2	3	0	0	-1	0	-6	18
8	14	3	0	-1	0	1	-17
1	-2	-3	-1	-2	-5	-6	-22
-7	-4	-2	-2	0	0	-7	-14
4	-2	-1	0	-3	-1	-14	6
1	1	0	1	0	2	-3	1
5	-2	-3	0	-2	1	0	4
-2	-1	0	-1	0	-5	-43	-7
6	15	5	0	0	2	-1	21
-5	-1	0	-1	-4	-7	-42	-17
-4	-5	8	1	-4	-9	17	10
16	6	5	5	2	1	1	29
2	3	3	-2	-11	-32	-48	21
53	96	34	0	-4	-2	9	-49
-25	-42	-22	-15	-6	-14	-55	-22
7	-3	1	3	3	15	-36	17
-10	-23	-3	-5	-3	-1	-13	25
9	5	3	2	0	-6	-3	-23
23	9	14	5	0	6	-40	-40
65	77	25	5	3	9	-8	9
2	-3	-3	1	-2	-1	26	20
10	-14	2	2	0	2	-16	6
-21	-18	-6	-3	-2	1	-2	-17
-2	4	0	2	-2	-3	-17	-3
-8	-4	0	0	0	-5	-1	-16
8	18	8	1	-2	2	-5	2
10	-3	2	1	3	0	16	5
-1	-5	-2	-2	-2	-1	-9	2
29	7	5	1	1	-1	15	-1
-9	-7	-1	1	-2	-1	-5	-9
20	19	3	-1	1	-1	9	10
19	21	6	0	1	1	2	9
-4	-12	-5	0	0	1	9	-3
5	0	-2	-2	-1	-2	0	15
-5	0	-1	-3	-1	-1	6	1
-6	7	1	-2	-5	-3	-21	-1
5	8	0	-1	0	-1	10	6
13	-1	-3	-1	-1	-1	2	1
4	1	-1	1	3	1	24	4
-1	-1	-2	0	1	1	18	7
3	-3	-2	1	-1	0	6	-2
7	10	0	1	2	3	15	2
2	18	3	-1	-1	-1	4	5
0	-9	-1	-1	2	6	11	14
3	1	0	-2	0	-1	-10	-8
0	-2	-2	1	0	-2	5	-10
-8	-1	-2	-1	-2	-4	-5	-15
3	-6	-2	-2	-1	-2	-8	4
2	6	2	0	-1	3	-2	13
-4	-1	-1	0	-2	1	3	-6
0	-7	-1	1	-1	-2	2	2
-7	1	-1	0	-1	-3	5	-8
-4	-2	-5	-2	2	0	11	11
-7	3	3	-1	-1	-2	-12	-25
-9	-11	-2	-1	-2	-12	-19	-9
2	-4	-2	1	0	7	12	29
2	-4	-6	-3	0	-4	9	44
17	6	9	-2	2	19	1	33
7	1	-6	2	13	47	118	92
30	30	37	9	-32	-68	-41	35
-20	38	7	7	-15	-45	-60	-123
-1	-34	-31	-7	0	-21	22	14
51	28	3	0	10	-26	-28	54
9	-17	-2	-5	-6	0	17	-40
-22	-28	-13	-5	-6	-6	17	64
40	28	-2	3	0	-9	24	-4
-20	-17	-9	-8	-9	-23	-30	-63
24	40	12	5	5	7	39	4
25	32	2	2	1	-3	-16	-8
-20	7	-4	-3	-2	-4	12	2
-2	-22	-4	0	-1	-6	0	-2
-3	-11	-4	0	0	1	13	2
-9	-22	-12	-3	-3	-1	-9	-9
5	20	5	1	1	4	3	8
5	20	5	1	1	4	3	8
24	21	6	-1	0	4	-6	25
-4	-2	0	1	-2	0	-4	1
0	-15	-7	-2	0	-2	0	0
-10	-1	-5	0	1	3	12	1
13	7	1	1	-3	-2	-5	-1
-2	12	1	0	0	-4	1	-11
9	4	0	-1	-3	-6	-13	-1
-9	-9	-2	-2	-1	1	0	7
7	-15	-1	0	-2	-7	-26	-10
-14	-16	-7	-1	-5	-4	-27	2
-1	-4	-1	-2	-11	-8	-82	-15
-9	-26	-7	-4	-3	-4	-17	-5
-5	-1	2	-3	-7	-4	-56	-1
-10	-3	0	-1	-3	0	-23	-3
5	4	1	0	-4	-2	-33	2
-3	-2	-3	0	-1	-5	-10	6
-6	-1	-1	-2	-4	-1	-21	-5
-30	-29	-9	-2	-5	-3	-25	-7
-16	-7	-4	-2	-4	-7	-12	16
46	38	17	10	7	11	53	114
-29	-19	-10	-3	-4	-2	-12	8
-7	1	1	-2	-3	3	9	33
-6	-10	-4	-3	-4	-2	-15	-20
-1	-7	-4	-6	-4	17	-10	32
7	15	9	-15	-15	-7	-13	-24
-34	-31	10	3	-4	4	2	-17
93	106	41	14	13	4	-28	-12
-27	-18	-29	0	4	-12	-9	8
-36	-37	-1	2	18	24	8	44
25	2	-11	-5	-1	-14	-23	62
19	2	2	-7	-15	1	-26	23
-37	-8	-2	-3	-6	3	-9	15
-6	-3	1	0	-1	1	-19	12
16	8	8	2	0	2	-14	-8
-44	-37	-15	-5	-6	-4	-32	-28
-14	-13	-6	-3	0	7	12	-3
-5	6	4	-2	-1	-3	-24	6
-1	1	3	1	-2	0	-19	3
22	19	15	4	2	-1	5	2
-1	-16	1	1	3	2	14	-8
-9	1	0	-2	0	0	-2	-10
1	2	-4	-1	3	1	24	6
-15	-6	-7	-4	-5	-1	-12	-9
0	-1	0	0	3	4	37	-7
-6	-18	-4	0	-4	-3	-40	33
8	1	1	-1	-1	-1	8	-3
0	12	1	0	1	2	3	-7
7	0	1	-1	1	7	20	35
7	3	1	0	-2	0	-7	9
11	4	1	-2	-1	-3	-11	0
-15	-6	-6	-3	-4	-7	-10	-12
-2	0	-1	-1	2	1	10	5
-10	-8	-2	1	-2	2	0	-5
3	10	2	0	0	-5	-12	-6
16	3	4	2	-1	1	-3	-3
16	1	-4	0	-1	-4	0	7
-17	-11	-5	-5	1	1	-21	-12
19	19	5	-1	-4	0	-9	4
5	-6	0	1	4	4	23	-13
-16	-9	-6	-6	-2	6	8	23
-11	10	1	4	-2	0	15	25
-10	-4	-7	-3	-1	-4	-51	-32
-18	1	-4	-5	4	12	-20	-51
-18	-20	-7	-18	-7	20	5	64
28	12	-7	-12	3	41	39	-7
46	79	25	11	-7	-27	-25	37
-3	-11	-13	-1	-9	-11	-28	-6
10	29	12	5	15	21	34	56
63	49	24	7	7	13	7	56
9	4	-1	-1	-1	1	-8	-21
-17	-3	14	1	-5	-4	-16	-23
-11	-14	-4	1	-1	-4	-7	7
38	41	18	3	0	-1	-14	19
-12	-48	-16	-4	-4	-4	-23	-13
-22	-14	-2	0	-2	-3	-14	-6
23	0	-4	-2	0	-6	-7	11
28	4	5	1	1	3	1	23
4	4	1	1	-1	-2	-19	11
-6	-4	-4	-2	-1	-1	-8	-1
-19	2	-3	-1	3	5	28	-18
4	-7	-6	-2	-2	-5	-17	-5
-4	-2	-3	-3	-1	-5	-9	-1
6	-7	-4	-1	-3	-3	-11	6
5	7	2	-1	-1	-2	-7	-3
-5	-1	1	1	1	-1	-1	-5
-14	-8	-4	-3	-1	-4	-7	-10
4	4	-1	-1	0	-1	-4	5
7	1	1	-2	1	1	-2	12
5	4	0	1	0	0	2	4
1	0	-3	-1	0	0	3	1
-7	-7	-3	-1	0	0	1	3
3	-2	-4	-1	-1	-3	-3	1
-5	0	3	3	1	2	-1	-12
3	0	-1	0	1	1	-3	0
-7	-1	2	1	-2	4	7	2
1	1	0	-2	-1	-2	-11	-19
-13	-9	-6	-3	-3	-5	-3	-35
-5	-19	-2	1	-1	-2	1	1
4	-8	0	0	-2	-2	-9	-1
12	5	3	-1	1	-1	-14	-1
5	5	0	0	-1	3	-3	5
-5	-2	-7	-2	-2	-7	-9	0
4	4	-3	1	-2	-3	4	26
-8	-1	-5	-4	-5	-18	-43	-19
-2	0	-6	9	12	-14	19	86
-2	0	-14	-1	0	-12	41	106
35	52	4	-11	-3	14	-22	-5
-17	-12	8	0	-20	-57	-73	-33
6	-3	-1	2	2	24	19	11
10	-1	6	-3	-6	-4	-11	31
-9	-11	-2	3	-2	4	-26	2
8	7	2	-1	-5	-13	-36	-30
8	2	-4	-2	0	-1	-4	-9
-9	-17	-2	-3	0	3	-11	7
15	13	17	7	1	-2	-6	25
1	-1	4	2	0	-3	-3	2
30	26	10	7	4	4	7	15
2	4	-3	0	1	1	12	13
15	22	7	1	0	1	-6	-11
-2	-8	-1	-2	-2	-3	-6	-15
43	38	5	3	0	0	1	8
5	6	-2	0	0	0	1	36
8	6	-1	-2	-1	2	6	9
-6	-8	-7	-3	-3	-3	-7	-6
-11	-15	-3	0	1	5	0	12
-4	2	1	0	-1	1	-6	-4
-2	-7	-1	0	1	2	4	23
4	5	0	-2	1	-1	8	-3
-1	1	0	-3	0	-2	-4	-9
-6	1	0	0	-2	-4	-7	4
8	5	1	1	-1	-1	-6	3
-7	-2	-1	-2	-2	-1	-6	-2
-8	-4	-2	-1	-2	-1	-11	1
2	-3	1	-2	-3	-3	-19	5
7	1	1	-2	-3	-4	-18	-3
0	-2	-1	1	-2	-4	-7	-4
2	-8	-5	-1	2	1	13	-12
-6	-6	-3	-2	-4	-2	-7	-1
8	11	1	-1	-1	-5	-7	-5
-10	-4	-4	-2	-2	-2	-10	1
0	1	1	0	0	-8	-13	-12
14	1	-1	-2	-1	-3	-5	2
-4	-3	-4	-1	-4	-2	5	6
-15	-2	-1	0	-1	-2	2	-22
4	4	0	-4	-1	13	2	0
14	4	0	5	5	-7	22	24
-13	-14	-16	-1	5	6	53	53
4	2	-7	-1	4	9	59	1
34	72	24	-2	-2	-30	-33	-62
-37	-14	-13	-15	-9	-14	-51	19
-6	-35	-4	-6	-3	2	-40	-21
-18	-4	-2	-3	8	19	42	-63
-24	0	-2	1	-1	-4	-36	2
-7	-13	-9	-4	0	0	-33	-9
-41	-38	-33	-12	-7	-11	-27	19
-4	16	0	0	-1	-2	-1	-6
-3	25	31	5	-2	3	10	-4
32	8	9	1	2	-3	3	5
8	25	18	5	3	3	3	-13
54	36	3	5	2	-3	12	0
-21	-17	-12	-1	1	-1	5	-3
-9	1	-5	-2	-3	2	0	7
-1	-2	2	-2	0	2	2	6
4	-8	9	1	-2	-4	-6	11
0	4	-6	0	-1	-3	0	-8
-5	-1	-2	-1	-1	0	-1	5
-6	-4	-4	-2	0	-2	0	-5
-3	-8	-4	0	0	0	5	-1
-15	1	-3	-2	-2	-5	-9	-2
1	-1	3	0	2	3	15	11
0	-5	-3	-3	-3	-5	-14	-10
12	6	0	2	2	0	5	0
-2	-2	-1	-1	0	2	-1	11
1	-2	0	-1	-4	5	3	5
3	7	4	1	-1	-5	-11	-13
3	7	4	1	-1	-5	-11	-13
-10	-11	-7	-3	3	4	24	-4
1	-19	-4	-1	-2	-2	-6	0
-26	-15	0	-2	-2	-12	-21	-18
1	-3	-5	-3	-3	4	-5	-5
-1	3	3	0	1	5	8	-5
4	1	1	-1	2	7	19	2
-3	1	1	1	-2	-2	-7	-22
26	17	8	13	8	11	42	50
-31	-20	-13	-21	-15	-10	-96	-127
55	-6	-8	-14	-2	6	33	127
25	16	21	10	3	5	-29	-31
-39	3	-2	-2	-6	-6	-38	-36
-6	-28	-7	-1	-22	-15	38	7
2	42	27	17	34	19	47	53
0	14	-6	0	-4	0	-11	-41
-15	-19	-2	2	5	-1	20	28
-12	-3	-5	-2	0	2	-7	-3
11	1	2	2	0	-1	-3	-7
-24	-4	-11	-1	-1	-10	-18	-36
-16	-9	-8	-2	-1	3	11	-8
7	5	-1	-2	0	2	12	2
8	4	9	2	1	-1	-10	10
10	11	6	1	2	3	8	5
3	1	0	0	-2	0	-5	2
-7	-9	-4	-1	-1	-4	1	-7
-17	-15	-2	0	0	0	10	-4
-24	-6	-3	-2	-1	5	12	-15
-7	2	-3	-1	-2	1	-5	-3
7	-1	0	-1	-1	-1	9	9
1	2	3	0	-1	-1	-1	8
-5	1	1	-1	1	-1	5	2
-8	3	0	0	1	4	4	11
-1	4	0	0	0	-3	0	5
-1	4	2	-1	-2	-1	-3	-16
-5	1	-5	-1	0	3	-11	-6
1	-2	-3	0	1	4	0	19
13	6	1	1	0	0	-16	-3
-7	-4	-2	0	-1	-1	-5	-16
-19	-9	-3	-5	-6	-6	-13	-13
-14	-3	2	-3	-5	-8	-35	-73
13	-1	0	0	-1	-2	-4	51
-40	-18	0	-1	2	-24	-76	-90
1	-13	-14	-2	-4	-11	-2	25
18	-2	0	7	-14	-8	50	-5
-11	4	-9	-2	-4	-30	-52	-43
-24	-22	-1	-7	-1	-12	-15	-54
19	4	2	5	10	35	-19	60
3	10	0	-4	1	25	5	-23
-14	-19	-12	-5	-5	-1	-16	-51
-27	-13	-3	-2	1	3	-6	-21
7	0	5	-4	-2	2	0	-2
0	1	-3	-4	-3	-4	-23	-26
22	27	10	2	4	9	28	25
8	14	6	2	0	1	-10	-20
-8	4	0	0	-2	-3	-9	5
6	-6	-4	-1	0	-3	4	-9
6	-5	3	2	0	-2	1	7
12	4	5	1	0	0	15	-7
14	2	-1	-2	1	-2	6	-8
-6	-2	-5	-2	0	3	28	-2
4	7	7	3	3	7	18	12
-5	-3	-1	-3	-4	-2	-15	5
-1	2	-1	4	1	-7	-15	-4
-1	-5	-9	-2	2	14	19	6
-7	-8	-6	-7	-6	-11	-32	-10
-4	-7	-10	-2	3	-9	24	14
7	1	3	-8	-19	-26	-62	13
-3	-14	-1	-6	1	28	-41	-70
-3	26	18	5	-8	7	20	-10
15	34	12	9	3	21	15	49
-6	4	3	3	29	27	38	58
2	6	-12	-1	-7	4	-29	81
-28	1	-3	-4	-7	-9	-25	-103
12	11	1	0	-3	-4	7	14
-11	-15	-12	-4	-1	1	-17	14
-38	-39	-14	-5	-6	-16	-41	-40
-39	-28	-14	-6	-7	-6	-20	-7
-13	-1	1	-3	-3	2	1	5
5	-6	3	0	0	5	10	12
-6	-1	-1	-3	-5	-3	-12	-3
3	-4	-2	1	9	9	71	11
5	8	-1	-1	2	2	22	10
-12	-3	-3	-3	-7	1	-26	12
3	15	6	1	2	3	-1	-20
-9	-8	-3	-1	1	-3	17	12
-1	-1	-1	0	-3	-5	-26	-2
26	26	7	1	2	2	16	34
12	-2	1	-2	-1	2	-7	7
28	-1	4	-1	-3	-2	-2	2
1	1	2	0	-1	-4	-18	3
1	5	2	0	-2	1	-4	5
-5	-6	-3	-3	-1	-2	2	-11
-3	-2	-4	-1	-1	-1	19	-21
0	-5	-7	-5	-3	-2	10	39
9	9	4	4	0	-3	-5	37
-14	-15	-10	-5	-13	-37	-60	-63
2	0	13	-3	-11	31	10	3
47	20	14	17	18	-7	17	119
54	60	20	20	25	39	-17	-62
24	50	9	-6	-15	-21	-39	-40
-4	-48	-28	-5	15	-4	-3	34
16	2	-2	0	1	-2	-4	-19
-29	-22	-1	-5	-12	-15	-36	-53
-32	-18	-3	-8	-8	-4	-14	-9
10	5	1	-3	3	8	-22	46
9	6	-1	0	3	7	6	-13
13	19	3	3	5	2	15	-3
-5	-9	1	0	-3	-3	-26	-11
-2	0	-1	0	-2	0	-12	3
-10	-10	-9	-4	-2	-7	-19	-20
17	22	12	3	1	2	-11	5
-2	-4	0	0	-2	-2	-17	-4
23	26	10	2	-2	-1	-30	16
18	1	3	0	-2	-6	-11	-5
3	-9	-1	0	1	-6	1	-3
11	23	4	-3	-8	-5	-50	-6
-14	-1	-4	-3	-3	-1	-2	-13
17	4	3	0	-2	-2	-6	1
-19	-14	-9	-4	-1	4	-1	4
-24	-14	-6	-1	-3	0	-4	-6
1	-5	-6	-4	-6	-15	-22	-11
0	-2	-1	0	1	-1	5	9
12	6	8	2	5	13	27	59
-13	-7	-4	-6	-7	14	-28	-53
1	-5	-12	-7	12	44	41	72
-9	-2	2	-10	-19	-37	-43	-17
-9	-45	-19	-13	-21	-56	-29	58
87	19	24	14	8	15	73	49
-36	4	-25	-7	-10	-34	-76	-111
-54	-7	8	-5	6	-9	-13	-40
6	-7	-19	-5	0	-1	5	-33
-18	-5	3	-3	-1	3	-6	-44
-6	3	0	1	0	7	8	10
-8	-15	-3	-1	0	6	-12	-4
-15	-21	-12	-6	1	1	15	-11
21	20	6	2	3	4	1	12
6	17	8	-1	-2	2	-7	8
-25	0	-4	-1	-3	-3	-4	4
3	17	2	-1	-2	3	-2	12
15	12	7	1	1	-3	-2	1
-15	-5	-3	-2	-2	2	-7	0
-3	2	-4	-2	-3	-6	-7	-7
1	-12	-4	-3	-2	0	1	10
-21	3	-1	-4	-2	1	-2	-1
12	4	-2	-1	-2	-1	-3	8
6	2	3	-1	-1	2	-3	10
0	5	2	-2	-2	1	-2	-4
13	6	2	-1	-1	1	-1	8
0	4	-1	-2	-3	-1	-3	3
7	-3	1	0	-1	0	-9	3
-10	-12	-5	0	-1	-5	-10	-5
0	6	1	1	-2	-4	-9	2
-8	2	3	1	-2	0	-6	3
1	5	0	-4	-1	3	-8	1
13	10	7	4	6	9	4	9
-7	-3	0	-1	-2	1	5	-11
-2	-1	2	-1	-1	-5	-19	-9
7	5	2	0	-1	-4	-15	-15
17	7	2	8	1	7	0	36
-46	-42	-52	-21	5	-12	-11	-121
-16	-3	11	21	31	66	52	-50
-25	-14	0	7	-13	-33	-6	72
-4	-7	-9	-14	-14	-15	48	23
14	3	-2	5	0	-9	-45	-39
-27	-13	-12	-2	6	2	11	12
6	19	18	-1	-2	-2	-36	-5
4	-13	-3	1	-5	-11	-4	-2
-4	-9	-4	-1	-5	-10	-13	5
17	6	1	0	-1	-5	-17	-14
-3	-3	-4	-3	-7	-9	-13	-3
-11	9	-4	-1	-2	3	1	-6
-4	-5	0	-1	-2	1	-4	9
5	10	2	0	-1	-1	-4	0
8	1	0	0	2	5	30	5
4	3	3	0	1	3	8	9
-5	-8	-3	-2	-1	-4	-3	-1
0	-1	1	0	3	12	26	17
-8	-8	-4	-2	-2	-4	-13	-14
2	-5	-3	-2	-1	0	-4	-3
8	2	-2	0	0	-2	0	44
3	5	6	3	2	3	-11	-16
9	9	11	17	11	-7	19	14
-4	-6	-6	-22	-9	18	-47	-5
23	32	2	7	2	17	29	58
46	-7	11	0	-8	-36	-54	-58
-83	-34	-12	-6	-4	-25	-66	-93
-7	-1	0	-3	6	5	1	-1
22	15	6	11	13	20	42	48
24	20	1	3	0	-1	-3	6
-14	-19	-13	-7	-4	-13	-21	-13
5	-18	2	-3	-4	-9	-15	8
-15	-13	-7	-3	-3	-7	-26	-7
28	8	3	3	0	-7	-4	-30
-4	-5	-7	-2	-1	1	4	-4
8	17	8	2	2	1	4	8
-1	-1	1	-2	1	2	3	8
-3	3	-1	1	0	2	9	13
-6	-11	-7	-2	-2	-9	-14	-27
4	1	-1	-2	-1	0	-3	6
-9	-5	-5	-1	-2	-7	-19	-5
1	7	1	-2	-2	-2	2	-1
3	2	3	-1	-3	-8	-10	7
4	12	1	-2	0	2	-2	-1
-3	-6	-6	-2	-3	-2	2	6
-4	-6	2	2	0	5	0	4
3	4	2	0	2	3	-1	4
6	0	0	2	1	-1	1	19
6	6	-1	0	0	-2	9	13
-10	-6	0	-2	-3	-3	-22	-36
-12	-14	-6	-2	-2	-4	3	-13
15	16	5	3	0	-1	-10	17
15	8	1	6	8	10	37	104
-2	-6	1	-2	-4	2	-1	-47
-35	-18	-3	-5	0	10	-26	-104
13	9	1	6	-7	-51	-21	59
-36	-40	-16	8	3	6	56	32
30	25	18	3	0	31	98	102
14	-2	-11	5	18	17	-41	-40
7	5	0	-2	1	0	-14	0
-18	-4	0	-6	-9	-19	-74	-47
6	2	11	3	4	5	19	13
-32	-17	-11	-5	-3	-1	1	-3
-10	-2	11	-2	-9	-9	-38	-16
38	33	11	2	1	1	4	8
-1	-13	-1	-1	0	-2	0	7
22	37	16	7	5	9	11	-3
-24	-7	2	1	-1	0	-2	-11
-5	3	1	-3	-2	2	-1	-2
15	6	-4	0	-2	-2	-20	0
8	14	13	5	1	-4	-2	4
9	2	-2	-2	-2	1	2	7
3	9	5	2	5	2	22	-2
-5	-4	3	1	0	5	10	6
7	7	-5	-1	2	0	25	1
-11	-6	-5	-2	-3	-1	-4	0
-5	4	2	1	-2	0	-7	-2
20	25	6	0	3	0	8	6
8	19	6	1	-1	-3	-10	-22
-24	-19	0	-1	0	-1	-3	3
24	-1	0	-2	-2	-1	-16	-5
-17	-11	-10	-2	-2	0	0	1
-18	-5	-6	-4	-4	0	-9	4
-4	-9	0	1	-1	0	-1	-15
31	8	3	2	1	-5	-1	-5
1	-2	-1	1	4	9	6	-12
-3	-2	-1	1	0	-1	-10	-13
1	2	-3	-4	-4	-9	-23	-32
11	9	5	2	0	-1	-6	13
-1	0	-4	0	0	1	1	-2
-3	-1	1	-3	-2	-4	-17	4
-2	-4	-6	-2	-4	-5	-4	-5
-7	-4	1	2	-1	-2	-30	-13
-6	1	5	3	-3	-11	22	-4
-4	-7	-8	-10	1	28	46	57
-10	17	-4	-4	1	5	2	8
-12	22	13	14	12	14	-5	0
17	-35	-4	-2	3	2	-34	-21
24	4	1	0	2	10	-10	16
-42	-26	-7	-11	-9	-1	-39	-28
-18	-19	1	-3	-5	-2	-19	5
-12	-9	10	-7	-8	-7	-5	3
3	16	-11	-5	2	-4	4	2
3	-18	-7	-4	-2	3	19	18
-8	-13	-4	0	-1	-3	-8	2
14	15	5	2	1	2	3	9
1	-4	0	0	3	4	17	2
4	8	0	-1	1	7	20	9
2	-6	-1	-3	-3	4	1	24
0	6	0	2	3	-9	-26	11
24	14	13	5	1	-6	13	1
-15	-3	-5	0	-20	-52	-44	-107
0	-29	-1	-19	-32	-12	60	-9
21	-1	5	-2	-12	-8	25	37
1	20	5	3	0	-4	-61	16
-31	-25	-6	4	19	-1	54	-29
80	77	27	13	12	15	34	44
3	-3	-2	-4	-9	-8	-82	-6
-17	-13	-7	-1	-2	1	9	15
6	-1	-4	0	-3	-9	-34	-5
-9	-16	-9	-1	-3	-5	-8	9
-1	-9	2	0	3	3	22	24
15	18	15	1	1	-1	-6	16
2	4	3	3	3	10	5	23
7	10	13	4	-15	-11	46	90
-15	-27	-21	-25	-27	-36	-24	-25
-53	-42	-5	-16	-9	-9	-83	-113
37	21	2	13	9	-12	38	62
-61	-48	-14	-5	-5	-11	12	-16
-23	-25	-14	-5	6	0	-24	-9
28	22	11	10	6	7	12	10
-18	-4	-6	0	-2	-7	-35	-28
1	5	7	-1	-4	8	-11	10
18	19	12	3	-5	1	-26	2
-31	-10	8	5	-1	11	-26	-37
-9	0	-8	4	-4	2	29	-100
-24	4	4	44	1	-82	38	-15
-19	-19	-30	-39	-58	-62	-54	30
90	31	-1	-5	-10	-2	-42	99
-80	-25	-10	-5	-13	-8	-73	-46
-24	-20	-16	-7	-5	-15	-28	-73
16	82	29	7	9	0	32	22
54	36	15	5	5	11	2	28
7	-4	-1	-4	-4	-5	-18	-49
-30	-9	-3	-6	-9	-2	-46	-22
8	6	2	5	-2	3	17	-15
-8	5	6	8	3	-2	-9	5
-1	-5	-5	-22	-27	-3	17	13
0	-17	-26	-18	-13	28	-38	74
-72	-85	-14	-21	-16	-61	-85	-84
18	23	1	11	16	18	-3	-119
1	3	2	4	15	22	30	75
22	47	-6	9	12	0	29	60
-63	-41	-21	-7	0	-2	-6	11
22	10	7	7	6	6	13	28
15	-10	-5	-2	-2	-15	25	-6
6	8	6	5	6	10	33	34
-11	-10	5	3	2	2	13	-20
18	13	10	2	0	2	1	4
-10	-1	-2	1	1	-1	-7	-5
2	-6	0	-1	-1	-2	-9	2
-7	-8	-3	-1	2	0	2	-7
6	-5	-2	0	-1	2	-7	13
2	5	4	0	0	-1	5	16
-3	-3	-2	-2	-4	1	9	27
0	2	0	-1	0	3	14	13
0	0	2	-2	-3	-7	-33	5
-2	-9	-8	-5	-5	1	-2	23
-3	-3	4	-2	-5	17	-8	-19
-18	3	12	13	21	41	-23	-37
44	19	21	9	0	1	-37	-25
-7	33	9	-13	-12	6	-26	28
-58	-23	-35	-8	-22	-35	-11	-5
-24	-62	-35	-13	20	5	-50	-1
-16	-9	0	5	5	-1	-60	6
30	41	8	2	-8	-20	-37	12
-22	-7	-5	-7	-13	-17	-37	-10
32	8	-3	-1	4	4	6	6
2	0	0	-3	-6	-1	-18	-11
-6	-5	-5	-2	-1	-2	7	1
-2	2	-1	-2	1	-4	-16	-15
2	5	6	3	4	4	26	9
-13	-8	2	-12	-8	-2	-24	4
-4	-8	-9	-16	-10	22	23	28
-44	-28	-23	-26	4	14	-20	-67
70	39	34	28	7	10	51	66
18	22	13	18	-2	-6	19	-4
-12	-19	2	4	-9	-17	-24	-6
-3	-3	-2	1	12	23	23	35
-3	10	0	0	-6	-2	-48	20
1	-33	-6	-5	-8	-13	-18	24
25	35	15	3	-1	-6	-19	-8
-6	3	-5	3	3	4	0	-20
-2	0	-3	0	-2	1	0	-4
2	6	1	-2	-2	-9	-8	9
3	-3	-8	-10	-10	-1	-30	23
11	10	7	-6	16	76	-17	47
0	-8	-12	-11	-20	-44	-18	-82
39	52	7	-4	45	52	-8	78
59	26	16	9	2	20	31	92
-14	14	-4	-9	-17	-16	-36	6
-32	-41	12	2	21	6	17	-15
-18	-23	-22	5	5	4	-5	16
-11	-8	-2	-4	-10	-8	-39	-24
-11	-17	-4	-3	-9	-8	-28	-7
-9	-8	-5	-3	-9	-6	-31	-10
0	1	2	-1	0	-2	-12	-6
2	1	2	0	0	-5	-3	-16
-3	13	1	-2	-5	-1	-18	-14
-2	-6	-2	-2	-1	-1	11	12
-8	10	8	0	1	2	-4	3
-12	-4	-5	-2	1	3	11	1
8	-4	-5	-2	1	-5	-1	0
12	6	1	1	3	-1	23	3
-6	-2	-4	-2	-4	-4	-16	-5
-17	-7	-2	-1	-1	-1	-16	2
2	0	0	0	-2	-5	-20	-11
-8	1	-2	-1	-5	-2	-20	5
1	-4	-4	0	8	5	64	-1
-5	-7	-5	1	1	2	20	1
10	-2	-2	1	5	3	28	-7
18	-6	2	0	3	3	31	39
1	-13	-3	0	-3	-3	-15	4
11	21	4	2	0	-1	-2	0
-4	-4	-3	-3	-2	-1	-16	13
-4	-3	-1	-2	-2	0	2	9
-11	-3	-5	-1	-3	-1	-5	4
5	-4	-3	-2	-4	-2	0	-4
-12	-2	4	-1	-2	-1	-16	-41
0	-8	-3	-1	-1	-3	-9	0
1	12	-4	-5	-4	-1	-5	-8
2	-5	1	-6	-3	4	16	1
-30	-38	-23	-1	10	-6	-2	-76
22	27	14	-15	-15	1	-47	-24
-20	-12	2	-1	-4	-12	-14	1
87	35	41	14	12	7	10	76
48	9	3	1	-4	-1	42	22
37	40	20	12	14	13	7	50
10	12	-2	1	-2	-10	-18	-23
-16	-10	4	-2	-4	0	-2	1
12	4	5	-1	-1	1	8	14
-6	-3	0	0	-2	-4	-5	-10
4	11	3	-1	-1	1	-8	4
1	-7	-1	-3	0	3	9	0
-13	-21	-7	0	-4	-6	-11	7
-15	-7	-4	-1	-1	6	34	-4
2	-2	-4	-1	1	1	1	1
-11	1	0	-1	-1	-3	5	-44
-3	-1	-9	0	2	-10	3	52
4	-7	-8	-4	4	2	5	-2
23	13	4	-1	-1	20	26	49
24	17	13	10	10	26	43	10
2	-42	1	0	15	56	69	71
-66	-47	-4	3	-15	-32	-67	-55
49	24	22	5	8	24	47	23
-4	8	7	10	9	19	-49	-57
3	-7	-4	6	8	-9	-59	-26
51	32	7	5	8	3	-3	15
-6	-4	-14	-5	-3	-14	-20	-39
-1	-21	-5	-2	-5	-16	-14	-22
-12	12	5	0	1	3	-1	-11
3	-1	-1	4	1	-1	7	-15
-11	7	-1	1	1	0	-3	-4
-5	1	-5	-4	-1	-1	8	4
-3	0	2	0	-1	-2	-7	3
12	12	5	2	2	-2	4	0
15	-16	-1	-1	2	0	15	1
-11	-16	-10	-1	-1	0	-1	-5
-9	0	2	1	-1	1	-4	-1
11	7	1	0	1	-1	0	9
-8	-4	0	0	-1	2	0	6
-2	-1	2	1	-1	-1	1	-1
12	2	1	1	-5	6	38	19
25	12	14	9	-1	14	38	92
1	3	-10	3	20	44	106	23
-76	-99	-60	-27	-9	-19	-70	-65
-39	-10	0	5	1	9	-47	-10
-55	-4	-16	-9	-9	-14	17	-32
15	1	2	7	13	5	2	14
20	-1	-6	0	1	1	16	15
7	-9	0	1	-1	-3	-28	-13
-6	-9	-3	-4	-1	-5	1	-9
10	0	1	1	0	2	3	-10
2	0	1	0	2	0	4	-5
13	6	2	0	0	-3	2	-13
-13	-11	-9	-2	-3	-12	-12	-16
7	-1	-3	-2	-1	5	12	9
-8	-15	-5	-1	-1	-1	13	-15
9	-4	-3	-1	0	3	5	9
-3	6	6	-4	-5	-3	-3	-3
-9	-16	-20	-14	-5	4	13	-17
-29	-1	4	-17	-25	9	-19	-24
7	21	11	36	48	15	13	-53
22	17	1	-2	5	-19	-17	56
-52	-54	-15	-2	5	-8	6	9
-18	-32	-22	-2	7	5	-35	-46
-26	2	3	-4	-8	-6	-29	-3
-42	-29	-20	-9	-6	-3	-49	-39
-4	12	5	0	0	-3	-8	-13
-9	-6	-3	-4	-5	-6	-15	3
-10	-6	-7	-3	4	0	29	-19
8	14	12	4	1	-2	-20	10
-19	-7	-7	-2	-4	0	-13	-1
55	40	15	1	-3	-7	-21	17
-14	-13	-2	-1	-3	-4	-16	-10
4	1	2	3	2	1	3	3
1	5	3	-1	3	4	2	10
5	4	5	1	1	1	-1	6
-9	-8	-3	-2	-4	-5	-10	1
-22	-31	-8	-5	-4	4	-5	3
5	-2	-3	-4	-1	-3	-14	-8
12	9	1	1	-1	-7	-10	-5
4	1	-4	-1	-1	1	0	-14
-13	-18	-7	-2	0	1	8	10
9	-9	-6	-1	0	3	6	47
24	18	7	4	3	1	5	37
6	13	8	3	-2	-13	-41	-99
-17	-7	-5	1	-4	-7	-14	-11
-34	-3	8	0	-25	-53	-66	-91
25	10	-11	-13	0	-1	16	115
1	-3	11	-3	-25	-25	-59	-40
-28	10	-7	-16	-21	-17	-26	-120
-43	-93	-32	-12	7	10	75	-32
-85	-42	-30	-4	-2	5	-34	-67
44	56	23	9	6	14	7	68
30	48	13	0	-3	1	27	10
-1	35	17	4	1	-1	1	-10
-4	-13	-3	2	2	0	10	22
9	23	8	-4	-6	3	58	35
12	26	19	10	5	-36	-104	-50
-6	21	25	-4	-14	64	104	1
10	-38	-7	13	2	-11	-29	-26
95	56	26	26	23	-23	-38	-21
-86	-49	-29	-5	10	25	32	10
27	31	18	10	25	35	16	23
8	24	7	2	1	14	2	18
-46	-25	-13	-2	4	-10	48	-17
-5	2	-1	0	-1	-8	0	11
15	13	4	2	-6	-9	-61	-17
-12	0	0	1	-5	-1	-3	2
-2	-1	3	0	1	0	11	-9
15	14	7	1	-4	-2	-25	-13
-8	-3	-1	-2	-5	1	-16	2
-8	-10	-2	-1	-2	-3	-8	-3
3	-4	-1	1	2	1	12	10
13	2	1	-1	2	1	12	4
-12	-2	0	-1	0	1	8	-6
-17	-4	-3	-1	0	-2	13	-5
-11	-8	-3	-2	-2	-5	-18	-5
-9	-7	-2	-2	1	-2	9	-4
15	15	1	-4	-3	-2	-13	5
-20	2	4	-2	-2	0	-23	-1
-28	-20	0	0	-2	-1	-35	-26
29	16	3	2	-2	1	-14	-16
20	7	0	-1	-2	-5	-15	-19
-9	-14	-15	-10	-3	5	-25	-44
3	-14	2	-2	0	-5	6	11
-10	12	20	6	16	5	28	10
36	18	11	-4	-19	-2	9	38
21	27	-6	-10	-6	-1	-2	-37
44	-7	8	3	6	10	-12	39
-5	-17	-10	-4	-1	0	-4	-1
-21	15	1	-6	-8	-10	-35	-36
5	-2	-2	-4	-6	-2	-21	32
-11	-16	-7	-3	-6	-6	-20	-13
-17	-9	-9	-4	-3	-17	-31	-53
-10	-4	1	0	-9	-4	-30	-26
31	11	3	23	24	22	76	84
11	20	32	64	52	18	40	42
12	-51	4	-31	-43	-19	-26	-33
24	-3	4	-8	-1	3	-23	36
-82	-51	-23	-15	-10	4	-40	-51
-16	3	-6	-6	-1	-2	-37	-20
-5	1	-1	-4	-7	-1	-47	-18
-11	-12	-8	0	4	-8	-32	24
-15	-19	-7	-6	-7	-10	-27	-20
3	6	2	3	1	7	17	-3
-8	6	1	-2	-5	-12	-30	-30
-14	6	4	2	2	8	-2	9
23	17	7	2	3	8	16	5
-14	-9	-5	-2	3	2	25	-6
-6	-12	-9	-4	-4	-5	-3	-2
11	7	2	0	-1	0	7	13
-5	-12	-4	-4	-3	-3	-5	1
-6	-1	-3	0	1	0	0	-3
-2	2	0	-1	4	3	30	1
-7	0	-2	-2	-1	1	-1	-4
-1	1	5	0	-4	-5	-41	1
-9	2	-7	-3	-4	-4	-19	-3
-3	6	5	2	6	4	46	3
17	-5	-2	1	0	-1	1	-14
-17	2	-3	-3	-3	-1	-27	1
5	11	5	2	0	0	13	-20
31	9	4	2	0	0	-17	18
3	-17	-9	-1	-4	-9	-17	-11
7	4	-2	3	-1	-3	-8	13
-2	0	4	4	1	12	15	89
-5	7	15	20	30	6	-28	-79
4	8	1	0	-13	-25	-44	6
-25	6	-9	-6	0	4	48	-69
-48	-8	-4	6	-8	-22	-28	-64
61	13	-6	-7	-10	2	-24	38
-39	-51	-2	0	18	12	-2	-16
9	13	0	-3	-4	-6	-13	21
7	3	10	3	-3	-3	-3	-9
4	7	2	-1	-5	0	-16	1
-15	-14	-5	-6	-5	-2	-8	-5
9	-2	4	1	-2	-2	-15	-2
14	7	3	-1	1	0	-6	13
-1	-2	-1	0	-3	-3	-12	8
25	-3	-3	0	1	0	21	11
-29	-13	-1	-3	-1	-1	-14	0
-9	5	-3	0	0	2	21	26
-21	-2	1	-2	-5	-5	-23	-18
-10	-4	-7	0	4	5	15	24
11	-5	-5	1	2	0	47	96
12	13	5	2	5	11	40	28
-12	-16	-13	2	4	-1	-8	11
-9	12	22	20	23	43	-100	-121
107	20	0	16	20	-5	50	50
-1	-8	14	14	-9	-4	-19	55
-47	-1	1	2	3	10	-13	-50
-25	-36	-11	-13	-15	-15	-46	-8
-27	-13	-8	-7	-5	-1	-5	-8
1	-11	0	0	-5	-7	-7	5
-12	-2	3	-1	0	-1	-4	23
-22	-15	0	-1	-1	1	5	-13
3	-2	0	-2	1	4	9	-11
28	28	13	3	1	4	1	16
-14	-7	-7	0	-1	-2	-11	-13
-12	-32	-9	-1	-2	-3	4	-11
9	23	6	-1	1	0	-6	5
-11	-9	0	-1	-2	-1	-1	0
10	18	9	0	1	5	-3	3
23	4	4	1	0	-2	9	40
-3	-10	-7	0	2	3	6	-53
-6	8	-2	-2	-1	0	20	47
1	1	1	-3	-3	3	-20	-72
-7	-11	0	-3	2	-4	1	-22
13	-5	-9	1	-1	-19	-2	86
-21	-6	1	-11	-15	-7	-3	-68
-11	-8	-24	-4	-6	0	7	-52
-31	23	8	-2	-6	-3	-19	11
-26	-43	-1	-6	7	5	2	-17
-14	-12	-16	-6	-4	-10	-33	-10
-15	7	-5	-5	-5	1	-26	13
-12	-21	-8	-3	-3	-4	-3	-3
20	0	6	2	-2	-5	-6	24
-23	-18	-5	-4	-6	-7	2	-19
10	-4	-3	-1	-3	-2	-16	-1
1	-1	-2	-1	1	2	19	-1
-22	6	1	-1	-3	5	-7	-9
7	-1	-1	-1	3	1	16	3
55	9	0	1	0	-6	2	-8
8	4	10	1	0	-1	-3	8
-11	-25	-11	-7	-3	-1	-9	-20
-11	-10	-5	-2	-5	-3	-18	-7
-37	-25	-18	-4	-3	2	-17	65
12	3	8	1	-5	-20	-51	-50
11	22	11	3	3	-5	6	-18
-14	-1	-3	1	-2	-2	-32	-6
2	19	4	-1	-4	-8	-1	-14
3	8	6	15	17	49	-8	14
-8	-28	-10	-28	-39	-13	-43	-97
-75	-46	-21	-3	-9	-15	-33	-75
-47	37	9	-4	3	17	1	30
-12	-7	-14	-4	14	25	4	1
-25	-3	3	3	3	15	6	32
36	17	5	2	-6	-3	-6	20
-4	1	4	-1	-5	2	-14	-7
0	3	-1	-2	-2	-2	-20	1
9	5	5	1	-3	3	-7	23
-9	2	0	-1	-2	0	-6	-18
-9	5	5	0	-8	-2	3	26
-2	-1	4	2	0	0	-6	-1
-2	-9	-3	1	1	-1	-6	-3
8	3	-6	-2	-6	-7	-21	0
0	-2	-2	-5	-4	-1	4	50
-3	1	1	0	-2	-4	-10	-28
-13	-5	1	-2	-6	-9	-36	-83
-9	-25	-17	-10	-4	-23	-41	-56
6	19	-2	-4	11	56	49	31
-4	-42	-13	0	-27	-15	-57	25
75	83	56	17	-1	23	29	57
-12	-33	-22	-4	3	-14	2	-15
-21	-29	-5	8	22	30	15	16
7	10	0	-2	0	-5	-25	-9
-13	5	-2	1	9	6	87	8
15	-5	-2	2	3	-6	23	6
-1	16	5	2	3	7	39	10
2	-14	-8	-5	-4	1	36	-36
22	13	30	13	24	4	56	49
33	29	26	10	-28	-83	-31	121
9	-17	-5	6	68	59	-11	-11
-39	-22	-45	3	-4	-56	42	4
77	-26	6	7	7	26	40	127
77	-26	6	7	7	26	40	127
9	-9	1	-14	-24	-10	-20	14
28	15	1	-2	3	19	14	32
-10	-12	1	2	-4	5	-9	15
-8	10	4	-3	3	2	10	24
3	8	8	2	3	3	3	-8
-6	22	8	1	2	8	-14	3
-15	-13	-6	-4	-3	-3	-10	-8
8	-6	-2	0	0	1	6	7
19	9	1	1	-1	-1	-2	7
2	4	5	1	-1	-2	-6	-3
25	13	4	-1	-3	-3	-17	1
-5	-10	-3	-4	-4	-2	-6	-1
-8	-4	-3	1	8	6	76	0
21	3	2	2	-2	-1	-21	4
-8	-2	-5	-4	-3	1	12	4
-13	-2	-2	-2	-5	0	-27	6
-1	0	0	1	-2	-4	-24	2
8	9	2	0	-2	-1	-23	5
-39	-5	1	-3	-5	-4	-36	-2
13	7	7	1	0	-3	-5	-8
-10	-14	-5	-1	3	0	20	-12
-30	-16	-5	-2	0	-3	2	-23
-6	-11	-1	-1	-4	-6	-23	13
-3	-6	-2	-2	0	-1	-5	0
-30	-23	-9	-9	-8	-3	-24	-6
19	17	11	4	2	2	8	7
-22	-3	-3	-2	-5	-6	-24	-11
26	23	16	5	6	1	14	29
-1	5	-1	-2	0	2	-9	0
0	-2	1	1	0	1	4	12
-11	-2	-5	-4	-3	5	-18	-28
4	-1	3	1	-3	-6	-23	13
16	7	1	2	0	-1	-6	29
16	6	-2	-2	-2	1	-14	-2
-3	0	-6	-2	-2	-2	-5	-37
5	-10	-3	0	-1	-4	3	-5
6	-3	-6	-1	1	2	2	18
1	3	2	0	-4	3	-24	21
-26	-2	9	-6	-16	-15	-68	-65
-13	-36	-24	-27	-20	24	41	-29
-53	0	2	16	0	12	-52	-35
-50	-60	-9	-1	-2	0	-60	38
18	12	-23	-3	9	28	-21	27
-4	9	4	-4	8	0	-16	-49
5	-6	-7	-1	7	-4	29	24
8	15	10	4	-1	-1	-46	20
-4	-5	-3	2	7	4	17	-3
1	6	-5	-19	-30	-64	-6	46
11	-13	-12	0	-16	19	31	79
103	15	13	18	16	2	103	90
19	28	31	17	19	19	-46	53
-28	-36	-21	-10	-2	5	45	-34
25	30	21	10	1	16	-3	26
13	18	15	5	-5	3	13	2
11	4	-4	1	-4	-12	-18	-15
15	9	6	0	3	1	20	12
7	9	4	5	6	6	-10	-5
-8	3	-1	-1	5	8	15	12
5	5	5	-1	-3	-2	-21	3
14	11	2	1	-1	3	2	12
-2	2	6	-1	-2	-2	-14	3
-1	-1	-4	-2	2	1	8	-4
-16	2	-2	-1	-1	2	-2	1
3	-9	-3	-1	1	-2	16	2
15	9	5	0	0	0	-4	3
17	0	2	1	-2	-2	-1	13
3	5	2	0	-1	1	-12	-1
-16	-26	-6	-1	0	-3	-15	-3
-2	-2	-2	1	1	-2	-4	0
-4	-10	-15	-11	-12	-2	-21	36
2	13	2	-10	-4	-1	-3	-5
23	18	14	4	6	-7	-31	-69
83	55	30	6	8	10	5	81
6	50	5	4	-12	-3	12	23
47	49	30	13	-2	-17	-32	-18
9	13	9	16	28	11	29	31
-14	-27	-12	-7	-7	-2	-38	-1
3	0	6	2	-8	-13	-49	-10
-6	-12	-4	-3	-4	-6	-26	-3
-4	-11	-6	-3	-5	-4	-19	-7
0	-2	3	-2	-3	-1	-25	-1
-13	-3	0	-3	-4	1	-9	-6
-2	2	0	-1	-4	0	-1	2
8	0	0	2	2	-1	-1	-1
-1	5	1	-3	-2	2	16	-1
0	-9	-2	2	0	5	0	7
0	5	4	1	1	0	6	-20
4	23	5	-1	0	1	37	38
16	10	-1	0	-3	-5	5	2
-12	-13	-9	-3	0	2	-10	-4
12	17	8	1	0	-13	-31	-9
0	6	3	1	-2	-4	2	13
3	9	6	10	3	43	22	42
-11	3	26	34	17	-26	-64	-84
29	-7	-6	-6	-12	-48	-36	-24
-82	-15	-36	-15	-16	-8	28	20
2	-13	-12	-3	8	14	-7	-34
-1	20	1	0	-3	6	-32	2
11	12	-1	0	-1	-3	-7	18
19	20	2	-1	-5	8	18	28
44	14	10	4	1	-2	-13	9
9	12	7	1	2	8	-1	-17
-2	12	5	2	1	1	-10	-7
17	-13	-7	0	1	-3	-10	2
-12	9	6	3	1	1	-8	-4
13	9	1	-1	-4	-3	-11	3
16	11	-1	-6	-16	-17	-3	28
-10	-15	-11	-5	9	17	20	-18
-21	-13	-21	0	-1	-54	-16	17
1	12	18	-2	-21	-10	-27	-36
-73	-36	-29	-14	-22	-7	-37	0
21	35	18	12	2	10	-44	-24
48	-23	-16	-12	0	-16	-13	-31
2	41	41	18	14	14	-1	17
-7	-4	-15	-7	-7	2	-13	-6
-6	-20	-8	-2	-1	0	-1	9
-1	-3	0	-2	-7	-6	-29	-3
-2	-11	-2	3	0	3	-16	-5
5	0	0	-2	-4	-6	-10	-11
7	-5	-3	-2	-2	-1	2	1
-8	6	-1	-2	0	2	-5	-3
23	-7	-3	3	4	2	30	5
9	-1	1	-1	0	2	-8	11
-19	5	6	6	7	8	3	-10
29	1	-4	-4	-6	-3	-7	11
-15	-4	-2	2	2	0	-6	-6
-6	-10	1	-2	-2	-5	-10	-1
-13	-5	0	1	-2	5	-5	-2
-1	-4	-4	-6	-11	-12	-84	-3
3	4	0	1	7	5	16	-16
3	2	-3	-2	-6	-4	-30	-41
10	-1	-2	-1	-2	1	-10	13
4	-1	-2	-2	-3	1	-27	-32
-10	-5	2	-3	-3	2	-12	9
-18	-8	-1	1	-1	-3	-23	-1
1	-3	-2	-1	-1	-4	-8	4
14	17	4	2	0	-1	-7	20
1	1	1	-1	0	2	-4	16
-9	-6	-2	-2	1	-1	8	-1
-20	-10	-3	0	7	-12	-26	-24
-20	-7	-4	1	1	-3	-13	-14
-4	-33	-14	-6	-4	-3	38	-23
-6	-7	-3	1	-2	-5	-10	7
-3	2	-3	-2	-2	-1	-22	-20
-6	-5	1	2	4	8	-2	30
10	5	0	2	-1	-2	-44	-2
-3	1	2	-1	-8	-16	-34	-20
-27	-17	-15	-12	-9	-20	-28	-91
-26	-17	16	2	-14	5	-41	-114
12	5	11	0	17	29	-50	-69
-16	-10	-24	-19	-9	-2	-30	2
11	-17	0	1	-1	-2	-22	13
-8	1	0	5	8	9	-25	21
-35	-19	-14	-5	-4	-7	-13	-16
2	10	7	2	-6	-11	-28	-10
10	6	1	2	2	5	37	33
50	44	28	6	0	-1	-21	13
-4	3	-1	-1	-1	-1	-9	-2
20	6	11	0	-1	1	-14	21
-22	-5	-5	-1	6	6	71	-3
-25	2	-3	-1	2	-2	22	-4
6	5	0	1	4	6	26	3
-27	-15	-8	-3	0	4	35	-2
-26	-19	-8	-5	-2	-3	-2	-9
17	4	2	0	-1	4	21	15
-9	-12	-7	-2	-1	-4	4	-40
8	-1	-7	1	0	-7	52	52
25	20	3	-1	2	9	30	13
-3	7	0	1	0	-5	22	-13
-1	-6	2	1	3	5	-19	0
-6	2	-1	-5	-2	-2	30	62
-14	-10	-24	-34	-27	5	-82	-102
-49	-14	-6	1	11	9	-76	-77
49	8	17	6	-15	-14	-31	33
-7	1	1	-10	1	0	81	-21
14	25	16	5	17	15	33	31
6	-10	-12	-1	-3	-10	-15	-20
-10	-8	-2	0	-4	-3	-12	2
-4	-13	-9	-1	-2	4	-8	6
3	-4	-2	-2	-2	-4	10	-10
21	25	7	5	0	0	-6	7
28	16	0	-1	-1	2	7	20
-4	-2	-5	-1	-2	0	-3	-1
-26	-9	-3	-2	-2	-3	-15	-21
-1	-12	-2	-5	-8	-18	-31	-23
-7	-3	8	-2	-4	5	-22	-58
-21	-12	-3	-9	-31	51	-5	-25
-32	-27	9	14	15	29	-37	6
-12	-15	-10	-1	15	24	-17	-65
-47	-36	-9	-1	13	-16	-14	-63
34	-11	-18	5	-5	-8	-22	26
-4	-15	-5	-5	6	1	-51	7
24	18	13	1	-2	1	-9	26
-14	-29	-18	-9	-9	-14	-38	-13
35	31	17	6	1	1	21	16
-24	-36	-7	-7	-5	0	-12	-13
-17	-11	-7	-8	-3	-2	9	-20
16	14	2	1	0	0	-4	13
2	-5	6	-1	-5	5	33	59
-5	-4	-1	0	-8	-8	0	22
-13	19	11	-2	-7	-8	-58	-24
0	-1	1	3	5	13	9	14
3	7	20	8	4	-2	-14	-48
10	23	22	4	-16	3	-39	-52
-2	-12	-24	-15	11	88	67	-6
-110	-64	-43	-10	-1	-21	48	-37
-47	5	-6	1	5	-17	-31	-69
-23	19	20	8	21	34	17	-31
29	-10	-1	-4	-3	-9	-9	31
-13	4	5	-4	-8	-8	-58	-4
51	19	4	5	5	-3	18	60
-4	6	3	-2	-2	1	-42	-40
-36	-6	5	-4	0	4	-15	-12
19	2	9	5	1	3	3	-8
4	1	-1	-2	-4	-5	-14	-9
-9	-4	2	-2	-4	-7	-15	9
7	7	-4	-6	-4	1	-13	-3
-43	-36	-45	-11	-7	-15	-4	14
42	38	42	47	18	15	6	2
-17	-64	-16	-21	-24	-26	-61	-6
-32	-36	-8	-1	-6	-29	-64	-5
-83	-28	-3	1	12	8	16	-48
-15	4	3	3	1	-6	-63	29
44	55	18	5	2	5	-26	2
-13	2	0	0	3	-3	-17	-23
9	11	12	8	5	3	23	-28
9	2	1	-3	-2	-7	-19	-23
-20	0	4	1	2	-1	3	0
14	-1	-1	3	2	0	28	11
9	-11	-5	-2	-2	4	3	4
40	38	15	4	1	-8	-18	12
-5	8	-1	1	-1	2	-6	-5
-1	20	21	8	-1	0	-10	-53
3	7	9	0	-16	-33	-55	-26
34	-16	-17	0	23	10	80	71
79	26	27	17	4	13	44	127
-52	13	4	-12	-15	-12	-39	-84
-26	-28	2	-12	4	21	-12	-27
36	0	7	4	-7	-8	-34	39
34	26	13	1	-4	3	-29	4
-15	-12	-12	-4	-4	3	22	66
-14	-15	-15	-5	-3	0	-31	-35
-44	-6	1	-5	-4	5	-28	-35
7	0	-6	-1	-2	3	-16	-10
3	7	-1	-1	-2	4	15	56
14	6	6	8	4	14	32	63
15	-6	-13	1	10	4	43	110
-18	-38	-48	-27	-4	18	-16	60
-10	-18	-19	-12	1	28	21	-39
26	4	34	34	-1	14	26	50
-90	-98	-45	-5	6	-10	-22	-24
-2	-35	-1	-7	-10	-19	-71	-27
-16	3	-12	-10	-15	-4	-30	-28
26	39	16	3	7	3	-8	9
-13	6	-1	0	1	2	-29	-15
-13	4	7	0	2	9	-8	2
2	15	1	0	1	3	28	-3
-1	-17	-5	1	0	-4	-1	3
8	-8	0	-6	-3	-4	-4	5
-7	-10	1	5	5	3	21	-4
-2	0	4	1	2	5	-1	-9
-1	-11	-8	-4	-4	-9	-15	-5
-33	-7	5	1	2	4	-2	4
-13	-2	0	7	1	-10	-21	-16
19	12	0	1	-7	-7	-22	-11
0	-8	-20	-17	-9	-10	36	-6
-12	9	8	11	-1	2	-1	-22
-10	-8	-6	-10	-20	-19	-20	0
3	1	0	-1	0	-9	-65	-17
8	20	7	3	6	8	6	12
-4	3	6	7	-12	2	0	-2
1	-1	5	-2	0	11	31	15
3	-3	0	-1	0	-3	10	-14
1	-6	-10	-5	-5	-14	-10	13
14	4	1	-4	-6	-2	-11	1
0	6	4	-2	-5	-3	6	31
55	17	13	5	5	-1	0	-5
-36	-32	-14	-7	-8	-7	-16	-18
-35	-17	-13	0	3	-3	-4	-14
19	40	24	29	13	-6	10	4
-44	-17	-9	-5	11	-8	-8	-57
26	49	37	7	-16	10	-49	-32
6	-54	-18	0	9	5	-6	9
-33	-42	-10	-2	-7	-13	0	12
-44	-18	-9	-7	-4	9	-60	-40
-44	-18	-9	-7	-4	9	-60	-40
53	47	5	-3	-6	-2	-14	19
-10	-2	-2	-7	-13	-6	3	11
-22	-14	-13	-2	2	2	-39	-6
-6	-13	-5	4	8	6	-1	-9
-11	10	3	-1	4	8	12	0
2	-1	-2	1	1	1	-7	3
4	4	2	-5	-10	5	4	-19
-4	-4	1	-7	-8	-5	1	-17
-13	-12	-3	-12	-22	-42	-9	-47
22	1	14	-1	81	87	-75	-75
70	19	15	10	1	-3	-8	-10
0	34	19	4	7	10	-19	81
-127	-80	-53	-18	-31	-32	-40	8
6	5	-3	7	12	7	-12	8
12	12	5	7	-14	-15	-102	6
-13	-15	-8	0	-3	-3	14	5
21	37	7	0	-9	-6	-31	5
-6	-21	-10	-4	1	2	9	-4
-8	-7	-3	-1	0	-2	-5	-5
7	15	8	2	2	-1	1	-2
-6	10	-4	-2	-2	-1	2	0
12	7	5	2	1	3	-4	-12
-8	24	11	2	-4	-1	0	13
12	14	6	-2	-3	-3	-7	-1
3	-4	2	7	1	3	9	25
53	47	26	38	35	-5	90	81
-17	7	6	-11	-20	-1	19	-48
-88	4	28	12	0	6	-70	-68
-24	-11	-2	1	-1	-20	-57	-38
13	-11	-17	-5	4	-5	-9	21
28	13	8	9	7	-3	-15	19
-10	-17	-9	0	5	1	32	-2
8	15	-1	-3	-1	4	-26	-4
7	3	-5	0	4	3	27	10
8	2	4	-1	-1	-3	-10	0
-4	-4	-2	-1	-4	-3	-27	-2
7	-5	-1	-2	-3	0	-9	8
-5	-1	-2	-2	-4	-2	-18	-4
1	0	-1	-1	-2	-1	-17	3
-2	-5	2	-2	1	0	0	4
14	4	4	2	0	-2	-13	13
4	3	1	0	2	0	13	15
-1	0	0	-2	-2	2	-27	2
-4	-3	-2	-2	1	1	13	1
-16	-14	-2	-5	-11	-8	-15	-31
51	38	3	14	22	21	86	102
77	45	27	33	5	-8	27	42
-26	-29	-37	-24	-20	-13	-40	-32
-25	-19	6	-9	-18	-25	-38	4
-13	4	-9	-3	-1	18	-11	-14
-10	-6	-5	-11	-1	-5	-33	-4
-13	6	2	-2	-7	-9	-9	-15
-17	-14	-7	-2	-6	-4	-3	22
13	2	-2	-1	-3	-3	-25	1
26	12	0	0	-2	-4	-3	0
-10	-12	-7	6	-5	-58	8	39
5	16	12	19	-6	-24	72	54
17	3	-2	-13	-7	27	-29	-24
-48	-47	-19	-8	-14	-12	13	24
101	73	56	10	15	31	0	59
5	-28	-11	-3	1	9	-3	4
-2	-9	-2	-6	-10	5	-13	-19
-2	12	0	-5	-13	-1	-25	5
-27	-13	-6	-2	2	7	63	-18
-18	-5	-3	-2	3	5	0	-17
-18	-5	-3	-2	3	5	0	-17
-5	-6	-5	-3	3	6	38	-8
-3	-9	-1	1	0	2	4	-5
3	-10	-2	0	0	0	19	12
6	-1	-2	-4	-2	0	-6	1
5	1	-1	0	-2	-1	-16	-3
1	12	1	-2	-2	-1	-5	0
4	11	1	-2	-1	-3	-11	4
2	-8	0	1	0	-3	-19	-20
15	8	-5	2	-1	-1	40	75
-10	13	19	2	-7	-19	-73	-6
1	-14	-28	-21	-38	-41	-23	111
39	-1	-6	1	-18	2	-57	-31
-13	-1	-8	-23	-47	-42	-51	-93
-14	-83	-30	-12	-26	-27	-20	-4
26	2	-4	1	17	-5	6	-13
10	3	-2	-1	-6	-9	-23	18
-22	-21	-13	-5	-6	-7	-33	-9
-9	-20	-7	-6	-9	-9	-2	-7
-8	-17	-6	-4	-3	-4	11	-2
22	22	10	2	-1	-2	-7	-8
5	-12	-8	-3	-2	-2	-17	-14
3	-1	-5	-2	6	1	0	0
3	9	0	0	4	6	3	3
-4	-13	-12	-6	-4	-1	0	-11
-10	-20	-5	-3	-10	-5	2	-6
-5	-7	1	1	-1	1	-23	2
-6	-13	-5	-6	-8	-9	-8	-2
-42	-20	-5	0	2	0	-8	-12
14	3	4	0	-2	1	-7	28
2	2	-6	-6	-8	-3	20	28
8	9	8	10	3	16	-20	-43
50	-4	-8	-28	-45	-37	-46	-10
-73	-42	-11	-9	-8	-6	-69	-90
-11	8	12	11	9	0	-51	-44
-22	-26	-12	-16	-10	-2	-9	-17
3	6	9	7	14	2	-16	2
25	15	1	-1	1	2	-20	19
-2	11	7	3	-1	2	-28	-2
-18	-5	-1	-4	-6	-6	-11	-23
10	6	5	-1	0	-1	-4	1
14	10	6	1	-1	-3	-25	-13
1	0	-2	-2	-2	-4	-25	-2
15	1	8	14	10	9	19	34
-6	-11	-17	-18	-10	-20	-4	-24
-6	-11	-17	-18	-10	-20	-4	-24
22	-16	-8	-5	-11	-14	102	69
-54	-27	-16	-19	-4	-5	-17	-26
17	22	9	0	-7	-2	-7	-12
-35	-78	-41	-21	-12	-3	-11	2
-9	4	2	4	4	-3	-42	-36
-2	12	-1	-2	-6	3	14	7
-19	11	4	0	-2	1	14	0
-1	0	6	5	15	16	10	1
2	6	6	2	-2	-4	-2	-3
21	25	9	3	2	1	12	6
-12	-5	-4	-2	-2	0	4	-7
16	9	3	-1	-3	-8	1	-1
-9	2	4	3	2	2	-3	-9
0	-16	-6	-1	-3	-1	12	35
6	2	-5	1	-1	-4	34	21
8	3	4	-5	-5	1	-18	4
-24	-8	2	4	10	3	-6	-56
-1	-2	-5	18	31	31	33	5
-4	11	43	10	29	40	-75	-78
-18	5	12	-14	-27	-2	5	13
-25	-46	-42	-12	-10	-6	63	19
19	-13	-19	-12	-8	-18	-39	-4
38	6	5	-1	-2	-12	-5	-12
-4	4	1	-2	-10	-2	-7	-3
2	6	9	0	2	0	5	-8
-7	-8	2	1	0	-1	13	-7
31	19	6	0	1	0	25	21
8	7	5	6	6	5	17	20
9	-3	-6	-1	0	-3	-10	3
-21	2	1	-4	-3	-5	-14	4
6	0	0	-1	-2	-2	-19	-1
-3	7	3	-3	-3	-1	-7	3
0	-15	-4	-3	-1	0	-1	1
-2	7	2	-2	-3	-2	-5	4
35	20	13	4	1	-4	1	18
29	5	-1	-2	-9	-11	-72	10
-42	-51	-21	-5	-6	-4	-26	-25
-24	-13	-15	-7	2	6	29	-15
5	10	3	4	7	9	13	8
-4	7	4	-19	-48	-77	-34	-9
48	32	6	28	23	48	77	101
-26	-23	-31	1	8	-11	-32	18
-28	-44	-24	-3	-6	-6	-37	-23
-63	-30	-17	-17	-8	-4	-22	-33
46	33	27	7	13	1	-17	54
-17	-12	-8	3	7	8	-1	17
9	9	4	5	2	8	10	15
-3	1	2	-1	-2	0	-22	-12
-6	0	1	0	0	2	-11	18
-1	-3	-1	-2	-1	-4	-3	-13
3	10	8	3	2	5	16	-7
13	-3	-1	-1	-5	-10	-30	1
-1	2	3	5	-1	-3	-12	5
11	3	-7	5	-15	-37	-21	29
2	-9	-21	-3	3	8	-15	-14
-68	-27	-1	0	-1	-17	-47	-59
73	31	32	14	10	2	-63	-109
-2	58	12	4	-5	-14	-20	-54
12	-49	-2	-1	9	9	3	40
53	62	16	-1	-11	-8	14	48
-11	20	1	-5	-9	-2	8	13
41	38	19	7	4	5	23	39
-21	-1	3	1	6	-1	5	7
3	5	8	4	2	1	13	76
19	-6	-12	-7	6	-7	64	100
-16	-21	-16	5	10	-4	-99	-128
-69	42	-3	-9	4	18	-44	-36
8	29	34	1	20	30	-33	1
11	-1	-5	-20	-31	-11	-54	30
22	-19	-6	0	20	2	24	-28
40	10	6	4	5	-1	1	13
4	-5	-3	-2	-6	5	-3	20
-21	-18	-9	-4	-7	-1	1	-10
17	4	0	-2	0	4	15	45
7	2	1	-1	1	1	8	1
-4	-6	-3	0	0	-3	-11	-10
1	4	3	1	-1	1	-12	11
-10	-4	0	0	-1	1	-9	3
3	5	4	-1	-1	0	0	3
-39	-31	-18	-4	-2	1	-19	-75
-3	-7	-4	-10	-12	-13	-17	0
-18	0	0	7	14	16	24	33
-15	-11	-13	-3	-2	4	-17	12
8	19	0	-12	-11	-6	8	29
-40	-23	-4	-4	-9	-11	-23	-10
-15	-11	-7	-3	-2	1	-26	-7
21	11	6	-1	-4	-2	-5	29
0	5	-1	-2	-2	0	-8	15
4	3	3	1	1	0	-3	39
9	5	0	-1	-2	1	3	31
4	1	-1	-1	-2	-4	-19	-3
4	-2	-2	-1	0	-5	-16	6
-6	8	6	2	-4	-2	-53	-103
22	17	24	31	7	-14	18	-36
-13	12	31	22	5	-30	-8	-14
39	-4	15	15	23	-22	-71	63
-51	-66	-11	-17	-3	8	13	-14
-109	-42	-24	-2	1	-1	-16	-51
23	24	8	-1	1	12	-92	-49
-16	-6	-36	-4	-9	-13	-15	3
2	-20	-20	-11	-7	-7	-24	-11
32	31	12	2	4	2	0	14
21	34	23	8	8	4	-9	38
27	-7	-3	1	-1	-2	-13	3
8	4	7	1	2	-2	-3	7
12	3	6	3	2	0	-2	-4
-2	-1	-1	-3	-2	-2	-8	-7
9	25	9	3	0	2	-3	11
10	6	4	-1	-4	-3	41	59
-7	-12	-14	6	5	5	40	53
18	9	3	8	24	18	-8	31
-10	-36	-20	-20	-22	-37	-45	-75
-47	-82	-24	-17	-21	-23	-42	-128
39	8	13	-6	-10	-10	14	32
102	41	4	13	13	1	56	58
12	19	-5	3	1	12	-28	42
-7	7	-1	-2	-9	-6	-16	-21
-19	15	2	-1	-5	-7	-14	-9
-4	-1	-2	-1	-2	-1	-17	-7
7	14	1	0	0	-1	2	-16
9	1	-1	-1	-5	-7	-7	-2
5	-6	-5	2	0	-2	-5	-6
26	0	11	1	0	-8	3	-4
-13	-7	-5	1	1	0	-7	-7
-14	-13	2	1	-2	-2	-4	1
14	-14	-3	0	0	-5	6	4
8	-3	-6	-2	-2	-1	-9	1
-9	-6	-6	-3	-3	-3	-8	6
22	9	2	1	0	2	-14	-12
-14	-10	-4	0	-4	-3	-17	-20
-6	-3	-2	-3	-3	-5	-12	1
5	4	2	7	7	3	-1	5
1	7	7	2	-3	-2	4	-12
-5	-5	0	3	1	2	9	-6
1	-4	-5	-6	-5	6	10	28
-9	-6	-1	-3	-1	0	2	-2
-32	-11	-6	-3	-1	-3	-30	-52
-2	-9	-6	-2	-2	-5	-7	-6
9	4	2	3	-1	-1	8	6
2	8	13	0	1	14	-51	-47
-45	-14	2	-9	12	31	-39	-106
-45	-14	2	-9	12	31	-39	-106
7	19	3	-17	-35	-22	-13	-34
-45	-1	-10	11	12	6	66	46
-44	-30	-22	2	-13	-11	7	-21
-39	-68	-13	6	16	12	15	-25
14	-3	-12	-5	-3	-5	-28	26
-27	-15	-7	0	-10	-13	-55	-6
-44	3	-3	-6	-11	-7	-55	-10
-18	-10	-4	0	0	0	1	0
-11	3	1	0	-3	-2	-41	0
19	3	0	0	0	0	-14	-5
-12	-6	1	3	0	-2	-18	-8
13	4	1	-1	-5	-7	-3	7
-2	-13	-7	-11	-2	-8	-10	28
0	1	1	5	3	-2	-8	-14
7	1	1	-1	0	0	-2	-2
91	81	37	10	2	1	6	22
-44	-35	-17	-1	-4	-6	-15	-32
10	-12	-7	6	11	1	0	12
-18	-5	6	2	3	8	-10	36
-14	-19	-12	1	1	-10	-11	-23
-23	-6	1	12	12	-10	-48	-67
10	18	21	22	24	33	1	55
-26	-16	-13	-11	-44	-70	-46	16
-65	-84	-32	-11	5	0	-39	-42
-19	-14	-6	-6	-4	12	29	40
8	-7	3	-12	-10	3	-11	-17
53	36	16	4	4	4	9	20
-3	12	3	-3	-3	-2	-10	26
-12	5	-8	-5	-5	-1	-40	7
-5	8	6	0	-7	-9	-26	-10
13	5	6	-1	-2	-6	-20	22
-22	-8	0	-2	-4	-10	-29	-25
-19	-5	1	0	-3	-1	-35	-30
6	0	-4	-4	-7	-7	-21	1
-19	-12	-1	-1	-3	0	-16	-10
-6	-2	-1	-2	-2	4	-14	9
7	-7	-5	-3	-3	-1	-16	10
-21	9	4	-1	3	3	-17	-9
4	1	1	5	14	13	90	-2
30	17	9	5	1	5	39	22
-25	-13	-13	-11	-4	-12	36	20
-23	-10	-5	-2	0	1	11	-55
15	-3	-2	-4	-4	-1	24	24
15	17	4	3	-2	-5	3	17
-8	-6	-4	3	6	1	13	-46
1	4	7	2	-15	-16	2	9
-12	3	8	5	1	18	-22	-39
-69	-39	-16	-26	-28	-26	-74	-128
70	57	26	1	6	35	-48	-27
3	61	7	-7	-11	-10	-10	10
-33	-126	-23	-14	-8	-9	0	-23
-20	-15	-7	5	18	27	-9	-24
26	23	17	10	12	14	-1	31
0	1	-1	1	1	0	24	6
25	20	6	1	0	1	9	10
-11	17	5	3	3	6	-4	6
-15	-11	-14	-5	-2	-1	-13	-10
12	1	4	-2	-8	-6	0	-18
-15	2	-3	-4	-4	-4	1	-12
20	7	4	1	2	1	-2	11
-4	-3	-3	3	0	1	-4	-6
5	6	5	3	2	-4	2	11
6	5	0	0	2	3	31	34
-21	-17	-4	-10	4	26	36	-26
-30	8	2	15	4	-4	70	33
5	43	25	18	33	5	-79	-106
56	1	-1	-10	-32	-32	-63	45
101	70	29	6	-5	-19	52	11
-92	-87	-31	-7	13	8	43	3
-37	-54	-22	-1	7	5	-41	2
-4	-15	-12	11	9	-3	2	-6
35	32	14	0	-9	-8	-11	1
-15	-8	-2	-3	-4	-6	-52	-16
-17	-11	-2	-3	-7	-2	-51	2
11	4	-1	-1	-4	-4	-17	-13
-9	-15	-12	-7	-6	-3	-34	-14
4	-2	-6	-2	-1	1	0	8
-9	-6	-2	1	1	7	-9	-40
-13	-15	-19	-11	19	55	8	-29
-21	-9	2	-15	-27	-51	-48	-58
75	26	16	4	5	21	-24	-32
-5	-39	-26	-23	-29	-29	-7	48
-49	-32	-8	-7	2	12	41	29
-5	-1	-14	3	32	14	-6	26
5	32	12	11	15	12	-10	45
4	7	9	3	0	1	7	6
-12	-9	4	1	-2	1	7	-2
14	-9	-2	-2	2	-1	-11	-18
-8	7	2	-1	-4	1	-11	12
-3	30	17	7	-3	6	-9	-19
29	-16	-2	1	6	-3	1	4
48	3	29	6	9	-10	12	0
35	12	-4	0	3	7	3	14
-8	6	8	10	14	21	25	25
-13	-7	-11	0	17	13	-14	-38
20	4	-10	-11	-19	-53	-15	95
-46	-20	-11	10	1	10	-28	64
34	-49	-26	-19	-29	-15	-34	-5
-83	-28	11	9	7	6	-27	-58
-50	1	-19	-23	-4	16	43	1
-32	13	28	12	10	-1	8	4
2	-32	-37	-8	2	10	-7	7
10	-4	-7	-3	-7	-6	-28	-6
12	16	2	-3	-4	-3	-6	-16
-2	-1	-2	0	2	5	11	-11
-3	-4	-2	-2	-2	-4	7	-6
5	-1	4	1	2	5	-6	1
8	3	3	2	6	8	51	1
23	12	1	1	-1	-1	31	13
-26	5	4	3	10	10	16	-15
-15	7	6	0	6	-5	-41	-31
-5	-12	-5	-5	0	0	-10	-8
-5	4	2	2	-2	-6	5	6
25	-16	-9	-3	-2	-3	13	20
26	29	10	1	-1	-2	-4	17
-4	-22	-6	-3	-6	-5	-64	6
7	19	9	3	-3	0	-33	-9
-16	-4	-2	-3	-3	-12	-16	38
21	16	12	4	6	17	-5	81
-17	-11	-1	-6	-32	-60	-33	-78
-50	-25	-26	-14	-2	-18	-54	-81
3	-7	29	20	-6	-14	-88	-64
35	76	10	3	-4	0	1	19
-36	-27	-13	-1	1	-2	1	-72
-8	-26	-7	0	18	-1	-32	-13
0	6	-6	-5	5	16	-27	5
3	7	-2	-3	-7	2	2	10
16	-6	-1	-2	-3	-3	2	-7
-4	-1	-4	-2	0	-4	-5	-7
-19	-4	0	-3	-1	1	-13	-3
3	-5	-1	0	0	-1	-22	7
-21	3	0	-1	-1	-1	-26	-27
-11	-3	-1	-1	-2	-1	-8	4
0	-4	-1	2	1	-1	-10	15
19	20	15	6	-7	0	-25	-95
12	12	21	29	59	81	30	-5
-23	4	0	8	-14	-35	67	52
-75	-19	-1	20	-11	-50	-20	-37
42	-3	-24	-2	31	13	12	36
-10	-37	-9	4	20	23	58	-12
25	15	-2	-8	-18	-14	-37	11
-2	-2	10	4	4	10	31	1
22	12	7	-4	-9	-2	-1	24
4	15	0	-2	-6	-5	-32	-24
2	8	-2	1	-1	-10	-27	-26
-30	-2	9	0	-2	6	-31	-21
-8	-17	-12	-5	-7	-7	-9	7
11	12	7	1	-1	-1	6	9
10	-3	-9	-2	2	4	52	10
-2	4	-2	-2	-2	2	32	3
0	2	1	3	4	2	24	6
-11	-1	2	3	4	6	12	3
-6	6	2	8	8	3	11	4
15	19	2	2	0	1	-13	11
1	6	7	4	4	1	5	16
33	9	2	2	1	1	-7	8
16	9	3	4	4	6	-1	5
5	-2	-3	-2	-3	-6	-13	-5
-4	-7	-1	-1	-5	-6	-23	6
-7	-2	-3	-2	-4	-1	-14	7
-19	2	-1	-4	-6	-3	-19	-14
-17	-2	2	0	-2	-1	-4	10
-10	-8	2	1	-10	-5	-45	-34
-7	8	2	-7	-14	-1	-38	-31
-3	-4	-2	-3	-3	-8	4	-21
-31	-22	-10	0	-1	-6	2	-2
-14	-25	-4	-2	7	-2	1	-4
-27	-23	-15	-6	-3	-2	-20	-7
3	2	-5	-3	-6	-5	-2	32
16	2	0	3	5	14	33	21
-17	-4	5	3	5	38	22	-47
-32	-2	17	27	25	22	-37	-76
-70	-37	-24	-1	20	17	-51	-41
-18	28	40	1	-15	-22	-9	6
-19	4	14	11	28	19	13	8
0	18	-3	5	10	-4	-4	22
9	6	-7	8	11	15	2	6
-14	-4	-2	-4	-10	-11	-38	-7
0	1	-4	-7	-7	-8	-30	11
4	-6	-5	-3	-2	-6	-11	5
-10	-2	2	2	7	0	-44	-32
3	2	2	11	2	-14	1	-12
0	-8	6	-4	9	57	27	73
9	35	15	24	-26	-22	48	15
-118	-67	-32	3	18	25	2	18
-23	6	-5	-1	3	-22	-25	14
30	-23	-3	-4	12	11	7	-28
-21	-15	-11	-8	-13	-13	-66	-12
-24	-13	-4	-7	-10	-11	-19	-1
-7	-4	2	-3	1	5	-44	-4
-16	-7	10	0	-2	-1	-46	0
-18	-40	-13	-6	-5	-9	-26	-10
14	16	10	2	1	0	-22	2
-8	-12	-24	-7	-3	-4	-21	-10
5	32	5	6	3	5	-28	15
-9	7	0	-2	-3	0	-6	-16
-7	-9	-2	1	-6	-6	-23	-2
8	-1	-1	-1	-2	-5	-1	12
26	38	39	17	16	8	-41	18
29	19	-4	-28	-86	-80	48	17
-43	-21	-25	12	65	63	26	-37
41	100	20	15	10	17	14	24
-34	-20	0	2	44	9	13	45
25	1	17	11	53	19	20	24
21	22	-2	1	8	-6	-1	3
3	0	1	0	1	6	-9	10
-51	-26	-14	-9	2	9	26	6
29	-6	0	4	4	-1	-23	9
2	4	5	1	2	-3	-25	6
-9	-15	-11	-4	-1	-1	-15	-1
0	-2	-3	-3	-6	-1	-32	1
-13	-20	-11	-7	-5	-5	4	-4
-21	-7	-4	-2	0	0	-6	-25
-13	-11	-11	-5	1	0	20	-1
9	18	4	1	-3	-2	-10	4
-15	6	2	1	-1	4	-22	-33
12	10	0	-2	-2	0	-15	-3
5	-3	-3	0	-2	-1	-11	8
6	16	5	-4	-6	-1	-16	4
6	-2	3	-1	-2	-4	-18	5
13	-6	1	1	1	0	8	4
-8	-4	-1	-2	-3	-3	-20	-3
-2	12	1	-3	2	4	61	1
0	5	1	2	3	4	24	1
-11	-8	-3	0	-4	-5	-26	4
-7	6	0	-1	0	-2	10	-18
24	-8	-3	-2	-3	-4	-8	-17
-2	7	0	0	2	1	0	-14
3	-2	1	4	5	4	-6	-9
11	6	4	1	1	0	3	-3
3	-2	-1	1	-2	1	17	30
5	-3	-5	-3	-3	-4	-15	5
2	-2	1	3	-2	-3	5	-6
-14	2	-3	-3	-10	-7	-77	-6
9	0	-3	-3	-3	2	-34	-2
-5	0	0	-1	1	1	17	11
-6	6	2	-2	-1	-1	-7	-15
3	10	-1	8	2	-11	31	65
9	1	-9	-25	-26	-14	25	45
-8	25	29	16	31	22	-31	-35
60	59	35	10	36	41	-75	-33
35	-25	16	-1	-11	-26	16	67
33	-28	-15	8	28	33	-33	3
10	15	10	5	3	5	-34	42
23	53	17	-3	-7	-3	-3	11
-21	-20	-11	-2	0	5	-10	31
-2	0	19	4	4	1	-26	5
-16	-7	-1	-1	3	1	-26	-8
0	10	6	3	6	4	21	-12
0	-5	20	32	16	-21	-20	-40
-4	10	6	1	14	25	42	62
4	-5	23	-4	-7	22	-18	14
-27	-28	-14	-5	-2	8	16	-28
39	-4	13	17	33	10	13	15
8	-12	-19	-4	-1	0	-8	-10
-15	-28	-9	4	1	5	7	9
-6	-30	-15	-7	-9	-5	-19	-2
-4	-16	-3	0	-3	-3	-6	-16
39	32	11	1	0	4	24	27
8	-1	-6	-3	2	-3	12	2
21	-18	3	3	4	-4	-9	7
1	17	4	-1	1	2	-3	7
-13	-4	-5	-3	-2	-1	-2	21
-2	-6	-1	0	1	0	6	11
23	-13	-1	-1	-6	-6	-33	1
7	-5	-8	-3	3	2	37	5
-11	-14	-2	-2	-2	-3	-30	-16
6	-1	2	0	-5	-5	-20	11
-15	-13	-5	-2	-5	-2	-35	7
1	8	2	0	-6	-8	-18	-37
16	11	5	1	-1	1	-13	1
-2	-7	-6	1	-1	-1	5	-1
0	-3	-2	0	2	1	15	-1
-12	-5	0	-2	2	1	7	-5
-7	-13	-5	0	3	3	22	0
-5	-4	-3	-1	0	0	9	-2
-1	-5	0	-2	1	-1	8	1
6	6	-1	-1	-1	-2	-1	5
-6	-3	-5	-2	-4	-7	-22	-8
1	-1	1	-1	-2	-3	-18	1
14	7	0	-1	0	1	-8	4
-29	-8	-3	-2	-2	-3	-18	-11
8	-15	2	-2	-2	-5	-23	-5
42	1	3	2	-3	-2	1	55
-18	-39	-14	-1	-1	3	1	2
21	7	10	3	1	1	-6	-3
11	0	6	1	5	0	20	13
9	-9	-27	4	7	7	62	109
-10	-10	1	-6	-4	16	36	-17
-3	28	23	7	-1	-3	-20	-35
-56	0	2	7	13	5	-9	-5
-29	7	13	-1	-6	-19	-24	18
-78	-88	-33	-4	15	14	16	-8
-57	8	2	11	16	11	-6	21
-9	-23	-19	-8	-13	-6	-34	-7
-7	-2	2	-1	-7	0	-33	-1
-13	-18	-2	-2	-2	-2	1	-4
17	2	1	0	2	-1	40	2
16	20	9	3	2	-4	42	-42
21	-5	-1	24	65	54	100	77
-33	-20	1	-3	-21	-34	-28	-46
7	84	33	21	20	-19	-14	-75
-29	-2	-14	-11	-8	-21	20	12
61	34	11	9	3	4	24	17
-25	-10	-10	-8	1	5	-15	-5
-13	-19	-11	-5	-17	-18	-32	-10
-7	0	-1	-7	-9	-3	-21	21
[truncated: 288 more rows]
