# Supplementary material for: Flexible Virtual Reality System for Neurorehabilitation and Quality of Life Improvement
Source: Sensors (Basel). 2020 Oct 23;20(21):6045. doi: 10.3390/s20216045 (PMC7672612; doi:10.3390/s20216045)
Supplement: Supplementary file 1 [file sensors-20-06045-s001.zip › S4_EMG/User7/ExMembre.txt]

-2	-4	0	1	0	0	0	-1
-5	-15	-6	-4	2	-1	1	-2
-3	-10	-9	-2	-4	-1	-3	-2
-1	-2	-2	-2	6	-2	3	-1
0	3	0	0	-2	-1	-3	2
0	5	1	0	-3	-3	-2	0
2	8	2	-1	-5	-2	-4	-2
-5	-2	2	-4	-3	-2	-4	-1
-5	-3	1	0	-4	0	-3	-2
-1	-5	-1	0	5	0	4	0
-2	0	0	0	2	-2	2	0
-2	9	4	2	-8	-2	-5	-2
-1	-5	-2	-2	-4	-2	0	0
2	21	7	2	-5	0	-4	1
-4	-5	0	-1	-7	-1	-6	0
0	-2	-4	-1	-5	-3	-3	0
2	-3	-2	-1	-7	-2	-4	-3
-1	6	-2	-3	4	0	1	-2
-3	-16	-1	-1	7	-2	5	0
-1	-8	-2	-1	-1	-3	-3	-2
-7	-7	-1	1	-5	-1	-4	-1
-1	-3	3	0	-2	-2	-3	1
-1	13	4	0	-8	-2	-5	0
0	-8	-11	-3	4	-5	3	-3
-1	-8	-2	-1	-5	-1	-3	0
-1	3	-1	-1	-6	-1	-4	-1
1	6	2	-1	-2	1	-2	-1
4	3	2	2	4	1	0	3
0	-6	2	0	1	-1	0	-1
-1	-3	1	-1	0	-2	-2	-1
0	-1	1	0	-6	-1	-3	1
-3	-11	-4	-3	-2	1	-2	0
-2	5	-2	-1	-3	-1	-2	-1
-3	5	-2	0	7	-2	3	-2
-2	-2	-1	0	-2	-1	-2	-1
0	-5	-2	0	6	0	3	-1
0	-5	-7	0	-3	0	-2	0
-3	0	1	-2	-5	0	-5	-2
-2	-5	-1	-2	3	-2	2	0
0	1	-1	0	1	0	1	-1
0	-2	-2	-3	-9	-4	-4	-1
-3	6	2	0	-2	0	-1	-3
0	-2	1	-1	-5	0	-5	1
2	13	6	1	-1	0	-1	1
0	2	-2	-1	-5	0	-4	-1
-1	1	-2	-2	3	-1	1	-1
-1	-9	-2	-2	-7	-2	-5	1
-2	1	-4	-1	4	-1	2	0
-5	-10	-3	-1	-2	0	0	-4
-1	-5	-4	-2	-6	-2	-5	0
-4	-8	-5	-2	-6	-1	-4	-3
-1	-2	-1	0	-3	-2	-4	-2
0	-4	-1	-2	-6	1	-3	0
-2	-9	-7	-4	6	-3	3	-3
-1	-7	1	-1	-1	1	-2	0
4	22	2	-3	-5	-1	-3	0
2	-2	2	-1	-5	0	-3	0
-1	-6	0	1	-7	0	-5	-1
0	-3	-1	-1	-7	-1	-3	2
1	9	1	0	1	-2	2	-1
0	2	-1	-1	1	-1	2	0
0	2	0	0	-3	-1	-4	-1
1	-12	-3	-2	-1	0	1	-1
1	2	0	0	-5	-1	-2	1
1	10	1	0	-6	-1	-3	-2
0	-3	0	0	-4	1	-2	0
3	7	0	-1	3	0	2	0
-5	1	1	-1	2	0	-1	-2
0	6	-1	4	0	0	-3	-1
2	6	3	0	-3	0	-3	1
2	11	-2	0	-3	-1	-1	2
-3	-7	-5	-1	-1	0	-1	0
0	-4	-1	1	4	0	3	0
-2	5	5	-1	-6	0	-6	-1
-3	-9	0	0	6	-2	3	-1
-1	-7	-4	-2	6	1	4	1
-1	3	1	-3	4	-2	2	-1
-4	-2	1	-1	-5	-1	-5	-2
0	3	-1	3	0	1	-2	1
-3	-11	-6	-2	-7	-1	-3	-4
-5	-10	-4	-1	-6	-2	-5	-3
3	3	-1	1	0	-1	-1	-1
-1	-1	-2	0	-3	-2	1	-2
-3	-1	-3	-3	-8	0	-4	-3
3	5	-1	-1	-3	-1	-3	-2
-2	-3	-5	-2	-6	-1	-5	-1
-3	3	-5	-2	1	-1	1	0
1	0	2	0	-5	0	-4	-3
0	2	-3	0	5	0	4	-2
-1	-1	-1	-1	5	0	3	-1
1	-15	-8	-1	6	0	5	-3
1	-6	-3	-2	5	0	3	1
0	3	-1	0	-5	0	-3	-1
1	1	1	-1	-6	0	-3	1
2	-5	-2	-2	-10	0	-5	0
-11	-16	-8	-4	-11	1	-8	-4
-1	-4	1	0	-7	-2	-5	-1
1	-13	-2	-1	0	-2	-2	-1
1	-10	-8	1	-7	-2	-6	1
0	-3	-1	0	-3	1	-2	-3
-1	-9	-4	-1	0	-1	1	-1
-2	-2	-3	-2	-3	0	-2	-2
1	3	3	0	-4	-1	-3	1
0	6	3	1	-3	0	1	2
1	1	2	1	-5	-1	-3	-1
-3	-14	0	-1	2	-1	1	-1
-2	-7	0	0	-2	1	-2	2
-2	-9	-4	-1	-2	3	-1	-1
3	-3	1	1	-5	0	-2	0
0	3	1	1	1	2	0	1
1	2	1	1	2	0	2	-2
-2	-1	-2	-1	3	-1	0	2
-1	-5	-2	-1	0	-1	0	-2
0	-4	1	-2	-3	0	-1	-1
0	4	3	0	-6	0	-3	-2
0	4	1	0	4	0	3	-1
-1	-3	-2	0	4	0	4	-1
0	-5	0	-2	-6	0	-3	0
-2	-5	-3	-1	-3	0	-2	0
0	4	4	1	-6	-2	-5	0
0	6	-9	-2	-7	-3	-3	-2
1	-4	2	-1	4	5	1	1
0	10	2	-1	1	0	0	0
-5	-28	-4	-3	-6	-2	-3	-1
0	2	-1	-1	0	-2	0	0
2	0	-3	-1	-1	-3	-2	3
1	10	0	-3	-6	-1	-2	0
2	5	1	2	-5	0	-3	-1
-1	0	-1	-5	-8	-3	-4	-4
-1	-5	1	2	-5	1	-4	0
-2	-15	-1	-3	-5	0	-5	-1
-1	2	1	-2	-6	0	-4	-4
0	13	2	-2	-7	-1	-4	-2
1	17	6	0	-8	0	-4	-1
0	6	-3	-1	-6	1	-3	3
0	4	2	1	5	-1	2	0
1	-1	-3	0	2	2	-1	0
-1	4	2	0	-3	0	-3	0
1	-5	1	-2	-9	1	-5	0
3	8	-1	-2	6	-1	0	1
2	-2	0	-1	4	-1	1	3
-1	-1	-4	-1	1	0	0	0
0	6	-1	0	2	0	1	1
0	3	0	0	-7	0	-4	-2
1	0	-1	1	5	-2	4	0
0	0	0	0	-4	-1	-5	-3
-4	-8	-3	-2	1	-1	0	0
-4	-8	-4	-3	0	-2	0	-3
-2	6	0	0	-3	1	-3	-2
-5	-13	-4	-4	-5	-2	-2	-2
0	-5	0	-1	-3	0	-4	-1
-2	4	0	-1	5	0	3	0
-2	2	-3	-1	2	-2	0	1
2	7	1	0	-5	0	-4	-2
-1	6	-1	0	-5	-2	-5	-1
-1	3	0	1	3	2	0	0
1	7	-2	-2	-7	1	-5	0
1	9	0	0	-6	0	-4	-2
2	-4	-10	0	5	-1	3	0
3	5	2	-1	-6	-1	-5	1
-2	-1	-2	0	-6	-2	-5	-2
-6	-12	-4	-1	1	0	1	0
-3	-2	-5	-1	0	-2	-2	-1
2	15	1	0	7	4	3	-1
0	2	-3	-1	8	-2	5	1
0	-5	-2	3	6	-1	2	-3
-3	-27	-11	-4	-7	-4	-4	-2
0	-2	-1	1	-3	1	-2	-3
4	13	-1	0	-1	0	1	0
2	10	1	-2	-6	-2	-4	0
-3	7	1	1	-2	-1	-3	-2
0	-5	-8	0	-5	0	-3	-1
3	-1	-3	0	-4	0	-1	2
-2	3	-4	0	-1	-1	0	-1
0	-4	0	-2	-5	1	-4	-2
3	5	0	-2	-5	0	-2	2
0	2	1	-2	-4	-1	-1	0
1	9	3	-3	-3	-1	-1	0
-1	-2	3	0	7	-3	4	-2
-2	5	-2	-3	4	0	1	-1
-1	0	-3	-2	8	-2	4	-2
0	-7	-2	-1	7	0	4	-1
-2	-4	0	-1	-6	-1	-4	0
0	-1	5	-1	-9	-2	-7	-1
1	4	2	1	-8	-2	-6	-2
-1	0	-1	-3	-9	0	-7	0
0	-1	0	-1	-10	-1	-8	-3
-2	-1	-4	0	-7	-1	-4	-1
-6	-17	-5	0	-6	-1	-2	0
0	7	2	0	-8	-2	-7	-1
1	10	1	-3	-4	-2	-3	-2
1	1	0	-1	-2	-1	-1	0
0	-4	-4	-2	-3	1	-2	0
-3	-1	1	1	-3	-1	-4	-1
0	-1	-1	-2	-6	0	-4	0
1	0	0	0	-6	0	-2	0
2	-6	2	0	-4	0	-1	-2
1	-12	-3	-1	-3	-4	-1	0
-1	4	1	0	-7	0	-3	-2
0	4	0	0	-1	0	-4	1
0	-9	-4	-1	-3	-1	-1	1
0	14	2	-3	-5	-1	-2	-1
0	-2	0	2	-6	0	-7	-1
-3	-19	-2	-1	-4	-1	-1	1
-2	-3	-4	-2	-1	0	-2	0
3	-10	-8	-2	-7	0	-2	-1
-1	-3	6	6	9	-1	3	-1
-3	-1	-5	-3	6	-2	4	-2
0	-2	-1	0	-6	1	-3	0
-1	-5	-3	-1	-4	-1	-3	-1
-4	-21	-4	-2	-3	-1	-1	-4
3	3	-1	0	-5	0	-3	1
0	2	0	0	-5	-1	-2	-1
4	6	1	1	-2	-2	0	2
-3	3	2	5	0	0	0	-1
1	4	0	0	-8	-3	-7	1
2	-5	-7	-2	-8	-3	-5	0
2	-5	-5	1	-5	0	-4	-1
-3	-1	-1	1	-3	1	-2	0
0	-1	-4	0	0	-3	1	-2
0	1	-4	-3	0	-1	2	-3
0	0	-2	1	8	-1	4	1
-4	-20	-4	-4	-8	0	-3	-1
1	7	0	1	-6	7	-5	0
-1	-4	0	-1	-5	0	-4	2
1	-1	0	1	-4	0	-4	0
1	-4	-2	-1	-4	-1	-3	1
-2	0	-1	-4	-5	0	-4	-2
3	2	0	0	-6	1	-4	1
-1	-8	-2	0	-6	-1	-3	0
1	-6	-6	-1	-2	-1	-1	0
0	-3	-2	-2	-2	-2	-1	1
-2	-5	-3	0	1	-2	0	-3
3	-1	-1	0	0	0	-1	0
-1	-2	1	-4	3	-1	0	1
-2	-4	2	0	-3	-1	-4	1
1	7	5	3	-1	-1	-1	-1
2	-9	-3	0	-5	0	-3	0
-1	7	-2	-1	-3	1	-4	-1
0	-2	-2	0	-5	-2	-2	-1
-3	-4	-1	-1	-6	-2	-5	-4
0	8	1	-1	-6	0	-5	-2
1	6	3	0	-5	-2	-3	-1
-2	-11	-7	-2	-6	-1	-3	-1
-1	-13	-3	1	-2	0	-2	-2
2	11	1	0	-2	-3	-1	1
1	1	2	0	0	-1	-1	0
-1	7	2	1	-1	0	0	-1
-1	6	-1	-1	0	-1	1	-3
1	4	1	0	2	-2	1	1
1	-1	-2	-1	1	0	0	1
-1	-3	-1	1	-7	-3	-8	-1
-1	-5	-3	-2	-11	0	-6	-2
0	-15	-1	-3	-8	0	-5	1
1	0	-3	-2	-4	0	-4	0
1	-4	-1	-2	7	1	4	-1
-4	-7	-5	-3	6	0	4	-2
1	6	1	0	5	-1	3	-1
-5	-13	-3	0	4	-3	1	-2
-3	-2	0	0	2	0	0	0
0	-4	-2	-1	2	0	1	1
1	-4	0	0	1	0	2	2
-1	7	-1	0	-4	0	-3	-3
0	-6	-4	-4	-4	0	-2	-2
-5	-15	0	-2	1	0	-1	-2
2	3	0	-2	-4	0	-2	-1
3	6	-1	0	-4	0	-4	0
0	5	0	1	-4	0	-3	1
-3	5	6	2	-5	-1	-4	-1
2	19	2	0	-10	-3	-6	-2
-1	-1	0	0	-6	-1	-4	-1
-3	-10	-2	-3	-9	0	-4	-1
1	6	1	0	-8	-1	-5	-1
-1	-4	1	0	-6	-1	-4	-2
-2	-13	-2	0	-7	-1	-6	-1
-2	-1	-1	1	-7	-1	-5	0
0	-2	0	0	-3	-1	-2	0
-4	-8	-2	0	-10	-1	-6	-2
3	2	2	0	-7	0	-5	0
0	-9	-5	-2	-6	-2	-5	0
-2	-4	-1	-2	-7	-3	-6	0
-1	2	2	1	-7	-1	-4	-2
2	0	1	-1	-4	0	-4	-1
1	0	-2	-1	-6	0	-5	-1
-1	5	0	1	-6	-1	-4	0
-1	-8	1	-1	-8	-1	-4	-2
-2	-1	-3	-1	-9	-2	-6	-1
2	-6	-5	1	-9	-1	-6	1
2	6	-2	-1	-3	1	-1	5
-4	-6	-3	-1	-8	0	-5	-1
0	-4	-1	1	-6	1	-4	-1
0	-2	-1	-1	-4	-1	-2	0
-2	-29	0	-1	-3	-1	-2	-1
3	0	4	1	-1	0	-2	-2
0	-3	-3	-1	-4	-1	-3	1
-1	-5	-1	1	-4	1	-3	-2
1	6	1	-1	4	0	3	0
2	8	2	-2	-3	-1	-2	-1
0	3	2	-2	2	0	0	0
-1	-2	-4	-1	-3	-2	-2	-1
-2	-10	1	0	-3	-2	-2	0
-1	5	0	0	-7	-1	-6	-2
1	25	2	-2	4	-1	1	-3
0	7	2	0	4	0	0	-2
-1	-4	-2	-1	3	-1	-1	-1
-4	8	-3	0	-2	-1	-2	-2
-1	-1	-1	0	-5	0	-5	-1
1	10	1	0	-5	1	-2	-3
-1	-11	1	0	-5	1	-3	-2
-2	-1	-1	-1	-5	-1	-3	0
-1	9	4	-3	-4	0	-4	-1
0	-6	-3	0	-8	-1	-5	-1
1	-9	2	-1	-6	-2	-5	-1
1	0	-1	-1	-3	-2	-4	0
-2	-10	-2	0	-6	-1	-5	-1
-2	-2	0	0	-6	-2	-5	-1
0	-1	1	-1	4	-1	1	0
-1	15	2	0	6	-1	1	0
-1	-7	0	0	0	0	0	0
2	3	-1	-1	3	-2	0	-1
0	-6	0	1	-7	0	-4	-1
0	3	-1	-2	-9	-2	-4	-1
-2	-15	-8	-1	-2	1	-3	-2
0	-4	2	1	-3	-2	-1	-2
0	6	-4	0	6	-6	4	-1
-1	-5	2	-1	7	-1	5	0
0	-2	-3	1	2	1	0	-2
2	8	-5	-1	-7	1	-5	1
1	1	1	0	1	1	0	-1
-2	1	-1	-1	5	0	5	0
-1	1	0	-2	-6	1	-4	-2
1	7	3	-1	-5	0	-4	1
0	-4	-2	-1	-6	-1	-3	1
1	-1	-2	0	-4	-1	-2	-1
0	-1	2	0	-6	-2	-1	1
1	-3	-2	-2	-5	-2	-3	-2
1	-5	0	0	-3	-1	-4	0
1	0	0	0	-7	2	-5	-2
-1	4	-1	-2	-4	-2	-1	-1
1	1	4	0	-5	0	-3	-1
-10	-21	2	0	-2	-2	-3	-3
-1	-7	0	-2	3	-2	3	1
0	9	8	0	-7	0	-4	0
0	7	0	0	5	0	5	0
-2	-2	3	-1	-10	-1	-8	-2
-3	-12	0	0	-6	1	-6	-1
3	3	-1	0	-7	0	-5	1
-2	12	-2	-1	-7	-2	-7	-1
0	-8	3	-1	-7	1	-5	-2
-1	-7	-5	0	-6	-1	-6	-4
-1	-15	-5	0	-2	-1	-3	-1
4	12	2	0	-2	3	-1	0
0	4	5	3	-6	1	-2	0
-2	-24	-10	-5	-7	-2	-5	-2
2	-11	-3	1	4	0	3	1
1	-2	2	0	-8	1	-6	-1
-2	0	2	0	-7	-1	-4	0
3	4	5	2	7	0	2	-2
-2	-6	0	-3	6	1	3	-2
-2	-7	2	1	7	1	3	-3
-1	-5	-4	-1	6	2	2	2
0	-5	-3	-1	2	-1	-1	-2
-6	-7	-4	-2	4	-1	0	-1
0	-16	0	1	2	0	-1	-1
3	5	1	-1	-2	0	0	1
0	5	1	0	-3	0	-3	-2
-2	1	1	-2	-4	-1	-5	0
0	-1	-1	-1	-1	0	-1	-3
-1	-4	5	-1	-11	-1	-8	-1
0	-5	-2	-1	-6	-1	-4	-2
-1	3	-2	1	5	0	2	-1
-2	-4	-1	1	6	0	4	-2
-2	-4	0	-1	7	0	3	-2
0	5	2	1	7	-2	7	-1
-1	-1	2	0	-5	-2	-5	0
0	-10	-4	-2	-9	-1	-5	1
-3	-14	-14	-4	-9	0	-8	-2
-2	-6	-9	-2	-10	1	-7	-2
2	6	5	2	-7	-1	-5	0
1	14	0	-2	-2	0	-4	-1
1	-4	1	-1	-3	-2	-3	1
1	-8	4	0	-8	-1	-5	1
-2	-14	-5	0	-5	-1	-4	-2
0	9	0	0	0	-2	-1	0
-1	-12	-3	0	1	-1	0	-1
2	19	1	-1	1	-1	1	0
0	-12	-3	0	-6	1	-4	-1
-1	0	-3	-1	-7	-1	-5	-1
0	-2	-2	0	-4	-2	-4	-1
-1	-4	-6	0	-7	1	-6	-2
2	7	1	0	-3	-1	-2	1
-1	-1	0	-2	-3	-1	-1	-1
1	6	2	0	-3	0	-2	0
-1	1	5	-2	0	-2	-1	-1
-4	-7	-5	-1	-4	0	-4	-2
-1	0	-2	-1	0	0	0	-2
0	-11	-7	-1	0	-2	0	0
-1	-17	-4	-1	3	-1	1	-1
0	8	2	0	2	-1	2	-1
1	1	1	0	2	-2	1	0
0	-1	-1	1	-4	-1	-4	-1
0	4	-1	-1	-1	0	-1	0
-8	-19	2	-1	-5	0	-4	-5
1	4	-4	-1	3	0	4	1
1	4	-1	-2	2	2	2	0
1	0	0	-1	0	5	1	0
1	-8	-4	-2	0	-1	0	0
0	-9	-6	-1	-5	-1	-5	-1
0	10	-2	-2	-8	-2	-6	0
1	4	1	1	-6	-1	-5	0
1	-14	-10	-4	-6	0	-4	-1
-4	13	4	1	-6	-1	-4	-1
1	-13	-10	-3	-8	0	-4	0
3	13	5	2	-6	-2	-4	-2
-1	4	1	1	-5	0	-6	-1
1	5	1	0	-2	0	-2	0
3	9	0	0	2	0	0	0
-1	1	-1	0	1	-1	1	-2
-1	-1	3	1	-4	0	-3	0
-2	-11	-3	-1	-5	-1	-3	0
1	2	-1	0	-5	1	-4	-1
1	-7	-2	-1	-6	-1	-5	2
1	10	3	-1	-5	1	-4	-1
0	-5	5	0	-5	0	-2	1
0	-17	-11	0	1	0	-2	0
-3	-7	1	0	-6	0	-3	1
0	4	0	0	-2	1	-2	0
0	-1	1	-1	-3	-1	-3	-2
1	-7	-10	-1	-7	0	-5	0
-1	3	5	0	-4	-2	-4	-2
-3	-7	-2	-1	-2	0	-5	0
-3	-6	0	-2	0	-1	-1	-3
-1	1	-4	-1	-2	-2	-2	1
0	3	-3	-1	-1	0	0	-1
0	-7	2	0	0	-1	-1	1
-2	-12	2	-1	-7	-2	-8	-1
0	10	1	-1	4	-2	1	-1
-1	-5	-1	0	4	-1	2	-1
-5	-6	-1	-2	-9	0	-5	-4
-1	-3	2	-1	-6	-2	-6	0
-3	-8	-2	-2	-8	-1	-6	-4
-2	-8	0	0	-8	0	-7	0
-2	-7	-3	-1	-3	-1	-2	-1
0	20	4	0	-4	0	-2	-1
-1	3	-1	-1	1	0	1	-1
-2	-5	0	-2	-2	-1	-2	-1
-1	-10	-5	-1	0	-1	-1	1
2	5	3	0	0	1	-1	-1
-1	8	2	1	5	0	3	0
0	0	-1	0	-4	-1	-5	0
0	-9	-2	-1	-6	0	-4	-1
0	-1	2	0	-7	2	-6	1
-2	-11	-10	-2	0	0	1	-2
-1	-2	-4	-3	-8	-1	-6	-1
-1	-4	3	2	-4	-2	-6	1
-1	-1	2	2	-7	1	-5	0
1	5	0	0	3	-2	2	-2
2	2	4	0	4	-3	0	-1
0	-2	1	-1	3	0	2	0
-2	5	-4	-1	-1	-1	0	0
0	1	-1	0	-1	-1	0	0
1	-3	0	-1	-4	0	-5	-1
3	10	2	2	-2	-1	-3	1
0	-6	-3	0	5	0	4	1
-2	-14	-13	-3	9	0	6	-1
0	2	4	0	-6	-1	-3	-1
-4	-12	-2	-1	6	-1	3	-1
-2	-7	-3	0	6	-1	3	-1
1	-1	-1	-3	-4	1	-3	-1
0	0	2	-1	-8	1	-5	-1
0	1	2	3	8	-2	4	2
-1	-1	-5	-2	6	-1	2	-2
-6	-4	-9	0	4	-1	1	-2
0	-3	-1	0	3	-1	2	1
-1	11	0	-1	-9	0	-5	1
0	0	2	-1	-8	-2	-7	-1
1	1	3	0	-4	-1	-3	-1
-2	-6	-2	-1	-3	-1	-3	0
1	2	3	-1	-3	-3	-2	-1
-3	7	5	0	-7	0	-5	0
-1	-4	4	1	-5	1	-3	-3
0	7	3	1	-3	-1	-1	0
2	-2	0	0	-2	1	-3	0
-1	-15	-2	-1	-3	-1	-2	-2
1	17	-1	1	-3	-1	-2	1
-2	-7	-4	0	-7	1	-5	-1
0	8	0	0	1	-1	1	0
1	9	4	1	-6	-1	-4	-3
-2	-6	-2	-3	-7	-1	-3	-1
0	-7	-1	-1	7	1	2	1
-1	4	1	0	-2	-2	-2	-2
1	17	5	1	-1	-1	-4	0
2	-3	2	0	1	0	-1	-2
-1	-10	-4	-2	-4	-2	-1	0
-2	-8	-1	-1	-6	-1	-1	1
-1	-4	-1	0	6	0	4	1
0	-1	2	0	-6	0	-4	0
0	11	3	0	-7	-1	-4	-1
1	7	0	0	-9	-3	-6	1
-2	-7	-1	0	-4	-2	-3	-2
0	9	10	0	-6	-1	-4	0
0	5	-3	-2	0	0	1	1
-2	-5	-1	-2	1	-1	1	0
-5	-9	0	0	0	-1	-1	-1
4	19	3	2	-1	-1	-1	-1
-2	0	8	0	2	-2	-1	0
0	17	3	-1	-1	-2	-3	-1
1	-12	-1	-2	-5	0	-3	0
0	-3	1	1	-5	1	-3	0
2	7	-1	1	-5	0	-4	0
-1	-5	-3	0	-5	-1	-3	-1
-3	-12	-2	0	-8	0	-7	-2
1	6	-1	-3	-5	-1	-3	-2
-2	10	8	0	-5	-1	-5	-2
-1	10	2	-2	-6	0	-3	-2
-4	-14	-3	-1	-3	-2	-4	-1
0	12	6	0	-2	-2	-4	-2
0	-10	-2	-1	-6	0	-5	0
2	2	5	1	-6	-2	-5	1
-2	-4	-1	-3	-7	-1	-5	-2
1	8	1	0	1	-1	-2	-1
-2	-1	-2	1	-6	0	-4	-1
0	14	2	0	-5	0	-4	-1
0	-16	-1	-1	-3	0	-3	1
0	-3	3	-1	-4	-1	-4	-1
-3	-3	3	-1	-11	2	-8	-2
2	2	0	-2	-2	-1	-2	-1
0	6	-1	2	-3	0	-3	0
1	-5	0	-2	-7	1	-4	1
0	3	-1	0	-5	-1	-4	0
-1	-9	3	0	9	-2	4	-1
-2	-2	-5	0	-5	-1	-2	0
1	-8	-4	-2	-4	0	-5	-1
-3	-3	-2	0	-1	0	-1	-2
-1	2	1	1	-6	-1	-2	-2
0	-7	-7	-1	-5	0	-5	-1
1	4	2	-2	2	-2	-1	1
-6	-12	-1	-2	-8	-1	-9	-4
-2	-7	2	-1	4	-1	0	-3
2	0	-2	0	3	0	2	0
-3	-14	-10	-1	-6	-1	-4	0
-2	2	1	-1	-4	-1	-5	-1
3	6	2	-1	-7	2	-6	0
3	-14	0	-1	-4	-1	-4	2
-6	-20	-2	0	-5	-1	-3	-3
-1	-6	-5	-2	-8	0	-5	-1
-3	-2	-1	1	-3	-2	-2	0
-1	3	-1	1	-1	0	-2	-2
-1	-17	-3	-2	-5	-2	-6	-1
2	3	1	1	-5	-2	-4	1
-1	-16	-10	0	2	-1	2	-2
-5	-12	3	-1	-1	-2	2	-1
3	15	-4	0	-6	-2	-5	-1
0	-7	-2	-3	-9	-1	-5	1
-4	-20	-5	-1	-6	-2	-4	-2
4	12	1	0	-5	0	-2	0
0	-2	1	-1	-3	1	-2	0
-1	3	1	-1	-9	-2	-6	-1
2	6	3	0	-4	-2	-3	-1
1	-8	-3	0	-7	-2	-5	2
0	3	-2	-2	-8	-1	-7	-1
-3	-9	-1	-1	-6	-1	-5	-1
-3	-3	-6	0	-2	0	-4	-2
1	-5	-2	-1	-2	-1	-1	-2
1	-1	-1	1	-2	-1	-4	0
0	-3	-1	-1	-1	0	-2	-2
-2	2	1	-1	0	-1	-1	1
2	-1	-2	-1	1	0	0	-1
-1	8	2	1	6	-1	3	-1
0	-1	0	-1	3	0	1	-1
0	1	-1	-1	3	-2	1	-2
-1	-4	-1	-1	2	-1	1	0
-2	-5	4	-1	4	1	1	-1
-4	-14	-5	-2	3	-1	1	-1
1	2	-3	0	4	-1	2	1
0	-5	-6	-2	2	-1	-1	-2
-2	7	0	1	2	-1	2	-2
-5	-16	-3	-2	1	0	0	-1
-3	-3	-1	-2	-3	0	-2	0
3	17	4	1	-3	-1	-4	1
-1	-16	-2	0	-3	1	-3	1
1	3	-1	-2	-4	-2	-3	0
-5	-26	-10	-1	-5	-1	-3	-1
2	11	2	1	-5	0	-4	1
1	8	2	1	-2	1	-1	2
0	-1	1	1	-3	0	-4	-1
1	3	-2	0	3	-1	4	1
0	4	-3	-1	3	-1	1	-2
-3	-8	-2	-2	2	0	0	0
5	14	1	-1	5	2	2	3
0	1	1	0	3	0	4	2
-1	-13	-9	0	2	-1	2	-2
-4	-7	-3	1	-5	0	-4	-2
1	-1	0	1	-4	-1	-2	-1
-2	-15	-1	-2	-3	-1	-3	0
0	19	2	-2	-10	0	-6	-2
-2	-6	1	1	-6	0	-4	-2
3	17	2	-1	-5	-2	-3	-2
0	-15	-12	0	-6	0	-6	-1
-7	-3	-1	-1	3	0	3	-1
0	3	0	-1	2	-1	1	1
0	4	-2	-2	4	-1	4	-2
0	6	1	0	-9	0	-6	1
0	-2	2	-1	-7	-2	-5	-2
-9	-20	1	-1	-6	-3	-4	-4
-1	13	6	1	1	0	1	0
-4	0	0	-1	0	0	2	-2
0	1	-2	0	-2	-2	-2	1
-1	10	5	0	-1	-1	-1	0
-2	1	-9	-2	-1	-2	0	-1
-1	-5	-2	-1	1	-2	-1	0
2	-1	1	0	2	2	0	1
2	-12	-2	0	0	1	2	1
-2	-2	0	0	0	0	1	-1
-3	-20	0	-1	-7	-1	-5	-2
0	3	-1	-1	7	-2	5	0
-2	-10	-2	-1	4	-2	2	1
4	3	5	1	-5	0	-2	0
-3	-6	1	1	-5	-1	-6	-1
2	8	6	2	-7	-1	-6	-4
1	-3	-6	-2	-8	1	-5	0
1	-4	-3	-1	-6	-3	-3	3
0	13	5	2	-4	-1	-4	-1
0	6	1	1	-5	-1	-5	0
-1	-4	0	-1	-9	0	-5	-2
-1	18	8	0	-4	-1	-1	0
1	-3	2	0	-1	1	-2	-1
-3	-1	-1	0	-3	-2	0	-2
0	-6	-1	0	-2	0	-2	-2
-1	-4	-6	-2	-5	0	-4	0
-1	-13	-6	-1	-6	-2	-5	-1
-1	2	-1	-1	7	-1	5	1
-1	-5	2	-1	5	0	4	0
2	-4	-1	0	-2	0	-3	1
-1	7	0	0	5	0	5	-1
-1	-8	-2	-2	7	-1	4	-1
3	-5	2	0	-6	-1	-6	0
3	5	1	0	-1	0	-1	1
-1	-7	-4	0	6	-2	3	0
2	14	4	-1	5	-2	2	-2
0	-1	0	-1	5	-1	0	0
1	4	3	0	-3	-4	-3	1
0	10	0	-1	-5	0	-3	0
0	-4	-4	-1	-4	0	-1	0
-1	5	-3	-3	-5	0	-4	-3
-2	4	3	0	8	-1	4	-2
-1	-8	-1	-2	-1	0	-3	-1
0	0	1	-1	-7	1	-6	-2
-3	-6	-6	-2	5	-1	3	-1
4	9	3	2	-2	0	-1	0
0	-1	-1	-1	-7	0	-7	0
-1	5	-3	-1	-8	-2	-5	0
1	4	1	-1	-5	0	-3	-2
1	-13	-10	-1	-4	0	-3	1
0	3	2	0	-6	-2	-2	0
-1	11	0	-2	-7	0	-5	0
0	2	0	-1	2	0	1	-1
-3	-8	0	-1	-4	1	-3	-2
2	-7	-3	-1	-9	-2	-4	1
-1	-4	-7	-2	2	1	1	0
0	-11	-1	-1	-5	1	-5	-1
5	16	-1	-1	-5	0	-3	0
-2	-2	2	-1	0	-3	-2	-2
-3	-16	-5	-1	-3	-6	-4	0
1	1	1	-1	-2	-2	-4	-2
1	-4	0	0	-3	0	-3	0
2	-1	-3	-1	-3	-3	-1	2
3	8	4	0	-2	-1	-1	2
-1	-1	2	-1	-2	0	-3	-2
1	5	0	2	4	-2	3	0
1	5	2	0	-2	-1	-3	1
-7	-1	-4	-2	-5	-2	-6	-3
7	12	15	1	-3	0	-3	2
-3	-9	-2	-1	-5	-1	-4	0
0	2	3	-1	-4	0	-3	-1
1	-1	-11	-2	-8	1	-4	-1
0	9	4	0	-2	-2	-1	-2
0	-4	0	0	-7	-2	-3	0
4	4	-2	-3	-5	-2	-5	2
-1	6	1	1	-1	-2	-1	0
0	5	1	-1	-6	0	-2	0
1	-2	-1	1	-1	1	0	-2
-4	0	-4	-2	-2	-2	-1	0
-9	-1	1	-3	-5	-1	-3	-1
0	4	5	2	-5	-2	-4	-1
0	-11	3	1	-8	-1	-7	0
-3	-6	4	0	-7	0	-7	0
0	-13	0	1	7	0	4	1
1	4	5	-1	-8	-2	-6	-2
2	0	-4	-1	-2	-2	-2	0
-4	-13	-2	-3	-4	0	-2	0
-1	-4	-3	-1	-3	1	-3	0
1	-13	-11	-4	-1	0	-1	0
1	-1	-2	-1	-4	-2	0	0
0	1	1	-1	-3	0	0	1
-1	2	2	1	0	-3	2	-2
1	0	-3	-3	-4	1	-4	0
1	-2	-2	0	-4	0	-3	0
-4	-36	-13	-6	-8	-4	-9	-4
2	28	6	0	-4	-1	-4	0
-1	-13	-6	-1	-5	-2	-3	-1
0	9	2	1	7	-2	4	1
-4	-15	-1	-2	6	-3	3	0
-2	1	-8	-3	6	-1	4	-1
1	-11	-7	0	-5	-1	-5	0
3	2	-1	-2	-4	-1	-5	0
-1	-6	-1	-1	-8	-1	-6	-1
-3	-3	-4	-4	-1	0	0	-1
-6	-4	2	1	5	0	3	-1
-1	-12	-2	0	2	0	-3	-3
2	5	5	0	-6	0	-2	2
-3	0	0	0	-1	0	0	0
-6	-24	-1	-1	-8	0	-5	0
0	1	-1	2	-6	-2	-5	-2
-1	-2	2	2	-6	0	-3	-1
2	1	-3	-4	2	-1	0	-3
-1	0	-2	1	0	0	0	-1
0	9	1	-1	6	-2	5	-1
-4	-4	-4	-1	2	0	3	-3
1	-4	-1	-1	4	-1	2	0
-3	-10	-2	-1	1	-2	-1	-1
-1	2	1	-1	-6	-3	-6	2
0	-2	0	2	-8	-1	-6	-2
5	7	5	1	-7	0	-6	1
0	0	-4	-3	-5	0	-4	-1
-1	-15	-4	-1	-6	-1	-3	-3
1	-3	0	0	-8	0	-5	1
-6	-31	-3	2	2	0	-2	-3
-2	3	0	-2	-3	-2	-1	0
-3	20	3	0	-3	-1	-5	-3
-2	-8	-2	-1	-1	-3	-2	-3
1	5	-1	-1	-3	1	-3	0
-5	-7	-1	0	-8	-2	-5	-2
3	23	4	0	-6	-1	-5	-2
-2	-2	0	2	0	-1	1	0
1	4	-4	-2	-1	-1	-2	1
1	-8	-6	-3	6	-2	2	-3
-4	-2	-2	-1	-7	-1	-4	-4
1	-3	1	1	-4	1	-2	1
-1	-6	2	1	-9	0	-7	0
1	3	-1	-3	-7	-3	-6	0
1	6	0	0	-6	0	-6	2
-1	-2	-1	-3	-5	0	-3	1
0	-4	-2	-2	4	0	2	-1
2	13	-1	-1	5	0	0	0
1	-1	-6	-1	2	0	1	0
-2	-7	0	-1	-1	1	-3	-1
1	4	-2	-1	-8	1	-5	2
0	7	0	-3	-4	0	-2	1
1	2	0	1	2	-1	2	0
-2	-8	-2	-1	4	-1	1	-1
-1	2	3	1	-3	-1	-3	1
2	8	2	-1	-5	-1	-4	-1
0	11	3	0	-1	1	0	-1
-3	-1	-1	3	4	0	0	-2
2	9	-1	0	-5	1	-1	-1
-3	2	3	0	-6	0	-5	-1
-1	0	1	-1	-7	-2	-6	1
0	-1	-1	-1	-8	0	-4	-1
0	1	0	0	-6	-1	-6	1
-6	-5	0	0	-6	-2	-4	-1
-4	-7	-1	0	-5	-1	-3	-3
-1	-6	3	1	-3	0	-5	-1
-2	-2	-2	-1	3	-1	1	-2
0	-6	2	-1	2	0	0	-1
-2	-1	-2	-2	-5	-1	-6	2
2	0	-7	-1	-2	1	-3	1
4	18	3	-2	-6	0	-5	1
-10	-13	-1	-1	-5	-1	-5	-4
1	-2	0	1	-6	0	-6	3
0	3	-1	1	-6	-2	-5	0
2	-3	-1	1	-4	-1	-3	3
-2	-2	2	3	-5	1	-7	-1
-3	-31	-1	0	-4	-1	-2	-1
-5	-7	-5	-2	-1	-1	-1	-1
-2	-11	-8	-3	4	-3	4	-4
-5	0	1	-3	5	-1	2	-1
0	4	-1	-3	5	-1	3	-1
0	5	6	1	5	0	3	-1
1	1	-6	0	-3	1	-2	0
0	13	5	-1	-7	-3	-7	-1
-3	-7	0	0	0	0	-2	0
0	8	-1	0	-6	-1	-4	1
1	5	0	0	-4	-1	-2	1
-3	-5	-5	-6	2	-1	3	-1
4	3	0	-2	-6	-2	-4	0
0	4	-2	0	6	0	3	0
2	-4	-3	-2	-5	-2	-5	0
-5	-11	-2	-2	-4	0	-6	-3
1	1	-4	0	-4	1	-4	0
1	1	0	-3	-8	1	-5	0
1	9	1	0	-6	-1	-5	0
-1	3	0	0	1	-1	2	1
0	-2	-3	1	-1	-1	-1	-1
-5	-14	-15	-5	-1	0	-1	-3
-2	-2	-4	-3	-2	-2	-2	0
3	5	2	1	-2	-1	-3	1
1	4	-3	1	1	1	2	-1
-2	-10	-2	0	1	-1	1	1
3	18	5	-1	2	0	3	0
0	2	-2	0	-7	-2	-3	-2
1	5	0	-1	8	-2	3	-1
-1	-9	-2	-2	-4	-1	-3	0
-1	0	-2	2	-3	-1	-3	-2
-3	4	-1	0	-7	-1	-6	0
-3	7	4	1	-9	1	-6	-2
1	3	-3	-3	-8	-2	-6	0
0	-3	1	0	-6	-1	-3	-2
2	4	2	1	-5	0	-2	-2
-3	-19	-2	-2	-6	-1	-6	-1
2	1	-3	2	-5	-1	-4	0
0	-3	0	2	-3	-1	-3	0
-1	-8	-3	0	-3	-1	-3	-1
-2	0	-2	-2	-6	0	-5	0
0	6	-2	-1	-5	-1	-5	-1
-2	-6	2	0	-10	-1	-4	0
0	11	2	-1	2	0	-1	1
3	3	-3	-1	-6	0	-5	-1
1	-3	9	1	-3	0	-2	-2
-1	0	1	-1	3	-1	2	0
0	-7	-2	-1	1	0	-1	-1
-3	-4	8	2	7	-2	4	-2
0	1	3	0	7	-2	5	0
3	-3	-3	-1	3	2	1	0
1	1	-4	0	4	-2	2	0
-2	-1	2	0	-1	0	-3	0
0	0	-7	-6	-3	-2	-3	0
-1	-3	1	1	-1	0	0	-1
-7	-11	-7	-2	-4	-2	-5	-2
1	-1	-1	-1	-6	-1	-5	-1
-1	-12	0	-1	-5	-1	-5	1
-2	-15	-2	0	-8	-2	-6	-1
1	-19	-11	-3	-2	-1	-3	0
-3	-5	1	1	7	0	3	-1
0	4	-5	-2	6	-1	3	0
-2	2	-2	-1	6	-1	1	-1
-2	3	4	2	8	0	6	-1
0	19	4	1	7	1	2	0
2	6	5	2	-5	1	-5	-1
0	4	2	-2	4	-1	3	-1
2	8	1	-2	3	-1	0	0
2	27	10	2	-2	-2	-2	-2
-4	-18	0	-1	-6	-1	-2	-1
3	10	2	1	-7	-1	-8	1
2	1	-2	0	-7	-1	-6	-2
-2	6	-3	-1	-8	-1	-5	-2
0	-3	-1	-2	-6	0	-5	-1
2	5	0	-1	-7	0	-4	-1
-3	4	-4	-2	-6	0	-4	0
-4	-4	-7	-1	5	-1	4	-2
0	1	0	-1	3	-1	2	-1
2	7	-4	0	4	-1	5	-3
0	-4	0	0	6	-2	2	1
0	-8	-5	0	-7	-1	-4	-1
5	14	-3	0	-5	0	-5	-2
-2	-8	1	1	-5	0	-4	-3
0	2	5	0	-4	-1	-1	2
-1	-16	1	0	5	-2	3	0
0	7	4	0	-7	0	-7	0
2	1	4	1	-7	-2	-6	0
-1	10	3	0	-7	-1	-5	0
-1	-9	0	-1	-8	-2	-6	-2
1	-4	-2	0	0	0	0	-1
-1	5	2	0	0	0	-2	-1
1	-2	0	0	2	-1	0	1
0	-5	-5	0	4	1	1	1
-4	-18	-7	-1	-6	-3	-5	-2
3	4	0	0	-5	1	-3	-1
-1	-5	-3	-4	-5	-1	-4	1
-2	-7	-1	1	1	-3	0	-1
0	-19	-7	-1	-3	-3	-2	-1
-1	-6	1	0	-4	0	-2	-2
-1	-4	-14	0	-3	0	-4	1
1	5	3	0	-3	-2	-3	0
0	11	1	0	0	-1	-1	-2
0	-3	-7	-4	1	0	1	-1
-8	-10	-5	1	-1	0	0	-2
2	4	-1	1	0	-1	0	1
-3	-6	-5	-3	-7	-2	-7	-2
-2	-7	0	-1	-3	1	-3	-1
0	-3	-3	-2	-6	-1	-2	0
1	16	0	-1	-5	-2	-3	0
3	-6	-1	-2	-3	2	-4	0
-4	-10	-2	-2	-4	1	-4	-3
-7	-10	0	-2	3	-1	0	-4
1	-4	-2	-1	0	-1	0	-2
5	27	3	-1	0	-1	1	1
-2	3	0	-2	2	-2	1	-3
4	9	2	1	4	0	2	0
0	-2	-3	-1	2	-1	1	0
0	-6	1	0	-4	0	-2	-1
-5	-9	-1	-1	-5	-2	-4	-1
3	11	-3	-3	-3	-2	-4	2
-1	12	4	-2	-3	-1	-3	-3
-1	-6	-2	0	1	-2	1	1
0	-2	1	-1	-4	1	-4	-1
-2	5	9	5	-4	0	-5	-3
-2	-2	8	1	-5	-2	-5	-2
-3	-8	-3	-2	1	-2	2	-2
-1	-4	-8	-5	-3	0	-5	-2
5	20	2	-1	6	-1	2	0
0	7	1	-1	2	-2	2	-1
1	-3	0	-1	2	0	0	-1
-3	-7	0	-1	1	-1	1	1
1	6	-3	-3	-9	-1	-7	-2
1	-2	2	-2	-8	-1	-5	0
4	7	-6	-4	-6	0	-4	-1
-1	-6	2	0	-4	0	-4	-1
2	2	7	5	-1	0	-5	-4
0	2	-2	-2	-7	-4	-5	0
3	3	-2	-1	-7	-2	-6	1
-3	-3	1	-2	-6	-2	-3	-3
4	-1	-6	-2	-4	1	-3	0
-2	-5	-3	-1	-2	-1	-3	-2
-1	-20	1	-2	-2	-2	-3	-3
-7	-12	-8	-3	0	-1	-1	-2
0	3	1	2	0	-2	-2	-1
-1	0	-4	0	1	-1	2	-1
1	11	9	2	2	-1	3	2
3	6	-6	0	4	-1	0	1
0	-19	-4	-1	-3	-1	-3	1
2	8	-5	-3	-5	0	-3	1
-3	-12	-3	1	-2	-1	1	-1
-1	-3	-2	-2	-7	-1	-6	-2
0	-5	-2	0	-5	0	-7	1
3	2	-1	1	-7	-2	-5	1
-1	3	-3	-1	-7	-1	-4	-1
1	11	-1	-2	1	-2	0	-1
0	-1	-5	-3	-4	-2	-3	0
0	3	6	3	-4	0	-6	0
-1	7	3	-1	0	0	0	-1
-1	-15	-4	1	6	1	5	-1
1	14	5	2	3	-2	3	0
0	0	-2	0	5	0	3	-1
2	6	5	2	7	-1	6	2
0	-1	0	-2	6	0	5	-1
-4	-1	-2	0	-9	-3	-6	-2
0	-3	-4	-1	-7	-2	-4	1
-1	-8	-2	0	-5	-2	-4	2
-3	-22	-10	-4	-3	-1	-2	-3
1	6	5	0	-9	-1	-6	0
-9	-38	-11	-3	-10	-1	-7	-2
2	22	7	0	-8	-1	-7	0
0	4	0	1	-6	-1	-4	0
-11	-7	-20	-8	-7	-2	-6	-2
-10	-8	5	1	-10	-5	-6	-5
-8	-24	0	-1	-3	-3	-2	-6
-10	-19	10	1	2	2	-2	-3
-23	30	23	0	3	-4	1	-9
8	4	10	3	7	0	5	3
2	-3	6	3	6	2	3	0
1	-2	-7	0	9	5	6	2
0	5	-4	0	8	3	6	1
1	-4	-1	3	6	9	9	2
1	5	-2	-1	6	-1	3	-2
-1	-17	-10	-2	-7	-4	-4	1
-1	10	6	-1	-5	1	-2	2
1	25	-14	-2	-2	-1	1	-2
0	-8	4	3	-1	-1	-2	1
-2	0	2	-1	-7	-1	-5	-2
-2	-26	-12	0	-7	-1	-4	-2
-2	-5	-7	-2	-7	-1	-4	1
-3	-8	9	1	-4	0	-1	-1
-5	-23	-10	-2	-4	-2	-2	-3
1	1	-3	-2	-4	0	-3	1
0	-9	-9	-4	-3	0	-3	-1
-4	-4	4	0	-7	1	-7	0
0	18	-2	-3	-6	-3	-4	-2
4	7	-7	-2	-4	-1	-2	2
3	11	5	-1	-4	-1	-1	0
-2	-14	-8	-3	-4	-1	-4	0
-2	-2	-1	0	-1	-1	-1	-3
2	-1	-5	-2	0	-2	0	2
1	18	3	0	1	1	0	1
0	-2	-4	-2	5	-1	2	-1
3	5	-1	-1	1	0	2	1
5	22	-2	2	5	2	3	3
-4	-19	-12	-2	3	-1	2	0
0	-28	-1	1	-1	-1	-1	2
-6	-21	-2	-1	-4	-1	-5	-2
2	-8	-8	-3	-5	-2	-4	-1
1	3	7	-1	-6	0	-4	0
-2	-11	-5	2	-4	-2	-4	-2
-3	2	2	0	-4	-1	-3	-2
-3	2	-6	-2	-6	0	-3	-1
0	-1	0	1	-4	-1	-3	-3
4	8	1	0	-5	0	-4	1
1	-11	-6	-3	-6	-3	-5	1
-2	-23	1	0	-2	-1	-4	-2
3	9	-1	-1	-1	-3	0	2
-4	-1	12	0	1	0	-1	-3
2	-2	-1	0	3	-2	1	-1
5	18	6	2	-4	-2	-2	-1
0	9	-1	0	-8	1	-4	-1
-3	12	2	1	-7	2	-4	-1
2	10	3	0	-7	-1	-5	0
0	11	9	2	5	-1	3	-1
-2	-1	2	5	-2	0	-2	0
0	-11	2	-1	-8	0	-3	1
-2	-15	-16	-2	-8	-3	-6	-2
0	0	1	-5	-6	-2	-2	0
0	15	2	0	-3	0	-3	0
1	-4	-4	0	-5	0	-2	2
3	8	-3	1	-5	0	-5	-1
-2	-4	0	-1	-2	0	-2	-4
-4	-29	-4	-2	-2	0	0	-1
-2	-3	0	-2	-4	1	-1	-1
-1	-8	-4	-2	-9	0	-6	-2
-6	-4	-5	-2	-6	-1	-6	-3
-1	-14	0	-1	-6	1	-4	1
-4	8	-7	-2	-5	-2	-5	-2
2	-18	-10	-3	-6	0	-4	-1
4	7	1	2	-4	-2	-2	0
2	6	-2	-1	-4	0	-4	0
-17	-58	-7	-5	-7	-3	-8	-7
2	5	6	1	-7	2	-6	2
-5	-14	2	-1	-9	-1	-6	-2
0	-23	-14	-1	-8	1	-3	0
0	12	10	3	-3	0	-3	0
3	16	-1	2	-5	-1	-2	1
-5	-21	4	-1	-6	-1	-5	-4
4	22	8	1	-4	-2	-3	1
-4	-11	-3	-1	-6	-2	-4	-1
-14	-50	-17	-4	-4	-4	-2	-4
1	37	5	1	-3	-4	-2	1
-1	-15	0	1	0	0	0	-1
-1	-11	-20	-5	-3	-1	-2	0
0	5	5	0	-4	-2	-4	-1
2	5	2	-1	-6	-2	-3	0
-3	15	-1	-2	3	0	1	-3
-5	-4	4	-1	6	0	5	-2
2	22	5	0	5	0	3	-3
-3	-5	1	1	-4	0	-4	2
-1	-5	-8	0	-4	1	-3	1
1	9	6	0	-3	0	-1	3
-2	-6	-5	-1	-2	-1	-4	-2
-2	-3	-3	-2	0	-1	-2	-2
0	-10	-8	-1	5	0	3	-2
0	18	5	0	6	-2	3	-1
-5	-23	-6	0	2	-2	2	-2
0	2	3	0	0	-1	0	-1
-1	-11	-3	-2	-2	0	-1	1
4	15	7	3	3	2	1	2
-5	-7	-8	-2	3	-2	2	-2
-2	-15	-17	-3	1	-1	4	1
0	-11	1	-1	7	-1	5	-1
-5	0	-14	-2	5	0	3	-2
-1	0	0	0	-4	0	-5	0
-1	-17	-1	0	-3	-2	-4	-2
2	1	1	0	-7	-2	-3	-2
0	-7	-16	-3	-9	1	-4	0
2	-5	-2	-3	-12	-1	-8	0
-2	-10	-2	0	-6	0	-3	-1
-11	-21	-3	-2	-6	-1	-5	-1
1	-13	-2	0	-5	0	-2	-1
0	35	17	2	-1	-1	-1	2
1	-11	1	1	7	3	1	-1
-9	-5	-4	-2	-2	4	-2	-4
1	-2	6	1	-2	-2	-3	-1
-1	2	-9	-2	-2	0	-1	1
-2	-6	-1	0	-1	-3	0	-1
4	33	3	-3	-5	-1	-4	-1
0	0	1	0	-2	0	-4	1
-6	-19	1	-2	2	-1	0	-3
-1	6	6	1	-6	-1	-6	0
0	0	1	-2	-6	-1	-4	1
0	-1	0	-2	-6	-1	-5	-2
0	-6	2	1	-3	1	-3	-2
-2	0	3	1	-3	1	-3	-2
-1	10	4	1	-2	-1	-3	0
1	13	7	1	-3	-1	-1	0
-4	-6	-1	-2	-4	1	-6	-2
1	-2	0	-1	-6	-3	-4	0
5	12	-11	0	-2	-1	0	-1
3	-3	-2	0	1	2	0	-1
0	-4	-4	-2	-1	3	-2	-1
0	-3	-1	1	-1	-3	-2	-1
3	-2	1	-1	-4	-2	-2	3
1	-15	-2	-4	-2	1	-4	0
-3	-13	-7	-2	-2	-2	-3	-1
-2	8	2	-1	6	3	4	-1
2	10	1	-2	5	-3	2	0
0	8	3	1	-2	2	0	0
-1	6	6	0	-4	-1	-3	-2
2	4	1	-1	-6	-2	-3	-1
-1	11	5	1	-2	1	-4	0
0	8	-6	0	-4	-2	-4	-1
3	-1	-1	0	-3	-2	-1	0
-2	31	7	2	0	2	-2	-4
5	21	5	-2	-1	-1	-1	0
-3	-9	-4	-1	-1	-1	-1	-4
4	5	3	1	-1	-1	0	0
0	6	4	-1	-2	-3	-2	-3
2	8	0	2	-4	0	-4	1
1	12	1	1	-3	3	0	1
1	2	0	0	-7	1	-5	1
1	12	-1	-1	-6	-2	-3	-1
-3	-3	4	-1	-7	-1	-4	0
-2	-16	-1	-2	-6	-1	-6	0
1	-1	-1	-1	-6	-1	-4	-3
1	-7	-2	2	-7	1	-7	-1
1	6	0	-1	-5	-1	-4	0
2	4	8	0	-5	-1	-5	0
2	6	0	0	-7	1	-4	-1
5	14	7	0	7	0	6	5
0	0	-4	0	-5	-4	-5	1
-1	-6	-3	-2	-7	1	-4	1
1	-1	-1	-3	2	-3	1	-1
2	13	10	-2	-1	0	0	1
-6	-8	-8	-2	2	-4	1	-2
-5	-8	-1	-3	1	-2	1	-2
-2	0	1	3	4	-1	2	-2
4	20	5	4	2	0	1	2
0	-9	-6	-3	-4	0	-2	0
-1	0	4	2	-4	-1	-3	-2
2	3	-5	-1	-7	-2	-4	0
-3	-7	-7	-2	-5	1	-5	-4
8	29	17	2	-6	4	-6	3
0	1	8	2	1	-1	0	-1
-1	6	6	0	5	1	4	-1
-1	-2	-4	-1	-2	-2	0	0
-2	-1	6	0	-9	0	-6	-1
5	13	5	1	3	0	-1	-1
0	2	-4	-1	-4	-1	-3	-1
-2	-16	-2	-1	-5	0	-6	0
-2	2	-4	0	-9	-1	-6	0
2	-6	0	1	-6	-1	-6	1
1	8	4	-2	-7	-2	-6	-1
-1	-6	-2	0	-7	0	-5	-1
0	-29	-4	-1	-8	-1	-4	2
0	5	-3	-1	-6	-1	-4	-1
1	24	13	2	-6	1	-5	0
1	11	1	-1	-6	0	-5	0
-1	-4	-4	-1	-7	-2	-5	-3
0	7	3	1	-4	-1	-1	1
-3	-6	4	-1	-4	-1	-3	0
-3	-22	0	-2	-4	-1	-2	-1
-4	18	-1	-2	-5	0	-3	-1
1	1	2	2	-1	-1	-1	0
0	-6	-2	0	1	0	1	-3
-2	-1	-2	-1	2	-2	2	-2
2	-2	-1	1	-2	-1	-2	-1
4	1	6	-1	4	-2	3	2
2	6	-1	0	-5	-2	-4	0
0	3	-4	-2	3	-2	4	-2
4	15	3	1	5	0	3	0
-1	2	-2	-1	-9	-3	-6	1
-2	3	4	0	-6	-1	-5	0
-1	2	-1	-3	-8	0	-3	-1
1	-11	-2	1	-3	1	-2	1
1	1	0	0	-7	0	-5	1
-5	-1	7	-3	-5	-2	-3	-2
-2	-18	-13	-2	8	0	6	1
-3	-4	-3	-2	-5	1	-2	0
-2	0	-7	-1	3	0	1	-2
3	-2	1	0	3	-2	2	-1
1	3	0	1	0	0	-2	-1
-2	-4	-5	-2	-1	1	-2	-1
-1	-19	0	1	-1	0	0	2
3	0	-4	-1	-2	-2	-3	0
-2	2	2	0	-3	-1	-3	0
0	2	3	-1	4	1	1	-3
-1	5	0	-2	2	-2	-6	-5
-7	-10	-1	-2	-6	0	-4	-2
3	1	0	1	-5	-1	-2	0
0	6	7	1	0	-1	-7	-3
-6	-17	-17	-2	-5	0	-3	-2
2	8	1	0	-6	-2	-3	1
-15	-24	-9	-4	-8	-3	-7	-4
-2	-4	0	0	2	-1	-1	-1
-2	1	3	-1	-1	-2	-2	-2
2	22	3	0	-4	-2	0	-1
1	-6	2	1	-6	1	-3	0
-1	-14	-2	-1	3	1	1	-2
-2	-2	-2	-2	-2	-1	-3	0
-1	-12	-4	-1	-4	-3	-4	-1
3	17	8	1	-3	0	-2	1
-3	-13	-3	-1	-4	0	-4	-2
3	-7	7	2	1	1	0	3
2	8	2	-1	-4	1	-1	3
4	9	1	1	0	-1	3	1
-5	6	1	-1	-5	-1	-3	0
-1	12	3	0	-5	-3	-1	0
3	4	-2	1	-3	1	3	7
-1	-2	-3	0	-4	-1	-2	-2
2	11	2	-1	-1	-2	-4	0
0	-2	-2	3	-5	-2	-5	-2
-4	-7	-5	-1	-2	0	-2	-3
0	12	3	1	-4	-1	-3	-1
-4	-13	-3	-2	-5	-2	-4	0
-3	1	7	-2	-5	-4	-2	-2
-5	-38	-9	-1	-3	-2	0	-1
1	11	4	-1	-4	-1	-3	1
4	13	8	2	-5	-1	-3	2
-2	-6	2	-1	-3	2	-5	0
1	0	4	1	-5	0	-5	0
2	1	-3	-1	7	1	6	2
0	-35	2	-3	-7	-1	-5	0
-3	-2	0	1	4	-2	1	0
-4	-16	1	-1	0	-3	-2	-3
4	9	5	2	0	-1	1	1
0	14	11	2	2	1	1	1
0	2	1	1	1	-1	0	0
3	7	2	-1	-1	-2	-2	0
1	-8	-14	-2	-2	0	2	4
-5	-25	-13	-4	-4	-3	-5	-3
-1	-3	3	-2	3	-1	1	1
-1	-15	-6	-2	5	-1	2	0
-1	-3	-1	-2	3	-1	3	-1
-1	3	2	-3	-4	-1	-6	-4
0	-2	0	1	-4	0	-2	0
1	8	3	-1	-4	0	-3	1
-4	-14	2	-1	-2	-2	-2	-2
-2	-13	-7	-1	1	1	1	-2
-6	-13	-3	-1	4	-3	3	-3
-3	-35	-4	-1	3	0	1	-1
-1	-1	1	-1	-3	2	2	2
0	-1	-2	-2	-1	0	1	2
-1	-1	-1	-2	-3	1	0	-2
0	8	-1	1	-1	-2	-1	-1
0	-14	-3	-1	-2	-1	1	2
7	36	14	3	-7	-1	-6	1
-2	-6	0	-1	-5	-3	-6	-3
-3	-13	-1	-1	-8	1	-4	0
0	-10	1	0	-9	-1	-6	-1
-9	-14	3	-3	-1	-2	-1	-3
-3	-7	-1	-1	-10	-2	-9	-3
-3	-2	-4	2	6	-2	2	-2
1	1	-4	-3	6	-1	2	-2
2	12	2	0	10	-1	5	-1
-2	2	-1	-1	9	0	5	-1
0	-9	-5	-1	5	-1	2	0
-1	10	-7	-3	-6	1	-4	1
3	-1	-1	1	-1	-1	-3	0
-1	1	-2	-1	-7	-2	-6	-1
-3	-1	-2	-1	-8	-1	-8	-4
-2	1	0	-1	-5	0	-4	-1
0	0	-1	2	-5	0	-4	0
-2	-10	-1	0	2	-3	2	-3
2	4	-1	0	-8	-1	-5	-2
-2	1	2	-1	-6	-1	-7	-2
3	3	3	-1	-3	-2	-2	1
0	-1	1	2	-3	0	-3	0
1	6	4	-1	-4	-1	-4	-2
0	-3	0	0	8	0	5	0
-1	-7	-4	-2	7	0	4	1
-1	0	0	0	9	0	8	4
-2	8	8	0	6	-1	4	-3
3	12	-1	0	7	-2	3	0
-4	-8	-3	-1	5	-2	4	-2
-4	6	1	-1	-6	-3	-5	-3
5	30	8	0	-8	-1	-5	1
1	17	2	-1	-7	0	-5	3
-3	0	-4	-4	-9	-4	-8	-2
0	-10	-8	-2	-10	-1	-6	-2
-1	6	0	-1	2	-2	3	0
-2	-19	-1	-1	3	-1	2	0
3	0	3	0	5	1	2	0
3	-7	-2	4	5	-1	0	-1
0	9	5	0	-3	-1	-3	1
-6	-4	-4	-3	-5	0	-3	-3
3	-17	-3	1	-5	1	-3	3
2	-3	0	-1	-6	-1	-4	-2
3	35	8	2	-4	0	-5	0
-1	-5	-2	-1	-4	0	-1	2
-1	3	-2	-3	-5	-3	-2	-1
0	-12	-3	0	-5	2	-3	1
-5	-9	-7	0	-3	0	-6	-5
-2	-15	2	-2	-2	-1	-2	-1
0	1	-2	0	-2	0	-1	0
2	-1	-11	-2	-3	-1	1	3
-1	-8	-6	0	-3	0	-1	-3
0	7	3	1	0	0	0	-1
1	16	-2	-2	-6	-2	-7	1
-2	-7	-5	-1	6	0	3	-1
2	-1	1	0	-3	-1	0	0
-1	-7	-4	-1	-6	-1	-3	1
0	5	0	-2	-3	0	-3	-1
-2	0	-5	-1	-2	-1	-2	0
3	14	6	1	-2	0	-4	0
2	-2	2	1	-6	0	-4	2
1	17	1	-1	-2	-1	-2	0
1	10	8	2	1	2	1	1
1	5	-7	-2	-3	1	0	2
-6	-14	0	0	0	3	-3	0
0	-8	-3	0	-6	0	-2	-2
-1	-23	-7	-1	-8	-3	-5	-1
-4	14	-4	-3	-7	-2	-5	-1
-1	-4	0	0	-6	-2	-5	2
1	-7	-5	-1	-5	1	-2	-1
-2	-12	-7	-2	-6	2	-7	0
1	-5	-1	0	-5	-2	-2	2
-6	-57	-11	-3	-7	-1	-7	-7
4	32	2	0	0	2	-2	1
1	13	10	3	-7	0	-6	-2
3	7	4	-1	-2	-1	-1	0
0	2	-3	-1	-6	0	-5	-2
-4	-26	-10	-3	-7	-2	-4	-3
1	6	-3	0	-4	-2	-3	-1
-1	6	13	0	-6	-1	-1	1
4	18	4	2	-6	0	-4	0
3	9	6	0	-10	0	-5	1
1	-1	5	-1	3	0	0	0
-4	-18	-8	-2	-2	-2	-4	-1
2	7	1	-1	-3	0	-1	0
-9	-25	-21	-3	-6	-2	-6	-2
2	3	3	0	-5	-2	-2	-1
-5	-47	-11	-2	-3	0	-4	-3
-5	-27	-21	-3	-8	-1	-6	-1
3	1	3	1	7	-1	4	0
2	8	10	1	-4	-2	-5	0
4	14	1	0	-5	2	-3	0
-4	-1	-9	-2	-8	0	-7	-2
0	2	-4	-2	-7	-1	-5	2
-2	-1	2	-2	-6	-1	-3	0
0	7	-1	-1	-3	-3	-1	2
0	-10	-2	0	1	3	1	2
7	23	3	1	-4	4	-1	2
2	2	5	1	-3	1	-1	3
-1	-8	5	1	-5	0	-5	-1
3	9	2	0	-2	1	-1	0
-3	-6	1	-3	-5	-3	-4	1
5	32	16	2	-5	3	-4	3
-2	-13	-4	0	-7	1	-8	-3
6	7	2	0	-5	2	-3	2
-8	-46	-11	-3	-11	-2	-7	-3
0	4	4	1	5	-1	4	0
6	26	14	1	-7	0	-4	0
0	-7	0	0	7	-3	3	-4
2	-4	-2	1	7	1	4	4
4	25	10	0	-5	-4	-3	1
0	3	-4	-2	1	0	-1	-4
-2	-15	-7	0	-1	0	0	-1
2	-12	5	-2	-7	-4	-7	1
-5	-10	-1	-1	-3	-2	-1	0
1	3	5	1	-9	-5	-4	-1
-2	10	-2	-2	-6	-2	-5	-2
0	10	-2	-1	4	0	1	2
-1	0	-1	0	5	1	5	-1
0	10	7	0	7	-8	4	-3
1	-8	-3	1	7	-1	4	2
-1	4	-1	-2	5	-2	2	-4
1	6	2	1	9	0	6	0
-1	-13	2	-1	-8	-1	-4	-1
2	12	3	-1	-7	0	-5	0
1	6	4	0	-8	-1	-12	-2
-4	17	0	-2	-8	-2	-6	-1
-1	-13	-3	0	-4	0	-4	-3
-7	-7	-12	0	-2	1	-2	-3
-3	-1	2	-1	-3	-2	-3	-3
2	3	1	-1	2	0	0	1
4	17	-7	0	-1	-1	-1	-3
-3	-1	2	1	0	-1	0	-1
-4	-13	0	1	2	-1	2	0
-2	2	-4	0	0	-2	-3	-4
-2	-8	-1	-3	-8	0	0	4
1	13	3	0	-6	-1	-6	1
1	26	0	-1	-8	-1	-5	-1
0	6	2	2	-3	-1	-5	0
0	-2	-1	-1	-6	-4	-6	0
1	4	0	-1	-7	-3	-5	0
-2	-14	-5	0	-4	-2	-2	-1
-1	2	-5	-2	-7	-2	-6	-2
-3	-3	-5	-1	5	1	1	0
1	4	-1	-1	4	0	1	-1
-5	-22	-5	-2	2	-2	2	-1
-1	-6	1	0	-3	0	-4	0
-2	4	-6	-1	-4	-2	-3	-1
-5	0	-5	-1	-3	1	1	1
-6	3	3	-2	-2	-1	-2	-3
-2	6	-3	0	-2	-2	0	-2
1	-8	2	1	2	-1	0	0
-1	-19	-2	-3	-6	0	-5	1
7	30	5	4	-1	1	-1	2
-2	3	-3	1	-2	-1	-2	-2
0	-18	-1	-1	-6	-2	-8	-2
-1	-10	2	4	-6	0	-7	-2
1	18	10	1	-2	0	-1	0
0	16	-2	-1	-3	-4	-2	-1
3	11	1	-1	-1	0	0	1
1	-2	-3	-1	-1	-2	1	-1
3	13	2	1	-5	4	-5	1
-2	-31	-7	-5	-9	-1	2	-2
0	0	-7	-1	-1	1	-8	-2
0	0	2	0	-3	0	-2	0
2	5	3	2	-1	-1	-5	0
-7	-37	-8	-4	-4	0	-4	-2
0	2	-2	-2	-5	-2	-5	0
-2	4	-5	-2	-5	-3	-3	-2
-1	6	-4	-1	-4	5	7	2
-5	-21	-5	-2	-7	-5	-8	-4
-5	-5	0	-1	-4	-3	-2	-1
5	15	2	0	-4	-1	-4	-1
0	-4	-6	-1	-5	1	2	3
-1	1	2	1	-5	4	-5	-2
2	26	4	-1	-5	-5	-5	-3
-2	-54	-5	-2	-3	4	3	5
-6	14	13	0	-3	4	-1	-2
8	18	-8	-1	2	7	5	3
3	17	1	0	0	-1	0	3
2	6	2	-1	-2	-4	3	2
-8	-10	-5	-2	-1	-2	-1	-7
-1	13	4	2	1	-1	-2	-3
1	-1	4	1	1	0	1	-1
-6	-13	-4	-4	4	-1	8	-1
6	28	7	-2	4	0	0	-1
2	5	2	1	-6	0	-4	1
1	2	-2	-1	-5	1	-2	1
-1	-7	-1	-1	-8	-4	-9	-3
2	-20	1	-1	-9	-2	-7	0
1	7	1	0	-7	1	-4	0
1	17	1	-1	-9	-1	-6	1
-1	-1	0	0	-6	-1	-5	-1
-2	-6	-5	-2	-9	0	2	-1
-4	-20	-8	-2	-6	3	2	4
-7	-32	-6	-1	-6	1	3	-1
3	15	2	-2	-5	1	-5	-2
1	-12	0	1	-6	1	-5	0
3	21	1	-1	-8	-3	-4	1
-9	-9	-13	-5	-1	-1	10	-1
1	-3	0	0	2	1	1	2
0	3	-3	2	9	2	6	-1
0	4	-3	-1	6	0	3	-3
-1	-9	-3	-1	5	-1	1	-4
-1	6	0	0	4	-2	3	-2
3	7	3	-1	8	1	5	3
-1	-28	-2	-1	5	0	15	3
1	19	5	2	-1	2	-6	-2
-2	2	-5	-2	-9	-4	-6	-1
-4	3	1	-1	-5	-1	-4	-1
-4	-4	-1	-2	-5	0	-3	-1
4	12	1	-1	-7	-3	-9	-3
1	29	0	0	-9	-2	-5	1
-2	1	-2	-2	0	-1	1	-1
1	13	0	-2	-2	-1	-4	-2
3	3	1	-2	-3	2	-2	-2
4	13	2	-1	-5	-1	-5	-2
-4	-9	-4	-3	-1	-1	-2	0
1	0	0	0	-10	-2	-5	-2
4	11	4	0	-7	0	-10	0
-1	9	0	-1	-4	1	-3	-1
0	13	0	1	-7	1	-6	0
-1	5	0	-1	-8	-2	-5	-1
-1	3	0	-1	-5	1	1	-1
-3	-8	-3	-2	-6	-2	-6	-3
-1	1	-1	-1	-4	-2	-3	-1
3	46	2	-2	-5	-2	-4	-1
4	31	2	0	-5	-3	-12	-3
-1	8	0	0	-4	1	0	0
-3	11	-4	-1	-4	-1	-2	-1
-2	-25	-1	-2	-4	0	1	4
-5	-19	1	-2	-6	-2	-6	-4
-6	-2	-2	-3	-9	0	8	4
-1	11	-6	-2	-12	-2	-9	-1
2	22	5	0	-9	0	-11	-3
3	-2	-2	-2	-10	-9	-5	2
-3	-2	1	-3	-5	3	12	4
-2	-5	-6	-2	-5	-2	-6	-1
-3	0	7	0	-5	-1	-7	-1
-2	-6	-1	-3	-6	2	0	3
1	4	-1	-1	-4	3	-4	0
2	9	7	-1	-2	2	-6	1
1	9	0	-2	-5	-3	-2	0
2	-3	0	1	2	2	16	5
-1	-5	0	-3	1	0	-5	-2
0	0	-2	-2	1	-1	11	4
5	15	3	1	2	-2	-5	0
1	-5	-1	-1	-2	0	-4	-1
0	3	3	0	-4	-1	-2	-3
0	-13	0	0	-4	2	0	-1
4	12	1	1	-4	-2	-6	0
3	1	3	0	4	-1	0	-1
-6	-24	-4	-1	-6	-1	-4	-2
-2	-10	-2	0	-3	0	1	0
-1	0	1	-1	-6	-2	-6	-1
-1	2	-1	0	-2	-3	-6	-3
0	1	-4	0	6	-1	1	-2
0	2	-2	-2	-5	-3	-1	2
0	-12	-3	-2	-7	0	-4	1
1	5	-2	-1	1	-4	0	0
4	0	-1	2	0	-2	-2	2
-3	7	-1	-2	-1	3	-4	2
-1	-7	-3	-2	-4	1	3	0
1	-8	-2	-1	-2	2	-2	0
-2	-11	3	2	-1	-1	-4	-3
0	-6	3	0	-5	-1	-5	0
-6	0	-9	-4	-8	-2	-9	-5
1	-6	-4	1	6	-1	2	0
0	17	11	1	-8	-2	-2	-3
-3	-18	-1	-2	5	-3	4	-2
-2	-6	-9	-2	-5	0	-4	-1
-2	-1	0	0	-4	-2	-4	0
2	-16	7	-1	-7	-2	-4	1
5	12	10	1	-2	-1	-9	-1
-4	-17	-7	-1	-4	-1	-3	0
-1	-8	-1	3	3	0	1	-1
-2	4	-2	0	-3	-4	-10	-2
3	26	0	-1	1	1	4	0
19	18	6	0	0	-1	2	2
-4	-6	-3	-1	-1	-2	-1	-4
-2	-6	-1	-2	0	4	0	0
6	21	6	2	4	0	4	4
0	3	-2	-1	-7	1	-5	1
-1	-5	-3	-1	-6	-2	-4	-1
-14	6	-4	-8	-12	-5	-10	-8
2	-4	-4	-2	-8	-1	-4	0
0	-8	-6	1	-4	0	-3	0
-8	-47	-3	-3	-9	-1	-2	-1
-1	-3	-5	-3	6	-4	5	-2
0	4	5	-2	-5	-1	-2	-3
-2	-4	-8	-3	-4	3	-3	0
0	11	6	-1	-9	-3	-5	0
2	5	-5	0	6	1	4	0
-1	-5	2	0	-4	-3	-2	1
1	8	-5	-2	-1	0	11	1
-2	-9	-8	-2	-4	-1	-4	-5
0	47	16	5	-1	-2	-3	-3
-1	-1	4	1	0	-2	0	-1
-3	6	-6	-1	4	-2	4	2
-3	-6	0	-2	2	0	0	0
-4	0	-7	-1	-7	-1	-5	-1
-2	-33	-10	-1	-7	-2	-1	-1
2	24	0	-1	-2	2	-2	-3
1	-2	-6	-1	-8	-1	-6	1
-2	0	-3	-2	-2	-2	-2	-1
3	23	10	0	-2	0	1	1
0	6	2	-1	3	1	2	0
-2	2	5	0	-2	-3	-2	-1
2	10	0	-2	-4	-1	-1	2
0	-9	1	0	-1	1	-4	-1
-5	-17	-7	0	-3	1	-3	-1
-5	-11	-4	-2	-5	-12	-22	-8
-4	-20	-4	-3	4	9	33	11
16	77	30	4	-5	-2	-16	6
-4	17	3	-2	-9	-2	-1	-3
5	1	-9	-3	-7	0	-10	-2
-5	-11	0	-2	-4	0	-7	-3
-4	-13	0	-3	-12	-1	-12	-5
5	-10	-7	4	0	1	-1	3
-13	-17	-9	-6	-11	-6	-12	-8
-3	-46	-23	-9	-6	2	-1	2
-2	0	2	2	-1	1	0	0
10	19	2	3	-2	1	-3	5
-4	1	6	2	-1	3	5	-1
6	36	6	1	-1	-2	-4	2
-1	-22	-5	1	-1	-1	1	0
-12	-13	-9	-2	-6	-1	-4	-2
0	8	1	1	-4	0	-2	0
28	21	6	0	-3	-2	-4	3
-7	-30	-8	-2	-1	2	6	0
-1	5	7	2	-5	4	-3	-2
-1	20	-5	-5	-9	-4	-5	-2
1	0	4	-1	-6	-1	-8	-1
-4	-2	-8	-2	-11	-3	-10	-2
-7	-6	-2	-3	-13	-3	-28	-10
-11	-40	-16	-7	-9	2	-3	-3
-9	-38	2	12	2	1	-6	-3
-5	-14	-1	0	-7	-1	-2	1
6	14	9	4	-5	-1	-6	-5
7	39	25	10	2	3	1	0
4	-6	1	3	1	-1	-1	1
8	47	5	0	-1	1	2	4
4	-1	3	-2	-3	-3	-3	1
4	3	1	2	2	1	-3	-4
-74	-41	-19	-6	-6	-4	-9	-19
-1	-13	-5	-3	-4	-1	-1	2
2	13	-4	4	-2	1	-2	3
-18	-11	-2	1	-1	1	-4	-8
2	3	-2	-3	-5	1	-2	1
-28	-21	-10	-3	-10	-1	-4	-6
11	14	6	2	-4	-2	-3	3
25	31	5	1	0	2	0	11
2	-17	-3	-2	-1	-1	-3	2
-7	-40	-14	-1	-1	1	-2	-5
-13	-35	-6	1	-5	-5	-8	-4
-6	5	-2	-1	-10	-6	-15	-10
3	-39	6	4	-8	-2	-7	2
6	20	4	-3	-6	-10	-17	-1
1	30	5	0	0	3	4	0
-33	-48	-29	-11	-11	-26	-34	-19
-9	-15	-7	-6	-5	-2	-6	-7
-10	62	4	1	0	0	4	6
13	22	11	3	5	1	-11	2
-15	11	-10	-8	-4	-6	2	0
0	-3	-2	1	-2	2	-13	0
-21	-37	-6	0	-1	-4	-14	-9
-14	-29	-5	-5	-8	-3	-6	-4
-42	-72	-7	-6	-10	-2	-12	-22
-12	-8	-2	1	-5	-3	-2	0
-7	-15	-7	-4	-7	-3	-11	-3
-8	-4	-5	-4	-8	-1	-12	-6
4	0	0	0	0	-3	21	-1
-6	2	-2	-2	-8	-6	-12	-2
-14	-29	-13	-7	-11	-6	-7	-7
-7	-7	0	0	-6	-3	-5	-2
-10	30	14	-2	-7	-6	-15	-16
-6	-43	-15	-3	1	4	1	-6
6	7	-7	1	1	-1	4	7
7	2	-6	1	4	1	5	3
1	8	-3	-1	3	-2	5	2
-5	-4	-3	-3	3	7	1	0
1	-10	-12	-3	6	8	19	-1
-12	-43	-5	-1	-1	-6	1	-2
-17	-43	-13	-4	-7	-3	-3	-6
-2	-22	0	-1	-4	1	-4	-2
5	40	6	0	0	-2	2	2
7	38	1	-1	2	2	11	6
-3	-2	-5	-6	-3	-5	-5	0
9	21	1	0	0	-3	7	3
-10	-25	-7	-5	-2	0	8	-2
3	1	-1	0	-7	-2	-8	-1
1	-11	-6	-7	-5	0	-8	-3
-8	3	2	-2	-5	-4	-9	0
-29	-52	-13	-3	-8	1	8	-7
-6	34	5	1	1	-1	-4	-5
10	7	-6	2	6	1	6	1
14	25	13	5	8	-5	-18	-3
-1	35	13	-1	-1	0	2	-1
-20	-51	-9	-2	-2	-4	-4	-5
9	18	5	1	5	5	11	9
18	-3	-1	-2	4	7	16	8
-29	-79	-10	-6	-3	-4	4	-6
45	44	14	2	4	3	10	7
-15	-15	-2	-3	-5	-2	6	-9
-2	-41	-4	-2	-2	0	-3	3
-15	5	-8	-4	-1	-2	-3	-4
2	9	6	1	-1	4	17	3
17	40	2	0	-9	-8	-18	1
8	-24	-9	-2	-8	3	5	1
2	-53	-6	-9	-3	-4	-5	-4
-5	-11	-5	-2	4	-3	-3	-3
-20	-45	-11	-2	4	-5	-7	-10
8	-20	-7	-1	8	6	18	4
8	16	0	0	7	0	2	-1
15	0	-1	0	1	-3	0	2
4	13	-2	-1	9	9	22	-1
8	44	-7	0	8	-4	1	1
0	-20	3	-2	-5	-3	-13	-3
5	8	-4	-1	-6	1	-3	5
-21	-64	-10	-1	-4	2	-3	-2
15	27	3	-1	9	0	13	9
-10	-28	-7	-1	-4	2	-11	2
-6	-75	-11	1	-6	3	3	0
-21	-30	-4	-4	-6	-2	-8	-7
1	10	-2	-3	-8	1	-3	-1
9	4	7	-1	-8	-6	-7	5
-3	3	-7	-2	-7	0	26	4
2	13	0	-1	-8	-3	-8	-1
8	-17	-8	-2	-3	-1	1	-2
1	16	2	0	-5	-1	-6	0
1	-9	-3	-2	-3	0	-5	5
-2	-16	-4	-1	-1	-1	-5	-9
4	7	4	-1	6	0	3	1
-3	-7	-1	-3	-4	0	-3	-2
4	16	5	-1	-8	0	-3	1
9	-8	6	3	7	1	6	-1
5	6	-5	-1	5	-2	-3	2
23	7	2	2	8	5	12	1
-8	9	3	-1	-6	-1	3	-4
7	19	-1	0	-3	-3	-13	-3
6	-23	0	3	-4	5	6	5
0	23	1	-2	-11	-2	-10	-2
-11	-46	-9	0	-8	-2	-7	-2
6	-8	-1	1	-5	0	-4	-3
14	48	-1	-4	0	-5	7	7
1	39	11	-1	2	-3	-6	-2
-6	-21	-9	0	6	1	4	3
0	19	-2	0	4	-3	-3	-6
-9	3	-10	-1	2	1	3	-5
-8	-4	-4	-1	-7	-2	-3	1
1	-2	3	1	10	-1	7	-1
0	-5	-5	-3	-5	-5	-9	1
4	8	0	1	-2	-1	1	0
8	22	7	-1	-1	-2	-2	-2
-7	-51	-10	-4	-10	-3	-2	-1
17	10	5	-1	-7	-3	-8	2
13	-10	-2	3	-3	-3	-17	-4
-4	-10	0	-2	-6	5	7	0
2	41	4	-2	-4	2	-5	1
-7	-5	-2	2	-2	0	12	10
0	-16	-2	1	-4	-5	-16	-1
4	37	0	-1	-4	-6	-20	-5
0	32	-1	-1	-4	-4	-5	1
-4	-25	-11	-4	-5	0	-1	-2
-4	-2	9	2	-5	2	-6	-8
11	21	1	-2	-5	-1	8	6
-20	-28	-5	-2	-6	0	-5	-6
6	-23	-5	0	-5	0	-3	-10
-4	5	1	-1	0	-4	-4	2
-3	-10	-3	-2	-2	1	-1	-1
4	12	-3	-1	-2	0	-1	3
10	6	1	0	-5	1	-4	1
-8	7	-3	0	-5	2	1	-6
10	22	5	0	-9	-3	-7	1
-3	-9	-3	-1	-3	-2	10	0
9	13	-8	3	-1	-1	-9	0
-11	-13	-7	-4	-7	-2	1	-1
0	25	2	-2	0	-7	-4	-3
8	4	-1	2	10	2	5	2
-4	-7	2	-2	-7	-5	-14	-4
-6	-39	0	-4	-7	2	-1	-2
-5	7	-2	-2	-7	-1	0	2
6	48	3	-2	-9	-6	-22	-1
-5	4	-3	-2	-7	2	1	-2
9	19	2	-1	-10	-5	-15	2
6	11	7	1	-5	-3	-5	2
4	-4	0	-1	1	-2	-6	2
9	25	10	2	1	-3	3	-1
1	4	2	-2	-2	-6	-11	4
3	-1	3	3	-1	-1	-10	2
-6	-14	-7	-4	-5	-6	-8	-4
12	35	-2	-1	-2	3	0	4
0	2	2	1	-1	-6	-7	0
1	0	1	0	-1	1	5	-2
9	48	2	0	1	-3	9	0
7	26	5	2	-1	0	-4	3
-18	-15	-3	-4	-3	0	-11	-6
-6	-31	-7	-3	-4	2	2	-3
15	76	-2	-4	-5	4	6	-3
0	13	-2	2	1	3	3	-3
1	-33	-5	-4	-8	-3	-5	2
-11	-2	-7	0	-6	-9	1	6
4	25	0	-1	2	2	2	0
-6	-37	-6	-3	-4	0	4	0
4	86	13	2	-1	3	0	5
5	9	5	2	1	4	7	2
6	24	5	-1	-3	3	-10	-2
-2	15	4	0	0	-4	7	1
4	41	12	2	3	-3	-1	1
0	-11	2	-1	-4	-1	-8	-4
-13	-41	-11	-2	-10	-6	-15	-4
-20	-56	-15	-3	-2	1	16	-9
-14	-73	-15	0	5	0	-5	0
2	19	-1	-3	5	-1	1	0
-2	2	0	2	11	0	7	2
1	24	3	0	6	0	2	-4
4	29	2	-1	6	-1	5	0
-8	26	8	6	10	5	9	1
-11	-52	-4	-2	5	3	7	-3
-1	-69	-14	-5	0	-2	-1	-4
12	58	15	-1	2	-5	-15	-4
5	-1	-12	0	0	-6	-17	0
14	65	19	1	-2	-1	-4	-1
-11	-37	-8	1	-4	-2	-5	-3
-2	21	0	-1	-7	-1	8	3
4	30	7	1	-4	5	13	3
-6	10	0	1	-5	-7	-15	-4
-2	20	1	-2	-2	2	15	5
-9	-18	-2	0	-2	-3	-11	-4
-13	-39	-18	-5	2	-6	0	-5
0	-32	-9	0	-8	-1	-11	1
-3	-14	-11	-1	-6	-2	-2	2
1	12	7	1	-7	4	5	2
-13	-15	2	-5	-9	-3	-10	-7
17	-3	0	1	-4	-8	-19	-2
8	8	0	-2	-6	1	-3	3
-17	-72	-10	-2	-5	-4	-7	-3
10	18	3	1	-4	0	-1	3
4	-30	7	3	3	6	7	3
-2	-40	6	1	0	-2	-5	1
1	49	10	3	3	2	2	2
-1	1	1	-1	0	-1	-3	1
-13	-63	-13	-3	0	0	3	-4
-17	-16	1	0	-5	-5	-14	-7
-1	-20	-9	-2	-6	5	4	-1
-22	-45	-12	1	6	0	5	-1
3	-12	4	-4	-7	-10	-17	-3
-14	-6	0	-3	-8	-3	-1	-1
0	-9	-5	-3	-6	1	15	2
8	41	3	-4	-8	-4	3	1
-6	-7	3	-1	-5	6	11	2
-10	-24	-16	-5	-6	-3	0	-6
36	65	15	7	6	9	4	11
-9	-14	-1	-2	-2	-3	-6	-5
30	106	21	1	6	-6	-8	4
-21	-53	-5	-3	-1	-2	11	-2
-6	24	-1	0	3	-4	4	-2
-20	-49	-13	-2	1	-9	-13	0
4	-45	-13	-5	4	6	20	3
-7	12	-2	-4	5	-2	2	-2
-14	-36	-8	-2	3	-2	0	-6
-6	-13	2	1	6	0	0	-3
-4	-13	0	-1	2	-2	-2	-2
-1	-36	-10	-3	-8	0	8	-4
0	-19	-10	0	-6	2	11	0
4	-52	-4	-4	-4	-6	-14	5
8	9	3	1	-2	6	14	0
-10	10	3	-2	-8	-3	-4	0
-10	-22	-4	-1	-3	0	-4	-4
-14	4	-7	-4	-2	-3	-2	-1
7	-5	-4	-6	-3	-6	-4	-1
4	7	0	2	1	5	9	2
-3	-5	-5	-1	-1	-3	-6	-1
-2	-11	6	-3	-1	0	-2	2
-2	14	0	-2	0	-6	4	-1
20	38	4	-1	3	1	0	6
1	0	-2	-4	0	1	7	-1
5	-18	-3	-2	2	-2	-1	-1
-22	-50	2	-1	-3	1	-9	-7
4	1	7	1	-7	2	-1	-1
-9	-4	3	0	-6	0	-2	-6
5	57	15	2	-3	0	-3	-1
0	-29	-8	-6	-6	0	-1	-2
13	13	8	4	-4	1	-2	6
3	26	1	-1	-3	1	4	-4
6	38	7	1	0	-1	-5	3
-3	-1	4	-1	0	-1	0	-2
4	0	-3	-1	-9	-6	-10	2
-3	-34	-6	-4	-11	-4	-11	-1
1	4	12	2	-6	-1	-11	3
5	54	6	-1	-3	1	0	4
-5	-26	-5	-3	-4	1	2	-3
14	15	-3	-1	-2	1	2	1
-22	-29	-2	-3	-5	0	-7	-4
14	41	4	-1	-10	-5	-11	-1
7	17	2	0	3	-1	-10	-3
-1	17	4	1	-8	2	-5	-5
-2	11	-1	-2	-5	-3	-7	-1
-9	-83	-7	-4	-6	0	-3	-5
-5	18	7	-1	-4	-3	-10	-7
2	-16	-2	0	0	3	1	4
8	-11	-7	-1	-1	3	2	5
-7	22	1	1	0	-3	-13	0
-6	-5	-2	-1	-3	2	4	-1
-1	-23	-8	-5	-4	2	1	0
4	13	-5	2	-2	1	-3	0
3	-9	-4	-2	-5	-3	-13	-8
-6	17	-1	-3	-6	-1	-4	-1
12	24	14	2	-3	0	1	2
-1	31	7	2	7	0	1	3
11	43	2	0	6	-2	4	3
-10	-1	-1	-2	5	2	11	-1
6	-21	1	1	9	-1	5	1
2	-16	-7	-3	7	-2	3	-4
5	34	0	1	6	0	3	-1
12	-19	-1	3	-4	-2	-16	-4
-2	12	2	0	-2	0	-1	0
0	2	3	-1	-9	0	4	3
4	11	5	2	-5	2	2	0
9	46	4	3	-4	3	4	3
-2	-4	-9	0	-7	1	3	4
-1	4	1	0	-7	0	-3	1
9	38	1	-2	-8	-1	-2	2
1	2	1	0	3	0	1	-6
2	5	-2	-4	4	0	5	-1
4	40	6	1	4	-2	5	0
10	1	4	1	8	0	3	2
-1	18	5	2	9	2	5	0
-7	19	3	0	7	0	6	0
10	-14	5	1	10	1	6	2
9	2	-3	0	5	0	4	-2
-23	-17	-17	-5	3	-3	2	-4
11	15	3	1	6	1	4	0
2	-1	1	1	1	1	0	2
2	-15	1	-3	-4	-1	-2	-1
-9	21	-3	-1	-13	-1	-8	-3
2	-9	-5	-1	-8	1	-2	2
-10	13	1	-2	-9	-4	-6	2
6	-1	-5	-1	-8	1	-3	1
3	20	-8	-4	-7	0	-3	-5
-12	14	3	3	8	1	6	2
3	14	0	1	5	0	4	1
19	120	6	1	5	0	6	3
-7	-26	-9	-2	6	-1	2	-4
-30	-48	-2	-1	4	-2	0	-7
17	43	3	3	12	2	9	8
10	16	1	-1	9	1	5	0
2	-16	-3	0	-1	-3	-2	0
-2	10	-1	-1	-3	-2	-4	0
5	-5	2	0	-10	3	-7	2
-4	-13	-3	-1	-6	-2	-7	-3
5	17	1	0	-5	1	-6	2
-1	9	4	0	-4	0	-8	-1
-1	0	1	0	-3	-4	-14	-2
9	7	2	2	-4	1	-3	1
-6	-6	-5	1	-4	-1	-5	-5
-2	-3	-4	2	2	1	0	-2
-1	-1	-1	-1	1	3	4	0
-4	-7	-2	-1	5	0	1	0
4	10	2	0	1	0	-3	2
-3	-3	-1	1	-5	-1	-4	-4
-5	-9	-2	1	4	-4	-15	-8
0	-4	-6	-1	3	3	12	2
-8	-7	-1	0	-1	-6	-6	-4
0	1	1	-2	4	2	9	1
4	2	0	1	1	-3	2	1
8	9	0	0	6	1	7	2
-23	-20	-4	-4	-7	-5	-3	-7
7	5	-3	-1	1	6	2	3
-3	-3	-3	0	-4	-5	-1	1
7	8	2	4	-1	2	-13	0
-29	-31	-11	-6	-8	-5	-4	-8
-3	-11	-1	3	4	9	-13	-4
2	-1	0	0	-9	-7	-1	-9
-1	-9	-4	-3	-9	-4	-1	0
8	6	-1	-1	-4	-3	-11	-1
0	-1	0	-2	1	-3	-18	-5
1	2	-1	-1	2	3	15	2
4	5	0	1	3	7	26	9
11	9	2	-1	-4	3	10	3
-3	-7	-4	0	-2	8	-13	-6
5	3	1	0	-1	-1	-17	-5
-2	-6	-3	-2	-11	-8	-26	-10
-4	-4	-1	-1	-2	-3	-7	-4
5	11	0	2	4	7	8	2
-1	-3	-3	-1	-9	-4	4	2
1	2	2	-2	-18	-4	-17	-7
-7	-9	2	-1	-8	-3	-3	-2
4	1	-1	-1	-13	-7	-4	3
1	-3	-2	1	-1	8	1	1
1	2	1	2	4	10	-1	-1
1	2	0	-5	-12	-12	-9	0
16	16	3	1	-7	-3	4	8
-4	-5	-2	-2	-5	0	-9	-5
12	8	0	-1	-6	-6	-7	1
5	4	-1	2	-2	12	12	4
-4	-6	-3	-4	-5	-7	-14	-6
-1	1	2	0	-2	-4	11	9
7	6	0	-2	-4	-2	-6	-1
-4	-3	-2	-3	-13	-7	-7	-3
0	-3	-1	-1	-3	2	4	6
-5	-7	-3	-3	-8	-7	-8	-6
2	3	-1	1	-1	0	5	0
-1	1	1	3	2	-3	-13	-10
3	5	1	-2	-10	-5	-21	-4
-7	-7	-3	-4	-11	-11	-9	-2
1	-1	-5	-3	-7	7	17	5
0	3	0	-1	-1	-4	11	3
5	8	-1	4	12	14	-5	1
10	5	0	0	7	-1	3	1
-1	2	-2	1	3	18	-10	-2
-5	-8	-2	1	2	5	17	1
2	2	1	1	-4	1	-9	-2
2	2	1	-1	-7	-3	-6	0
3	3	0	0	-4	1	-2	-3
1	-1	2	-1	-3	-2	0	-4
-6	-7	-2	0	8	14	6	-5
5	-1	-1	0	-2	-5	0	3
8	4	2	1	2	5	9	5
-2	4	0	1	6	15	0	1
5	2	0	-2	-7	0	0	1
7	9	1	0	-6	-7	-14	0
-1	0	2	2	-4	-6	10	3
-3	-4	-1	-1	-2	4	-6	-2
-7	-4	-3	-1	-2	-14	-9	-2
-1	-3	-3	-3	-9	-3	-6	-5
-10	-10	-2	-2	-11	-5	-17	-7
-5	1	0	0	-3	1	-2	0
-20	-24	-5	-4	-8	-2	-4	-8
-1	-5	-1	-2	-6	-9	3	4
-16	-9	-4	-2	10	4	3	-10
3	0	-3	-2	3	-1	-1	0
-2	-2	-2	-1	3	-2	-2	-2
7	5	2	1	10	5	10	2
-4	-3	-2	-3	-9	-5	-13	-5
-3	-1	-2	0	-2	4	2	-1
-8	-6	-2	-1	-12	-1	-5	-3
-12	-10	-3	0	-5	0	-6	-7
-2	-1	-1	-1	-12	-11	-14	0
-5	-6	-1	0	-5	4	-12	2
-15	-14	0	-1	-5	-1	1	1
-1	-1	0	-2	-7	-8	-19	-8
7	6	3	5	2	10	25	9
-2	2	-3	-3	-8	-5	-1	-1
-2	-3	-1	0	0	3	-4	-2
2	0	1	-2	-14	-16	-8	1
4	3	1	0	1	-8	2	0
17	27	5	1	2	-1	-3	3
-9	-8	0	0	5	0	6	-8
0	-7	-2	0	-5	-5	-20	-4
-9	-11	-2	-3	-1	2	1	-3
5	4	1	-2	-7	-5	-1	3
-5	-4	-2	-2	-4	5	-2	-1
1	4	-4	-4	-5	-8	-5	0
1	1	-2	-4	-6	0	-6	-1
0	5	-2	0	-5	-2	-8	4
-5	-6	-4	1	4	2	10	-1
-2	-3	-1	-3	-6	-3	-12	-8
1	1	0	-1	-8	1	-9	3
8	8	1	0	-8	0	1	6
1	0	-1	-2	-5	7	-6	-2
5	3	-1	-1	-4	5	1	3
12	9	2	0	-4	-2	6	7
-1	-5	0	1	11	20	13	9
15	12	2	2	5	5	21	9
0	2	2	2	-4	-3	-12	-4
-4	-2	-2	-2	-4	-5	-2	-3
-3	-2	-3	0	4	8	3	-5
-4	1	1	-1	-4	-15	-17	-6
0	2	-1	0	-5	3	-2	-3
4	0	2	0	0	5	3	1
0	2	1	-1	-5	2	-5	1
-2	1	2	-1	-6	-2	-2	-1
6	6	2	0	-8	-10	-12	1
2	1	-1	-1	-4	0	-3	-2
-3	0	-3	1	7	29	5	-2
-5	-8	-2	-2	-8	-6	-15	-3
-18	-22	-5	-4	-9	-5	-17	-4
1	-2	-1	-1	-3	0	-1	-2
3	2	0	-1	-5	-7	-7	3
[truncated: 21,132 more rows]
