# Supplementary material for: Flexible Virtual Reality System for Neurorehabilitation and Quality of Life Improvement
Source: Sensors (Basel). 2020 Oct 23;20(21):6045. doi: 10.3390/s20216045 (PMC7672612; doi:10.3390/s20216045)
Supplement: Supplementary file 1 [file sensors-20-06045-s001.zip › S4_EMG/User7/HittingCans1.txt]

-2	-3	1	-2	-12	0	-17	1
-3	2	1	0	-2	-1	-5	1
3	1	2	1	-7	1	-10	1
-9	-1	0	1	-2	-1	-6	-2
4	-1	-1	1	-6	-1	-11	0
0	-6	-3	-1	-7	-1	-10	1
0	2	-1	-2	6	0	12	0
-1	3	0	0	-8	-1	-10	1
0	9	0	-3	6	-1	13	-1
-1	-1	-3	-3	-9	0	-12	1
-2	-2	-2	0	-6	-2	-10	1
-2	-4	-1	0	-10	-2	-18	-1
-5	-4	-2	-1	-7	0	-10	0
-3	-5	-1	0	-2	1	-3	-4
-3	-2	0	-1	-4	-2	-3	-3
1	2	1	0	-6	0	-8	1
-2	-3	-1	-2	-6	-1	-9	0
1	-6	-3	-3	-4	-2	-3	0
-2	-4	-2	1	-2	-1	-2	-2
-1	-2	-1	-3	-4	0	-4	0
-3	16	1	-3	-4	-1	-5	-1
2	-4	-1	1	-9	-1	-16	2
0	3	0	-1	1	1	0	1
-4	-2	-2	-2	-4	-1	-4	-3
-1	0	-1	-1	-9	-1	-16	0
0	-3	0	0	-13	-3	-17	2
2	-2	-1	-1	-8	1	-16	1
2	6	1	1	-2	-1	-4	-1
5	-3	0	-1	4	0	8	-1
7	4	-5	-1	-14	-2	-19	0
0	-2	-3	-1	-12	-2	-20	1
3	3	-1	0	-5	0	-5	1
-2	-1	-3	0	8	-1	16	0
1	0	1	-1	7	-1	14	-2
-3	-2	-4	0	-8	-1	-15	-2
0	-5	-1	0	-5	1	-12	0
-2	3	1	0	-5	2	-7	0
-2	-4	-1	0	1	1	4	0
1	-1	0	-1	-4	-4	-7	0
3	11	-2	-2	-8	-2	-12	3
1	-1	-1	-1	-3	1	-3	0
-7	-6	-4	-1	-6	-2	-11	-3
-6	-8	-1	-4	-7	-3	-7	-3
3	-1	0	0	-2	0	-3	1
-3	1	4	1	-7	1	-14	-2
-2	1	1	1	4	0	7	-1
0	2	-1	-2	-2	-3	2	-1
-3	-3	-4	-3	-1	0	1	-1
-1	-1	-4	-3	-10	-1	-15	-1
-3	0	1	1	10	-1	11	-1
-2	-2	0	0	-8	1	-13	-1
-4	-8	-2	-2	-13	-1	-18	-1
-4	0	7	1	-8	-1	-14	-2
1	1	-2	-1	8	-1	15	0
2	-2	0	0	-9	-3	-12	0
2	7	-2	1	-8	-1	-13	1
-2	-5	0	0	-6	-3	-9	-1
-1	1	0	-2	3	-2	8	-2
0	2	0	0	-5	0	-5	0
-2	0	0	1	-2	-2	-1	-2
-1	2	3	-1	0	-1	-2	-2
-4	-5	-4	1	-5	-1	-8	-1
-1	-2	-2	-1	-5	0	-4	0
0	5	-1	1	-6	1	-10	0
-8	-12	-2	0	-1	0	-1	-5
1	-2	-6	0	-2	1	-4	1
-3	-3	-2	-2	5	-1	5	-3
0	2	2	-1	-8	-1	-14	1
2	2	0	0	10	1	13	-2
-3	-1	2	0	-7	-1	-14	-2
-1	-2	-3	-3	-9	-2	-16	0
-4	-4	-2	2	-4	-1	-8	0
2	11	-1	-1	14	-1	20	-1
3	8	-1	-1	-2	0	-7	2
-2	-5	0	-1	-4	-1	-9	0
-2	-13	-4	0	-10	-1	-18	1
3	-1	2	2	5	1	9	1
-1	5	0	2	-9	-1	-15	0
2	8	1	-2	-5	-1	-7	0
-1	-5	-4	-2	-4	0	-2	-2
-3	-6	1	4	3	-1	3	-2
1	0	0	-1	-8	-1	-14	0
-1	-3	-3	-2	2	0	3	0
-1	2	2	1	-7	-2	-16	-1
-1	-5	-2	0	-8	1	-13	1
-7	-7	0	-1	-2	-1	-1	-1
1	2	1	-1	-6	-1	-10	-3
-4	-6	-3	-1	2	1	3	0
-1	-2	1	-1	-7	-1	-8	-1
-2	3	-4	1	10	-1	13	-1
-3	-5	1	0	-6	0	-16	-1
-3	-2	0	-2	6	-1	11	-1
-1	-16	-1	2	-6	1	-8	0
-1	-1	1	-2	-5	-1	-8	2
-1	-4	0	2	3	-1	4	0
3	1	2	1	-5	-1	-7	0
5	8	0	-1	-4	0	-9	-3
3	-2	-2	-2	-7	0	-13	0
-4	-5	0	0	1	0	5	-5
2	-2	-2	-1	-5	-1	-9	2
1	-8	-3	1	-3	0	-9	1
-13	-18	-7	1	-6	-1	-14	-5
2	1	-1	0	-2	-1	-3	2
5	7	1	0	-2	-1	-4	2
-6	-3	-1	-3	-9	-3	-17	-10
-3	-5	-4	-1	-4	-2	-3	-1
0	5	-2	-1	-3	-3	-2	0
4	12	0	1	-1	0	0	-2
3	10	8	1	-8	0	-14	2
1	3	0	1	7	-2	14	0
0	-31	-4	1	-8	1	-19	0
4	-4	-1	-2	6	0	13	1
-24	-23	-5	-3	-7	-2	-10	-6
1	-11	-1	1	13	4	19	2
0	-5	-1	-2	-8	0	-12	-2
3	13	2	0	-9	-2	-14	2
10	26	6	0	-7	1	-9	0
0	-5	0	-1	-7	-2	-9	1
-3	-7	-5	-1	-3	-2	-1	-1
-1	-3	-2	-1	-6	-2	-7	-3
-3	-5	-2	-2	-7	-2	-10	1
4	4	3	1	-8	-2	-20	1
2	7	-1	-2	-5	-1	-9	-1
1	1	0	0	-10	0	-18	0
1	7	1	-2	-4	-2	-6	0
-1	2	-1	-2	-6	-1	-11	2
-3	-2	1	0	0	-2	1	-4
-3	-1	-1	-2	-6	-1	-7	1
2	3	-2	-3	-7	-4	-5	2
2	-1	1	0	-3	1	-7	0
-1	-1	-1	0	6	1	9	-1
-1	-1	-2	-2	-5	-1	-7	1
-2	3	-4	-2	6	0	10	-2
0	-1	5	2	-7	-1	-8	0
7	11	1	-2	10	0	14	6
-3	-12	-8	-4	-1	0	1	-2
-3	-5	-1	-1	-7	-2	-12	-1
-3	2	-3	-2	-7	1	-10	1
-11	-8	-2	-1	-5	-3	-6	-4
2	7	3	1	6	0	9	-3
4	4	1	-1	-2	1	-1	2
0	-4	-3	2	-1	0	-4	-1
-6	-2	-1	0	2	-2	4	-2
-5	-4	-2	0	-4	-2	-5	-1
0	8	2	2	9	1	18	6
-1	-2	0	-3	-13	-2	-18	-2
-5	-19	-3	-2	0	-2	3	-4
0	0	-3	0	-4	-1	-6	0
0	-1	2	2	3	0	2	1
-3	-4	1	1	-4	-4	-4	-1
4	10	-1	-3	6	0	8	1
-3	-6	1	-2	-9	-1	-16	-4
-4	-11	-4	-5	0	0	4	-2
-2	-5	1	-1	-10	-1	-15	-1
0	0	-3	0	2	1	0	-1
3	12	-1	-1	2	-1	4	-1
-2	5	-1	-3	-7	-3	-9	0
0	1	-3	0	13	-1	25	-1
-2	-6	-2	1	-4	-1	-7	-1
0	4	0	0	1	1	3	-1
3	-1	0	1	-3	0	-5	2
-1	1	0	-1	-13	0	-17	1
-1	-2	-2	-4	-10	-4	-16	-1
-2	-3	-1	0	-3	-1	-5	-2
2	3	1	-2	-10	-1	-17	1
0	-3	-4	-1	-7	-1	-10	-1
3	4	1	0	-4	0	-9	-1
-1	11	4	2	2	-2	3	2
0	0	-1	0	-6	-3	-12	-2
0	-11	-2	-2	-1	-3	-5	-5
3	-9	3	3	-5	0	-10	-14
-10	-10	-3	0	-2	0	-6	-9
-9	-12	-3	-3	-7	-5	-9	-8
0	4	-3	-3	0	1	5	-3
-3	-5	-3	0	4	1	7	-3
-1	4	-1	1	-7	0	-10	0
0	-2	-1	-2	-6	-3	-12	-1
0	3	1	-1	-5	0	-11	-2
-2	1	3	1	4	0	7	1
0	0	0	1	-7	-2	-8	2
-4	-1	-3	-1	8	-3	10	-6
2	3	2	-1	0	0	9	-2
-3	-5	-3	-1	-6	-1	-8	0
0	1	-1	-1	-6	-1	-12	-3
0	-2	1	-3	8	0	11	-3
-2	-7	0	-2	8	-2	18	0
-3	0	-2	0	-6	0	-8	0
-4	-3	1	-2	0	-1	4	-2
-1	-1	-2	-1	-7	0	-15	0
-1	10	1	-4	-14	-2	-20	2
-2	-4	-1	-1	-3	-3	-7	0
1	-2	-1	1	-3	1	-5	1
0	0	0	0	6	0	8	-1
-1	0	3	2	-4	0	-9	0
0	-2	-1	-1	-6	1	-10	0
2	2	-4	1	-5	0	-9	1
-2	-6	1	2	2	1	3	0
0	-3	-3	-2	-6	1	-12	1
1	2	-2	0	-9	0	-17	0
-1	-13	0	1	-7	2	-12	-1
-1	2	0	0	11	1	16	1
1	8	4	1	-7	-1	-11	1
1	-3	-1	1	-3	0	-8	0
-3	-5	-2	-2	6	-2	13	-3
0	-1	1	0	-3	-1	-3	0
3	4	1	0	-11	-2	-16	1
-1	1	-1	-2	-6	-2	-8	0
-1	5	0	0	6	0	10	-3
-1	-3	-1	-1	-14	-2	-25	1
-1	-4	2	0	-4	1	-6	-1
-1	0	0	-2	-5	-1	-6	0
2	-1	-2	1	-6	1	-15	0
0	1	1	0	1	-1	2	-1
2	-1	1	-1	-6	0	-8	-2
-2	-6	-3	-3	-10	-2	-17	0
-1	1	0	1	3	-1	2	0
0	0	-2	0	5	0	8	0
-2	2	6	2	-5	-1	-9	0
1	0	-3	-1	-8	-1	-11	-2
1	0	-4	0	-8	-2	-13	1
-2	1	0	-2	-7	-2	-10	-2
0	-2	-3	-3	-4	0	-8	-1
0	-1	0	1	-5	-1	-10	0
-1	-3	0	1	2	-1	6	-2
1	-3	-1	-1	-9	-1	-14	-2
-2	-1	0	0	-8	0	-14	0
0	-3	-5	-1	-12	-2	-17	-5
-3	0	-3	-1	2	0	2	-1
-1	3	4	-1	-8	-2	-11	0
3	2	2	1	0	0	-2	0
1	-4	-1	0	-6	-2	-10	2
0	2	4	-1	1	0	1	-2
0	0	0	-1	-6	-1	-12	0
-5	0	-2	-3	0	-1	-2	-6
1	0	-1	-2	-5	-1	-7	1
-3	6	3	2	2	-1	0	0
1	-3	-4	-2	2	0	3	0
0	-3	-2	-1	-5	-3	-8	-3
0	-4	-2	-1	-8	0	-10	2
1	-1	1	0	-6	0	-9	1
3	1	-4	1	2	-1	3	0
4	5	-1	-1	-9	-1	-14	1
0	-2	1	-2	4	1	9	-2
1	5	-4	-4	2	-1	8	1
-1	-2	3	1	-4	-2	-7	-2
-1	0	1	-1	-9	-1	-16	-1
1	2	0	0	-7	-2	-10	2
1	0	1	2	2	0	2	-1
-1	0	1	0	-6	-2	-12	0
-1	-2	-2	-1	-6	-2	-10	-1
-3	-2	0	-1	-10	-2	-15	0
-4	-5	-1	2	6	1	8	0
0	1	4	0	-8	-1	-14	0
-1	0	-1	-1	-3	-1	-9	0
4	0	-5	1	-10	-1	-17	4
0	0	0	0	0	-1	-2	2
-1	-1	0	-2	3	-1	8	0
-2	-3	-1	-2	-5	-3	-9	0
-3	1	0	-2	-8	-2	-10	-2
0	-1	0	-2	-8	-2	-13	0
-2	1	0	2	-2	-3	-4	-3
0	-2	1	3	-3	-1	-10	0
-2	-1	-1	0	7	-1	12	-2
0	6	1	-1	-7	0	-12	-1
-1	-1	-4	-4	8	0	12	1
-2	-3	0	0	-8	0	-14	0
-2	-1	1	2	9	1	15	0
2	1	2	1	-10	-1	-13	4
0	-4	1	-2	-6	-1	-11	0
1	-1	-2	0	-9	0	-12	0
0	-1	-1	-3	-9	-1	-10	-3
-1	-1	-3	-1	4	-2	8	-2
1	-1	-2	-1	-9	0	-13	1
0	0	-2	-4	5	0	15	-2
0	0	0	-4	-7	-1	-11	1
-3	0	-1	-1	1	-1	0	-1
-2	-6	-2	2	-8	0	-16	-2
3	3	-1	-1	-4	-2	-10	-1
1	0	-1	-1	-8	-1	-7	2
-1	5	-1	0	-4	-2	-8	-2
-1	-6	-2	0	4	0	6	0
1	0	1	2	-5	1	-10	0
-2	-2	-1	-1	-7	-1	-10	0
-3	-3	1	0	-5	0	-8	-1
-1	-1	0	0	-9	0	-16	1
0	2	-1	-2	-2	-1	0	-1
-3	0	-2	-1	-1	0	2	0
1	1	4	0	-8	1	-13	0
-18	-20	-3	1	10	4	11	2
2	3	2	0	-2	-1	-2	-2
2	1	0	-3	-1	1	2	1
0	-8	-1	0	-7	0	-17	0
9	14	1	1	-7	-1	-12	8
2	-25	-4	-2	-12	-2	-16	9
6	18	6	0	-4	-3	-16	-17
8	-1	-1	-1	4	-2	8	5
-3	3	2	1	-4	0	-6	-16
9	11	-1	0	-3	-1	-3	-2
15	9	2	1	-7	3	-12	5
5	-6	-6	-4	-1	0	0	0
3	-4	-17	-5	-8	-1	-11	4
-13	-10	-5	-7	-16	-9	-20	-16
0	6	0	0	0	0	-5	1
12	21	-23	-6	-4	-5	5	5
-12	-2	12	1	-4	-1	-6	-19
-3	-20	7	4	-1	4	-10	9
6	9	-9	-4	8	1	17	-1
-21	-24	-15	-4	-13	-12	-29	-60
-1	1	9	0	-7	0	-19	3
3	2	9	-1	-8	-3	-14	2
-11	-2	5	-3	-3	-11	0	-24
-5	1	-20	-4	-24	-15	-37	-31
8	20	-6	-3	-6	6	-4	23
0	5	6	3	11	1	16	-7
9	7	-15	-3	-8	0	-8	-4
-3	-10	-10	-4	-12	-2	-14	-2
-2	0	4	1	-6	-2	-13	-11
0	1	-5	3	6	0	5	-4
-2	12	4	2	-6	-2	-8	-5
3	11	-5	0	-6	-2	-9	8
21	-15	-34	-6	-8	-2	-8	45
-5	-8	-13	-5	-3	1	1	-9
3	5	-13	0	-7	-1	-13	-9
0	16	-4	0	0	-1	3	-5
-6	-13	-2	-2	-12	-5	-18	-7
-2	8	12	1	-1	-5	-5	5
-1	-7	-4	-1	-10	-6	-19	-1
-5	-10	-4	4	1	5	-5	2
1	5	11	2	-9	-2	-14	-1
-5	0	-6	-2	-11	-6	-11	-15
-10	-7	3	3	12	4	15	-11
1	-1	0	1	-7	1	-9	4
-13	-13	-1	-4	-19	-9	-38	-23
4	-4	4	1	-9	0	-17	23
-9	-4	-6	-3	3	-6	10	-30
5	13	5	3	9	-1	12	-7
1	6	3	5	-2	1	-10	2
-11	-5	0	-1	-11	-1	-13	-7
2	-1	-15	-6	-11	-2	-14	6
-2	-13	13	3	3	5	-5	-10
-1	-18	-19	1	3	2	3	19
3	8	3	-1	2	1	7	-1
3	10	1	-1	-8	2	-9	-7
6	9	6	2	2	-1	0	1
0	13	3	-3	-8	1	-9	3
-2	2	-13	-4	-4	-1	-4	-5
13	26	4	0	2	3	0	7
-2	-17	-9	0	2	4	1	-16
-3	-4	8	-1	-5	-2	-12	-4
7	6	-5	-3	2	0	4	16
-7	0	-2	-2	0	-4	1	-8
3	8	0	-1	-5	-1	-15	0
5	2	11	0	-11	-1	-13	13
1	6	5	0	-7	-2	-12	18
8	11	-5	-1	4	1	1	6
-1	-26	-9	-3	-10	0	-15	5
-2	0	-5	1	-3	-2	-7	-17
-2	3	12	0	-11	-12	-32	3
8	-3	-1	-7	-1	-1	12	68
-1	7	-10	-3	-9	-3	-6	-5
-9	-14	5	-1	-2	-2	-3	2
-15	1	27	2	-10	-2	-19	-10
10	-6	-18	-4	-9	-4	-9	21
10	9	9	1	-5	0	-8	9
2	-6	-7	-3	3	1	8	6
-9	-7	-12	-5	-10	-9	-15	-28
-6	-2	2	-2	-5	2	-6	24
17	0	14	2	5	2	8	33
-2	-8	2	-2	-4	5	-3	20
-2	1	10	3	4	2	-1	-10
12	8	-4	2	-1	5	-1	16
-1	3	1	-2	-1	-5	-1	-4
-6	-24	-9	-2	-10	-2	-19	-14
2	-5	-18	-4	8	0	20	7
6	-2	-23	2	10	2	11	15
-20	4	-19	-7	-13	-11	-23	-46
6	5	-2	0	-11	-4	-21	1
4	0	1	0	-8	2	-9	10
2	2	-1	-2	-2	-1	4	18
-6	-3	-18	-6	-11	-2	-19	-19
10	6	-4	-1	-8	-2	-5	25
6	8	-3	-1	-5	8	-10	4
-23	-6	9	-2	-8	-7	-19	-49
7	-2	-8	1	-1	7	-1	8
5	0	4	3	6	10	4	12
3	-4	0	0	-3	1	-4	-1
-6	3	6	0	-11	-4	-15	-11
8	2	-4	1	-7	0	-3	19
-6	-1	6	-3	-7	-6	-6	4
-8	-4	3	-2	-5	-1	-11	-24
-4	-10	-16	-7	-11	-5	-15	10
-3	-4	-11	-1	1	0	5	5
-3	-8	-11	-5	-12	-6	-10	-5
1	0	7	-3	1	-1	13	2
3	4	-1	-2	4	0	9	-2
0	-2	0	3	-5	1	-15	-6
11	-5	-3	3	-1	5	-11	11
-4	-5	-3	2	-10	-6	-11	-5
2	0	0	2	7	5	10	7
2	-6	-16	-7	-12	-2	-13	8
-5	-15	-22	-5	-7	-2	-18	-13
11	7	6	0	-8	-3	-7	27
-6	-1	3	-1	-3	-2	1	3
-1	8	27	9	2	10	-5	-9
-4	-2	-4	-3	-6	-3	-6	-5
-16	-11	-9	1	0	-4	-6	-27
-7	-2	-3	0	-5	0	-10	-27
5	7	2	-2	5	2	10	17
1	-1	-11	-4	-12	-2	-13	12
4	4	5	1	-1	3	2	11
3	2	-8	-4	-5	1	-9	11
-8	-7	-1	0	-4	-1	-6	-9
-6	-8	-14	-9	-11	-6	-12	-10
4	-6	-6	-3	-12	-1	-15	16
13	2	7	3	-2	1	-5	19
-1	1	-12	-3	4	-6	9	-4
6	-6	10	3	-1	8	-2	9
1	-2	-12	-1	7	-1	10	-1
4	2	-1	2	-6	1	-13	4
-5	-5	-5	-3	-4	0	-7	-6
10	6	-7	-3	-15	-2	-18	14
3	-13	-7	2	-4	1	-5	17
0	-1	-5	1	2	-1	4	-5
5	-6	-17	-6	-6	0	-1	13
-5	5	-6	0	-8	-4	-16	-8
-4	2	-7	-2	-6	-1	-13	-20
-1	9	0	-1	1	-2	0	-12
-9	2	-3	0	-9	-5	-20	-29
0	-3	-2	1	-6	-2	-10	12
-12	4	10	3	-9	-10	-17	-23
-7	9	7	-1	0	-2	2	0
-5	-12	6	0	-8	-1	-15	-1
7	3	-4	1	-3	-3	1	15
-2	-5	-2	-2	-5	3	-1	9
-24	-14	2	-1	0	-5	-11	-13
9	12	12	0	6	1	11	18
-1	1	-3	-2	-8	-8	-9	-4
-4	2	-12	-2	5	4	7	-2
7	15	23	4	-3	2	-13	-3
-18	-9	1	1	8	-2	11	-14
-2	0	-1	1	-7	1	-10	11
6	0	-5	0	-4	0	-4	-2
-8	-19	-17	-4	1	0	6	-15
2	1	-3	-1	-7	-2	-7	-6
-2	-17	-13	-2	-5	-1	-11	-4
-4	5	-2	-3	-2	0	-6	-11
-8	-12	11	2	10	2	15	2
-4	-11	-11	-2	-8	-3	-12	0
1	11	-4	0	-7	-2	-12	1
-1	-21	-10	-5	1	-1	5	12
1	3	7	4	-4	1	-1	14
-5	-2	8	2	-3	-1	-2	-10
-1	-6	-4	2	-1	2	-5	4
-2	-8	-10	0	2	-1	-1	-8
6	6	-9	-2	-5	3	-8	11
4	2	4	0	-1	0	2	4
6	-1	-1	0	-8	0	-13	4
4	6	-1	-1	0	0	0	19
-6	-1	-16	-2	3	-1	4	-13
-4	4	-5	0	-5	0	-11	-18
0	-8	-17	-7	-11	-1	-14	7
-3	-13	-9	-3	-7	0	-5	4
4	-1	1	-2	5	1	13	3
1	8	-4	-1	-10	-3	-18	-15
1	-2	-10	-1	-3	3	-9	2
2	2	-3	2	8	0	15	18
-3	-11	-3	-3	6	-2	10	-5
-8	-2	1	-5	-22	-7	-26	0
2	4	-8	-2	-6	2	-7	3
0	-5	-4	0	-4	1	-7	16
-6	-20	-8	-2	-5	-2	-10	16
3	13	5	0	-9	1	-10	7
2	2	3	-2	1	-1	2	-3
-4	3	11	2	1	1	-1	-8
3	9	9	5	-5	4	-12	-2
-2	-5	-2	-3	-6	-7	-7	1
-5	1	10	3	-1	-2	-4	-8
-3	-6	3	2	-3	1	-7	-10
8	-2	3	2	-9	0	-16	17
4	0	-8	-3	5	-1	12	-2
2	1	-7	-1	-9	-2	-12	4
0	7	12	-2	-1	-2	-3	6
-11	-9	6	4	-1	5	-13	-23
-7	-12	-2	-2	4	-3	5	-4
7	5	-5	1	-12	-1	-13	6
-4	-4	-2	-1	-5	-3	-11	-5
4	3	8	-1	1	-2	5	13
5	5	-3	0	-5	1	-3	16
3	4	12	3	-5	-1	-8	6
8	1	-2	-2	-6	1	-6	16
0	-9	-4	-2	3	1	6	0
0	-4	-2	0	-4	0	-5	9
-2	0	-12	-3	-2	0	-5	-7
5	-2	-8	-5	-2	0	4	11
-3	2	-5	-3	-6	-2	-11	-13
7	-2	-6	1	-6	0	-11	17
-1	0	4	-2	3	-1	11	12
6	6	-5	-3	-6	-5	-5	-11
-8	-11	-14	-5	-12	-8	-15	-16
6	19	19	7	7	3	5	1
-5	-15	-1	3	-5	-3	-14	-18
6	7	-1	-1	-2	5	2	5
4	8	-2	-1	-9	-2	-7	-8
-8	-30	-5	-4	1	-2	1	-13
-7	-8	-2	-2	-6	-2	-15	-21
-4	-7	3	1	11	5	19	4
0	0	14	8	1	5	-12	5
0	-1	-3	-1	-1	-3	5	13
-15	7	-7	-5	-16	-3	-20	-38
7	9	-7	-2	-10	-4	-8	4
-1	3	7	-2	0	0	-5	2
8	7	3	2	-2	4	1	34
-12	-8	-20	-7	-12	-8	-15	-17
7	19	13	2	-8	0	-20	8
1	-9	-20	-2	0	-2	1	10
-5	-4	-6	-1	-8	1	-11	-2
7	14	7	-2	0	4	0	7
1	0	4	0	-5	1	-6	7
4	-2	4	2	3	6	7	4
5	0	20	6	2	0	1	6
-4	-2	4	-1	-7	-2	-12	-5
-9	-12	4	-2	3	-3	-1	-22
1	4	5	2	-5	1	-5	4
9	5	7	6	0	6	-2	13
12	-4	-3	-1	-10	-3	-15	7
-4	3	9	3	-5	-1	-15	-8
-13	21	-24	-8	-9	-14	-7	-19
4	0	-14	1	-6	0	-14	1
-3	0	-11	-5	4	-4	13	6
1	7	3	0	-9	-3	-22	3
-4	1	2	0	6	0	9	-7
-4	-4	-2	-1	-4	2	-6	-4
-4	-11	-4	0	-7	0	-11	-4
0	18	1	2	7	3	9	-3
7	1	-1	-2	-13	-15	-28	3
-3	4	2	0	-5	3	-5	-1
-42	-54	-2	4	-4	4	-14	4
29	36	7	3	6	6	7	9
7	-12	0	1	-5	2	-18	1
0	11	1	0	2	1	4	1
18	39	3	2	-2	0	-1	2
-17	-40	-3	2	-3	9	1	-1
0	-1	3	1	2	0	4	-2
3	16	5	-1	-7	1	-9	2
-9	16	1	-3	-10	0	-6	0
-5	-18	-7	3	-2	2	-7	4
-2	-22	-1	1	9	1	4	-13
-12	-6	-1	3	-2	-1	-15	2
2	4	0	0	-7	1	-11	1
-2	-14	-5	-4	-6	-1	-10	3
17	28	1	4	7	2	3	4
3	3	3	-1	-15	-5	-19	1
3	3	-3	0	-7	-1	-11	-1
-3	6	0	4	1	-2	1	-1
0	1	-5	-3	-4	4	-3	-4
-6	-17	-6	-2	-11	-3	-17	-15
-5	-4	-1	-3	-8	-4	-10	1
-1	0	-1	0	2	0	3	0
0	0	0	1	-14	-1	-19	1
-5	1	0	-2	-1	0	-5	-1
0	-4	0	-2	-5	-1	-6	-3
3	4	-2	0	-7	2	-3	1
1	3	0	1	-11	-2	-20	3
8	17	1	1	1	1	0	0
-4	-4	-3	-3	-6	-2	-2	-1
3	8	3	1	-4	2	-8	4
-2	3	-1	0	-8	-1	-14	-3
-2	-5	-2	-1	6	-1	8	-3
-10	-20	-2	-4	-7	2	5	-3
-3	-5	-4	-1	-11	-2	-19	5
13	14	-2	-2	-6	-4	-9	-4
-6	0	1	-1	6	0	13	-1
-26	-29	-2	-2	-11	-3	-18	-7
2	-4	-2	0	-5	0	-9	-4
-5	4	1	-2	11	-5	2	-17
-1	1	3	-2	-8	0	-16	-18
-5	27	7	-3	-18	-10	-31	-15
6	4	-1	-2	-10	-4	-10	12
-3	-13	11	2	1	-1	2	-9
-22	14	-2	-2	3	-4	8	-40
13	12	-14	-3	-3	-3	-4	18
7	19	1	-1	-8	-4	-7	-8
-8	-18	-19	-3	-8	-7	-20	-17
8	7	-44	-14	-22	-10	-23	-8
6	12	10	1	-3	-10	-13	10
-20	-4	-32	-11	-15	-7	-9	9
-2	5	23	4	-5	3	-19	-29
17	-22	21	11	15	21	11	65
16	-9	-26	-5	-9	-5	-8	25
31	16	15	9	4	9	-1	46
-1	-3	-2	-3	-13	-3	-12	-10
-14	-11	-21	-6	-11	-9	-1	-10
-1	6	23	3	-14	-5	-21	-15
23	2	14	7	-3	5	-10	46
5	1	-28	-4	-19	-5	1	10
0	11	14	3	10	0	-5	14
-16	-14	-7	-7	-33	-22	-54	-28
23	14	15	5	1	13	-7	28
9	-6	10	4	10	16	9	45
5	-9	4	3	8	13	12	20
-11	-4	-8	-4	-7	-16	-15	-28
1	9	-47	-17	-18	8	-17	6
16	-13	28	16	17	27	1	29
1	6	38	1	-4	-3	-3	3
13	3	-5	-1	-3	2	3	16
1	-10	-14	-2	-7	-5	2	26
-8	-6	0	-1	-9	-8	-20	-21
1	14	18	4	14	22	27	24
11	-11	7	2	-2	9	1	29
9	11	8	4	-2	11	0	23
-7	4	18	3	-3	6	-11	-13
-6	4	6	-1	-9	-8	-11	-14
15	39	-24	-8	-14	-6	-11	5
7	2	2	-2	-5	6	-2	18
2	-7	-10	-1	-7	0	-16	18
-25	17	-3	-8	-15	-25	-19	-59
18	-10	0	4	2	17	0	29
-1	0	-3	1	-4	4	-14	21
3	7	-15	-8	-6	-3	1	-27
-6	1	26	1	3	-2	4	19
3	1	12	4	-2	7	-4	9
3	5	7	0	-9	-4	-11	8
-5	-16	8	4	-1	-1	-8	41
0	2	-5	-3	-7	-5	-10	-3
5	-5	-11	-3	-3	-5	5	5
0	4	-2	-1	-6	-2	-11	-12
-11	-16	-6	-3	-6	-2	-13	-16
-20	-5	-2	-5	-6	-12	-11	-80
-10	-12	0	-4	-11	-7	-15	4
14	-1	-9	1	9	5	17	20
-3	16	-6	1	-5	-1	-7	14
-12	7	4	3	-10	-6	-14	-28
-1	-12	11	2	-2	1	-9	-3
0	-1	4	-2	-17	-10	-20	-29
-7	-6	2	1	4	3	2	-3
3	6	21	6	-5	-2	-9	13
37	5	7	2	-6	-3	4	95
-5	9	4	-2	-5	0	-8	-30
-1	4	-4	-6	-4	0	-1	5
11	5	-2	0	-2	3	4	11
-4	-13	-15	-7	-15	-7	-18	-3
0	2	0	-4	-3	-2	-4	-10
-3	-17	-8	-4	-6	-1	-14	-20
-7	-9	9	-1	-10	-3	-14	-4
-5	-11	-13	-5	-8	-3	-12	3
5	-8	6	0	5	5	8	7
-5	-6	-28	-7	-7	-4	-14	1
-1	1	5	-3	-13	-7	-19	-11
2	5	0	-3	8	-2	13	1
6	-2	-1	2	-8	0	-10	4
-2	23	32	4	2	-3	-2	2
-3	-7	-4	-2	-9	1	-12	-2
-3	3	11	2	-7	-7	-16	-36
-4	-12	-14	-5	-10	-6	-13	-7
-4	-4	14	4	5	4	2	1
-4	2	-4	-1	-8	-1	-15	-16
0	4	-1	-4	-10	1	-11	6
3	13	9	1	-1	-1	-4	2
2	-2	-8	0	-6	-2	-13	2
4	2	6	0	2	3	4	7
-4	-8	-2	-1	-10	-4	-17	-8
-13	-12	-19	-5	-1	-2	-6	-16
-1	6	34	6	2	-3	-3	-7
-4	-2	-20	-4	-10	-6	-22	-25
0	-4	-5	0	-4	4	-10	-13
6	10	26	3	1	6	-5	12
-2	7	-6	-2	6	3	3	5
-11	-9	-7	-2	-4	1	-3	-17
-3	-2	14	8	12	-2	13	24
-2	-16	0	-2	-11	-3	-8	1
7	2	2	4	1	2	0	4
0	8	9	-1	-17	-3	-22	11
-3	2	-3	-1	-8	-3	-13	-5
17	21	-5	0	-6	1	-9	16
-10	-6	2	1	5	2	8	-2
-4	0	4	2	-8	-3	-17	-9
2	0	6	2	0	0	-11	-24
-2	-11	-3	0	-12	0	-17	10
-7	7	-13	-2	-7	-6	-13	-2
14	15	26	0	2	10	14	60
-15	-5	-11	-3	-8	-14	-20	-40
8	10	2	-2	-3	1	2	7
-5	-3	2	0	0	-1	-2	-6
-5	-6	-4	-3	-6	3	-9	-5
6	3	-7	-4	-13	-3	-14	16
-3	13	36	3	-4	-5	-10	-32
9	-13	-6	3	-4	5	-9	28
2	4	-6	2	-5	0	-16	-2
3	4	-8	-5	2	-2	7	23
8	0	-3	1	10	2	16	23
-1	-5	6	1	-10	0	-16	3
-5	-5	2	0	3	-4	1	-16
-1	3	0	-3	-8	-3	-12	-11
-7	-10	-4	-4	-6	-5	-8	13
1	0	-2	1	7	-1	14	4
5	6	2	3	-8	-1	-19	-1
-3	-6	-1	1	-8	-3	-17	-13
-12	-16	-7	-5	-8	-5	-12	-11
-16	15	5	-3	-8	-11	-3	-22
-20	-6	-10	-6	-16	-12	-33	-75
-6	-6	14	6	2	1	1	4
12	0	12	1	1	3	10	26
-9	-2	1	-1	-3	-2	-8	-4
-3	-4	-7	-4	-1	-2	-4	-8
-8	0	2	0	-2	-4	-3	-12
12	19	54	13	2	6	-10	18
-5	-14	-11	-2	6	-1	10	-3
4	2	-11	-2	-10	-1	-11	7
-9	-13	4	-2	-8	1	-9	-1
5	3	-5	-5	-10	0	-15	5
-2	-7	-17	-4	-10	-5	-15	-13
1	6	3	2	7	0	13	-3
-4	5	-2	-2	1	-5	2	-16
4	2	-4	-2	-13	-4	-21	-4
-3	2	15	-4	-13	-7	-22	-3
6	4	-1	-3	6	0	13	2
3	2	-9	-3	-10	-2	-16	1
-1	8	4	3	-7	2	-11	1
-3	0	8	0	-5	-1	-9	-10
-2	-1	-3	-3	2	1	3	-11
-9	-1	3	-1	-9	-3	-24	-39
0	7	9	3	-4	-2	-4	8
-8	-5	6	-2	-4	3	-1	-2
1	-4	5	2	2	2	2	-1
7	5	8	2	-6	-1	-13	3
1	-5	-11	-3	-10	-5	-6	2
-1	7	19	-3	-3	-4	0	-3
4	-1	-5	-2	-4	1	-8	5
-11	2	3	0	-3	1	-6	-17
-1	-8	-7	-1	7	4	13	21
-6	3	0	1	-4	-2	-6	-14
1	0	3	1	-7	1	-14	-2
-4	-4	0	0	-8	-3	-13	-3
-6	-31	-13	-6	-4	-9	2	16
0	0	0	-1	-6	-2	-16	-2
10	6	5	-2	-6	2	-11	16
3	2	0	2	-5	0	-12	-2
-3	-7	-4	0	-6	-2	-11	-3
-3	2	-13	-2	3	4	3	-10
-1	-8	-5	-4	-7	-3	-11	4
2	5	1	-2	-4	-1	-7	0
-2	4	-9	-4	-11	-2	-18	-18
5	-2	-10	-1	-2	2	0	7
2	-2	-12	-5	-11	5	-11	13
-11	-11	3	-4	0	-2	-1	6
1	-6	2	-2	-6	0	-9	11
-4	3	1	-2	-6	-2	-7	5
-5	4	0	-1	-11	-6	-14	2
1	-16	-16	-3	-5	-3	-11	1
1	3	21	3	-7	0	-10	13
-7	-16	-2	1	-6	-3	-12	-4
21	6	-3	3	11	5	18	26
7	7	2	3	-1	3	-6	1
1	5	2	-2	7	2	7	-12
2	0	13	-2	-9	-1	-12	10
2	-4	-1	1	2	4	10	9
-1	-1	-3	-3	-8	-1	-8	-6
-2	-3	-8	2	-3	-4	-11	-5
2	7	2	-3	-7	3	-8	3
-5	-4	-8	-4	-1	-1	1	-1
6	3	26	4	-2	5	-6	23
1	-4	-7	-1	0	0	-3	0
-1	1	4	1	-5	0	-15	-7
11	-3	-12	0	-1	2	-1	13
4	-4	-6	-2	-10	0	-14	-1
-9	-11	6	-1	0	-4	-3	-4
-2	-2	-6	-3	-4	3	-6	-3
2	-4	3	5	6	7	0	7
0	1	-1	2	4	5	0	-1
0	-4	-1	0	-3	-4	1	3
-9	-11	-4	-5	-12	-4	-14	27
-6	-2	-11	-7	-13	-3	-11	-14
-1	-3	-5	-1	4	1	6	-5
1	3	-1	0	-4	-2	-2	1
3	1	0	2	-7	-1	-13	-2
-1	-8	-1	-2	-7	-2	-10	7
-6	4	14	4	1	-4	-3	-18
-1	-9	-3	-2	-7	3	-12	7
-4	-5	-5	-2	-6	0	-8	-5
-2	-1	8	3	-6	0	-13	-16
-1	13	4	1	-2	0	1	0
5	4	2	-1	-6	2	-6	13
3	5	6	-3	-1	0	1	4
1	0	-5	-4	-5	-2	-6	1
1	-3	-3	-3	-4	1	-3	-2
0	0	2	-1	-10	-3	-16	0
-9	-1	-5	-2	-2	-3	0	-3
-1	-2	16	5	-8	0	-21	-3
-2	-12	-12	-2	-4	2	-10	10
0	-1	2	-3	-4	-4	-3	-4
-8	-5	0	-1	0	-2	1	-5
0	1	11	2	0	2	-8	1
2	2	-4	0	8	1	14	-1
0	3	0	-4	-10	0	-9	-9
1	-8	13	4	-1	3	-13	3
-2	-1	-3	1	-8	-1	-13	-8
2	5	-3	-2	-3	2	-7	12
-2	-7	5	2	-8	0	-12	4
-10	-7	-2	1	-7	-7	-22	-46
-2	-3	-2	0	-6	1	-15	-1
-2	5	-1	-3	-7	-1	-11	-6
-4	-3	9	-2	-2	-2	-9	-12
0	-1	-3	2	1	-1	0	8
2	2	-2	-2	-8	-2	-12	-6
2	0	6	-1	-4	0	-2	5
5	6	3	3	1	1	0	0
3	-2	-1	-4	-2	-1	-3	1
3	3	-2	0	2	1	3	2
-1	-10	2	2	1	2	-1	2
0	1	-2	-2	-7	1	-9	-5
-4	-8	1	1	0	-1	-4	-3
2	3	5	5	7	2	6	-2
-5	0	-3	-1	-6	-3	-8	-17
-2	1	-3	-7	-16	-3	-18	3
-1	-4	-2	-2	-11	-2	-19	-3
0	2	4	5	7	0	9	-1
3	2	-8	-5	-12	-1	-20	0
0	-1	0	-3	5	-1	12	-3
-1	-2	-1	-3	8	1	12	-1
-1	1	4	-2	7	0	11	-3
-1	-7	0	3	-11	0	-18	-3
0	2	1	0	-7	-1	-14	4
1	4	2	4	7	2	13	0
1	1	0	-1	-9	-1	-12	-1
1	0	0	1	-7	-2	-14	2
1	-5	-3	-8	-8	-3	-3	10
-9	-1	1	1	-3	-2	-4	-14
0	-1	3	0	-4	0	-9	1
0	-1	-1	0	0	1	-1	2
6	-1	-1	-1	-3	-1	3	7
-1	0	-3	-2	-9	-1	-11	-6
-1	1	0	-1	-8	0	-11	-2
0	5	-1	-3	1	-1	2	4
-1	0	-1	-4	-9	-1	-14	3
5	0	-1	0	-4	0	-11	-1
2	3	6	1	-13	-8	-19	-2
-5	0	-1	0	3	-2	3	-11
-3	-3	-3	2	-5	2	-13	-6
-2	-7	4	-1	-3	0	-9	-2
-4	1	-5	-2	6	-3	13	-5
0	-2	-6	-4	-9	-1	-13	3
-3	-5	-5	-3	-6	-2	-8	3
-2	-1	0	-4	-13	-3	-16	-2
0	1	1	2	2	-3	3	0
9	5	-4	-1	-4	4	-9	23
9	5	0	-1	-5	3	-8	14
1	-21	-7	0	3	3	3	4
5	2	-1	-3	-4	0	-4	10
3	1	-2	-1	-5	-3	-4	2
6	2	-5	-5	-6	3	-6	14
-7	-4	0	-2	-6	-2	-8	-1
-12	-16	-16	-3	-6	-2	-21	-25
7	3	4	2	-4	2	-10	9
0	5	14	6	3	5	2	20
-4	-17	-10	-8	2	-4	7	-5
8	3	1	2	0	5	-3	17
13	7	3	2	-6	1	-9	21
8	3	-6	1	6	6	12	9
2	3	6	6	11	4	18	7
-4	-1	2	2	-6	3	-14	-6
-5	1	10	-1	-6	-1	-19	-16
4	-10	-22	-5	-7	3	-7	15
5	4	-1	-1	0	-4	13	21
-10	2	20	3	-3	3	-17	-27
-17	2	13	4	0	1	-12	-13
6	-15	-11	-2	3	4	5	15
3	3	-6	-3	-4	1	-6	15
14	-9	-31	-4	1	4	7	25
-15	-4	4	0	-9	-5	-17	-1
-12	1	-6	-4	-13	-8	-19	-12
-11	7	15	3	-3	2	-17	-23
3	5	6	-2	-9	-2	-7	8
11	4	9	4	5	2	8	6
-5	-7	-11	-3	-1	-1	1	0
-9	-6	-4	-4	-7	-3	-12	-19
-6	2	9	2	8	-3	9	-12
4	0	1	0	-18	0	-31	5
-5	-5	-4	-3	-2	-6	1	-3
-24	-25	-2	-3	-13	0	-19	-6
11	29	2	-6	-17	-7	-16	2
-1	0	-1	0	-2	-1	3	1
3	9	3	1	-2	0	-8	0
-21	-29	-10	-2	-1	-7	26	0
-4	-18	-3	-1	-13	-4	-18	0
-11	-41	-6	-5	-7	2	-16	-3
7	8	3	2	-3	-1	-2	2
-15	-6	-6	-4	-2	-2	-1	-7
0	-3	0	0	-7	1	-14	1
-2	9	0	3	2	0	5	3
-1	-2	-4	-5	-14	-5	-16	-4
3	-7	-1	-2	2	0	9	1
-6	-18	-1	1	9	-1	1	-2
2	4	0	3	4	2	5	1
0	0	1	2	-1	-3	2	-1
2	8	1	-3	-13	0	-21	2
0	1	1	-2	7	-2	14	1
1	0	-3	-4	-8	1	-11	0
-16	-18	-5	0	-11	-1	-15	-6
3	6	2	1	8	2	18	1
9	9	-2	-2	-9	-1	-15	1
-3	-13	-3	-1	0	0	0	0
0	0	-1	1	-5	-1	-11	0
2	3	-1	-2	-5	1	-13	0
-8	-11	-7	-2	-11	-4	-14	-1
2	4	-1	-1	1	0	1	0
-4	-4	-1	-1	-8	-2	-13	-2
-6	-12	-4	0	-3	2	3	0
-1	-2	3	1	-10	-2	-17	2
-2	1	-1	0	0	-2	-5	0
-3	-4	0	-2	-7	-4	-7	-1
3	-1	-4	-2	-1	0	-3	-1
-1	-3	-4	-1	2	-1	0	-1
-4	-7	2	2	-5	0	-11	0
-1	4	2	2	-3	1	-5	1
-8	-14	-1	-1	-7	-3	-10	-1
-1	-5	-3	0	2	-1	7	0
1	-5	-1	-2	-9	-2	-13	-3
-1	-3	3	0	-4	-1	-11	-1
-1	-4	1	0	-5	1	-13	0
4	15	0	1	1	1	2	2
-6	-3	-2	-2	-13	-1	-17	-1
-2	-1	1	-2	-5	-2	-10	0
-4	-3	3	2	-8	0	-12	-1
2	2	-3	-3	-11	-3	-13	0
-2	0	-2	-3	6	-2	15	-2
1	-1	2	0	-8	-2	-11	0
1	-4	-1	-4	-2	-3	-1	0
-2	-3	-1	0	-11	-1	-19	-4
3	0	-1	-1	-8	-3	-13	0
-10	-7	-2	-2	-11	1	-14	-2
2	1	1	2	-1	-3	-1	0
-9	-3	0	-1	-9	-5	-12	-2
1	1	-2	-1	1	-1	0	-1
-1	-2	2	1	-6	-1	-14	0
-8	-2	-2	3	-5	-1	-19	-2
4	8	0	-1	-11	1	-18	1
-1	-1	1	0	1	-2	5	0
0	0	-3	-4	-6	-2	-4	-2
-1	1	0	-1	-9	-2	-13	0
1	-1	-1	-1	-5	2	-17	0
1	-2	1	0	6	-1	11	-2
-6	-1	-1	0	-13	-1	-21	-2
0	4	1	1	5	2	6	1
1	2	-1	-4	-10	-5	-9	0
-1	3	-1	-1	8	5	13	1
3	14	1	-3	-11	-4	-19	-1
-2	1	0	1	-5	1	-15	0
2	-2	-4	-2	-3	0	0	0
2	-4	-1	-1	2	-1	8	-1
-3	-11	-3	-2	-10	-2	-15	1
-3	-1	0	-2	-5	-1	-6	-1
-8	-7	-2	-2	-2	0	-1	-2
0	6	0	1	0	1	-6	0
2	0	2	-2	1	1	0	0
-5	-3	-5	-3	-7	-4	-6	-2
1	1	0	0	-9	0	-13	0
-1	2	2	-1	-2	0	-2	-1
0	4	0	-2	3	-1	3	-2
0	6	-3	-1	-4	1	-8	1
-2	-1	1	-1	-4	1	-8	-1
0	4	1	-3	-10	-1	-15	-1
-3	-8	-3	-1	8	-2	11	-3
1	0	0	1	-5	-1	-7	2
-1	-4	-2	-2	-12	-1	-18	-1
0	-1	0	1	-5	-2	-10	0
-5	-1	-1	2	6	1	15	-1
3	1	0	2	-10	0	-15	1
-1	0	2	0	-5	1	-11	2
1	2	2	3	-4	1	-9	0
-1	1	-2	1	1	-2	0	1
-6	-3	-2	-3	-13	-4	-19	-1
-1	-3	-3	-2	4	-2	-9	-1
-6	-4	-2	-2	-2	-1	3	-3
1	-2	-3	-3	-8	-1	-13	-1
-1	-3	-2	-2	-1	1	-2	0
1	2	0	1	-4	0	-6	0
1	1	-2	1	-4	-1	-7	0
-2	-1	-2	-3	-11	-2	-17	0
2	2	-1	0	2	-1	0	-2
-4	-3	0	-4	-11	-2	-14	-1
0	1	-2	-1	-2	-2	0	0
-2	0	1	0	-10	0	-19	-1
1	4	-2	0	7	-1	15	-1
0	-1	3	5	-6	1	-11	2
-1	0	-1	-3	-6	0	-9	-1
3	9	-3	-2	10	3	12	-2
-2	-7	-1	-3	-9	-2	-12	-2
0	-3	1	2	-7	-1	-14	-1
-2	-2	-1	0	-5	-2	-11	0
-2	-1	0	1	11	0	19	0
-2	-3	-1	-2	-8	-3	-13	0
-1	-4	-3	-2	-10	-2	-14	-2
2	1	1	1	-5	-2	-10	-1
-1	0	-6	2	3	1	6	1
2	0	-1	-1	-9	0	-17	0
-2	1	-2	-4	-4	-1	-4	-2
0	4	5	4	5	3	1	0
7	12	-1	-1	0	-1	3	2
0	-1	0	-2	-10	-1	-13	1
1	11	-1	2	0	-1	0	1
0	7	-2	-2	-8	0	-6	0
-1	-6	0	1	-1	1	-7	-1
-2	4	0	1	-5	-1	-8	-1
-2	-3	-1	2	8	3	10	-2
2	6	1	-3	-11	-3	-13	1
-1	-8	1	2	6	0	6	0
-4	-2	-2	-2	-8	-2	-12	0
-2	0	-1	1	5	-2	5	-3
-2	-8	-3	0	-6	0	-10	0
3	10	-2	-2	-2	-2	-4	1
-3	-2	-1	0	-9	0	-17	-3
3	9	2	1	-5	-1	-14	3
1	1	-1	-2	-7	-1	-11	-1
0	1	1	-2	-6	-1	-6	-1
-1	0	1	0	1	-1	1	0
-4	-4	0	1	-1	0	2	-3
0	-1	-1	1	0	-1	2	0
-2	2	0	1	-3	-1	-3	-2
-1	-3	1	-3	-4	-1	-7	-1
-1	-9	-4	-1	-6	-1	-11	0
-4	-6	-4	0	1	-2	-1	0
-3	-1	2	-2	-7	0	-12	-1
0	1	-1	0	4	1	1	-1
-1	0	1	2	-5	-2	-9	-1
-2	-1	-3	-1	2	2	8	-1
-2	-1	-1	-1	-8	-1	-15	0
-5	-3	-1	0	7	-2	13	-3
-1	0	-2	-3	5	-2	13	-1
2	0	0	2	1	-1	2	-3
1	-3	-2	-2	-10	-1	-17	-1
4	7	1	-5	-1	0	-1	-1
-2	-6	0	2	-5	-2	-10	-1
-1	-1	-1	-1	-8	-2	-13	0
-2	-1	-1	3	-12	-1	-17	-1
-2	-5	-1	-1	0	-1	1	-2
-9	-8	-3	0	-3	-2	-5	1
-4	-10	-2	-3	-8	-1	-16	-4
4	15	1	-2	-9	-3	-13	2
-1	-3	-1	0	-2	3	-2	1
-2	-1	-3	-2	-4	3	-6	-1
0	-28	-8	-3	-5	0	-8	8
0	0	1	2	8	3	-1	2
5	-12	-2	-1	-7	-2	-13	-1
-4	-6	-5	7	7	6	10	6
-4	4	1	-2	-4	-7	3	-8
-11	-13	-5	-3	5	-2	10	-11
1	-6	-1	0	-7	1	-9	0
6	3	-2	1	15	5	17	11
-3	-8	-2	-4	-7	-2	-10	4
-8	-18	-4	-4	-1	-1	0	-6
-9	-5	-2	-1	-13	-3	-20	-16
14	14	2	-2	-8	0	-10	4
-9	8	8	-1	-9	0	-12	-11
-17	-35	-8	-1	-2	-4	-4	-13
5	19	2	1	-2	1	-2	7
4	-1	-6	-1	1	2	-4	-7
-2	1	-5	-4	-11	-3	-15	2
-8	-13	-6	-3	0	-2	-2	-13
3	0	0	-2	-12	-4	-30	-31
0	0	1	2	1	0	-5	4
-6	-9	-6	-2	-7	0	-18	-10
6	7	5	-3	-2	1	-5	2
-2	14	3	-1	3	-1	3	2
-2	-9	2	1	-3	2	-14	-3
-3	-9	-1	-1	-7	1	-14	-1
-16	-26	-4	2	-5	2	-13	-7
13	16	4	1	-1	-4	2	8
-7	-33	-11	-2	-2	-2	-21	-19
6	9	2	0	-7	-1	-11	12
4	7	0	0	5	1	17	20
5	1	-4	-3	-11	-3	-16	1
4	7	6	-3	-6	-5	-3	18
0	17	21	-1	-12	-3	-22	-24
11	-10	-10	-4	-11	-4	-14	-6
14	3	-7	3	11	11	12	37
8	-3	21	4	-1	-1	10	9
15	18	11	0	-6	-2	-2	15
13	-4	1	6	12	14	11	58
-19	-9	18	-1	3	0	-6	-34
21	18	-5	-8	-8	-4	-7	-15
-9	-20	-39	-7	0	0	-4	4
3	1	-6	2	8	15	8	23
10	21	14	5	5	2	11	-11
17	1	11	3	-5	3	-8	50
22	27	7	1	0	-1	5	39
-3	16	20	8	-4	-5	-10	-17
-10	-7	-2	-4	-13	-7	-16	-10
-6	2	2	0	3	1	3	-24
-13	-12	8	-3	-11	-4	-16	-17
15	11	19	9	-3	0	-14	-3
5	23	46	11	-1	0	4	20
-6	-7	-13	-4	-16	-6	-20	-3
10	2	-29	-4	-10	-1	-5	16
-22	-23	4	-5	2	-6	8	-52
-43	-34	7	0	-9	-12	-20	-73
8	-16	-6	-4	1	1	3	-6
5	6	18	6	1	6	-4	17
20	10	3	0	3	1	18	37
1	-6	-4	-2	-8	-2	-10	8
-3	-13	-5	-1	2	1	9	15
11	16	1	-1	-4	2	2	-1
-14	4	-7	0	0	-2	-4	-26
18	7	-9	-7	-3	3	10	42
13	10	1	1	-3	-4	-14	5
3	-3	-17	0	-9	-1	-6	-3
-17	-8	-7	-5	-16	-11	-16	-39
4	11	-2	2	-6	3	-7	12
1	7	-7	-2	7	1	15	27
27	29	19	5	4	-2	7	41
3	7	-5	-1	-5	-1	-19	-40
-25	-2	-10	-3	10	1	5	-12
54	11	-4	13	13	31	17	127
-29	-15	-29	-11	-24	-12	-34	-48
19	15	-5	4	4	14	0	1
-32	-2	10	-9	-23	-22	-34	-62
-20	-2	-27	-9	0	-5	11	-4
-8	-12	-2	-1	-3	2	-6	31
23	5	9	-3	-4	3	-1	28
-22	-10	53	11	-14	-21	-22	-7
5	1	7	2	9	7	10	8
13	22	24	2	-6	3	-11	34
-8	1	-24	-7	-10	-8	-9	-9
-24	-11	-4	1	0	0	-1	-12
8	-4	7	6	1	3	-2	11
-7	5	-43	-12	-15	-6	-17	-20
7	3	-13	-3	4	6	7	4
10	6	2	1	-3	4	-2	21
-18	-22	-9	-10	-7	-8	-6	12
2	-3	12	4	5	-1	3	-9
8	-4	20	8	11	4	9	10
-9	4	0	-2	-9	-2	-22	-13
13	12	13	2	-3	1	-1	25
7	12	26	11	12	2	8	-10
-14	-3	-15	-4	-8	-4	-13	-25
-15	-6	-13	-4	-12	-5	-14	-6
2	29	-24	-11	-17	-17	-24	-25
2	-1	36	5	8	6	-1	-22
0	-6	-2	-1	-7	1	-8	-6
-2	3	13	5	-4	-1	-12	-19
-4	-9	-18	-2	-6	-8	-23	-39
25	16	-31	-1	11	14	22	36
23	18	-7	3	1	4	4	36
-4	6	8	2	2	-7	-9	-29
5	8	70	16	3	-1	-6	-1
-3	-2	-22	-4	-7	-1	-15	-45
-10	-4	4	-4	-15	-10	-23	-42
-1	-5	2	1	1	0	5	-29
18	12	-7	-1	0	8	10	35
-16	-15	8	-5	-13	-7	-11	-9
25	5	7	9	11	12	6	37
1	-12	-4	-2	-3	-7	6	24
3	-31	-2	4	6	12	12	58
2	9	8	1	10	-1	16	1
11	36	0	1	-10	-8	-25	-44
8	10	13	2	7	4	-2	-3
16	20	3	5	6	8	-2	10
-8	19	14	5	-5	3	-13	-34
10	22	3	-1	-11	-9	-13	-13
34	-2	-28	-5	4	11	11	32
-26	0	-20	-9	-15	-11	-16	-20
-14	-5	14	0	-10	-5	-13	-12
12	-5	17	4	5	7	-1	57
-1	22	26	7	-3	10	-10	-20
-7	-22	-6	3	7	11	3	23
14	-3	-3	-2	-8	7	0	13
-19	5	-29	-12	-7	6	16	-74
9	-25	38	13	30	7	36	45
4	5	-6	-1	22	5	14	6
-22	-3	6	0	8	-10	4	-35
30	39	3	4	-42	2	-56	8
-6	4	4	-1	9	0	8	12
3	12	7	0	-16	-3	-17	1
15	10	-11	-2	-5	8	-7	2
-25	3	-1	-1	6	-4	13	-44
7	-2	2	1	-4	4	-5	31
21	6	-19	1	10	9	16	38
0	-11	10	2	-6	-4	-18	-20
18	27	-1	4	23	14	27	21
-10	-37	-8	-2	-6	0	-3	-4
0	14	8	7	1	7	-13	8
2	-6	-3	1	1	-10	-9	2
-17	-23	-12	-5	-6	-3	-11	-40
-10	12	11	3	-10	-9	-22	-35
13	-5	-11	-1	5	5	4	20
8	2	1	1	-4	0	-9	11
10	-3	-9	0	-1	5	-7	10
-3	-28	-20	-9	-13	1	-10	-10
12	22	-27	-4	-4	-2	-20	-40
13	12	2	-2	-8	-3	-8	2
-1	-2	-9	-5	1	-9	2	-7
-2	2	-19	-3	-9	-8	-9	5
5	5	-2	-1	-12	2	-8	17
-1	-6	-5	-6	-17	-14	-29	-26
10	52	27	6	-8	-2	-18	-1
-60	-16	-15	-14	-38	-33	-45	-70
1	-13	8	5	7	7	17	21
7	43	-25	-9	-14	-11	0	6
4	-5	18	5	-2	5	-19	16
6	22	29	-7	-10	-6	-17	-23
6	-2	-3	2	-2	4	-2	19
-5	0	-19	-3	-5	-3	-6	-12
-1	-24	-10	-4	-1	1	4	11
-13	8	3	1	-12	-2	-23	-23
5	-14	1	2	1	8	0	27
-2	0	5	-3	-8	-10	-18	-9
24	28	0	-6	-1	-1	5	54
-3	1	-2	0	1	4	-3	-9
-11	-1	12	0	6	2	2	4
12	-24	16	4	-3	3	-9	2
-2	0	3	2	-9	2	-9	15
4	6	5	0	-6	0	-10	14
-2	15	15	1	0	-10	14	27
-2	-14	-9	-3	-4	-2	-12	-6
15	-5	4	3	1	7	-1	13
-4	-9	-7	-5	-2	-2	-6	-18
-27	-25	-28	-7	-8	-5	-30	-27
-11	-3	-11	-2	-7	3	-14	-20
7	-6	4	3	-6	2	-10	12
19	3	-3	0	-9	-2	-10	27
11	0	-15	1	8	4	22	20
-23	3	-26	-12	-9	-14	5	-34
12	-1	-24	-10	-14	0	-2	47
-15	-32	-18	-4	-3	-2	-6	-19
2	9	-1	4	-1	0	-10	-5
-3	0	4	-3	-13	-9	-13	-21
-19	7	-7	-8	-14	-10	-23	-22
1	4	-13	2	3	2	-6	0
17	27	-4	-1	9	12	28	26
-4	-10	-1	1	-12	-9	-25	-14
-24	-27	-1	-5	-11	-15	-16	-46
-9	-11	-2	-3	-3	2	-12	-4
4	9	8	-1	5	-5	19	32
-13	-6	10	2	-7	4	-14	-21
1	-1	-11	-1	-7	1	-26	-26
-14	-2	11	0	-11	-6	-22	-28
18	5	11	-1	-7	2	-1	34
2	0	-9	-7	4	-1	16	-5
5	7	7	4	-14	0	-16	7
-5	-29	4	-2	-14	-5	-27	-4
8	13	15	0	-8	-4	-19	1
-17	-2	11	-2	-15	-14	-29	-15
13	-5	-8	0	8	6	19	19
-11	4	0	-1	-15	-4	-9	-12
-16	0	17	3	-10	-8	-27	-28
9	-5	8	-1	6	5	9	31
13	1	-3	5	8	11	11	0
26	34	-15	-2	3	14	20	10
-2	-10	-2	-4	-15	-11	-23	2
-5	-3	-7	2	4	3	-2	-5
16	7	5	7	7	14	1	18
-6	-1	-13	-4	-14	-7	-20	35
20	11	0	3	4	10	0	3
-24	-36	-14	-6	-10	-7	-13	-41
-4	0	-4	-2	6	0	10	-1
-7	-20	2	2	-9	2	-20	-7
18	30	22	2	-2	5	5	26
10	-16	-22	-4	-14	1	-8	35
6	18	4	4	6	8	11	6
-37	-6	4	-6	-21	-27	-39	-62
-9	3	13	0	-3	-1	-8	-3
5	10	9	3	-2	3	-11	-2
-24	7	-6	-5	-5	-7	-14	-88
14	-2	-14	-6	-10	1	-8	27
11	18	-22	-7	-14	-7	-17	31
16	14	-15	1	9	9	6	43
12	4	-3	1	2	18	9	48
-19	7	10	5	-4	-2	-30	-52
1	6	-10	-6	-12	-7	-14	-24
-17	-22	-7	-4	-7	-11	-8	-21
1	2	-8	-3	3	3	11	-10
-7	-23	-3	3	0	3	-5	8
6	0	-20	-6	-1	0	3	9
9	-11	-6	2	0	6	-3	14
0	1	11	3	11	7	15	-4
-9	-23	-25	-8	-18	-7	-22	-20
0	1	-33	-6	7	7	16	10
-10	-16	-4	2	-8	-2	-17	-1
-10	11	22	1	-2	-3	-3	-15
-8	-4	-2	-1	-5	-2	-12	-9
1	1	-7	-1	-9	-2	-6	21
11	-2	-3	0	-5	0	-7	-9
3	0	-6	3	7	6	12	17
3	4	1	-4	-12	-5	-13	-7
14	5	0	-3	-9	1	-13	14
-2	-2	1	-2	-1	1	2	5
-17	-13	-3	-3	-3	-4	0	16
-1	-3	3	-4	-10	-3	-21	-30
-2	16	5	-2	-7	0	-5	13
-10	-16	-22	-6	-8	-7	-5	-1
7	-5	-7	0	0	7	0	-2
5	14	-5	-3	-1	1	5	10
15	22	13	0	-8	1	-12	25
7	-7	9	6	7	5	7	1
-1	14	12	-1	-9	-6	-20	-5
-11	-5	13	1	-11	-16	0	-28
-7	12	11	0	-6	0	-27	-33
-12	13	10	-1	6	-1	16	-22
-2	-6	-2	1	-6	3	-15	-16
-1	-10	-19	-5	-1	-2	4	25
0	-4	13	2	-2	0	-9	11
-4	-7	-13	-2	-14	-11	-6	44
14	9	-31	-6	1	5	-3	2
-4	0	11	-5	-4	-1	-1	-11
11	10	1	-1	-5	0	-3	9
-3	-29	-24	2	1	2	-3	10
13	13	-10	-3	3	5	8	23
19	5	-10	-7	-14	-5	-16	3
2	0	-5	-3	-8	-5	-7	13
-1	-1	-4	0	-3	0	0	13
-9	-4	7	0	-4	-8	-3	-12
-6	-2	-3	4	1	3	-2	2
12	8	0	3	2	8	0	29
-24	-9	-5	-5	-4	-16	3	-52
-4	18	8	-3	0	2	-8	-33
8	-8	-17	-1	2	-3	8	25
-5	-4	-3	1	-9	-2	-11	1
10	19	9	3	10	5	18	42
-7	10	19	0	-10	-7	-16	1
-5	-4	-5	-3	-4	-5	-8	-26
-11	5	13	2	-6	-5	-14	-29
10	-6	-16	-2	-8	4	-13	3
-2	-15	12	4	-7	-4	-10	17
-46	-47	17	4	-1	-14	-3	-37
15	-26	1	3	6	4	7	20
1	-26	3	-2	0	1	2	17
-38	-4	9	-2	-12	-12	-9	-18
-20	-4	-9	-6	-21	-19	-15	-15
-34	-3	4	1	-3	-2	-10	-13
9	28	-20	-4	-6	7	-12	-27
-21	-37	1	3	-11	-2	-37	-46
-8	19	-14	-7	-3	0	2	-1
-26	-8	3	0	-3	2	-9	-17
-17	-1	36	-2	-25	-23	-31	-38
-26	1	-13	-7	13	13	31	71
11	27	-26	-16	-34	-20	-40	-104
-73	-50	34	32	33	22	5	-71
33	47	2	13	28	23	-3	96
-4	-19	-22	-12	-15	3	-1	2
12	37	33	12	-10	-1	-17	-60
-44	-19	-12	-1	-6	-15	-4	-75
-40	-12	-15	-7	-17	-6	-21	4
1	17	-4	5	3	4	2	29
-8	8	-16	-11	-19	-22	-18	-19
6	0	-11	-10	-8	-8	1	5
5	7	-14	-3	-20	-23	-17	-17
-8	-8	-13	-7	-7	-7	-2	-7
-4	-8	14	0	4	0	4	11
-2	-28	15	-3	-17	-15	-11	14
11	11	2	-1	1	3	3	18
-33	-7	-1	-1	2	-5	-15	-36
5	5	10	2	-7	-3	-12	3
-7	1	-2	0	4	2	4	-29
9	3	-6	2	-2	3	-7	28
1	2	2	-1	6	-5	14	7
4	6	-1	-1	-9	-1	-11	7
7	9	-4	-3	-10	5	-4	12
-6	1	0	-1	-5	2	-7	-11
1	-3	-4	0	-7	-3	-14	9
2	-3	-8	-3	-6	-1	-4	8
-5	2	19	3	13	4	14	26
0	0	-9	-4	-17	-4	-20	-9
4	3	-6	-3	-9	-4	-10	10
2	-1	-3	-2	-4	-3	-3	-1
-2	-8	-20	-4	-5	2	-1	20
-1	5	2	-1	0	0	-1	-2
11	10	0	2	-7	1	-10	11
-2	1	4	2	2	0	4	6
-2	9	0	0	-8	-2	-14	-12
-2	-1	4	2	2	2	-3	-3
3	-3	-5	-3	-5	-2	-6	2
-10	-1	-3	-4	-3	-6	-1	-5
-6	-4	-10	-3	-7	-4	-14	-10
0	0	-2	-2	4	-2	8	-2
-1	-1	3	0	-3	0	-6	0
4	2	2	2	6	1	15	8
2	1	-2	-2	-4	-4	-4	4
0	2	3	0	3	-1	10	5
-16	-4	-2	3	-10	-4	-23	-36
10	4	-14	-3	-6	-1	-2	17
0	-2	3	1	2	1	5	2
-9	-6	2	2	-4	-2	-11	-10
-4	-3	0	-3	3	0	7	5
-2	-3	0	3	0	1	-5	2
7	-2	5	-5	0	-3	2	0
3	2	-4	-2	-7	0	-9	9
2	6	-16	-4	2	-3	9	0
-1	5	5	0	-9	-1	-15	-1
0	5	2	0	3	-2	3	3
-1	3	9	3	-4	-2	-9	5
0	-5	0	-2	2	3	-4	-4
-1	-1	-2	1	-3	1	-2	2
-2	0	-3	0	6	1	7	0
-2	-2	-2	-2	-2	-4	7	-1
0	3	0	0	-7	2	-10	1
1	3	10	3	-4	1	-8	-1
-1	-1	2	2	7	1	13	2
2	2	4	1	-5	2	-9	8
-2	-7	-3	-2	-8	-3	-13	-5
1	2	-4	-3	-8	0	-14	-1
-1	-3	3	3	3	1	5	0
0	-3	-2	-1	-5	0	-11	3
0	-1	1	-1	-5	0	-9	1
-1	-6	0	-1	-4	-1	-4	-1
1	3	0	0	-1	0	-6	0
-2	-1	2	-3	-7	1	-13	-1
0	1	-2	-1	-8	-2	-6	0
-2	-3	-1	3	-3	-1	-7	0
0	-1	0	0	-8	0	-14	0
-2	-1	0	-1	3	0	3	0
-2	0	1	1	-7	0	-17	0
0	-2	-1	-1	0	-1	-2	-2
-1	-1	1	-2	-5	-2	-7	-1
-2	-2	0	2	-2	0	-2	-2
-1	-2	4	0	-9	0	-15	-2
-2	-2	-1	0	-6	-2	-8	-1
1	0	-2	-5	8	-1	13	-2
-10	-20	0	0	-9	-3	-12	-5
2	-2	0	-4	-7	-2	-13	-3
-2	-4	-3	-3	-9	-1	-12	0
0	0	-1	-1	0	-2	4	-1
0	-2	1	0	-6	-1	-11	0
0	-1	0	2	-6	2	-16	-1
2	-3	3	2	-9	-1	-17	1
0	0	-5	-3	-3	0	-5	0
0	-1	1	-1	-6	-4	-7	1
-1	-2	-2	-1	-3	0	-8	-3
2	2	-4	-8	-12	-1	-13	1
-5	-2	3	-3	-4	-5	1	0
2	6	3	-2	1	-3	8	-3
1	1	-1	-1	-1	0	-4	-2
-3	-4	-3	0	-6	-3	-11	-3
-1	1	-2	-1	-2	0	-1	-2
-3	-2	0	-3	-1	0	0	1
0	1	0	0	0	0	-1	-1
-1	1	0	1	-1	3	-7	-1
-2	-2	0	-3	-7	-3	-1	-1
-2	4	0	4	-2	4	-15	0
-1	-4	-2	0	-9	-2	-15	0
-2	-2	-1	-3	-14	-1	-21	-4
-1	-1	-3	-5	5	-6	16	-1
-2	-4	1	0	-10	-3	-17	-2
3	-2	-3	-1	-12	-3	-15	8
-4	-6	-2	-1	15	1	19	-3
0	-2	1	0	-8	-1	-12	-1
-2	-1	0	-2	9	0	23	-2
-5	0	1	0	-10	0	-16	-10
0	-5	-2	-4	-9	-2	-10	-3
0	0	0	-4	-10	-1	-13	-2
3	-1	-3	-4	-13	-1	-21	2
-3	0	-1	-3	0	-2	4	0
0	1	2	1	-8	-1	-10	1
0	-3	-2	-6	6	0	12	-2
1	-1	-2	-5	-10	-3	-7	1
0	1	-2	-1	1	-2	2	-1
-1	0	-1	-4	-12	-1	-14	3
-1	-1	1	1	2	1	-1	-2
0	-1	0	4	-15	0	-29	0
1	-1	0	-1	-3	-4	-3	-3
-1	-1	1	3	-8	0	-18	-2
0	-2	-1	2	9	0	10	0
-1	-2	-2	-4	5	-2	13	-1
-1	-4	1	0	8	0	12	-3
-1	-1	-1	0	-6	0	-16	2
-1	-2	1	-1	4	1	7	-1
-1	1	2	3	-3	0	-14	0
-2	-2	-1	3	-2	0	-10	-2
0	2	0	1	-5	0	-19	1
-1	-4	-2	-5	-11	-2	-11	1
-2	2	0	0	3	-1	2	1
-3	-6	2	0	-6	-1	-11	-1
0	-1	-2	0	-2	2	-8	0
-2	0	0	0	2	0	-8	0
3	5	-3	0	-1	0	-5	2
-1	2	0	-2	-4	-2	-4	0
-2	1	-2	-2	-6	-1	-2	-1
2	0	0	6	6	4	-6	1
-1	-2	0	-1	-10	-2	-12	-1
2	2	1	0	-6	-1	-9	2
-5	-3	-2	0	6	0	5	-2
4	3	1	1	-9	0	-12	2
2	1	-1	-2	1	-1	4	1
-2	-3	-1	1	2	-1	4	0
1	-1	0	-1	6	-1	16	2
0	-2	-3	-8	-12	0	-18	-2
-1	11	3	-2	-1	-2	10	2
2	-2	-2	-4	-14	-4	-11	-2
-5	-10	-2	-3	6	-2	14	-1
24	37	5	0	-15	-4	-15	6
-13	-34	-8	0	-7	-4	-16	-4
-1	-1	0	-3	-10	-4	-8	-1
0	-6	-1	-2	-10	-3	-11	-1
3	5	1	-5	-23	-9	-21	1
5	2	-1	1	1	1	-6	0
6	-3	-3	-3	3	1	6	3
12	-27	-8	-2	-2	0	-5	1
-5	-1	-2	-1	-18	-1	-20	1
-2	-6	-3	1	0	1	-5	1
-10	-17	-4	-2	-4	-1	-3	-1
-12	13	1	-6	-11	-5	-11	-10
-5	-9	-6	-3	0	-4	0	-6
4	2	0	-1	0	0	-4	0
-3	14	0	-4	-11	-2	-12	-4
6	-3	-3	-1	-3	3	-8	2
5	-1	0	0	11	1	18	2
-4	-7	0	-4	-12	-2	-13	1
-5	-10	-3	4	5	2	-1	0
6	7	5	6	4	5	-10	1
1	4	-2	-2	-7	1	-14	1
0	-9	-2	-2	-4	-3	0	-1
-3	-3	-1	1	-8	-2	-13	-1
4	4	0	-2	-6	-2	-7	-1
4	6	0	-3	-3	-2	3	0
0	-6	0	2	1	0	-8	-1
1	-2	-2	-1	-11	0	-15	1
-3	1	3	0	2	0	2	-4
2	3	0	0	-3	-1	-7	-1
-3	-4	-2	-1	-13	-3	-17	-2
0	-2	-3	-8	-7	-4	5	2
-1	0	-1	0	-10	-3	-10	0
1	-3	-1	-2	1	-1	-1	1
1	11	4	3	-1	2	-7	-1
-6	0	-2	0	4	-1	0	-2
-1	-5	-1	1	3	3	-8	-2
0	-6	-2	-5	-16	-7	-8	-1
3	2	1	1	0	-4	6	-1
5	9	3	-1	-7	-2	-9	0
5	3	1	-1	5	-3	10	2
9	8	1	-2	-12	-5	-13	3
-3	-11	-4	-1	-4	-3	4	1
-1	-4	-5	-3	-13	-5	-10	2
0	-1	0	1	-5	-3	-6	-1
2	-5	-3	-2	-13	-7	-14	1
-2	-3	-1	-3	-10	-2	-13	0
-3	-3	-1	-3	-5	0	-6	1
4	15	5	2	-4	-1	-7	-2
-2	-1	1	0	-1	-1	-3	0
-1	-2	-3	1	5	1	2	-2
-5	-2	-2	-3	-5	-2	-3	-2
1	-10	-4	-2	-6	-2	-8	0
-3	1	-1	-4	-9	-2	-8	-1
0	8	2	2	-1	2	-12	-1
-1	1	-2	1	2	1	-1	-1
-1	-4	-2	0	-4	1	-10	-1
-1	-5	-1	-1	-9	-2	-12	0
-1	8	1	-4	-8	-3	-11	-2
-4	-11	0	1	6	-2	-1	-3
0	6	4	4	-6	0	-13	0
0	1	-2	-1	11	2	14	-3
1	-3	1	-2	-13	-1	-12	3
3	8	1	0	-9	-2	-14	-1
3	-2	-1	-1	-10	-1	-15	0
-7	-13	-3	-1	-3	4	-19	-1
0	-2	0	-1	0	-1	1	0
0	-2	-4	-1	-8	-3	-8	-1
1	0	-2	-5	-9	-3	-9	1
-4	6	-1	-1	-9	0	-15	-1
1	-1	-1	0	-4	-2	-5	0
2	9	0	-1	-12	-3	-17	0
3	3	-3	-2	-3	3	-1	2
1	1	-1	2	-4	5	-18	-1
0	0	-1	1	1	-2	-1	-1
-3	-2	-1	-4	3	-3	6	-2
-4	-3	-1	-1	0	0	0	-1
-3	-6	-3	2	-3	0	-6	-1
-2	-5	1	0	-15	-6	-13	-2
0	1	1	1	-8	0	-13	-1
0	0	3	-1	-6	0	-14	-2
-1	2	0	0	2	0	6	0
-3	-2	-4	-5	4	-2	11	-2
1	0	-4	-2	-2	4	-13	1
-2	-1	1	0	4	-3	14	-2
1	-1	1	0	-8	-2	-13	-1
-1	0	0	-1	3	1	0	-3
0	1	2	0	-5	0	-7	1
0	-1	-3	-1	-1	-2	2	-1
-2	2	-1	-1	-1	1	-6	-2
0	2	-1	2	5	-1	6	1
-1	-4	-5	-3	-8	-4	-12	-2
-4	-5	0	-1	-2	-1	-2	-1
-2	0	2	-1	-3	0	-4	-1
-1	0	-1	-3	-2	-3	-2	-1
-1	-7	-1	1	-12	-1	-21	-1
0	1	1	0	-10	-4	-11	-1
-3	1	1	-4	-12	-2	-14	0
1	0	-2	-1	-11	-3	-13	0
0	-1	0	2	0	-3	3	-3
0	-1	-3	-4	-12	-1	-14	5
1	-4	-1	-3	0	-2	3	-1
-1	0	1	1	-8	0	-19	-2
-3	-2	-1	-2	4	-1	11	-3
-6	-8	1	-1	-15	-4	-21	-2
-3	-5	-1	-4	-18	-6	-19	-1
-1	-4	-1	-3	5	-1	8	0
-1	3	1	4	1	3	-10	-1
1	-4	-3	-2	-9	-2	-13	3
2	3	2	3	2	4	-5	-1
-1	-2	-2	-5	7	-2	12	-2
0	1	0	-1	-5	0	-4	3
-1	-2	0	-3	-6	1	-11	0
-2	-1	-1	-1	-7	-2	-8	2
-3	-3	-1	-2	3	1	2	-2
2	-1	0	1	-9	-1	-13	1
-2	0	0	1	-2	0	-5	-3
-5	-3	0	1	-4	0	-5	-6
1	0	-1	-2	-3	-2	-2	0
0	0	4	6	5	0	0	-3
-2	-2	-2	-4	-3	-4	6	-1
-1	1	0	-2	-10	0	-13	-1
0	-3	-1	-3	-2	-1	0	1
-1	-1	-2	-2	-8	1	-11	-1
1	1	0	1	8	0	11	-1
-1	1	2	-2	-11	-3	-15	1
-1	-2	1	1	-5	1	-7	-3
1	0	-3	-1	7	-2	12	3
0	0	0	0	-8	0	-13	0
-2	-1	0	2	-7	0	-12	0
0	0	-1	-2	-9	2	-9	1
0	-2	-4	-3	0	-6	9	0
0	-1	0	-1	-13	-3	-16	0
-2	-2	2	-1	-8	-2	-10	0
-1	-1	0	1	-7	-1	-8	1
-1	-1	-2	1	-2	0	-5	0
0	-1	-4	-1	-8	-1	-10	-1
-2	-1	1	4	-1	2	0	1
-2	0	1	-3	-1	0	-2	0
-1	1	2	-2	-5	1	-13	-2
-1	-2	-1	-5	-1	-1	-2	0
-2	0	-1	-1	-7	2	-15	0
1	0	0	-1	-12	-1	-25	1
-2	-1	-1	-2	-11	-2	-16	-3
0	1	-3	-3	-10	-2	-8	2
-2	-2	0	-1	9	1	13	-1
1	-2	-2	-2	-8	-3	-11	-1
0	0	1	0	10	1	18	7
0	-1	1	-1	-6	-2	-11	2
-20	-31	-3	-4	4	-2	11	-9
-1	-7	-2	-2	-7	-2	-11	0
-5	-9	-2	-1	-8	-1	-19	-5
-5	0	2	-1	9	0	11	-2
1	-4	-1	-1	-5	-2	-9	-2
-2	-1	-2	-1	6	0	18	1
1	0	2	2	-5	1	-11	0
-1	-2	-1	-2	-9	-1	-16	3
1	1	-4	0	-3	-1	-5	0
-1	-1	2	0	0	0	-5	-1
-1	-3	-2	1	1	1	-5	2
-2	-1	1	-2	-10	1	-15	-2
-2	-1	-1	-1	3	0	2	-2
-3	0	-2	-2	-2	-2	-2	-5
3	4	0	2	-8	-3	-17	7
3	7	-1	2	-1	0	1	0
-1	-4	0	-3	-6	-1	-10	-2
-2	-5	0	0	-6	1	-8	-5
-2	2	1	0	-4	-1	-5	1
-6	-33	-5	-4	0	-1	6	-7
2	9	4	1	-5	0	-11	3
1	3	2	-1	4	-3	12	6
1	0	-3	0	-10	1	-15	1
0	-24	3	0	4	-1	4	6
7	17	7	-1	-11	-1	-10	2
5	15	3	0	-4	0	-2	3
1	7	0	0	-1	0	4	0
-10	-15	-1	-1	-8	-1	-14	-1
-7	26	2	2	7	-1	11	-19
18	22	2	3	-4	1	-11	9
5	8	-2	1	-2	-2	2	0
-1	-5	0	-2	-3	-4	0	5
-4	-14	-3	-1	0	-3	0	-7
0	4	2	-2	-3	-3	-1	2
-2	0	3	-2	-4	-1	-8	-2
3	15	0	0	-11	-1	-15	4
3	-10	1	4	5	5	2	10
7	-1	-1	2	2	2	4	4
-6	-1	1	-1	-7	-3	-10	-3
-7	-16	-1	0	-5	0	-8	-6
4	22	-6	-1	2	1	7	1
-11	6	1	3	-2	0	-12	-9
1	11	1	-2	10	-2	13	-5
-8	-7	-5	-2	-11	-4	-20	-12
5	11	4	-1	-8	-2	-13	-4
-10	-6	1	-2	-4	1	-19	-7
-5	-11	-7	-5	-8	-5	-9	-12
-10	-14	-5	-5	-12	-6	-22	-15
-6	-7	-7	-1	-7	1	-14	-7
-6	-5	2	-2	-8	-2	-17	-11
7	5	5	2	-6	5	-11	15
-8	-6	-4	-2	-3	-2	-1	2
-3	3	-4	-1	-11	-2	-16	3
-6	-17	5	1	-2	-1	-6	-12
4	-1	-2	-3	-8	0	-15	8
-1	4	0	-2	-5	0	-4	2
2	0	-1	-4	-5	0	-9	12
-9	-27	-3	-3	-4	-3	-8	-9
6	13	-6	-1	-6	1	-9	-3
9	8	-6	1	4	3	16	10
-2	-5	-7	-2	-3	2	-11	-13
1	-3	0	-2	-1	-2	4	5
-3	-3	-4	1	-2	1	-8	1
3	5	-1	0	12	2	19	3
4	4	0	1	-6	1	-12	5
14	4	-7	0	-7	2	-10	22
-8	-1	2	-1	-11	-4	-21	-11
6	15	8	2	-11	-1	-17	5
-4	0	10	1	5	1	9	-4
-1	4	5	2	2	1	-10	-13
-3	-17	-8	-6	-13	-7	-8	19
4	-3	0	-1	-7	0	-13	15
2	5	-4	-1	-2	1	1	4
-1	-4	3	0	-10	-1	-20	1
-3	-6	-3	-3	-9	-4	-6	-3
6	-2	5	1	6	4	4	10
-4	-20	-6	0	-3	-1	-10	-1
0	4	-5	-2	-12	0	-16	2
-10	-5	0	-4	-1	-5	-2	-10
-2	-3	0	1	-4	-1	-9	5
0	-4	1	1	-1	-1	0	4
0	2	-4	-3	-9	-2	-18	-7
-1	2	-4	1	5	-2	11	1
-4	-6	-3	-1	-11	-3	-16	2
-2	6	-2	1	10	1	4	-1
-5	-4	1	0	-4	-1	-7	-9
-1	-2	-1	0	6	2	13	4
-4	-2	-1	2	-3	2	-25	-6
7	7	4	1	4	1	10	4
2	1	2	0	-1	1	0	13
2	-7	-2	-1	8	2	13	2
2	-2	3	2	-5	-1	-18	3
3	5	4	0	-7	2	-8	5
2	4	-3	0	-2	1	-5	-3
4	5	2	-2	-5	-1	-8	3
-1	-2	2	0	-11	-3	-18	4
-2	-2	2	-1	-4	-3	-6	-1
-2	-4	1	-1	-4	0	-7	-5
-2	2	2	1	2	2	2	-3
-8	-10	0	0	-1	1	-4	-1
4	2	4	-1	-11	-3	-15	3
-3	-1	-2	-2	-9	-2	-13	-5
1	2	9	1	6	1	10	1
-2	-3	-2	-2	-10	-2	-18	-9
2	5	-2	0	-7	-2	-16	-1
5	6	-1	0	-2	1	-2	5
0	-4	2	-2	7	1	16	4
-1	0	2	-3	-12	-2	-15	-3
-4	-7	-2	-1	12	1	17	-11
-4	-4	-1	0	3	-1	3	-11
-4	-6	2	2	-10	-1	-19	0
-2	0	-3	1	-8	-3	-17	-4
1	0	1	-3	-6	0	-9	2
1	1	-1	0	6	0	11	4
-21	-40	-6	-1	-8	-5	-17	-27
-1	3	-2	0	-6	-2	-7	1
1	3	0	1	5	2	7	0
-3	-8	1	1	-5	-2	-10	-5
5	11	5	-1	-7	-1	-7	3
4	-1	-2	0	-2	-1	-2	-2
-4	-10	7	4	-2	-1	-4	-2
-3	5	1	-3	-5	-2	-10	-9
0	-10	-9	1	4	4	6	11
-1	8	2	-1	5	-2	8	-4
-5	-5	2	-2	-15	-6	-15	-4
0	-3	-8	-1	-13	1	-22	8
-5	-18	2	-1	-7	2	-14	5
-1	-6	1	-3	8	0	16	-4
2	2	0	1	-1	0	-5	-2
6	11	1	-2	-11	-2	-14	-1
-5	7	4	1	3	-1	12	-3
0	-3	2	1	11	0	13	3
2	-2	2	-1	-9	0	-13	3
4	0	1	1	-6	1	-10	6
2	10	2	-1	6	-2	10	-1
-7	-18	-4	-5	-8	1	-18	-9
-1	-5	-1	0	-5	1	-7	13
2	3	3	1	-7	-1	-14	1
-2	2	3	-1	-3	-3	-1	-1
-4	-2	1	0	-11	-3	-18	-7
13	12	1	3	2	0	2	2
-5	-8	0	0	-1	1	5	-1
4	12	2	2	-13	2	-11	7
-1	1	0	-2	-2	1	-6	-1
-2	-9	-5	-3	1	1	7	5
-2	-6	-3	-2	-9	-1	-10	-1
1	1	4	1	-7	-3	-13	0
-1	-5	-2	-3	6	1	13	-2
1	1	-2	-3	-16	-3	-22	5
0	3	0	2	-5	-1	-8	-1
-4	-13	-3	-3	-10	-1	-14	-2
2	1	-2	-1	5	2	8	5
-8	-15	-2	1	-8	0	-16	-4
0	-3	0	-1	-5	-2	-7	0
2	0	-6	0	1	-2	3	-1
-5	-6	0	1	-6	0	-12	-2
0	4	0	0	-5	-2	-10	0
-1	-1	-2	-2	-10	-1	-13	-1
3	-2	-1	-3	1	-2	3	1
1	5	0	1	-4	-1	-9	0
-1	0	1	4	3	1	3	2
2	-1	1	2	-8	2	-17	1
-2	4	2	-2	-7	-2	-7	-2
2	-3	-4	1	-6	-1	-11	0
-5	-3	0	0	2	-1	-1	-2
-1	2	-2	-1	-6	-1	-9	0
-3	-10	1	1	-6	1	-9	0
-3	-4	0	2	5	-1	3	-1
-1	-8	-1	-4	-7	-3	-9	0
-1	0	-5	-1	3	-2	7	-1
-11	-19	-5	-2	-12	-2	-18	-8
-10	-9	-1	-2	3	-2	8	-3
-31	-29	-4	-6	-28	-8	-25	-20
-6	-12	1	2	3	0	1	0
-28	-40	-10	-4	-10	-4	-14	-13
6	6	2	2	-5	2	-12	2
-6	7	3	5	13	0	18	-2
-4	3	-2	-5	-12	-1	-16	-3
-18	-77	-14	-5	-13	-5	-18	-7
13	10	6	1	-16	-3	-24	0
5	7	2	-1	-3	0	-3	3
1	7	5	1	-7	-2	-12	-1
-3	-3	-3	-5	-12	-3	-17	-4
15	2	-1	3	2	1	0	2
-2	-6	0	0	-2	-2	0	-4
11	3	1	1	2	2	-1	1
2	2	-2	1	-5	1	-13	4
-1	-1	-2	-2	-11	-1	-15	1
-3	6	5	1	-1	1	-6	3
1	0	5	1	-1	-1	0	-1
7	28	0	-3	-9	-3	-12	-1
34	12	5	2	-3	4	-6	16
-10	-13	-1	0	-2	-5	3	-4
0	5	0	2	7	0	7	-1
33	26	6	0	-5	2	-9	13
21	22	6	0	12	0	22	2
-13	-9	-5	-2	-13	-1	-19	-3
-10	-26	-4	-2	-8	0	-18	-2
-7	-9	10	2	-9	-1	-14	-3
-38	-25	-8	-5	-12	-8	-16	-18
13	1	-1	0	7	0	12	5
22	43	12	1	-4	0	-6	5
-23	-14	-12	-6	-6	-1	-10	-6
6	6	0	-1	-8	2	-12	1
5	-3	3	0	-7	-2	-10	3
9	6	2	1	-10	-2	-19	1
2	-2	-2	1	-1	0	-7	-1
-12	-17	-4	-1	-3	-1	-4	-3
-18	2	0	-1	-3	-2	-11	-6
4	-1	-6	-3	-2	-2	-4	2
-4	-3	-1	-3	-6	-2	-16	-3
0	-4	-1	-3	1	-2	8	1
2	7	4	3	0	1	-3	1
11	15	8	4	-7	0	-16	1
4	-2	-4	0	-6	-1	-13	-3
10	3	1	0	4	0	4	3
-12	-9	-5	-2	-4	2	-5	-2
-3	-2	-1	0	-7	-3	-12	0
6	-3	-3	-1	-5	0	-8	-1
3	-7	-4	-2	-1	0	-3	1
-1	-3	-3	2	0	1	-6	-2
-4	2	0	-1	-8	-1	-10	-5
4	0	0	1	0	0	-2	0
-3	2	2	2	0	0	-4	-2
3	0	-1	-2	-11	-2	-11	2
-12	-1	-1	-2	-5	-2	-8	-6
9	9	1	1	-1	0	-2	1
-2	-1	1	-1	-8	0	-15	-2
-1	4	3	3	0	-2	0	-2
-6	-7	-3	-1	-10	-4	-17	0
-5	-16	0	0	1	-1	-2	0
-15	-3	-3	-4	2	-1	6	-1
-1	3	1	1	-6	0	-9	0
4	-6	2	3	-5	1	-12	2
4	7	1	1	-3	1	-8	4
0	-15	-2	-1	9	0	18	1
14	3	-4	-1	-7	-2	-10	7
4	16	4	-1	3	0	5	-1
-7	-8	-2	0	-9	-1	-14	-2
0	-3	0	-1	4	0	11	-2
4	-4	-2	0	-12	0	-15	2
-4	-3	1	0	-7	-3	-13	1
4	14	1	-1	6	-1	11	-5
3	-2	1	1	-6	-2	-11	0
6	-1	-2	1	-7	0	-14	2
0	1	1	2	-5	-1	-8	-1
0	1	-1	-5	-3	-4	-2	-2
-2	1	-1	3	-11	0	-16	1
-5	-3	3	2	1	-1	-3	1
3	-2	-1	-2	-4	-1	-7	0
-4	-1	-3	-1	-5	-2	-7	-1
-8	-5	-1	-1	-8	-1	-14	2
-1	2	-1	0	1	0	5	-2
-2	-3	1	0	-9	-2	-13	-1
-4	0	1	2	-6	-1	-13	-5
1	-1	-2	-1	8	1	12	0
4	2	-2	0	-11	-1	-18	3
-2	-4	-2	-2	7	-1	17	-5
9	3	1	1	-7	1	-19	2
0	1	2	-4	2	-1	6	1
-3	0	0	0	-10	-2	-17	-4
1	3	0	0	-5	-2	-11	2
-3	-3	0	-5	8	0	20	-2
-4	-1	0	-1	-6	-1	-13	-1
0	2	1	1	-5	0	-10	-1
2	1	0	-3	-7	0	-12	0
-4	-2	-2	-2	3	0	7	-1
-5	-5	-1	-1	-11	-2	-19	-1
0	-3	-3	-1	-2	-1	-4	0
12	15	4	0	1	2	3	5
2	1	1	-1	-4	-3	-8	1
-4	-10	-3	1	0	-1	-1	0
-10	-7	-3	-1	-9	-1	-13	-2
11	-3	-5	1	-4	1	-6	3
5	4	2	3	-6	0	-17	-3
3	-2	2	-1	-2	-3	-1	4
-6	-1	0	-2	-5	0	-10	-4
3	7	0	0	-8	0	-11	2
-2	6	0	-1	-6	0	-12	-3
-2	2	2	-2	5	-1	9	-4
-2	-1	-2	-2	-9	0	-14	3
-20	-1	0	-1	0	-3	1	-6
-12	-16	-6	-2	-9	0	-18	-3
-2	-19	-6	-6	-4	-8	-8	-15
-8	-5	0	-1	-4	-1	-10	1
9	-1	0	2	-2	3	-1	2
9	24	-1	2	6	1	7	6
0	-6	-1	-1	-6	1	-9	4
-10	2	0	-2	-2	1	3	-23
1	2	-2	0	-9	3	-8	7
1	-1	-3	0	-3	-2	-1	4
-3	-32	1	-4	-8	0	-11	-4
7	4	1	0	0	-3	0	-1
8	19	3	-1	-7	-2	-2	6
-1	5	1	2	1	1	0	-12
-15	-25	-10	-6	-5	-11	-12	-11
-2	15	2	2	-2	1	-2	3
2	17	8	-3	-5	3	-3	11
3	-7	4	2	7	11	8	27
-1	-8	10	3	3	-4	3	9
6	8	7	-2	-8	-2	-10	-9
-14	-9	-1	-2	6	-3	12	-2
-20	-14	-7	-6	-12	-6	-19	-39
10	5	-7	-2	3	-2	-1	-6
-33	-9	5	-2	-11	-5	-17	2
-17	-7	-9	0	-2	-1	-6	-18
14	-8	0	0	-7	1	-10	8
3	-8	-10	-7	-15	-8	-27	-21
9	16	22	8	3	12	3	17
9	17	-29	-11	-16	-3	-16	9
-11	1	13	-3	-9	-13	-17	-31
-3	-8	1	2	-2	0	-10	0
-6	-18	19	0	-10	-3	-18	-14
3	-1	14	5	8	6	9	34
-20	-13	10	3	-1	3	-4	-5
-21	-45	-9	-10	2	-4	1	-13
32	24	-11	0	-12	-1	-10	42
-25	-18	5	-2	-25	-9	-17	-14
25	15	1	10	-19	11	1	50
-20	-9	-15	-10	-23	-12	1	-43
-1	-20	-21	-14	-2	0	-4	-11
-22	6	6	6	-6	-6	-24	-45
-30	-11	28	10	1	0	-33	-32
18	15	40	16	0	5	-17	-20
-10	-6	-16	-6	-2	-7	18	24
-14	-35	-8	-4	0	2	12	23
1	10	-21	-8	-3	-1	0	19
-18	-19	7	-2	-9	-3	-24	-24
4	10	12	0	-16	-17	-27	-48
1	7	49	9	3	4	-3	8
19	5	-14	-5	-14	-3	-13	28
4	1	-26	-4	-4	3	-6	6
4	-10	-18	-3	-6	5	-21	-16
-5	-7	-5	-5	-4	-4	-8	-5
4	-4	2	2	-10	-2	-20	7
-6	-7	-5	2	-6	-3	-7	16
-3	-23	-27	-8	-10	-8	-17	-11
-19	12	8	0	-5	-4	-13	-25
-7	-9	-9	0	2	1	-5	-2
-21	-9	2	0	-8	-1	-19	-27
29	38	5	15	17	17	10	39
-3	-2	3	-3	-15	-10	-25	-17
-16	-34	4	-4	-2	-7	-5	-35
-11	-9	-23	-7	-21	-15	-22	-15
-31	-43	-19	-10	-3	-7	4	-10
13	27	6	-3	-5	-1	-6	13
-9	-17	-2	2	2	1	7	-21
-2	7	-20	-8	-3	0	-10	4
-6	-1	4	-1	-11	-3	-23	-1
17	11	-2	5	2	5	4	13
-10	-1	-7	0	3	3	7	-8
4	2	-14	-10	-6	-4	-3	20
-2	-5	7	-2	-18	-7	-25	12
-18	-18	1	-7	-6	-6	1	-3
-17	-45	-12	-1	5	10	8	13
1	14	1	1	-8	-12	-12	-49
4	-10	-16	-4	-7	-3	-10	-1
3	5	-1	5	2	10	-19	6
-18	2	-1	-1	2	0	5	18
-9	-10	-11	-2	-5	-4	-10	-23
-8	-7	-13	-5	-2	-4	6	-9
-5	2	-11	-7	-19	-16	-48	-54
5	12	-2	-1	11	7	21	-12
-4	-8	16	5	-6	-3	-9	-18
-18	-21	-4	-3	-16	-9	-28	-8
[truncated: 10,810 more rows]
