# Supplementary material for: Flexible Virtual Reality System for Neurorehabilitation and Quality of Life Improvement
Source: Sensors (Basel). 2020 Oct 23;20(21):6045. doi: 10.3390/s20216045 (PMC7672612; doi:10.3390/s20216045)
Supplement: Supplementary file 1 [file sensors-20-06045-s001.zip › S4_EMG/User7/WhackAMole.txt]

0	0	-2	-1	3	0	1	-2
-1	2	3	1	3	0	6	-3
1	-2	-4	-3	-7	0	-8	0
-1	-3	0	-2	-10	-1	-12	0
0	8	-1	-3	-9	-2	-9	0
0	-1	0	1	-8	-1	-8	-1
0	-1	-2	-1	-4	-2	-6	-2
0	-1	0	1	1	-2	-3	0
-2	-1	-2	-2	2	-2	0	-1
0	5	1	0	5	1	2	-1
0	-1	-2	0	3	-1	2	0
-2	0	2	0	6	0	5	-1
1	0	-4	-1	-1	0	-5	0
1	-6	0	0	-9	0	-6	-1
-1	4	4	1	-8	0	-5	-1
-1	4	1	0	-10	-1	-6	1
-4	-7	1	0	-5	1	-5	0
1	-4	-1	0	-4	1	-4	1
-1	-4	-2	-3	-5	-3	-4	-2
1	5	1	2	1	-2	-2	-2
0	-3	-5	-2	1	-2	2	1
14	0	-6	0	-12	-2	-8	5
5	-2	2	-3	-7	0	-8	0
-16	-11	-2	-3	-6	-2	-3	-5
3	-1	8	2	-3	0	5	2
-10	-5	1	0	-7	-2	-2	0
-3	2	-1	-2	5	-1	-4	-2
0	4	-2	-1	7	0	2	0
-3	-4	1	1	-9	-1	-8	-2
0	-6	-2	-2	-5	-1	-5	1
-2	-3	5	3	-9	-2	-7	-3
-6	5	0	0	2	2	3	2
0	2	-2	-2	0	0	4	1
-3	-11	-1	2	5	-2	8	-2
-4	-2	0	-1	0	1	4	1
-3	-2	-2	-1	-5	-1	-9	-1
6	5	2	-1	-9	-2	-6	2
-10	-7	-2	-2	-11	-1	-12	-1
0	2	0	0	-8	0	-7	-1
-13	-9	-6	-3	-1	-1	-3	-5
-2	-1	-3	0	0	-2	-1	0
3	6	4	1	4	-2	1	1
15	3	1	0	-5	0	-4	4
0	3	0	-3	-3	-1	-6	-1
8	-4	1	0	-7	1	-3	-1
1	-1	0	-1	-8	2	-6	-2
-4	-4	-3	0	3	0	2	1
16	13	3	1	-2	3	-3	12
7	0	-1	-2	-8	-1	-4	-3
11	10	1	0	0	1	2	3
-5	-5	-3	-1	1	0	2	2
-19	-5	-1	1	1	0	3	-3
23	0	2	-2	-8	-4	-6	8
-6	-1	0	1	-9	0	-6	3
3	0	-2	-1	4	1	8	-3
15	15	7	4	5	3	6	16
-9	-10	-6	-4	-16	-5	-18	-14
-8	-7	-1	-1	-3	-4	-4	5
36	27	-2	0	3	0	1	7
5	11	5	1	-2	2	5	4
-31	-11	-8	-4	5	0	0	-23
-26	-5	0	-2	6	-2	5	-8
-2	-5	1	-2	-9	-4	-13	-9
-6	-5	-1	-1	-5	-6	-8	-9
13	12	2	1	10	1	12	13
-9	-9	-2	-2	-7	0	0	-5
-14	-6	-4	-2	0	-3	0	-14
5	-1	2	0	-15	-1	2	4
4	3	1	-1	-6	1	-3	4
-8	-2	-2	-1	-10	-1	-8	0
-8	-3	-3	-1	-7	-2	-9	-2
-3	-3	-2	-1	-4	-1	-4	2
-8	-5	1	0	3	-1	2	-3
2	-5	-2	-2	-4	-1	-1	-2
13	4	5	-1	2	-2	-2	1
5	2	-3	-1	-7	1	-5	3
4	5	3	0	1	2	0	-4
3	-1	1	-2	-1	0	-2	2
-1	1	-1	-2	-2	-1	-1	-1
1	-1	-4	-1	1	-1	5	0
0	2	0	0	3	-3	2	-3
10	9	0	1	-7	0	-7	5
-2	7	0	-2	6	-1	6	-1
3	2	-3	0	8	2	7	3
-4	-12	-6	-3	-5	-2	-6	-5
-1	1	1	-1	-7	-2	-9	0
-20	-5	-1	0	-4	-1	-6	-2
-9	-3	-3	0	-7	0	-9	-2
-12	-7	-4	0	4	0	7	-4
6	4	5	-2	6	-3	6	-3
-5	0	-2	-1	-4	-1	-5	-4
13	3	4	1	-7	0	-6	5
1	-4	-2	-1	-2	0	-5	0
6	4	-4	-4	-1	-1	-3	3
4	0	1	-3	-9	0	-2	2
4	4	-7	-3	-3	-1	2	1
6	0	-2	-1	-7	-1	-6	-1
1	-3	-1	-1	-9	-1	-8	1
1	0	-4	-3	-5	-3	-4	-4
-8	-4	-6	1	7	-1	6	-2
-8	-13	4	-1	-7	-1	-6	-3
-1	3	2	-2	-9	1	-3	0
2	6	1	1	-10	1	-6	1
2	-4	-4	-2	-11	-2	-11	-6
4	1	1	2	-8	0	-3	1
-3	-3	-3	-3	10	0	11	-5
1	-1	-1	-1	-8	-2	-6	1
3	0	0	1	-7	1	-7	1
-7	-8	0	-1	-4	-2	-5	2
0	1	0	0	-2	-1	-8	-1
4	-1	0	0	-6	0	-6	1
-3	6	1	-1	-3	0	4	-1
-4	-3	-3	0	-11	1	-11	-1
5	1	1	-1	-8	0	-8	2
-8	-6	-1	-1	1	-2	-4	-2
4	2	0	-1	-5	-2	-5	0
1	-1	-1	-2	-4	0	0	0
-9	-10	-4	0	-3	1	-5	-4
-1	0	2	-1	-8	-2	-9	-1
-2	-2	0	0	10	1	3	0
-18	-1	-3	-1	8	0	3	-4
9	1	2	-1	-5	0	-6	3
0	1	-1	-3	-10	-2	-5	1
-20	-8	-6	-4	-2	-7	-12	-22
21	14	4	2	-2	0	-7	9
10	4	4	0	2	-8	-6	6
-18	-11	-1	-2	0	6	-3	4
-6	2	-1	-2	-9	-7	-12	-9
10	2	-3	0	-8	-2	-27	-3
-7	6	0	0	0	-1	-2	-1
5	-7	1	0	-2	2	-4	-2
9	5	3	1	-8	-3	-13	2
-23	-9	1	-3	-5	-7	-22	-18
24	2	-11	-3	-4	-6	-17	-18
-1	-4	4	3	-5	2	14	4
4	15	1	-4	-1	-9	-30	-15
8	13	-6	-3	1	-5	-3	6
-4	-32	-13	-7	-7	-4	32	-2
7	-4	6	2	-3	8	9	17
-20	-7	2	1	9	0	-2	-14
-7	-7	-1	0	-10	-7	-23	-13
-2	8	25	6	4	8	19	16
3	-9	-2	-2	5	11	44	7
-17	-20	-3	-3	-7	-13	-34	-2
-17	-5	1	1	-8	7	8	1
12	30	-3	-3	-3	-11	-23	8
-4	8	12	1	-8	-6	-22	-34
-4	-9	-12	-4	-2	-1	-8	7
-1	6	3	0	6	11	19	8
12	7	-1	-3	-8	-2	16	15
1	6	-7	0	-8	3	-3	10
-14	-10	-9	-4	-3	-7	-16	-8
-11	-44	12	0	-9	-6	-25	-29
2	3	-6	-4	-12	-11	-18	-28
4	-12	-3	0	-9	2	0	11
11	-9	-3	-3	-5	1	8	0
-6	9	-1	0	1	6	8	10
37	36	6	0	3	-5	11	19
-7	6	0	0	-4	2	-9	8
6	33	9	-3	-9	-5	-25	-14
2	-7	-9	-2	-6	3	-16	-1
-4	3	4	-4	-12	-13	-80	-39
26	21	8	3	1	4	2	21
-2	-7	-1	-1	-12	-2	-6	2
-7	-9	7	1	-1	-1	7	28
11	4	-2	-1	-4	-1	-8	-10
-11	-29	-4	-1	-11	2	-2	-14
2	8	4	-3	-5	-16	-57	-21
-7	13	1	3	2	2	-5	-6
-15	-24	-11	-4	-7	-5	-8	-11
2	9	11	2	-5	1	-2	-12
-31	2	-12	-2	-13	5	11	-6
10	-26	-10	-1	-2	0	8	25
-1	-11	-2	0	-2	0	2	-13
1	3	7	2	-9	2	-10	-19
17	14	1	-2	-2	2	13	-1
15	8	1	-1	10	-1	11	10
-1	-5	5	4	-7	8	-18	20
16	9	1	1	-6	5	-5	-3
-7	6	-3	-2	1	-3	10	3
2	-8	-2	1	-6	2	10	27
12	13	1	0	-13	-2	-12	-7
25	9	11	2	0	3	13	9
-2	3	-8	-4	-6	-8	-35	3
9	-1	1	1	0	11	19	-13
-3	-2	4	0	1	2	10	5
-12	-26	-12	-6	-10	-12	-17	-12
0	1	-5	-5	-16	-6	-23	-9
3	7	-1	0	2	1	-2	14
-1	-3	-8	0	-1	-9	-24	-14
-48	-25	-9	0	-4	-2	-27	-15
6	-3	-3	-3	-7	0	2	-11
5	7	-11	-2	7	18	46	30
14	5	5	-3	-13	-6	-20	-4
-3	14	-7	-5	4	-9	-10	-31
-10	-4	-3	3	11	11	17	10
-5	-17	-8	-6	-15	-8	-9	5
22	13	8	1	-8	-2	-4	24
4	23	1	2	14	0	25	-6
-8	-10	3	0	-7	1	-11	5
-5	-12	-4	0	7	0	9	6
-2	-1	-1	-4	-10	-6	-18	6
-47	-22	-9	-5	-5	-8	-15	-12
9	2	7	2	-6	1	-3	7
-2	-5	-2	-3	-7	-6	-11	-6
5	2	2	1	0	1	3	2
-1	0	2	-1	0	-7	-5	-28
2	5	3	-1	0	-1	-8	-8
1	-1	2	-2	-8	-7	-26	-4
4	14	16	3	-4	0	-11	-12
-4	-2	-3	1	1	1	12	-7
4	5	-7	0	5	0	-7	-6
0	1	1	1	-1	-1	13	11
-9	-12	0	-4	-14	-14	-21	-23
-14	-37	-5	-3	0	-3	-7	-4
-15	-13	3	-2	-7	-6	-42	-29
2	2	-3	0	9	1	8	5
7	4	0	-1	6	-4	1	-1
-5	-1	0	-2	-11	0	-5	3
-3	-3	-1	0	4	3	11	-2
-19	3	-1	-1	-5	-3	-17	-10
0	-9	2	0	-6	0	-5	3
-4	-2	1	0	7	0	12	-3
-13	-8	-7	-4	0	-5	-21	-21
12	11	-1	0	-7	1	3	14
-1	-1	-2	-1	-11	-2	-4	-4
-3	1	-2	0	3	2	7	5
-4	3	0	1	-5	-4	-19	-10
3	15	4	-1	-5	1	17	-5
-2	-5	1	0	-3	0	1	-4
-5	0	1	0	-8	-2	-13	-9
9	10	10	1	-8	3	6	7
-2	3	1	1	11	-2	-6	-5
13	16	1	-1	-2	5	25	37
-7	-28	-3	0	-4	-1	3	-2
-6	-3	3	2	-6	4	7	12
16	11	4	2	-3	-1	-7	5
-23	-6	0	-1	-10	0	-2	1
-40	-15	3	3	5	3	5	-2
2	10	5	-1	-7	-1	-9	0
0	-3	-3	-2	-9	-2	-4	-1
1	12	6	-1	-11	-1	-8	-6
0	-5	-2	-3	-7	-4	-4	-2
3	16	3	1	-1	3	2	8
25	8	2	0	1	3	7	16
-9	-4	-3	-3	-6	-3	-7	-7
-6	-1	1	1	-10	0	-6	-2
7	-3	-1	1	-6	0	-2	7
0	0	-2	-2	3	1	2	-4
31	19	6	1	-4	2	1	21
0	2	1	1	1	1	-3	1
-2	-8	-7	-1	5	5	2	3
-4	-3	-10	-1	-3	-3	-7	-2
15	8	2	-5	-11	-3	-6	0
-2	-3	-1	-2	5	-2	5	2
4	5	0	-2	-5	-2	-8	1
12	7	0	0	-6	2	-6	2
-6	-3	-5	-3	-9	-2	-9	0
9	8	8	0	-6	0	-6	4
7	1	-1	0	-6	2	-7	6
1	1	-2	-1	2	-3	4	1
3	2	1	0	-9	-1	-9	0
4	1	1	0	-4	2	-3	3
9	-3	-3	-1	-4	-1	-2	2
2	2	3	1	3	1	2	0
0	2	1	-1	-4	-2	-1	1
-2	2	-3	0	-4	0	-2	1
2	0	-2	0	-2	2	-1	1
-4	-5	1	-2	-7	-1	-6	-1
-3	3	-1	-2	-1	-1	-1	-1
-5	-1	4	-1	1	0	-1	-3
3	1	0	0	-8	0	-1	4
6	4	-1	1	-6	1	-4	0
11	1	-1	-1	11	1	10	4
3	-3	-4	-1	-6	0	-3	4
-2	3	1	-1	2	1	4	1
2	-2	-1	1	-1	0	1	0
3	2	-1	0	-4	0	-9	2
9	3	-2	-2	-5	-3	-4	2
-4	0	0	0	-6	-1	-7	-3
9	4	-1	0	-3	0	-4	1
-4	-4	1	-1	2	0	4	-1
-2	-1	0	0	-2	0	0	-1
-7	-9	-2	-2	-12	0	-10	-1
2	4	1	0	-5	0	-1	4
5	0	-2	-1	1	0	-1	1
-7	-15	-2	-1	-1	-2	-2	-1
-14	-7	-3	-3	2	8	-1	1
-6	-4	-5	-2	-8	0	4	0
-32	-11	-3	-1	7	-5	-13	-9
-6	-5	-7	-4	-10	-2	-7	-6
1	-2	0	0	2	3	4	8
-17	-8	-2	0	-12	-1	-5	-16
11	18	-4	-6	0	-4	-1	-1
6	16	-1	3	-1	5	3	7
6	-2	7	1	-6	11	-4	-5
12	-3	-11	-5	-11	0	4	2
1	-15	3	4	-1	8	-4	-9
-14	8	23	-1	-5	-14	-22	-22
0	8	-7	-2	1	0	-16	-4
-25	-42	-2	-2	-1	-6	-12	-5
22	14	-11	-2	-7	-3	-36	-19
-11	-11	0	-2	-4	-13	-65	-33
-38	-27	-16	-8	-5	-12	-56	-49
26	13	-9	-1	-2	14	52	20
24	13	9	2	-9	-8	6	29
2	8	-7	-4	2	2	40	6
32	58	-2	-4	-9	3	-7	20
-8	-20	4	2	9	6	17	3
-1	4	0	-6	0	-13	-77	-34
14	13	4	2	-9	0	36	19
7	17	4	-4	-16	-11	-1	-11
-14	-6	5	0	-4	2	-10	-2
2	15	2	-1	5	-5	-6	-22
15	17	3	2	12	-6	-43	-18
-4	-15	15	3	-13	1	-2	-14
-6	3	12	7	-2	9	15	-24
1	1	0	2	-4	2	-3	10
5	-4	2	-2	-6	-7	-18	-4
2	10	0	-3	-5	1	-15	-11
-1	-21	-7	-1	4	2	6	9
-3	-21	-1	-4	-8	-7	-7	-18
6	2	7	3	-7	2	-10	20
3	15	4	-2	5	-1	-2	28
3	-31	7	3	10	3	17	0
-18	-18	8	3	-4	3	-19	-37
-9	-23	-6	-1	-9	-1	-1	11
16	3	-5	-1	3	-1	-1	11
25	-11	-1	-1	-11	-3	7	14
-12	-6	-10	-4	-9	-13	-72	-23
-5	-32	4	-1	4	-1	22	-4
6	1	-1	1	12	1	24	3
15	-1	-3	3	-5	7	-11	14
8	14	-4	-3	-11	-8	-20	3
2	-4	-3	-5	-13	-5	-11	3
-10	-14	0	-8	-13	-28	-49	8
4	7	-4	-4	-4	-4	-2	-16
-36	-22	-3	0	-3	0	4	-5
-1	0	0	-4	-14	-3	-6	-8
3	4	0	-10	-8	-19	-10	12
-48	-28	-15	-3	-4	2	0	-13
20	25	10	1	-1	-6	0	10
-12	-2	0	-2	-5	7	1	-5
2	2	4	1	-12	1	-7	4
-5	-17	14	6	2	9	5	25
14	4	-3	-1	-14	-1	-13	1
2	5	-5	-2	4	0	2	-6
0	8	5	1	-6	2	-7	-2
-4	2	-2	-3	-4	-4	-10	-8
6	-2	-2	-6	-8	-7	-16	-5
-18	-12	-3	-1	-8	-7	-9	-4
28	7	2	0	-5	1	4	22
-24	0	2	-2	7	-5	10	-6
2	4	0	0	-3	2	-9	-6
-20	-17	-7	-6	-11	5	-8	-9
22	16	4	2	0	6	-2	13
26	7	0	-2	-1	9	-1	5
25	3	1	4	-1	1	0	18
-25	-9	-3	-2	-12	-7	-14	-10
-10	0	-3	-1	8	-1	1	-3
-11	-4	0	-1	-7	-3	-7	-3
1	15	-3	-1	5	0	0	-2
-1	-4	0	-1	3	-4	1	3
1	0	-2	-1	-7	-1	-2	-1
6	0	3	-2	-6	0	1	1
0	5	1	-3	-1	-5	-12	-2
-1	7	-4	-1	6	-2	-2	-11
-1	6	0	2	9	9	23	12
1	2	4	1	5	2	20	9
-8	-6	-7	-2	-14	-4	-18	-19
3	4	-1	-1	4	-2	3	13
4	2	3	3	-1	2	3	3
14	6	5	9	-2	11	36	19
-2	-2	2	-2	4	-2	7	10
2	5	0	0	0	3	6	-4
-23	-32	2	2	-1	6	8	-5
-23	-27	-12	-3	-2	-1	-21	-25
-6	-3	-1	-1	1	-5	-23	-24
-1	-1	8	1	3	4	9	-4
2	-7	3	-2	-14	-9	5	-12
-11	-17	8	0	-11	-14	-10	9
-34	-10	-14	-6	-9	-16	-61	-32
8	-4	-3	0	-1	20	38	26
-6	-11	-2	-8	0	-22	-18	-18
-1	-9	-3	3	7	15	24	-1
-3	-7	-5	-5	-18	-15	-34	-10
10	-15	-3	-1	-11	-2	22	-10
-12	-3	-3	1	-5	5	15	-1
-10	-5	1	2	-7	4	0	0
9	20	-4	7	8	20	33	33
0	5	-1	-3	-4	-12	-17	-15
7	4	-4	-1	-7	-5	-21	-1
14	19	5	-3	-13	-8	6	20
-8	-1	10	3	-6	-1	18	5
8	9	-1	4	1	15	15	4
20	52	12	3	5	9	12	5
4	6	2	4	-8	6	2	-2
13	1	-4	-2	-9	-3	-24	-3
4	-2	-3	-3	-9	-7	-24	-7
6	2	6	1	2	4	9	23
-11	-5	-5	0	-4	0	-13	-14
8	0	-1	0	-8	2	5	1
-5	-7	-5	-9	-1	-19	-27	-33
9	2	4	0	-6	-3	2	13
8	-4	-3	-1	-10	0	-6	-4
-8	-42	1	2	6	2	-9	-6
11	-3	-3	0	-10	-2	-13	4
-2	-11	-2	0	-9	-1	-1	-3
-10	-15	4	1	-6	0	-14	-5
-8	-8	0	1	0	7	-7	-6
9	-10	-3	-2	-14	-3	-8	7
2	2	-3	0	3	-3	4	1
2	11	-5	-2	-8	-6	-12	-4
-13	-3	-1	-3	-8	-4	-30	-16
3	2	-1	-1	-1	-5	-4	1
-3	-2	-2	-3	2	-3	-7	-3
-2	-2	7	2	-8	1	1	8
-10	-5	-2	-2	-1	-1	1	-1
13	5	8	1	0	1	-3	3
-4	-1	-2	-2	-7	-1	-3	-1
-12	-6	-4	0	2	-2	-1	-2
-3	6	3	2	-9	1	-7	2
2	-9	-4	-2	-2	0	0	-4
37	18	5	3	0	1	9	13
3	0	-1	1	15	1	3	3
-16	-7	-2	-4	-12	0	-7	0
-16	5	0	1	-1	-1	3	-2
-30	-7	1	0	-5	1	-4	-9
-17	-20	-7	-5	-11	-4	-9	-16
21	3	-5	-3	-11	0	-8	7
51	33	1	-1	-11	1	-4	11
-13	-16	-4	1	2	-2	-10	-1
-2	6	3	1	3	1	0	-5
3	-3	0	-1	-4	-3	1	0
-22	-2	-2	-3	-6	-1	1	-6
-37	-7	-1	1	-1	-2	-9	-15
16	8	-2	-4	0	-2	-2	4
3	14	2	1	10	1	5	6
7	-14	-6	-2	-3	0	-6	-5
33	19	7	0	2	0	4	15
14	-6	-10	-4	-3	0	-3	2
-16	4	-4	-4	-10	-2	-4	-5
19	6	0	-1	5	0	12	6
-7	12	8	0	6	-2	9	-1
3	-2	-2	0	-6	0	-2	5
-8	-4	3	1	-10	0	-12	-3
2	5	12	3	-3	-1	0	-1
7	8	1	0	-4	0	-4	5
6	3	1	0	10	0	12	3
2	3	-2	-5	4	-2	8	-1
-4	-7	-3	-1	-8	0	-4	-2
4	2	-2	-5	-10	-2	-8	3
-5	-2	1	2	8	1	-1	-3
2	9	3	0	-1	0	2	1
1	-4	2	-1	4	-2	8	3
8	-3	0	1	-1	0	-6	2
8	-2	1	-3	-7	7	0	20
-4	-3	-3	-1	9	1	12	-5
0	0	0	1	-9	0	-3	-3
-4	-2	-1	-1	-10	-4	-5	-5
-1	-1	-1	-1	-13	-1	-10	4
-1	-3	0	-1	-9	-2	-13	2
-5	-1	-1	0	-8	0	-8	-7
3	-1	0	0	7	-3	6	3
-3	-2	0	0	-4	0	-6	-2
0	0	0	0	1	-2	0	1
4	1	0	0	6	-1	8	6
4	0	0	-1	-4	-1	-7	1
-1	-2	-2	0	-6	2	-3	0
1	0	-2	-3	-7	2	-3	0
-1	-1	-1	0	4	0	7	0
2	-1	-2	-1	-12	-1	-16	-15
-4	-2	0	0	2	-1	3	-9
-1	-1	1	0	-7	0	-6	-1
0	-1	0	-1	-6	-12	-16	-2
0	-1	-1	-1	3	-5	-4	-5
-5	-5	-2	-1	4	5	5	1
-3	-2	-2	-2	8	0	6	-2
1	-1	-2	0	-4	0	-7	0
1	-1	0	-2	-7	-2	-3	-1
-1	0	0	0	-11	1	-5	0
1	-1	0	0	-3	0	-5	-2
-1	0	-2	0	-4	1	-4	-6
0	-1	0	-2	-10	1	-6	-1
-2	0	0	0	2	4	8	0
-2	-2	-2	-1	-8	-8	-12	-3
-2	-1	0	-1	-6	2	-6	-2
-3	0	-1	-1	-8	0	-5	-1
1	-1	0	-2	-1	-2	0	2
3	-1	0	0	2	-1	1	0
-2	-1	1	0	-8	-2	-9	-3
-1	0	-1	-1	-4	-1	-6	-1
-1	-3	-1	-2	-6	2	1	-2
1	0	-1	-1	-6	2	-5	0
-1	-1	1	0	-2	0	-5	-3
-4	-1	-2	0	3	0	2	-1
2	0	0	0	4	2	6	6
2	2	1	-2	-9	-3	-6	1
4	1	1	0	-9	2	-5	-1
1	0	0	-2	-6	-1	-6	2
-3	-1	-1	-2	-5	-1	-6	-7
1	0	-1	-2	-8	3	-5	2
0	0	-1	-1	3	0	3	0
4	1	-2	-1	0	1	4	4
-3	-1	-1	-1	-5	-3	-9	-2
6	0	2	0	-10	-1	-9	6
-9	0	0	0	-14	-2	-12	-10
1	0	1	0	-9	-4	-8	5
-5	-2	-1	-2	-1	0	-1	-8
0	-1	0	-1	-1	-1	-1	3
4	-1	-1	1	-6	2	-7	6
-2	1	0	0	-8	-2	-7	-4
2	-1	-1	-1	-9	1	2	5
-8	-3	-1	0	3	-1	0	-5
-2	1	-1	-1	5	-1	4	-4
-3	-1	0	0	5	-1	3	-3
0	0	0	0	5	-2	2	-1
-7	-2	-1	-2	-7	-1	-10	-4
2	-2	-1	1	-7	-1	-8	0
0	-1	1	-1	-5	-1	-6	2
-2	-2	-2	0	-8	-2	-8	-1
-1	-1	-2	-2	-15	-1	-10	-3
-2	-1	-1	0	6	-1	6	-1
-5	-1	0	0	-5	-6	-17	-7
-2	0	0	0	-6	2	-8	-3
-2	0	1	0	-2	0	-6	-1
-1	-1	-1	0	-3	0	-4	-1
-4	-1	1	-2	-8	-1	-7	-5
2	-2	-1	-1	-4	-2	-7	2
-2	0	-1	-1	-3	-1	-6	-4
1	0	-2	0	2	0	-2	0
5	-1	-1	-1	0	1	0	6
-1	-1	0	-2	-6	2	-5	2
-2	-2	-1	-1	-6	-7	-11	-3
0	1	0	0	-12	0	-2	2
0	-1	-1	-1	4	-1	-1	-1
-5	-1	1	-2	-11	-3	-10	-7
0	1	-2	-1	2	-1	2	0
2	-1	-1	0	7	-1	6	-1
-3	0	-2	0	-4	-2	-7	-4
-1	-2	1	-2	-4	1	-2	0
5	0	-2	-1	-12	0	-8	3
-3	0	0	0	2	-2	4	-5
1	0	0	-1	-8	-3	-4	0
-3	-2	0	0	-7	-2	-10	-7
-6	-3	-2	-1	-5	-1	-10	-4
-2	-1	0	-1	-6	-1	-8	0
4	1	-1	1	-7	-1	-2	7
-6	0	2	0	-9	-1	-8	-3
2	0	-1	0	-1	-1	-1	-1
0	-2	-1	-1	-8	0	-7	-4
-2	-1	1	0	0	-5	-7	-1
0	-1	1	-1	-5	-1	0	2
-3	-2	1	-2	-10	0	-6	2
0	-1	0	-1	1	-6	3	2
2	-2	0	1	-3	0	-7	-2
-5	-1	-2	0	-7	-3	-8	-1
-2	-2	-2	-1	-2	3	-2	-4
-2	0	-1	-1	-8	0	-8	-1
-2	-1	-1	0	-4	-1	-2	-2
2	0	0	-1	-9	-2	-10	0
1	1	-1	0	-1	-1	2	0
3	0	0	1	5	0	1	2
-1	-2	-1	0	-2	0	-2	1
4	0	0	0	-5	3	6	4
0	-2	0	-1	-9	1	-8	3
1	-1	-2	-1	-8	0	-5	-1
-5	-1	-2	1	4	-2	4	-2
0	0	-1	-1	-8	0	-6	0
-4	-1	-1	0	5	0	4	-2
4	0	0	0	-6	-2	-6	-1
-2	0	0	0	-5	-4	-6	-1
2	0	2	-1	-7	0	-9	3
-3	-1	-1	-2	-10	-2	-4	0
1	0	0	0	8	1	8	1
-4	-1	1	0	5	-1	3	-7
-1	0	-3	0	8	1	9	-1
2	-3	-2	-1	-3	1	-6	4
-7	-2	-1	-1	-13	-1	-8	-5
4	2	2	0	7	-3	5	2
0	0	-1	-1	-9	-1	-6	-1
-3	0	-1	0	10	-3	6	-6
-3	-2	-4	-2	-7	-3	-7	-2
-3	0	-1	1	-7	0	-6	-2
-1	-1	1	0	-6	6	-4	-3
-5	-2	-2	-1	-8	-1	-6	-4
3	1	0	0	7	1	11	2
-1	-2	-2	0	2	4	8	-1
5	-1	0	-2	5	1	10	9
-3	-2	-1	-1	-6	-2	-7	-3
-7	-2	-1	0	1	0	7	-6
0	0	0	0	0	0	0	0
13	12	1	-3	14	-2	12	-1
2	-6	-5	-3	-25	-3	-24	-2
0	0	-1	0	-18	0	-9	0
6	-2	-3	0	-3	-1	-8	2
3	4	-2	0	-5	-2	-2	3
-8	-3	-2	-1	3	1	1	1
-1	0	0	1	-11	-1	-9	-4
-17	-6	-4	0	-1	0	-2	-4
-4	-3	-1	-1	4	0	5	-1
-4	-2	3	1	2	-1	-5	-4
7	-2	0	0	-3	0	0	19
0	6	2	1	2	-4	-1	-8
-11	-12	-2	-1	5	0	9	-5
9	6	0	1	-10	-1	-8	-1
3	-1	0	0	-9	-2	-10	-1
10	0	-6	-3	5	-2	4	1
4	4	2	1	-8	-1	-7	0
3	2	2	3	-1	2	-5	4
-5	-3	-1	-2	10	0	8	-2
-3	-2	-1	0	-6	1	-5	0
-4	-3	-3	-1	-2	2	0	1
-4	0	-1	0	6	1	7	-4
-4	-9	-5	-3	-11	-2	-8	-3
-1	1	-2	-2	-8	-1	-5	2
-1	3	-1	-2	4	0	5	0
-3	-2	-4	-1	-4	0	-5	0
-12	-8	-1	0	-2	-1	-5	-7
0	1	-1	0	-9	-1	-11	0
1	-1	-1	0	-2	-1	0	0
0	-6	1	-2	-5	0	-5	-3
3	9	5	0	-1	0	-4	0
-8	-11	-1	0	0	-3	-6	-12
2	-4	-1	0	-10	-1	-6	3
-1	7	4	2	-9	-1	-7	1
-3	-1	-2	-2	3	0	0	-5
5	1	2	1	-6	1	-2	13
-7	1	1	-1	-6	0	-8	-3
1	3	-3	-1	8	1	4	-1
13	-2	2	1	6	1	5	0
8	-1	-2	1	9	0	4	-9
-3	-5	5	-1	-11	-1	-8	-1
13	5	4	-3	-15	-2	-7	2
1	-1	-6	-3	4	1	7	-1
1	3	8	0	-10	-1	-6	1
0	0	-3	0	-5	-3	4	1
-10	-5	1	-1	-7	-2	-5	-2
2	-1	-2	0	-5	-2	-7	1
-1	0	2	4	11	2	13	0
-8	-1	-2	-1	-9	-1	-7	-2
4	4	4	0	-4	0	-3	1
11	4	3	-2	-7	-2	7	1
0	4	0	-2	-14	0	-9	0
-24	-10	-1	0	-4	-1	1	-8
-7	-2	1	1	-10	-1	-11	-2
2	-2	-1	-1	3	0	-4	-1
0	-1	-1	-1	1	-1	4	0
5	-4	-2	-1	-8	0	-11	0
-2	-8	-5	-1	-1	-2	-1	0
-3	1	-1	-1	-5	-1	-10	-2
7	-1	-4	1	3	1	1	2
-25	-5	4	0	-2	-2	-7	-13
-8	-4	0	-2	8	-2	1	-1
-10	5	3	1	-6	-2	6	-5
-3	1	-1	2	-2	-2	-12	-3
-8	-4	3	-4	-4	-4	-6	-4
1	9	10	1	6	-2	5	-7
-18	5	5	1	10	2	7	-4
-1	0	2	0	-7	-2	-13	-11
16	8	-3	0	-6	-2	-13	0
-3	9	2	-4	-10	-9	-28	-19
-7	-10	-2	-3	-3	-6	-15	-19
7	3	3	2	4	-3	1	5
-3	-2	1	-1	-5	-4	-16	1
-15	-14	-13	-6	-10	-7	-19	-37
2	8	-2	-3	-7	-4	-3	-2
3	1	10	4	-15	0	-23	5
-11	-11	5	1	12	2	5	-24
0	-2	-7	-6	-6	-9	-2	-8
1	3	-4	0	-3	0	8	5
15	1	-1	0	-6	2	-11	-9
4	5	11	2	-1	-2	-14	-3
11	6	-5	0	-2	5	21	14
-1	9	11	0	5	-3	-6	-20
14	10	-6	-2	-4	-2	-6	0
1	-2	6	0	-11	3	2	1
-2	-5	-9	-2	-4	4	7	6
-4	-18	-13	-3	-7	-5	-3	9
-9	1	4	-2	0	-7	-44	-23
10	8	-2	0	2	1	-2	4
13	0	6	0	9	5	23	8
-5	4	1	-2	-6	-1	-15	-19
-1	3	-5	-3	-5	-2	-4	-6
-8	14	3	-2	-7	-4	-10	-2
-8	-12	-10	-3	3	-1	2	-11
1	-16	8	2	3	-1	-7	-9
-1	5	-2	0	-8	0	-21	-14
-5	-2	2	1	-11	-3	-14	-3
-6	-3	-2	0	-3	3	-5	0
8	2	-3	-3	-6	-7	-26	-9
-3	14	18	2	-1	-3	-8	2
-4	-14	0	3	0	5	-11	10
2	5	-15	-7	-10	-1	-7	18
-15	-5	-7	-1	-4	4	3	-3
-4	-6	-1	-3	-3	0	-5	-2
-3	3	0	-2	-2	-3	-1	-9
-15	-29	2	4	1	4	-14	-29
-5	3	3	-3	-7	-4	-1	-3
1	4	-8	-2	-7	0	-5	2
-5	1	-5	1	-8	3	0	10
2	6	3	1	1	6	-3	0
9	-7	2	-1	-1	-4	0	10
4	-3	0	-1	-4	-1	4	0
-12	-7	-12	-6	-9	-12	-24	-27
-1	11	8	4	8	6	18	3
10	21	4	-1	-9	-4	5	-3
-3	-4	3	2	-2	4	7	-3
2	1	1	3	2	5	-5	-11
-20	-12	-2	2	4	3	11	6
-2	7	12	2	-7	0	-14	5
0	10	13	0	-6	1	17	8
-6	13	3	-3	-12	-5	-43	-38
12	-18	-3	-2	-7	-4	-7	1
3	1	-8	-1	6	-9	-4	0
-13	-21	-10	-2	-17	-4	13	-13
10	-9	-10	-2	-5	3	17	21
-19	-10	7	1	-1	6	-3	-3
22	15	-1	1	3	5	29	37
-6	-17	-14	-6	-8	0	-13	-3
4	4	1	1	-3	2	-2	7
-7	24	8	0	1	3	10	-5
21	8	5	10	3	7	29	17
0	9	10	3	0	-1	4	2
-6	-22	-5	-2	-6	8	9	19
4	-49	-16	-5	-9	2	-5	-3
5	5	-1	0	2	5	9	6
7	17	10	1	3	-1	-3	-6
5	-49	-6	0	-7	-4	-6	0
6	24	21	11	3	0	-4	-1
-13	-18	-6	-3	-8	-10	-35	-30
7	-8	-3	-1	3	3	17	12
-2	16	3	3	7	15	26	3
-3	5	4	-2	-8	-7	8	-15
-4	-1	-8	-3	4	8	34	1
-10	-19	-4	-3	-10	-8	-18	-15
0	17	2	2	-4	0	0	8
-9	-11	-1	-2	-11	-7	-23	-17
0	24	-3	-1	9	-1	8	4
-2	-7	7	-1	2	-6	-9	-5
13	56	2	-3	-11	-3	-6	10
-14	-20	-5	-6	-1	-4	4	-8
3	0	1	2	-9	-1	-19	-5
-15	-24	27	5	-7	-1	-17	-22
-14	17	7	-1	-2	-12	-15	-28
24	48	-7	-2	-5	6	11	25
-17	-5	-6	-1	2	-6	-26	-15
12	5	9	3	-2	9	12	7
5	12	5	-1	0	-6	4	-5
-14	-32	1	-1	-8	-13	-31	-6
-4	-16	7	5	-6	-3	-14	-13
6	20	-12	-6	-2	0	13	8
-16	-32	-19	-13	-15	-17	-30	-29
9	19	5	2	-2	2	12	14
-9	16	-4	-5	-11	-2	-14	-10
-6	-22	-3	-2	-5	1	5	2
-13	-56	-6	0	1	3	14	-7
0	9	4	6	7	-1	18	9
-22	7	-4	0	5	5	23	12
-3	-2	-6	-1	-1	-2	-3	-11
4	26	4	-3	-8	2	-15	-16
-1	-2	9	6	-3	9	5	11
-16	-4	-22	-8	-10	-12	-29	-19
9	38	-3	-3	-1	-5	12	-1
-6	-7	7	3	5	-8	1	0
9	-3	-8	-3	-13	-9	-11	22
13	11	-16	-6	-3	-1	17	4
-14	10	26	6	-6	1	-9	4
-1	14	-3	0	-6	-1	-10	1
-5	-17	-11	-6	4	-7	-10	-28
-6	26	-6	-1	-10	4	15	3
0	1	-8	-3	5	0	21	8
5	-27	8	2	-8	-3	-6	4
-1	2	3	2	-4	2	-10	0
3	14	-6	-1	-7	-8	-40	3
-12	-50	1	0	-8	2	6	10
2	19	-9	-7	-3	-15	-14	-46
-11	20	23	2	-1	1	-8	12
-8	-14	27	11	2	-2	3	-12
5	-4	-1	-3	-3	0	-6	-19
-3	21	1	3	2	2	-13	-11
10	13	-2	0	2	2	18	12
-29	-38	17	2	-4	-11	-6	-20
-1	-63	-17	-9	-10	0	7	-2
10	-25	-17	-5	-11	0	-8	-3
-2	31	31	13	15	18	15	12
-13	-33	-5	-1	1	6	6	-8
-20	-12	-10	-2	3	-1	18	3
-15	7	12	-2	-11	-8	-31	3
7	14	0	2	-10	-4	-15	6
-11	-43	-15	-3	-8	3	26	-2
-8	11	14	8	-3	8	-8	-12
23	-5	7	-2	-3	-25	-29	18
8	37	18	3	10	10	29	16
5	14	-23	-8	4	7	19	13
-12	-1	7	-2	-11	-6	-7	-29
17	31	7	1	-7	-2	23	39
-8	-36	-25	-13	-16	-13	-34	-28
-19	-19	16	-2	-19	-32	-94	-12
-10	-32	-5	2	11	11	8	-4
-2	-18	-16	-9	-13	-17	-58	-14
-9	2	-13	-3	4	-6	2	17
15	31	21	9	3	6	7	-19
7	19	-17	-4	7	1	22	19
-2	-8	-2	3	-8	-8	-54	7
-7	-16	-19	-11	-2	13	84	-5
-14	1	17	11	0	9	46	-29
-6	-56	-27	-14	-18	-13	-20	-7
-2	10	-2	-4	-3	0	8	-1
7	-26	-46	-14	-6	-10	7	-32
-16	49	41	6	-8	0	29	12
-9	-36	21	7	-15	-6	-9	17
-25	-31	1	-4	3	-3	10	-17
9	-8	-4	-6	-18	-21	-88	-43
14	5	18	9	14	11	41	13
17	33	0	10	5	13	12	14
-3	41	7	-5	-1	-20	-31	12
-4	-18	-4	4	7	8	-16	-6
-13	-34	-3	-3	-12	-14	-42	-31
-5	30	13	-1	-7	12	32	14
-4	-29	0	3	10	4	26	-14
-22	20	18	2	2	-19	-59	-46
20	42	11	4	-4	5	-17	-4
7	1	-8	-2	-8	-10	-44	-25
2	-7	-16	-3	-6	-3	-6	28
7	19	1	1	-6	-6	-23	5
-20	14	8	-4	-17	-28	-62	-33
-49	-10	20	9	-1	5	22	-5
-6	-21	-14	-3	-6	-3	3	-6
16	8	-28	-9	-7	2	-3	17
-26	-47	-15	-7	-8	-15	-23	-7
6	5	1	1	1	-3	-34	-4
2	-21	-2	5	1	11	-4	-6
5	1	-11	-8	-6	1	13	0
-5	-31	25	8	-4	-1	-7	-6
-10	3	11	-1	-8	0	-30	-8
4	-3	-9	-2	-3	1	8	15
-9	23	16	3	1	1	-9	-25
19	10	-2	-2	-7	-13	-12	-11
2	31	13	4	0	3	-19	3
6	-9	-25	-11	-14	-12	-11	12
11	16	-13	-5	-3	-8	-13	-11
2	5	-2	-4	-10	-5	7	-18
19	8	27	8	7	4	1	1
-7	11	-15	-7	-2	-12	-35	-25
31	18	-12	-6	-4	11	27	12
-22	6	-6	-4	6	-7	-41	-51
7	4	-2	-2	-4	4	29	25
6	-5	-6	-1	-6	-13	-23	-8
8	22	-5	-5	-2	-7	-17	24
22	26	1	4	2	17	42	56
12	29	-2	1	-5	12	11	14
16	-21	14	6	-1	3	4	1
-12	-53	-6	1	-7	1	-18	4
12	20	-10	-4	1	-5	-8	19
2	-12	3	6	3	18	58	47
-23	21	3	0	3	2	4	-32
6	9	5	-3	-10	-8	-14	-8
20	33	-11	-6	-14	-8	-21	4
-14	-4	29	19	8	4	-44	-3
4	18	18	5	1	15	29	10
-1	3	-3	-4	-5	-6	-19	-2
8	58	40	11	15	12	14	23
23	14	-4	3	4	19	3	18
-34	-21	-9	-6	-10	1	3	11
6	1	-9	-2	-9	-1	-4	12
6	-5	-17	-14	-17	-20	-11	22
10	3	-17	-5	1	-8	-8	-3
-3	-4	-11	-8	-12	-10	-13	-13
10	18	-9	-2	-3	6	-5	10
-8	-33	-11	-9	-13	-4	-10	6
-1	-16	11	3	-5	7	4	13
-9	-3	4	0	0	-10	-11	-6
15	20	14	5	-4	2	3	18
8	16	6	2	10	2	9	-34
8	38	6	-4	-11	-10	-18	-12
19	0	-7	-2	3	2	17	31
-9	1	-17	-8	-11	-11	-34	-19
4	2	-5	-2	-8	0	-5	3
18	52	44	17	14	18	22	48
-25	-5	-6	1	-5	7	2	-18
0	9	-7	-5	-11	-1	-6	14
32	-9	-1	-5	-9	-4	-5	-5
-29	-44	67	18	-6	-2	-32	68
-13	-24	6	5	9	9	19	-19
22	17	-9	-2	-6	-5	-6	-20
-6	-5	-10	-5	1	2	19	-10
-34	-61	8	7	-6	2	-14	-35
9	17	-26	-13	-12	-6	22	52
4	18	12	3	0	2	7	-13
4	11	-9	-4	-2	-3	-13	-13
-4	6	4	-1	-6	0	8	7
6	-8	18	15	5	23	28	11
-16	17	-37	-10	-12	-6	-39	-24
-18	-11	21	7	-3	7	0	-18
1	0	13	3	4	0	5	4
-3	-13	2	-2	0	-3	7	-5
16	26	14	2	-5	-3	-4	6
0	-7	2	-1	-5	-1	-5	-5
-4	0	-2	-2	-7	-7	-32	-12
5	-6	-11	-3	2	-3	12	0
-6	-2	20	3	-7	3	-13	1
-4	-14	-10	-7	6	-9	-12	-5
21	6	-11	-5	3	-1	17	6
0	-9	3	0	-6	0	-4	2
2	-3	4	3	-8	1	-14	5
-17	-34	-12	-2	-4	0	-9	-2
10	10	-1	0	-5	0	-1	8
-1	-11	0	1	-5	-7	-37	-30
10	-12	-18	-5	0	-4	-2	-3
-5	34	13	1	1	-2	-9	-7
1	-17	-5	-1	0	10	3	3
-1	28	15	5	-5	2	16	-1
-3	-15	-14	-4	-4	2	-7	11
-3	-24	8	1	2	0	9	18
11	-4	-4	-1	17	-2	17	10
12	4	4	2	1	0	-20	4
-6	40	2	-2	-4	-2	14	-7
-6	-41	15	1	-8	-4	-43	0
25	23	10	2	-6	2	-4	8
-6	2	3	-4	-6	-6	10	10
-12	-10	7	1	-7	-2	-11	-10
9	-11	0	2	-9	3	-21	11
-4	15	-2	-1	5	-5	7	-10
6	-3	-13	-2	-8	0	3	15
2	0	-2	-2	-8	-6	-63	-13
10	13	-4	1	11	6	29	12
5	-3	-2	-3	6	-10	-18	-2
4	2	-1	-1	-5	-4	1	-3
16	23	-12	-8	-13	-8	-1	-23
0	-7	2	0	-2	5	26	17
4	17	-2	-5	-5	-3	-5	-4
-3	-17	-1	-3	-8	2	3	1
4	6	0	2	9	-8	-25	-4
20	-12	-9	0	-6	-1	8	6
-1	3	-2	-3	9	-4	-4	5
0	8	12	8	0	7	-4	-8
-12	-15	-6	-9	-14	-11	-22	-5
10	-4	-3	-1	-9	0	-11	10
23	30	3	-2	-8	-5	-4	3
-15	-36	0	-2	8	-2	1	-6
-13	-8	-10	-5	-8	3	23	-12
-6	-5	-8	-2	1	1	20	-2
1	-6	-3	-3	-12	-5	-7	-9
3	7	-3	0	0	2	11	8
-1	2	5	3	2	-1	-6	-7
-3	-9	0	0	-8	6	-4	-3
5	2	-4	-3	-10	0	7	5
2	17	9	10	10	27	53	-19
5	9	-1	-1	-5	1	5	4
-4	16	17	2	-6	-4	-19	-4
-14	-27	-13	-3	-9	0	2	2
-5	-27	12	7	2	13	8	8
2	1	-11	-4	-7	-6	-15	5
-3	-20	3	3	9	7	-1	-4
-3	3	-4	-2	6	-1	1	-17
12	43	32	13	-2	8	-36	-2
-3	-23	-9	-7	3	-4	10	5
-8	-2	1	-2	-12	-2	-2	-3
3	10	10	3	-5	5	-7	1
8	-18	-13	-4	-8	0	-1	10
-21	-37	2	-3	-11	-4	-4	-6
-18	-5	10	8	15	10	18	-6
7	0	0	1	-9	4	12	13
2	9	7	-3	-7	0	10	-1
9	-30	-11	-7	-16	-8	-11	9
-6	15	0	-5	-10	-15	-9	-19
14	-57	-23	-5	2	4	54	5
10	7	-2	-1	-5	-4	-16	-9
-10	34	-2	2	7	9	6	2
-5	26	0	-2	-10	-2	-10	-10
-9	-3	-3	-2	-7	-8	-29	-8
8	-4	-13	-7	-6	-7	-26	1
9	-13	-3	0	0	-2	-15	2
10	22	2	4	-1	4	-8	8
3	-12	5	2	-5	-1	-6	1
7	-8	0	-1	-2	-5	-18	3
0	-24	5	4	-2	10	17	3
-9	9	-2	-6	-7	0	-10	-12
-17	12	8	1	-3	5	1	3
12	3	3	-2	-4	3	5	2
2	26	-4	2	8	-3	4	1
-4	-37	-18	-5	-7	1	-16	-13
-2	3	-9	0	12	0	2	-4
3	-3	4	-1	-9	-1	8	1
14	45	-16	-3	13	0	-24	-3
-34	-68	-8	-6	-12	5	17	6
5	1	-3	-2	6	-2	15	16
9	-4	5	0	-9	-12	-52	4
9	-14	-6	0	12	6	26	-5
3	-4	-7	-2	-6	-3	-16	13
4	3	-10	-5	4	-1	8	-2
-9	7	5	-4	-9	-8	4	-9
5	-12	4	4	-5	4	2	8
0	23	15	0	3	-4	-1	-4
17	-13	-20	-4	-7	-10	-14	-9
-9	-1	5	0	2	1	10	2
18	41	-9	-4	-5	-9	-35	16
10	-24	-15	-4	-8	11	59	13
26	19	4	-1	-2	-1	17	-3
-24	-11	8	5	-2	7	13	-22
-7	-22	-14	-7	-2	2	10	-2
-18	-20	6	-2	-7	-6	-17	-10
2	22	3	-1	-6	-3	-2	-16
-11	-38	-4	-6	-12	0	-2	5
9	11	-8	0	-8	-3	2	12
0	13	-2	-1	-2	3	-2	8
12	35	7	0	3	-2	-1	-2
2	-7	-19	-5	-4	-2	-11	-7
-17	-3	1	-1	0	-5	-10	-28
0	-16	-2	-2	-7	0	-9	-1
3	0	1	0	-2	7	-2	3
5	19	-8	-3	-2	-7	-23	-4
-27	-44	-2	-2	-13	-13	-25	-18
16	-5	3	1	8	6	14	17
7	30	-2	1	6	2	8	3
-5	9	5	1	-7	-3	-14	-7
-2	4	-10	-6	-10	-3	2	1
-6	-13	4	1	-10	-5	-11	15
3	1	1	0	7	6	-12	0
-11	-24	-5	-2	-9	-4	4	-22
-9	-4	7	3	8	1	9	-5
-2	2	0	-2	-3	0	-19	-14
-2	-15	-7	0	-3	4	3	7
6	-1	-8	1	-12	-9	-22	-3
-4	1	4	-4	-8	1	10	5
3	-17	-10	-4	1	0	6	-16
6	15	-5	-2	-6	-2	-5	-9
-4	-16	2	4	7	7	14	8
1	-2	-1	0	0	-4	-7	14
1	-1	5	0	-7	0	-3	-1
-15	-8	-5	-3	-2	-4	5	14
-22	-6	11	1	-11	-8	-20	-47
15	14	-1	1	4	4	4	13
-8	3	-2	-2	-8	-3	-9	-14
8	5	-8	-1	3	0	1	10
-3	39	32	8	2	2	-16	-21
-1	20	1	-1	-1	-1	-8	2
6	0	-11	-4	-10	-3	-7	8
4	20	-1	-3	-1	-2	-5	10
5	5	1	4	-4	0	7	-3
-1	-11	3	0	-6	3	-1	8
9	-4	-7	-2	-4	0	-7	5
-15	-1	-6	-4	-3	-6	3	17
-1	0	-2	2	5	8	7	-3
-5	-16	-3	-1	-4	-3	-13	-1
7	0	0	-6	-6	-7	-12	-16
0	-1	0	1	-4	2	-4	-1
-4	-16	-2	0	4	1	1	-2
-11	-32	-16	-4	-11	-3	-24	-10
-2	20	13	4	12	6	6	18
-4	3	-2	-3	-9	-3	-6	-2
-2	-16	-4	-3	-6	-3	-27	-9
-4	-9	-9	-3	-7	1	6	-4
-10	-8	-6	-4	-12	-5	-7	5
-3	-8	5	4	7	3	3	-4
-1	17	-9	-4	4	-3	3	-9
-10	41	19	-3	-11	-10	-4	-2
-2	-19	-26	-8	-9	-5	-36	-2
7	7	0	2	-5	13	25	19
0	3	3	0	-11	-5	-38	-4
14	15	-22	-4	0	2	-2	4
12	14	-3	-1	4	4	28	15
1	-36	-15	-5	-6	-1	-8	4
3	-3	-4	-1	-1	4	17	10
-4	-12	-2	-2	-10	-1	-1	11
-8	-1	-6	-2	-6	-2	-21	-36
24	-6	1	2	1	-2	4	27
10	-7	-9	-2	-7	1	1	1
1	-6	-3	-5	-9	-1	-14	3
-6	-14	-5	-5	-4	-2	-1	-5
-15	8	18	3	-8	1	4	6
-3	18	8	1	-11	-3	-14	0
-8	8	-5	-2	-14	-11	-43	-15
-1	-1	14	7	4	10	10	4
5	12	0	-1	-1	-7	-16	0
-16	12	21	3	1	-8	-20	-18
-2	-6	1	1	-8	2	4	11
2	3	-4	-2	-9	1	6	12
-4	-16	-10	-7	-7	-4	-9	-15
-4	8	-2	1	-8	-5	-38	-25
5	-5	-10	-2	-6	3	-1	14
-3	-5	3	1	5	3	17	-1
-16	-36	-15	-9	-5	-6	-1	-26
6	2	1	-2	-25	0	-6	4
0	7	2	1	-5	-4	-4	-8
-9	1	-1	-4	-7	-3	1	-7
13	18	10	2	1	5	0	7
-5	-25	-3	-1	-9	-6	-13	-7
3	8	-1	1	3	1	2	-2
3	8	-1	1	3	1	2	-2
3	8	-1	1	3	1	2	-2
6	1	-1	-2	-54	1	-51	-5
8	7	9	6	-21	18	19	21
-2	2	-8	-2	-19	-10	-20	-22
3	16	9	1	-23	-6	-32	11
-5	1	7	3	-19	3	-9	4
2	0	-12	-3	9	-7	-3	-5
3	28	7	3	-5	-2	-9	-8
-2	-3	-7	-5	11	1	21	-1
4	7	-8	-2	-4	-4	-6	-1
2	7	11	2	-3	2	0	0
6	5	4	-3	-9	-2	-10	-3
-3	-5	-11	-8	-9	-8	-17	29
3	-12	-2	0	-7	2	-19	-4
-4	-15	-13	-3	3	-1	6	-14
-9	-1	11	5	2	2	2	-2
-1	-3	1	-1	-6	-2	-17	-16
-1	13	0	1	-2	4	7	-6
-7	1	-5	0	-9	2	6	-4
3	4	-5	-2	-6	0	2	23
-6	-34	5	2	0	4	4	4
-14	-23	0	0	-3	3	1	11
2	10	-8	-4	-1	-3	31	3
-2	3	5	-2	3	-1	7	-8
5	-11	-3	3	2	-1	-16	-14
-3	7	-1	-1	5	-4	7	-3
1	11	7	3	8	3	3	5
-5	-24	-17	-7	-15	-6	-7	-9
3	-1	-6	-1	12	0	21	12
2	-4	5	1	-44	-3	-63	-4
-11	-12	3	-2	-18	-2	-12	-9
2	-7	-8	-2	-9	1	-8	0
-11	-12	-5	-1	-6	5	-2	-2
2	4	5	4	-8	2	-16	-9
2	9	10	5	5	5	8	2
-4	-5	1	-3	-10	-9	-22	13
-7	-1	-1	0	-4	2	9	-7
-5	13	2	0	-23	1	-24	4
0	5	12	1	7	-2	7	-9
-7	-15	4	2	-3	2	4	5
4	6	2	0	3	0	12	9
-15	-50	-13	-2	18	-1	5	-21
-4	-2	15	3	-7	-5	-28	-10
3	1	1	-1	8	-5	9	7
-3	-7	1	-3	-7	0	-7	5
-1	-7	9	3	7	5	9	7
8	-1	-12	4	24	5	26	27
2	18	0	2	19	2	28	4
0	-1	4	2	2	-3	-4	-2
5	2	-3	-4	-13	-1	2	-5
-1	15	4	1	-9	-5	-12	-14
3	3	4	2	10	-1	13	22
1	-6	9	3	2	2	21	5
-1	11	3	-2	4	-1	7	-9
-8	-8	-1	-4	-14	-5	-13	-21
-4	-17	-12	-5	16	-2	18	-2
1	-2	-2	-1	6	1	1	14
1	9	10	1	-10	1	-11	3
1	6	-3	-1	5	-6	3	-8
-2	0	-2	-1	-16	-2	-9	15
3	-1	2	0	9	0	15	8
-7	-5	3	0	-21	-2	-18	-15
-8	0	20	4	0	-2	-9	-2
6	5	-15	1	-3	3	2	-5
1	1	-7	-1	15	0	20	-1
0	-1	-8	-4	5	-2	-6	-3
4	2	1	-2	-8	1	-7	-5
-10	-16	-12	-5	-3	0	3	-14
-6	7	26	5	-7	0	4	20
13	1	-15	-2	7	3	1	10
-4	-8	-9	-6	-6	-7	-27	-17
0	10	-2	1	-16	3	11	12
1	2	-5	-2	0	-4	3	1
4	6	-2	-2	-12	0	-4	-4
0	-13	-5	-2	-3	5	9	-6
7	1	-4	0	-15	-1	-20	8
-12	8	1	-3	27	0	18	3
-5	6	1	-4	-12	-8	-14	-26
1	13	10	0	4	-7	0	3
2	-4	-5	-2	21	-6	-10	-1
5	4	6	0	-12	1	1	2
6	-1	-3	-2	17	1	16	8
3	0	-5	-2	-18	3	0	4
-4	-6	-2	-2	9	0	1	-2
2	6	-1	0	-9	3	-5	1
6	1	-4	2	-1	3	7	3
8	4	-4	-2	6	-6	10	5
-11	0	5	-1	-3	5	25	-2
-4	-4	3	1	10	-7	-1	0
6	11	1	0	-4	-3	-2	-2
0	-2	-1	-3	-5	-3	-12	2
3	3	-10	-2	22	-1	25	-8
0	-18	-1	-2	-14	0	-15	0
-4	-16	-7	0	-1	6	5	5
-6	-22	-4	-3	-6	-4	-4	-5
2	31	10	4	0	1	-9	-5
-2	23	5	0	-13	-2	-24	-18
5	0	-12	-5	-23	-3	-20	7
1	17	12	2	6	-1	2	1
-10	-22	-7	-3	-6	-3	-14	0
-3	-12	8	0	-6	1	-17	-10
-2	-5	0	-1	2	1	5	0
-2	-11	-8	-1	9	2	6	3
3	0	1	-3	2	2	15	9
-1	8	-4	0	7	2	11	-4
12	40	16	5	8	0	3	9
2	-12	-6	-3	-4	-1	6	1
-16	-8	-5	-2	13	-2	11	-2
6	-35	-8	-1	-19	-1	-8	2
3	17	-2	1	18	-1	15	0
-1	12	7	1	11	-7	-29	-1
1	29	2	0	-10	-4	-7	-1
0	2	0	1	9	2	18	0
-6	-23	2	-2	-12	-2	-8	-1
-4	-2	2	0	-11	2	-1	-4
10	-8	9	0	3	0	-12	3
0	-4	-6	-1	-4	-1	-5	1
-3	-24	-11	-8	-1	-6	4	-11
-4	-2	2	3	-6	4	0	4
-10	-5	8	0	2	2	7	4
-5	7	-1	0	11	0	5	-3
-8	11	9	1	-24	0	-28	-2
0	-13	1	3	8	1	20	0
1	7	1	0	-11	-2	-27	-2
1	-11	0	0	4	-1	20	3
-7	-19	-8	-2	7	1	5	-2
6	-8	-4	-3	5	-2	11	1
1	2	8	5	-4	3	-2	-4
2	12	2	-2	16	-2	10	-3
0	9	0	0	4	-1	11	-6
0	-6	0	-2	1	-8	-21	-12
-8	18	2	-5	30	-7	10	3
-3	-15	-8	-1	20	3	20	-1
-18	-21	-10	-4	0	-1	2	-5
7	8	5	-1	-28	5	-10	11
1	-8	-2	2	5	-2	6	-1
-6	-20	-8	-2	-13	-4	-33	-11
3	34	8	2	1	-1	12	-2
-1	9	6	-3	2	0	3	0
2	3	1	0	2	6	20	5
-1	4	9	2	-7	4	-6	-3
-1	-2	-8	-2	17	-9	-29	-5
0	-21	-6	-4	-12	-5	-19	-3
-11	-6	-1	3	0	0	-1	-3
0	1	-2	-1	19	0	29	0
3	10	2	0	-5	-1	-3	3
3	-25	-13	-5	10	-1	28	0
5	-31	-20	-6	-27	1	-11	11
5	-31	-20	-6	-27	1	-11	11
-1	-11	2	-1	-11	-1	-1	5
2	0	2	2	-7	2	4	-1
-11	16	6	3	15	0	7	-9
7	3	1	0	4	1	6	-1
-8	-14	-2	-1	-18	-2	-18	0
1	-12	-1	-3	-2	-1	2	1
-11	-16	-9	-6	-9	-19	-23	-32
9	-10	5	2	14	8	17	10
0	5	7	1	-7	0	-9	-1
-7	0	-10	-1	5	1	10	2
16	7	-1	0	-4	2	1	5
-5	10	6	3	13	3	15	1
0	0	-2	-1	-16	-3	-16	-1
0	-4	-5	-2	1	0	-3	12
4	10	3	1	5	1	7	-1
-24	3	3	0	6	0	11	-7
1	0	-1	1	-14	-1	-15	1
11	7	5	2	8	0	-5	7
-4	-2	-5	-2	-1	-3	0	-2
2	-4	-4	-3	4	0	8	-1
18	8	0	3	-9	2	-3	5
-22	-22	-4	-4	-10	-6	-14	-19
5	5	0	-1	-15	1	-15	1
54	19	0	2	-3	0	1	6
-18	1	-1	-1	11	2	4	-2
-18	1	-1	-1	11	2	4	-2
-29	-12	0	-2	-8	4	7	-6
6	17	1	2	-7	5	-20	4
12	0	3	2	0	4	5	18
6	4	5	-1	-3	2	0	4
12	3	3	2	-6	1	4	2
-69	-10	0	-1	-4	-4	-9	-23
5	7	2	0	-6	-1	-5	-24
50	0	-4	-2	6	-2	11	25
23	13	-2	-4	-2	-3	-11	-5
7	16	8	5	24	5	25	12
33	19	0	-3	5	-12	8	0
1	-2	4	-6	-15	-2	2	5
19	4	2	-1	-15	4	-8	13
-3	-7	-2	-1	14	0	22	-4
-20	-16	-1	0	27	2	32	6
12	-3	-1	-1	-16	1	-8	7
10	5	2	-1	-11	1	-8	-6
-17	-9	-3	-2	3	0	5	-6
-4	2	-3	1	-7	-1	-6	-6
16	4	-1	0	35	3	33	5
-10	-7	-4	1	9	1	-4	-1
2	9	-1	-3	5	-5	13	-7
-12	-9	-3	-3	20	1	24	-6
-9	-2	4	-1	-49	-1	-57	-4
31	-7	-3	-2	-20	-2	-26	3
2	-9	-6	-3	-20	-5	-25	-6
-6	-7	-6	0	15	0	36	-4
-6	-8	-7	-1	19	2	12	0
1	0	-3	-1	-7	-2	-26	2
13	3	1	2	3	0	-1	1
4	5	6	2	14	1	14	3
12	6	-4	0	0	-1	3	-3
-20	4	1	-2	-2	0	1	1
12	6	-2	1	-8	1	-11	23
-15	-11	-11	-4	-2	-5	-5	-18
-31	-15	-2	1	23	1	-8	-20
-25	-23	-5	-3	-23	-2	-9	13
-36	-14	0	0	6	-3	7	-14
17	4	6	1	3	4	-2	3
78	26	4	2	16	3	32	36
98	87	6	-4	1	-9	-4	-3
20	5	8	4	1	6	12	27
-37	-23	-9	-5	7	-4	6	-37
-89	-72	-38	-16	39	-11	65	-59
-89	-72	-38	-16	39	-11	65	-59
41	59	-9	-7	15	-4	3	-15
8	-15	3	3	-13	1	-16	15
-14	-22	-2	-4	-79	-4	-110	-9
-14	-7	2	0	18	0	35	-4
3	4	3	2	12	2	8	2
9	-3	0	-3	-6	0	9	-9
-34	10	-4	-2	-24	-3	-20	-16
5	4	-13	-2	13	0	32	-5
40	6	11	8	40	7	40	29
1	-31	-4	-3	7	-6	-4	-4
-111	-55	2	2	-10	0	-4	-9
35	6	-1	-2	13	-3	17	11
-41	-3	-2	0	-7	-2	-3	-10
-28	-12	-5	-1	0	-1	2	-8
22	12	-7	-5	22	-5	23	4
-26	-18	-5	-4	18	-2	17	-15
46	60	15	3	4	3	5	2
16	-14	10	8	11	7	12	26
0	-4	-3	0	2	-1	6	3
-28	-11	-2	-1	-19	-3	-26	-7
-29	-13	-11	-7	-3	-4	-1	-9
44	17	9	5	-10	4	-16	23
71	65	5	-5	-28	-6	-26	24
-10	-34	-9	-2	-11	0	-3	-4
-36	-35	-16	-6	-35	-6	-19	-32
-21	-15	-3	1	-6	1	-5	-2
74	24	-8	-4	12	-6	-3	-4
-25	-17	-4	-2	2	-3	-2	-23
-6	-19	4	3	-1	6	11	16
-56	-39	-4	-2	13	-1	6	-12
-19	-20	-2	0	7	3	6	6
16	27	3	-1	10	1	16	7
52	24	6	6	26	6	44	32
8	17	9	3	10	2	20	21
-52	-15	-2	4	9	6	16	7
38	33	9	2	3	2	12	15
28	24	8	3	9	1	4	-1
25	19	4	0	6	3	15	18
-24	-34	1	-1	3	-2	1	1
-26	-20	-7	-3	5	-2	7	-13
-22	-17	-4	-3	5	-2	-1	-13
-49	-53	-14	-10	-13	-7	-17	-11
24	31	2	-3	-2	-6	-2	-7
-40	-38	-22	-8	-12	-2	-10	-7
2	6	1	-3	-6	-4	4	14
2	-20	4	7	14	7	7	13
-63	-65	-17	-3	-22	-7	-16	-28
35	59	19	6	2	5	17	39
26	14	9	0	-18	-2	-13	-7
1	18	0	-1	-21	-4	-10	7
36	38	4	1	-14	0	-14	6
17	16	5	2	-11	2	-6	5
66	32	-4	-3	-11	-3	-1	15
-72	-38	-15	-3	6	0	3	-10
-72	-38	-15	-3	6	0	3	-10
-34	-66	-11	1	7	1	-14	2
-59	-7	6	1	-7	-1	-24	-7
26	-11	7	4	26	4	23	15
37	36	14	3	1	4	34	11
31	51	6	-3	-20	-1	-1	15
47	26	5	0	4	1	12	16
-59	-42	-1	1	-11	0	-11	-8
6	11	4	-1	-20	-2	69	-2
0	-8	1	2	-31	-2	-76	-10
8	15	6	-1	-14	0	-17	9
24	20	5	1	-14	1	-8	10
-59	17	9	0	-14	-3	-21	-11
29	5	3	4	-2	6	2	14
17	-4	-5	0	8	-3	3	-3
16	14	0	1	21	0	16	6
-71	-69	-27	-16	-74	-12	-92	-31
16	15	3	-1	31	1	54	6
95	53	11	3	6	2	22	8
54	37	10	2	-9	3	2	14
8	2	12	8	9	14	23	41
-35	14	5	3	9	1	5	-13
31	49	3	0	5	-2	4	3
-12	9	3	3	-5	0	-9	-10
6	2	-1	-1	-9	-4	-17	-10
1	-40	-7	-3	-13	-3	-11	9
3	17	11	5	8	5	10	5
-1	41	8	0	-5	-1	-2	-9
24	-6	-5	-2	-1	-3	-2	14
-42	4	-13	-6	-9	-4	-8	-11
-6	11	0	-1	-10	-3	-12	-14
-7	-11	1	2	-4	3	-1	8
-23	-3	3	5	-3	6	7	10
-8	-58	-11	-3	-5	-3	1	1
7	9	3	-1	-6	-1	-10	-4
-7	-2	-2	-1	-5	0	-3	6
-1	-19	-2	-2	-12	-1	-9	-2
1	1	2	2	-5	3	-5	0
12	9	-1	0	-1	-2	3	-1
3	-14	-5	-3	1	-5	1	-7
-49	-33	-9	-2	-5	-5	-8	-10
-7	-2	-1	3	5	-2	-5	-2
15	2	-1	0	6	0	0	6
7	8	-1	-3	-12	-1	-7	0
-10	-20	-5	-2	0	-2	4	-5
-29	-22	-4	-2	-2	1	0	-7
-1	-13	-1	2	4	2	6	5
18	16	-3	1	4	0	-1	3
14	10	-2	-1	2	-1	1	5
-7	-7	0	0	4	-3	-4	-5
5	2	-1	1	-5	-1	-3	-1
15	1	3	-1	-4	1	3	7
23	20	-5	-2	-7	-1	-1	3
0	-1	-2	-3	3	-1	4	-2
-13	-8	-8	-1	8	-1	4	-3
4	5	0	0	-5	-4	-12	-2
9	5	-4	-2	-10	0	-5	-3
-3	1	-1	-1	-7	0	-4	-3
-8	-5	-3	-2	5	-1	4	-2
-6	-3	4	1	-8	-2	-9	-2
-2	-2	4	2	9	0	5	-2
3	4	-1	2	-2	1	-3	2
-1	-1	-1	0	-13	-2	-11	0
30	15	3	1	-6	1	0	6
-3	-1	-1	0	-10	-1	-7	1
-8	-5	1	-2	-4	-3	-1	-2
5	-1	-4	0	-6	-1	-9	1
-3	-1	0	0	-5	-2	-7	0
0	-4	-3	-2	-4	1	-7	1
-9	-5	1	0	-11	-1	-8	0
-4	-1	1	3	0	0	1	-1
-1	-1	-4	-3	7	-3	9	-2
3	-1	-4	-3	2	-2	5	0
0	1	3	2	-6	-2	-5	-1
3	-2	3	0	0	-1	-3	0
-7	-2	2	2	-6	1	-4	-1
8	1	-1	1	-10	0	-7	1
-1	-2	-2	1	1	-1	2	1
5	-1	-1	-1	-1	0	-4	-2
-5	-10	-3	-3	-1	1	-2	-1
1	-1	-3	-2	0	-2	-3	1
8	2	2	-1	-8	1	-9	2
-5	-6	-4	-1	-6	-2	-2	-3
0	0	-3	-3	-6	-4	0	-1
6	0	0	1	2	1	-1	1
-20	-11	-3	0	-3	-2	-3	-5
-14	-12	-3	-2	0	-3	-4	-5
3	4	5	2	-4	-1	0	0
0	0	-1	-1	-8	-1	-6	1
9	4	2	0	-8	1	-3	2
-8	0	0	1	2	-1	0	-2
-4	1	3	-1	4	-1	-3	-5
-2	0	-3	-1	6	-2	4	-5
2	-1	-4	-1	-5	-1	-7	0
-2	-1	4	-1	-7	-1	-6	0
3	1	-3	-3	-3	1	9	2
-12	-5	-7	-2	-12	-1	-9	-6
2	2	-3	0	9	-1	8	0
2	0	-2	0	4	0	3	0
1	-1	0	-2	-6	-1	-6	-1
-1	-4	-3	-3	-8	-1	-2	-2
2	-2	-6	-3	-4	0	-7	0
-1	0	0	0	-13	-3	-6	0
0	-1	1	-1	2	1	2	-2
1	-1	4	3	0	0	-1	-1
-1	1	0	2	8	-1	2	1
-1	2	-1	0	-4	-1	-4	0
0	-2	-3	-2	-6	0	-4	-1
-1	-1	1	1	1	1	-8	-2
-2	1	3	4	2	1	-4	-1
-1	-3	1	-3	-11	0	-7	0
3	0	1	-1	-9	-2	-6	0
-3	-2	-2	-1	-5	-2	-4	-1
4	-1	-1	-1	5	0	-2	0
6	3	1	1	0	0	-5	0
-1	0	-1	0	2	-2	0	0
-1	-1	-1	2	-6	-2	-5	0
-1	-1	-2	-3	-3	0	-1	-1
6	3	1	2	-5	2	0	2
2	2	2	4	-5	0	-2	0
-3	1	1	-2	3	-1	3	-2
2	-2	-3	-2	-4	0	-4	0
-2	-1	-3	-2	-9	1	-8	-2
0	3	5	3	-4	0	-4	0
-5	-3	-5	-5	-4	-1	-3	0
-4	-3	-1	-1	5	-3	2	-2
-1	-1	3	1	6	0	0	-1
-2	-1	0	-1	6	-2	5	0
0	0	1	4	-2	1	-1	0
0	1	1	-2	-5	-2	-2	0
1	3	1	0	-6	0	-6	-1
-3	-1	-2	-1	13	-2	-5	-1
-1	-3	-1	-2	-6	1	7	0
-7	-7	-6	-5	-3	0	4	-3
-1	-2	-1	-2	-8	-1	-9	0
0	2	1	2	-3	-1	-7	-2
-7	-8	1	-4	-6	0	-7	-2
5	4	1	2	6	0	6	1
2	1	1	-2	-6	-1	-5	-1
-2	3	2	1	6	1	7	0
-2	-2	-2	-2	-5	-2	-5	-1
-2	-2	-1	0	-3	0	-3	-1
4	2	-1	1	-3	-1	-1	0
-3	-3	-4	-5	-2	-3	2	-2
0	-5	-5	-1	-12	0	-3	0
3	-1	-1	0	-10	-2	-3	1
0	-1	-3	-2	-8	-1	-5	-1
1	-2	0	0	-1	-2	-3	-1
-2	-2	-6	-2	2	0	-3	-1
1	0	-4	-1	-2	-1	-1	-1
-2	-3	2	1	-7	-1	-3	0
1	-2	-7	-3	8	1	-4	1
0	-6	1	0	-19	-1	-11	4
-2	0	0	1	-17	1	-5	3
7	-1	-2	3	8	2	0	2
-1	2	1	0	-11	-1	-4	-1
1	7	5	0	-20	1	-1	0
-3	-1	-2	-2	-1	-3	-4	-1
2	0	-4	-3	4	-3	-1	2
1	7	-1	-4	1	-1	3	0
-2	-5	1	0	-6	2	-6	5
5	5	7	2	-5	3	-1	7
10	6	-5	-4	1	-4	2	3
-7	-5	0	-3	-5	1	-9	4
0	0	-1	-1	-8	3	-6	0
-3	-1	-2	-3	-10	-2	-5	-2
0	-2	0	2	0	0	-5	0
-4	-4	-3	-1	13	0	17	-3
-10	-4	0	1	-11	0	-7	0
-2	-4	-1	-2	-10	-1	-7	0
-3	-5	-4	1	-8	-3	-7	1
-3	-4	-7	-8	-3	-3	1	1
-2	-1	-2	-2	0	-2	-5	-1
2	1	-4	-3	-8	0	-12	2
0	-1	-2	-6	2	-2	-2	0
-2	-1	1	1	-3	-1	4	-1
-2	6	5	-3	-9	-2	-4	-3
0	-2	-4	-1	1	0	0	-2
-1	0	-1	-1	-8	-3	-8	-2
1	-2	-2	-2	1	0	1	1
-1	-1	3	4	9	1	5	0
2	8	0	1	4	1	4	1
1	0	5	3	1	-1	-3	2
0	1	2	-2	-8	-2	-2	0
0	-3	-5	0	8	0	6	1
-1	-1	-6	0	4	0	4	3
0	-2	-7	-4	-3	1	-7	0
0	-1	1	0	-4	-2	-5	-2
0	-3	-1	2	-6	0	-8	1
-2	-1	-4	2	14	-2	2	-2
-1	-2	-2	-1	-7	-1	-5	-2
1	-1	1	-2	-4	1	-6	-3
-2	-4	0	-4	-4	-2	-5	-1
0	1	3	3	-2	-1	1	-2
-2	-3	-2	-1	6	0	11	-1
1	0	0	-1	4	-1	3	0
0	-4	-2	-1	-11	1	-6	-1
-3	-3	0	-4	-3	-2	-1	-1
1	-2	3	-1	-13	-1	-8	-1
-1	-4	2	-2	-5	-2	2	-1
1	2	0	-2	-5	-1	-3	0
-2	-2	-2	-1	12	0	12	0
1	3	-2	2	-4	-1	-6	-1
-1	-2	-3	-4	-10	-1	-2	-1
-1	-1	0	-2	-3	-1	-4	-1
-1	-1	-2	-2	-2	0	1	-1
2	7	-1	1	4	-1	2	1
-2	1	1	2	6	2	0	0
2	6	4	-1	-1	0	-3	0
-1	0	3	2	-9	0	-9	2
0	-2	-1	-2	-10	-1	-7	0
2	4	7	4	-7	0	-12	-1
1	0	-4	-1	-10	-1	-4	-1
0	3	0	2	-1	-1	-2	-1
-1	0	-3	-1	12	0	10	1
-1	-3	-2	0	6	-3	3	-1
1	0	0	0	-9	-1	-10	-1
-1	-3	-5	0	3	-1	4	0
-2	-1	-2	-1	7	-1	4	-1
1	1	7	5	-9	-1	-2	0
1	1	-1	-1	-3	0	-6	0
0	0	2	-1	-4	-1	-5	-1
-2	0	-1	0	-7	-1	-8	-1
-1	-2	1	-1	8	-2	9	-1
2	5	2	2	-2	0	-8	0
-1	-2	0	-3	-16	0	-14	-1
0	-2	-5	-4	-14	-1	-8	-1
-2	-3	-1	-4	0	0	6	-1
0	-1	-1	1	-5	1	-7	-1
1	3	-1	0	-7	0	-7	1
2	3	3	1	-1	2	-1	1
1	0	1	-2	-8	-1	-7	0
0	-1	-1	0	4	-2	8	-1
0	-2	-1	-1	-11	-3	-10	-1
-2	-3	0	-1	-1	-1	-5	-3
-1	-2	-2	-3	-10	-2	-5	-2
2	1	-1	-1	-5	0	0	0
2	5	3	1	-5	0	-1	1
-1	1	3	-4	4	-1	2	0
-2	0	-1	4	1	1	-4	-2
0	-2	1	-2	-9	-1	-9	-1
1	0	-3	-1	-6	0	0	0
1	1	2	-2	-8	-1	-8	0
0	8	1	0	6	-3	4	0
-2	-1	-2	-1	3	0	4	-2
-2	-2	-5	-4	7	-1	9	-1
0	-3	-2	-2	-10	-2	-5	-2
-1	-4	-5	-3	-8	0	-4	-1
3	1	-3	-1	-10	-1	-7	-1
1	-1	-1	-1	-6	-1	-6	-1
0	-2	-3	-1	8	-1	7	-1
0	-3	-1	-2	-10	-2	-4	-1
-2	0	0	-1	-8	-2	-6	-1
-1	3	2	-1	1	0	-8	-2
0	10	5	-1	-7	1	-9	0
1	-2	1	3	9	1	8	0
-1	-2	-4	-3	-7	0	-7	-2
-1	0	-2	-4	-9	0	-3	-1
0	-1	1	-1	-5	-3	-3	1
2	-2	0	-5	-14	-3	-4	2
0	0	3	0	-5	-1	-2	0
0	1	4	1	-14	0	-14	2
0	0	1	-3	-7	-1	-8	-2
0	-3	-2	-1	-6	0	-6	0
0	-1	3	3	0	0	-4	0
-1	0	-2	-2	-3	-2	0	1
-1	-2	-2	-2	5	-1	3	-2
0	0	5	-1	-7	-2	-3	1
2	2	1	1	-6	0	-6	2
-2	-6	-2	-3	10	-2	3	-3
-1	1	1	-2	-14	-1	-8	-1
1	-2	-3	-3	-7	-1	-4	1
-6	-7	-3	-2	-3	-1	-3	-2
-3	-4	-1	-2	-7	-2	-7	-1
-2	-3	-5	-4	3	-2	0	-1
0	-1	-6	-1	-3	1	-5	0
34	15	3	0	-9	-13	-13	3
-1	-1	3	-1	-3	1	-8	1
6	3	2	-1	-12	-5	-9	0
0	0	0	0	6	-1	8	2
25	7	3	2	-9	0	-7	3
2	1	2	3	0	1	0	-1
-1	-1	4	1	-9	-1	-12	7
-6	-5	-7	-5	0	-3	-3	1
2	-1	-2	0	-4	0	2	2
2	2	2	1	-6	1	-5	-3
-1	-1	3	3	-9	0	-9	0
-7	-11	-3	-4	-12	0	-6	0
1	-9	-3	-3	-9	-5	-1	6
0	0	-1	-2	-6	-2	-8	-1
18	15	-2	-6	-7	-1	-3	-2
15	20	6	4	5	6	0	1
-5	2	6	3	5	-2	-21	-11
13	6	-2	-1	-3	4	0	8
11	12	8	5	-2	3	-3	11
1	-3	0	0	7	-3	3	4
4	-1	-6	-1	-5	-1	-2	-5
2	4	3	3	-1	4	-19	1
-3	-2	-1	0	6	-1	14	3
1	0	0	4	-2	1	7	7
-9	-3	-6	0	2	-3	0	2
-3	-7	1	-2	-8	-1	-12	0
0	3	1	0	-10	-2	6	6
0	3	0	0	-4	-3	-13	1
-2	-3	3	0	-5	-4	-11	-6
5	-6	-9	-5	0	2	16	10
-4	-4	-2	0	-6	-3	-3	-5
-4	-2	0	-1	1	-2	2	-7
-1	-2	0	-2	-6	-5	-13	-2
1	-1	-3	-2	9	1	-3	0
-2	-3	-1	-3	-6	-3	-1	-5
0	3	-3	-3	-12	0	-3	-1
0	-2	-2	-4	-7	-2	-1	0
0	2	2	1	-3	-2	-11	-5
-3	-1	3	0	-1	1	7	3
0	0	2	0	-6	-4	-7	-1
-1	-2	2	2	-2	3	6	8
-1	0	1	1	-4	0	-10	-3
-1	2	2	0	3	3	3	2
-1	-5	-1	-1	2	0	16	0
5	7	14	4	-4	0	-3	4
0	-3	2	2	-6	0	-6	-6
4	10	3	0	2	-1	-9	5
-5	-3	0	2	4	-1	-42	-11
-3	-2	-4	-2	3	-4	-5	-16
-2	-1	1	0	-11	0	-13	-3
1	5	10	3	-8	0	3	2
-2	-6	-2	-2	-8	6	13	8
1	2	0	-2	-7	3	0	7
-2	2	6	5	0	-5	-13	-17
-3	0	-2	-2	-8	-2	-2	6
0	10	2	-2	0	0	14	5
-2	-5	-5	-3	-8	2	-13	6
2	-4	-6	-2	-5	-3	-15	-1
2	0	-2	1	0	2	-12	6
-1	-1	-5	-3	-2	1	0	-3
7	-1	0	4	-1	-3	-14	4
-1	1	-1	-4	-8	-1	-2	1
-2	1	-1	-1	1	0	4	-3
2	-1	-5	-4	2	1	3	2
1	2	0	1	2	0	5	2
-2	-2	2	-2	-7	0	-2	-5
0	-1	0	-2	-7	-2	-15	-1
-1	-1	-3	0	2	0	1	-6
-1	-8	-6	-3	3	-3	4	-3
-3	-2	-4	-2	-1	-4	-10	-7
-3	1	1	-2	-9	-1	-2	-6
1	-4	-6	-3	-5	-1	5	0
-1	-6	0	-3	1	-2	9	1
-1	1	-1	-2	9	-2	4	-4
1	-2	4	4	4	1	0	9
-10	-15	-7	4	-4	8	5	-16
3	9	-5	-7	-7	-5	-3	8
4	10	4	1	7	1	13	8
4	2	0	0	-9	-6	-6	5
3	2	8	8	0	13	19	7
-1	-6	-9	-4	-7	0	-5	3
-7	-19	5	3	-2	6	7	-11
11	-5	-1	-2	-8	-4	-13	1
-6	1	-7	0	-7	2	4	0
1	8	8	4	-2	3	3	4
30	4	-4	-6	-5	-7	-3	8
-11	-1	-5	-8	-5	-5	9	0
0	-6	24	11	6	14	54	20
16	4	-10	-4	-12	-7	-28	-5
-8	7	14	1	-5	-3	-22	-7
-23	-20	-9	-6	-13	-16	-77	-12
-12	-18	-19	-7	-3	-5	-26	-35
15	12	10	2	-5	2	43	44
12	-21	-8	1	5	6	33	24
-3	4	11	4	-4	5	-2	3
-5	-5	9	-7	-20	-16	-28	-16
9	10	-15	-2	-3	-2	-5	-20
4	-12	22	8	9	-3	3	5
1	-34	-12	3	11	6	17	5
24	22	-3	-1	-11	2	0	16
-5	-4	4	2	-1	7	-20	-18
0	-6	21	7	-4	4	12	24
-25	-22	-15	-14	-6	-13	11	-4
-9	11	10	2	7	3	5	3
-6	4	9	0	-5	-8	-64	-51
12	-28	-28	-12	-3	4	-22	-19
-9	-10	3	3	-2	-1	-15	-2
7	18	-13	-7	-8	-27	-48	-12
-17	34	37	17	8	9	6	8
12	19	4	-1	-9	-2	-7	-1
1	32	8	1	0	3	0	12
-5	-36	-8	-2	9	12	18	25
1	11	-6	-2	0	0	-17	-10
11	1	0	3	0	9	38	7
0	0	-9	-2	-5	1	21	-15
12	20	5	0	-6	-3	6	6
13	18	3	2	-2	3	2	-6
-7	-15	-12	-4	-2	-1	-1	0
11	14	-2	0	-4	-1	11	16
8	20	-6	-4	-9	-8	-3	12
2	67	25	8	-1	11	9	9
0	-14	-5	-2	-4	1	17	22
5	10	0	-2	5	-1	15	-7
-2	-6	-3	1	-6	1	-3	0
6	10	-8	-2	4	-4	3	-32
-33	-10	2	-2	-12	-8	-9	-15
0	14	8	-2	-13	-9	-27	11
19	30	-8	-5	2	-6	-17	-11
-4	-2	2	-1	-10	1	-3	21
-11	4	-5	-8	-12	-9	-35	-22
-14	-4	4	1	-11	-2	-14	-7
1	-1	-7	0	-4	2	-21	3
10	-16	-8	1	11	3	16	25
-1	7	5	8	6	8	-52	-8
1	10	0	-3	-8	-4	-2	10
4	-16	-6	-2	-5	1	4	-4
-16	25	3	-1	-10	-5	11	-5
2	-1	-1	3	12	6	5	-4
-10	2	3	-1	-16	-5	-10	-12
3	3	-4	2	-5	2	12	-4
2	2	-7	-2	-3	-2	-8	1
-1	-4	-6	-1	1	-1	-17	-8
5	2	-7	-2	-3	-6	-41	-6
11	12	11	7	-6	0	-8	-10
2	-8	-5	-2	-7	-2	-31	-4
-3	-5	-6	-2	-2	0	8	-19
3	-3	-14	-3	4	0	8	12
-1	-3	-2	-2	-9	0	-8	0
-1	2	3	-1	-13	2	-8	1
1	-3	6	3	-4	8	4	10
0	2	2	0	-10	-3	-11	-3
-1	1	7	0	9	-1	6	-10
-12	-10	-6	-10	-15	-6	-11	-4
10	9	5	11	13	5	5	11
-24	-2	5	3	-8	1	-9	-3
6	6	0	1	-7	1	-4	-3
-34	-26	2	-4	7	-22	-57	-72
12	15	6	5	-7	15	19	23
-1	8	19	6	0	6	2	-7
-26	-21	3	-2	-7	-7	-1	0
3	-12	6	4	15	1	14	7
9	6	1	1	-12	2	-2	23
8	2	-3	0	-9	0	-5	-2
-3	-11	-8	-5	-3	-3	-20	14
2	3	2	-1	3	1	9	3
-9	-4	-5	-2	-9	10	14	12
4	0	3	0	-2	0	9	7
-2	-6	2	-3	-5	-4	-7	10
0	-7	-9	-3	2	-2	1	-1
1	5	-3	-4	-14	-4	-5	-3
-2	-2	2	1	-5	0	-8	-6
5	2	0	-1	-10	-2	-8	2
0	-1	-5	-2	-4	2	8	-5
-5	0	1	0	3	-1	4	-1
2	8	-1	6	3	3	-15	-5
-2	3	0	-2	-8	0	2	-5
0	-2	-7	-2	-6	-1	-9	6
-7	-5	-4	-4	-9	-4	-8	-5
2	-3	2	1	-10	-1	-9	-1
4	1	-1	-1	1	0	8	3
0	-4	2	-1	-7	-1	-8	4
-2	-4	-3	-3	-7	1	-2	7
3	3	2	-2	-7	1	-11	0
-5	-2	-5	-4	4	-2	3	4
3	-1	-2	-1	-7	-2	0	2
-1	-3	3	-1	-1	-3	-2	-3
-3	-5	-7	-6	-10	0	-7	-3
3	0	-2	-7	-6	-4	1	-4
0	-1	1	1	-8	0	-7	-8
2	3	-3	-4	-1	-5	-6	-1
-1	8	7	4	-2	4	-2	-6
-14	-9	-5	-3	-6	-4	-3	-3
0	0	0	-1	-5	-1	-7	-2
-4	-1	-3	-1	-7	0	-8	0
2	-3	1	2	-1	3	-3	2
-6	-2	-8	-1	-4	-6	1	-10
0	-3	-4	-3	-8	-2	-10	-2
-1	-5	-3	-3	-4	2	1	0
