# Supplementary material for: Flexible Virtual Reality System for Neurorehabilitation and Quality of Life Improvement
Source: Sensors (Basel). 2020 Oct 23;20(21):6045. doi: 10.3390/s20216045 (PMC7672612; doi:10.3390/s20216045)
Supplement: Supplementary file 1 [file sensors-20-06045-s001.zip › S3_RecordingAnimations/Animation specifications.txt]

The animations can be visualized using the 3D model available free here:
https://assetstore.unity.com/packages/3d/characters/humanoids/humans/man-in-a-suit-51662
