# Supplementary material for: Flexible Virtual Reality System for Neurorehabilitation and Quality of Life Improvement
Source: Sensors (Basel). 2020 Oct 23;20(21):6045. doi: 10.3390/s20216045 (PMC7672612; doi:10.3390/s20216045)
Supplement: Supplementary file 1 [file sensors-20-06045-s001.zip › S3_RecordingAnimations/Lower limb/AnkleFlexion.anim]

%YAML 1.1
%TAG !u! tag:unity3d.com,2011:
--- !u!74 &7400000
AnimationClip:
  m_ObjectHideFlags: 0
  m_CorrespondingSourceObject: {fileID: 0}
  m_PrefabInstance: {fileID: 0}
  m_PrefabAsset: {fileID: 0}
  m_Name: flexie extensie glezna
  serializedVersion: 6
  m_Legacy: 0
  m_Compressed: 0
  m_UseHighQualityCurve: 1
  m_RotationCurves:
  - curve:
      serializedVersion: 2
      m_Curve:
      - serializedVersion: 3
        time: 0.0186667
        value: {x: -0, y: 0.019327812, z: -0, w: 0.99981326}
        inSlope: {x: 0, y: -0.0007903138, z: 0, w: 0.000012360724}
        outSlope: {x: 0, y: -0.0007903138, z: 0, w: 0.000012360724}
        tangentMode: 0
        weightedMode: 0
        inWeight: {x: 0, y: 0, z: 0, w: 0}
        outWeight: {x: 0.33333334, y: 0.33333334, z: 0.33333334, w: 0.33333334}
      - serializedVersion: 3
        time: 0.028310899
        value: {x: -0, y: 0.01932019, z: -0, w: 0.9998134}
        inSlope: {x: 0, y: 0.00043414225, z: 0, w: -0.0000106049465}
        outSlope: {x: 0, y: 0.00043414225, z: 0, w: -0.0000106049465}
        tangentMode: 0
        weightedMode: 0
        inWeight: {x: 0.33333334, y: 0.33333334, z: 0.33333334, w: 0.33333334}
        outWeight: {x: 0.33333334, y: 0.33333334, z: 0.33333334, w: 0.33333334}
      - serializedVersion: 3
        time: 0.0354129
        value: {x: -0, y: 0.01933197, z: -0, w: 0.99981314}
        inSlope: {x: 0, y: 0.0013137416, z: 0, w: -0.000025877482}
        outSlope: {x: 0, y: 0.0013137416, z: 0, w: -0.000025877482}
        tangentMode: 0
        weightedMode: 0
        inWeight: {x: 0.33333334, y: 0.33333334, z: 0.33333334, w: 0.33333334}
        outWeight: {x: 0.33333334, y: 0.33333334, z: 0.33333334, w: 0.33333334}
      - serializedVersion: 3
        time: 0.0452463
        value: {x: -0, y: 0.019341497, z: -0, w: 0.99981296}
        inSlope: {x: 0, y: 0.0014265471, z: 0, w: -0.00002570686}
        outSlope: {x: 0, y: 0.0014265471, z: 0, w: -0.00002570686}
        tangentMode: 0
        weightedMode: 0
        inWeight: {x: 0.33333334, y: 0.33333334, z: 0.33333334, w: 0.33333334}
        outWeight: {x: 0.33333334, y: 0.33333334, z: 0.33333334, w: 0.33333334}
      - serializedVersion: 3
        time: 0.0560087
        value: {x: -0, y: 0.019361775, z: -0, w: 0.9998126}
        inSlope: {x: 0, y: 0.0021302819, z: 0, w: -0.00004111669}
        outSlope: {x: 0, y: 0.0021302819, z: 0, w: -0.00004111669}
        tangentMode: 0
        weightedMode: 0
        inWeight: {x: 0.33333334, y: 0.33333334, z: 0.33333334, w: 0.33333334}
        outWeight: {x: 0.33333334, y: 0.33333334, z: 0.33333334, w: 0.33333334}
      - serializedVersion: 3
        time: 0.066955596
        value: {x: -0, y: 0.01938779, z: -0, w: 0.99981207}
        inSlope: {x: 0, y: 0.0024371094, z: 0, w: -0.000048772752}
        outSlope: {x: 0, y: 0.0024371094, z: 0, w: -0.000048772752}
        tangentMode: 0
        weightedMode: 0
        inWeight: {x: 0.33333334, y: 0.33333334, z: 0.33333334, w: 0.33333334}
        outWeight: {x: 0.33333334, y: 0.33333334, z: 0.33333334, w: 0.33333334}
      - serializedVersion: 3
        time: 0.0780068
        value: {x: -0, y: 0.019415393, z: -0, w: 0.99981153}
        inSlope: {x: 0, y: 0.002332922, z: 0, w: -0.000044662345}
        outSlope: {x: 0, y: 0.002332922, z: 0, w: -0.000044662345}
        tangentMode: 0
        weightedMode: 0
        inWeight: {x: 0.33333334, y: 0.33333334, z: 0.33333334, w: 0.33333334}
        outWeight: {x: 0.33333334, y: 0.33333334, z: 0.33333334, w: 0.33333334}
      - serializedVersion: 3
        time: 0.0970063
        value: {x: -0, y: 0.019456584, z: -0, w: 0.99981076}
        inSlope: {x: 0, y: 0.0047926586, z: 0, w: -0.00009544846}
        outSlope: {x: 0, y: 0.0047926586, z: 0, w: -0.00009544846}
        tangentMode: 0
        weightedMode: 0
        inWeight: {x: 0.33333334, y: 0.33333334, z: 0.33333334, w: 0.33333334}
        outWeight: {x: 0.33333334, y: 0.33333334, z: 0.33333334, w: 0.33333334}
      - serializedVersion: 3
        time: 0.1089182
        value: {x: -0, y: 0.019544939, z: -0, w: 0.99980897}
        inSlope: {x: 0, y: 0.007537846, z: 0, w: -0.00014812566}
        outSlope: {x: 0, y: 0.007537846, z: 0, w: -0.00014812566}
        tangentMode: 0
        weightedMode: 0
        inWeight: {x: 0.33333334, y: 0.33333334, z: 0.33333334, w: 0.33333334}
        outWeight: {x: 0.33333334, y: 0.33333334, z: 0.33333334, w: 0.33333334}
      - serializedVersion: 3
        time: 0.119930595
        value: {x: -0, y: 0.019629275, z: -0, w: 0.99980736}
        inSlope: {x: 0, y: 0.006789254, z: 0, w: -0.00012993315}
        outSlope: {x: 0, y: 0.006789254, z: 0, w: -0.00012993315}
        tangentMode: 0
        weightedMode: 0
        inWeight: {x: 0.33333334, y: 0.33333334, z: 0.33333334, w: 0.33333334}
        outWeight: {x: 0.33333334, y: 0.33333334, z: 0.33333334, w: 0.33333334}
      - serializedVersion: 3
        time: 0.1309366
        value: {x: -0, y: 0.019694433, z: -0, w: 0.9998061}
        inSlope: {x: 0, y: 0.0063491417, z: 0, w: -0.0001260819}
        outSlope: {x: 0, y: 0.0063491417, z: 0, w: -0.0001260819}
        tangentMode: 0
        weightedMode: 0
        inWeight: {x: 0.33333334, y: 0.33333334, z: 0.33333334, w: 0.33333334}
        outWeight: {x: 0.33333334, y: 0.33333334, z: 0.33333334, w: 0.33333334}
      - serializedVersion: 3
        time: 0.1417006
        value: {x: -0, y: 0.019767392, z: -0, w: 0.9998046}
        inSlope: {x: 0, y: 0.006686395, z: 0, w: -0.00013476645}
        outSlope: {x: 0, y: 0.006686395, z: 0, w: -0.00013476645}
        tangentMode: 0
        weightedMode: 0
        inWeight: {x: 0.33333334, y: 0.33333334, z: 0.33333334, w: 0.33333334}
        outWeight: {x: 0.33333334, y: 0.33333334, z: 0.33333334, w: 0.33333334}
      - serializedVersion: 3
        time: 0.15261239
        value: {x: -0, y: 0.019839352, z: -0, w: 0.9998032}
        inSlope: {x: 0, y: 0.006261708, z: 0, w: -0.00012299746}
        outSlope: {x: 0, y: 0.006261708, z: 0, w: -0.00012299746}
        tangentMode: 0
        weightedMode: 0
        inWeight: {x: 0.33333334, y: 0.33333334, z: 0.33333334, w: 0.33333334}
        outWeight: {x: 0.33333334, y: 0.33333334, z: 0.33333334, w: 0.33333334}
      - serializedVersion: 3
        time: 0.16454399
        value: {x: -0, y: 0.019910092, z: -0, w: 0.9998018}
        inSlope: {x: 0, y: 0.006799699, z: 0, w: -0.00013566698}
        outSlope: {x: 0, y: 0.006799699, z: 0, w: -0.00013566698}
        tangentMode: 0
        weightedMode: 0
        inWeight: {x: 0.33333334, y: 0.33333334, z: 0.33333334, w: 0.33333334}
        outWeight: {x: 0.33333334, y: 0.33333334, z: 0.33333334, w: 0.33333334}
      - serializedVersion: 3
        time: 0.17521238
        value: {x: -0, y: 0.019991925, z: -0, w: 0.99980015}
        inSlope: {x: 0, y: 0.007524661, z: 0, w: -0.00015151149}
        outSlope: {x: 0, y: 0.007524661, z: 0, w: -0.00015151149}
        tangentMode: 0
        weightedMode: 0
        inWeight: {x: 0.33333334, y: 0.33333334, z: 0.33333334, w: 0.33333334}
        outWeight: {x: 0.33333334, y: 0.33333334, z: 0.33333334, w: 0.33333334}
      - serializedVersion: 3
        time: 0.18619108
        value: {x: -0, y: 0.020072933, z: -0, w: 0.99979854}
        inSlope: {x: 0, y: 0.0074112252, z: 0, w: -0.00014771585}
        outSlope: {x: 0, y: 0.0074112252, z: 0, w: -0.00014771585}
        tangentMode: 0
        weightedMode: 0
        inWeight: {x: 0.33333334, y: 0.33333334, z: 0.33333334, w: 0.33333334}
        outWeight: {x: 0.33333334, y: 0.33333334, z: 0.33333334, w: 0.33333334}
      - serializedVersion: 3
        time: 0.19740358
        value: {x: -0, y: 0.020156397, z: -0, w: 0.99979687}
        inSlope: {x: 0, y: 0.0072579947, z: 0, w: -0.00014591067}
        outSlope: {x: 0, y: 0.0072579947, z: 0, w: -0.00014591067}
        tangentMode: 0
        weightedMode: 0
        inWeight: {x: 0.33333334, y: 0.33333334, z: 0.33333334, w: 0.33333334}
        outWeight: {x: 0.33333334, y: 0.33333334, z: 0.33333334, w: 0.33333334}
      - serializedVersion: 3
        time: 0.20949328
        value: {x: -0, y: 0.020241898, z: -0, w: 0.99979514}
        inSlope: {x: 0, y: 0.008298295, z: 0, w: -0.00016627618}
        outSlope: {x: 0, y: 0.008298295, z: 0, w: -0.00016627618}
        tangentMode: 0
        weightedMode: 0
        inWeight: {x: 0.33333334, y: 0.33333334, z: 0.33333334, w: 0.33333334}
        outWeight: {x: 0.33333334, y: 0.33333334, z: 0.33333334, w: 0.33333334}
      - serializedVersion: 3
        time: 0.21955438
        value: {x: -0, y: 0.020337723, z: -0, w: 0.99979323}
        inSlope: {x: 0, y: 0.00825891, z: 0, w: -0.00016829645}
        outSlope: {x: 0, y: 0.00825891, z: 0, w: -0.00016829645}
        tangentMode: 0
        weightedMode: 0
        inWeight: {x: 0.33333334, y: 0.33333334, z: 0.33333334, w: 0.33333334}
        outWeight: {x: 0.33333334, y: 0.33333334, z: 0.33333334, w: 0.33333334}
      - serializedVersion: 3
        time: 0.23090638
        value: {x: -0, y: 0.020417113, z: -0, w: 0.99979156}
        inSlope: {x: 0, y: 0.008056891, z: 0, w: -0.0001671236}
        outSlope: {x: 0, y: 0.008056891, z: 0, w: -0.0001671236}
        tangentMode: 0
        weightedMode: 0
        inWeight: {x: 0.33333334, y: 0.33333334, z: 0.33333334, w: 0.33333334}
        outWeight: {x: 0.33333334, y: 0.33333334, z: 0.33333334, w: 0.33333334}
      - serializedVersion: 3
        time: 0.24077518
        value: {x: -0, y: 0.02050712, z: -0, w: 0.9997897}
        inSlope: {x: 0, y: 0.007845129, z: 0, w: -0.00015939533}
        outSlope: {x: 0, y: 0.007845129, z: 0, w: -0.00015939533}
        tangentMode: 0
        weightedMode: 0
        inWeight: {x: 0.33333334, y: 0.33333334, z: 0.33333334, w: 0.33333334}
        outWeight: {x: 0.33333334, y: 0.33333334, z: 0.33333334, w: 0.33333334}
      - serializedVersion: 3
        time: 0.25255477
        value: {x: -0, y: 0.02058451, z: -0, w: 0.99978817}
        inSlope: {x: 0, y: 0.0067632245, z: 0, w: -0.00013947513}
        outSlope: {x: 0, y: 0.0067632245, z: 0, w: -0.00013947513}
        tangentMode: 0
        weightedMode: 0
        inWeight: {x: 0.33333334, y: 0.33333334, z: 0.33333334, w: 0.33333334}
        outWeight: {x: 0.33333334, y: 0.33333334, z: 0.33333334, w: 0.33333334}
      - serializedVersion: 3
        time: 0.26468676
        value: {x: -0, y: 0.020668907, z: -0, w: 0.9997864}
        inSlope: {x: 0, y: 0.006935374, z: 0, w: -0.0001444969}
        outSlope: {x: 0, y: 0.006935374, z: 0, w: -0.0001444969}
        tangentMode: 0
        weightedMode: 0
        inWeight: {x: 0.33333334, y: 0.33333334, z: 0.33333334, w: 0.33333334}
        outWeight: {x: 0.33333334, y: 0.33333334, z: 0.33333334, w: 0.33333334}
      - serializedVersion: 3
        time: 0.27563086
        value: {x: -0, y: 0.020744577, z: -0, w: 0.9997848}
        inSlope: {x: 0, y: 0.0065420703, z: 0, w: -0.00013367979}
        outSlope: {x: 0, y: 0.0065420703, z: 0, w: -0.00013367979}
        tangentMode: 0
        weightedMode: 0
        inWeight: {x: 0.33333334, y: 0.33333334, z: 0.33333334, w: 0.33333334}
        outWeight: {x: 0.33333334, y: 0.33333334, z: 0.33333334, w: 0.33333334}
      - serializedVersion: 3
        time: 0.28653216
        value: {x: -0, y: 0.020811837, z: -0, w: 0.99978346}
        inSlope: {x: 0, y: 0.0058267997, z: 0, w: -0.00012250179}
        outSlope: {x: 0, y: 0.0058267997, z: 0, w: -0.00012250179}
        tangentMode: 0
        weightedMode: 0
        inWeight: {x: 0.33333334, y: 0.33333334, z: 0.33333334, w: 0.33333334}
        outWeight: {x: 0.33333334, y: 0.33333334, z: 0.33333334, w: 0.33333334}
      - serializedVersion: 3
        time: 0.29752865
        value: {x: -0, y: 0.020872138, z: -0, w: 0.99978215}
        inSlope: {x: 0, y: 0.0054752245, z: 0, w: -0.000116678806}
        outSlope: {x: 0, y: 0.0054752245, z: 0, w: -0.000116678806}
        tangentMode: 0
        weightedMode: 0
        inWeight: {x: 0.33333334, y: 0.33333334, z: 0.33333334, w: 0.33333334}
        outWeight: {x: 0.33333334, y: 0.33333334, z: 0.33333334, w: 0.33333334}
      - serializedVersion: 3
        time: 0.30849785
        value: {x: -0, y: 0.020932104, z: -0, w: 0.9997809}
        inSlope: {x: 0, y: 0.005337324, z: 0, w: -0.000111071815}
        outSlope: {x: 0, y: 0.005337324, z: 0, w: -0.000111071815}
        tangentMode: 0
        weightedMode: 0
        inWeight: {x: 0.33333334, y: 0.33333334, z: 0.33333334, w: 0.33333334}
        outWeight: {x: 0.33333334, y: 0.33333334, z: 0.33333334, w: 0.33333334}
      - serializedVersion: 3
        time: 0.31953233
        value: {x: -0, y: 0.02098957, z: -0, w: 0.9997797}
        inSlope: {x: 0, y: 0.00540897, z: 0, w: -0.00011346457}
        outSlope: {x: 0, y: 0.00540897, z: 0, w: -0.00011346457}
        tangentMode: 0
        weightedMode: 0
        inWeight: {x: 0.33333334, y: 0.33333334, z: 0.33333334, w: 0.33333334}
        outWeight: {x: 0.33333334, y: 0.33333334, z: 0.33333334, w: 0.33333334}
      - serializedVersion: 3
        time: 0.33056134
        value: {x: -0, y: 0.021051444, z: -0, w: 0.9997784}
        inSlope: {x: 0, y: 0.0052334275, z: 0, w: -0.000110735724}
        outSlope: {x: 0, y: 0.0052334275, z: 0, w: -0.000110735724}
        tangentMode: 0
        weightedMode: 0
        inWeight: {x: 0.33333334, y: 0.33333334, z: 0.33333334, w: 0.33333334}
        outWeight: {x: 0.33333334, y: 0.33333334, z: 0.33333334, w: 0.33333334}
      - serializedVersion: 3
        time: 0.34218293
        value: {x: -0, y: 0.021107888, z: -0, w: 0.9997772}
        inSlope: {x: 0, y: 0.0044705532, z: 0, w: -0.000092488204}
        outSlope: {x: 0, y: 0.0044705532, z: 0, w: -0.000092488204}
        tangentMode: 0
        weightedMode: 0
        inWeight: {x: 0.33333334, y: 0.33333334, z: 0.33333334, w: 0.33333334}
        outWeight: {x: 0.33333334, y: 0.33333334, z: 0.33333334, w: 0.33333334}
      - serializedVersion: 3
        time: 0.35375655
        value: {x: -0, y: 0.021155158, z: -0, w: 0.99977624}
        inSlope: {x: 0, y: 0.004375236, z: 0, w: -0.00009021546}
        outSlope: {x: 0, y: 0.004375236, z: 0, w: -0.00009021546}
        tangentMode: 0
        weightedMode: 0
        inWeight: {x: 0.33333334, y: 0.33333334, z: 0.33333334, w: 0.33333334}
        outWeight: {x: 0.33333334, y: 0.33333334, z: 0.33333334, w: 0.33333334}
      - serializedVersion: 3
        time: 0.36409295
        value: {x: -0, y: 0.02120339, z: -0, w: 0.99977523}
        inSlope: {x: 0, y: 0.003986816, z: 0, w: -0.000086482105}
        outSlope: {x: 0, y: 0.003986816, z: 0, w: -0.000086482105}
        tangentMode: 0
        weightedMode: 0
        inWeight: {x: 0.33333334, y: 0.33333334, z: 0.33333334, w: 0.33333334}
        outWeight: {x: 0.33333334, y: 0.33333334, z: 0.33333334, w: 0.33333334}
      - serializedVersion: 3
        time: 0.37522894
        value: {x: -0, y: 0.021240221, z: -0, w: 0.9997744}
        inSlope: {x: 0, y: 0.0034136204, z: 0, w: -0.00007279041}
        outSlope: {x: 0, y: 0.0034136204, z: 0, w: -0.00007279041}
        tangentMode: 0
        weightedMode: 0
        inWeight: {x: 0.33333334, y: 0.33333334, z: 0.33333334, w: 0.33333334}
        outWeight: {x: 0.33333334, y: 0.33333334, z: 0.33333334, w: 0.33333334}
      - serializedVersion: 3
        time: 0.38619703
        value: {x: -0, y: 0.021278827, z: -0, w: 0.9997736}
        inSlope: {x: 0, y: 0.002927616, z: 0, w: -0.000059914368}
        outSlope: {x: 0, y: 0.002927616, z: 0, w: -0.000059914368}
        tangentMode: 0
        weightedMode: 0
        inWeight: {x: 0.33333334, y: 0.33333334, z: 0.33333334, w: 0.33333334}
        outWeight: {x: 0.33333334, y: 0.33333334, z: 0.33333334, w: 0.33333334}
      - serializedVersion: 3
        time: 0.39710432
        value: {x: -0, y: 0.0213043, z: -0, w: 0.9997731}
        inSlope: {x: 0, y: 0.0019774204, z: 0, w: -0.000043436645}
        outSlope: {x: 0, y: 0.0019774204, z: 0, w: -0.000043436645}
        tangentMode: 0
        weightedMode: 0
        inWeight: {x: 0.33333334, y: 0.33333334, z: 0.33333334, w: 0.33333334}
        outWeight: {x: 0.33333334, y: 0.33333334, z: 0.33333334, w: 0.33333334}
      - serializedVersion: 3
        time: 0.40817404
        value: {x: -0, y: 0.021322226, z: -0, w: 0.99977267}
        inSlope: {x: 0, y: 0.0018794406, z: 0, w: -0.000042423228}
        outSlope: {x: 0, y: 0.0018794406, z: 0, w: -0.000042423228}
        tangentMode: 0
        weightedMode: 0
        inWeight: {x: 0.33333334, y: 0.33333334, z: 0.33333334, w: 0.33333334}
        outWeight: {x: 0.33333334, y: 0.33333334, z: 0.33333334, w: 0.33333334}
      - serializedVersion: 3
        time: 0.41955015
        value: {x: -0, y: 0.021346565, z: -0, w: 0.99977213}
        inSlope: {x: 0, y: 0.0017439009, z: 0, w: -0.00003721744}
        outSlope: {x: 0, y: 0.0017439009, z: 0, w: -0.00003721744}
        tangentMode: 0
        weightedMode: 0
        inWeight: {x: 0.33333334, y: 0.33333334, z: 0.33333334, w: 0.33333334}
        outWeight: {x: 0.33333334, y: 0.33333334, z: 0.33333334, w: 0.33333334}
      - serializedVersion: 3
        time: 0.43047485
        value: {x: -0, y: 0.021361295, z: -0, w: 0.99977183}
        inSlope: {x: 0, y: 0.0012220691, z: 0, w: -0.000025892416}
        outSlope: {x: 0, y: 0.0012220691, z: 0, w: -0.000025892416}
        tangentMode: 0
        weightedMode: 0
        inWeight: {x: 0.33333334, y: 0.33333334, z: 0.33333334, w: 0.33333334}
        outWeight: {x: 0.33333334, y: 0.33333334, z: 0.33333334, w: 0.33333334}
      - serializedVersion: 3
        time: 0.44263655
        value: {x: -0, y: 0.021374622, z: -0, w: 0.99977154}
        inSlope: {x: 0, y: 0.0010592695, z: 0, w: -0.000020738229}
        outSlope: {x: 0, y: 0.0010592695, z: 0, w: -0.000020738229}
        tangentMode: 0
        weightedMode: 0
        inWeight: {x: 0.33333334, y: 0.33333334, z: 0.33333334, w: 0.33333334}
        outWeight: {x: 0.33333334, y: 0.33333334, z: 0.33333334, w: 0.33333334}
      - serializedVersion: 3
        time: 0.45317274
        value: {x: -0, y: 0.021385398, z: -0, w: 0.99977136}
        inSlope: {x: 0, y: 0.0008056513, z: 0, w: -0.0000165464}
        outSlope: {x: 0, y: 0.0008056513, z: 0, w: -0.0000165464}
        tangentMode: 0
        weightedMode: 0
        inWeight: {x: 0.33333334, y: 0.33333334, z: 0.33333334, w: 0.33333334}
        outWeight: {x: 0.33333334, y: 0.33333334, z: 0.33333334, w: 0.33333334}
      - serializedVersion: 3
        time: 0.46426445
        value: {x: -0, y: 0.021391926, z: -0, w: 0.9997712}
        inSlope: {x: 0, y: 0.0000670326, z: 0, w: -0.000002457818}
        outSlope: {x: 0, y: 0.0000670326, z: 0, w: -0.000002457818}
        tangentMode: 0
        weightedMode: 0
        inWeight: {x: 0.33333334, y: 0.33333334, z: 0.33333334, w: 0.33333334}
        outWeight: {x: 0.33333334, y: 0.33333334, z: 0.33333334, w: 0.33333334}
      - serializedVersion: 3
        time: 0.47490266
        value: {x: -0, y: 0.02138709, z: -0, w: 0.9997713}
        inSlope: {x: 0, y: -0.000385896, z: 0, w: 0.000008307268}
        outSlope: {x: 0, y: -0.000385896, z: 0, w: 0.000008307268}
        tangentMode: 0
        weightedMode: 0
        inWeight: {x: 0.33333334, y: 0.33333334, z: 0.33333334, w: 0.33333334}
        outWeight: {x: 0.33333334, y: 0.33333334, z: 0.33333334, w: 0.33333334}
      - serializedVersion: 3
        time: 0.48592266
        value: {x: -0, y: 0.021383595, z: -0, w: 0.99977136}
        inSlope: {x: 0, y: -0.00071593863, z: 0, w: 0.00001507358}
        outSlope: {x: 0, y: -0.00071593863, z: 0, w: 0.00001507358}
        tangentMode: 0
        weightedMode: 0
        inWeight: {x: 0.33333334, y: 0.33333334, z: 0.33333334, w: 0.33333334}
        outWeight: {x: 0.33333334, y: 0.33333334, z: 0.33333334, w: 0.33333334}
      - serializedVersion: 3
        time: 0.49796966
        value: {x: -0, y: 0.021370167, z: -0, w: 0.99977165}
        inSlope: {x: 0, y: -0.0012844733, z: 0, w: 0.000028029677}
        outSlope: {x: 0, y: -0.0012844733, z: 0, w: 0.000028029677}
        tangentMode: 0
        weightedMode: 0
        inWeight: {x: 0.33333334, y: 0.33333334, z: 0.33333334, w: 0.33333334}
        outWeight: {x: 0.33333334, y: 0.33333334, z: 0.33333334, w: 0.33333334}
      - serializedVersion: 3
        time: 0.51129085
        value: {x: -0, y: 0.021350794, z: -0, w: 0.9997721}
        inSlope: {x: 0, y: -0.0023144407, z: 0, w: 0.000049529164}
        outSlope: {x: 0, y: -0.0023144407, z: 0, w: 0.000049529164}
        tangentMode: 0
        weightedMode: 0
        inWeight: {x: 0.33333334, y: 0.33333334, z: 0.33333334, w: 0.33333334}
        outWeight: {x: 0.33333334, y: 0.33333334, z: 0.33333334, w: 0.33333334}
      - serializedVersion: 3
        time: 0.5200902
        value: {x: -0, y: 0.02132286, z: -0, w: 0.99977267}
        inSlope: {x: 0, y: -0.0026565688, z: 0, w: 0.000058469737}
        outSlope: {x: 0, y: -0.0026565688, z: 0, w: 0.000058469737}
        tangentMode: 0
        weightedMode: 0
        inWeight: {x: 0.33333334, y: 0.33333334, z: 0.33333334, w: 0.33333334}
        outWeight: {x: 0.33333334, y: 0.33333334, z: 0.33333334, w: 0.33333334}
      - serializedVersion: 3
        time: 0.53099304
        value: {x: -0, y: 0.021299543, z: -0, w: 0.9997732}
        inSlope: {x: 0, y: -0.0021102172, z: 0, w: 0.00004460817}
        outSlope: {x: 0, y: -0.0021102172, z: 0, w: 0.00004460817}
        tangentMode: 0
        weightedMode: 0
        inWeight: {x: 0.33333334, y: 0.33333334, z: 0.33333334, w: 0.33333334}
        outWeight: {x: 0.33333334, y: 0.33333334, z: 0.33333334, w: 0.33333334}
      - serializedVersion: 3
        time: 0.5443993
        value: {x: -0, y: 0.021271633, z: -0, w: 0.99977374}
        inSlope: {x: 0, y: -0.0028279957, z: 0, w: 0.000059878992}
        outSlope: {x: 0, y: -0.0028279957, z: 0, w: 0.000059878992}
        tangentMode: 0
        weightedMode: 0
        inWeight: {x: 0.33333334, y: 0.33333334, z: 0.33333334, w: 0.33333334}
        outWeight: {x: 0.33333334, y: 0.33333334, z: 0.33333334, w: 0.33333334}
      - serializedVersion: 3
        time: 0.55336875
        value: {x: -0, y: 0.021239575, z: -0, w: 0.99977446}
        inSlope: {x: 0, y: -0.0030019274, z: 0, w: 0.00006515945}
        outSlope: {x: 0, y: -0.0030019274, z: 0, w: 0.00006515945}
        tangentMode: 0
        weightedMode: 0
        inWeight: {x: 0.33333334, y: 0.33333334, z: 0.33333334, w: 0.33333334}
        outWeight: {x: 0.33333334, y: 0.33333334, z: 0.33333334, w: 0.33333334}
      - serializedVersion: 3
        time: 0.5639756
        value: {x: -0, y: 0.021213803, z: -0, w: 0.999775}
        inSlope: {x: 0, y: -0.0025793798, z: 0, w: 0.000054692955}
        outSlope: {x: 0, y: -0.0025793798, z: 0, w: 0.000054692955}
        tangentMode: 0
        weightedMode: 0
        inWeight: {x: 0.33333334, y: 0.33333334, z: 0.33333334, w: 0.33333334}
        outWeight: {x: 0.33333334, y: 0.33333334, z: 0.33333334, w: 0.33333334}
      - serializedVersion: 3
        time: 0.57715106
        value: {x: -0, y: 0.021177847, z: -0, w: 0.99977577}
        inSlope: {x: 0, y: -0.0038888163, z: 0, w: 0.000080478596}
        outSlope: {x: 0, y: -0.0038888163, z: 0, w: 0.000080478596}
        tangentMode: 0
        weightedMode: 0
        inWeight: {x: 0.33333334, y: 0.33333334, z: 0.33333334, w: 0.33333334}
        outWeight: {x: 0.33333334, y: 0.33333334, z: 0.33333334, w: 0.33333334}
      - serializedVersion: 3
        time: 0.5859039
        value: {x: -0, y: 0.021133658, z: -0, w: 0.99977666}
        inSlope: {x: 0, y: -0.003534419, z: 0, w: 0.000073621355}
        outSlope: {x: 0, y: -0.003534419, z: 0, w: 0.000073621355}
        tangentMode: 0
        weightedMode: 0
        inWeight: {x: 0.33333334, y: 0.33333334, z: 0.33333334, w: 0.33333334}
        outWeight: {x: 0.33333334, y: 0.33333334, z: 0.33333334, w: 0.33333334}
      - serializedVersion: 3
        time: 0.59779936
        value: {x: -0, y: 0.021109626, z: -0, w: 0.9997772}
        inSlope: {x: 0, y: -0.003035211, z: 0, w: 0.00006528511}
        outSlope: {x: 0, y: -0.003035211, z: 0, w: 0.00006528511}
        tangentMode: 0
        weightedMode: 0
        inWeight: {x: 0.33333334, y: 0.33333334, z: 0.33333334, w: 0.33333334}
        outWeight: {x: 0.33333334, y: 0.33333334, z: 0.33333334, w: 0.33333334}
      - serializedVersion: 3
        time: 0.6110489
        value: {x: -0, y: 0.021055963, z: -0, w: 0.99977833}
        inSlope: {x: 0, y: -0.0052686934, z: 0, w: 0.00011111116}
        outSlope: {x: 0, y: -0.0052686934, z: 0, w: 0.00011111116}
        tangentMode: 0
        weightedMode: 0
        inWeight: {x: 0.33333334, y: 0.33333334, z: 0.33333334, w: 0.33333334}
        outWeight: {x: 0.33333334, y: 0.33333334, z: 0.33333334, w: 0.33333334}
      - serializedVersion: 3
        time: 0.6197663
        value: {x: -0, y: 0.020999411, z: -0, w: 0.9997795}
        inSlope: {x: 0, y: -0.005230003, z: 0, w: 0.00010881658}
        outSlope: {x: 0, y: -0.005230003, z: 0, w: 0.00010881658}
        tangentMode: 0
        weightedMode: 0
        inWeight: {x: 0.33333334, y: 0.33333334, z: 0.33333334, w: 0.33333334}
        outWeight: {x: 0.33333334, y: 0.33333334, z: 0.33333334, w: 0.33333334}
      - serializedVersion: 3
        time: 0.6308199
        value: {x: -0, y: 0.020955497, z: -0, w: 0.9997804}
        inSlope: {x: 0, y: -0.004030755, z: 0, w: 0.000083214945}
        outSlope: {x: 0, y: -0.004030755, z: 0, w: 0.000083214945}
        tangentMode: 0
        weightedMode: 0
        inWeight: {x: 0.33333334, y: 0.33333334, z: 0.33333334, w: 0.33333334}
        outWeight: {x: 0.33333334, y: 0.33333334, z: 0.33333334, w: 0.33333334}
      - serializedVersion: 3
        time: 0.6440584
        value: {x: -0, y: 0.020901369, z: -0, w: 0.99978155}
        inSlope: {x: 0, y: -0.0058521274, z: 0, w: 0.00012423121}
        outSlope: {x: 0, y: -0.0058521274, z: 0, w: 0.00012423121}
        tangentMode: 0
        weightedMode: 0
        inWeight: {x: 0.33333334, y: 0.33333334, z: 0.33333334, w: 0.33333334}
        outWeight: {x: 0.33333334, y: 0.33333334, z: 0.33333334, w: 0.33333334}
      - serializedVersion: 3
        time: 0.652839
        value: {x: -0, y: 0.0208345, z: -0, w: 0.999783}
        inSlope: {x: 0, y: -0.005905534, z: 0, w: 0.00012336651}
        outSlope: {x: 0, y: -0.005905534, z: 0, w: 0.00012336651}
        tangentMode: 0
        weightedMode: 0
        inWeight: {x: 0.33333334, y: 0.33333334, z: 0.33333334, w: 0.33333334}
        outWeight: {x: 0.33333334, y: 0.33333334, z: 0.33333334, w: 0.33333334}
      - serializedVersion: 3
        time: 0.66421723
        value: {x: -0, y: 0.020786762, z: -0, w: 0.99978393}
        inSlope: {x: 0, y: -0.004094094, z: 0, w: 0.00008510226}
        outSlope: {x: 0, y: -0.004094094, z: 0, w: 0.00008510226}
        tangentMode: 0
        weightedMode: 0
        inWeight: {x: 0.33333334, y: 0.33333334, z: 0.33333334, w: 0.33333334}
        outWeight: {x: 0.33333334, y: 0.33333334, z: 0.33333334, w: 0.33333334}
      - serializedVersion: 3
        time: 0.67870635
        value: {x: -0, y: 0.020728912, z: -0, w: 0.9997852}
        inSlope: {x: 0, y: -0.0057156347, z: 0, w: 0.00011679851}
        outSlope: {x: 0, y: -0.0057156347, z: 0, w: 0.00011679851}
        tangentMode: 0
        weightedMode: 0
        inWeight: {x: 0.33333334, y: 0.33333334, z: 0.33333334, w: 0.33333334}
        outWeight: {x: 0.33333334, y: 0.33333334, z: 0.33333334, w: 0.33333334}
      - serializedVersion: 3
        time: 0.68680435
        value: {x: -0, y: 0.020668674, z: -0, w: 0.9997864}
        inSlope: {x: 0, y: -0.005199995, z: 0, w: 0.00010603162}
        outSlope: {x: 0, y: -0.005199995, z: 0, w: 0.00010603162}
        tangentMode: 0
        weightedMode: 0
        inWeight: {x: 0.33333334, y: 0.33333334, z: 0.33333334, w: 0.33333334}
        outWeight: {x: 0.33333334, y: 0.33333334, z: 0.33333334, w: 0.33333334}
      - serializedVersion: 3
        time: 0.6978329
        value: {x: -0, y: 0.020636015, z: -0, w: 0.9997871}
        inSlope: {x: 0, y: -0.0027862797, z: 0, w: 0.000058955033}
        outSlope: {x: 0, y: -0.0027862797, z: 0, w: 0.000058955033}
        tangentMode: 0
        weightedMode: 0
        inWeight: {x: 0.33333334, y: 0.33333334, z: 0.33333334, w: 0.33333334}
        outWeight: {x: 0.33333334, y: 0.33333334, z: 0.33333334, w: 0.33333334}
      - serializedVersion: 3
        time: 0.7135612
        value: {x: -0, y: 0.020594945, z: -0, w: 0.9997879}
        inSlope: {x: 0, y: -0.004537269, z: 0, w: 0.00009238376}
        outSlope: {x: 0, y: -0.004537269, z: 0, w: 0.00009238376}
        tangentMode: 0
        weightedMode: 0
        inWeight: {x: 0.33333334, y: 0.33333334, z: 0.33333334, w: 0.33333334}
        outWeight: {x: 0.33333334, y: 0.33333334, z: 0.33333334, w: 0.33333334}
      - serializedVersion: 3
        time: 0.7212543
        value: {x: -0, y: 0.020545222, z: -0, w: 0.99978894}
        inSlope: {x: 0, y: -0.0045974692, z: 0, w: 0.000093670424}
        outSlope: {x: 0, y: -0.0045974692, z: 0, w: 0.000093670424}
        tangentMode: 0
        weightedMode: 0
        inWeight: {x: 0.33333334, y: 0.33333334, z: 0.33333334, w: 0.33333334}
        outWeight: {x: 0.33333334, y: 0.33333334, z: 0.33333334, w: 0.33333334}
      - serializedVersion: 3
        time: 0.7308976
        value: {x: -0, y: 0.02051888, z: -0, w: 0.9997895}
        inSlope: {x: 0, y: -0.0028752754, z: 0, w: 0.000057928555}
        outSlope: {x: 0, y: -0.0028752754, z: 0, w: 0.000057928555}
        tangentMode: 0
        weightedMode: 0
        inWeight: {x: 0.33333334, y: 0.33333334, z: 0.33333334, w: 0.33333334}
        outWeight: {x: 0.33333334, y: 0.33333334, z: 0.33333334, w: 0.33333334}
      - serializedVersion: 3
        time: 0.7417836
        value: {x: -0, y: 0.020486016, z: -0, w: 0.99979013}
        inSlope: {x: 0, y: -0.0031254631, z: 0, w: 0.0000650454}
        outSlope: {x: 0, y: -0.0031254631, z: 0, w: 0.0000650454}
        tangentMode: 0
        weightedMode: 0
        inWeight: {x: 0.33333334, y: 0.33333334, z: 0.33333334, w: 0.33333334}
        outWeight: {x: 0.33333334, y: 0.33333334, z: 0.33333334, w: 0.33333334}
      - serializedVersion: 3
        time: 0.7528749
        value: {x: -0, y: 0.02045017, z: -0, w: 0.9997909}
        inSlope: {x: 0, y: -0.003735081, z: 0, w: 0.000078610596}
        outSlope: {x: 0, y: -0.003735081, z: 0, w: 0.000078610596}
        tangentMode: 0
        weightedMode: 0
        inWeight: {x: 0.33333334, y: 0.33333334, z: 0.33333334, w: 0.33333334}
        outWeight: {x: 0.33333334, y: 0.33333334, z: 0.33333334, w: 0.33333334}
      - serializedVersion: 3
        time: 0.7644739
        value: {x: -0, y: 0.02040101, z: -0, w: 0.9997919}
        inSlope: {x: 0, y: -0.0050965045, z: 0, w: 0.000102908576}
        outSlope: {x: 0, y: -0.0050965045, z: 0, w: 0.000102908576}
        tangentMode: 0
        weightedMode: 0
        inWeight: {x: 0.33333334, y: 0.33333334, z: 0.33333334, w: 0.33333334}
        outWeight: {x: 0.33333334, y: 0.33333334, z: 0.33333334, w: 0.33333334}
      - serializedVersion: 3
        time: 0.7750405
        value: {x: -0, y: 0.020338088, z: -0, w: 0.9997932}
        inSlope: {x: 0, y: -0.005750496, z: 0, w: 0.000117730626}
        outSlope: {x: 0, y: -0.005750496, z: 0, w: 0.000117730626}
        tangentMode: 0
        weightedMode: 0
        inWeight: {x: 0.33333334, y: 0.33333334, z: 0.33333334, w: 0.33333334}
        outWeight: {x: 0.33333334, y: 0.33333334, z: 0.33333334, w: 0.33333334}
      - serializedVersion: 3
        time: 0.7862479
        value: {x: -0, y: 0.02027593, z: -0, w: 0.9997945}
        inSlope: {x: 0, y: -0.0054853847, z: 0, w: 0.00011168071}
        outSlope: {x: 0, y: -0.0054853847, z: 0, w: 0.00011168071}
        tangentMode: 0
        weightedMode: 0
        inWeight: {x: 0.33333334, y: 0.33333334, z: 0.33333334, w: 0.33333334}
        outWeight: {x: 0.33333334, y: 0.33333334, z: 0.33333334, w: 0.33333334}
      - serializedVersion: 3
        time: 0.7980166
        value: {x: -0, y: 0.02021209, z: -0, w: 0.99979573}
        inSlope: {x: 0, y: -0.005813043, z: 0, w: 0.00011536479}
        outSlope: {x: 0, y: -0.005813043, z: 0, w: 0.00011536479}
        tangentMode: 0
        weightedMode: 0
        inWeight: {x: 0.33333334, y: 0.33333334, z: 0.33333334, w: 0.33333334}
        outWeight: {x: 0.33333334, y: 0.33333334, z: 0.33333334, w: 0.33333334}
      - serializedVersion: 3
        time: 0.8090393
        value: {x: -0, y: 0.020143732, z: -0, w: 0.9997971}
        inSlope: {x: 0, y: -0.0058795675, z: 0, w: 0.000117228046}
        outSlope: {x: 0, y: -0.0058795675, z: 0, w: 0.000117228046}
        tangentMode: 0
        weightedMode: 0
        inWeight: {x: 0.33333334, y: 0.33333334, z: 0.33333334, w: 0.33333334}
        outWeight: {x: 0.33333334, y: 0.33333334, z: 0.33333334, w: 0.33333334}
      - serializedVersion: 3
        time: 0.8214925
        value: {x: -0, y: 0.020074522, z: -0, w: 0.9997985}
        inSlope: {x: 0, y: -0.00669127, z: 0, w: 0.00013697031}
        outSlope: {x: 0, y: -0.00669127, z: 0, w: 0.00013697031}
        tangentMode: 0
        weightedMode: 0
        inWeight: {x: 0.33333334, y: 0.33333334, z: 0.33333334, w: 0.33333334}
        outWeight: {x: 0.33333334, y: 0.33333334, z: 0.33333334, w: 0.33333334}
      - serializedVersion: 3
        time: 0.8309503
        value: {x: -0, y: 0.020000516, z: -0, w: 0.9998}
        inSlope: {x: 0, y: -0.006914638, z: 0, w: 0.00013872923}
        outSlope: {x: 0, y: -0.006914638, z: 0, w: 0.00013872923}
        tangentMode: 0
        weightedMode: 0
        inWeight: {x: 0.33333334, y: 0.33333334, z: 0.33333334, w: 0.33333334}
        outWeight: {x: 0.33333334, y: 0.33333334, z: 0.33333334, w: 0.33333334}
      - serializedVersion: 3
        time: 0.84196854
        value: {x: -0, y: 0.019934358, z: -0, w: 0.9998013}
        inSlope: {x: 0, y: -0.0065820804, z: 0, w: 0.00012833558}
        outSlope: {x: 0, y: -0.0065820804, z: 0, w: 0.00012833558}
        tangentMode: 0
        weightedMode: 0
        inWeight: {x: 0.33333334, y: 0.33333334, z: 0.33333334, w: 0.33333334}
        outWeight: {x: 0.33333334, y: 0.33333334, z: 0.33333334, w: 0.33333334}
      - serializedVersion: 3
        time: 0.85280055
        value: {x: -0, y: 0.019856803, z: -0, w: 0.9998028}
        inSlope: {x: 0, y: -0.00721283, z: 0, w: 0.00014428879}
        outSlope: {x: 0, y: -0.00721283, z: 0, w: 0.00014428879}
        tangentMode: 0
        weightedMode: 0
        inWeight: {x: 0.33333334, y: 0.33333334, z: 0.33333334, w: 0.33333334}
        outWeight: {x: 0.33333334, y: 0.33333334, z: 0.33333334, w: 0.33333334}
      - serializedVersion: 3
        time: 0.86427015
        value: {x: -0, y: 0.019773467, z: -0, w: 0.9998045}
        inSlope: {x: 0, y: -0.0076170564, z: 0, w: 0.00015225532}
        outSlope: {x: 0, y: -0.0076170564, z: 0, w: 0.00015225532}
        tangentMode: 0
        weightedMode: 0
        inWeight: {x: 0.33333334, y: 0.33333334, z: 0.33333334, w: 0.33333334}
        outWeight: {x: 0.33333334, y: 0.33333334, z: 0.33333334, w: 0.33333334}
      - serializedVersion: 3
        time: 0.8751413
        value: {x: -0, y: 0.019686842, z: -0, w: 0.9998062}
        inSlope: {x: 0, y: -0.007931592, z: 0, w: 0.0001554883}
        outSlope: {x: 0, y: -0.007931592, z: 0, w: 0.0001554883}
        tangentMode: 0
        weightedMode: 0
        inWeight: {x: 0.33333334, y: 0.33333334, z: 0.33333334, w: 0.33333334}
        outWeight: {x: 0.33333334, y: 0.33333334, z: 0.33333334, w: 0.33333334}
      - serializedVersion: 3
        time: 0.88690734
        value: {x: -0, y: 0.01959395, z: -0, w: 0.999808}
        inSlope: {x: 0, y: -0.008849753, z: 0, w: 0.00017202996}
        outSlope: {x: 0, y: -0.008849753, z: 0, w: 0.00017202996}
        tangentMode: 0
        weightedMode: 0
        inWeight: {x: 0.33333334, y: 0.33333334, z: 0.33333334, w: 0.33333334}
        outWeight: {x: 0.33333334, y: 0.33333334, z: 0.33333334, w: 0.33333334}
      - serializedVersion: 3
        time: 0.89776796
        value: {x: -0, y: 0.019487467, z: -0, w: 0.9998101}
        inSlope: {x: 0, y: -0.009751225, z: 0, w: 0.00019255429}
        outSlope: {x: 0, y: -0.009751225, z: 0, w: 0.00019255429}
        tangentMode: 0
        weightedMode: 0
        inWeight: {x: 0.33333334, y: 0.33333334, z: 0.33333334, w: 0.33333334}
        outWeight: {x: 0.33333334, y: 0.33333334, z: 0.33333334, w: 0.33333334}
      - serializedVersion: 3
        time: 0.9085758
        value: {x: -0, y: 0.019382654, z: -0, w: 0.9998122}
        inSlope: {x: 0, y: -0.009635229, z: 0, w: 0.0001879529}
        outSlope: {x: 0, y: -0.009635229, z: 0, w: 0.0001879529}
        tangentMode: 0
        weightedMode: 0
        inWeight: {x: 0.33333334, y: 0.33333334, z: 0.33333334, w: 0.33333334}
        outWeight: {x: 0.33333334, y: 0.33333334, z: 0.33333334, w: 0.33333334}
      - serializedVersion: 3
        time: 0.919657
        value: {x: -0, y: 0.019276578, z: -0, w: 0.9998142}
        inSlope: {x: 0, y: -0.010160832, z: 0, w: 0.00019312534}
        outSlope: {x: 0, y: -0.010160832, z: 0, w: 0.00019312534}
        tangentMode: 0
        weightedMode: 0
        inWeight: {x: 0.33333334, y: 0.33333334, z: 0.33333334, w: 0.33333334}
        outWeight: {x: 0.33333334, y: 0.33333334, z: 0.33333334, w: 0.33333334}
      - serializedVersion: 3
        time: 0.9307943
        value: {x: -0, y: 0.019156862, z: -0, w: 0.9998165}
        inSlope: {x: 0, y: -0.011112215, z: 0, w: 0.00021429188}
        outSlope: {x: 0, y: -0.011112215, z: 0, w: 0.00021429188}
        tangentMode: 0
        weightedMode: 0
        inWeight: {x: 0.33333334, y: 0.33333334, z: 0.33333334, w: 0.33333334}
        outWeight: {x: 0.33333334, y: 0.33333334, z: 0.33333334, w: 0.33333334}
      - serializedVersion: 3
        time: 0.9416452
        value: {x: -0, y: 0.019032344, z: -0, w: 0.9998189}
        inSlope: {x: 0, y: -0.011678724, z: 0, w: 0.0002230418}
        outSlope: {x: 0, y: -0.011678724, z: 0, w: 0.0002230418}
        tangentMode: 0
        weightedMode: 0
        inWeight: {x: 0.33333334, y: 0.33333334, z: 0.33333334, w: 0.33333334}
        outWeight: {x: 0.33333334, y: 0.33333334, z: 0.33333334, w: 0.33333334}
      - serializedVersion: 3
        time: 0.9527097
        value: {x: -0, y: 0.018900875, z: -0, w: 0.99982136}
        inSlope: {x: 0, y: -0.011170827, z: 0, w: 0.00020917249}
        outSlope: {x: 0, y: -0.011170827, z: 0, w: 0.00020917249}
        tangentMode: 0
        weightedMode: 0
        inWeight: {x: 0.33333334, y: 0.33333334, z: 0.33333334, w: 0.33333334}
        outWeight: {x: 0.33333334, y: 0.33333334, z: 0.33333334, w: 0.33333334}
      - serializedVersion: 3
        time: 0.9662921
        value: {x: -0, y: 0.01875881, z: -0, w: 0.99982405}
        inSlope: {x: 0, y: -0.016264804, z: 0, w: 0.0003054505}
        outSlope: {x: 0, y: -0.016264804, z: 0, w: 0.0003054505}
        tangentMode: 0
        weightedMode: 0
        inWeight: {x: 0.33333334, y: 0.33333334, z: 0.33333334, w: 0.33333334}
        outWeight: {x: 0.33333334, y: 0.33333334, z: 0.33333334, w: 0.33333334}
      - serializedVersion: 3
        time: 0.9752308
        value: {x: -0, y: 0.01856153, z: -0, w: 0.99982774}
        inSlope: {x: 0, y: -0.017198727, z: 0, w: 0.00032002808}
        outSlope: {x: 0, y: -0.017198727, z: 0, w: 0.00032002808}
        tangentMode: 0
        weightedMode: 0
        inWeight: {x: 0.33333334, y: 0.33333334, z: 0.33333334, w: 0.33333334}
        outWeight: {x: 0.33333334, y: 0.33333334, z: 0.33333334, w: 0.33333334}
      - serializedVersion: 3
        time: 0.9865399
        value: {x: -0, y: 0.01842212, z: -0, w: 0.9998303}
        inSlope: {x: 0, y: -0.01448687, z: 0, w: 0.0002677071}
        outSlope: {x: 0, y: -0.01448687, z: 0, w: 0.0002677071}
        tangentMode: 0
        weightedMode: 0
        inWeight: {x: 0.33333334, y: 0.33333334, z: 0.33333334, w: 0.33333334}
        outWeight: {x: 0.33333334, y: 0.33333334, z: 0.33333334, w: 0.33333334}
      - serializedVersion: 3
        time: 0.9971566
        value: {x: -0, y: 0.01824539, z: -0, w: 0.9998336}
        inSlope: {x: 0, y: -0.0156236915, z: 0, w: 0.0002872992}
        outSlope: {x: 0, y: -0.0156236915, z: 0, w: 0.0002872992}
        tangentMode: 0
        weightedMode: 0
        inWeight: {x: 0.33333334, y: 0.33333334, z: 0.33333334, w: 0.33333334}
        outWeight: {x: 0.33333334, y: 0.33333334, z: 0.33333334, w: 0.33333334}
      - serializedVersion: 3
        time: 1.0088167
        value: {x: -0, y: 0.01807514, z: -0, w: 0.9998367}
        inSlope: {x: 0, y: -0.0081679085, z: 0, w: 0.00014840969}
        outSlope: {x: 0, y: -0.0081679085, z: 0, w: 0.00014840969}
        tangentMode: 0
        weightedMode: 0
        inWeight: {x: 0.33333334, y: 0.33333334, z: 0.33333334, w: 0.33333334}
        outWeight: {x: 0.33333334, y: 0.33333334, z: 0.33333334, w: 0.33333334}
      - serializedVersion: 3
        time: 1.1164781
        value: {x: -0, y: 0.01788837, z: -0, w: 0.99984}
        inSlope: {x: 0, y: -0.08693296, z: 0, w: 0.0014841121}
        outSlope: {x: 0, y: -0.08693296, z: 0, w: 0.0014841121}
        tangentMode: 0
        weightedMode: 0
        inWeight: {x: 0.33333334, y: 0.33333334, z: 0.33333334, w: 0.33333334}
        outWeight: {x: 0.33333334, y: 0.33333334, z: 0.33333334, w: 0.33333334}
      - serializedVersion: 3
        time: 1.1258737
        value: {x: -0, y: 0.016271096, z: -0, w: 0.9998676}
        inSlope: {x: 0, y: -0.089864954, z: 0, w: 0.0015311661}
        outSlope: {x: 0, y: -0.089864954, z: 0, w: 0.0015311661}
        tangentMode: 0
        weightedMode: 0
        inWeight: {x: 0.33333334, y: 0.33333334, z: 0.33333334, w: 0.33333334}
        outWeight: {x: 0.33333334, y: 0.33333334, z: 0.33333334, w: 0.33333334}
      - serializedVersion: 3
        time: 1.1344491
        value: {x: -0, y: 0.016205933, z: -0, w: 0.9998687}
        inSlope: {x: 0, y: -0.0077601606, z: 0, w: 0.00012722959}
        outSlope: {x: 0, y: -0.0077601606, z: 0, w: 0.00012722959}
        tangentMode: 0
        weightedMode: 0
        inWeight: {x: 0.33333334, y: 0.33333334, z: 0.33333334, w: 0.33333334}
        outWeight: {x: 0.33333334, y: 0.33333334, z: 0.33333334, w: 0.33333334}
      - serializedVersion: 3
        time: 1.1455085
        value: {x: -0, y: 0.016118325, z: -0, w: 0.9998701}
        inSlope: {x: 0, y: -0.009202704, z: 0, w: 0.00014736783}
        outSlope: {x: 0, y: -0.009202704, z: 0, w: 0.00014736783}
        tangentMode: 0
        weightedMode: 0
        inWeight: {x: 0.33333334, y: 0.33333334, z: 0.33333334, w: 0.33333334}
        outWeight: {x: 0.33333334, y: 0.33333334, z: 0.33333334, w: 0.33333334}
      - serializedVersion: 3
        time: 1.1563203
        value: {x: -0, y: 0.016004976, z: -0, w: 0.9998719}
        inSlope: {x: 0, y: -0.008257773, z: 0, w: 0.00013213934}
        outSlope: {x: 0, y: -0.008257773, z: 0, w: 0.00013213934}
        tangentMode: 0
        weightedMode: 0
        inWeight: {x: 0.33333334, y: 0.33333334, z: 0.33333334, w: 0.33333334}
        outWeight: {x: 0.33333334, y: 0.33333334, z: 0.33333334, w: 0.33333334}
      - serializedVersion: 3
        time: 1.1731968
        value: {x: -0, y: 0.015903182, z: -0, w: 0.9998736}
        inSlope: {x: 0, y: -0.009666031, z: 0, w: 0.00015302899}
        outSlope: {x: 0, y: -0.009666031, z: 0, w: 0.00015302899}
        tangentMode: 0
        weightedMode: 0
        inWeight: {x: 0.33333334, y: 0.33333334, z: 0.33333334, w: 0.33333334}
        outWeight: {x: 0.33333334, y: 0.33333334, z: 0.33333334, w: 0.33333334}
      - serializedVersion: 3
        time: 1.184993
        value: {x: -0, y: 0.015746288, z: -0, w: 0.999876}
        inSlope: {x: 0, y: -0.011181092, z: 0, w: 0.00017566075}
        outSlope: {x: 0, y: -0.011181092, z: 0, w: 0.00017566075}
        tangentMode: 0
        weightedMode: 0
        inWeight: {x: 0.33333334, y: 0.33333334, z: 0.33333334, w: 0.33333334}
        outWeight: {x: 0.33333334, y: 0.33333334, z: 0.33333334, w: 0.33333334}
      - serializedVersion: 3
        time: 1.1957434
        value: {x: -0, y: 0.01564887, z: -0, w: 0.9998776}
        inSlope: {x: 0, y: -0.008042949, z: 0, w: 0.00012697707}
        outSlope: {x: 0, y: -0.008042949, z: 0, w: 0.00012697707}
        tangentMode: 0
        weightedMode: 0
        inWeight: {x: 0.33333334, y: 0.33333334, z: 0.33333334, w: 0.33333334}
        outWeight: {x: 0.33333334, y: 0.33333334, z: 0.33333334, w: 0.33333334}
      - serializedVersion: 3
        time: 1.2066004
        value: {x: -0, y: 0.015572609, z: -0, w: 0.99987876}
        inSlope: {x: 0, y: -0.007017837, z: 0, w: 0.00010956971}
        outSlope: {x: 0, y: -0.007017837, z: 0, w: 0.00010956971}
        tangentMode: 0
        weightedMode: 0
        inWeight: {x: 0.33333334, y: 0.33333334, z: 0.33333334, w: 0.33333334}
        outWeight: {x: 0.33333334, y: 0.33333334, z: 0.33333334, w: 0.33333334}
      - serializedVersion: 3
        time: 1.2175031
        value: {x: -0, y: 0.015496165, z: -0, w: 0.99987996}
        inSlope: {x: 0, y: -0.0065542916, z: 0, w: 0.00010053354}
        outSlope: {x: 0, y: -0.0065542916, z: 0, w: 0.00010053354}
        tangentMode: 0
        weightedMode: 0
        inWeight: {x: 0.33333334, y: 0.33333334, z: 0.33333334, w: 0.33333334}
        outWeight: {x: 0.33333334, y: 0.33333334, z: 0.33333334, w: 0.33333334}
      - serializedVersion: 3
        time: 1.2285497
        value: {x: -0, y: 0.015428813, z: -0, w: 0.99988097}
        inSlope: {x: 0, y: -0.0053479513, z: 0, w: 0.000081492486}
        outSlope: {x: 0, y: -0.0053479513, z: 0, w: 0.000081492486}
        tangentMode: 0
        weightedMode: 0
        inWeight: {x: 0.33333334, y: 0.33333334, z: 0.33333334, w: 0.33333334}
        outWeight: {x: 0.33333334, y: 0.33333334, z: 0.33333334, w: 0.33333334}
      - serializedVersion: 3
        time: 1.2402602
        value: {x: -0, y: 0.015374958, z: -0, w: 0.9998818}
        inSlope: {x: 0, y: -0.004526214, z: 0, w: 0.00007136355}
        outSlope: {x: 0, y: -0.004526214, z: 0, w: 0.00007136355}
        tangentMode: 0
        weightedMode: 0
        inWeight: {x: 0.33333334, y: 0.33333334, z: 0.33333334, w: 0.33333334}
        outWeight: {x: 0.33333334, y: 0.33333334, z: 0.33333334, w: 0.33333334}
      - serializedVersion: 3
        time: 1.2511021
        value: {x: -0, y: 0.015326673, z: -0, w: 0.9998826}
        inSlope: {x: 0, y: -0.0043190876, z: 0, w: 0.00006579526}
        outSlope: {x: 0, y: -0.0043190876, z: 0, w: 0.00006579526}
        tangentMode: 0
        weightedMode: 0
        inWeight: {x: 0.33333334, y: 0.33333334, z: 0.33333334, w: 0.33333334}
        outWeight: {x: 0.33333334, y: 0.33333334, z: 0.33333334, w: 0.33333334}
      - serializedVersion: 3
        time: 1.2620076
        value: {x: -0, y: 0.015281037, z: -0, w: 0.99988323}
        inSlope: {x: 0, y: -0.003756942, z: 0, w: 0.000056680503}
        outSlope: {x: 0, y: -0.003756942, z: 0, w: 0.000056680503}
        tangentMode: 0
        weightedMode: 0
        inWeight: {x: 0.33333334, y: 0.33333334, z: 0.33333334, w: 0.33333334}
        outWeight: {x: 0.33333334, y: 0.33333334, z: 0.33333334, w: 0.33333334}
      - serializedVersion: 3
        time: 1.2743226
        value: {x: -0, y: 0.015240038, z: -0, w: 0.9998839}
        inSlope: {x: 0, y: -0.0042498587, z: 0, w: 0.00006509797}
        outSlope: {x: 0, y: -0.0042498587, z: 0, w: 0.00006509797}
        tangentMode: 0
        weightedMode: 0
        inWeight: {x: 0.33333334, y: 0.33333334, z: 0.33333334, w: 0.33333334}
        outWeight: {x: 0.33333334, y: 0.33333334, z: 0.33333334, w: 0.33333334}
      - serializedVersion: 3
        time: 1.285166
        value: {x: -0, y: 0.015183972, z: -0, w: 0.9998847}
        inSlope: {x: 0, y: -0.0053566704, z: 0, w: 0.00008049389}
        outSlope: {x: 0, y: -0.0053566704, z: 0, w: 0.00008049389}
        tangentMode: 0
        weightedMode: 0
        inWeight: {x: 0.33333334, y: 0.33333334, z: 0.33333334, w: 0.33333334}
        outWeight: {x: 0.33333334, y: 0.33333334, z: 0.33333334, w: 0.33333334}
      - serializedVersion: 3
        time: 1.2958057
        value: {x: -0, y: 0.015124998, z: -0, w: 0.9998856}
        inSlope: {x: 0, y: -0.005415217, z: 0, w: 0.00008343631}
        outSlope: {x: 0, y: -0.005415217, z: 0, w: 0.00008343631}
        tangentMode: 0
        weightedMode: 0
        inWeight: {x: 0.33333334, y: 0.33333334, z: 0.33333334, w: 0.33333334}
        outWeight: {x: 0.33333334, y: 0.33333334, z: 0.33333334, w: 0.33333334}
      - serializedVersion: 3
        time: 1.3065983
        value: {x: -0, y: 0.015067931, z: -0, w: 0.9998865}
        inSlope: {x: 0, y: -0.005487767, z: 0, w: 0.00008217605}
        outSlope: {x: 0, y: -0.005487767, z: 0, w: 0.00008217605}
        tangentMode: 0
        weightedMode: 0
        inWeight: {x: 0.33333334, y: 0.33333334, z: 0.33333334, w: 0.33333334}
        outWeight: {x: 0.33333334, y: 0.33333334, z: 0.33333334, w: 0.33333334}
      - serializedVersion: 3
        time: 1.3182982
        value: {x: -0, y: 0.015001383, z: -0, w: 0.99988747}
        inSlope: {x: 0, y: -0.006350961, z: 0, w: 0.00009401449}
        outSlope: {x: 0, y: -0.006350961, z: 0, w: 0.00009401449}
        tangentMode: 0
        weightedMode: 0
        inWeight: {x: 0.33333334, y: 0.33333334, z: 0.33333334, w: 0.33333334}
        outWeight: {x: 0.33333334, y: 0.33333334, z: 0.33333334, w: 0.33333334}
      - serializedVersion: 3
        time: 1.3289301
        value: {x: -0, y: 0.014926811, z: -0, w: 0.9998886}
        inSlope: {x: 0, y: -0.006767764, z: 0, w: 0.000101524536}
        outSlope: {x: 0, y: -0.006767764, z: 0, w: 0.000101524536}
        tangentMode: 0
        weightedMode: 0
        inWeight: {x: 0.33333334, y: 0.33333334, z: 0.33333334, w: 0.33333334}
        outWeight: {x: 0.33333334, y: 0.33333334, z: 0.33333334, w: 0.33333334}
      - serializedVersion: 3
        time: 1.3400445
        value: {x: -0, y: 0.014854328, z: -0, w: 0.9998897}
        inSlope: {x: 0, y: -0.0068948157, z: 0, w: 0.00010295649}
        outSlope: {x: 0, y: -0.0068948157, z: 0, w: 0.00010295649}
        tangentMode: 0
        weightedMode: 0
        inWeight: {x: 0.33333334, y: 0.33333334, z: 0.33333334, w: 0.33333334}
        outWeight: {x: 0.33333334, y: 0.33333334, z: 0.33333334, w: 0.33333334}
      - serializedVersion: 3
        time: 1.350943
        value: {x: -0, y: 0.014775117, z: -0, w: 0.99989086}
        inSlope: {x: 0, y: -0.007157838, z: 0, w: 0.00010597621}
        outSlope: {x: 0, y: -0.007157838, z: 0, w: 0.00010597621}
        tangentMode: 0
        weightedMode: 0
        inWeight: {x: 0.33333334, y: 0.33333334, z: 0.33333334, w: 0.33333334}
        outWeight: {x: 0.33333334, y: 0.33333334, z: 0.33333334, w: 0.33333334}
      - serializedVersion: 3
        time: 1.361984
        value: {x: -0, y: 0.014697304, z: -0, w: 0.999892}
        inSlope: {x: 0, y: -0.007081505, z: 0, w: 0.00010512813}
        outSlope: {x: 0, y: -0.007081505, z: 0, w: 0.00010512813}
        tangentMode: 0
        weightedMode: 0
        inWeight: {x: 0.33333334, y: 0.33333334, z: 0.33333334, w: 0.33333334}
        outWeight: {x: 0.33333334, y: 0.33333334, z: 0.33333334, w: 0.33333334}
      - serializedVersion: 3
        time: 1.3730541
        value: {x: -0, y: 0.0146185355, z: -0, w: 0.9998932}
        inSlope: {x: 0, y: -0.0074007655, z: 0, w: 0.0001075473}
        outSlope: {x: 0, y: -0.0074007655, z: 0, w: 0.0001075473}
        tangentMode: 0
        weightedMode: 0
        inWeight: {x: 0.33333334, y: 0.33333334, z: 0.33333334, w: 0.33333334}
        outWeight: {x: 0.33333334, y: 0.33333334, z: 0.33333334, w: 0.33333334}
      - serializedVersion: 3
        time: 1.3841528
        value: {x: -0, y: 0.01453323, z: -0, w: 0.9998944}
        inSlope: {x: 0, y: -0.007755026, z: 0, w: 0.00011052778}
        outSlope: {x: 0, y: -0.007755026, z: 0, w: 0.00011052778}
        tangentMode: 0
        weightedMode: 0
        inWeight: {x: 0.33333334, y: 0.33333334, z: 0.33333334, w: 0.33333334}
        outWeight: {x: 0.33333334, y: 0.33333334, z: 0.33333334, w: 0.33333334}
      - serializedVersion: 3
        time: 1.3962157
        value: {x: -0, y: 0.014438851, z: -0, w: 0.99989575}
        inSlope: {x: 0, y: -0.008984957, z: 0, w: 0.00013165027}
        outSlope: {x: 0, y: -0.008984957, z: 0, w: 0.00013165027}
        tangentMode: 0
        weightedMode: 0
        inWeight: {x: 0.33333334, y: 0.33333334, z: 0.33333334, w: 0.33333334}
        outWeight: {x: 0.33333334, y: 0.33333334, z: 0.33333334, w: 0.33333334}
      - serializedVersion: 3
        time: 1.406571
        value: {x: -0, y: 0.0143337855, z: -0, w: 0.9998973}
        inSlope: {x: 0, y: -0.0089095635, z: 0, w: 0.00012902281}
        outSlope: {x: 0, y: -0.0089095635, z: 0, w: 0.00012902281}
        tangentMode: 0
        weightedMode: 0
        inWeight: {x: 0.33333334, y: 0.33333334, z: 0.33333334, w: 0.33333334}
        outWeight: {x: 0.33333334, y: 0.33333334, z: 0.33333334, w: 0.33333334}
      - serializedVersion: 3
        time: 1.418119
        value: {x: -0, y: 0.014245177, z: -0, w: 0.99989855}
        inSlope: {x: 0, y: -0.008845131, z: 0, w: 0.00012624881}
        outSlope: {x: 0, y: -0.008845131, z: 0, w: 0.00012624881}
        tangentMode: 0
        weightedMode: 0
        inWeight: {x: 0.33333334, y: 0.33333334, z: 0.33333334, w: 0.33333334}
        outWeight: {x: 0.33333334, y: 0.33333334, z: 0.33333334, w: 0.33333334}
      - serializedVersion: 3
        time: 1.4292866
        value: {x: -0, y: 0.014133309, z: -0, w: 0.99990016}
        inSlope: {x: 0, y: -0.00966411, z: 0, w: 0.00013717628}
        outSlope: {x: 0, y: -0.00966411, z: 0, w: 0.00013717628}
        tangentMode: 0
        weightedMode: 0
        inWeight: {x: 0.33333334, y: 0.33333334, z: 0.33333334, w: 0.33333334}
        outWeight: {x: 0.33333334, y: 0.33333334, z: 0.33333334, w: 0.33333334}
      - serializedVersion: 3
        time: 1.4402697
        value: {x: -0, y: 0.014031044, z: -0, w: 0.9999016}
        inSlope: {x: 0, y: -0.009871367, z: 0, w: 0.00013810612}
        outSlope: {x: 0, y: -0.009871367, z: 0, w: 0.00013810612}
        tangentMode: 0
        weightedMode: 0
        inWeight: {x: 0.33333334, y: 0.33333334, z: 0.33333334, w: 0.33333334}
        outWeight: {x: 0.33333334, y: 0.33333334, z: 0.33333334, w: 0.33333334}
      - serializedVersion: 3
        time: 1.4508867
        value: {x: -0, y: 0.013920291, z: -0, w: 0.99990314}
        inSlope: {x: 0, y: -0.009951849, z: 0, w: 0.0001373212}
        outSlope: {x: 0, y: -0.009951849, z: 0, w: 0.0001373212}
        tangentMode: 0
        weightedMode: 0
        inWeight: {x: 0.33333334, y: 0.33333334, z: 0.33333334, w: 0.33333334}
        outWeight: {x: 0.33333334, y: 0.33333334, z: 0.33333334, w: 0.33333334}
      - serializedVersion: 3
        time: 1.4620038
        value: {x: -0, y: 0.0138149895, z: -0, w: 0.9999046}
        inSlope: {x: 0, y: -0.009865415, z: 0, w: 0.0001364052}
        outSlope: {x: 0, y: -0.009865415, z: 0, w: 0.0001364052}
        tangentMode: 0
        weightedMode: 0
        inWeight: {x: 0.33333334, y: 0.33333334, z: 0.33333334, w: 0.33333334}
        outWeight: {x: 0.33333334, y: 0.33333334, z: 0.33333334, w: 0.33333334}
      - serializedVersion: 3
        time: 1.4731693
        value: {x: -0, y: 0.013700445, z: -0, w: 0.9999062}
        inSlope: {x: 0, y: -0.010315048, z: 0, w: 0.00014288764}
        outSlope: {x: 0, y: -0.010315048, z: 0, w: 0.00014288764}
        tangentMode: 0
        weightedMode: 0
        inWeight: {x: 0.33333334, y: 0.33333334, z: 0.33333334, w: 0.33333334}
        outWeight: {x: 0.33333334, y: 0.33333334, z: 0.33333334, w: 0.33333334}
      - serializedVersion: 3
        time: 1.4841105
        value: {x: -0, y: 0.013586971, z: -0, w: 0.99990773}
        inSlope: {x: 0, y: -0.009707684, z: 0, w: 0.00013237374}
        outSlope: {x: 0, y: -0.009707684, z: 0, w: 0.00013237374}
        tangentMode: 0
        weightedMode: 0
        inWeight: {x: 0.33333334, y: 0.33333334, z: 0.33333334, w: 0.33333334}
        outWeight: {x: 0.33333334, y: 0.33333334, z: 0.33333334, w: 0.33333334}
      - serializedVersion: 3
        time: 1.4957306
        value: {x: -0, y: 0.013481878, z: -0, w: 0.99990916}
        inSlope: {x: 0, y: -0.009192502, z: 0, w: 0.00012374607}
        outSlope: {x: 0, y: -0.009192502, z: 0, w: 0.00012374607}
        tangentMode: 0
        weightedMode: 0
        inWeight: {x: 0.33333334, y: 0.33333334, z: 0.33333334, w: 0.33333334}
        outWeight: {x: 0.33333334, y: 0.33333334, z: 0.33333334, w: 0.33333334}
      - serializedVersion: 3
        time: 1.506752
        value: {x: -0, y: 0.0133789275, z: -0, w: 0.99991053}
        inSlope: {x: 0, y: -0.007894318, z: 0, w: 0.00010554711}
        outSlope: {x: 0, y: -0.007894318, z: 0, w: 0.00010554711}
        tangentMode: 0
        weightedMode: 0
        inWeight: {x: 0.33333334, y: 0.33333334, z: 0.33333334, w: 0.33333334}
        outWeight: {x: 0.33333334, y: 0.33333334, z: 0.33333334, w: 0.33333334}
      - serializedVersion: 3
        time: 1.5225626
        value: {x: -0, y: 0.013276986, z: -0, w: 0.9999119}
        inSlope: {x: 0, y: -0.013313036, z: 0, w: 0.0001737072}
        outSlope: {x: 0, y: -0.013313036, z: 0, w: 0.0001737072}
        tangentMode: 0
        weightedMode: 0
        inWeight: {x: 0.33333334, y: 0.33333334, z: 0.33333334, w: 0.33333334}
        outWeight: {x: 0.33333334, y: 0.33333334, z: 0.33333334, w: 0.33333334}
      - serializedVersion: 3
        time: 1.5294214
        value: {x: -0, y: 0.013138586, z: -0, w: 0.9999137}
        inSlope: {x: 0, y: -0.012791938, z: 0, w: 0.00016583345}
        outSlope: {x: 0, y: -0.012791938, z: 0, w: 0.00016583345}
        tangentMode: 0
        weightedMode: 0
        inWeight: {x: 0.33333334, y: 0.33333334, z: 0.33333334, w: 0.33333334}
        outWeight: {x: 0.33333334, y: 0.33333334, z: 0.33333334, w: 0.33333334}
      - serializedVersion: 3
        time: 1.5395011
        value: {x: -0, y: 0.013084101, z: -0, w: 0.9999144}
        inSlope: {x: 0, y: -0.0059177233, z: 0, w: 0.00007798645}
        outSlope: {x: 0, y: -0.0059177233, z: 0, w: 0.00007798645}
        tangentMode: 0
        weightedMode: 0
        inWeight: {x: 0.33333334, y: 0.33333334, z: 0.33333334, w: 0.33333334}
        outWeight: {x: 0.33333334, y: 0.33333334, z: 0.33333334, w: 0.33333334}
      - serializedVersion: 3
        time: 1.5507191
        value: {x: -0, y: 0.013011969, z: -0, w: 0.99991536}
        inSlope: {x: 0, y: -0.006352848, z: 0, w: 0.000082571976}
        outSlope: {x: 0, y: -0.006352848, z: 0, w: 0.000082571976}
        tangentMode: 0
        weightedMode: 0
        inWeight: {x: 0.33333334, y: 0.33333334, z: 0.33333334, w: 0.33333334}
        outWeight: {x: 0.33333334, y: 0.33333334, z: 0.33333334, w: 0.33333334}
      - serializedVersion: 3
        time: 1.5618767
        value: {x: -0, y: 0.012941947, z: -0, w: 0.99991626}
        inSlope: {x: 0, y: -0.0053914757, z: 0, w: 0.00007045243}
        outSlope: {x: 0, y: -0.0053914757, z: 0, w: 0.00007045243}
        tangentMode: 0
        weightedMode: 0
        inWeight: {x: 0.33333334, y: 0.33333334, z: 0.33333334, w: 0.33333334}
        outWeight: {x: 0.33333334, y: 0.33333334, z: 0.33333334, w: 0.33333334}
      - serializedVersion: 3
        time: 1.5746267
        value: {x: -0, y: 0.01288448, z: -0, w: 0.99991703}
        inSlope: {x: 0, y: -0.005506034, z: 0, w: 0.00007212433}
        outSlope: {x: 0, y: -0.005506034, z: 0, w: 0.00007212433}
        tangentMode: 0
        weightedMode: 0
        inWeight: {x: 0.33333334, y: 0.33333334, z: 0.33333334, w: 0.33333334}
        outWeight: {x: 0.33333334, y: 0.33333334, z: 0.33333334, w: 0.33333334}
      - serializedVersion: 3
        time: 1.5846232
        value: {x: -0, y: 0.012819454, z: -0, w: 0.99991786}
        inSlope: {x: 0, y: -0.0049397596, z: 0, w: 0.00006237351}
        outSlope: {x: 0, y: -0.0049397596, z: 0, w: 0.00006237351}
        tangentMode: 0
        weightedMode: 0
        inWeight: {x: 0.33333334, y: 0.33333334, z: 0.33333334, w: 0.33333334}
        outWeight: {x: 0.33333334, y: 0.33333334, z: 0.33333334, w: 0.33333334}
      - serializedVersion: 3
        time: 1.5961769
        value: {x: -0, y: 0.012780464, z: -0, w: 0.99991834}
        inSlope: {x: 0, y: -0.00323954, z: 0, w: 0.000040021}
        outSlope: {x: 0, y: -0.00323954, z: 0, w: 0.000040021}
        tangentMode: 0
        weightedMode: 0
        inWeight: {x: 0.33333334, y: 0.33333334, z: 0.33333334, w: 0.33333334}
        outWeight: {x: 0.33333334, y: 0.33333334, z: 0.33333334, w: 0.33333334}
      - serializedVersion: 3
        time: 1.6069385
        value: {x: -0, y: 0.012747056, z: -0, w: 0.99991876}
        inSlope: {x: 0, y: -0.0016744882, z: 0, w: 0.000021036107}
        outSlope: {x: 0, y: -0.0016744882, z: 0, w: 0.000021036107}
        tangentMode: 0
        weightedMode: 0
        inWeight: {x: 0.33333334, y: 0.33333334, z: 0.33333334, w: 0.33333334}
        outWeight: {x: 0.33333334, y: 0.33333334, z: 0.33333334, w: 0.33333334}
      - serializedVersion: 3
        time: 1.7152518
        value: {x: -0, y: 0.012720565, z: -0, w: 0.9999191}
        inSlope: {x: 0, y: -0.009866777, z: 0, w: 0.00012277819}
        outSlope: {x: 0, y: -0.009866777, z: 0, w: 0.00012277819}
        tangentMode: 0
        weightedMode: 0
        inWeight: {x: 0.33333334, y: 0.33333334, z: 0.33333334, w: 0.33333334}
        outWeight: {x: 0.33333334, y: 0.33333334, z: 0.33333334, w: 0.33333334}
      - serializedVersion: 3
        time: 1.7241093
        value: {x: -0, y: 0.012547942, z: -0, w: 0.99992126}
        inSlope: {x: 0, y: -0.010057308, z: 0, w: 0.00012689018}
        outSlope: {x: 0, y: -0.010057308, z: 0, w: 0.00012689018}
        tangentMode: 0
        weightedMode: 0
        inWeight: {x: 0.33333334, y: 0.33333334, z: 0.33333334, w: 0.33333334}
        outWeight: {x: 0.33333334, y: 0.33333334, z: 0.33333334, w: 0.33333334}
      - serializedVersion: 3
        time: 1.7344521
        value: {x: -0, y: 0.012541471, z: -0, w: 0.9999214}
        inSlope: {x: 0, y: 0.004780061, z: 0, w: -0.00005780955}
        outSlope: {x: 0, y: 0.004780061, z: 0, w: -0.00005780955}
        tangentMode: 0
        weightedMode: 0
        inWeight: {x: 0.33333334, y: 0.33333334, z: 0.33333334, w: 0.33333334}
        outWeight: {x: 0.33333334, y: 0.33333334, z: 0.33333334, w: 0.33333334}
      - serializedVersion: 3
        time: 1.7452344
        value: {x: -0, y: 0.012651296, z: -0, w: 0.99992}
        inSlope: {x: 0, y: 0.0076039284, z: 0, w: -0.00009697657}
        outSlope: {x: 0, y: 0.0076039284, z: 0, w: -0.00009697657}
        tangentMode: 0
        weightedMode: 0
        inWeight: {x: 0.33333334, y: 0.33333334, z: 0.33333334, w: 0.33333334}
        outWeight: {x: 0.33333334, y: 0.33333334, z: 0.33333334, w: 0.33333334}
      - serializedVersion: 3
        time: 1.7621857
        value: {x: -0, y: 0.012736428, z: -0, w: 0.9999189}
        inSlope: {x: 0, y: 0.0061474256, z: 0, w: -0.000079011676}
        outSlope: {x: 0, y: 0.0061474256, z: 0, w: -0.000079011676}
        tangentMode: 0
        weightedMode: 0
        inWeight: {x: 0.33333334, y: 0.33333334, z: 0.33333334, w: 0.33333334}
        outWeight: {x: 0.33333334, y: 0.33333334, z: 0.33333334, w: 0.33333334}
      - serializedVersion: 3
        time: 1.7824427
        value: {x: -0, y: 0.012883752, z: -0, w: 0.99991703}
        inSlope: {x: 0, y: 0.017309198, z: 0, w: -0.00022385489}
        outSlope: {x: 0, y: 0.017309198, z: 0, w: -0.00022385489}
        tangentMode: 0
        weightedMode: 0
        inWeight: {x: 0.33333334, y: 0.33333334, z: 0.33333334, w: 0.33333334}
        outWeight: {x: 0.33333334, y: 0.33333334, z: 0.33333334, w: 0.33333334}
      - serializedVersion: 3
        time: 1.7897993
        value: {x: -0, y: 0.013084924, z: -0, w: 0.9999144}
        inSlope: {x: 0, y: 0.018942462, z: 0, w: -0.00024950824}
        outSlope: {x: 0, y: 0.018942462, z: 0, w: -0.00024950824}
        tangentMode: 0
        weightedMode: 0
        inWeight: {x: 0.33333334, y: 0.33333334, z: 0.33333334, w: 0.33333334}
        outWeight: {x: 0.33333334, y: 0.33333334, z: 0.33333334, w: 0.33333334}
      - serializedVersion: 3
        time: 1.796909
        value: {x: -0, y: 0.013159854, z: -0, w: 0.9999134}
        inSlope: {x: 0, y: 0.0101436, z: 0, w: -0.00013385479}
        outSlope: {x: 0, y: 0.0101436, z: 0, w: -0.00013385479}
        tangentMode: 0
        weightedMode: 0
        inWeight: {x: 0.33333334, y: 0.33333334, z: 0.33333334, w: 0.33333334}
        outWeight: {x: 0.33333334, y: 0.33333334, z: 0.33333334, w: 0.33333334}
      - serializedVersion: 3
        time: 1.8064314
        value: {x: -0, y: 0.013252678, z: -0, w: 0.9999122}
        inSlope: {x: 0, y: 0.010792328, z: 0, w: -0.00014244144}
        outSlope: {x: 0, y: 0.010792328, z: 0, w: -0.00014244144}
        tangentMode: 0
        weightedMode: 0
        inWeight: {x: 0.33333334, y: 0.33333334, z: 0.33333334, w: 0.33333334}
        outWeight: {x: 0.33333334, y: 0.33333334, z: 0.33333334, w: 0.33333334}
      - serializedVersion: 3
        time: 1.8176286
        value: {x: -0, y: 0.013385217, z: -0, w: 0.9999104}
        inSlope: {x: 0, y: 0.014325732, z: 0, w: -0.00019187063}
        outSlope: {x: 0, y: 0.014325732, z: 0, w: -0.00019187063}
        tangentMode: 0
        weightedMode: 0
        inWeight: {x: 0.33333334, y: 0.33333334, z: 0.33333334, w: 0.33333334}
        outWeight: {x: 0.33333334, y: 0.33333334, z: 0.33333334, w: 0.33333334}
      - serializedVersion: 3
        time: 1.8285362
        value: {x: -0, y: 0.013568624, z: -0, w: 0.999908}
        inSlope: {x: 0, y: 0.017340265, z: 0, w: -0.00023336566}
        outSlope: {x: 0, y: 0.017340265, z: 0, w: -0.00023336566}
        tangentMode: 0
        weightedMode: 0
        inWeight: {x: 0.33333334, y: 0.33333334, z: 0.33333334, w: 0.33333334}
        outWeight: {x: 0.33333334, y: 0.33333334, z: 0.33333334, w: 0.33333334}
      - serializedVersion: 3
        time: 1.839834
        value: {x: -0, y: 0.0137704685, z: -0, w: 0.9999052}
        inSlope: {x: 0, y: 0.019139597, z: 0, w: -0.0002651493}
        outSlope: {x: 0, y: 0.019139597, z: 0, w: -0.0002651493}
        tangentMode: 0
        weightedMode: 0
        inWeight: {x: 0.33333334, y: 0.33333334, z: 0.33333334, w: 0.33333334}
        outWeight: {x: 0.33333334, y: 0.33333334, z: 0.33333334, w: 0.33333334}
      - serializedVersion: 3
        time: 1.8510249
        value: {x: -0, y: 0.013998913, z: -0, w: 0.999902}
        inSlope: {x: 0, y: 0.021590821, z: 0, w: -0.0003040945}
        outSlope: {x: 0, y: 0.021590821, z: 0, w: -0.0003040945}
        tangentMode: 0
        weightedMode: 0
        inWeight: {x: 0.33333334, y: 0.33333334, z: 0.33333334, w: 0.33333334}
        outWeight: {x: 0.33333334, y: 0.33333334, z: 0.33333334, w: 0.33333334}
      - serializedVersion: 3
        time: 1.8619947
        value: {x: -0, y: 0.0142486775, z: -0, w: 0.9998985}
        inSlope: {x: 0, y: 0.023030916, z: 0, w: -0.00032857858}
        outSlope: {x: 0, y: 0.023030916, z: 0, w: -0.00032857858}
        tangentMode: 0
        weightedMode: 0
        inWeight: {x: 0.33333334, y: 0.33333334, z: 0.33333334, w: 0.33333334}
        outWeight: {x: 0.33333334, y: 0.33333334, z: 0.33333334, w: 0.33333334}
      - serializedVersion: 3
        time: 1.8731513
        value: {x: -0, y: 0.014508554, z: -0, w: 0.99989474}
        inSlope: {x: 0, y: 0.024254993, z: 0, w: -0.00035103934}
        outSlope: {x: 0, y: 0.024254993, z: 0, w: -0.00035103934}
        tangentMode: 0
        weightedMode: 0
        inWeight: {x: 0.33333334, y: 0.33333334, z: 0.33333334, w: 0.33333334}
        outWeight: {x: 0.33333334, y: 0.33333334, z: 0.33333334, w: 0.33333334}
      - serializedVersion: 3
        time: 1.8840775
        value: {x: -0, y: 0.014784074, z: -0, w: 0.99989074}
        inSlope: {x: 0, y: 0.024484742, z: 0, w: -0.00036126684}
        outSlope: {x: 0, y: 0.024484742, z: 0, w: -0.00036126684}
        tangentMode: 0
        weightedMode: 0
        inWeight: {x: 0.33333334, y: 0.33333334, z: 0.33333334, w: 0.33333334}
        outWeight: {x: 0.33333334, y: 0.33333334, z: 0.33333334, w: 0.33333334}
      - serializedVersion: 3
        time: 1.8960974
        value: {x: -0, y: 0.015069583, z: -0, w: 0.99988645}
        inSlope: {x: 0, y: 0.027198886, z: 0, w: -0.00041064457}
        outSlope: {x: 0, y: 0.027198886, z: 0, w: -0.00041064457}
        tangentMode: 0
        weightedMode: 0
        inWeight: {x: 0.33333334, y: 0.33333334, z: 0.33333334, w: 0.33333334}
        outWeight: {x: 0.33333334, y: 0.33333334, z: 0.33333334, w: 0.33333334}
      - serializedVersion: 3
        time: 1.9067537
        value: {x: -0, y: 0.0153961405, z: -0, w: 0.9998815}
        inSlope: {x: 0, y: 0.029472511, z: 0, w: -0.00045217306}
        outSlope: {x: 0, y: 0.029472511, z: 0, w: -0.00045217306}
        tangentMode: 0
        weightedMode: 0
        inWeight: {x: 0.33333334, y: 0.33333334, z: 0.33333334, w: 0.33333334}
        outWeight: {x: 0.33333334, y: 0.33333334, z: 0.33333334, w: 0.33333334}
      - serializedVersion: 3
        time: 1.9178594
        value: {x: -0, y: 0.015710438, z: -0, w: 0.9998766}
        inSlope: {x: 0, y: 0.029938081, z: 0, w: -0.0004712894}
        outSlope: {x: 0, y: 0.029938081, z: 0, w: -0.0004712894}
        tangentMode: 0
        weightedMode: 0
        inWeight: {x: 0.33333334, y: 0.33333334, z: 0.33333334, w: 0.33333334}
        outWeight: {x: 0.33333334, y: 0.33333334, z: 0.33333334, w: 0.33333334}
      - serializedVersion: 3
        time: 1.9287724
        value: {x: -0, y: 0.016055025, z: -0, w: 0.99987113}
        inSlope: {x: 0, y: 0.0323874, z: 0, w: -0.00052137277}
        outSlope: {x: 0, y: 0.0323874, z: 0, w: -0.00052137277}
        tangentMode: 0
        weightedMode: 0
        inWeight: {x: 0.33333334, y: 0.33333334, z: 0.33333334, w: 0.33333334}
        outWeight: {x: 0.33333334, y: 0.33333334, z: 0.33333334, w: 0.33333334}
      - serializedVersion: 3
        time: 1.9395844
        value: {x: -0, y: 0.01641397, z: -0, w: 0.9998653}
        inSlope: {x: 0, y: 0.033423938, z: 0, w: -0.00054953713}
        outSlope: {x: 0, y: 0.033423938, z: 0, w: -0.00054953713}
        tangentMode: 0
        weightedMode: 0
        inWeight: {x: 0.33333334, y: 0.33333334, z: 0.33333334, w: 0.33333334}
        outWeight: {x: 0.33333334, y: 0.33333334, z: 0.33333334, w: 0.33333334}
      - serializedVersion: 3
        time: 1.950784
        value: {x: -0, y: 0.016790824, z: -0, w: 0.99985904}
        inSlope: {x: 0, y: 0.034612514, z: 0, w: -0.0005813979}
        outSlope: {x: 0, y: 0.034612514, z: 0, w: -0.0005813979}
        tangentMode: 0
        weightedMode: 0
        inWeight: {x: 0.33333334, y: 0.33333334, z: 0.33333334, w: 0.33333334}
        outWeight: {x: 0.33333334, y: 0.33333334, z: 0.33333334, w: 0.33333334}
      - serializedVersion: 3
        time: 1.9618368
        value: {x: -0, y: 0.017184041, z: -0, w: 0.99985236}
        inSlope: {x: 0, y: 0.034645617, z: 0, w: -0.00059496367}
        outSlope: {x: 0, y: 0.034645617, z: 0, w: -0.00059496367}
        tangentMode: 0
        weightedMode: 0
        inWeight: {x: 0.33333334, y: 0.33333334, z: 0.33333334, w: 0.33333334}
        outWeight: {x: 0.33333334, y: 0.33333334, z: 0.33333334, w: 0.33333334}
      - serializedVersion: 3
        time: 1.9735351
        value: {x: -0, y: 0.01757845, z: -0, w: 0.9998455}
        inSlope: {x: 0, y: 0.035729095, z: 0, w: -0.0006278906}
        outSlope: {x: 0, y: 0.035729095, z: 0, w: -0.0006278906}
        tangentMode: 0
        weightedMode: 0
        inWeight: {x: 0.33333334, y: 0.33333334, z: 0.33333334, w: 0.33333334}
        outWeight: {x: 0.33333334, y: 0.33333334, z: 0.33333334, w: 0.33333334}
      - serializedVersion: 3
        time: 1.9845691
        value: {x: -0, y: 0.017994907, z: -0, w: 0.9998381}
        inSlope: {x: 0, y: 0.020645691, z: 0, w: -0.0003672043}
        outSlope: {x: 0, y: 0.020645691, z: 0, w: -0.0003672043}
        tangentMode: 0
        weightedMode: 0
        inWeight: {x: 0.33333334, y: 0.33333334, z: 0.33333334, w: 0.33333334}
        outWeight: {x: 0.33333334, y: 0.33333334, z: 0.33333334, w: 0.33333334}
      - serializedVersion: 3
        time: 2.0925672
        value: {x: -0, y: 0.018378116, z: -0, w: 0.99983114}
        inSlope: {x: 0, y: 0.20980899, z: 0, w: -0.004233364}
        outSlope: {x: 0, y: 0.20980899, z: 0, w: -0.004233364}
        tangentMode: 0
        weightedMode: 0
        inWeight: {x: 0.33333334, y: 0.33333334, z: 0.33333334, w: 0.33333334}
        outWeight: {x: 0.33333334, y: 0.33333334, z: 0.33333334, w: 0.33333334}
      - serializedVersion: 3
        time: 2.1012857
        value: {x: -0, y: 0.022005616, z: -0, w: 0.9997579}
        inSlope: {x: 0, y: 0.21523514, z: 0, w: -0.004360374}
        outSlope: {x: 0, y: 0.21523514, z: 0, w: -0.004360374}
        tangentMode: 0
        weightedMode: 0
        inWeight: {x: 0.33333334, y: 0.33333334, z: 0.33333334, w: 0.33333334}
        outWeight: {x: 0.33333334, y: 0.33333334, z: 0.33333334, w: 0.33333334}
      - serializedVersion: 3
        time: 2.11064
        value: {x: -0, y: 0.022140324, z: -0, w: 0.9997549}
        inSlope: {x: 0, y: 0.013071978, z: 0, w: -0.00029077212}
        outSlope: {x: 0, y: 0.013071978, z: 0, w: -0.00029077212}
        tangentMode: 0
        weightedMode: 0
        inWeight: {x: 0.33333334, y: 0.33333334, z: 0.33333334, w: 0.33333334}
        outWeight: {x: 0.33333334, y: 0.33333334, z: 0.33333334, w: 0.33333334}
      - serializedVersion: 3
        time: 2.1285474
        value: {x: -0, y: 0.022350617, z: -0, w: 0.9997502}
        inSlope: {x: 0, y: 0.0075682625, z: 0, w: -0.00016960523}
        outSlope: {x: 0, y: 0.0075682625, z: 0, w: -0.00016960523}
        tangentMode: 0
        weightedMode: 0
        inWeight: {x: 0.33333334, y: 0.33333334, z: 0.33333334, w: 0.33333334}
        outWeight: {x: 0.33333334, y: 0.33333334, z: 0.33333334, w: 0.33333334}
      - serializedVersion: 3
        time: 2.236409
        value: {x: -0, y: 0.02271661, z: -0, w: 0.999742}
        inSlope: {x: 0, y: 0.14211467, z: 0, w: -0.0034165082}
        outSlope: {x: 0, y: 0.14211467, z: 0, w: -0.0034165082}
        tangentMode: 0
        weightedMode: 0
        inWeight: {x: 0.33333334, y: 0.33333334, z: 0.33333334, w: 0.33333334}
        outWeight: {x: 0.33333334, y: 0.33333334, z: 0.33333334, w: 0.33333334}
      - serializedVersion: 3
        time: 2.2458744
        value: {x: -0, y: 0.025374852, z: -0, w: 0.999678}
        inSlope: {x: 0, y: 0.14372128, z: 0, w: -0.0034626548}
        outSlope: {x: 0, y: 0.14372128, z: 0, w: -0.0034626548}
        tangentMode: 0
        weightedMode: 0
        inWeight: {x: 0.33333334, y: 0.33333334, z: 0.33333334, w: 0.33333334}
        outWeight: {x: 0.33333334, y: 0.33333334, z: 0.33333334, w: 0.33333334}
      - serializedVersion: 3
        time: 2.2621412
        value: {x: -0, y: 0.025482317, z: -0, w: 0.9996753}
        inSlope: {x: 0, y: 0.055491917, z: 0, w: -0.0014447803}
        outSlope: {x: 0, y: 0.055491917, z: 0, w: -0.0014447803}
        tangentMode: 0
        weightedMode: 0
        inWeight: {x: 0.33333334, y: 0.33333334, z: 0.33333334, w: 0.33333334}
        outWeight: {x: 0.33333334, y: 0.33333334, z: 0.33333334, w: 0.33333334}
      - serializedVersion: 3
        time: 2.2732472
        value: {x: -0, y: 0.026641535, z: -0, w: 0.99964505}
        inSlope: {x: 0, y: 0.08275525, z: 0, w: -0.0021832488}
        outSlope: {x: 0, y: 0.08275525, z: 0, w: -0.0021832488}
        tangentMode: 0
        weightedMode: 0
        inWeight: {x: 0.33333334, y: 0.33333334, z: 0.33333334, w: 0.33333334}
        outWeight: {x: 0.33333334, y: 0.33333334, z: 0.33333334, w: 0.33333334}
      - serializedVersion: 3
        time: 2.2841866
        value: {x: -0, y: 0.027310291, z: -0, w: 0.99962705}
        inSlope: {x: 0, y: 0.033829812, z: 0, w: -0.0009129905}
        outSlope: {x: 0, y: 0.033829812, z: 0, w: -0.0009129905}
        tangentMode: 0
        weightedMode: 0
        inWeight: {x: 0.33333334, y: 0.33333334, z: 0.33333334, w: 0.33333334}
        outWeight: {x: 0.33333334, y: 0.33333334, z: 0.33333334, w: 0.33333334}
      - serializedVersion: 3
        time: 2.391183
        value: {x: -0, y: 0.028008608, z: -0, w: 0.99960774}
        inSlope: {x: 0, y: 0.3916579, z: 0, w: -0.012369135}
        outSlope: {x: 0, y: 0.3916579, z: 0, w: -0.012369135}
        tangentMode: 0
        weightedMode: 0
        inWeight: {x: 0.33333334, y: 0.33333334, z: 0.33333334, w: 0.33333334}
        outWeight: {x: 0.33333334, y: 0.33333334, z: 0.33333334, w: 0.33333334}
      - serializedVersion: 3
        time: 2.4004157
        value: {x: -0, y: 0.035180517, z: -0, w: 0.999381}
        inSlope: {x: 0, y: 0.39665863, z: 0, w: -0.012571622}
        outSlope: {x: 0, y: 0.39665863, z: 0, w: -0.012571622}
        tangentMode: 0
        weightedMode: 0
        inWeight: {x: 0.33333334, y: 0.33333334, z: 0.33333334, w: 0.33333334}
        outWeight: {x: 0.33333334, y: 0.33333334, z: 0.33333334, w: 0.33333334}
      - serializedVersion: 3
        time: 2.4178247
        value: {x: -0, y: 0.035468254, z: -0, w: 0.9993708}
        inSlope: {x: 0, y: 0.06257285, z: 0, w: -0.0022517038}
        outSlope: {x: 0, y: 0.06257285, z: 0, w: -0.0022517038}
        tangentMode: 0
        weightedMode: 0
        inWeight: {x: 0.33333334, y: 0.33333334, z: 0.33333334, w: 0.33333334}
        outWeight: {x: 0.33333334, y: 0.33333334, z: 0.33333334, w: 0.33333334}
      - serializedVersion: 3
        time: 2.4286566
        value: {x: -0, y: 0.036644783, z: -0, w: 0.9993284}
        inSlope: {x: 0, y: 0.078729406, z: 0, w: -0.0028615473}
        outSlope: {x: 0, y: 0.078729406, z: 0, w: -0.0028615473}
        tangentMode: 0
        weightedMode: 0
        inWeight: {x: 0.33333334, y: 0.33333334, z: 0.33333334, w: 0.33333334}
        outWeight: {x: 0.33333334, y: 0.33333334, z: 0.33333334, w: 0.33333334}
      - serializedVersion: 3
        time: 2.439718
        value: {x: -0, y: 0.037185036, z: -0, w: 0.9993084}
        inSlope: {x: 0, y: 0.026797643, z: 0, w: -0.0009915533}
        outSlope: {x: 0, y: 0.026797643, z: 0, w: -0.0009915533}
        tangentMode: 0
        weightedMode: 0
        inWeight: {x: 0.33333334, y: 0.33333334, z: 0.33333334, w: 0.33333334}
        outWeight: {x: 0.33333334, y: 0.33333334, z: 0.33333334, w: 0.33333334}
      - serializedVersion: 3
        time: 2.5475693
        value: {x: -0, y: 0.037697777, z: -0, w: 0.9992892}
        inSlope: {x: 0, y: 0.2555481, z: 0, w: -0.010219119}
        outSlope: {x: 0, y: 0.2555481, z: 0, w: -0.010219119}
        tangentMode: 0
        weightedMode: 0
        inWeight: {x: 0.33333334, y: 0.33333334, z: 0.33333334, w: 0.33333334}
        outWeight: {x: 0.33333334, y: 0.33333334, z: 0.33333334, w: 0.33333334}
      - serializedVersion: 3
        time: 2.556601
        value: {x: -0, y: 0.042270944, z: -0, w: 0.9991062}
        inSlope: {x: 0, y: 0.25844634, z: 0, w: -0.010354699}
        outSlope: {x: 0, y: 0.25844634, z: 0, w: -0.010354699}
        tangentMode: 0
        weightedMode: 0
        inWeight: {x: 0.33333334, y: 0.33333334, z: 0.33333334, w: 0.33333334}
        outWeight: {x: 0.33333334, y: 0.33333334, z: 0.33333334, w: 0.33333334}
      - serializedVersion: 3
        time: 2.5733232
        value: {x: -0, y: 0.042447373, z: -0, w: 0.9990987}
        inSlope: {x: 0, y: 0.0067550046, z: 0, w: -0.00028798846}
        outSlope: {x: 0, y: 0.0067550046, z: 0, w: -0.00028798846}
        tangentMode: 0
        weightedMode: 0
        inWeight: {x: 0.33333334, y: 0.33333334, z: 0.33333334, w: 0.33333334}
        outWeight: {x: 0.33333334, y: 0.33333334, z: 0.33333334, w: 0.33333334}
      - serializedVersion: 3
        time: 2.5850692
        value: {x: -0, y: 0.042482134, z: -0, w: 0.9990972}
        inSlope: {x: 0, y: 0.0015333844, z: 0, w: -0.00006565179}
        outSlope: {x: 0, y: 0.0015333844, z: 0, w: -0.00006565179}
        tangentMode: 0
        weightedMode: 0
        inWeight: {x: 0.33333334, y: 0.33333334, z: 0.33333334, w: 0.33333334}
        outWeight: {x: 0.33333334, y: 0.33333334, z: 0.33333334, w: 0.33333334}
      - serializedVersion: 3
        time: 2.6924353
        value: {x: -0, y: 0.042493664, z: -0, w: 0.99909675}
        inSlope: {x: 0, y: -0.020514913, z: 0, w: 0.00087071763}
        outSlope: {x: 0, y: -0.020514913, z: 0, w: 0.00087071763}
        tangentMode: 0
        weightedMode: 0
        inWeight: {x: 0.33333334, y: 0.33333334, z: 0.33333334, w: 0.33333334}
        outWeight: {x: 0.33333334, y: 0.33333334, z: 0.33333334, w: 0.33333334}
      - serializedVersion: 3
        time: 2.7012093
        value: {x: -0, y: 0.042132724, z: -0, w: 0.99911207}
        inSlope: {x: 0, y: -0.021209924, z: 0, w: 0.00089813594}
        outSlope: {x: 0, y: -0.021209924, z: 0, w: 0.00089813594}
        tangentMode: 0
        weightedMode: 0
        inWeight: {x: 0.33333334, y: 0.33333334, z: 0.33333334, w: 0.33333334}
        outWeight: {x: 0.33333334, y: 0.33333334, z: 0.33333334, w: 0.33333334}
      - serializedVersion: 3
        time: 2.711854
        value: {x: -0, y: 0.04211907, z: -0, w: 0.9991126}
        inSlope: {x: 0, y: -0.028265702, z: 0, w: 0.0011815651}
        outSlope: {x: 0, y: -0.028265702, z: 0, w: 0.0011815651}
        tangentMode: 0
        weightedMode: 0
        inWeight: {x: 0.33333334, y: 0.33333334, z: 0.33333334, w: 0.33333334}
        outWeight: {x: 0.33333334, y: 0.33333334, z: 0.33333334, w: 0.33333334}
      - serializedVersion: 3
        time: 2.7235289
        value: {x: -0, y: 0.041474048, z: -0, w: 0.9991396}
        inSlope: {x: 0, y: -0.051209893, z: 0, w: 0.0021287475}
        outSlope: {x: 0, y: -0.051209893, z: 0, w: 0.0021287475}
        tangentMode: 0
        weightedMode: 0
        inWeight: {x: 0.33333334, y: 0.33333334, z: 0.33333334, w: 0.33333334}
        outWeight: {x: 0.33333334, y: 0.33333334, z: 0.33333334, w: 0.33333334}
      - serializedVersion: 3
        time: 2.7344398
        value: {x: -0, y: 0.040959366, z: -0, w: 0.9991608}
        inSlope: {x: 0, y: -0.04667822, z: 0, w: 0.0019133852}
        outSlope: {x: 0, y: -0.04667822, z: 0, w: 0.0019133852}
        tangentMode: 0
        weightedMode: 0
        inWeight: {x: 0.33333334, y: 0.33333334, z: 0.33333334, w: 0.33333334}
        outWeight: {x: 0.33333334, y: 0.33333334, z: 0.33333334, w: 0.33333334}
      - serializedVersion: 3
        time: 2.745493
        value: {x: -0, y: 0.040448874, z: -0, w: 0.9991816}
        inSlope: {x: 0, y: -0.047880545, z: 0, w: 0.0019383022}
        outSlope: {x: 0, y: -0.047880545, z: 0, w: 0.0019383022}
        tangentMode: 0
        weightedMode: 0
        inWeight: {x: 0.33333334, y: 0.33333334, z: 0.33333334, w: 0.33333334}
        outWeight: {x: 0.33333334, y: 0.33333334, z: 0.33333334, w: 0.33333334}
      - serializedVersion: 3
        time: 2.7564301
        value: {x: -0, y: 0.039906655, z: -0, w: 0.99920344}
        inSlope: {x: 0, y: -0.049645316, z: 0, w: 0.001982885}
        outSlope: {x: 0, y: -0.049645316, z: 0, w: 0.001982885}
        tangentMode: 0
        weightedMode: 0
        inWeight: {x: 0.33333334, y: 0.33333334, z: 0.33333334, w: 0.33333334}
        outWeight: {x: 0.33333334, y: 0.33333334, z: 0.33333334, w: 0.33333334}
      - serializedVersion: 3
        time: 2.7674973
        value: {x: -0, y: 0.03935645, z: -0, w: 0.99922526}
        inSlope: {x: 0, y: -0.05074913, z: 0, w: 0.0019956832}
        outSlope: {x: 0, y: -0.05074913, z: 0, w: 0.0019956832}
        tangentMode: 0
        weightedMode: 0
        inWeight: {x: 0.33333334, y: 0.33333334, z: 0.33333334, w: 0.33333334}
        outWeight: {x: 0.33333334, y: 0.33333334, z: 0.33333334, w: 0.33333334}
      - serializedVersion: 3
        time: 2.7782664
        value: {x: -0, y: 0.03879879, z: -0, w: 0.999247}
        inSlope: {x: 0, y: -0.050734, z: 0, w: 0.001970232}
        outSlope: {x: 0, y: -0.050734, z: 0, w: 0.001970232}
        tangentMode: 0
        weightedMode: 0
        inWeight: {x: 0.33333334, y: 0.33333334, z: 0.33333334, w: 0.33333334}
        outWeight: {x: 0.33333334, y: 0.33333334, z: 0.33333334, w: 0.33333334}
      - serializedVersion: 3
        time: 2.7892234
        value: {x: -0, y: 0.038254395, z: -0, w: 0.99926805}
        inSlope: {x: 0, y: -0.047427803, z: 0, w: 0.0018200306}
        outSlope: {x: 0, y: -0.047427803, z: 0, w: 0.0018200306}
        tangentMode: 0
        weightedMode: 0
        inWeight: {x: 0.33333334, y: 0.33333334, z: 0.33333334, w: 0.33333334}
        outWeight: {x: 0.33333334, y: 0.33333334, z: 0.33333334, w: 0.33333334}
      - serializedVersion: 3
        time: 2.8013191
        value: {x: -0, y: 0.03770802, z: -0, w: 0.99928886}
        inSlope: {x: 0, y: -0.040022686, z: 0, w: 0.0015125237}
        outSlope: {x: 0, y: -0.040022686, z: 0, w: 0.0015125237}
        tangentMode: 0
        weightedMode: 0
        inWeight: {x: 0.33333334, y: 0.33333334, z: 0.33333334, w: 0.33333334}
        outWeight: {x: 0.33333334, y: 0.33333334, z: 0.33333334, w: 0.33333334}
      - serializedVersion: 3
        time: 2.8180325
        value: {x: -0, y: 0.03712515, z: -0, w: 0.9993107}
        inSlope: {x: 0, y: -0.054011896, z: 0, w: 0.0019970802}
        outSlope: {x: 0, y: -0.054011896, z: 0, w: 0.0019970802}
        tangentMode: 0
        weightedMode: 0
        inWeight: {x: 0.33333334, y: 0.33333334, z: 0.33333334, w: 0.33333334}
        outWeight: {x: 0.33333334, y: 0.33333334, z: 0.33333334, w: 0.33333334}
      - serializedVersion: 3
        time: 2.828584
        value: {x: -0, y: 0.03635332, z: -0, w: 0.99933904}
        inSlope: {x: 0, y: -0.057421733, z: 0, w: 0.002097884}
        outSlope: {x: 0, y: -0.057421733, z: 0, w: 0.002097884}
        tangentMode: 0
        weightedMode: 0
        inWeight: {x: 0.33333334, y: 0.33333334, z: 0.33333334, w: 0.33333334}
        outWeight: {x: 0.33333334, y: 0.33333334, z: 0.33333334, w: 0.33333334}
      - serializedVersion: 3
        time: 2.8396595
        value: {x: -0, y: 0.035891537, z: -0, w: 0.99935573}
        inSlope: {x: 0, y: -0.041372873, z: 0, w: 0.001485154}
        outSlope: {x: 0, y: -0.041372873, z: 0, w: 0.001485154}
        tangentMode: 0
        weightedMode: 0
        inWeight: {x: 0.33333334, y: 0.33333334, z: 0.33333334, w: 0.33333334}
        outWeight: {x: 0.33333334, y: 0.33333334, z: 0.33333334, w: 0.33333334}
      - serializedVersion: 3
        time: 2.850697
        value: {x: -0, y: 0.035438426, z: -0, w: 0.9993719}
        inSlope: {x: 0, y: -0.038820505, z: 0, w: 0.0013760233}
        outSlope: {x: 0, y: -0.038820505, z: 0, w: 0.0013760233}
        tangentMode: 0
        weightedMode: 0
        inWeight: {x: 0.33333334, y: 0.33333334, z: 0.33333334, w: 0.33333334}
        outWeight: {x: 0.33333334, y: 0.33333334, z: 0.33333334, w: 0.33333334}
      - serializedVersion: 3
        time: 2.8620758
        value: {x: -0, y: 0.035022084, z: -0, w: 0.99938655}
        inSlope: {x: 0, y: -0.03626711, z: 0, w: 0.0012703235}
        outSlope: {x: 0, y: -0.03626711, z: 0, w: 0.0012703235}
        tangentMode: 0
        weightedMode: 0
        inWeight: {x: 0.33333334, y: 0.33333334, z: 0.33333334, w: 0.33333334}
        outWeight: {x: 0.33333334, y: 0.33333334, z: 0.33333334, w: 0.33333334}
      - serializedVersion: 3
        time: 2.8730252
        value: {x: -0, y: 0.03462851, z: -0, w: 0.99940026}
        inSlope: {x: 0, y: -0.03292191, z: 0, w: 0.0011427029}
        outSlope: {x: 0, y: -0.03292191, z: 0, w: 0.0011427029}
        tangentMode: 0
        weightedMode: 0
        inWeight: {x: 0.33333334, y: 0.33333334, z: 0.33333334, w: 0.33333334}
        outWeight: {x: 0.33333334, y: 0.33333334, z: 0.33333334, w: 0.33333334}
      - serializedVersion: 3
        time: 2.8842728
        value: {x: -0, y: 0.034292217, z: -0, w: 0.9994119}
        inSlope: {x: 0, y: -0.02846969, z: 0, w: 0.0009781973}
        outSlope: {x: 0, y: -0.02846969, z: 0, w: 0.0009781973}
        tangentMode: 0
        weightedMode: 0
        inWeight: {x: 0.33333334, y: 0.33333334, z: 0.33333334, w: 0.33333334}
        outWeight: {x: 0.33333334, y: 0.33333334, z: 0.33333334, w: 0.33333334}
      - serializedVersion: 3
        time: 2.8952506
        value: {x: -0, y: 0.033995375, z: -0, w: 0.999422}
        inSlope: {x: 0, y: -0.024474315, z: 0, w: 0.0008316708}
        outSlope: {x: 0, y: -0.024474315, z: 0, w: 0.0008316708}
        tangentMode: 0
        weightedMode: 0
        inWeight: {x: 0.33333334, y: 0.33333334, z: 0.33333334, w: 0.33333334}
        outWeight: {x: 0.33333334, y: 0.33333334, z: 0.33333334, w: 0.33333334}
      - serializedVersion: 3
        time: 2.9063613
        value: {x: -0, y: 0.033751957, z: -0, w: 0.99943024}
        inSlope: {x: 0, y: -0.019631287, z: 0, w: 0.000664393}
        outSlope: {x: 0, y: -0.019631287, z: 0, w: 0.000664393}
        tangentMode: 0
        weightedMode: 0
        inWeight: {x: 0.33333334, y: 0.33333334, z: 0.33333334, w: 0.33333334}
        outWeight: {x: 0.33333334, y: 0.33333334, z: 0.33333334, w: 0.33333334}
      - serializedVersion: 3
        time: 2.9175029
        value: {x: -0, y: 0.033558603, z: -0, w: 0.9994368}
        inSlope: {x: 0, y: -0.015299559, z: 0, w: 0.0005159769}
        outSlope: {x: 0, y: -0.015299559, z: 0, w: 0.0005159769}
        tangentMode: 0
        weightedMode: 0
        inWeight: {x: 0.33333334, y: 0.33333334, z: 0.33333334, w: 0.33333334}
        outWeight: {x: 0.33333334, y: 0.33333334, z: 0.33333334, w: 0.33333334}
      - serializedVersion: 3
        time: 2.929196
        value: {x: -0, y: 0.033403732, z: -0, w: 0.999442}
        inSlope: {x: 0, y: -0.012928054, z: 0, w: 0.00043158542}
        outSlope: {x: 0, y: -0.012928054, z: 0, w: 0.00043158542}
        tangentMode: 0
        weightedMode: 0
        inWeight: {x: 0.33333334, y: 0.33333334, z: 0.33333334, w: 0.33333334}
        outWeight: {x: 0.33333334, y: 0.33333334, z: 0.33333334, w: 0.33333334}
      - serializedVersion: 3
        time: 2.9397054
        value: {x: -0, y: 0.033271194, z: -0, w: 0.9994464}
        inSlope: {x: 0, y: -0.011070406, z: 0, w: 0.0003667212}
        outSlope: {x: 0, y: -0.011070406, z: 0, w: 0.0003667212}
        tangentMode: 0
        weightedMode: 0
        inWeight: {x: 0.33333334, y: 0.33333334, z: 0.33333334, w: 0.33333334}
        outWeight: {x: 0.33333334, y: 0.33333334, z: 0.33333334, w: 0.33333334}
      - serializedVersion: 3
        time: 2.950724
        value: {x: -0, y: 0.033166192, z: -0, w: 0.99944985}
        inSlope: {x: 0, y: -0.009695686, z: 0, w: 0.00032162186}
        outSlope: {x: 0, y: -0.009695686, z: 0, w: 0.00032162186}
        tangentMode: 0
        weightedMode: 0
        inWeight: {x: 0.33333334, y: 0.33333334, z: 0.33333334, w: 0.33333334}
        outWeight: {x: 0.33333334, y: 0.33333334, z: 0.33333334, w: 0.33333334}
      - serializedVersion: 3
        time: 2.9619396
        value: {x: -0, y: 0.033055585, z: -0, w: 0.99945354}
        inSlope: {x: 0, y: -0.01088413, z: 0, w: 0.00035997643}
        outSlope: {x: 0, y: -0.01088413, z: 0, w: 0.00035997643}
        tangentMode: 0
        weightedMode: 0
        inWeight: {x: 0.33333334, y: 0.33333334, z: 0.33333334, w: 0.33333334}
        outWeight: {x: 0.33333334, y: 0.33333334, z: 0.33333334, w: 0.33333334}
      - serializedVersion: 3
        time: 2.9732358
        value: {x: -0, y: 0.032921087, z: -0, w: 0.99945796}
        inSlope: {x: 0, y: -0.012665727, z: 0, w: 0.0004175969}
        outSlope: {x: 0, y: -0.012665727, z: 0, w: 0.0004175969}
        tangentMode: 0
        weightedMode: 0
        inWeight: {x: 0.33333334, y: 0.33333334, z: 0.33333334, w: 0.33333334}
        outWeight: {x: 0.33333334, y: 0.33333334, z: 0.33333334, w: 0.33333334}
      - serializedVersion: 3
        time: 2.9842257
        value: {x: -0, y: 0.032773547, z: -0, w: 0.99946284}
        inSlope: {x: 0, y: -0.013711957, z: 0, w: 0.0004511173}
        outSlope: {x: 0, y: -0.013711957, z: 0, w: 0.0004511173}
        tangentMode: 0
        weightedMode: 0
        inWeight: {x: 0.33333334, y: 0.33333334, z: 0.33333334, w: 0.33333334}
        outWeight: {x: 0.33333334, y: 0.33333334, z: 0.33333334, w: 0.33333334}
      - serializedVersion: 3
        time: 2.9952998
        value: {x: -0, y: 0.032618523, z: -0, w: 0.9994679}
        inSlope: {x: 0, y: -0.013842912, z: 0, w: 0.00045171822}
        outSlope: {x: 0, y: -0.013842912, z: 0, w: 0.00045171822}
        tangentMode: 0
        weightedMode: 0
        inWeight: {x: 0.33333334, y: 0.33333334, z: 0.33333334, w: 0.33333334}
        outWeight: {x: 0.33333334, y: 0.33333334, z: 0.33333334, w: 0.33333334}
      - serializedVersion: 3
        time: 3.0065274
        value: {x: -0, y: 0.03246485, z: -0, w: 0.9994729}
        inSlope: {x: 0, y: -0.012746893, z: 0, w: 0.00041384393}
        outSlope: {x: 0, y: -0.012746893, z: 0, w: 0.00041384393}
        tangentMode: 0
        weightedMode: 0
        inWeight: {x: 0.33333334, y: 0.33333334, z: 0.33333334, w: 0.33333334}
        outWeight: {x: 0.33333334, y: 0.33333334, z: 0.33333334, w: 0.33333334}
      - serializedVersion: 3
        time: 3.017769
        value: {x: -0, y: 0.032332122, z: -0, w: 0.9994772}
        inSlope: {x: 0, y: -0.010258837, z: 0, w: 0.00032967248}
        outSlope: {x: 0, y: -0.010258837, z: 0, w: 0.00032967248}
        tangentMode: 0
        weightedMode: 0
        inWeight: {x: 0.33333334, y: 0.33333334, z: 0.33333334, w: 0.33333334}
        outWeight: {x: 0.33333334, y: 0.33333334, z: 0.33333334, w: 0.33333334}
      - serializedVersion: 3
        time: 3.028505
        value: {x: -0, y: 0.032238603, z: -0, w: 0.9994802}
        inSlope: {x: 0, y: -0.006587715, z: 0, w: 0.00021305116}
        outSlope: {x: 0, y: -0.006587715, z: 0, w: 0.00021305116}
        tangentMode: 0
        weightedMode: 0
        inWeight: {x: 0.33333334, y: 0.33333334, z: 0.33333334, w: 0.33333334}
        outWeight: {x: 0.33333334, y: 0.33333334, z: 0.33333334, w: 0.33333334}
      - serializedVersion: 3
        time: 3.039743
        value: {x: -0, y: 0.03218843, z: -0, w: 0.99948186}
        inSlope: {x: 0, y: -0.0024563693, z: 0, w: 0.000082198705}
        outSlope: {x: 0, y: -0.0024563693, z: 0, w: 0.000082198705}
        tangentMode: 0
        weightedMode: 0
        inWeight: {x: 0.33333334, y: 0.33333334, z: 0.33333334, w: 0.33333334}
        outWeight: {x: 0.33333334, y: 0.33333334, z: 0.33333334, w: 0.33333334}
      - serializedVersion: 3
        time: 3.0509977
        value: {x: -0, y: 0.032183386, z: -0, w: 0.99948204}
        inSlope: {x: 0, y: 0.0007092473, z: 0, w: -0.000024431825}
        outSlope: {x: 0, y: 0.0007092473, z: 0, w: -0.000024431825}
        tangentMode: 0
        weightedMode: 0
        inWeight: {x: 0.33333334, y: 0.33333334, z: 0.33333334, w: 0.33333334}
        outWeight: {x: 0.33333334, y: 0.33333334, z: 0.33333334, w: 0.33333334}
      - serializedVersion: 3
        time: 3.062044
        value: {x: -0, y: 0.032204006, z: -0, w: 0.9994813}
        inSlope: {x: 0, y: 0.0030146108, z: 0, w: -0.0000993625}
        outSlope: {x: 0, y: 0.0030146108, z: 0, w: -0.0000993625}
        tangentMode: 0
        weightedMode: 0
        inWeight: {x: 0.33333334, y: 0.33333334, z: 0.33333334, w: 0.33333334}
        outWeight: {x: 0.33333334, y: 0.33333334, z: 0.33333334, w: 0.33333334}
      - serializedVersion: 3
        time: 3.0731664
        value: {x: -0, y: 0.032250304, z: -0, w: 0.99947983}
        inSlope: {x: 0, y: 0.004273965, z: 0, w: -0.00013730417}
        outSlope: {x: 0, y: 0.004273965, z: 0, w: -0.00013730417}
        tangentMode: 0
        weightedMode: 0
        inWeight: {x: 0.33333334, y: 0.33333334, z: 0.33333334, w: 0.33333334}
        outWeight: {x: 0.33333334, y: 0.33333334, z: 0.33333334, w: 0.33333334}
      - serializedVersion: 3
        time: 3.0841858
        value: {x: -0, y: 0.03229863, z: -0, w: 0.9994783}
        inSlope: {x: 0, y: 0.0047208304, z: 0, w: -0.0001533721}
        outSlope: {x: 0, y: 0.0047208304, z: 0, w: -0.0001533721}
        tangentMode: 0
        weightedMode: 0
        inWeight: {x: 0.33333334, y: 0.33333334, z: 0.33333334, w: 0.33333334}
        outWeight: {x: 0.33333334, y: 0.33333334, z: 0.33333334, w: 0.33333334}
      - serializedVersion: 3
        time: 3.0953095
        value: {x: -0, y: 0.032354873, z: -0, w: 0.99947643}
        inSlope: {x: 0, y: 0.004905972, z: 0, w: -0.00015866989}
        outSlope: {x: 0, y: 0.004905972, z: 0, w: -0.00015866989}
        tangentMode: 0
        weightedMode: 0
        inWeight: {x: 0.33333334, y: 0.33333334, z: 0.33333334, w: 0.33333334}
        outWeight: {x: 0.33333334, y: 0.33333334, z: 0.33333334, w: 0.33333334}
      - serializedVersion: 3
        time: 3.1063452
        value: {x: -0, y: 0.032407355, z: -0, w: 0.99947476}
        inSlope: {x: 0, y: 0.0033606533, z: 0, w: -0.000107577}
        outSlope: {x: 0, y: 0.0033606533, z: 0, w: -0.000107577}
        tangentMode: 0
        weightedMode: 0
        inWeight: {x: 0.33333334, y: 0.33333334, z: 0.33333334, w: 0.33333334}
        outWeight: {x: 0.33333334, y: 0.33333334, z: 0.33333334, w: 0.33333334}
      - serializedVersion: 3
        time: 3.1287236
        value: {x: -0, y: 0.032451343, z: -0, w: 0.99947333}
        inSlope: {x: 0, y: 0.0033894444, z: 0, w: -0.00010920534}
        outSlope: {x: 0, y: 0.0033894444, z: 0, w: -0.00010920534}
        tangentMode: 0
        weightedMode: 0
        inWeight: {x: 0.33333334, y: 0.33333334, z: 0.33333334, w: 0.33333334}
        outWeight: {x: 0.33333334, y: 0.33333334, z: 0.33333334, w: 0.33333334}
      - serializedVersion: 3
        time: 3.1511014
        value: {x: -0, y: 0.032559052, z: -0, w: 0.9994699}
        inSlope: {x: 0, y: 0.005933394, z: 0, w: -0.00019355494}
        outSlope: {x: 0, y: 0.005933394, z: 0, w: -0.00019355494}
        tangentMode: 0
        weightedMode: 0
        inWeight: {x: 0.33333334, y: 0.33333334, z: 0.33333334, w: 0.33333334}
        outWeight: {x: 0.33333334, y: 0.33333334, z: 0.33333334, w: 0.33333334}
      - serializedVersion: 3
        time: 3.1733932
        value: {x: -0, y: 0.03271629, z: -0, w: 0.9994647}
        inSlope: {x: 0, y: 0.008500317, z: 0, w: -0.00027842086}
        outSlope: {x: 0, y: 0.008500317, z: 0, w: -0.00027842086}
        tangentMode: 0
        weightedMode: 0
        inWeight: {x: 0.33333334, y: 0.33333334, z: 0.33333334, w: 0.33333334}
        outWeight: {x: 0.33333334, y: 0.33333334, z: 0.33333334, w: 0.33333334}
      - serializedVersion: 3
        time: 3.1952703
        value: {x: -0, y: 0.032933902, z: -0, w: 0.9994576}
        inSlope: {x: 0, y: 0.010980601, z: 0, w: -0.0003619368}
        outSlope: {x: 0, y: 0.010980601, z: 0, w: -0.0003619368}
        tangentMode: 0
        weightedMode: 0
        inWeight: {x: 0.33333334, y: 0.33333334, z: 0.33333334, w: 0.33333334}
        outWeight: {x: 0.33333334, y: 0.33333334, z: 0.33333334, w: 0.33333334}
      - serializedVersion: 3
        time: 3.2176414
        value: {x: -0, y: 0.03320267, z: -0, w: 0.99944866}
        inSlope: {x: 0, y: 0.013424561, z: 0, w: -0.0004478743}
        outSlope: {x: 0, y: 0.013424561, z: 0, w: -0.0004478743}
        tangentMode: 0
        weightedMode: 0
        inWeight: {x: 0.33333334, y: 0.33333334, z: 0.33333334, w: 0.33333334}
        outWeight: {x: 0.33333334, y: 0.33333334, z: 0.33333334, w: 0.33333334}
      - serializedVersion: 3
        time: 3.2404695
        value: {x: -0, y: 0.033541325, z: -0, w: 0.99943733}
        inSlope: {x: 0, y: 0.016743302, z: 0, w: -0.00056232075}
        outSlope: {x: 0, y: 0.016743302, z: 0, w: -0.00056232075}
        tangentMode: 0
        weightedMode: 0
        inWeight: {x: 0.33333334, y: 0.33333334, z: 0.33333334, w: 0.33333334}
        outWeight: {x: 0.33333334, y: 0.33333334, z: 0.33333334, w: 0.33333334}
      - serializedVersion: 3
        time: 3.2621853
        value: {x: -0, y: 0.03394636, z: -0, w: 0.9994237}
        inSlope: {x: 0, y: 0.01898463, z: 0, w: -0.0006448189}
        outSlope: {x: 0, y: 0.01898463, z: 0, w: -0.0006448189}
        tangentMode: 0
        weightedMode: 0
        inWeight: {x: 0.33333334, y: 0.33333334, z: 0.33333334, w: 0.33333334}
        outWeight: {x: 0.33333334, y: 0.33333334, z: 0.33333334, w: 0.33333334}
      - serializedVersion: 3
        time: 3.2842748
        value: {x: -0, y: 0.03437308, z: -0, w: 0.9994091}
        inSlope: {x: 0, y: 0.019338716, z: 0, w: -0.0006658462}
        outSlope: {x: 0, y: 0.019338716, z: 0, w: -0.0006658462}
        tangentMode: 0
        weightedMode: 0
        inWeight: {x: 0.33333334, y: 0.33333334, z: 0.33333334, w: 0.33333334}
        outWeight: {x: 0.33333334, y: 0.33333334, z: 0.33333334, w: 0.33333334}
      - serializedVersion: 3
        time: 3.3064065
        value: {x: -0, y: 0.034801543, z: -0, w: 0.99939424}
        inSlope: {x: 0, y: 0.018513814, z: 0, w: -0.0006442028}
        outSlope: {x: 0, y: 0.018513814, z: 0, w: -0.0006442028}
        tangentMode: 0
        weightedMode: 0
        inWeight: {x: 0.33333334, y: 0.33333334, z: 0.33333334, w: 0.33333334}
        outWeight: {x: 0.33333334, y: 0.33333334, z: 0.33333334, w: 0.33333334}
      - serializedVersion: 3
        time: 3.329079
        value: {x: -0, y: 0.035202116, z: -0, w: 0.99938023}
        inSlope: {x: 0, y: 0.017901067, z: 0, w: -0.0006295886}
        outSlope: {x: 0, y: 0.017901067, z: 0, w: -0.0006295886}
        tangentMode: 0
        weightedMode: 0
        inWeight: {x: 0.33333334, y: 0.33333334, z: 0.33333334, w: 0.33333334}
        outWeight: {x: 0.33333334, y: 0.33333334, z: 0.33333334, w: 0.33333334}
      - serializedVersion: 3
        time: 3.351011
        value: {x: -0, y: 0.03559984, z: -0, w: 0.99936616}
        inSlope: {x: 0, y: 0.016569551, z: 0, w: -0.00058973953}
        outSlope: {x: 0, y: 0.016569551, z: 0, w: -0.00058973953}
        tangentMode: 0
        weightedMode: 0
        inWeight: {x: 0.33333334, y: 0.33333334, z: 0.33333334, w: 0.33333334}
        outWeight: {x: 0.33333334, y: 0.33333334, z: 0.33333334, w: 0.33333334}
      - serializedVersion: 3
        time: 3.3741615
        value: {x: -0, y: 0.035947207, z: -0, w: 0.9993537}
        inSlope: {x: 0, y: 0.015124714, z: 0, w: -0.00054459024}
        outSlope: {x: 0, y: 0.015124714, z: 0, w: -0.00054459024}
        tangentMode: 0
        weightedMode: 0
        inWeight: {x: 0.33333334, y: 0.33333334, z: 0.33333334, w: 0.33333334}
        outWeight: {x: 0.33333334, y: 0.33333334, z: 0.33333334, w: 0.33333334}
      - serializedVersion: 3
        time: 3.39601
        value: {x: -0, y: 0.036280278, z: -0, w: 0.99934167}
        inSlope: {x: 0, y: 0.014006689, z: 0, w: -0.00050732505}
        outSlope: {x: 0, y: 0.014006689, z: 0, w: -0.00050732505}
        tangentMode: 0
        weightedMode: 0
        inWeight: {x: 0.33333334, y: 0.33333334, z: 0.33333334, w: 0.33333334}
        outWeight: {x: 0.33333334, y: 0.33333334, z: 0.33333334, w: 0.33333334}
      - serializedVersion: 3
        time: 3.4174821
        value: {x: -0, y: 0.036554452, z: -0, w: 0.9993317}
        inSlope: {x: 0, y: 0.01203228, z: 0, w: -0.00044040818}
        outSlope: {x: 0, y: 0.01203228, z: 0, w: -0.00044040818}
        tangentMode: 0
        weightedMode: 0
        inWeight: {x: 0.33333334, y: 0.33333334, z: 0.33333334, w: 0.33333334}
        outWeight: {x: 0.33333334, y: 0.33333334, z: 0.33333334, w: 0.33333334}
      - serializedVersion: 3
        time: 3.4397674
        value: {x: -0, y: 0.03680618, z: -0, w: 0.9993224}
        inSlope: {x: 0, y: 0.011217997, z: 0, w: -0.00041421957}
        outSlope: {x: 0, y: 0.011217997, z: 0, w: -0.00041421957}
        tangentMode: 0
        weightedMode: 0
        inWeight: {x: 0.33333334, y: 0.33333334, z: 0.33333334, w: 0.33333334}
        outWeight: {x: 0.33333334, y: 0.33333334, z: 0.33333334, w: 0.33333334}
      - serializedVersion: 3
        time: 3.4620903
        value: {x: -0, y: 0.037054863, z: -0, w: 0.99931324}
        inSlope: {x: 0, y: 0.0102094, z: 0, w: -0.00037825428}
        outSlope: {x: 0, y: 0.0102094, z: 0, w: -0.00037825428}
        tangentMode: 0
        weightedMode: 0
        inWeight: {x: 0.33333334, y: 0.33333334, z: 0.33333334, w: 0.33333334}
        outWeight: {x: 0.33333334, y: 0.33333334, z: 0.33333334, w: 0.33333334}
      - serializedVersion: 3
        time: 3.4847023
        value: {x: -0, y: 0.03726467, z: -0, w: 0.9993054}
        inSlope: {x: 0, y: 0.008146624, z: 0, w: -0.00030282146}
        outSlope: {x: 0, y: 0.008146624, z: 0, w: -0.00030282146}
        tangentMode: 0
        weightedMode: 0
        inWeight: {x: 0.33333334, y: 0.33333334, z: 0.33333334, w: 0.33333334}
        outWeight: {x: 0.33333334, y: 0.33333334, z: 0.33333334, w: 0.33333334}
      - serializedVersion: 3
        time: 3.507369
        value: {x: -0, y: 0.03742367, z: -0, w: 0.9992995}
        inSlope: {x: 0, y: 0.0057984972, z: 0, w: -0.00021692867}
        outSlope: {x: 0, y: 0.0057984972, z: 0, w: -0.00021692867}
        tangentMode: 0
        weightedMode: 0
        inWeight: {x: 0.33333334, y: 0.33333334, z: 0.33333334, w: 0.33333334}
        outWeight: {x: 0.33333334, y: 0.33333334, z: 0.33333334, w: 0.33333334}
      - serializedVersion: 3
        time: 3.5286655
        value: {x: -0, y: 0.037521258, z: -0, w: 0.99929583}
        inSlope: {x: 0, y: 0.0025447467, z: 0, w: -0.00009613602}
        outSlope: {x: 0, y: 0.0025447467, z: 0, w: -0.00009613602}
        tangentMode: 0
        weightedMode: 0
        inWeight: {x: 0.33333334, y: 0.33333334, z: 0.33333334, w: 0.33333334}
        outWeight: {x: 0.33333334, y: 0.33333334, z: 0.33333334, w: 0.33333334}
      - serializedVersion: 3
        time: 3.5509222
        value: {x: -0, y: 0.037532546, z: -0, w: 0.9992954}
        inSlope: {x: 0, y: -0.0011396451, z: 0, w: 0.000042763022}
        outSlope: {x: 0, y: -0.0011396451, z: 0, w: 0.000042763022}
        tangentMode: 0
        weightedMode: 0
        inWeight: {x: 0.33333334, y: 0.33333334, z: 0.33333334, w: 0.33333334}
        outWeight: {x: 0.33333334, y: 0.33333334, z: 0.33333334, w: 0.33333334}
      - serializedVersion: 3
        time: 3.5732155
        value: {x: -0, y: 0.037470426, z: -0, w: 0.99929774}
        inSlope: {x: 0, y: -0.0041591963, z: 0, w: 0.00015576347}
        outSlope: {x: 0, y: -0.0041591963, z: 0, w: 0.00015576347}
        tangentMode: 0
        weightedMode: 0
        inWeight: {x: 0.33333334, y: 0.33333334, z: 0.33333334, w: 0.33333334}
        outWeight: {x: 0.33333334, y: 0.33333334, z: 0.33333334, w: 0.33333334}
      - serializedVersion: 3
        time: 3.59536
        value: {x: -0, y: 0.037347924, z: -0, w: 0.9993023}
        inSlope: {x: 0, y: -0.0061618774, z: 0, w: 0.00023035877}
        outSlope: {x: 0, y: -0.0061618774, z: 0, w: 0.00023035877}
        tangentMode: 0
        weightedMode: 0
        inWeight: {x: 0.33333334, y: 0.33333334, z: 0.33333334, w: 0.33333334}
        outWeight: {x: 0.33333334, y: 0.33333334, z: 0.33333334, w: 0.33333334}
      - serializedVersion: 3
        time: 3.6177003
        value: {x: -0, y: 0.037196193, z: -0, w: 0.999308}
        inSlope: {x: 0, y: -0.006742959, z: 0, w: 0.0002514119}
        outSlope: {x: 0, y: -0.006742959, z: 0, w: 0.0002514119}
        tangentMode: 0
        weightedMode: 0
        inWeight: {x: 0.33333334, y: 0.33333334, z: 0.33333334, w: 0.33333334}
        outWeight: {x: 0.33333334, y: 0.33333334, z: 0.33333334, w: 0.33333334}
      - serializedVersion: 3
        time: 3.6401691
        value: {x: -0, y: 0.037045784, z: -0, w: 0.9993136}
        inSlope: {x: 0, y: -0.0059606247, z: 0, w: 0.00022092386}
        outSlope: {x: 0, y: -0.0059606247, z: 0, w: 0.00022092386}
        tangentMode: 0
        weightedMode: 0
        inWeight: {x: 0.33333334, y: 0.33333334, z: 0.33333334, w: 0.33333334}
        outWeight: {x: 0.33333334, y: 0.33333334, z: 0.33333334, w: 0.33333334}
      - serializedVersion: 3
        time: 3.6621547
        value: {x: -0, y: 0.036930863, z: -0, w: 0.9993178}
        inSlope: {x: 0, y: -0.004610012, z: 0, w: 0.00016940673}
        outSlope: {x: 0, y: -0.004610012, z: 0, w: 0.00016940673}
        tangentMode: 0
        weightedMode: 0
        inWeight: {x: 0.33333334, y: 0.33333334, z: 0.33333334, w: 0.33333334}
        outWeight: {x: 0.33333334, y: 0.33333334, z: 0.33333334, w: 0.33333334}
      - serializedVersion: 3
        time: 3.6845584
        value: {x: -0, y: 0.036841407, z: -0, w: 0.9993211}
        inSlope: {x: 0, y: -0.0037640603, z: 0, w: 0.00013968651}
        outSlope: {x: 0, y: -0.0037640603, z: 0, w: 0.00013968651}
        tangentMode: 0
        weightedMode: 0
        inWeight: {x: 0.33333334, y: 0.33333334, z: 0.33333334, w: 0.33333334}
        outWeight: {x: 0.33333334, y: 0.33333334, z: 0.33333334, w: 0.33333334}
      - serializedVersion: 3
        time: 3.7065103
        value: {x: -0, y: 0.036763802, z: -0, w: 0.999324}
        inSlope: {x: 0, y: -0.003899659, z: 0, w: 0.00014396402}
        outSlope: {x: 0, y: -0.003899659, z: 0, w: 0.00014396402}
        tangentMode: 0
        weightedMode: 0
        inWeight: {x: 0.33333334, y: 0.33333334, z: 0.33333334, w: 0.33333334}
        outWeight: {x: 0.33333334, y: 0.33333334, z: 0.33333334, w: 0.33333334}
      - serializedVersion: 3
        time: 3.728831
        value: {x: -0, y: 0.036668625, z: -0, w: 0.9993275}
        inSlope: {x: 0, y: -0.004526634, z: 0, w: 0.00016540884}
        outSlope: {x: 0, y: -0.004526634, z: 0, w: 0.00016540884}
        tangentMode: 0
        weightedMode: 0
        inWeight: {x: 0.33333334, y: 0.33333334, z: 0.33333334, w: 0.33333334}
        outWeight: {x: 0.33333334, y: 0.33333334, z: 0.33333334, w: 0.33333334}
      - serializedVersion: 3
        time: 3.750852
        value: {x: -0, y: 0.03656316, z: -0, w: 0.99933136}
        inSlope: {x: 0, y: -0.0050799623, z: 0, w: 0.00018581285}
        outSlope: {x: 0, y: -0.0050799623, z: 0, w: 0.00018581285}
        tangentMode: 0
        weightedMode: 0
        inWeight: {x: 0.33333334, y: 0.33333334, z: 0.33333334, w: 0.33333334}
        outWeight: {x: 0.33333334, y: 0.33333334, z: 0.33333334, w: 0.33333334}
      - serializedVersion: 3
        time: 3.773087
        value: {x: -0, y: 0.036443744, z: -0, w: 0.9993357}
        inSlope: {x: 0, y: -0.004739847, z: 0, w: 0.00017336302}
        outSlope: {x: 0, y: -0.004739847, z: 0, w: 0.00017336302}
        tangentMode: 0
        weightedMode: 0
        inWeight: {x: 0.33333334, y: 0.33333334, z: 0.33333334, w: 0.33333334}
        outWeight: {x: 0.33333334, y: 0.33333334, z: 0.33333334, w: 0.33333334}
      - serializedVersion: 3
        time: 3.7955813
        value: {x: -0, y: 0.036351316, z: -0, w: 0.9993391}
        inSlope: {x: 0, y: -0.004293587, z: 0, w: 0.00015608895}
        outSlope: {x: 0, y: -0.004293587, z: 0, w: 0.00015608895}
        tangentMode: 0
        weightedMode: 0
        inWeight: {x: 0.33333334, y: 0.33333334, z: 0.33333334, w: 0.33333334}
        outWeight: {x: 0.33333334, y: 0.33333334, z: 0.33333334, w: 0.33333334}
      - serializedVersion: 3
        time: 3.8177748
        value: {x: -0, y: 0.03625193, z: -0, w: 0.9993427}
        inSlope: {x: 0, y: -0.0039242078, z: 0, w: 0.00014273147}
        outSlope: {x: 0, y: -0.0039242078, z: 0, w: 0.00014273147}
        tangentMode: 0
        weightedMode: 0
        inWeight: {x: 0.33333334, y: 0.33333334, z: 0.33333334, w: 0.33333334}
        outWeight: {x: 0.33333334, y: 0.33333334, z: 0.33333334, w: 0.33333334}
      - serializedVersion: 3
        time: 3.839829
        value: {x: -0, y: 0.0361776, z: -0, w: 0.9993454}
        inSlope: {x: 0, y: -0.0032451102, z: 0, w: 0.00011828114}
        outSlope: {x: 0, y: -0.0032451102, z: 0, w: 0.00011828114}
        tangentMode: 0
        weightedMode: 0
        inWeight: {x: 0.33333334, y: 0.33333334, z: 0.33333334, w: 0.33333334}
        outWeight: {x: 0.33333334, y: 0.33333334, z: 0.33333334, w: 0.33333334}
      - serializedVersion: 3
        time: 3.8621328
        value: {x: -0, y: 0.036108013, z: -0, w: 0.9993479}
        inSlope: {x: 0, y: -0.0029540868, z: 0, w: 0.00010615561}
        outSlope: {x: 0, y: -0.0029540868, z: 0, w: 0.00010615561}
        tangentMode: 0
        weightedMode: 0
        inWeight: {x: 0.33333334, y: 0.33333334, z: 0.33333334, w: 0.33333334}
        outWeight: {x: 0.33333334, y: 0.33333334, z: 0.33333334, w: 0.33333334}
      - serializedVersion: 3
        time: 3.8847666
        value: {x: -0, y: 0.036044907, z: -0, w: 0.9993502}
        inSlope: {x: 0, y: -0.002744617, z: 0, w: 0.00009807895}
        outSlope: {x: 0, y: -0.002744617, z: 0, w: 0.00009807895}
        tangentMode: 0
        weightedMode: 0
        inWeight: {x: 0.33333334, y: 0.33333334, z: 0.33333334, w: 0.33333334}
        outWeight: {x: 0.33333334, y: 0.33333334, z: 0.33333334, w: 0.33333334}
      - serializedVersion: 3
        time: 3.9064777
        value: {x: -0, y: 0.035986263, z: -0, w: 0.9993523}
        inSlope: {x: 0, y: -0.002134178, z: 0, w: 0.00007741334}
        outSlope: {x: 0, y: -0.002134178, z: 0, w: 0.00007741334}
        tangentMode: 0
        weightedMode: 0
        inWeight: {x: 0.33333334, y: 0.33333334, z: 0.33333334, w: 0.33333334}
        outWeight: {x: 0.33333334, y: 0.33333334, z: 0.33333334, w: 0.33333334}
      - serializedVersion: 3
        time: 3.9288018
        value: {x: -0, y: 0.035951275, z: -0, w: 0.9993536}
        inSlope: {x: 0, y: -0.0010080015, z: 0, w: 0.000037294274}
        outSlope: {x: 0, y: -0.0010080015, z: 0, w: 0.000037294274}
        tangentMode: 0
        weightedMode: 0
        inWeight: {x: 0.33333334, y: 0.33333334, z: 0.33333334, w: 0.33333334}
        outWeight: {x: 0.33333334, y: 0.33333334, z: 0.33333334, w: 0.33333334}
      - serializedVersion: 3
        time: 3.9513662
        value: {x: -0, y: 0.03594115, z: -0, w: 0.99935395}
        inSlope: {x: 0, y: 0.0004924806, z: 0, w: -0.00001805241}
        outSlope: {x: 0, y: 0.0004924806, z: 0, w: -0.00001805241}
        tangentMode: 0
        weightedMode: 0
        inWeight: {x: 0.33333334, y: 0.33333334, z: 0.33333334, w: 0.33333334}
        outWeight: {x: 0.33333334, y: 0.33333334, z: 0.33333334, w: 0.33333334}
      - serializedVersion: 3
        time: 3.973164
        value: {x: -0, y: 0.0359724, z: -0, w: 0.9993528}
        inSlope: {x: 0, y: 0.0020017452, z: 0, w: -0.00007202651}
        outSlope: {x: 0, y: 0.0020017452, z: 0, w: -0.00007202651}
        tangentMode: 0
        weightedMode: 0
        inWeight: {x: 0.33333334, y: 0.33333334, z: 0.33333334, w: 0.33333334}
        outWeight: {x: 0.33333334, y: 0.33333334, z: 0.33333334, w: 0.33333334}
      - serializedVersion: 3
        time: 3.9951682
        value: {x: -0, y: 0.036028948, z: -0, w: 0.9993508}
        inSlope: {x: 0, y: 0.0035219707, z: 0, w: -0.00012737936}
        outSlope: {x: 0, y: 0.0035219707, z: 0, w: -0.00012737936}
        tangentMode: 0
        weightedMode: 0
        inWeight: {x: 0.33333334, y: 0.33333334, z: 0.33333334, w: 0.33333334}
        outWeight: {x: 0.33333334, y: 0.33333334, z: 0.33333334, w: 0.33333334}
      - serializedVersion: 3
        time: 4.017521
        value: {x: -0, y: 0.036128957, z: -0, w: 0.99934715}
        inSlope: {x: 0, y: 0.005314424, z: 0, w: -0.00019226158}
        outSlope: {x: 0, y: 0.005314424, z: 0, w: -0.00019226158}
        tangentMode: 0
        weightedMode: 0
        inWeight: {x: 0.33333334, y: 0.33333334, z: 0.33333334, w: 0.33333334}
        outWeight: {x: 0.33333334, y: 0.33333334, z: 0.33333334, w: 0.33333334}
      - serializedVersion: 3
        time: 4.0398192
        value: {x: -0, y: 0.036266197, z: -0, w: 0.9993422}
        inSlope: {x: 0, y: 0.006897546, z: 0, w: -0.00025059946}
        outSlope: {x: 0, y: 0.006897546, z: 0, w: -0.00025059946}
        tangentMode: 0
        weightedMode: 0
        inWeight: {x: 0.33333334, y: 0.33333334, z: 0.33333334, w: 0.33333334}
        outWeight: {x: 0.33333334, y: 0.33333334, z: 0.33333334, w: 0.33333334}
      - serializedVersion: 3
        time: 4.0624375
        value: {x: -0, y: 0.03643901, z: -0, w: 0.9993359}
        inSlope: {x: 0, y: 0.008712716, z: 0, w: -0.00031893083}
        outSlope: {x: 0, y: 0.008712716, z: 0, w: -0.00031893083}
        tangentMode: 0
        weightedMode: 0
        inWeight: {x: 0.33333334, y: 0.33333334, z: 0.33333334, w: 0.33333334}
        outWeight: {x: 0.33333334, y: 0.33333334, z: 0.33333334, w: 0.33333334}
      - serializedVersion: 3
        time: 4.0852137
        value: {x: -0, y: 0.036661875, z: -0, w: 0.9993277}
        inSlope: {x: 0, y: 0.010863918, z: 0, w: -0.00039875094}
        outSlope: {x: 0, y: 0.010863918, z: 0, w: -0.00039875094}
        tangentMode: 0
        weightedMode: 0
        inWeight: {x: 0.33333334, y: 0.33333334, z: 0.33333334, w: 0.33333334}
        outWeight: {x: 0.33333334, y: 0.33333334, z: 0.33333334, w: 0.33333334}
      - serializedVersion: 3
        time: 4.112234
        value: {x: -0, y: 0.036984574, z: -0, w: 0.99931586}
        inSlope: {x: 0, y: 0.02796909, z: 0, w: -0.0010393667}
        outSlope: {x: 0, y: 0.02796909, z: 0, w: -0.0010393667}
        tangentMode: 0
        weightedMode: 0
        inWeight: {x: 0.33333334, y: 0.33333334, z: 0.33333334, w: 0.33333334}
        outWeight: {x: 0.33333334, y: 0.33333334, z: 0.33333334, w: 0.33333334}
      - serializedVersion: 3
        time: 4.12263
        value: {x: -0, y: 0.03744195, z: -0, w: 0.9992988}
        inSlope: {x: 0, y: 0.028860115, z: 0, w: -0.0010776673}
        outSlope: {x: 0, y: 0.028860115, z: 0, w: -0.0010776673}
        tangentMode: 0
        weightedMode: 0
        inWeight: {x: 0.33333334, y: 0.33333334, z: 0.33333334, w: 0.33333334}
        outWeight: {x: 0.33333334, y: 0.33333334, z: 0.33333334, w: 0.33333334}
      - serializedVersion: 3
        time: 4.133497
        value: {x: -0, y: 0.0375911, z: -0, w: 0.9992932}
        inSlope: {x: 0, y: 0.013146305, z: 0, w: -0.00049316796}
        outSlope: {x: 0, y: 0.013146305, z: 0, w: -0.00049316796}
        tangentMode: 0
        weightedMode: 0
        inWeight: {x: 0.33333334, y: 0.33333334, z: 0.33333334, w: 0.33333334}
        outWeight: {x: 0.33333334, y: 0.33333334, z: 0.33333334, w: 0.33333334}
      - serializedVersion: 3
        time: 4.1445127
        value: {x: -0, y: 0.03772954, z: -0, w: 0.999288}
        inSlope: {x: 0, y: 0.011048062, z: 0, w: -0.00041557295}
        outSlope: {x: 0, y: 0.011048062, z: 0, w: -0.00041557295}
        tangentMode: 0
        weightedMode: 0
        inWeight: {x: 0.33333334, y: 0.33333334, z: 0.33333334, w: 0.33333334}
        outWeight: {x: 0.33333334, y: 0.33333334, z: 0.33333334, w: 0.33333334}
      - serializedVersion: 3
        time: 4.156586
        value: {x: -0, y: 0.03784458, z: -0, w: 0.9992837}
        inSlope: {x: 0, y: 0.009934616, z: 0, w: -0.00037830923}
        outSlope: {x: 0, y: 0.009934616, z: 0, w: -0.00037830923}
        tangentMode: 0
        weightedMode: 0
        inWeight: {x: 0.33333334, y: 0.33333334, z: 0.33333334, w: 0.33333334}
        outWeight: {x: 0.33333334, y: 0.33333334, z: 0.33333334, w: 0.33333334}
      - serializedVersion: 3
        time: 4.167417
        value: {x: -0, y: 0.03795658, z: -0, w: 0.9992794}
        inSlope: {x: 0, y: 0.008897751, z: 0, w: -0.00033993006}
        outSlope: {x: 0, y: 0.008897751, z: 0, w: -0.00033993006}
        tangentMode: 0
        weightedMode: 0
        inWeight: {x: 0.33333334, y: 0.33333334, z: 0.33333334, w: 0.33333334}
        outWeight: {x: 0.33333334, y: 0.33333334, z: 0.33333334, w: 0.33333334}
      - serializedVersion: 3
        time: 4.178555
        value: {x: -0, y: 0.03803961, z: -0, w: 0.9992762}
        inSlope: {x: 0, y: 0.006867366, z: 0, w: -0.00026068086}
        outSlope: {x: 0, y: 0.006867366, z: 0, w: -0.00026068086}
        tangentMode: 0
        weightedMode: 0
        inWeight: {x: 0.33333334, y: 0.33333334, z: 0.33333334, w: 0.33333334}
        outWeight: {x: 0.33333334, y: 0.33333334, z: 0.33333334, w: 0.33333334}
      - serializedVersion: 3
        time: 4.1898375
        value: {x: -0, y: 0.038110465, z: -0, w: 0.99927354}
        inSlope: {x: 0, y: 0.005960783, z: 0, w: -0.00022465242}
        outSlope: {x: 0, y: 0.005960783, z: 0, w: -0.00022465242}
        tangentMode: 0
        weightedMode: 0
        inWeight: {x: 0.33333334, y: 0.33333334, z: 0.33333334, w: 0.33333334}
        outWeight: {x: 0.33333334, y: 0.33333334, z: 0.33333334, w: 0.33333334}
      - serializedVersion: 3
        time: 4.200543
        value: {x: -0, y: 0.03817086, z: -0, w: 0.9992713}
        inSlope: {x: 0, y: 0.0052357838, z: 0, w: -0.00019939416}
        outSlope: {x: 0, y: 0.0052357838, z: 0, w: -0.00019939416}
        tangentMode: 0
        weightedMode: 0
        inWeight: {x: 0.33333334, y: 0.33333334, z: 0.33333334, w: 0.33333334}
        outWeight: {x: 0.33333334, y: 0.33333334, z: 0.33333334, w: 0.33333334}
      - serializedVersion: 3
        time: 4.2113676
        value: {x: -0, y: 0.038223144, z: -0, w: 0.99926925}
        inSlope: {x: 0, y: 0.004810363, z: 0, w: -0.0001852623}
        outSlope: {x: 0, y: 0.004810363, z: 0, w: -0.0001852623}
        tangentMode: 0
        weightedMode: 0
        inWeight: {x: 0.33333334, y: 0.33333334, z: 0.33333334, w: 0.33333334}
        outWeight: {x: 0.33333334, y: 0.33333334, z: 0.33333334, w: 0.33333334}
      - serializedVersion: 3
        time: 4.222423
        value: {x: -0, y: 0.038276106, z: -0, w: 0.9992672}
        inSlope: {x: 0, y: 0.0049366113, z: 0, w: -0.00018988096}
        outSlope: {x: 0, y: 0.0049366113, z: 0, w: -0.00018988096}
        tangentMode: 0
        weightedMode: 0
        inWeight: {x: 0.33333334, y: 0.33333334, z: 0.33333334, w: 0.33333334}
        outWeight: {x: 0.33333334, y: 0.33333334, z: 0.33333334, w: 0.33333334}
      - serializedVersion: 3
        time: 4.234256
        value: {x: -0, y: 0.038336247, z: -0, w: 0.9992649}
        inSlope: {x: 0, y: 0.006346481, z: 0, w: -0.00024227993}
        outSlope: {x: 0, y: 0.006346481, z: 0, w: -0.00024227993}
        tangentMode: 0
        weightedMode: 0
        inWeight: {x: 0.33333334, y: 0.33333334, z: 0.33333334, w: 0.33333334}
        outWeight: {x: 0.33333334, y: 0.33333334, z: 0.33333334, w: 0.33333334}
      - serializedVersion: 3
        time: 4.2452207
        value: {x: -0, y: 0.038419694, z: -0, w: 0.99926174}
        inSlope: {x: 0, y: 0.008265849, z: 0, w: -0.00031661562}
        outSlope: {x: 0, y: 0.008265849, z: 0, w: -0.00031661562}
        tangentMode: 0
        weightedMode: 0
        inWeight: {x: 0.33333334, y: 0.33333334, z: 0.33333334, w: 0.33333334}
        outWeight: {x: 0.33333334, y: 0.33333334, z: 0.33333334, w: 0.33333334}
      - serializedVersion: 3
        time: 4.2562737
        value: {x: -0, y: 0.038518302, z: -0, w: 0.9992579}
        inSlope: {x: 0, y: 0.009904502, z: 0, w: -0.0003817432}
        outSlope: {x: 0, y: 0.009904502, z: 0, w: -0.0003817432}
        tangentMode: 0
        weightedMode: 0
        inWeight: {x: 0.33333334, y: 0.33333334, z: 0.33333334, w: 0.33333334}
        outWeight: {x: 0.33333334, y: 0.33333334, z: 0.33333334, w: 0.33333334}
      - serializedVersion: 3
        time: 4.267529
        value: {x: -0, y: 0.038640846, z: -0, w: 0.9992532}
        inSlope: {x: 0, y: 0.012025138, z: 0, w: -0.00046642835}
        outSlope: {x: 0, y: 0.012025138, z: 0, w: -0.00046642835}
        tangentMode: 0
        weightedMode: 0
        inWeight: {x: 0.33333334, y: 0.33333334, z: 0.33333334, w: 0.33333334}
        outWeight: {x: 0.33333334, y: 0.33333334, z: 0.33333334, w: 0.33333334}
      - serializedVersion: 3
        time: 4.2781873
        value: {x: -0, y: 0.038781136, z: -0, w: 0.9992477}
        inSlope: {x: 0, y: 0.013672058, z: 0, w: -0.00053278037}
        outSlope: {x: 0, y: 0.013672058, z: 0, w: -0.00053278037}
        tangentMode: 0
        weightedMode: 0
        inWeight: {x: 0.33333334, y: 0.33333334, z: 0.33333334, w: 0.33333334}
        outWeight: {x: 0.33333334, y: 0.33333334, z: 0.33333334, w: 0.33333334}
      - serializedVersion: 3
        time: 4.28922
        value: {x: -0, y: 0.038937595, z: -0, w: 0.99924165}
        inSlope: {x: 0, y: 0.015104204, z: 0, w: -0.0005876736}
        outSlope: {x: 0, y: 0.015104204, z: 0, w: -0.0005876736}
        tangentMode: 0
        weightedMode: 0
        inWeight: {x: 0.33333334, y: 0.33333334, z: 0.33333334, w: 0.33333334}
        outWeight: {x: 0.33333334, y: 0.33333334, z: 0.33333334, w: 0.33333334}
      - serializedVersion: 3
        time: 4.300009
        value: {x: -0, y: 0.039110508, z: -0, w: 0.9992349}
        inSlope: {x: 0, y: 0.01569866, z: 0, w: -0.00061333383}
        outSlope: {x: 0, y: 0.01569866, z: 0, w: -0.00061333383}
        tangentMode: 0
        weightedMode: 0
        inWeight: {x: 0.33333334, y: 0.33333334, z: 0.33333334, w: 0.33333334}
        outWeight: {x: 0.33333334, y: 0.33333334, z: 0.33333334, w: 0.33333334}
      - serializedVersion: 3
        time: 4.3120804
        value: {x: -0, y: 0.039296053, z: -0, w: 0.99922764}
        inSlope: {x: 0, y: 0.017408686, z: 0, w: -0.00068454514}
        outSlope: {x: 0, y: 0.017408686, z: 0, w: -0.00068454514}
        tangentMode: 0
        weightedMode: 0
        inWeight: {x: 0.33333334, y: 0.33333334, z: 0.33333334, w: 0.33333334}
        outWeight: {x: 0.33333334, y: 0.33333334, z: 0.33333334, w: 0.33333334}
      - serializedVersion: 3
        time: 4.323042
        value: {x: -0, y: 0.039509222, z: -0, w: 0.99921924}
        inSlope: {x: 0, y: 0.018280908, z: 0, w: -0.00072388886}
        outSlope: {x: 0, y: 0.018280908, z: 0, w: -0.00072388886}
        tangentMode: 0
        weightedMode: 0
        inWeight: {x: 0.33333334, y: 0.33333334, z: 0.33333334, w: 0.33333334}
        outWeight: {x: 0.33333334, y: 0.33333334, z: 0.33333334, w: 0.33333334}
      - serializedVersion: 3
        time: 4.3346815
        value: {x: -0, y: 0.03970843, z: -0, w: 0.9992113}
        inSlope: {x: 0, y: 0.01905148, z: 0, w: -0.00075683463}
        outSlope: {x: 0, y: 0.01905148, z: 0, w: -0.00075683463}
        tangentMode: 0
        weightedMode: 0
        inWeight: {x: 0.33333334, y: 0.33333334, z: 0.33333334, w: 0.33333334}
        outWeight: {x: 0.33333334, y: 0.33333334, z: 0.33333334, w: 0.33333334}
      - serializedVersion: 3
        time: 4.3449187
        value: {x: -0, y: 0.03992329, z: -0, w: 0.9992028}
        inSlope: {x: 0, y: 0.019408448, z: 0, w: -0.00077428675}
        outSlope: {x: 0, y: 0.019408448, z: 0, w: -0.00077428675}
        tangentMode: 0
        weightedMode: 0
        inWeight: {x: 0.33333334, y: 0.33333334, z: 0.33333334, w: 0.33333334}
        outWeight: {x: 0.33333334, y: 0.33333334, z: 0.33333334, w: 0.33333334}
      - serializedVersion: 3
        time: 4.355991
        value: {x: -0, y: 0.040120695, z: -0, w: 0.99919486}
        inSlope: {x: 0, y: 0.01849125, z: 0, w: -0.0007424139}
        outSlope: {x: 0, y: 0.01849125, z: 0, w: -0.0007424139}
        tangentMode: 0
        weightedMode: 0
        inWeight: {x: 0.33333334, y: 0.33333334, z: 0.33333334, w: 0.33333334}
        outWeight: {x: 0.33333334, y: 0.33333334, z: 0.33333334, w: 0.33333334}
      - serializedVersion: 3
        time: 4.367077
        value: {x: -0, y: 0.040333033, z: -0, w: 0.99918634}
        inSlope: {x: 0, y: 0.01964322, z: 0, w: -0.00079213496}
        outSlope: {x: 0, y: 0.01964322, z: 0, w: -0.00079213496}
        tangentMode: 0
        weightedMode: 0
        inWeight: {x: 0.33333334, y: 0.33333334, z: 0.33333334, w: 0.33333334}
        outWeight: {x: 0.33333334, y: 0.33333334, z: 0.33333334, w: 0.33333334}
      - serializedVersion: 3
        time: 4.3779683
        value: {x: -0, y: 0.040552307, z: -0, w: 0.99917746}
        inSlope: {x: 0, y: 0.019381663, z: 0, w: -0.0007883798}
        outSlope: {x: 0, y: 0.019381663, z: 0, w: -0.0007883798}
        tangentMode: 0
        weightedMode: 0
        inWeight: {x: 0.33333334, y: 0.33333334, z: 0.33333334, w: 0.33333334}
        outWeight: {x: 0.33333334, y: 0.33333334, z: 0.33333334, w: 0.33333334}
      - serializedVersion: 3
        time: 4.3898683
        value: {x: -0, y: 0.04077401, z: -0, w: 0.9991684}
        inSlope: {x: 0, y: 0.021196997, z: 0, w: -0.00086642127}
        outSlope: {x: 0, y: 0.021196997, z: 0, w: -0.00086642127}
        tangentMode: 0
        weightedMode: 0
        inWeight: {x: 0.33333334, y: 0.33333334, z: 0.33333334, w: 0.33333334}
        outWeight: {x: 0.33333334, y: 0.33333334, z: 0.33333334, w: 0.33333334}
      - serializedVersion: 3
        time: 4.4007277
        value: {x: -0, y: 0.04103207, z: -0, w: 0.99915785}
        inSlope: {x: 0, y: 0.022746004, z: 0, w: -0.0009343655}
        outSlope: {x: 0, y: 0.022746004, z: 0, w: -0.0009343655}
        tangentMode: 0
        weightedMode: 0
        inWeight: {x: 0.33333334, y: 0.33333334, z: 0.33333334, w: 0.33333334}
        outWeight: {x: 0.33333334, y: 0.33333334, z: 0.33333334, w: 0.33333334}
      - serializedVersion: 3
        time: 4.4122205
        value: {x: -0, y: 0.04128179, z: -0, w: 0.99914753}
        inSlope: {x: 0, y: 0.023902763, z: 0, w: -0.0009876217}
        outSlope: {x: 0, y: 0.023902763, z: 0, w: -0.0009876217}
        tangentMode: 0
        weightedMode: 0
        inWeight: {x: 0.33333334, y: 0.33333334, z: 0.33333334, w: 0.33333334}
        outWeight: {x: 0.33333334, y: 0.33333334, z: 0.33333334, w: 0.33333334}
      - serializedVersion: 3
        time: 4.4230022
        value: {x: -0, y: 0.041562945, z: -0, w: 0.9991359}
        inSlope: {x: 0, y: 0.025791392, z: 0, w: -0.0010702561}
        outSlope: {x: 0, y: 0.025791392, z: 0, w: -0.0010702561}
        tangentMode: 0
        weightedMode: 0
        inWeight: {x: 0.33333334, y: 0.33333334, z: 0.33333334, w: 0.33333334}
        outWeight: {x: 0.33333334, y: 0.33333334, z: 0.33333334, w: 0.33333334}
      - serializedVersion: 3
        time: 4.433661
        value: {x: -0, y: 0.041834805, z: -0, w: 0.9991246}
        inSlope: {x: 0, y: 0.025425676, z: 0, w: -0.0010649298}
        outSlope: {x: 0, y: 0.025425676, z: 0, w: -0.0010649298}
        tangentMode: 0
        weightedMode: 0
        inWeight: {x: 0.33333334, y: 0.33333334, z: 0.33333334, w: 0.33333334}
        outWeight: {x: 0.33333334, y: 0.33333334, z: 0.33333334, w: 0.33333334}
      - serializedVersion: 3
        time: 4.444718
        value: {x: -0, y: 0.042115048, z: -0, w: 0.9991128}
        inSlope: {x: 0, y: 0.0263254, z: 0, w: -0.0011106043}
        outSlope: {x: 0, y: 0.0263254, z: 0, w: -0.0011106043}
        tangentMode: 0
        weightedMode: 0
        inWeight: {x: 0.33333334, y: 0.33333334, z: 0.33333334, w: 0.33333334}
        outWeight: {x: 0.33333334, y: 0.33333334, z: 0.33333334, w: 0.33333334}
      - serializedVersion: 3
        time: 4.455721
        value: {x: -0, y: 0.04241549, z: -0, w: 0.9991001}
        inSlope: {x: 0, y: 0.027862428, z: 0, w: -0.0011837436}
        outSlope: {x: 0, y: 0.027862428, z: 0, w: -0.0011837436}
        tangentMode: 0
        weightedMode: 0
        inWeight: {x: 0.33333334, y: 0.33333334, z: 0.33333334, w: 0.33333334}
        outWeight: {x: 0.33333334, y: 0.33333334, z: 0.33333334, w: 0.33333334}
      - serializedVersion: 3
        time: 4.467557
        value: {x: -0, y: 0.042751864, z: -0, w: 0.9990857}
        inSlope: {x: 0, y: 0.032524776, z: 0, w: -0.0013921952}
        outSlope: {x: 0, y: 0.032524776, z: 0, w: -0.0013921952}
        tangentMode: 0
        weightedMode: 0
        inWeight: {x: 0.33333334, y: 0.33333334, z: 0.33333334, w: 0.33333334}
        outWeight: {x: 0.33333334, y: 0.33333334, z: 0.33333334, w: 0.33333334}
      - serializedVersion: 3
        time: 4.4784856
        value: {x: -0, y: 0.04315218, z: -0, w: 0.99906856}
        inSlope: {x: 0, y: 0.03715968, z: 0, w: -0.0016034514}
        outSlope: {x: 0, y: 0.03715968, z: 0, w: -0.0016034514}
        tangentMode: 0
        weightedMode: 0
        inWeight: {x: 0.33333334, y: 0.33333334, z: 0.33333334, w: 0.33333334}
        outWeight: {x: 0.33333334, y: 0.33333334, z: 0.33333334, w: 0.33333334}
      - serializedVersion: 3
        time: 4.489633
        value: {x: -0, y: 0.04357232, z: -0, w: 0.9990503}
        inSlope: {x: 0, y: 0.04002236, z: 0, w: -0.0017492416}
        outSlope: {x: 0, y: 0.04002236, z: 0, w: -0.0017492416}
        tangentMode: 0
        weightedMode: 0
        inWeight: {x: 0.33333334, y: 0.33333334, z: 0.33333334, w: 0.33333334}
        outWeight: {x: 0.33333334, y: 0.33333334, z: 0.33333334, w: 0.33333334}
      - serializedVersion: 3
        time: 4.500547
        value: {x: -0, y: 0.04403458, z: -0, w: 0.99903}
        inSlope: {x: 0, y: 0.043139115, z: 0, w: -0.0019034413}
        outSlope: {x: 0, y: 0.043139115, z: 0, w: -0.0019034413}
        tangentMode: 0
        weightedMode: 0
        inWeight: {x: 0.33333334, y: 0.33333334, z: 0.33333334, w: 0.33333334}
        outWeight: {x: 0.33333334, y: 0.33333334, z: 0.33333334, w: 0.33333334}
      - serializedVersion: 3
        time: 4.5115204
        value: {x: -0, y: 0.044516567, z: -0, w: 0.99900866}
        inSlope: {x: 0, y: 0.044286557, z: 0, w: -0.0019724057}
        outSlope: {x: 0, y: 0.044286557, z: 0, w: -0.0019724057}
        tangentMode: 0
        weightedMode: 0
        inWeight: {x: 0.33333334, y: 0.33333334, z: 0.33333334, w: 0.33333334}
        outWeight: {x: 0.33333334, y: 0.33333334, z: 0.33333334, w: 0.33333334}
      - serializedVersion: 3
        time: 4.5226054
        value: {x: -0, y: 0.045011517, z: -0, w: 0.9989865}
        inSlope: {x: 0, y: 0.045295157, z: 0, w: -0.0020412947}
        outSlope: {x: 0, y: 0.045295157, z: 0, w: -0.0020412947}
        tangentMode: 0
        weightedMode: 0
        inWeight: {x: 0.33333334, y: 0.33333334, z: 0.33333334, w: 0.33333334}
        outWeight: {x: 0.33333334, y: 0.33333334, z: 0.33333334, w: 0.33333334}
      - serializedVersion: 3
        time: 4.533511
        value: {x: -0, y: 0.045512527, z: -0, w: 0.9989638}
        inSlope: {x: 0, y: 0.042896476, z: 0, w: -0.0019525982}
        outSlope: {x: 0, y: 0.042896476, z: 0, w: -0.0019525982}
        tangentMode: 0
        weightedMode: 0
        inWeight: {x: 0.33333334, y: 0.33333334, z: 0.33333334, w: 0.33333334}
        outWeight: {x: 0.33333334, y: 0.33333334, z: 0.33333334, w: 0.33333334}
      - serializedVersion: 3
        time: 4.545544
        value: {x: -0, y: 0.045992076, z: -0, w: 0.99894184}
        inSlope: {x: 0, y: 0.04374732, z: 0, w: -0.002015399}
        outSlope: {x: 0, y: 0.04374732, z: 0, w: -0.002015399}
        tangentMode: 0
        weightedMode: 0
        inWeight: {x: 0.33333334, y: 0.33333334, z: 0.33333334, w: 0.33333334}
        outWeight: {x: 0.33333334, y: 0.33333334, z: 0.33333334, w: 0.33333334}
      - serializedVersion: 3
        time: 4.5563154
        value: {x: -0, y: 0.04650524, z: -0, w: 0.99891806}
        inSlope: {x: 0, y: 0.043793835, z: 0, w: -0.0020376833}
        outSlope: {x: 0, y: 0.043793835, z: 0, w: -0.0020376833}
        tangentMode: 0
        weightedMode: 0
        inWeight: {x: 0.33333334, y: 0.33333334, z: 0.33333334, w: 0.33333334}
        outWeight: {x: 0.33333334, y: 0.33333334, z: 0.33333334, w: 0.33333334}
      - serializedVersion: 3
        time: 4.567423
        value: {x: -0, y: 0.046948936, z: -0, w: 0.9988973}
        inSlope: {x: 0, y: 0.03980131, z: 0, w: -0.0018695684}
        outSlope: {x: 0, y: 0.03980131, z: 0, w: -0.0018695684}
        tangentMode: 0
        weightedMode: 0
        inWeight: {x: 0.33333334, y: 0.33333334, z: 0.33333334, w: 0.33333334}
        outWeight: {x: 0.33333334, y: 0.33333334, z: 0.33333334, w: 0.33333334}
      - serializedVersion: 3
        time: 4.5786324
        value: {x: -0, y: 0.047393467, z: -0, w: 0.99887633}
        inSlope: {x: 0, y: 0.039526895, z: 0, w: -0.0018737856}
        outSlope: {x: 0, y: 0.039526895, z: 0, w: -0.0018737856}
        tangentMode: 0
        weightedMode: 0
        inWeight: {x: 0.33333334, y: 0.33333334, z: 0.33333334, w: 0.33333334}
        outWeight: {x: 0.33333334, y: 0.33333334, z: 0.33333334, w: 0.33333334}
      - serializedVersion: 3
        time: 4.589277
        value: {x: -0, y: 0.047812827, z: -0, w: 0.99885637}
        inSlope: {x: 0, y: 0.035227608, z: 0, w: -0.001684098}
        outSlope: {x: 0, y: 0.035227608, z: 0, w: -0.001684098}
        tangentMode: 0
        weightedMode: 0
        inWeight: {x: 0.33333334, y: 0.33333334, z: 0.33333334, w: 0.33333334}
        outWeight: {x: 0.33333334, y: 0.33333334, z: 0.33333334, w: 0.33333334}
      - serializedVersion: 3
        time: 4.601179
        value: {x: -0, y: 0.04818249, z: -0, w: 0.9988386}
        inSlope: {x: 0, y: 0.034362435, z: 0, w: -0.0016603493}
        outSlope: {x: 0, y: 0.034362435, z: 0, w: -0.0016603493}
        tangentMode: 0
        weightedMode: 0
        inWeight: {x: 0.33333334, y: 0.33333334, z: 0.33333334, w: 0.33333334}
        outWeight: {x: 0.33333334, y: 0.33333334, z: 0.33333334, w: 0.33333334}
      - serializedVersion: 3
        time: 4.61122
        value: {x: -0, y: 0.048560694, z: -0, w: 0.99882025}
        inSlope: {x: 0, y: 0.029998846, z: 0, w: -0.0014577706}
        outSlope: {x: 0, y: 0.029998846, z: 0, w: -0.0014577706}
        tangentMode: 0
        weightedMode: 0
        inWeight: {x: 0.33333334, y: 0.33333334, z: 0.33333334, w: 0.33333334}
        outWeight: {x: 0.33333334, y: 0.33333334, z: 0.33333334, w: 0.33333334}
      - serializedVersion: 3
        time: 4.6233363
        value: {x: -0, y: 0.048831265, z: -0, w: 0.9988071}
        inSlope: {x: 0, y: 0.024343051, z: 0, w: -0.0011886924}
        outSlope: {x: 0, y: 0.024343051, z: 0, w: -0.0011886924}
        tangentMode: 0
        weightedMode: 0
        inWeight: {x: 0.33333334, y: 0.33333334, z: 0.33333334, w: 0.33333334}
        outWeight: {x: 0.33333334, y: 0.33333334, z: 0.33333334, w: 0.33333334}
      - serializedVersion: 3
        time: 4.634008
        value: {x: -0, y: 0.049112517, z: -0, w: 0.9987933}
        inSlope: {x: 0, y: 0.021809362, z: 0, w: -0.0010730256}
        outSlope: {x: 0, y: 0.021809362, z: 0, w: -0.0010730256}
        tangentMode: 0
        weightedMode: 0
        inWeight: {x: 0.33333334, y: 0.33333334, z: 0.33333334, w: 0.33333334}
        outWeight: {x: 0.33333334, y: 0.33333334, z: 0.33333334, w: 0.33333334}
      - serializedVersion: 3
        time: 4.6452208
        value: {x: -0, y: 0.04930609, z: -0, w: 0.9987837}
        inSlope: {x: 0, y: 0.016479094, z: 0, w: -0.0008140836}
        outSlope: {x: 0, y: 0.016479094, z: 0, w: -0.0008140836}
        tangentMode: 0
        weightedMode: 0
        inWeight: {x: 0.33333334, y: 0.33333334, z: 0.33333334, w: 0.33333334}
        outWeight: {x: 0.33333334, y: 0.33333334, z: 0.33333334, w: 0.33333334}
      - serializedVersion: 3
        time: 4.655871
        value: {x: -0, y: 0.04947324, z: -0, w: 0.9987755}
        inSlope: {x: 0, y: 0.013789445, z: 0, w: -0.00068044465}
        outSlope: {x: 0, y: 0.013789445, z: 0, w: -0.00068044465}
        tangentMode: 0
        weightedMode: 0
        inWeight: {x: 0.33333334, y: 0.33333334, z: 0.33333334, w: 0.33333334}
        outWeight: {x: 0.33333334, y: 0.33333334, z: 0.33333334, w: 0.33333334}
      - serializedVersion: 3
        time: 4.666707
        value: {x: -0, y: 0.04960202, z: -0, w: 0.9987691}
        inSlope: {x: 0, y: 0.010688791, z: 0, w: -0.0005316275}
        outSlope: {x: 0, y: 0.010688791, z: 0, w: -0.0005316275}
        tangentMode: 0
        weightedMode: 0
        inWeight: {x: 0.33333334, y: 0.33333334, z: 0.33333334, w: 0.33333334}
        outWeight: {x: 0.33333334, y: 0.33333334, z: 0.33333334, w: 0.33333334}
      - serializedVersion: 3
        time: 4.6786356
        value: {x: -0, y: 0.049715262, z: -0, w: 0.99876344}
        inSlope: {x: 0, y: 0.008773819, z: 0, w: -0.00043663068}
        outSlope: {x: 0, y: 0.008773819, z: 0, w: -0.00043663068}
        tangentMode: 0
        weightedMode: 0
        inWeight: {x: 0.33333334, y: 0.33333334, z: 0.33333334, w: 0.33333334}
        outWeight: {x: 0.33333334, y: 0.33333334, z: 0.33333334, w: 0.33333334}
      - serializedVersion: 3
        time: 4.689403
        value: {x: -0, y: 0.049801987, z: -0, w: 0.99875915}
        inSlope: {x: 0, y: 0.0062690787, z: 0, w: -0.00031141227}
        outSlope: {x: 0, y: 0.0062690787, z: 0, w: -0.00031141227}
        tangentMode: 0
        weightedMode: 0
        inWeight: {x: 0.33333334, y: 0.33333334, z: 0.33333334, w: 0.33333334}
        outWeight: {x: 0.33333334, y: 0.33333334, z: 0.33333334, w: 0.33333334}
      - serializedVersion: 3
        time: 4.7003
        value: {x: -0, y: 0.049850848, z: -0, w: 0.9987567}
        inSlope: {x: 0, y: 0.0029335325, z: 0, w: -0.00014739751}
        outSlope: {x: 0, y: 0.0029335325, z: 0, w: -0.00014739751}
        tangentMode: 0
        weightedMode: 0
        inWeight: {x: 0.33333334, y: 0.33333334, z: 0.33333334, w: 0.33333334}
        outWeight: {x: 0.33333334, y: 0.33333334, z: 0.33333334, w: 0.33333334}
      - serializedVersion: 3
        time: 4.7112856
        value: {x: -0, y: 0.049866043, z: -0, w: 0.99875593}
        inSlope: {x: 0, y: 0.00010167877, z: 0, w: -0.0000058548994}
        outSlope: {x: 0, y: 0.00010167877, z: 0, w: -0.0000058548994}
        tangentMode: 0
        weightedMode: 0
        inWeight: {x: 0.33333334, y: 0.33333334, z: 0.33333334, w: 0.33333334}
        outWeight: {x: 0.33333334, y: 0.33333334, z: 0.33333334, w: 0.33333334}
      - serializedVersion: 3
        time: 4.7234445
        value: {x: -0, y: 0.049851697, z: -0, w: 0.99875665}
        inSlope: {x: 0, y: -0.0019470274, z: 0, w: 0.000096285825}
        outSlope: {x: 0, y: -0.0019470274, z: 0, w: 0.000096285825}
        tangentMode: 0
        weightedMode: 0
        inWeight: {x: 0.33333334, y: 0.33333334, z: 0.33333334, w: 0.33333334}
        outWeight: {x: 0.33333334, y: 0.33333334, z: 0.33333334, w: 0.33333334}
      - serializedVersion: 3
        time: 4.7336946
        value: {x: -0, y: 0.049823876, z: -0, w: 0.998758}
        inSlope: {x: 0, y: -0.0027396053, z: 0, w: 0.00013626227}
        outSlope: {x: 0, y: -0.0027396053, z: 0, w: 0.00013626227}
        tangentMode: 0
        weightedMode: 0
        inWeight: {x: 0.33333334, y: 0.33333334, z: 0.33333334, w: 0.33333334}
        outWeight: {x: 0.33333334, y: 0.33333334, z: 0.33333334, w: 0.33333334}
      - serializedVersion: 3
        time: 4.7457204
        value: {x: -0, y: 0.049790625, z: -0, w: 0.9987597}
        inSlope: {x: 0, y: -0.0036607266, z: 0, w: 0.00018416804}
        outSlope: {x: 0, y: -0.0036607266, z: 0, w: 0.00018416804}
        tangentMode: 0
        weightedMode: 0
        inWeight: {x: 0.33333334, y: 0.33333334, z: 0.33333334, w: 0.33333334}
        outWeight: {x: 0.33333334, y: 0.33333334, z: 0.33333334, w: 0.33333334}
      - serializedVersion: 3
        time: 4.755587
        value: {x: -0, y: 0.049745668, z: -0, w: 0.99876195}
        inSlope: {x: 0, y: -0.004261613, z: 0, w: 0.00021114666}
        outSlope: {x: 0, y: -0.004261613, z: 0, w: 0.00021114666}
        tangentMode: 0
        weightedMode: 0
        inWeight: {x: 0.33333334, y: 0.33333334, z: 0.33333334, w: 0.33333334}
        outWeight: {x: 0.33333334, y: 0.33333334, z: 0.33333334, w: 0.33333334}
      - serializedVersion: 3
        time: 4.7667203
        value: {x: -0, y: 0.049701504, z: -0, w: 0.9987641}
        inSlope: {x: 0, y: -0.0048845923, z: 0, w: 0.00024339752}
        outSlope: {x: 0, y: -0.0048845923, z: 0, w: 0.00024339752}
        tangentMode: 0
        weightedMode: 0
        inWeight: {x: 0.33333334, y: 0.33333334, z: 0.33333334, w: 0.33333334}
        outWeight: {x: 0.33333334, y: 0.33333334, z: 0.33333334, w: 0.33333334}
      - serializedVersion: 3
        time: 4.7786794
        value: {x: -0, y: 0.049632113, z: -0, w: 0.9987676}
        inSlope: {x: 0, y: -0.007646825, z: 0, w: 0.0003805289}
        outSlope: {x: 0, y: -0.007646825, z: 0, w: 0.0003805289}
        tangentMode: 0
        weightedMode: 0
        inWeight: {x: 0.33333334, y: 0.33333334, z: 0.33333334, w: 0.33333334}
        outWeight: {x: 0.33333334, y: 0.33333334, z: 0.33333334, w: 0.33333334}
      - serializedVersion: 3
        time: 4.7897835
        value: {x: -0, y: 0.04952672, z: -0, w: 0.9987728}
        inSlope: {x: 0, y: -0.010346321, z: 0, w: 0.0005118958}
        outSlope: {x: 0, y: -0.010346321, z: 0, w: 0.0005118958}
        tangentMode: 0
        weightedMode: 0
        inWeight: {x: 0.33333334, y: 0.33333334, z: 0.33333334, w: 0.33333334}
        outWeight: {x: 0.33333334, y: 0.33333334, z: 0.33333334, w: 0.33333334}
      - serializedVersion: 3
        time: 4.8007026
        value: {x: -0, y: 0.049404413, z: -0, w: 0.9987789}
        inSlope: {x: 0, y: -0.012242159, z: 0, w: 0.00060590735}
        outSlope: {x: 0, y: -0.012242159, z: 0, w: 0.00060590735}
        tangentMode: 0
        weightedMode: 0
        inWeight: {x: 0.33333334, y: 0.33333334, z: 0.33333334, w: 0.33333334}
        outWeight: {x: 0.33333334, y: 0.33333334, z: 0.33333334, w: 0.33333334}
      - serializedVersion: 3
        time: 4.811622
        value: {x: -0, y: 0.04925937, z: -0, w: 0.99878603}
        inSlope: {x: 0, y: -0.013601002, z: 0, w: 0.0006708127}
        outSlope: {x: 0, y: -0.013601002, z: 0, w: 0.0006708127}
        tangentMode: 0
        weightedMode: 0
        inWeight: {x: 0.33333334, y: 0.33333334, z: 0.33333334, w: 0.33333334}
        outWeight: {x: 0.33333334, y: 0.33333334, z: 0.33333334, w: 0.33333334}
      - serializedVersion: 3
        time: 4.8225603
        value: {x: -0, y: 0.04910712, z: -0, w: 0.99879354}
        inSlope: {x: 0, y: -0.013785488, z: 0, w: 0.00067778584}
        outSlope: {x: 0, y: -0.013785488, z: 0, w: 0.00067778584}
        tangentMode: 0
        weightedMode: 0
        inWeight: {x: 0.33333334, y: 0.33333334, z: 0.33333334, w: 0.33333334}
        outWeight: {x: 0.33333334, y: 0.33333334, z: 0.33333334, w: 0.33333334}
      - serializedVersion: 3
        time: 4.8342323
        value: {x: -0, y: 0.048947774, z: -0, w: 0.99880135}
        inSlope: {x: 0, y: -0.01507156, z: 0, w: 0.00073729554}
        outSlope: {x: 0, y: -0.01507156, z: 0, w: 0.00073729554}
        tangentMode: 0
        weightedMode: 0
        inWeight: {x: 0.33333334, y: 0.33333334, z: 0.33333334, w: 0.33333334}
        outWeight: {x: 0.33333334, y: 0.33333334, z: 0.33333334, w: 0.33333334}
      - serializedVersion: 3
        time: 4.8444424
        value: {x: -0, y: 0.0487794, z: -0, w: 0.9988096}
        inSlope: {x: 0, y: -0.014521474, z: 0, w: 0.00071103487}
        outSlope: {x: 0, y: -0.014521474, z: 0, w: 0.00071103487}
        tangentMode: 0
        weightedMode: 0
        inWeight: {x: 0.33333334, y: 0.33333334, z: 0.33333334, w: 0.33333334}
        outWeight: {x: 0.33333334, y: 0.33333334, z: 0.33333334, w: 0.33333334}
      - serializedVersion: 3
        time: 4.8560452
        value: {x: -0, y: 0.04863376, z: -0, w: 0.9988167}
        inSlope: {x: 0, y: -0.012773462, z: 0, w: 0.0006230028}
        outSlope: {x: 0, y: -0.012773462, z: 0, w: 0.0006230028}
        tangentMode: 0
        weightedMode: 0
        inWeight: {x: 0.33333334, y: 0.33333334, z: 0.33333334, w: 0.33333334}
        outWeight: {x: 0.33333334, y: 0.33333334, z: 0.33333334, w: 0.33333334}
      - serializedVersion: 3
        time: 4.8670278
        value: {x: -0, y: 0.048491042, z: -0, w: 0.99882364}
        inSlope: {x: 0, y: -0.015169979, z: 0, w: 0.0007340389}
        outSlope: {x: 0, y: -0.015169979, z: 0, w: 0.0007340389}
        tangentMode: 0
        weightedMode: 0
        inWeight: {x: 0.33333334, y: 0.33333334, z: 0.33333334, w: 0.33333334}
        outWeight: {x: 0.33333334, y: 0.33333334, z: 0.33333334, w: 0.33333334}
      - serializedVersion: 3
        time: 4.8778324
        value: {x: -0, y: 0.048303638, z: -0, w: 0.9988327}
        inSlope: {x: 0, y: -0.0222574, z: 0, w: 0.0010753253}
        outSlope: {x: 0, y: -0.0222574, z: 0, w: 0.0010753253}
        tangentMode: 0
        weightedMode: 0
        inWeight: {x: 0.33333334, y: 0.33333334, z: 0.33333334, w: 0.33333334}
        outWeight: {x: 0.33333334, y: 0.33333334, z: 0.33333334, w: 0.33333334}
      - serializedVersion: 3
        time: 4.889325
        value: {x: -0, y: 0.04799138, z: -0, w: 0.9988478}
        inSlope: {x: 0, y: -0.029891493, z: 0, w: 0.0014363436}
        outSlope: {x: 0, y: -0.029891493, z: 0, w: 0.0014363436}
        tangentMode: 0
        weightedMode: 0
        inWeight: {x: 0.33333334, y: 0.33333334, z: 0.33333334, w: 0.33333334}
        outWeight: {x: 0.33333334, y: 0.33333334, z: 0.33333334, w: 0.33333334}
      - serializedVersion: 3
        time: 4.9012036
        value: {x: -0, y: 0.047603987, z: -0, w: 0.9988663}
        inSlope: {x: 0, y: -0.03712766, z: 0, w: 0.0017660479}
        outSlope: {x: 0, y: -0.03712766, z: 0, w: 0.0017660479}
        tangentMode: 0
        weightedMode: 0
        inWeight: {x: 0.33333334, y: 0.33333334, z: 0.33333334, w: 0.33333334}
        outWeight: {x: 0.33333334, y: 0.33333334, z: 0.33333334, w: 0.33333334}
      - serializedVersion: 3
        time: 4.912178
        value: {x: -0, y: 0.047146987, z: -0, w: 0.99888796}
        inSlope: {x: 0, y: -0.04085388, z: 0, w: 0.0019273898}
        outSlope: {x: 0, y: -0.04085388, z: 0, w: 0.0019273898}
        tangentMode: 0
        weightedMode: 0
        inWeight: {x: 0.33333334, y: 0.33333334, z: 0.33333334, w: 0.33333334}
        outWeight: {x: 0.33333334, y: 0.33333334, z: 0.33333334, w: 0.33333334}
      - serializedVersion: 3
        time: 4.9228125
        value: {x: -0, y: 0.046720915, z: -0, w: 0.998908}
        inSlope: {x: 0, y: -0.036180593, z: 0, w: 0.0016962127}
        outSlope: {x: 0, y: -0.036180593, z: 0, w: 0.0016962127}
        tangentMode: 0
        weightedMode: 0
        inWeight: {x: 0.33333334, y: 0.33333334, z: 0.33333334, w: 0.33333334}
        outWeight: {x: 0.33333334, y: 0.33333334, z: 0.33333334, w: 0.33333334}
      - serializedVersion: 3
        time: 4.933713
        value: {x: -0, y: 0.046368875, z: -0, w: 0.99892443}
        inSlope: {x: 0, y: -0.030355077, z: 0, w: 0.0014119365}
        outSlope: {x: 0, y: -0.030355077, z: 0, w: 0.0014119365}
        tangentMode: 0
        weightedMode: 0
        inWeight: {x: 0.33333334, y: 0.33333334, z: 0.33333334, w: 0.33333334}
        outWeight: {x: 0.33333334, y: 0.33333334, z: 0.33333334, w: 0.33333334}
      - serializedVersion: 3
        time: 4.9450927
        value: {x: -0, y: 0.046045527, z: -0, w: 0.9989394}
        inSlope: {x: 0, y: -0.029133856, z: 0, w: 0.0013428451}
        outSlope: {x: 0, y: -0.029133856, z: 0, w: 0.0013428451}
        tangentMode: 0
        weightedMode: 0
        inWeight: {x: 0.33333334, y: 0.33333334, z: 0.33333334, w: 0.33333334}
        outWeight: {x: 0.33333334, y: 0.33333334, z: 0.33333334, w: 0.33333334}
      - serializedVersion: 3
        time: 4.955831
        value: {x: -0, y: 0.04572495, z: -0, w: 0.9989541}
        inSlope: {x: 0, y: -0.02852434, z: 0, w: 0.0013047688}
        outSlope: {x: 0, y: -0.02852434, z: 0, w: 0.0013047688}
        tangentMode: 0
        weightedMode: 0
        inWeight: {x: 0.33333334, y: 0.33333334, z: 0.33333334, w: 0.33333334}
        outWeight: {x: 0.33333334, y: 0.33333334, z: 0.33333334, w: 0.33333334}
      - serializedVersion: 3
        time: 4.9668517
        value: {x: -0, y: 0.04542524, z: -0, w: 0.99896777}
        inSlope: {x: 0, y: -0.024534574, z: 0, w: 0.0011146991}
        outSlope: {x: 0, y: -0.024534574, z: 0, w: 0.0011146991}
        tangentMode: 0
        weightedMode: 0
        inWeight: {x: 0.33333334, y: 0.33333334, z: 0.33333334, w: 0.33333334}
        outWeight: {x: 0.33333334, y: 0.33333334, z: 0.33333334, w: 0.33333334}
      - serializedVersion: 3
        time: 4.981048
        value: {x: -0, y: 0.04511471, z: -0, w: 0.99898183}
        inSlope: {x: 0, y: -0.03491083, z: 0, w: 0.0015758276}
        outSlope: {x: 0, y: -0.03491083, z: 0, w: 0.0015758276}
        tangentMode: 0
        weightedMode: 0
        inWeight: {x: 0.33333334, y: 0.33333334, z: 0.33333334, w: 0.33333334}
        outWeight: {x: 0.33333334, y: 0.33333334, z: 0.33333334, w: 0.33333334}
      - serializedVersion: 3
        time: 4.9894614
        value: {x: -0, y: 0.04471131, z: -0, w: 0.999}
        inSlope: {x: 0, y: -0.03427299, z: 0, w: 0.0015376932}
        outSlope: {x: 0, y: -0.03427299, z: 0, w: 0.0015376932}
        tangentMode: 0
        weightedMode: 0
        inWeight: {x: 0.33333334, y: 0.33333334, z: 0.33333334, w: 0.33333334}
        outWeight: {x: 0.33333334, y: 0.33333334, z: 0.33333334, w: 0.33333334}
      - serializedVersion: 3
        time: 5.0006056
        value: {x: -0, y: 0.04448176, z: -0, w: 0.9990102}
        inSlope: {x: 0, y: -0.025068378, z: 0, w: 0.0011144361}
        outSlope: {x: 0, y: -0.025068378, z: 0, w: 0.0011144361}
        tangentMode: 0
        weightedMode: 0
        inWeight: {x: 0.33333334, y: 0.33333334, z: 0.33333334, w: 0.33333334}
        outWeight: {x: 0.33333334, y: 0.33333334, z: 0.33333334, w: 0.33333334}
      - serializedVersion: 3
        time: 5.0118074
        value: {x: -0, y: 0.044150874, z: -0, w: 0.9990249}
        inSlope: {x: 0, y: -0.031106837, z: 0, w: 0.0013755604}
        outSlope: {x: 0, y: -0.031106837, z: 0, w: 0.0013755604}
        tangentMode: 0
        weightedMode: 0
        inWeight: {x: 0.33333334, y: 0.33333334, z: 0.33333334, w: 0.33333334}
        outWeight: {x: 0.33333334, y: 0.33333334, z: 0.33333334, w: 0.33333334}
      - serializedVersion: 3
        time: 5.022842
        value: {x: -0, y: 0.04379032, z: -0, w: 0.9990408}
        inSlope: {x: 0, y: -0.033824373, z: 0, w: 0.0014823321}
        outSlope: {x: 0, y: -0.033824373, z: 0, w: 0.0014823321}
        tangentMode: 0
        weightedMode: 0
        inWeight: {x: 0.33333334, y: 0.33333334, z: 0.33333334, w: 0.33333334}
        outWeight: {x: 0.33333334, y: 0.33333334, z: 0.33333334, w: 0.33333334}
      - serializedVersion: 3
        time: 5.0336485
        value: {x: -0, y: 0.043412376, z: -0, w: 0.9990573}
        inSlope: {x: 0, y: -0.033723958, z: 0, w: 0.0014642207}
        outSlope: {x: 0, y: -0.033723958, z: 0, w: 0.0014642207}
        tangentMode: 0
        weightedMode: 0
        inWeight: {x: 0.33333334, y: 0.33333334, z: 0.33333334, w: 0.33333334}
        outWeight: {x: 0.33333334, y: 0.33333334, z: 0.33333334, w: 0.33333334}
      - serializedVersion: 3
        time: 5.044713
        value: {x: -0, y: 0.043053064, z: -0, w: 0.9990728}
        inSlope: {x: 0, y: -0.03129907, z: 0, w: 0.0013474077}
        outSlope: {x: 0, y: -0.03129907, z: 0, w: 0.0013474077}
        tangentMode: 0
        weightedMode: 0
        inWeight: {x: 0.33333334, y: 0.33333334, z: 0.33333334, w: 0.33333334}
        outWeight: {x: 0.33333334, y: 0.33333334, z: 0.33333334, w: 0.33333334}
      - serializedVersion: 3
        time: 5.0552597
        value: {x: -0, y: 0.042735357, z: -0, w: 0.99908644}
        inSlope: {x: 0, y: -0.024886677, z: 0, w: 0.0010669725}
        outSlope: {x: 0, y: -0.024886677, z: 0, w: 0.0010669725}
        tangentMode: 0
        weightedMode: 0
        inWeight: {x: 0.33333334, y: 0.33333334, z: 0.33333334, w: 0.33333334}
        outWeight: {x: 0.33333334, y: 0.33333334, z: 0.33333334, w: 0.33333334}
      - serializedVersion: 3
        time: 5.067397
        value: {x: -0, y: 0.042496864, z: -0, w: 0.99909663}
        inSlope: {x: 0, y: -0.016867805, z: 0, w: 0.0007193256}
        outSlope: {x: 0, y: -0.016867805, z: 0, w: 0.0007193256}
        tangentMode: 0
        weightedMode: 0
        inWeight: {x: 0.33333334, y: 0.33333334, z: 0.33333334, w: 0.33333334}
        outWeight: {x: 0.33333334, y: 0.33333334, z: 0.33333334, w: 0.33333334}
      - serializedVersion: 3
        time: 5.078245
        value: {x: -0, y: 0.042344056, z: -0, w: 0.9991031}
        inSlope: {x: 0, y: -0.008496412, z: 0, w: 0.00035924098}
        outSlope: {x: 0, y: -0.008496412, z: 0, w: 0.00035924098}
        tangentMode: 0
        weightedMode: 0
        inWeight: {x: 0.33333334, y: 0.33333334, z: 0.33333334, w: 0.33333334}
        outWeight: {x: 0.33333334, y: 0.33333334, z: 0.33333334, w: 0.33333334}
      - serializedVersion: 3
        time: 5.089211
        value: {x: -0, y: 0.042312182, z: -0, w: 0.99910444}
        inSlope: {x: 0, y: 0.002132433, z: 0, w: -0.000091351794}
        outSlope: {x: 0, y: 0.002132433, z: 0, w: -0.000091351794}
        tangentMode: 0
        weightedMode: 0
        inWeight: {x: 0.33333334, y: 0.33333334, z: 0.33333334, w: 0.33333334}
        outWeight: {x: 0.33333334, y: 0.33333334, z: 0.33333334, w: 0.33333334}
      - serializedVersion: 3
        time: 5.100253
        value: {x: -0, y: 0.04239137, z: -0, w: 0.9991011}
        inSlope: {x: 0, y: 0.01168628, z: 0, w: -0.0004965296}
        outSlope: {x: 0, y: 0.01168628, z: 0, w: -0.0004965296}
        tangentMode: 0
        weightedMode: 0
        inWeight: {x: 0.33333334, y: 0.33333334, z: 0.33333334, w: 0.33333334}
        outWeight: {x: 0.33333334, y: 0.33333334, z: 0.33333334, w: 0.33333334}
      - serializedVersion: 3
        time: 5.1120744
        value: {x: -0, y: 0.04258289, z: -0, w: 0.99909294}
        inSlope: {x: 0, y: 0.02247667, z: 0, w: -0.0009591354}
        outSlope: {x: 0, y: 0.02247667, z: 0, w: -0.0009591354}
        tangentMode: 0
        weightedMode: 0
        inWeight: {x: 0.33333334, y: 0.33333334, z: 0.33333334, w: 0.33333334}
        outWeight: {x: 0.33333334, y: 0.33333334, z: 0.33333334, w: 0.33333334}
      - serializedVersion: 3
        time: 5.1231456
        value: {x: -0, y: 0.04290121, z: -0, w: 0.99907935}
        inSlope: {x: 0, y: 0.032188155, z: 0, w: -0.0013814679}
        outSlope: {x: 0, y: 0.032188155, z: 0, w: -0.0013814679}
        tangentMode: 0
        weightedMode: 0
        inWeight: {x: 0.33333334, y: 0.33333334, z: 0.33333334, w: 0.33333334}
        outWeight: {x: 0.33333334, y: 0.33333334, z: 0.33333334, w: 0.33333334}
      - serializedVersion: 3
        time: 5.1341314
        value: {x: -0, y: 0.04329257, z: -0, w: 0.9990625}
        inSlope: {x: 0, y: 0.038604446, z: 0, w: -0.0016733564}
        outSlope: {x: 0, y: 0.038604446, z: 0, w: -0.0016733564}
        tangentMode: 0
        weightedMode: 0
        inWeight: {x: 0.33333334, y: 0.33333334, z: 0.33333334, w: 0.33333334}
        outWeight: {x: 0.33333334, y: 0.33333334, z: 0.33333334, w: 0.33333334}
      - serializedVersion: 3
        time: 5.144892
        value: {x: -0, y: 0.043740056, z: -0, w: 0.999043}
        inSlope: {x: 0, y: 0.041780017, z: 0, w: -0.0018312079}
        outSlope: {x: 0, y: 0.041780017, z: 0, w: -0.0018312079}
        tangentMode: 0
        weightedMode: 0
        inWeight: {x: 0.33333334, y: 0.33333334, z: 0.33333334, w: 0.33333334}
        outWeight: {x: 0.33333334, y: 0.33333334, z: 0.33333334, w: 0.33333334}
      - serializedVersion: 3
        time: 5.1560974
        value: {x: -0, y: 0.044210397, z: -0, w: 0.99902225}
        inSlope: {x: 0, y: 0.044310495, z: 0, w: -0.0019623209}
        outSlope: {x: 0, y: 0.044310495, z: 0, w: -0.0019623209}
        tangentMode: 0
        weightedMode: 0
        inWeight: {x: 0.33333334, y: 0.33333334, z: 0.33333334, w: 0.33333334}
        outWeight: {x: 0.33333334, y: 0.33333334, z: 0.33333334, w: 0.33333334}
      - serializedVersion: 3
        time: 5.166906
        value: {x: -0, y: 0.044714566, z: -0, w: 0.99899983}
        inSlope: {x: 0, y: 0.04609815, z: 0, w: -0.0020644986}
        outSlope: {x: 0, y: 0.04609815, z: 0, w: -0.0020644986}
        tangentMode: 0
        weightedMode: 0
        inWeight: {x: 0.33333334, y: 0.33333334, z: 0.33333334, w: 0.33333334}
        outWeight: {x: 0.33333334, y: 0.33333334, z: 0.33333334, w: 0.33333334}
      - serializedVersion: 3
        time: 5.178041
        value: {x: -0, y: 0.045221776, z: -0, w: 0.99897695}
        inSlope: {x: 0, y: 0.045777097, z: 0, w: -0.0020731946}
        outSlope: {x: 0, y: 0.045777097, z: 0, w: -0.0020731946}
        tangentMode: 0
        weightedMode: 0
        inWeight: {x: 0.33333334, y: 0.33333334, z: 0.33333334, w: 0.33333334}
        outWeight: {x: 0.33333334, y: 0.33333334, z: 0.33333334, w: 0.33333334}
      - serializedVersion: 3
        time: 5.1898713
        value: {x: -0, y: 0.045766015, z: -0, w: 0.9989522}
        inSlope: {x: 0, y: 0.048721075, z: 0, w: -0.002231457}
        outSlope: {x: 0, y: 0.048721075, z: 0, w: -0.002231457}
        tangentMode: 0
        weightedMode: 0
        inWeight: {x: 0.33333334, y: 0.33333334, z: 0.33333334, w: 0.33333334}
        outWeight: {x: 0.33333334, y: 0.33333334, z: 0.33333334, w: 0.33333334}
      - serializedVersion: 3
        time: 5.2015057
        value: {x: -0, y: 0.046364468, z: -0, w: 0.9989246}
        inSlope: {x: 0, y: 0.05479144, z: 0, w: -0.0025426908}
        outSlope: {x: 0, y: 0.05479144, z: 0, w: -0.0025426908}
        tangentMode: 0
        weightedMode: 0
        inWeight: {x: 0.33333334, y: 0.33333334, z: 0.33333334, w: 0.33333334}
        outWeight: {x: 0.33333334, y: 0.33333334, z: 0.33333334, w: 0.33333334}
      - serializedVersion: 3
        time: 5.2117863
        value: {x: -0, y: 0.046962228, z: -0, w: 0.9988967}
        inSlope: {x: 0, y: 0.05326601, z: 0, w: -0.0025026707}
        outSlope: {x: 0, y: 0.05326601, z: 0, w: -0.0025026707}
        tangentMode: 0
        weightedMode: 0
        inWeight: {x: 0.33333334, y: 0.33333334, z: 0.33333334, w: 0.33333334}
        outWeight: {x: 0.33333334, y: 0.33333334, z: 0.33333334, w: 0.33333334}
      - serializedVersion: 3
        time: 5.2227607
        value: {x: -0, y: 0.047493253, z: -0, w: 0.99887156}
        inSlope: {x: 0, y: 0.049717106, z: 0, w: -0.0023661177}
        outSlope: {x: 0, y: 0.049717106, z: 0, w: -0.0023661177}
        tangentMode: 0
        weightedMode: 0
        inWeight: {x: 0.33333334, y: 0.33333334, z: 0.33333334, w: 0.33333334}
        outWeight: {x: 0.33333334, y: 0.33333334, z: 0.33333334, w: 0.33333334}
      - serializedVersion: 3
        time: 5.2336545
        value: {x: -0, y: 0.048049346, z: -0, w: 0.998845}
        inSlope: {x: 0, y: 0.050060622, z: 0, w: -0.0024065077}
        outSlope: {x: 0, y: 0.050060622, z: 0, w: -0.0024065077}
        tangentMode: 0
        weightedMode: 0
        inWeight: {x: 0.33333334, y: 0.33333334, z: 0.33333334, w: 0.33333334}
        outWeight: {x: 0.33333334, y: 0.33333334, z: 0.33333334, w: 0.33333334}
      - serializedVersion: 3
        time: 5.244607
        value: {x: -0, y: 0.048586834, z: -0, w: 0.998819}
        inSlope: {x: 0, y: 0.04821796, z: 0, w: -0.0023451333}
        outSlope: {x: 0, y: 0.04821796, z: 0, w: -0.0023451333}
        tangentMode: 0
        weightedMode: 0
        inWeight: {x: 0.33333334, y: 0.33333334, z: 0.33333334, w: 0.33333334}
        outWeight: {x: 0.33333334, y: 0.33333334, z: 0.33333334, w: 0.33333334}
      - serializedVersion: 3
        time: 5.255692
        value: {x: -0, y: 0.049111836, z: -0, w: 0.9987933}
        inSlope: {x: 0, y: 0.044320323, z: 0, w: -0.0021786229}
        outSlope: {x: 0, y: 0.044320323, z: 0, w: -0.0021786229}
        tangentMode: 0
        weightedMode: 0
        inWeight: {x: 0.33333334, y: 0.33333334, z: 0.33333334, w: 0.33333334}
        outWeight: {x: 0.33333334, y: 0.33333334, z: 0.33333334, w: 0.33333334}
      - serializedVersion: 3
        time: 5.267702
        value: {x: -0, y: 0.049607605, z: -0, w: 0.9987688}
        inSlope: {x: 0, y: 0.044181965, z: 0, w: -0.0021962125}
        outSlope: {x: 0, y: 0.044181965, z: 0, w: -0.0021962125}
        tangentMode: 0
        weightedMode: 0
        inWeight: {x: 0.33333334, y: 0.33333334, z: 0.33333334, w: 0.33333334}
        outWeight: {x: 0.33333334, y: 0.33333334, z: 0.33333334, w: 0.33333334}
      - serializedVersion: 3
        time: 5.2785454
        value: {x: -0, y: 0.050118156, z: -0, w: 0.9987433}
        inSlope: {x: 0, y: 0.04278572, z: 0, w: -0.0021446352}
        outSlope: {x: 0, y: 0.04278572, z: 0, w: -0.0021446352}
        tangentMode: 0
        weightedMode: 0
        inWeight: {x: 0.33333334, y: 0.33333334, z: 0.33333334, w: 0.33333334}
        outWeight: {x: 0.33333334, y: 0.33333334, z: 0.33333334, w: 0.33333334}
      - serializedVersion: 3
        time: 5.289133
        value: {x: -0, y: 0.050525643, z: -0, w: 0.9987228}
        inSlope: {x: 0, y: 0.035461336, z: 0, w: -0.0017918865}
        outSlope: {x: 0, y: 0.035461336, z: 0, w: -0.0017918865}
        tangentMode: 0
        weightedMode: 0
        inWeight: {x: 0.33333334, y: 0.33333334, z: 0.33333334, w: 0.33333334}
        outWeight: {x: 0.33333334, y: 0.33333334, z: 0.33333334, w: 0.33333334}
      - serializedVersion: 3
        time: 5.300025
        value: {x: -0, y: 0.05087893, z: -0, w: 0.99870485}
        inSlope: {x: 0, y: 0.029426463, z: 0, w: -0.0014997333}
        outSlope: {x: 0, y: 0.029426463, z: 0, w: -0.0014997333}
        tangentMode: 0
        weightedMode: 0
        inWeight: {x: 0.33333334, y: 0.33333334, z: 0.33333334, w: 0.33333334}
        outWeight: {x: 0.33333334, y: 0.33333334, z: 0.33333334, w: 0.33333334}
      - serializedVersion: 3
        time: 5.312146
        value: {x: -0, y: 0.05119914, z: -0, w: 0.99868846}
        inSlope: {x: 0, y: 0.026703868, z: 0, w: -0.001369498}
        outSlope: {x: 0, y: 0.026703868, z: 0, w: -0.001369498}
        tangentMode: 0
        weightedMode: 0
        inWeight: {x: 0.33333334, y: 0.33333334, z: 0.33333334, w: 0.33333334}
        outWeight: {x: 0.33333334, y: 0.33333334, z: 0.33333334, w: 0.33333334}
      - serializedVersion: 3
        time: 5.322806
        value: {x: -0, y: 0.05148685, z: -0, w: 0.9986737}
        inSlope: {x: 0, y: 0.022125456, z: 0, w: -0.0011392335}
        outSlope: {x: 0, y: 0.022125456, z: 0, w: -0.0011392335}
        tangentMode: 0
        weightedMode: 0
        inWeight: {x: 0.33333334, y: 0.33333334, z: 0.33333334, w: 0.33333334}
        outWeight: {x: 0.33333334, y: 0.33333334, z: 0.33333334, w: 0.33333334}
      - serializedVersion: 3
        time: 5.334369
        value: {x: -0, y: 0.051686436, z: -0, w: 0.99866337}
        inSlope: {x: 0, y: 0.016365204, z: 0, w: -0.0008464619}
        outSlope: {x: 0, y: 0.016365204, z: 0, w: -0.0008464619}
        tangentMode: 0
        weightedMode: 0
        inWeight: {x: 0.33333334, y: 0.33333334, z: 0.33333334, w: 0.33333334}
        outWeight: {x: 0.33333334, y: 0.33333334, z: 0.33333334, w: 0.33333334}
      - serializedVersion: 3
        time: 5.3447104
        value: {x: -0, y: 0.051846415, z: -0, w: 0.9986551}
        inSlope: {x: 0, y: 0.01156215, z: 0, w: -0.0005999734}
        outSlope: {x: 0, y: 0.01156215, z: 0, w: -0.0005999734}
        tangentMode: 0
        weightedMode: 0
        inWeight: {x: 0.33333334, y: 0.33333334, z: 0.33333334, w: 0.33333334}
        outWeight: {x: 0.33333334, y: 0.33333334, z: 0.33333334, w: 0.33333334}
      - serializedVersion: 3
        time: 5.355771
        value: {x: -0, y: 0.051931076, z: -0, w: 0.99865067}
        inSlope: {x: 0, y: 0.0053126537, z: 0, w: -0.00027476472}
        outSlope: {x: 0, y: 0.0053126537, z: 0, w: -0.00027476472}
        tangentMode: 0
        weightedMode: 0
        inWeight: {x: 0.33333334, y: 0.33333334, z: 0.33333334, w: 0.33333334}
        outWeight: {x: 0.33333334, y: 0.33333334, z: 0.33333334, w: 0.33333334}
      - serializedVersion: 3
        time: 5.3676324
        value: {x: -0, y: 0.051966317, z: -0, w: 0.9986489}
        inSlope: {x: 0, y: 0.0009247308, z: 0, w: -0.00004800302}
        outSlope: {x: 0, y: 0.0009247308, z: 0, w: -0.00004800302}
        tangentMode: 0
        weightedMode: 0
        inWeight: {x: 0.33333334, y: 0.33333334, z: 0.33333334, w: 0.33333334}
        outWeight: {x: 0.33333334, y: 0.33333334, z: 0.33333334, w: 0.33333334}
      - serializedVersion: 3
        time: 5.3785195
        value: {x: -0, y: 0.051954105, z: -0, w: 0.9986495}
        inSlope: {x: 0, y: -0.0028411434, z: 0, w: 0.00014632364}
        outSlope: {x: 0, y: -0.0028411434, z: 0, w: 0.00014632364}
        tangentMode: 0
        weightedMode: 0
        inWeight: {x: 0.33333334, y: 0.33333334, z: 0.33333334, w: 0.33333334}
        outWeight: {x: 0.33333334, y: 0.33333334, z: 0.33333334, w: 0.33333334}
      - serializedVersion: 3
        time: 5.3895435
        value: {x: -0, y: 0.05190383, z: -0, w: 0.9986521}
        inSlope: {x: 0, y: -0.0060857637, z: 0, w: 0.0003181769}
        outSlope: {x: 0, y: -0.0060857637, z: 0, w: 0.0003181769}
        tangentMode: 0
        weightedMode: 0
        inWeight: {x: 0.33333334, y: 0.33333334, z: 0.33333334, w: 0.33333334}
        outWeight: {x: 0.33333334, y: 0.33333334, z: 0.33333334, w: 0.33333334}
      - serializedVersion: 3
        time: 5.4004636
        value: {x: -0, y: 0.051820718, z: -0, w: 0.99865645}
        inSlope: {x: 0, y: -0.008411324, z: 0, w: 0.0004367544}
        outSlope: {x: 0, y: -0.008411324, z: 0, w: 0.0004367544}
        tangentMode: 0
        weightedMode: 0
        inWeight: {x: 0.33333334, y: 0.33333334, z: 0.33333334, w: 0.33333334}
        outWeight: {x: 0.33333334, y: 0.33333334, z: 0.33333334, w: 0.33333334}
      - serializedVersion: 3
        time: 5.4122577
        value: {x: -0, y: 0.051712073, z: -0, w: 0.99866205}
        inSlope: {x: 0, y: -0.011309989, z: 0, w: 0.00058477966}
        outSlope: {x: 0, y: -0.011309989, z: 0, w: 0.00058477966}
        tangentMode: 0
        weightedMode: 0
        inWeight: {x: 0.33333334, y: 0.33333334, z: 0.33333334, w: 0.33333334}
        outWeight: {x: 0.33333334, y: 0.33333334, z: 0.33333334, w: 0.33333334}
      - serializedVersion: 3
        time: 5.423243
        value: {x: -0, y: 0.05156478, z: -0, w: 0.9986697}
        inSlope: {x: 0, y: -0.013759719, z: 0, w: 0.00071075454}
        outSlope: {x: 0, y: -0.013759719, z: 0, w: 0.00071075454}
        tangentMode: 0
        weightedMode: 0
        inWeight: {x: 0.33333334, y: 0.33333334, z: 0.33333334, w: 0.33333334}
        outWeight: {x: 0.33333334, y: 0.33333334, z: 0.33333334, w: 0.33333334}
      - serializedVersion: 3
        time: 5.4339013
        value: {x: -0, y: 0.051414378, z: -0, w: 0.99867743}
        inSlope: {x: 0, y: -0.014214484, z: 0, w: 0.0007317429}
        outSlope: {x: 0, y: -0.014214484, z: 0, w: 0.0007317429}
        tangentMode: 0
        weightedMode: 0
        inWeight: {x: 0.33333334, y: 0.33333334, z: 0.33333334, w: 0.33333334}
        outWeight: {x: 0.33333334, y: 0.33333334, z: 0.33333334, w: 0.33333334}
      - serializedVersion: 3
        time: 5.444827
        value: {x: -0, y: 0.051257946, z: -0, w: 0.9986855}
        inSlope: {x: 0, y: -0.014816103, z: 0, w: 0.0007602174}
        outSlope: {x: 0, y: -0.014816103, z: 0, w: 0.0007602174}
        tangentMode: 0
        weightedMode: 0
        inWeight: {x: 0.33333334, y: 0.33333334, z: 0.33333334, w: 0.33333334}
        outWeight: {x: 0.33333334, y: 0.33333334, z: 0.33333334, w: 0.33333334}
      - serializedVersion: 3
        time: 5.4558516
        value: {x: -0, y: 0.05108911, z: -0, w: 0.9986941}
        inSlope: {x: 0, y: -0.0152023025, z: 0, w: 0.0007763191}
        outSlope: {x: 0, y: -0.0152023025, z: 0, w: 0.0007763191}
        tangentMode: 0
        weightedMode: 0
        inWeight: {x: 0.33333334, y: 0.33333334, z: 0.33333334, w: 0.33333334}
        outWeight: {x: 0.33333334, y: 0.33333334, z: 0.33333334, w: 0.33333334}
      - serializedVersion: 3
        time: 5.46694
        value: {x: -0, y: 0.050921787, z: -0, w: 0.99870265}
        inSlope: {x: 0, y: -0.014897529, z: 0, w: 0.0007599923}
        outSlope: {x: 0, y: -0.014897529, z: 0, w: 0.0007599923}
        tangentMode: 0
        weightedMode: 0
        inWeight: {x: 0.33333334, y: 0.33333334, z: 0.33333334, w: 0.33333334}
        outWeight: {x: 0.33333334, y: 0.33333334, z: 0.33333334, w: 0.33333334}
      - serializedVersion: 3
        time: 5.4786816
        value: {x: -0, y: 0.050749127, z: -0, w: 0.99871147}
        inSlope: {x: 0, y: -0.015195666, z: 0, w: 0.00077454664}
        outSlope: {x: 0, y: -0.015195666, z: 0, w: 0.00077454664}
        tangentMode: 0
        weightedMode: 0
        inWeight: {x: 0.33333334, y: 0.33333334, z: 0.33333334, w: 0.33333334}
        outWeight: {x: 0.33333334, y: 0.33333334, z: 0.33333334, w: 0.33333334}
      - serializedVersion: 3
        time: 5.489963
        value: {x: -0, y: 0.05057216, z: -0, w: 0.99872047}
        inSlope: {x: 0, y: -0.015235418, z: 0, w: 0.0007706399}
        outSlope: {x: 0, y: -0.015235418, z: 0, w: 0.0007706399}
        tangentMode: 0
        weightedMode: 0
        inWeight: {x: 0.33333334, y: 0.33333334, z: 0.33333334, w: 0.33333334}
        outWeight: {x: 0.33333334, y: 0.33333334, z: 0.33333334, w: 0.33333334}
      - serializedVersion: 3
        time: 5.5007057
        value: {x: -0, y: 0.050413337, z: -0, w: 0.99872845}
        inSlope: {x: 0, y: -0.0140987355, z: 0, w: 0.00070973916}
        outSlope: {x: 0, y: -0.0140987355, z: 0, w: 0.00070973916}
        tangentMode: 0
        weightedMode: 0
        inWeight: {x: 0.33333334, y: 0.33333334, z: 0.33333334, w: 0.33333334}
        outWeight: {x: 0.33333334, y: 0.33333334, z: 0.33333334, w: 0.33333334}
      - serializedVersion: 3
        time: 5.511904
        value: {x: -0, y: 0.050263137, z: -0, w: 0.998736}
        inSlope: {x: 0, y: -0.013766706, z: 0, w: 0.00069276325}
        outSlope: {x: 0, y: -0.013766706, z: 0, w: 0.00069276325}
        tangentMode: 0
        weightedMode: 0
        inWeight: {x: 0.33333334, y: 0.33333334, z: 0.33333334, w: 0.33333334}
        outWeight: {x: 0.33333334, y: 0.33333334, z: 0.33333334, w: 0.33333334}
      - serializedVersion: 3
        time: 5.5226564
        value: {x: -0, y: 0.050111305, z: -0, w: 0.99874365}
        inSlope: {x: 0, y: -0.013569122, z: 0, w: 0.00068095344}
        outSlope: {x: 0, y: -0.013569122, z: 0, w: 0.00068095344}
        tangentMode: 0
        weightedMode: 0
        inWeight: {x: 0.33333334, y: 0.33333334, z: 0.33333334, w: 0.33333334}
        outWeight: {x: 0.33333334, y: 0.33333334, z: 0.33333334, w: 0.33333334}
      - serializedVersion: 3
        time: 5.5336204
        value: {x: -0, y: 0.049968578, z: -0, w: 0.9987508}
        inSlope: {x: 0, y: -0.013101214, z: 0, w: 0.0006561176}
        outSlope: {x: 0, y: -0.013101214, z: 0, w: 0.0006561176}
        tangentMode: 0
        weightedMode: 0
        inWeight: {x: 0.33333334, y: 0.33333334, z: 0.33333334, w: 0.33333334}
        outWeight: {x: 0.33333334, y: 0.33333334, z: 0.33333334, w: 0.33333334}
      - serializedVersion: 3
        time: 5.54446
        value: {x: -0, y: 0.049825665, z: -0, w: 0.99875796}
        inSlope: {x: 0, y: -0.01208812, z: 0, w: 0.0006036158}
        outSlope: {x: 0, y: -0.01208812, z: 0, w: 0.0006036158}
        tangentMode: 0
        weightedMode: 0
        inWeight: {x: 0.33333334, y: 0.33333334, z: 0.33333334, w: 0.33333334}
        outWeight: {x: 0.33333334, y: 0.33333334, z: 0.33333334, w: 0.33333334}
      - serializedVersion: 3
        time: 5.5569825
        value: {x: -0, y: 0.04968802, z: -0, w: 0.9987648}
        inSlope: {x: 0, y: -0.012531103, z: 0, w: 0.00062292774}
        outSlope: {x: 0, y: -0.012531103, z: 0, w: 0.00062292774}
        tangentMode: 0
        weightedMode: 0
        inWeight: {x: 0.33333334, y: 0.33333334, z: 0.33333334, w: 0.33333334}
        outWeight: {x: 0.33333334, y: 0.33333334, z: 0.33333334, w: 0.33333334}
      - serializedVersion: 3
        time: 5.5672226
        value: {x: -0, y: 0.049543936, z: -0, w: 0.99877197}
        inSlope: {x: 0, y: -0.011933361, z: 0, w: 0.00059264444}
        outSlope: {x: 0, y: -0.011933361, z: 0, w: 0.00059264444}
        tangentMode: 0
        weightedMode: 0
        inWeight: {x: 0.33333334, y: 0.33333334, z: 0.33333334, w: 0.33333334}
        outWeight: {x: 0.33333334, y: 0.33333334, z: 0.33333334, w: 0.33333334}
      - serializedVersion: 3
        time: 5.5782423
        value: {x: -0, y: 0.049435984, z: -0, w: 0.99877733}
        inSlope: {x: 0, y: -0.009766625, z: 0, w: 0.0004844537}
        outSlope: {x: 0, y: -0.009766625, z: 0, w: 0.0004844537}
        tangentMode: 0
        weightedMode: 0
        inWeight: {x: 0.33333334, y: 0.33333334, z: 0.33333334, w: 0.33333334}
        outWeight: {x: 0.33333334, y: 0.33333334, z: 0.33333334, w: 0.33333334}
      - serializedVersion: 3
        time: 5.5897403
        value: {x: -0, y: 0.04932403, z: -0, w: 0.9987829}
        inSlope: {x: 0, y: -0.009280197, z: 0, w: 0.00045627292}
        outSlope: {x: 0, y: -0.009280197, z: 0, w: 0.00045627292}
        tangentMode: 0
        weightedMode: 0
        inWeight: {x: 0.33333334, y: 0.33333334, z: 0.33333334, w: 0.33333334}
        outWeight: {x: 0.33333334, y: 0.33333334, z: 0.33333334, w: 0.33333334}
      - serializedVersion: 3
        time: 5.600818
        value: {x: -0, y: 0.049226284, z: -0, w: 0.99878764}
        inSlope: {x: 0, y: -0.007907137, z: 0, w: 0.0003877606}
        outSlope: {x: 0, y: -0.007907137, z: 0, w: 0.0003877606}
        tangentMode: 0
        weightedMode: 0
        inWeight: {x: 0.33333334, y: 0.33333334, z: 0.33333334, w: 0.33333334}
        outWeight: {x: 0.33333334, y: 0.33333334, z: 0.33333334, w: 0.33333334}
      - serializedVersion: 3
        time: 5.6118727
        value: {x: -0, y: 0.049149003, z: -0, w: 0.99879146}
        inSlope: {x: 0, y: -0.0063417116, z: 0, w: 0.0003132749}
        outSlope: {x: 0, y: -0.0063417116, z: 0, w: 0.0003132749}
        tangentMode: 0
        weightedMode: 0
        inWeight: {x: 0.33333334, y: 0.33333334, z: 0.33333334, w: 0.33333334}
        outWeight: {x: 0.33333334, y: 0.33333334, z: 0.33333334, w: 0.33333334}
      - serializedVersion: 3
        time: 5.6226726
        value: {x: -0, y: 0.049087524, z: -0, w: 0.9987945}
        inSlope: {x: 0, y: -0.0051930677, z: 0, w: 0.00025503908}
        outSlope: {x: 0, y: -0.0051930677, z: 0, w: 0.00025503908}
        tangentMode: 0
        weightedMode: 0
        inWeight: {x: 0.33333334, y: 0.33333334, z: 0.33333334, w: 0.33333334}
        outWeight: {x: 0.33333334, y: 0.33333334, z: 0.33333334, w: 0.33333334}
      - serializedVersion: 3
        time: 5.633623
        value: {x: -0, y: 0.049036127, z: -0, w: 0.998797}
        inSlope: {x: 0, y: -0.0040627243, z: 0, w: 0.00020016708}
        outSlope: {x: 0, y: -0.0040627243, z: 0, w: 0.00020016708}
        tangentMode: 0
        weightedMode: 0
        inWeight: {x: 0.33333334, y: 0.33333334, z: 0.33333334, w: 0.33333334}
        outWeight: {x: 0.33333334, y: 0.33333334, z: 0.33333334, w: 0.33333334}
      - serializedVersion: 3
        time: 5.64473
        value: {x: -0, y: 0.04899801, z: -0, w: 0.9987989}
        inSlope: {x: 0, y: -0.0028959576, z: 0, w: 0.00014329248}
        outSlope: {x: 0, y: -0.0028959576, z: 0, w: 0.00014329248}
        tangentMode: 0
        weightedMode: 0
        inWeight: {x: 0.33333334, y: 0.33333334, z: 0.33333334, w: 0.33333334}
        outWeight: {x: 0.33333334, y: 0.33333334, z: 0.33333334, w: 0.33333334}
      - serializedVersion: 3
        time: 5.6556277
        value: {x: -0, y: 0.04897229, z: -0, w: 0.99880016}
        inSlope: {x: 0, y: -0.0018528609, z: 0, w: 0.00008951269}
        outSlope: {x: 0, y: -0.0018528609, z: 0, w: 0.00008951269}
        tangentMode: 0
        weightedMode: 0
        inWeight: {x: 0.33333334, y: 0.33333334, z: 0.33333334, w: 0.33333334}
        outWeight: {x: 0.33333334, y: 0.33333334, z: 0.33333334, w: 0.33333334}
      - serializedVersion: 3
        time: 5.6677036
        value: {x: -0, y: 0.04895604, z: -0, w: 0.99880093}
        inSlope: {x: 0, y: -0.0012595895, z: 0, w: 0.000062112624}
        outSlope: {x: 0, y: -0.0012595895, z: 0, w: 0.000062112624}
        tangentMode: 0
        weightedMode: 0
        inWeight: {x: 0.33333334, y: 0.33333334, z: 0.33333334, w: 0.33333334}
        outWeight: {x: 0.33333334, y: 0.33333334, z: 0.33333334, w: 0.33333334}
      - serializedVersion: 3
        time: 5.6786203
        value: {x: -0, y: 0.04894323, z: -0, w: 0.9988016}
        inSlope: {x: 0, y: -0.0003828894, z: 0, w: 0.000019155881}
        outSlope: {x: 0, y: -0.0003828894, z: 0, w: 0.000019155881}
        tangentMode: 0
        weightedMode: 0
        inWeight: {x: 0.33333334, y: 0.33333334, z: 0.33333334, w: 0.33333334}
        outWeight: {x: 0.33333334, y: 0.33333334, z: 0.33333334, w: 0.33333334}
      - serializedVersion: 3
        time: 5.6895833
        value: {x: -0, y: 0.0489477, z: -0, w: 0.99880135}
        inSlope: {x: 0, y: 0.0007935357, z: 0, w: -0.00003813307}
        outSlope: {x: 0, y: 0.0007935357, z: 0, w: -0.00003813307}
        tangentMode: 0
        weightedMode: 0
        inWeight: {x: 0.33333334, y: 0.33333334, z: 0.33333334, w: 0.33333334}
        outWeight: {x: 0.33333334, y: 0.33333334, z: 0.33333334, w: 0.33333334}
      - serializedVersion: 3
        time: 5.700516
        value: {x: -0, y: 0.048960593, z: -0, w: 0.99880075}
        inSlope: {x: 0, y: 0.0015074387, z: 0, w: -0.0000738683}
        outSlope: {x: 0, y: 0.0015074387, z: 0, w: -0.0000738683}
        tangentMode: 0
        weightedMode: 0
        inWeight: {x: 0.33333334, y: 0.33333334, z: 0.33333334, w: 0.33333334}
        outWeight: {x: 0.33333334, y: 0.33333334, z: 0.33333334, w: 0.33333334}
      - serializedVersion: 3
        time: 5.711386
        value: {x: -0, y: 0.048980545, z: -0, w: 0.99879974}
        inSlope: {x: 0, y: 0.0019408364, z: 0, w: -0.00009565003}
        outSlope: {x: 0, y: 0.0019408364, z: 0, w: -0.00009565003}
        tangentMode: 0
        weightedMode: 0
        inWeight: {x: 0.33333334, y: 0.33333334, z: 0.33333334, w: 0.33333334}
        outWeight: {x: 0.33333334, y: 0.33333334, z: 0.33333334, w: 0.33333334}
      - serializedVersion: 3
        time: 5.722325
        value: {x: -0, y: 0.049002927, z: -0, w: 0.99879867}
        inSlope: {x: 0, y: 0.0020207013, z: 0, w: -0.000097534445}
        outSlope: {x: 0, y: 0.0020207013, z: 0, w: -0.000097534445}
        tangentMode: 0
        weightedMode: 0
        inWeight: {x: 0.33333334, y: 0.33333334, z: 0.33333334, w: 0.33333334}
        outWeight: {x: 0.33333334, y: 0.33333334, z: 0.33333334, w: 0.33333334}
      - serializedVersion: 3
        time: 5.733387
        value: {x: -0, y: 0.049025, z: -0, w: 0.9987976}
        inSlope: {x: 0, y: 0.002155591, z: 0, w: -0.000105286956}
        outSlope: {x: 0, y: 0.002155591, z: 0, w: -0.000105286956}
        tangentMode: 0
        weightedMode: 0
        inWeight: {x: 0.33333334, y: 0.33333334, z: 0.33333334, w: 0.33333334}
        outWeight: {x: 0.33333334, y: 0.33333334, z: 0.33333334, w: 0.33333334}
      - serializedVersion: 3
        time: 5.745456
        value: {x: -0, y: 0.04905295, z: -0, w: 0.9987962}
        inSlope: {x: 0, y: 0.0026298051, z: 0, w: -0.00013011524}
        outSlope: {x: 0, y: 0.0026298051, z: 0, w: -0.00013011524}
        tangentMode: 0
        weightedMode: 0
        inWeight: {x: 0.33333334, y: 0.33333334, z: 0.33333334, w: 0.33333334}
        outWeight: {x: 0.33333334, y: 0.33333334, z: 0.33333334, w: 0.33333334}
      - serializedVersion: 3
        time: 5.7564306
        value: {x: -0, y: 0.049085256, z: -0, w: 0.9987946}
        inSlope: {x: 0, y: 0.0034689272, z: 0, w: -0.00017065692}
        outSlope: {x: 0, y: 0.0034689272, z: 0, w: -0.00017065692}
        tangentMode: 0
        weightedMode: 0
        inWeight: {x: 0.33333334, y: 0.33333334, z: 0.33333334, w: 0.33333334}
        outWeight: {x: 0.33333334, y: 0.33333334, z: 0.33333334, w: 0.33333334}
      - serializedVersion: 3
        time: 5.767453
        value: {x: -0, y: 0.04912928, z: -0, w: 0.99879247}
        inSlope: {x: 0, y: 0.0039830366, z: 0, w: -0.00019640176}
        outSlope: {x: 0, y: 0.0039830366, z: 0, w: -0.00019640176}
        tangentMode: 0
        weightedMode: 0
        inWeight: {x: 0.33333334, y: 0.33333334, z: 0.33333334, w: 0.33333334}
        outWeight: {x: 0.33333334, y: 0.33333334, z: 0.33333334, w: 0.33333334}
      - serializedVersion: 3
        time: 5.778283
        value: {x: -0, y: 0.049172297, z: -0, w: 0.9987903}
        inSlope: {x: 0, y: 0.0036780196, z: 0, w: -0.00018256184}
        outSlope: {x: 0, y: 0.0036780196, z: 0, w: -0.00018256184}
        tangentMode: 0
        weightedMode: 0
        inWeight: {x: 0.33333334, y: 0.33333334, z: 0.33333334, w: 0.33333334}
        outWeight: {x: 0.33333334, y: 0.33333334, z: 0.33333334, w: 0.33333334}
      - serializedVersion: 3
        time: 5.790062
        value: {x: -0, y: 0.049212158, z: -0, w: 0.99878836}
        inSlope: {x: 0, y: 0.0035496433, z: 0, w: -0.00017534371}
        outSlope: {x: 0, y: 0.0035496433, z: 0, w: -0.00017534371}
        tangentMode: 0
        weightedMode: 0
        inWeight: {x: 0.33333334, y: 0.33333334, z: 0.33333334, w: 0.33333334}
        outWeight: {x: 0.33333334, y: 0.33333334, z: 0.33333334, w: 0.33333334}
      - serializedVersion: 3
        time: 5.800445
        value: {x: -0, y: 0.049250733, z: -0, w: 0.99878645}
        inSlope: {x: 0, y: 0.00347569, z: 0, w: -0.00017210438}
        outSlope: {x: 0, y: 0.00347569, z: 0, w: -0.00017210438}
        tangentMode: 0
        weightedMode: 0
        inWeight: {x: 0.33333334, y: 0.33333334, z: 0.33333334, w: 0.33333334}
        outWeight: {x: 0.33333334, y: 0.33333334, z: 0.33333334, w: 0.33333334}
      - serializedVersion: 3
        time: 5.811214
        value: {x: -0, y: 0.049285583, z: -0, w: 0.9987847}
        inSlope: {x: 0, y: 0.0028683017, z: 0, w: -0.00014045628}
        outSlope: {x: 0, y: 0.0028683017, z: 0, w: -0.00014045628}
        tangentMode: 0
        weightedMode: 0
        inWeight: {x: 0.33333334, y: 0.33333334, z: 0.33333334, w: 0.33333334}
        outWeight: {x: 0.33333334, y: 0.33333334, z: 0.33333334, w: 0.33333334}
      - serializedVersion: 3
        time: 5.8235903
        value: {x: -0, y: 0.04931653, z: -0, w: 0.99878323}
        inSlope: {x: 0, y: 0.003246134, z: 0, w: -0.00015840401}
        outSlope: {x: 0, y: 0.003246134, z: 0, w: -0.00015840401}
        tangentMode: 0
        weightedMode: 0
        inWeight: {x: 0.33333334, y: 0.33333334, z: 0.33333334, w: 0.33333334}
        outWeight: {x: 0.33333334, y: 0.33333334, z: 0.33333334, w: 0.33333334}
      - serializedVersion: 3
        time: 5.834819
        value: {x: -0, y: 0.049361352, z: -0, w: 0.998781}
        inSlope: {x: 0, y: 0.0039005603, z: 0, w: -0.00019347806}
        outSlope: {x: 0, y: 0.0039005603, z: 0, w: -0.00019347806}
        tangentMode: 0
        weightedMode: 0
        inWeight: {x: 0.33333334, y: 0.33333334, z: 0.33333334, w: 0.33333334}
        outWeight: {x: 0.33333334, y: 0.33333334, z: 0.33333334, w: 0.33333334}
      - serializedVersion: 3
        time: 5.845767
        value: {x: -0, y: 0.049403057, z: -0, w: 0.99877894}
        inSlope: {x: 0, y: 0.0036846744, z: 0, w: -0.0001832793}
        outSlope: {x: 0, y: 0.0036846744, z: 0, w: -0.0001832793}
        tangentMode: 0
        weightedMode: 0
        inWeight: {x: 0.33333334, y: 0.33333334, z: 0.33333334, w: 0.33333334}
        outWeight: {x: 0.33333334, y: 0.33333334, z: 0.33333334, w: 0.33333334}
      - serializedVersion: 3
        time: 5.8566036
        value: {x: -0, y: 0.049441636, z: -0, w: 0.99877703}
        inSlope: {x: 0, y: 0.0037365747, z: 0, w: -0.0001860068}
        outSlope: {x: 0, y: 0.0037365747, z: 0, w: -0.0001860068}
        tangentMode: 0
        weightedMode: 0
        inWeight: {x: 0.33333334, y: 0.33333334, z: 0.33333334, w: 0.33333334}
        outWeight: {x: 0.33333334, y: 0.33333334, z: 0.33333334, w: 0.33333334}
      - serializedVersion: 3
        time: 5.867247
        value: {x: -0, y: 0.049483284, z: -0, w: 0.99877495}
        inSlope: {x: 0, y: 0.0037834789, z: 0, w: -0.00018654019}
        outSlope: {x: 0, y: 0.0037834789, z: 0, w: -0.00018654019}
        tangentMode: 0
        weightedMode: 0
        inWeight: {x: 0.33333334, y: 0.33333334, z: 0.33333334, w: 0.33333334}
        outWeight: {x: 0.33333334, y: 0.33333334, z: 0.33333334, w: 0.33333334}
      - serializedVersion: 3
        time: 5.878355
        value: {x: -0, y: 0.04952387, z: -0, w: 0.998773}
        inSlope: {x: 0, y: 0.0035534832, z: 0, w: -0.00017396978}
        outSlope: {x: 0, y: 0.0035534832, z: 0, w: -0.00017396978}
        tangentMode: 0
        weightedMode: 0
        inWeight: {x: 0.33333334, y: 0.33333334, z: 0.33333334, w: 0.33333334}
        outWeight: {x: 0.33333334, y: 0.33333334, z: 0.33333334, w: 0.33333334}
      - serializedVersion: 3
        time: 5.889169
        value: {x: -0, y: 0.049561214, z: -0, w: 0.99877113}
        inSlope: {x: 0, y: 0.0032967732, z: 0, w: -0.00016444537}
        outSlope: {x: 0, y: 0.0032967732, z: 0, w: -0.00016444537}
        tangentMode: 0
        weightedMode: 0
        inWeight: {x: 0.33333334, y: 0.33333334, z: 0.33333334, w: 0.33333334}
        outWeight: {x: 0.33333334, y: 0.33333334, z: 0.33333334, w: 0.33333334}
      - serializedVersion: 3
        time: 5.9001074
        value: {x: -0, y: 0.049595565, z: -0, w: 0.9987694}
        inSlope: {x: 0, y: 0.0029030656, z: 0, w: -0.00014554783}
        outSlope: {x: 0, y: 0.0029030656, z: 0, w: -0.00014554783}
        tangentMode: 0
        weightedMode: 0
        inWeight: {x: 0.33333334, y: 0.33333334, z: 0.33333334, w: 0.33333334}
        outWeight: {x: 0.33333334, y: 0.33333334, z: 0.33333334, w: 0.33333334}
      - serializedVersion: 3
        time: 5.9122014
        value: {x: -0, y: 0.049627803, z: -0, w: 0.9987678}
        inSlope: {x: 0, y: 0.0022797992, z: 0, w: -0.00011300233}
        outSlope: {x: 0, y: 0.0022797992, z: 0, w: -0.00011300233}
        tangentMode: 0
        weightedMode: 0
        inWeight: {x: 0.33333334, y: 0.33333334, z: 0.33333334, w: 0.33333334}
        outWeight: {x: 0.33333334, y: 0.33333334, z: 0.33333334, w: 0.33333334}
      - serializedVersion: 3
        time: 5.9231043
        value: {x: -0, y: 0.049648453, z: -0, w: 0.9987668}
        inSlope: {x: 0, y: 0.0015342985, z: 0, w: -0.00007607905}
        outSlope: {x: 0, y: 0.0015342985, z: 0, w: -0.00007607905}
        tangentMode: 0
        weightedMode: 0
        inWeight: {x: 0.33333334, y: 0.33333334, z: 0.33333334, w: 0.33333334}
        outWeight: {x: 0.33333334, y: 0.33333334, z: 0.33333334, w: 0.33333334}
      - serializedVersion: 3
        time: 5.9341755
        value: {x: -0, y: 0.049661458, z: -0, w: 0.9987661}
        inSlope: {x: 0, y: 0.00082241656, z: 0, w: -0.000043218904}
        outSlope: {x: 0, y: 0.00082241656, z: 0, w: -0.000043218904}
        tangentMode: 0
        weightedMode: 0
        inWeight: {x: 0.33333334, y: 0.33333334, z: 0.33333334, w: 0.33333334}
        outWeight: {x: 0.33333334, y: 0.33333334, z: 0.33333334, w: 0.33333334}
      - serializedVersion: 3
        time: 5.9451256
        value: {x: -0, y: 0.049666606, z: -0, w: 0.9987658}
        inSlope: {x: 0, y: -0.00007493723, z: 0, w: 0.0000020559037}
        outSlope: {x: 0, y: -0.00007493723, z: 0, w: 0.0000020559037}
        tangentMode: 0
        weightedMode: 0
        inWeight: {x: 0.33333334, y: 0.33333334, z: 0.33333334, w: 0.33333334}
        outWeight: {x: 0.33333334, y: 0.33333334, z: 0.33333334, w: 0.33333334}
      - serializedVersion: 3
        time: 5.956541
        value: {x: -0, y: 0.049659528, z: -0, w: 0.9987662}
        inSlope: {x: 0, y: -0.00082903204, z: 0, w: 0.000042810927}
        outSlope: {x: 0, y: -0.00082903204, z: 0, w: 0.000042810927}
        tangentMode: 0
        weightedMode: 0
        inWeight: {x: 0.33333334, y: 0.33333334, z: 0.33333334, w: 0.33333334}
        outWeight: {x: 0.33333334, y: 0.33333334, z: 0.33333334, w: 0.33333334}
      - serializedVersion: 3
        time: 5.9675193
        value: {x: -0, y: 0.049648132, z: -0, w: 0.9987668}
        inSlope: {x: 0, y: -0.0015437243, z: 0, w: 0.00007855147}
        outSlope: {x: 0, y: -0.0015437243, z: 0, w: 0.00007855147}
        tangentMode: 0
        weightedMode: 0
        inWeight: {x: 0.33333334, y: 0.33333334, z: 0.33333334, w: 0.33333334}
        outWeight: {x: 0.33333334, y: 0.33333334, z: 0.33333334, w: 0.33333334}
      - serializedVersion: 3
        time: 5.9785347
        value: {x: -0, y: 0.049625557, z: -0, w: 0.9987679}
        inSlope: {x: 0, y: -0.0026911325, z: 0, w: 0.00013438537}
        outSlope: {x: 0, y: -0.0026911325, z: 0, w: 0.00013438537}
        tangentMode: 0
        weightedMode: 0
        inWeight: {x: 0.33333334, y: 0.33333334, z: 0.33333334, w: 0.33333334}
        outWeight: {x: 0.33333334, y: 0.33333334, z: 0.33333334, w: 0.33333334}
      - serializedVersion: 3
        time: 5.9900274
        value: {x: -0, y: 0.049587253, z: -0, w: 0.9987698}
        inSlope: {x: 0, y: -0.003639232, z: 0, w: 0.00018123293}
        outSlope: {x: 0, y: -0.003639232, z: 0, w: 0.00018123293}
        tangentMode: 0
        weightedMode: 0
        inWeight: {x: 0.33333334, y: 0.33333334, z: 0.33333334, w: 0.33333334}
        outWeight: {x: 0.33333334, y: 0.33333334, z: 0.33333334, w: 0.33333334}
      - serializedVersion: 3
        time: 6.0003405
        value: {x: -0, y: 0.049546562, z: -0, w: 0.99877185}
        inSlope: {x: 0, y: -0.0038667256, z: 0, w: 0.00019165534}
        outSlope: {x: 0, y: -0.0038667256, z: 0, w: 0.00019165534}
        tangentMode: 0
        weightedMode: 0
        inWeight: {x: 0.33333334, y: 0.33333334, z: 0.33333334, w: 0.33333334}
        outWeight: {x: 0.33333334, y: 0.33333334, z: 0.33333334, w: 0.33333334}
      - serializedVersion: 3
        time: 6.011508
        value: {x: -0, y: 0.04950426, z: -0, w: 0.99877393}
        inSlope: {x: 0, y: -0.004410492, z: 0, w: 0.00021721993}
        outSlope: {x: 0, y: -0.004410492, z: 0, w: 0.00021721993}
        tangentMode: 0
        weightedMode: 0
        inWeight: {x: 0.33333334, y: 0.33333334, z: 0.33333334, w: 0.33333334}
        outWeight: {x: 0.33333334, y: 0.33333334, z: 0.33333334, w: 0.33333334}
      - serializedVersion: 3
        time: 6.0223393
        value: {x: -0, y: 0.049449746, z: -0, w: 0.9987766}
        inSlope: {x: 0, y: -0.004942774, z: 0, w: 0.00024549916}
        outSlope: {x: 0, y: -0.004942774, z: 0, w: 0.00024549916}
        tangentMode: 0
        weightedMode: 0
        inWeight: {x: 0.33333334, y: 0.33333334, z: 0.33333334, w: 0.33333334}
        outWeight: {x: 0.33333334, y: 0.33333334, z: 0.33333334, w: 0.33333334}
      - serializedVersion: 3
        time: 6.0343404
        value: {x: -0, y: 0.04939151, z: -0, w: 0.99877954}
        inSlope: {x: 0, y: -0.005907321, z: 0, w: 0.00029316125}
        outSlope: {x: 0, y: -0.005907321, z: 0, w: 0.00029316125}
        tangentMode: 0
        weightedMode: 0
        inWeight: {x: 0.33333334, y: 0.33333334, z: 0.33333334, w: 0.33333334}
        outWeight: {x: 0.33333334, y: 0.33333334, z: 0.33333334, w: 0.33333334}
      - serializedVersion: 3
        time: 6.0452895
        value: {x: -0, y: 0.04931528, z: -0, w: 0.9987833}
        inSlope: {x: 0, y: -0.0071502407, z: 0, w: 0.00035111577}
        outSlope: {x: 0, y: -0.0071502407, z: 0, w: 0.00035111577}
        tangentMode: 0
        weightedMode: 0
        inWeight: {x: 0.33333334, y: 0.33333334, z: 0.33333334, w: 0.33333334}
        outWeight: {x: 0.33333334, y: 0.33333334, z: 0.33333334, w: 0.33333334}
      - serializedVersion: 3
        time: 6.056239
        value: {x: -0, y: 0.04923493, z: -0, w: 0.9987872}
        inSlope: {x: 0, y: -0.0075991102, z: 0, w: 0.00037363576}
        outSlope: {x: 0, y: -0.0075991102, z: 0, w: 0.00037363576}
        tangentMode: 0
        weightedMode: 0
        inWeight: {x: 0.33333334, y: 0.33333334, z: 0.33333334, w: 0.33333334}
        outWeight: {x: 0.33333334, y: 0.33333334, z: 0.33333334, w: 0.33333334}
      - serializedVersion: 3
        time: 6.0673
        value: {x: -0, y: 0.049147993, z: -0, w: 0.9987915}
        inSlope: {x: 0, y: -0.008611045, z: 0, w: 0.00042604667}
        outSlope: {x: 0, y: -0.008611045, z: 0, w: 0.00042604667}
        tangentMode: 0
        weightedMode: 0
        inWeight: {x: 0.33333334, y: 0.33333334, z: 0.33333334, w: 0.33333334}
        outWeight: {x: 0.33333334, y: 0.33333334, z: 0.33333334, w: 0.33333334}
      - serializedVersion: 3
        time: 6.0782166
        value: {x: -0, y: 0.04904579, z: -0, w: 0.9987966}
        inSlope: {x: 0, y: -0.010272752, z: 0, w: 0.0005043091}
        outSlope: {x: 0, y: -0.010272752, z: 0, w: 0.0005043091}
        tangentMode: 0
        weightedMode: 0
        inWeight: {x: 0.33333334, y: 0.33333334, z: 0.33333334, w: 0.33333334}
        outWeight: {x: 0.33333334, y: 0.33333334, z: 0.33333334, w: 0.33333334}
      - serializedVersion: 3
        time: 6.0893817
        value: {x: -0, y: 0.048920926, z: -0, w: 0.99880266}
        inSlope: {x: 0, y: -0.0121436715, z: 0, w: 0.000592175}
        outSlope: {x: 0, y: -0.0121436715, z: 0, w: 0.000592175}
        tangentMode: 0
        weightedMode: 0
        inWeight: {x: 0.33333334, y: 0.33333334, z: 0.33333334, w: 0.33333334}
        outWeight: {x: 0.33333334, y: 0.33333334, z: 0.33333334, w: 0.33333334}
      - serializedVersion: 3
        time: 6.100095
        value: {x: -0, y: 0.048780542, z: -0, w: 0.9988095}
        inSlope: {x: 0, y: -0.012378453, z: 0, w: 0.0006058533}
        outSlope: {x: 0, y: -0.012378453, z: 0, w: 0.0006058533}
        tangentMode: 0
        weightedMode: 0
        inWeight: {x: 0.33333334, y: 0.33333334, z: 0.33333334, w: 0.33333334}
        outWeight: {x: 0.33333334, y: 0.33333334, z: 0.33333334, w: 0.33333334}
      - serializedVersion: 3
        time: 6.112185
        value: {x: -0, y: 0.048639655, z: -0, w: 0.99881643}
        inSlope: {x: 0, y: -0.014081319, z: 0, w: 0.0006856681}
        outSlope: {x: 0, y: -0.014081319, z: 0, w: 0.0006856681}
        tangentMode: 0
        weightedMode: 0
        inWeight: {x: 0.33333334, y: 0.33333334, z: 0.33333334, w: 0.33333334}
        outWeight: {x: 0.33333334, y: 0.33333334, z: 0.33333334, w: 0.33333334}
      - serializedVersion: 3
        time: 6.1230702
        value: {x: -0, y: 0.048459943, z: -0, w: 0.99882513}
        inSlope: {x: 0, y: -0.01564898, z: 0, w: 0.00075869623}
        outSlope: {x: 0, y: -0.01564898, z: 0, w: 0.00075869623}
        tangentMode: 0
        weightedMode: 0
        inWeight: {x: 0.33333334, y: 0.33333334, z: 0.33333334, w: 0.33333334}
        outWeight: {x: 0.33333334, y: 0.33333334, z: 0.33333334, w: 0.33333334}
      - serializedVersion: 3
        time: 6.1343613
        value: {x: -0, y: 0.04829297, z: -0, w: 0.99883324}
        inSlope: {x: 0, y: -0.016091209, z: 0, w: 0.00078012317}
        outSlope: {x: 0, y: -0.016091209, z: 0, w: 0.00078012317}
        tangentMode: 0
        weightedMode: 0
        inWeight: {x: 0.33333334, y: 0.33333334, z: 0.33333334, w: 0.33333334}
        outWeight: {x: 0.33333334, y: 0.33333334, z: 0.33333334, w: 0.33333334}
      - serializedVersion: 3
        time: 6.1451173
        value: {x: -0, y: 0.048105877, z: -0, w: 0.9988423}
        inSlope: {x: 0, y: -0.017474465, z: 0, w: 0.000842178}
        outSlope: {x: 0, y: -0.017474465, z: 0, w: 0.000842178}
        tangentMode: 0
        weightedMode: 0
        inWeight: {x: 0.33333334, y: 0.33333334, z: 0.33333334, w: 0.33333334}
        outWeight: {x: 0.33333334, y: 0.33333334, z: 0.33333334, w: 0.33333334}
      - serializedVersion: 3
        time: 6.1560183
        value: {x: -0, y: 0.047914512, z: -0, w: 0.9988515}
        inSlope: {x: 0, y: -0.018647652, z: 0, w: 0.0008930812}
        outSlope: {x: 0, y: -0.018647652, z: 0, w: 0.0008930812}
        tangentMode: 0
        weightedMode: 0
        inWeight: {x: 0.33333334, y: 0.33333334, z: 0.33333334, w: 0.33333334}
        outWeight: {x: 0.33333334, y: 0.33333334, z: 0.33333334, w: 0.33333334}
      - serializedVersion: 3
        time: 6.16694
        value: {x: -0, y: 0.047698908, z: -0, w: 0.9988618}
        inSlope: {x: 0, y: -0.020656487, z: 0, w: 0.0009868317}
        outSlope: {x: 0, y: -0.020656487, z: 0, w: 0.0009868317}
        tangentMode: 0
        weightedMode: 0
        inWeight: {x: 0.33333334, y: 0.33333334, z: 0.33333334, w: 0.33333334}
        outWeight: {x: 0.33333334, y: 0.33333334, z: 0.33333334, w: 0.33333334}
      - serializedVersion: 3
        time: 6.177882
        value: {x: -0, y: 0.047462862, z: -0, w: 0.99887305}
        inSlope: {x: 0, y: -0.023123078, z: 0, w: 0.001098136}
        outSlope: {x: 0, y: -0.023123078, z: 0, w: 0.001098136}
        tangentMode: 0
        weightedMode: 0
        inWeight: {x: 0.33333334, y: 0.33333334, z: 0.33333334, w: 0.33333334}
        outWeight: {x: 0.33333334, y: 0.33333334, z: 0.33333334, w: 0.33333334}
      - serializedVersion: 3
        time: 6.1886616
        value: {x: -0, y: 0.047196895, z: -0, w: 0.99888563}
        inSlope: {x: 0, y: -0.024554297, z: 0, w: 0.0011586935}
        outSlope: {x: 0, y: -0.024554297, z: 0, w: 0.0011586935}
        tangentMode: 0
        weightedMode: 0
        inWeight: {x: 0.33333334, y: 0.33333334, z: 0.33333334, w: 0.33333334}
        outWeight: {x: 0.33333334, y: 0.33333334, z: 0.33333334, w: 0.33333334}
      - serializedVersion: 3
        time: 6.200524
        value: {x: -0, y: 0.04690704, z: -0, w: 0.9988993}
        inSlope: {x: 0, y: -0.028573386, z: 0, w: 0.0013406255}
        outSlope: {x: 0, y: -0.028573386, z: 0, w: 0.0013406255}
        tangentMode: 0
        weightedMode: 0
        inWeight: {x: 0.33333334, y: 0.33333334, z: 0.33333334, w: 0.33333334}
        outWeight: {x: 0.33333334, y: 0.33333334, z: 0.33333334, w: 0.33333334}
      - serializedVersion: 3
        time: 6.211311
        value: {x: -0, y: 0.046554178, z: -0, w: 0.9989158}
        inSlope: {x: 0, y: -0.031978928, z: 0, w: 0.0014913252}
        outSlope: {x: 0, y: -0.031978928, z: 0, w: 0.0014913252}
        tangentMode: 0
        weightedMode: 0
        inWeight: {x: 0.33333334, y: 0.33333334, z: 0.33333334, w: 0.33333334}
        outWeight: {x: 0.33333334, y: 0.33333334, z: 0.33333334, w: 0.33333334}
      - serializedVersion: 3
        time: 6.222476
        value: {x: -0, y: 0.046205312, z: -0, w: 0.998932}
        inSlope: {x: 0, y: -0.031721234, z: 0, w: 0.001466989}
        outSlope: {x: 0, y: -0.031721234, z: 0, w: 0.001466989}
        tangentMode: 0
        weightedMode: 0
        inWeight: {x: 0.33333334, y: 0.33333334, z: 0.33333334, w: 0.33333334}
        outWeight: {x: 0.33333334, y: 0.33333334, z: 0.33333334, w: 0.33333334}
      - serializedVersion: 3
        time: 6.2344217
        value: {x: -0, y: 0.045820702, z: -0, w: 0.9989497}
        inSlope: {x: 0, y: -0.0360667, z: 0, w: 0.0016531632}
        outSlope: {x: 0, y: -0.0360667, z: 0, w: 0.0016531632}
        tangentMode: 0
        weightedMode: 0
        inWeight: {x: 0.33333334, y: 0.33333334, z: 0.33333334, w: 0.33333334}
        outWeight: {x: 0.33333334, y: 0.33333334, z: 0.33333334, w: 0.33333334}
      - serializedVersion: 3
        time: 6.2450724
        value: {x: -0, y: 0.04539535, z: -0, w: 0.99896914}
        inSlope: {x: 0, y: -0.03743326, z: 0, w: 0.0017023103}
        outSlope: {x: 0, y: -0.03743326, z: 0, w: 0.0017023103}
        tangentMode: 0
        weightedMode: 0
        inWeight: {x: 0.33333334, y: 0.33333334, z: 0.33333334, w: 0.33333334}
        outWeight: {x: 0.33333334, y: 0.33333334, z: 0.33333334, w: 0.33333334}
      - serializedVersion: 3
        time: 6.256388
        value: {x: -0, y: 0.04500009, z: -0, w: 0.998987}
        inSlope: {x: 0, y: -0.037524004, z: 0, w: 0.0016902105}
        outSlope: {x: 0, y: -0.037524004, z: 0, w: 0.0016902105}
        tangentMode: 0
        weightedMode: 0
        inWeight: {x: 0.33333334, y: 0.33333334, z: 0.33333334, w: 0.33333334}
        outWeight: {x: 0.33333334, y: 0.33333334, z: 0.33333334, w: 0.33333334}
      - serializedVersion: 3
        time: 6.2673144
        value: {x: -0, y: 0.044561747, z: -0, w: 0.9990067}
        inSlope: {x: 0, y: -0.040135663, z: 0, w: 0.0017901235}
        outSlope: {x: 0, y: -0.040135663, z: 0, w: 0.0017901235}
        tangentMode: 0
        weightedMode: 0
        inWeight: {x: 0.33333334, y: 0.33333334, z: 0.33333334, w: 0.33333334}
        outWeight: {x: 0.33333334, y: 0.33333334, z: 0.33333334, w: 0.33333334}
      - serializedVersion: 3
        time: 6.278264
        value: {x: -0, y: 0.04412209, z: -0, w: 0.9990262}
        inSlope: {x: 0, y: -0.040237702, z: 0, w: 0.0017746356}
        outSlope: {x: 0, y: -0.040237702, z: 0, w: 0.0017746356}
        tangentMode: 0
        weightedMode: 0
        inWeight: {x: 0.33333334, y: 0.33333334, z: 0.33333334, w: 0.33333334}
        outWeight: {x: 0.33333334, y: 0.33333334, z: 0.33333334, w: 0.33333334}
      - serializedVersion: 3
        time: 6.289786
        value: {x: -0, y: 0.0436575, z: -0, w: 0.99904656}
        inSlope: {x: 0, y: -0.044608958, z: 0, w: 0.0019483364}
        outSlope: {x: 0, y: -0.044608958, z: 0, w: 0.0019483364}
        tangentMode: 0
        weightedMode: 0
        inWeight: {x: 0.33333334, y: 0.33333334, z: 0.33333334, w: 0.33333334}
        outWeight: {x: 0.33333334, y: 0.33333334, z: 0.33333334, w: 0.33333334}
      - serializedVersion: 3
        time: 6.300124
        value: {x: -0, y: 0.043152004, z: -0, w: 0.99906856}
        inSlope: {x: 0, y: -0.043697648, z: 0, w: 0.0018891064}
        outSlope: {x: 0, y: -0.043697648, z: 0, w: 0.0018891064}
        tangentMode: 0
        weightedMode: 0
        inWeight: {x: 0.33333334, y: 0.33333334, z: 0.33333334, w: 0.33333334}
        outWeight: {x: 0.33333334, y: 0.33333334, z: 0.33333334, w: 0.33333334}
      - serializedVersion: 3
        time: 6.3120756
        value: {x: -0, y: 0.042691875, z: -0, w: 0.9990883}
        inSlope: {x: 0, y: -0.043695983, z: 0, w: 0.0018651434}
        outSlope: {x: 0, y: -0.043695983, z: 0, w: 0.0018651434}
        tangentMode: 0
        weightedMode: 0
        inWeight: {x: 0.33333334, y: 0.33333334, z: 0.33333334, w: 0.33333334}
        outWeight: {x: 0.33333334, y: 0.33333334, z: 0.33333334, w: 0.33333334}
      - serializedVersion: 3
        time: 6.322996
        value: {x: -0, y: 0.042157948, z: -0, w: 0.999111}
        inSlope: {x: 0, y: -0.04534015, z: 0, w: 0.0019174565}
        outSlope: {x: 0, y: -0.04534015, z: 0, w: 0.0019174565}
        tangentMode: 0
        weightedMode: 0
        inWeight: {x: 0.33333334, y: 0.33333334, z: 0.33333334, w: 0.33333334}
        outWeight: {x: 0.33333334, y: 0.33333334, z: 0.33333334, w: 0.33333334}
      - serializedVersion: 3
        time: 6.334541
        value: {x: -0, y: 0.041675515, z: -0, w: 0.99913126}
        inSlope: {x: 0, y: -0.04378321, z: 0, w: 0.00182467}
        outSlope: {x: 0, y: -0.04378321, z: 0, w: 0.00182467}
        tangentMode: 0
        weightedMode: 0
        inWeight: {x: 0.33333334, y: 0.33333334, z: 0.33333334, w: 0.33333334}
        outWeight: {x: 0.33333334, y: 0.33333334, z: 0.33333334, w: 0.33333334}
      - serializedVersion: 3
        time: 6.3450837
        value: {x: -0, y: 0.04119288, z: -0, w: 0.99915123}
        inSlope: {x: 0, y: -0.04121165, z: 0, w: 0.0016997273}
        outSlope: {x: 0, y: -0.04121165, z: 0, w: 0.0016997273}
        tangentMode: 0
        weightedMode: 0
        inWeight: {x: 0.33333334, y: 0.33333334, z: 0.33333334, w: 0.33333334}
        outWeight: {x: 0.33333334, y: 0.33333334, z: 0.33333334, w: 0.33333334}
      - serializedVersion: 3
        time: 6.356367
        value: {x: -0, y: 0.0407794, z: -0, w: 0.9991682}
        inSlope: {x: 0, y: -0.037894446, z: 0, w: 0.0015458768}
        outSlope: {x: 0, y: -0.037894446, z: 0, w: 0.0015458768}
        tangentMode: 0
        weightedMode: 0
        inWeight: {x: 0.33333334, y: 0.33333334, z: 0.33333334, w: 0.33333334}
        outWeight: {x: 0.33333334, y: 0.33333334, z: 0.33333334, w: 0.33333334}
      - serializedVersion: 3
        time: 6.3672266
        value: {x: -0, y: 0.04035432, z: -0, w: 0.99918544}
        inSlope: {x: 0, y: -0.036357716, z: 0, w: 0.0014683104}
        outSlope: {x: 0, y: -0.036357716, z: 0, w: 0.0014683104}
        tangentMode: 0
        weightedMode: 0
        inWeight: {x: 0.33333334, y: 0.33333334, z: 0.33333334, w: 0.33333334}
        outWeight: {x: 0.33333334, y: 0.33333334, z: 0.33333334, w: 0.33333334}
      - serializedVersion: 3
        time: 6.378526
        value: {x: -0, y: 0.039974973, z: -0, w: 0.9992007}
        inSlope: {x: 0, y: -0.033724107, z: 0, w: 0.0013497594}
        outSlope: {x: 0, y: -0.033724107, z: 0, w: 0.0013497594}
        tangentMode: 0
        weightedMode: 0
        inWeight: {x: 0.33333334, y: 0.33333334, z: 0.33333334, w: 0.33333334}
        outWeight: {x: 0.33333334, y: 0.33333334, z: 0.33333334, w: 0.33333334}
      - serializedVersion: 3
        time: 6.3894386
        value: {x: -0, y: 0.039605297, z: -0, w: 0.9992154}
        inSlope: {x: 0, y: -0.032639965, z: 0, w: 0.0012936334}
        outSlope: {x: 0, y: -0.032639965, z: 0, w: 0.0012936334}
        tangentMode: 0
        weightedMode: 0
        inWeight: {x: 0.33333334, y: 0.33333334, z: 0.33333334, w: 0.33333334}
        outWeight: {x: 0.33333334, y: 0.33333334, z: 0.33333334, w: 0.33333334}
      - serializedVersion: 3
        time: 6.3999333
        value: {x: -0, y: 0.03927573, z: -0, w: 0.9992284}
        inSlope: {x: 0, y: -0.027763177, z: 0, w: 0.0010903324}
        outSlope: {x: 0, y: -0.027763177, z: 0, w: 0.0010903324}
        tangentMode: 0
        weightedMode: 0
        inWeight: {x: 0.33333334, y: 0.33333334, z: 0.33333334, w: 0.33333334}
        outWeight: {x: 0.33333334, y: 0.33333334, z: 0.33333334, w: 0.33333334}
      - serializedVersion: 3
        time: 6.4119487
        value: {x: -0, y: 0.038985882, z: -0, w: 0.99923974}
        inSlope: {x: 0, y: -0.025364667, z: 0, w: 0.0009902187}
        outSlope: {x: 0, y: -0.025364667, z: 0, w: 0.0009902187}
        tangentMode: 0
        weightedMode: 0
        inWeight: {x: 0.33333334, y: 0.33333334, z: 0.33333334, w: 0.33333334}
        outWeight: {x: 0.33333334, y: 0.33333334, z: 0.33333334, w: 0.33333334}
      - serializedVersion: 3
        time: 6.4230323
        value: {x: -0, y: 0.038690988, z: -0, w: 0.99925125}
        inSlope: {x: 0, y: -0.023950577, z: 0, w: 0.00092916377}
        outSlope: {x: 0, y: -0.023950577, z: 0, w: 0.00092916377}
        tangentMode: 0
        weightedMode: 0
        inWeight: {x: 0.33333334, y: 0.33333334, z: 0.33333334, w: 0.33333334}
        outWeight: {x: 0.33333334, y: 0.33333334, z: 0.33333334, w: 0.33333334}
      - serializedVersion: 3
        time: 6.43393
        value: {x: -0, y: 0.038458925, z: -0, w: 0.9992602}
        inSlope: {x: 0, y: -0.018074755, z: 0, w: 0.00069659366}
        outSlope: {x: 0, y: -0.018074755, z: 0, w: 0.00069659366}
        tangentMode: 0
        weightedMode: 0
        inWeight: {x: 0.33333334, y: 0.33333334, z: 0.33333334, w: 0.33333334}
        outWeight: {x: 0.33333334, y: 0.33333334, z: 0.33333334, w: 0.33333334}
      - serializedVersion: 3
        time: 6.445169
        value: {x: -0, y: 0.038291972, z: -0, w: 0.9992666}
        inSlope: {x: 0, y: -0.012903253, z: 0, w: 0.00049666036}
        outSlope: {x: 0, y: -0.012903253, z: 0, w: 0.00049666036}
        tangentMode: 0
        weightedMode: 0
        inWeight: {x: 0.33333334, y: 0.33333334, z: 0.33333334, w: 0.33333334}
        outWeight: {x: 0.33333334, y: 0.33333334, z: 0.33333334, w: 0.33333334}
      - serializedVersion: 3
        time: 6.4559402
        value: {x: -0, y: 0.038174007, z: -0, w: 0.99927115}
        inSlope: {x: 0, y: -0.007425933, z: 0, w: 0.0002847038}
        outSlope: {x: 0, y: -0.007425933, z: 0, w: 0.0002847038}
        tangentMode: 0
        weightedMode: 0
        inWeight: {x: 0.33333334, y: 0.33333334, z: 0.33333334, w: 0.33333334}
        outWeight: {x: 0.33333334, y: 0.33333334, z: 0.33333334, w: 0.33333334}
      - serializedVersion: 3
        time: 6.466752
        value: {x: -0, y: 0.03813184, z: -0, w: 0.99927276}
        inSlope: {x: 0, y: -0.0015841427, z: 0, w: 0.000058087433}
        outSlope: {x: 0, y: -0.0015841427, z: 0, w: 0.000058087433}
        tangentMode: 0
        weightedMode: 0
        inWeight: {x: 0.33333334, y: 0.33333334, z: 0.33333334, w: 0.33333334}
        outWeight: {x: 0.33333334, y: 0.33333334, z: 0.33333334, w: 0.33333334}
      - serializedVersion: 3
        time: 6.4776974
        value: {x: -0, y: 0.03813985, z: -0, w: 0.9992724}
        inSlope: {x: 0, y: 0.0027155064, z: 0, w: -0.00010519515}
        outSlope: {x: 0, y: 0.0027155064, z: 0, w: -0.00010519515}
        tangentMode: 0
        weightedMode: 0
        inWeight: {x: 0.33333334, y: 0.33333334, z: 0.33333334, w: 0.33333334}
        outWeight: {x: 0.33333334, y: 0.33333334, z: 0.33333334, w: 0.33333334}
      - serializedVersion: 3
        time: 6.4904423
        value: {x: -0, y: 0.03819974, z: -0, w: 0.99927014}
        inSlope: {x: 0, y: 0.00802249, z: 0, w: -0.00030531082}
        outSlope: {x: 0, y: 0.00802249, z: 0, w: -0.00030531082}
        tangentMode: 0
        weightedMode: 0
        inWeight: {x: 0.33333334, y: 0.33333334, z: 0.33333334, w: 0.33333334}
        outWeight: {x: 0.33333334, y: 0.33333334, z: 0.33333334, w: 0.33333334}
      - serializedVersion: 3
        time: 6.5007687
        value: {x: -0, y: 0.0383169, z: -0, w: 0.9992657}
        inSlope: {x: 0, y: 0.012139058, z: 0, w: -0.0004644253}
        outSlope: {x: 0, y: 0.012139058, z: 0, w: -0.0004644253}
        tangentMode: 0
        weightedMode: 0
        inWeight: {x: 0.33333334, y: 0.33333334, z: 0.33333334, w: 0.33333334}
        outWeight: {x: 0.33333334, y: 0.33333334, z: 0.33333334, w: 0.33333334}
      - serializedVersion: 3
        time: 6.5117054
        value: {x: -0, y: 0.03845834, z: -0, w: 0.99926025}
        inSlope: {x: 0, y: 0.015376182, z: 0, w: -0.00059302326}
        outSlope: {x: 0, y: 0.015376182, z: 0, w: -0.00059302326}
        tangentMode: 0
        weightedMode: 0
        inWeight: {x: 0.33333334, y: 0.33333334, z: 0.33333334, w: 0.33333334}
        outWeight: {x: 0.33333334, y: 0.33333334, z: 0.33333334, w: 0.33333334}
      - serializedVersion: 3
        time: 6.522761
        value: {x: -0, y: 0.038655348, z: -0, w: 0.9992526}
        inSlope: {x: 0, y: 0.019755922, z: 0, w: -0.00076669885}
        outSlope: {x: 0, y: 0.019755922, z: 0, w: -0.00076669885}
        tangentMode: 0
        weightedMode: 0
        inWeight: {x: 0.33333334, y: 0.33333334, z: 0.33333334, w: 0.33333334}
        outWeight: {x: 0.33333334, y: 0.33333334, z: 0.33333334, w: 0.33333334}
      - serializedVersion: 3
        time: 6.5339284
        value: {x: -0, y: 0.038897593, z: -0, w: 0.9992432}
        inSlope: {x: 0, y: 0.023896798, z: 0, w: -0.0009289894}
        outSlope: {x: 0, y: 0.023896798, z: 0, w: -0.0009289894}
        tangentMode: 0
        weightedMode: 0
        inWeight: {x: 0.33333334, y: 0.33333334, z: 0.33333334, w: 0.33333334}
        outWeight: {x: 0.33333334, y: 0.33333334, z: 0.33333334, w: 0.33333334}
      - serializedVersion: 3
        time: 6.544678
        value: {x: -0, y: 0.03917818, z: -0, w: 0.9992323}
        inSlope: {x: 0, y: 0.027440682, z: 0, w: -0.0010765237}
        outSlope: {x: 0, y: 0.027440682, z: 0, w: -0.0010765237}
        tangentMode: 0
        weightedMode: 0
        inWeight: {x: 0.33333334, y: 0.33333334, z: 0.33333334, w: 0.33333334}
        outWeight: {x: 0.33333334, y: 0.33333334, z: 0.33333334, w: 0.33333334}
      - serializedVersion: 3
        time: 6.5557785
        value: {x: -0, y: 0.039497644, z: -0, w: 0.99921966}
        inSlope: {x: 0, y: 0.030614674, z: 0, w: -0.0012126691}
        outSlope: {x: 0, y: 0.030614674, z: 0, w: -0.0012126691}
        tangentMode: 0
        weightedMode: 0
        inWeight: {x: 0.33333334, y: 0.33333334, z: 0.33333334, w: 0.33333334}
        outWeight: {x: 0.33333334, y: 0.33333334, z: 0.33333334, w: 0.33333334}
      - serializedVersion: 3
        time: 6.5667086
        value: {x: -0, y: 0.03985232, z: -0, w: 0.9992056}
        inSlope: {x: 0, y: 0.03208345, z: 0, w: -0.0012775878}
        outSlope: {x: 0, y: 0.03208345, z: 0, w: -0.0012775878}
        tangentMode: 0
        weightedMode: 0
        inWeight: {x: 0.33333334, y: 0.33333334, z: 0.33333334, w: 0.33333334}
        outWeight: {x: 0.33333334, y: 0.33333334, z: 0.33333334, w: 0.33333334}
      - serializedVersion: 3
        time: 6.5786934
        value: {x: -0, y: 0.040232446, z: -0, w: 0.9991904}
        inSlope: {x: 0, y: 0.036191594, z: 0, w: -0.0014568984}
        outSlope: {x: 0, y: 0.036191594, z: 0, w: -0.0014568984}
        tangentMode: 0
        weightedMode: 0
        inWeight: {x: 0.33333334, y: 0.33333334, z: 0.33333334, w: 0.33333334}
        outWeight: {x: 0.33333334, y: 0.33333334, z: 0.33333334, w: 0.33333334}
      - serializedVersion: 3
        time: 6.5896683
        value: {x: -0, y: 0.04067875, z: -0, w: 0.99917233}
        inSlope: {x: 0, y: 0.038456433, z: 0, w: -0.0015650091}
        outSlope: {x: 0, y: 0.038456433, z: 0, w: -0.0015650091}
        tangentMode: 0
        weightedMode: 0
        inWeight: {x: 0.33333334, y: 0.33333334, z: 0.33333334, w: 0.33333334}
        outWeight: {x: 0.33333334, y: 0.33333334, z: 0.33333334, w: 0.33333334}
      - serializedVersion: 3
        time: 6.601072
        value: {x: -0, y: 0.041092094, z: -0, w: 0.9991554}
        inSlope: {x: 0, y: 0.03900169, z: 0, w: -0.0016047505}
        outSlope: {x: 0, y: 0.03900169, z: 0, w: -0.0016047505}
        tangentMode: 0
        weightedMode: 0
        inWeight: {x: 0.33333334, y: 0.33333334, z: 0.33333334, w: 0.33333334}
        outWeight: {x: 0.33333334, y: 0.33333334, z: 0.33333334, w: 0.33333334}
      - serializedVersion: 3
        time: 6.6115756
        value: {x: -0, y: 0.041530695, z: -0, w: 0.9991373}
        inSlope: {x: 0, y: 0.038963288, z: 0, w: -0.0016191134}
        outSlope: {x: 0, y: 0.038963288, z: 0, w: -0.0016191134}
        tangentMode: 0
        weightedMode: 0
        inWeight: {x: 0.33333334, y: 0.33333334, z: 0.33333334, w: 0.33333334}
        outWeight: {x: 0.33333334, y: 0.33333334, z: 0.33333334, w: 0.33333334}
      - serializedVersion: 3
        time: 6.6227627
        value: {x: -0, y: 0.041935332, z: -0, w: 0.99912035}
        inSlope: {x: 0, y: 0.036116116, z: 0, w: -0.0015194521}
        outSlope: {x: 0, y: 0.036116116, z: 0, w: -0.0015194521}
        tangentMode: 0
        weightedMode: 0
        inWeight: {x: 0.33333334, y: 0.33333334, z: 0.33333334, w: 0.33333334}
        outWeight: {x: 0.33333334, y: 0.33333334, z: 0.33333334, w: 0.33333334}
      - serializedVersion: 3
        time: 6.6344824
        value: {x: -0, y: 0.04235797, z: -0, w: 0.9991025}
        inSlope: {x: 0, y: 0.038049445, z: 0, w: -0.0016128018}
        outSlope: {x: 0, y: 0.038049445, z: 0, w: -0.0016128018}
        tangentMode: 0
        weightedMode: 0
        inWeight: {x: 0.33333334, y: 0.33333334, z: 0.33333334, w: 0.33333334}
        outWeight: {x: 0.33333334, y: 0.33333334, z: 0.33333334, w: 0.33333334}
      - serializedVersion: 3
        time: 6.645212
        value: {x: -0, y: 0.042787556, z: -0, w: 0.99908423}
        inSlope: {x: 0, y: 0.038185067, z: 0, w: -0.0016337491}
        outSlope: {x: 0, y: 0.038185067, z: 0, w: -0.0016337491}
        tangentMode: 0
        weightedMode: 0
        inWeight: {x: 0.33333334, y: 0.33333334, z: 0.33333334, w: 0.33333334}
        outWeight: {x: 0.33333334, y: 0.33333334, z: 0.33333334, w: 0.33333334}
      - serializedVersion: 3
        time: 6.65563
        value: {x: -0, y: 0.043166075, z: -0, w: 0.9990679}
        inSlope: {x: 0, y: 0.0324904, z: 0, w: -0.0014034954}
        outSlope: {x: 0, y: 0.0324904, z: 0, w: -0.0014034954}
        tangentMode: 0
        weightedMode: 0
        inWeight: {x: 0.33333334, y: 0.33333334, z: 0.33333334, w: 0.33333334}
        outWeight: {x: 0.33333334, y: 0.33333334, z: 0.33333334, w: 0.33333334}
      - serializedVersion: 3
        time: 6.6676536
        value: {x: -0, y: 0.043510515, z: -0, w: 0.999053}
        inSlope: {x: 0, y: 0.031916007, z: 0, w: -0.0013919136}
        outSlope: {x: 0, y: 0.031916007, z: 0, w: -0.0013919136}
        tangentMode: 0
        weightedMode: 0
        inWeight: {x: 0.33333334, y: 0.33333334, z: 0.33333334, w: 0.33333334}
        outWeight: {x: 0.33333334, y: 0.33333334, z: 0.33333334, w: 0.33333334}
      - serializedVersion: 3
        time: 6.6786137
        value: {x: -0, y: 0.043896142, z: -0, w: 0.9990361}
        inSlope: {x: 0, y: 0.03192762, z: 0, w: -0.001402366}
        outSlope: {x: 0, y: 0.03192762, z: 0, w: -0.001402366}
        tangentMode: 0
        weightedMode: 0
        inWeight: {x: 0.33333334, y: 0.33333334, z: 0.33333334, w: 0.33333334}
        outWeight: {x: 0.33333334, y: 0.33333334, z: 0.33333334, w: 0.33333334}
      - serializedVersion: 3
        time: 6.6894917
        value: {x: -0, y: 0.044208024, z: -0, w: 0.99902236}
        inSlope: {x: 0, y: 0.027342768, z: 0, w: -0.0012067964}
        outSlope: {x: 0, y: 0.027342768, z: 0, w: -0.0012067964}
        tangentMode: 0
        weightedMode: 0
        inWeight: {x: 0.33333334, y: 0.33333334, z: 0.33333334, w: 0.33333334}
        outWeight: {x: 0.33333334, y: 0.33333334, z: 0.33333334, w: 0.33333334}
      - serializedVersion: 3
        time: 6.7004995
        value: {x: -0, y: 0.04449439, z: -0, w: 0.99900967}
        inSlope: {x: 0, y: 0.025024984, z: 0, w: -0.0011126518}
        outSlope: {x: 0, y: 0.025024984, z: 0, w: -0.0011126518}
        tangentMode: 0
        weightedMode: 0
        inWeight: {x: 0.33333334, y: 0.33333334, z: 0.33333334, w: 0.33333334}
        outWeight: {x: 0.33333334, y: 0.33333334, z: 0.33333334, w: 0.33333334}
      - serializedVersion: 3
        time: 6.7114534
        value: {x: -0, y: 0.044757668, z: -0, w: 0.9989979}
        inSlope: {x: 0, y: 0.023080364, z: 0, w: -0.0010349485}
        outSlope: {x: 0, y: 0.023080364, z: 0, w: -0.0010349485}
        tangentMode: 0
        weightedMode: 0
        inWeight: {x: 0.33333334, y: 0.33333334, z: 0.33333334, w: 0.33333334}
        outWeight: {x: 0.33333334, y: 0.33333334, z: 0.33333334, w: 0.33333334}
      - serializedVersion: 3
        time: 6.722563
        value: {x: -0, y: 0.04500347, z: -0, w: 0.99898684}
        inSlope: {x: 0, y: 0.02016443, z: 0, w: -0.00091082737}
        outSlope: {x: 0, y: 0.02016443, z: 0, w: -0.00091082737}
        tangentMode: 0
        weightedMode: 0
        inWeight: {x: 0.33333334, y: 0.33333334, z: 0.33333334, w: 0.33333334}
        outWeight: {x: 0.33333334, y: 0.33333334, z: 0.33333334, w: 0.33333334}
      - serializedVersion: 3
        time: 6.7345023
        value: {x: -0, y: 0.045220807, z: -0, w: 0.998977}
        inSlope: {x: 0, y: 0.019038504, z: 0, w: -0.00085971877}
        outSlope: {x: 0, y: 0.019038504, z: 0, w: -0.00085971877}
        tangentMode: 0
        weightedMode: 0
        inWeight: {x: 0.33333334, y: 0.33333334, z: 0.33333334, w: 0.33333334}
        outWeight: {x: 0.33333334, y: 0.33333334, z: 0.33333334, w: 0.33333334}
      - serializedVersion: 3
        time: 6.745349
        value: {x: -0, y: 0.04543637, z: -0, w: 0.9989673}
        inSlope: {x: 0, y: 0.017523848, z: 0, w: -0.00079551106}
        outSlope: {x: 0, y: 0.017523848, z: 0, w: -0.00079551106}
        tangentMode: 0
        weightedMode: 0
        inWeight: {x: 0.33333334, y: 0.33333334, z: 0.33333334, w: 0.33333334}
        outWeight: {x: 0.33333334, y: 0.33333334, z: 0.33333334, w: 0.33333334}
      - serializedVersion: 3
        time: 6.756579
        value: {x: -0, y: 0.045606773, z: -0, w: 0.9989595}
        inSlope: {x: 0, y: 0.014153175, z: 0, w: -0.00064758316}
        outSlope: {x: 0, y: 0.014153175, z: 0, w: -0.00064758316}
        tangentMode: 0
        weightedMode: 0
        inWeight: {x: 0.33333334, y: 0.33333334, z: 0.33333334, w: 0.33333334}
        outWeight: {x: 0.33333334, y: 0.33333334, z: 0.33333334, w: 0.33333334}
      - serializedVersion: 3
        time: 6.76731
        value: {x: -0, y: 0.0457477, z: -0, w: 0.99895304}
        inSlope: {x: 0, y: 0.011594327, z: 0, w: -0.0005294215}
        outSlope: {x: 0, y: 0.011594327, z: 0, w: -0.0005294215}
        tangentMode: 0
        weightedMode: 0
        inWeight: {x: 0.33333334, y: 0.33333334, z: 0.33333334, w: 0.33333334}
        outWeight: {x: 0.33333334, y: 0.33333334, z: 0.33333334, w: 0.33333334}
      - serializedVersion: 3
        time: 6.7782187
        value: {x: -0, y: 0.0458574, z: -0, w: 0.99894804}
        inSlope: {x: 0, y: 0.007866133, z: 0, w: -0.00036185188}
        outSlope: {x: 0, y: 0.007866133, z: 0, w: -0.00036185188}
        tangentMode: 0
        weightedMode: 0
        inWeight: {x: 0.33333334, y: 0.33333334, z: 0.33333334, w: 0.33333334}
        outWeight: {x: 0.33333334, y: 0.33333334, z: 0.33333334, w: 0.33333334}
      - serializedVersion: 3
        time: 6.7892513
        value: {x: -0, y: 0.04592002, z: -0, w: 0.9989451}
        inSlope: {x: 0, y: 0.004090489, z: 0, w: -0.00018949354}
        outSlope: {x: 0, y: 0.004090489, z: 0, w: -0.00018949354}
        tangentMode: 0
        weightedMode: 0
        inWeight: {x: 0.33333334, y: 0.33333334, z: 0.33333334, w: 0.33333334}
        outWeight: {x: 0.33333334, y: 0.33333334, z: 0.33333334, w: 0.33333334}
      - serializedVersion: 3
        time: 6.800206
        value: {x: -0, y: 0.045947462, z: -0, w: 0.99894387}
        inSlope: {x: 0, y: 0.00007835345, z: 0, w: -0.0000020482803}
        outSlope: {x: 0, y: 0.00007835345, z: 0, w: -0.0000020482803}
        tangentMode: 0
        weightedMode: 0
        inWeight: {x: 0.33333334, y: 0.33333334, z: 0.33333334, w: 0.33333334}
        outWeight: {x: 0.33333334, y: 0.33333334, z: 0.33333334, w: 0.33333334}
      - serializedVersion: 3
        time: 6.8121095
        value: {x: -0, y: 0.04591951, z: -0, w: 0.9989452}
        inSlope: {x: 0, y: -0.004192938, z: 0, w: 0.00019269323}
        outSlope: {x: 0, y: -0.004192938, z: 0, w: 0.00019269323}
        tangentMode: 0
        weightedMode: 0
        inWeight: {x: 0.33333334, y: 0.33333334, z: 0.33333334, w: 0.33333334}
        outWeight: {x: 0.33333334, y: 0.33333334, z: 0.33333334, w: 0.33333334}
      - serializedVersion: 3
        time: 6.8231544
        value: {x: -0, y: 0.045852825, z: -0, w: 0.9989482}
        inSlope: {x: 0, y: -0.007240994, z: 0, w: 0.00033300562}
        outSlope: {x: 0, y: -0.007240994, z: 0, w: 0.00033300562}
        tangentMode: 0
        weightedMode: 0
        inWeight: {x: 0.33333334, y: 0.33333334, z: 0.33333334, w: 0.33333334}
        outWeight: {x: 0.33333334, y: 0.33333334, z: 0.33333334, w: 0.33333334}
      - serializedVersion: 3
        time: 6.834594
        value: {x: -0, y: 0.04575623, z: -0, w: 0.9989527}
        inSlope: {x: 0, y: -0.009755248, z: 0, w: 0.00044628343}
        outSlope: {x: 0, y: -0.009755248, z: 0, w: 0.00044628343}
        tangentMode: 0
        weightedMode: 0
        inWeight: {x: 0.33333334, y: 0.33333334, z: 0.33333334, w: 0.33333334}
        outWeight: {x: 0.33333334, y: 0.33333334, z: 0.33333334, w: 0.33333334}
      - serializedVersion: 3
        time: 6.845047
        value: {x: -0, y: 0.04564055, z: -0, w: 0.99895793}
        inSlope: {x: 0, y: -0.011347561, z: 0, w: 0.0005162133}
        outSlope: {x: 0, y: -0.011347561, z: 0, w: 0.0005162133}
        tangentMode: 0
        weightedMode: 0
        inWeight: {x: 0.33333334, y: 0.33333334, z: 0.33333334, w: 0.33333334}
        outWeight: {x: 0.33333334, y: 0.33333334, z: 0.33333334, w: 0.33333334}
      - serializedVersion: 3
        time: 6.856055
        value: {x: -0, y: 0.045512542, z: -0, w: 0.9989638}
        inSlope: {x: 0, y: -0.012689574, z: 0, w: 0.0005788137}
        outSlope: {x: 0, y: -0.012689574, z: 0, w: 0.0005788137}
        tangentMode: 0
        weightedMode: 0
        inWeight: {x: 0.33333334, y: 0.33333334, z: 0.33333334, w: 0.33333334}
        outWeight: {x: 0.33333334, y: 0.33333334, z: 0.33333334, w: 0.33333334}
      - serializedVersion: 3
        time: 6.8668923
        value: {x: -0, y: 0.045363523, z: -0, w: 0.99897057}
        inSlope: {x: 0, y: -0.013869217, z: 0, w: 0.00062937837}
        outSlope: {x: 0, y: -0.013869217, z: 0, w: 0.00062937837}
        tangentMode: 0
        weightedMode: 0
        inWeight: {x: 0.33333334, y: 0.33333334, z: 0.33333334, w: 0.33333334}
        outWeight: {x: 0.33333334, y: 0.33333334, z: 0.33333334, w: 0.33333334}
      - serializedVersion: 3
        time: 6.8779306
        value: {x: -0, y: 0.045209117, z: -0, w: 0.99897754}
        inSlope: {x: 0, y: -0.014106885, z: 0, w: 0.00063907955}
        outSlope: {x: 0, y: -0.014106885, z: 0, w: 0.00063907955}
        tangentMode: 0
        weightedMode: 0
        inWeight: {x: 0.33333334, y: 0.33333334, z: 0.33333334, w: 0.33333334}
        outWeight: {x: 0.33333334, y: 0.33333334, z: 0.33333334, w: 0.33333334}
      - serializedVersion: 3
        time: 6.889457
        value: {x: -0, y: 0.045045145, z: -0, w: 0.998985}
        inSlope: {x: 0, y: -0.014889008, z: 0, w: 0.00067096105}
        outSlope: {x: 0, y: -0.014889008, z: 0, w: 0.00067096105}
        tangentMode: 0
        weightedMode: 0
        inWeight: {x: 0.33333334, y: 0.33333334, z: 0.33333334, w: 0.33333334}
        outWeight: {x: 0.33333334, y: 0.33333334, z: 0.33333334, w: 0.33333334}
      - serializedVersion: 3
        time: 6.9003406
        value: {x: -0, y: 0.044875883, z: -0, w: 0.99899256}
        inSlope: {x: 0, y: -0.013986007, z: 0, w: 0.00062803895}
        outSlope: {x: 0, y: -0.013986007, z: 0, w: 0.00062803895}
        tangentMode: 0
        weightedMode: 0
        inWeight: {x: 0.33333334, y: 0.33333334, z: 0.33333334, w: 0.33333334}
        outWeight: {x: 0.33333334, y: 0.33333334, z: 0.33333334, w: 0.33333334}
      - serializedVersion: 3
        time: 6.9121437
        value: {x: -0, y: 0.044729292, z: -0, w: 0.9989992}
        inSlope: {x: 0, y: -0.013578592, z: 0, w: 0.0006109569}
        outSlope: {x: 0, y: -0.013578592, z: 0, w: 0.0006109569}
        tangentMode: 0
        weightedMode: 0
        inWeight: {x: 0.33333334, y: 0.33333334, z: 0.33333334, w: 0.33333334}
        outWeight: {x: 0.33333334, y: 0.33333334, z: 0.33333334, w: 0.33333334}
      - serializedVersion: 3
        time: 6.921967
        value: {x: -0, y: 0.04458452, z: -0, w: 0.9990057}
        inSlope: {x: 0, y: -0.011510863, z: 0, w: 0.0005129691}
        outSlope: {x: 0, y: -0.011510863, z: 0, w: 0.0005129691}
        tangentMode: 0
        weightedMode: 0
        inWeight: {x: 0.33333334, y: 0.33333334, z: 0.33333334, w: 0.33333334}
        outWeight: {x: 0.33333334, y: 0.33333334, z: 0.33333334, w: 0.33333334}
      - serializedVersion: 3
        time: 6.9339023
        value: {x: -0, y: 0.044485647, z: -0, w: 0.99901}
        inSlope: {x: 0, y: -0.0087220585, z: 0, w: 0.00038756238}
        outSlope: {x: 0, y: -0.0087220585, z: 0, w: 0.00038756238}
        tangentMode: 0
        weightedMode: 0
        inWeight: {x: 0.33333334, y: 0.33333334, z: 0.33333334, w: 0.33333334}
        outWeight: {x: 0.33333334, y: 0.33333334, z: 0.33333334, w: 0.33333334}
      - serializedVersion: 3
        time: 6.944936
        value: {x: -0, y: 0.04438458, z: -0, w: 0.99901456}
        inSlope: {x: 0, y: -0.0080373, z: 0, w: 0.00035719085}
        outSlope: {x: 0, y: -0.0080373, z: 0, w: 0.00035719085}
        tangentMode: 0
        weightedMode: 0
        inWeight: {x: 0.33333334, y: 0.33333334, z: 0.33333334, w: 0.33333334}
        outWeight: {x: 0.33333334, y: 0.33333334, z: 0.33333334, w: 0.33333334}
      - serializedVersion: 3
        time: 6.955922
        value: {x: -0, y: 0.044308614, z: -0, w: 0.9990179}
        inSlope: {x: 0, y: -0.0065352535, z: 0, w: 0.00028808718}
        outSlope: {x: 0, y: -0.0065352535, z: 0, w: 0.00028808718}
        tangentMode: 0
        weightedMode: 0
        inWeight: {x: 0.33333334, y: 0.33333334, z: 0.33333334, w: 0.33333334}
        outWeight: {x: 0.33333334, y: 0.33333334, z: 0.33333334, w: 0.33333334}
      - serializedVersion: 3
        time: 6.9668646
        value: {x: -0, y: 0.044241253, z: -0, w: 0.9990209}
        inSlope: {x: 0, y: -0.0055704173, z: 0, w: 0.00024836697}
        outSlope: {x: 0, y: -0.0055704173, z: 0, w: 0.00024836697}
        tangentMode: 0
        weightedMode: 0
        inWeight: {x: 0.33333334, y: 0.33333334, z: 0.33333334, w: 0.33333334}
        outWeight: {x: 0.33333334, y: 0.33333334, z: 0.33333334, w: 0.33333334}
      - serializedVersion: 3
        time: 6.978287
        value: {x: -0, y: 0.044184312, z: -0, w: 0.99902344}
        inSlope: {x: 0, y: -0.004815313, z: 0, w: 0.00021446828}
        outSlope: {x: 0, y: -0.004815313, z: 0, w: 0.00021446828}
        tangentMode: 0
        weightedMode: 0
        inWeight: {x: 0.33333334, y: 0.33333334, z: 0.33333334, w: 0.33333334}
        outWeight: {x: 0.33333334, y: 0.33333334, z: 0.33333334, w: 0.33333334}
      - serializedVersion: 3
        time: 6.9899426
        value: {x: -0, y: 0.044130165, z: -0, w: 0.9990258}
        inSlope: {x: 0, y: -0.0050194673, z: 0, w: 0.00021921315}
        outSlope: {x: 0, y: -0.0050194673, z: 0, w: 0.00021921315}
        tangentMode: 0
        weightedMode: 0
        inWeight: {x: 0.33333334, y: 0.33333334, z: 0.33333334, w: 0.33333334}
        outWeight: {x: 0.33333334, y: 0.33333334, z: 0.33333334, w: 0.33333334}
      - serializedVersion: 3
        time: 7.000392
        value: {x: -0, y: 0.04407381, z: -0, w: 0.99902827}
        inSlope: {x: 0, y: -0.0044962214, z: 0, w: 0.00019922535}
        outSlope: {x: 0, y: -0.0044962214, z: 0, w: 0.00019922535}
        tangentMode: 0
        weightedMode: 0
        inWeight: {x: 0.33333334, y: 0.33333334, z: 0.33333334, w: 0.33333334}
        outWeight: {x: 0.33333334, y: 0.33333334, z: 0.33333334, w: 0.33333334}
      - serializedVersion: 3
        time: 7.0112567
        value: {x: -0, y: 0.044034705, z: -0, w: 0.99903005}
        inSlope: {x: 0, y: -0.0036440757, z: 0, w: 0.0001620952}
        outSlope: {x: 0, y: -0.0036440757, z: 0, w: 0.0001620952}
        tangentMode: 0
        weightedMode: 0
        inWeight: {x: 0.33333334, y: 0.33333334, z: 0.33333334, w: 0.33333334}
        outWeight: {x: 0.33333334, y: 0.33333334, z: 0.33333334, w: 0.33333334}
      - serializedVersion: 3
        time: 7.02246
        value: {x: -0, y: 0.043993376, z: -0, w: 0.99903184}
        inSlope: {x: 0, y: -0.003334426, z: 0, w: 0.00014363736}
        outSlope: {x: 0, y: -0.003334426, z: 0, w: 0.00014363736}
        tangentMode: 0
        weightedMode: 0
        inWeight: {x: 0.33333334, y: 0.33333334, z: 0.33333334, w: 0.33333334}
        outWeight: {x: 0.33333334, y: 0.33333334, z: 0.33333334, w: 0.33333334}
      - serializedVersion: 3
        time: 7.034599
        value: {x: -0, y: 0.043957204, z: -0, w: 0.9990334}
        inSlope: {x: 0, y: -0.0019410047, z: 0, w: 0.00008640344}
        outSlope: {x: 0, y: -0.0019410047, z: 0, w: 0.00008640344}
        tangentMode: 0
        weightedMode: 0
        inWeight: {x: 0.33333334, y: 0.33333334, z: 0.33333334, w: 0.33333334}
        outWeight: {x: 0.33333334, y: 0.33333334, z: 0.33333334, w: 0.33333334}
      - serializedVersion: 3
        time: 7.045162
        value: {x: -0, y: 0.043947674, z: -0, w: 0.99903387}
        inSlope: {x: 0, y: 0.00032063577, z: 0, w: -0.000012074926}
        outSlope: {x: 0, y: 0.00032063577, z: 0, w: -0.000012074926}
        tangentMode: 0
        weightedMode: 0
        inWeight: {x: 0.33333334, y: 0.33333334, z: 0.33333334, w: 0.33333334}
        outWeight: {x: 0.33333334, y: 0.33333334, z: 0.33333334, w: 0.33333334}
      - serializedVersion: 3
        time: 7.056345
        value: {x: -0, y: 0.043964934, z: -0, w: 0.9990331}
        inSlope: {x: 0, y: 0.00344632, z: 0, w: -0.00015165076}
        outSlope: {x: 0, y: 0.00344632, z: 0, w: -0.00015165076}
        tangentMode: 0
        weightedMode: 0
        inWeight: {x: 0.33333334, y: 0.33333334, z: 0.33333334, w: 0.33333334}
        outWeight: {x: 0.33333334, y: 0.33333334, z: 0.33333334, w: 0.33333334}
      - serializedVersion: 3
        time: 7.0672975
        value: {x: -0, y: 0.04402352, z: -0, w: 0.99903053}
        inSlope: {x: 0, y: 0.007631569, z: 0, w: -0.0003359623}
        outSlope: {x: 0, y: 0.007631569, z: 0, w: -0.0003359623}
        tangentMode: 0
        weightedMode: 0
        inWeight: {x: 0.33333334, y: 0.33333334, z: 0.33333334, w: 0.33333334}
        outWeight: {x: 0.33333334, y: 0.33333334, z: 0.33333334, w: 0.33333334}
      - serializedVersion: 3
        time: 7.0783224
        value: {x: -0, y: 0.04413282, z: -0, w: 0.9990257}
        inSlope: {x: 0, y: 0.012348038, z: 0, w: -0.0005470408}
        outSlope: {x: 0, y: 0.012348038, z: 0, w: -0.0005470408}
        tangentMode: 0
        weightedMode: 0
        inWeight: {x: 0.33333334, y: 0.33333334, z: 0.33333334, w: 0.33333334}
        outWeight: {x: 0.33333334, y: 0.33333334, z: 0.33333334, w: 0.33333334}
      - serializedVersion: 3
        time: 7.089041
        value: {x: -0, y: 0.04429127, z: -0, w: 0.99901867}
        inSlope: {x: 0, y: 0.016283602, z: 0, w: -0.0007226049}
        outSlope: {x: 0, y: 0.016283602, z: 0, w: -0.0007226049}
        tangentMode: 0
        weightedMode: 0
        inWeight: {x: 0.33333334, y: 0.33333334, z: 0.33333334, w: 0.33333334}
        outWeight: {x: 0.33333334, y: 0.33333334, z: 0.33333334, w: 0.33333334}
      - serializedVersion: 3
        time: 7.1003723
        value: {x: -0, y: 0.044492792, z: -0, w: 0.9990097}
        inSlope: {x: 0, y: 0.02070243, z: 0, w: -0.00092312787}
        outSlope: {x: 0, y: 0.02070243, z: 0, w: -0.00092312787}
        tangentMode: 0
        weightedMode: 0
        inWeight: {x: 0.33333334, y: 0.33333334, z: 0.33333334, w: 0.33333334}
        outWeight: {x: 0.33333334, y: 0.33333334, z: 0.33333334, w: 0.33333334}
      - serializedVersion: 3
        time: 7.1118736
        value: {x: -0, y: 0.04476445, z: -0, w: 0.99899757}
        inSlope: {x: 0, y: 0.025291566, z: 0, w: -0.0011342373}
        outSlope: {x: 0, y: 0.025291566, z: 0, w: -0.0011342373}
        tangentMode: 0
        weightedMode: 0
        inWeight: {x: 0.33333334, y: 0.33333334, z: 0.33333334, w: 0.33333334}
        outWeight: {x: 0.33333334, y: 0.33333334, z: 0.33333334, w: 0.33333334}
      - serializedVersion: 3
        time: 7.12329
        value: {x: -0, y: 0.045072276, z: -0, w: 0.99898374}
        inSlope: {x: 0, y: 0.029619616, z: 0, w: -0.0013360335}
        outSlope: {x: 0, y: 0.029619616, z: 0, w: -0.0013360335}
        tangentMode: 0
        weightedMode: 0
        inWeight: {x: 0.33333334, y: 0.33333334, z: 0.33333334, w: 0.33333334}
        outWeight: {x: 0.33333334, y: 0.33333334, z: 0.33333334, w: 0.33333334}
      - serializedVersion: 3
        time: 7.133613
        value: {x: -0, y: 0.045405462, z: -0, w: 0.99896866}
        inSlope: {x: 0, y: 0.030054651, z: 0, w: -0.0013642558}
        outSlope: {x: 0, y: 0.030054651, z: 0, w: -0.0013642558}
        tangentMode: 0
        weightedMode: 0
        inWeight: {x: 0.33333334, y: 0.33333334, z: 0.33333334, w: 0.33333334}
        outWeight: {x: 0.33333334, y: 0.33333334, z: 0.33333334, w: 0.33333334}
      - serializedVersion: 3
        time: 7.1447563
        value: {x: -0, y: 0.045715615, z: -0, w: 0.99895453}
        inSlope: {x: 0, y: 0.029430434, z: 0, w: -0.0013457912}
        outSlope: {x: 0, y: 0.029430434, z: 0, w: -0.0013457912}
        tangentMode: 0
        weightedMode: 0
        inWeight: {x: 0.33333334, y: 0.33333334, z: 0.33333334, w: 0.33333334}
        outWeight: {x: 0.33333334, y: 0.33333334, z: 0.33333334, w: 0.33333334}
      - serializedVersion: 3
        time: 7.15564
        value: {x: -0, y: 0.046053313, z: -0, w: 0.99893904}
        inSlope: {x: 0, y: 0.02884828, z: 0, w: -0.0013310213}
        outSlope: {x: 0, y: 0.02884828, z: 0, w: -0.0013310213}
        tangentMode: 0
        weightedMode: 0
        inWeight: {x: 0.33333334, y: 0.33333334, z: 0.33333334, w: 0.33333334}
        outWeight: {x: 0.33333334, y: 0.33333334, z: 0.33333334, w: 0.33333334}
      - serializedVersion: 3
        time: 7.167627
        value: {x: -0, y: 0.046372987, z: -0, w: 0.9989242}
        inSlope: {x: 0, y: 0.029275857, z: 0, w: -0.0013599115}
        outSlope: {x: 0, y: 0.029275857, z: 0, w: -0.0013599115}
        tangentMode: 0
        weightedMode: 0
        inWeight: {x: 0.33333334, y: 0.33333334, z: 0.33333334, w: 0.33333334}
        outWeight: {x: 0.33333334, y: 0.33333334, z: 0.33333334, w: 0.33333334}
      - serializedVersion: 3
        time: 7.1786494
        value: {x: -0, y: 0.046724416, z: -0, w: 0.99890786}
        inSlope: {x: 0, y: 0.030457893, z: 0, w: -0.0014235768}
        outSlope: {x: 0, y: 0.030457893, z: 0, w: -0.0014235768}
        tangentMode: 0
        weightedMode: 0
        inWeight: {x: 0.33333334, y: 0.33333334, z: 0.33333334, w: 0.33333334}
        outWeight: {x: 0.33333334, y: 0.33333334, z: 0.33333334, w: 0.33333334}
      - serializedVersion: 3
        time: 7.1896057
        value: {x: -0, y: 0.04704251, z: -0, w: 0.9988929}
        inSlope: {x: 0, y: 0.028920304, z: 0, w: -0.0013627813}
        outSlope: {x: 0, y: 0.028920304, z: 0, w: -0.0013627813}
        tangentMode: 0
        weightedMode: 0
        inWeight: {x: 0.33333334, y: 0.33333334, z: 0.33333334, w: 0.33333334}
        outWeight: {x: 0.33333334, y: 0.33333334, z: 0.33333334, w: 0.33333334}
      - serializedVersion: 3
        time: 7.2004743
        value: {x: -0, y: 0.047355607, z: -0, w: 0.9988781}
        inSlope: {x: 0, y: 0.028430894, z: 0, w: -0.0013473951}
        outSlope: {x: 0, y: 0.028430894, z: 0, w: -0.0013473951}
        tangentMode: 0
        weightedMode: 0
        inWeight: {x: 0.33333334, y: 0.33333334, z: 0.33333334, w: 0.33333334}
        outWeight: {x: 0.33333334, y: 0.33333334, z: 0.33333334, w: 0.33333334}
      - serializedVersion: 3
        time: 7.2119064
        value: {x: -0, y: 0.04767633, z: -0, w: 0.99886286}
        inSlope: {x: 0, y: 0.02961625, z: 0, w: -0.0014147499}
        outSlope: {x: 0, y: 0.02961625, z: 0, w: -0.0014147499}
        tangentMode: 0
        weightedMode: 0
        inWeight: {x: 0.33333334, y: 0.33333334, z: 0.33333334, w: 0.33333334}
        outWeight: {x: 0.33333334, y: 0.33333334, z: 0.33333334, w: 0.33333334}
      - serializedVersion: 3
        time: 7.223271
        value: {x: -0, y: 0.048030652, z: -0, w: 0.9988459}
        inSlope: {x: 0, y: 0.032869384, z: 0, w: -0.001580834}
        outSlope: {x: 0, y: 0.032869384, z: 0, w: -0.001580834}
        tangentMode: 0
        weightedMode: 0
        inWeight: {x: 0.33333334, y: 0.33333334, z: 0.33333334, w: 0.33333334}
        outWeight: {x: 0.33333334, y: 0.33333334, z: 0.33333334, w: 0.33333334}
      - serializedVersion: 3
        time: 7.2338552
        value: {x: -0, y: 0.048396453, z: -0, w: 0.99882823}
        inSlope: {x: 0, y: 0.03363775, z: 0, w: -0.0016290038}
        outSlope: {x: 0, y: 0.03363775, z: 0, w: -0.0016290038}
        tangentMode: 0
        weightedMode: 0
        inWeight: {x: 0.33333334, y: 0.33333334, z: 0.33333334, w: 0.33333334}
        outWeight: {x: 0.33333334, y: 0.33333334, z: 0.33333334, w: 0.33333334}
      - serializedVersion: 3
        time: 7.2448688
        value: {x: -0, y: 0.04875676, z: -0, w: 0.9988107}
        inSlope: {x: 0, y: 0.03368527, z: 0, w: -0.0016453983}
        outSlope: {x: 0, y: 0.03368527, z: 0, w: -0.0016453983}
        tangentMode: 0
        weightedMode: 0
        inWeight: {x: 0.33333334, y: 0.33333334, z: 0.33333334, w: 0.33333334}
        outWeight: {x: 0.33333334, y: 0.33333334, z: 0.33333334, w: 0.33333334}
      - serializedVersion: 3
        time: 7.256231
        value: {x: -0, y: 0.04915052, z: -0, w: 0.9987914}
        inSlope: {x: 0, y: 0.03663224, z: 0, w: -0.0018046589}
        outSlope: {x: 0, y: 0.03663224, z: 0, w: -0.0018046589}
        tangentMode: 0
        weightedMode: 0
        inWeight: {x: 0.33333334, y: 0.33333334, z: 0.33333334, w: 0.33333334}
        outWeight: {x: 0.33333334, y: 0.33333334, z: 0.33333334, w: 0.33333334}
      - serializedVersion: 3
        time: 7.2668743
        value: {x: -0, y: 0.049561452, z: -0, w: 0.9987711}
        inSlope: {x: 0, y: 0.036480345, z: 0, w: -0.0018079055}
        outSlope: {x: 0, y: 0.036480345, z: 0, w: -0.0018079055}
        tangentMode: 0
        weightedMode: 0
        inWeight: {x: 0.33333334, y: 0.33333334, z: 0.33333334, w: 0.33333334}
        outWeight: {x: 0.33333334, y: 0.33333334, z: 0.33333334, w: 0.33333334}
      - serializedVersion: 3
        time: 7.2780185
        value: {x: -0, y: 0.049944274, z: -0, w: 0.99875206}
        inSlope: {x: 0, y: 0.033343635, z: 0, w: -0.0016656932}
        outSlope: {x: 0, y: 0.033343635, z: 0, w: -0.0016656932}
        tangentMode: 0
        weightedMode: 0
        inWeight: {x: 0.33333334, y: 0.33333334, z: 0.33333334, w: 0.33333334}
        outWeight: {x: 0.33333334, y: 0.33333334, z: 0.33333334, w: 0.33333334}
      - serializedVersion: 3
        time: 7.289828
        value: {x: -0, y: 0.050326135, z: -0, w: 0.99873286}
        inSlope: {x: 0, y: 0.033750236, z: 0, w: -0.001704078}
        outSlope: {x: 0, y: 0.033750236, z: 0, w: -0.001704078}
        tangentMode: 0
        weightedMode: 0
        inWeight: {x: 0.33333334, y: 0.33333334, z: 0.33333334, w: 0.33333334}
        outWeight: {x: 0.33333334, y: 0.33333334, z: 0.33333334, w: 0.33333334}
      - serializedVersion: 3
        time: 7.3008933
        value: {x: -0, y: 0.050715253, z: -0, w: 0.99871314}
        inSlope: {x: 0, y: 0.03338605, z: 0, w: -0.001693822}
        outSlope: {x: 0, y: 0.03338605, z: 0, w: -0.001693822}
        tangentMode: 0
        weightedMode: 0
        inWeight: {x: 0.33333334, y: 0.33333334, z: 0.33333334, w: 0.33333334}
        outWeight: {x: 0.33333334, y: 0.33333334, z: 0.33333334, w: 0.33333334}
      - serializedVersion: 3
        time: 7.311628
        value: {x: -0, y: 0.05105454, z: -0, w: 0.9986959}
        inSlope: {x: 0, y: 0.026371684, z: 0, w: -0.0013455375}
        outSlope: {x: 0, y: 0.026371684, z: 0, w: -0.0013455375}
        tangentMode: 0
        weightedMode: 0
        inWeight: {x: 0.33333334, y: 0.33333334, z: 0.33333334, w: 0.33333334}
        outWeight: {x: 0.33333334, y: 0.33333334, z: 0.33333334, w: 0.33333334}
      - serializedVersion: 3
        time: 7.325893
        value: {x: -0, y: 0.05135605, z: -0, w: 0.9986804}
        inSlope: {x: 0, y: 0.035437755, z: 0, w: -0.001824474}
        outSlope: {x: 0, y: 0.035437755, z: 0, w: -0.001824474}
        tangentMode: 0
        weightedMode: 0
        inWeight: {x: 0.33333334, y: 0.33333334, z: 0.33333334, w: 0.33333334}
        outWeight: {x: 0.33333334, y: 0.33333334, z: 0.33333334, w: 0.33333334}
      - serializedVersion: 3
        time: 7.333685
        value: {x: -0, y: 0.05174362, z: -0, w: 0.99866045}
        inSlope: {x: 0, y: 0.033926975, z: 0, w: -0.0017515214}
        outSlope: {x: 0, y: 0.033926975, z: 0, w: -0.0017515214}
        tangentMode: 0
        weightedMode: 0
        inWeight: {x: 0.33333334, y: 0.33333334, z: 0.33333334, w: 0.33333334}
        outWeight: {x: 0.33333334, y: 0.33333334, z: 0.33333334, w: 0.33333334}
      - serializedVersion: 3
        time: 7.3445225
        value: {x: -0, y: 0.05193994, z: -0, w: 0.99865025}
        inSlope: {x: 0, y: 0.02056356, z: 0, w: -0.0010703502}
        outSlope: {x: 0, y: 0.02056356, z: 0, w: -0.0010703502}
        tangentMode: 0
        weightedMode: 0
        inWeight: {x: 0.33333334, y: 0.33333334, z: 0.33333334, w: 0.33333334}
        outWeight: {x: 0.33333334, y: 0.33333334, z: 0.33333334, w: 0.33333334}
      - serializedVersion: 3
        time: 7.355696
        value: {x: -0, y: 0.052197073, z: -0, w: 0.99863684}
        inSlope: {x: 0, y: 0.02205091, z: 0, w: -0.001152536}
        outSlope: {x: 0, y: 0.02205091, z: 0, w: -0.001152536}
        tangentMode: 0
        weightedMode: 0
        inWeight: {x: 0.33333334, y: 0.33333334, z: 0.33333334, w: 0.33333334}
        outWeight: {x: 0.33333334, y: 0.33333334, z: 0.33333334, w: 0.33333334}
      - serializedVersion: 3
        time: 7.3677807
        value: {x: -0, y: 0.052451927, z: -0, w: 0.9986235}
        inSlope: {x: 0, y: 0.023104925, z: 0, w: -0.0012151848}
        outSlope: {x: 0, y: 0.023104925, z: 0, w: -0.0012151848}
        tangentMode: 0
        weightedMode: 0
        inWeight: {x: 0.33333334, y: 0.33333334, z: 0.33333334, w: 0.33333334}
        outWeight: {x: 0.33333334, y: 0.33333334, z: 0.33333334, w: 0.33333334}
      - serializedVersion: 3
        time: 7.3787975
        value: {x: -0, y: 0.052728675, z: -0, w: 0.9986089}
        inSlope: {x: 0, y: 0.023504741, z: 0, w: -0.0012407287}
        outSlope: {x: 0, y: 0.023504741, z: 0, w: -0.0012407287}
        tangentMode: 0
        weightedMode: 0
        inWeight: {x: 0.33333334, y: 0.33333334, z: 0.33333334, w: 0.33333334}
        outWeight: {x: 0.33333334, y: 0.33333334, z: 0.33333334, w: 0.33333334}
      - serializedVersion: 3
        time: 7.389626
        value: {x: -0, y: 0.0529657, z: -0, w: 0.9985964}
        inSlope: {x: 0, y: 0.021551218, z: 0, w: -0.0011436003}
        outSlope: {x: 0, y: 0.021551218, z: 0, w: -0.0011436003}
        tangentMode: 0
        weightedMode: 0
        inWeight: {x: 0.33333334, y: 0.33333334, z: 0.33333334, w: 0.33333334}
        outWeight: {x: 0.33333334, y: 0.33333334, z: 0.33333334, w: 0.33333334}
      - serializedVersion: 3
        time: 7.40048
        value: {x: -0, y: 0.053195946, z: -0, w: 0.9985841}
        inSlope: {x: 0, y: 0.020636406, z: 0, w: -0.0010998698}
        outSlope: {x: 0, y: 0.020636406, z: 0, w: -0.0010998698}
        tangentMode: 0
        weightedMode: 0
        inWeight: {x: 0.33333334, y: 0.33333334, z: 0.33333334, w: 0.33333334}
        outWeight: {x: 0.33333334, y: 0.33333334, z: 0.33333334, w: 0.33333334}
      - serializedVersion: 3
        time: 7.4115252
        value: {x: -0, y: 0.05341751, z: -0, w: 0.9985723}
        inSlope: {x: 0, y: 0.019858245, z: 0, w: -0.0010611701}
        outSlope: {x: 0, y: 0.019858245, z: 0, w: -0.0010611701}
        tangentMode: 0
        weightedMode: 0
        inWeight: {x: 0.33333334, y: 0.33333334, z: 0.33333334, w: 0.33333334}
        outWeight: {x: 0.33333334, y: 0.33333334, z: 0.33333334, w: 0.33333334}
      - serializedVersion: 3
        time: 7.422554
        value: {x: -0, y: 0.053634305, z: -0, w: 0.99856067}
        inSlope: {x: 0, y: 0.019658985, z: 0, w: -0.0010557421}
        outSlope: {x: 0, y: 0.019658985, z: 0, w: -0.0010557421}
        tangentMode: 0
        weightedMode: 0
        inWeight: {x: 0.33333334, y: 0.33333334, z: 0.33333334, w: 0.33333334}
        outWeight: {x: 0.33333334, y: 0.33333334, z: 0.33333334, w: 0.33333334}
      - serializedVersion: 3
        time: 7.4334874
        value: {x: -0, y: 0.053849265, z: -0, w: 0.9985491}
        inSlope: {x: 0, y: 0.018498734, z: 0, w: -0.0009966728}
        outSlope: {x: 0, y: 0.018498734, z: 0, w: -0.0009966728}
        tangentMode: 0
        weightedMode: 0
        inWeight: {x: 0.33333334, y: 0.33333334, z: 0.33333334, w: 0.33333334}
        outWeight: {x: 0.33333334, y: 0.33333334, z: 0.33333334, w: 0.33333334}
      - serializedVersion: 3
        time: 7.4454627
        value: {x: -0, y: 0.054056875, z: -0, w: 0.9985379}
        inSlope: {x: 0, y: 0.018575957, z: 0, w: -0.0010051858}
        outSlope: {x: 0, y: 0.018575957, z: 0, w: -0.0010051858}
        tangentMode: 0
        weightedMode: 0
        inWeight: {x: 0.33333334, y: 0.33333334, z: 0.33333334, w: 0.33333334}
        outWeight: {x: 0.33333334, y: 0.33333334, z: 0.33333334, w: 0.33333334}
      - serializedVersion: 3
        time: 7.4564447
        value: {x: -0, y: 0.05427449, z: -0, w: 0.9985261}
        inSlope: {x: 0, y: 0.018396258, z: 0, w: -0.0009997614}
        outSlope: {x: 0, y: 0.018396258, z: 0, w: -0.0009997614}
        tangentMode: 0
        weightedMode: 0
        inWeight: {x: 0.33333334, y: 0.33333334, z: 0.33333334, w: 0.33333334}
        outWeight: {x: 0.33333334, y: 0.33333334, z: 0.33333334, w: 0.33333334}
      - serializedVersion: 3
        time: 7.467465
        value: {x: -0, y: 0.05446158, z: -0, w: 0.9985159}
        inSlope: {x: 0, y: 0.016733602, z: 0, w: -0.0009142427}
        outSlope: {x: 0, y: 0.016733602, z: 0, w: -0.0009142427}
        tangentMode: 0
        weightedMode: 0
        inWeight: {x: 0.33333334, y: 0.33333334, z: 0.33333334, w: 0.33333334}
        outWeight: {x: 0.33333334, y: 0.33333334, z: 0.33333334, w: 0.33333334}
      - serializedVersion: 3
        time: 7.478283
        value: {x: -0, y: 0.05463997, z: -0, w: 0.9985061}
        inSlope: {x: 0, y: 0.0154442135, z: 0, w: -0.00084554165}
        outSlope: {x: 0, y: 0.0154442135, z: 0, w: -0.00084554165}
        tangentMode: 0
        weightedMode: 0
        inWeight: {x: 0.33333334, y: 0.33333334, z: 0.33333334, w: 0.33333334}
        outWeight: {x: 0.33333334, y: 0.33333334, z: 0.33333334, w: 0.33333334}
      - serializedVersion: 3
        time: 7.489939
        value: {x: -0, y: 0.0548078, z: -0, w: 0.99849695}
        inSlope: {x: 0, y: 0.015591664, z: 0, w: -0.0008553921}
        outSlope: {x: 0, y: 0.015591664, z: 0, w: -0.0008553921}
        tangentMode: 0
        weightedMode: 0
        inWeight: {x: 0.33333334, y: 0.33333334, z: 0.33333334, w: 0.33333334}
        outWeight: {x: 0.33333334, y: 0.33333334, z: 0.33333334, w: 0.33333334}
      - serializedVersion: 3
        time: 7.5002036
        value: {x: -0, y: 0.054980088, z: -0, w: 0.9984875}
        inSlope: {x: 0, y: 0.014735846, z: 0, w: -0.0008106031}
        outSlope: {x: 0, y: 0.014735846, z: 0, w: -0.0008106031}
        tangentMode: 0
        weightedMode: 0
        inWeight: {x: 0.33333334, y: 0.33333334, z: 0.33333334, w: 0.33333334}
        outWeight: {x: 0.33333334, y: 0.33333334, z: 0.33333334, w: 0.33333334}
      - serializedVersion: 3
        time: 7.5113063
        value: {x: -0, y: 0.055120945, z: -0, w: 0.9984797}
        inSlope: {x: 0, y: 0.011911527, z: 0, w: -0.00065834564}
        outSlope: {x: 0, y: 0.011911527, z: 0, w: -0.00065834564}
        tangentMode: 0
        weightedMode: 0
        inWeight: {x: 0.33333334, y: 0.33333334, z: 0.33333334, w: 0.33333334}
        outWeight: {x: 0.33333334, y: 0.33333334, z: 0.33333334, w: 0.33333334}
      - serializedVersion: 3
        time: 7.5232506
        value: {x: -0, y: 0.05525396, z: -0, w: 0.99847233}
        inSlope: {x: 0, y: 0.010784593, z: 0, w: -0.0005980833}
        outSlope: {x: 0, y: 0.010784593, z: 0, w: -0.0005980833}
        tangentMode: 0
        weightedMode: 0
        inWeight: {x: 0.33333334, y: 0.33333334, z: 0.33333334, w: 0.33333334}
        outWeight: {x: 0.33333334, y: 0.33333334, z: 0.33333334, w: 0.33333334}
      - serializedVersion: 3
        time: 7.534503
        value: {x: -0, y: 0.055371355, z: -0, w: 0.99846584}
        inSlope: {x: 0, y: 0.009640828, z: 0, w: -0.0005340581}
        outSlope: {x: 0, y: 0.009640828, z: 0, w: -0.0005340581}
        tangentMode: 0
        weightedMode: 0
        inWeight: {x: 0.33333334, y: 0.33333334, z: 0.33333334, w: 0.33333334}
        outWeight: {x: 0.33333334, y: 0.33333334, z: 0.33333334, w: 0.33333334}
      - serializedVersion: 3
        time: 7.545313
        value: {x: -0, y: 0.05546701, z: -0, w: 0.99846053}
        inSlope: {x: 0, y: 0.0076153497, z: 0, w: -0.00042282435}
        outSlope: {x: 0, y: 0.0076153497, z: 0, w: -0.00042282435}
        tangentMode: 0
        weightedMode: 0
        inWeight: {x: 0.33333334, y: 0.33333334, z: 0.33333334, w: 0.33333334}
        outWeight: {x: 0.33333334, y: 0.33333334, z: 0.33333334, w: 0.33333334}
      - serializedVersion: 3
        time: 7.556229
        value: {x: -0, y: 0.055536676, z: -0, w: 0.99845666}
        inSlope: {x: 0, y: 0.0056147315, z: 0, w: -0.00031154163}
        outSlope: {x: 0, y: 0.0056147315, z: 0, w: -0.00031154163}
        tangentMode: 0
        weightedMode: 0
        inWeight: {x: 0.33333334, y: 0.33333334, z: 0.33333334, w: 0.33333334}
        outWeight: {x: 0.33333334, y: 0.33333334, z: 0.33333334, w: 0.33333334}
      - serializedVersion: 3
        time: 7.5673423
        value: {x: -0, y: 0.055590548, z: -0, w: 0.9984537}
        inSlope: {x: 0, y: 0.003725849, z: 0, w: -0.00020779812}
        outSlope: {x: 0, y: 0.003725849, z: 0, w: -0.00020779812}
        tangentMode: 0
        weightedMode: 0
        inWeight: {x: 0.33333334, y: 0.33333334, z: 0.33333334, w: 0.33333334}
        outWeight: {x: 0.33333334, y: 0.33333334, z: 0.33333334, w: 0.33333334}
      - serializedVersion: 3
        time: 7.5782585
        value: {x: -0, y: 0.055618975, z: -0, w: 0.99845207}
        inSlope: {x: 0, y: 0.0010502012, z: 0, w: -0.000059872807}
        outSlope: {x: 0, y: 0.0010502012, z: 0, w: -0.000059872807}
        tangentMode: 0
        weightedMode: 0
        inWeight: {x: 0.33333334, y: 0.33333334, z: 0.33333334, w: 0.33333334}
        outWeight: {x: 0.33333334, y: 0.33333334, z: 0.33333334, w: 0.33333334}
      - serializedVersion: 3
        time: 7.5890255
        value: {x: -0, y: 0.05561355, z: -0, w: 0.99845237}
        inSlope: {x: 0, y: -0.0013447341, z: 0, w: 0.0000755032}
        outSlope: {x: 0, y: -0.0013447341, z: 0, w: 0.0000755032}
        tangentMode: 0
        weightedMode: 0
        inWeight: {x: 0.33333334, y: 0.33333334, z: 0.33333334, w: 0.33333334}
        outWeight: {x: 0.33333334, y: 0.33333334, z: 0.33333334, w: 0.33333334}
      - serializedVersion: 3
        time: 7.6001415
        value: {x: -0, y: 0.055589255, z: -0, w: 0.99845374}
        inSlope: {x: 0, y: -0.0028959187, z: 0, w: 0.00016275531}
        outSlope: {x: 0, y: -0.0028959187, z: 0, w: 0.00016275531}
        tangentMode: 0
        weightedMode: 0
        inWeight: {x: 0.33333334, y: 0.33333334, z: 0.33333334, w: 0.33333334}
        outWeight: {x: 0.33333334, y: 0.33333334, z: 0.33333334, w: 0.33333334}
      - serializedVersion: 3
        time: 7.6119337
        value: {x: -0, y: 0.05554673, z: -0, w: 0.9984561}
        inSlope: {x: 0, y: -0.0047348393, z: 0, w: 0.00026389392}
        outSlope: {x: 0, y: -0.0047348393, z: 0, w: 0.00026389392}
        tangentMode: 0
        weightedMode: 0
        inWeight: {x: 0.33333334, y: 0.33333334, z: 0.33333334, w: 0.33333334}
        outWeight: {x: 0.33333334, y: 0.33333334, z: 0.33333334, w: 0.33333334}
      - serializedVersion: 3
        time: 7.6231003
        value: {x: -0, y: 0.055481255, z: -0, w: 0.99845976}
        inSlope: {x: 0, y: -0.00682457, z: 0, w: 0.0003780434}
        outSlope: {x: 0, y: -0.00682457, z: 0, w: 0.0003780434}
        tangentMode: 0
        weightedMode: 0
        inWeight: {x: 0.33333334, y: 0.33333334, z: 0.33333334, w: 0.33333334}
        outWeight: {x: 0.33333334, y: 0.33333334, z: 0.33333334, w: 0.33333334}
      - serializedVersion: 3
        time: 7.6339
        value: {x: -0, y: 0.05539717, z: -0, w: 0.9984644}
        inSlope: {x: 0, y: -0.008448364, z: 0, w: 0.00046888547}
        outSlope: {x: 0, y: -0.008448364, z: 0, w: 0.00046888547}
        tangentMode: 0
        weightedMode: 0
        inWeight: {x: 0.33333334, y: 0.33333334, z: 0.33333334, w: 0.33333334}
        outWeight: {x: 0.33333334, y: 0.33333334, z: 0.33333334, w: 0.33333334}
      - serializedVersion: 3
        time: 7.645415
        value: {x: -0, y: 0.05529226, z: -0, w: 0.99847025}
        inSlope: {x: 0, y: -0.010548109, z: 0, w: 0.0005847063}
        outSlope: {x: 0, y: -0.010548109, z: 0, w: 0.0005847063}
        tangentMode: 0
        weightedMode: 0
        inWeight: {x: 0.33333334, y: 0.33333334, z: 0.33333334, w: 0.33333334}
        outWeight: {x: 0.33333334, y: 0.33333334, z: 0.33333334, w: 0.33333334}
      - serializedVersion: 3
        time: 7.655947
        value: {x: -0, y: 0.05516603, z: -0, w: 0.9984772}
        inSlope: {x: 0, y: -0.011412464, z: 0, w: 0.00063049595}
        outSlope: {x: 0, y: -0.011412464, z: 0, w: 0.00063049595}
        tangentMode: 0
        weightedMode: 0
        inWeight: {x: 0.33333334, y: 0.33333334, z: 0.33333334, w: 0.33333334}
        outWeight: {x: 0.33333334, y: 0.33333334, z: 0.33333334, w: 0.33333334}
      - serializedVersion: 3
        time: 7.6668954
        value: {x: -0, y: 0.055047352, z: -0, w: 0.9984838}
        inSlope: {x: 0, y: -0.0114201745, z: 0, w: 0.00063035125}
        outSlope: {x: 0, y: -0.0114201745, z: 0, w: 0.00063035125}
        tangentMode: 0
        weightedMode: 0
        inWeight: {x: 0.33333334, y: 0.33333334, z: 0.33333334, w: 0.33333334}
        outWeight: {x: 0.33333334, y: 0.33333334, z: 0.33333334, w: 0.33333334}
      - serializedVersion: 3
        time: 7.6778827
        value: {x: -0, y: 0.0549155, z: -0, w: 0.99849105}
        inSlope: {x: 0, y: -0.011127922, z: 0, w: 0.000611902}
        outSlope: {x: 0, y: -0.011127922, z: 0, w: 0.000611902}
        tangentMode: 0
        weightedMode: 0
        inWeight: {x: 0.33333334, y: 0.33333334, z: 0.33333334, w: 0.33333334}
        outWeight: {x: 0.33333334, y: 0.33333334, z: 0.33333334, w: 0.33333334}
      - serializedVersion: 3
        time: 7.690398
        value: {x: -0, y: 0.054787148, z: -0, w: 0.9984981}
        inSlope: {x: 0, y: -0.011606475, z: 0, w: 0.0006361627}
        outSlope: {x: 0, y: -0.011606475, z: 0, w: 0.0006361627}
        tangentMode: 0
        weightedMode: 0
        inWeight: {x: 0.33333334, y: 0.33333334, z: 0.33333334, w: 0.33333334}
        outWeight: {x: 0.33333334, y: 0.33333334, z: 0.33333334, w: 0.33333334}
      - serializedVersion: 3
        time: 7.7008867
        value: {x: -0, y: 0.05465124, z: -0, w: 0.99850553}
        inSlope: {x: 0, y: -0.011095742, z: 0, w: 0.00060811336}
        outSlope: {x: 0, y: -0.011095742, z: 0, w: 0.00060811336}
        tangentMode: 0
        weightedMode: 0
        inWeight: {x: 0.33333334, y: 0.33333334, z: 0.33333334, w: 0.33333334}
        outWeight: {x: 0.33333334, y: 0.33333334, z: 0.33333334, w: 0.33333334}
      - serializedVersion: 3
        time: 7.711609
        value: {x: -0, y: 0.054552235, z: -0, w: 0.99851096}
        inSlope: {x: 0, y: -0.008975493, z: 0, w: 0.000490781}
        outSlope: {x: 0, y: -0.008975493, z: 0, w: 0.000490781}
        tangentMode: 0
        weightedMode: 0
        inWeight: {x: 0.33333334, y: 0.33333334, z: 0.33333334, w: 0.33333334}
        outWeight: {x: 0.33333334, y: 0.33333334, z: 0.33333334, w: 0.33333334}
      - serializedVersion: 3
        time: 7.7227607
        value: {x: -0, y: 0.054455023, z: -0, w: 0.99851626}
        inSlope: {x: 0, y: -0.008458626, z: 0, w: 0.0004595433}
        outSlope: {x: 0, y: -0.008458626, z: 0, w: 0.0004595433}
        tangentMode: 0
        weightedMode: 0
        inWeight: {x: 0.33333334, y: 0.33333334, z: 0.33333334, w: 0.33333334}
        outWeight: {x: 0.33333334, y: 0.33333334, z: 0.33333334, w: 0.33333334}
      - serializedVersion: 3
        time: 7.733918
        value: {x: -0, y: 0.05436353, z: -0, w: 0.9985212}
        inSlope: {x: 0, y: -0.008101445, z: 0, w: 0.00044071366}
        outSlope: {x: 0, y: -0.008101445, z: 0, w: 0.00044071366}
        tangentMode: 0
        weightedMode: 0
        inWeight: {x: 0.33333334, y: 0.33333334, z: 0.33333334, w: 0.33333334}
        outWeight: {x: 0.33333334, y: 0.33333334, z: 0.33333334, w: 0.33333334}
      - serializedVersion: 3
        time: 7.744668
        value: {x: -0, y: 0.054277502, z: -0, w: 0.9985259}
        inSlope: {x: 0, y: -0.007881983, z: 0, w: 0.00042956293}
        outSlope: {x: 0, y: -0.007881983, z: 0, w: 0.00042956293}
        tangentMode: 0
        weightedMode: 0
        inWeight: {x: 0.33333334, y: 0.33333334, z: 0.33333334, w: 0.33333334}
        outWeight: {x: 0.33333334, y: 0.33333334, z: 0.33333334, w: 0.33333334}
      - serializedVersion: 3
        time: 7.7557087
        value: {x: -0, y: 0.054191813, z: -0, w: 0.99853057}
        inSlope: {x: 0, y: -0.0075017354, z: 0, w: 0.00040834743}
        outSlope: {x: 0, y: -0.0075017354, z: 0, w: 0.00040834743}
        tangentMode: 0
        weightedMode: 0
        inWeight: {x: 0.33333334, y: 0.33333334, z: 0.33333334, w: 0.33333334}
        outWeight: {x: 0.33333334, y: 0.33333334, z: 0.33333334, w: 0.33333334}
      - serializedVersion: 3
        time: 7.7676115
        value: {x: -0, y: 0.05410561, z: -0, w: 0.9985353}
        inSlope: {x: 0, y: -0.0077443747, z: 0, w: 0.00042015384}
        outSlope: {x: 0, y: -0.0077443747, z: 0, w: 0.00042015384}
        tangentMode: 0
        weightedMode: 0
        inWeight: {x: 0.33333334, y: 0.33333334, z: 0.33333334, w: 0.33333334}
        outWeight: {x: 0.33333334, y: 0.33333334, z: 0.33333334, w: 0.33333334}
      - serializedVersion: 3
        time: 7.778736
        value: {x: -0, y: 0.05401387, z: -0, w: 0.9985402}
        inSlope: {x: 0, y: -0.007984709, z: 0, w: 0.00042985653}
        outSlope: {x: 0, y: -0.007984709, z: 0, w: 0.00042985653}
        tangentMode: 0
        weightedMode: 0
        inWeight: {x: 0.33333334, y: 0.33333334, z: 0.33333334, w: 0.33333334}
        outWeight: {x: 0.33333334, y: 0.33333334, z: 0.33333334, w: 0.33333334}
      - serializedVersion: 3
        time: 7.789508
        value: {x: -0, y: 0.05393068, z: -0, w: 0.9985447}
        inSlope: {x: 0, y: -0.007589155, z: 0, w: 0.00040827604}
        outSlope: {x: 0, y: -0.007589155, z: 0, w: 0.00040827604}
        tangentMode: 0
        weightedMode: 0
        inWeight: {x: 0.33333334, y: 0.33333334, z: 0.33333334, w: 0.33333334}
        outWeight: {x: 0.33333334, y: 0.33333334, z: 0.33333334, w: 0.33333334}
      - serializedVersion: 3
        time: 7.8004923
        value: {x: -0, y: 0.05384879, z: -0, w: 0.9985491}
        inSlope: {x: 0, y: -0.0071049714, z: 0, w: 0.00038464955}
        outSlope: {x: 0, y: -0.0071049714, z: 0, w: 0.00038464955}
        tangentMode: 0
        weightedMode: 0
        inWeight: {x: 0.33333334, y: 0.33333334, z: 0.33333334, w: 0.33333334}
        outWeight: {x: 0.33333334, y: 0.33333334, z: 0.33333334, w: 0.33333334}
      - serializedVersion: 3
        time: 7.812
        value: {x: -0, y: 0.05377106, z: -0, w: 0.99855334}
        inSlope: {x: 0, y: -0.0068480284, z: 0, w: 0.00036962025}
        outSlope: {x: 0, y: -0.0068480284, z: 0, w: 0.00036962025}
        tangentMode: 0
        weightedMode: 0
        inWeight: {x: 0.33333334, y: 0.33333334, z: 0.33333334, w: 0.33333334}
        outWeight: {x: 0.33333334, y: 0.33333334, z: 0.33333334, w: 0.33333334}
      - serializedVersion: 3
        time: 7.823231
        value: {x: -0, y: 0.053693097, z: -0, w: 0.9985575}
        inSlope: {x: 0, y: -0.006399719, z: 0, w: 0.00034368748}
        outSlope: {x: 0, y: -0.006399719, z: 0, w: 0.00034368748}
        tangentMode: 0
        weightedMode: 0
        inWeight: {x: 0.33333334, y: 0.33333334, z: 0.33333334, w: 0.33333334}
        outWeight: {x: 0.33333334, y: 0.33333334, z: 0.33333334, w: 0.33333334}
      - serializedVersion: 3
        time: 7.83493
        value: {x: -0, y: 0.053624567, z: -0, w: 0.9985612}
        inSlope: {x: 0, y: -0.006108583, z: 0, w: 0.0003276697}
        outSlope: {x: 0, y: -0.006108583, z: 0, w: 0.0003276697}
        tangentMode: 0
        weightedMode: 0
        inWeight: {x: 0.33333334, y: 0.33333334, z: 0.33333334, w: 0.33333334}
        outWeight: {x: 0.33333334, y: 0.33333334, z: 0.33333334, w: 0.33333334}
      - serializedVersion: 3
        time: 7.845114
        value: {x: -0, y: 0.053559802, z: -0, w: 0.99856466}
        inSlope: {x: 0, y: -0.005085261, z: 0, w: 0.00027267728}
        outSlope: {x: 0, y: -0.005085261, z: 0, w: 0.00027267728}
        tangentMode: 0
        weightedMode: 0
        inWeight: {x: 0.33333334, y: 0.33333334, z: 0.33333334, w: 0.33333334}
        outWeight: {x: 0.33333334, y: 0.33333334, z: 0.33333334, w: 0.33333334}
      - serializedVersion: 3
        time: 7.855825
        value: {x: -0, y: 0.05351898, z: -0, w: 0.99856687}
        inSlope: {x: 0, y: -0.0031097373, z: 0, w: 0.00016616011}
        outSlope: {x: 0, y: -0.0031097373, z: 0, w: 0.00016616011}
        tangentMode: 0
        weightedMode: 0
        inWeight: {x: 0.33333334, y: 0.33333334, z: 0.33333334, w: 0.33333334}
        outWeight: {x: 0.33333334, y: 0.33333334, z: 0.33333334, w: 0.33333334}
      - serializedVersion: 3
        time: 7.867141
        value: {x: -0, y: 0.05349173, z: -0, w: 0.9985683}
        inSlope: {x: 0, y: -0.0019027713, z: 0, w: 0.000102227415}
        outSlope: {x: 0, y: -0.0019027713, z: 0, w: 0.000102227415}
        tangentMode: 0
        weightedMode: 0
        inWeight: {x: 0.33333334, y: 0.33333334, z: 0.33333334, w: 0.33333334}
        outWeight: {x: 0.33333334, y: 0.33333334, z: 0.33333334, w: 0.33333334}
      - serializedVersion: 3
        time: 7.877834
        value: {x: -0, y: 0.053476788, z: -0, w: 0.99856913}
        inSlope: {x: 0, y: -0.00070363184, z: 0, w: 0.000039018953}
        outSlope: {x: 0, y: -0.00070363184, z: 0, w: 0.000039018953}
        tangentMode: 0
        weightedMode: 0
        inWeight: {x: 0.33333334, y: 0.33333334, z: 0.33333334, w: 0.33333334}
        outWeight: {x: 0.33333334, y: 0.33333334, z: 0.33333334, w: 0.33333334}
      - serializedVersion: 3
        time: 7.8898783
        value: {x: -0, y: 0.05347667, z: -0, w: 0.99856913}
        inSlope: {x: 0, y: 0.0005166864, z: 0, w: -0.000027490652}
        outSlope: {x: 0, y: 0.0005166864, z: 0, w: -0.000027490652}
        tangentMode: 0
        weightedMode: 0
        inWeight: {x: 0.33333334, y: 0.33333334, z: 0.33333334, w: 0.33333334}
        outWeight: {x: 0.33333334, y: 0.33333334, z: 0.33333334, w: 0.33333334}
      - serializedVersion: 3
        time: 7.900719
        value: {x: -0, y: 0.05348798, z: -0, w: 0.99856853}
        inSlope: {x: 0, y: 0.0019904538, z: 0, w: -0.000107248634}
        outSlope: {x: 0, y: 0.0019904538, z: 0, w: -0.000107248634}
        tangentMode: 0
        weightedMode: 0
        inWeight: {x: 0.33333334, y: 0.33333334, z: 0.33333334, w: 0.33333334}
        outWeight: {x: 0.33333334, y: 0.33333334, z: 0.33333334, w: 0.33333334}
      - serializedVersion: 3
        time: 7.9115553
        value: {x: -0, y: 0.05351981, z: -0, w: 0.9985668}
        inSlope: {x: 0, y: 0.0033066468, z: 0, w: -0.00017790971}
        outSlope: {x: 0, y: 0.0033066468, z: 0, w: -0.00017790971}
        tangentMode: 0
        weightedMode: 0
        inWeight: {x: 0.33333334, y: 0.33333334, z: 0.33333334, w: 0.33333334}
        outWeight: {x: 0.33333334, y: 0.33333334, z: 0.33333334, w: 0.33333334}
      - serializedVersion: 3
        time: 7.923397
        value: {x: -0, y: 0.053563338, z: -0, w: 0.9985645}
        inSlope: {x: 0, y: 0.0051421723, z: 0, w: -0.0002754838}
        outSlope: {x: 0, y: 0.0051421723, z: 0, w: -0.0002754838}
        tangentMode: 0
        weightedMode: 0
        inWeight: {x: 0.33333334, y: 0.33333334, z: 0.33333334, w: 0.33333334}
        outWeight: {x: 0.33333334, y: 0.33333334, z: 0.33333334, w: 0.33333334}
      - serializedVersion: 3
        time: 7.934321
        value: {x: -0, y: 0.05363553, z: -0, w: 0.9985606}
        inSlope: {x: 0, y: 0.0068050334, z: 0, w: -0.0003669887}
        outSlope: {x: 0, y: 0.0068050334, z: 0, w: -0.0003669887}
        tangentMode: 0
        weightedMode: 0
        inWeight: {x: 0.33333334, y: 0.33333334, z: 0.33333334, w: 0.33333334}
        outWeight: {x: 0.33333334, y: 0.33333334, z: 0.33333334, w: 0.33333334}
      - serializedVersion: 3
        time: 7.9453206
        value: {x: -0, y: 0.053712543, z: -0, w: 0.99855644}
        inSlope: {x: 0, y: 0.008026066, z: 0, w: -0.0004333374}
        outSlope: {x: 0, y: 0.008026066, z: 0, w: -0.0004333374}
        tangentMode: 0
        weightedMode: 0
        inWeight: {x: 0.33333334, y: 0.33333334, z: 0.33333334, w: 0.33333334}
        outWeight: {x: 0.33333334, y: 0.33333334, z: 0.33333334, w: 0.33333334}
      - serializedVersion: 3
        time: 7.9562054
        value: {x: -0, y: 0.05381106, z: -0, w: 0.99855113}
        inSlope: {x: 0, y: 0.009754327, z: 0, w: -0.0005248834}
        outSlope: {x: 0, y: 0.009754327, z: 0, w: -0.0005248834}
        tangentMode: 0
        weightedMode: 0
        inWeight: {x: 0.33333334, y: 0.33333334, z: 0.33333334, w: 0.33333334}
        outWeight: {x: 0.33333334, y: 0.33333334, z: 0.33333334, w: 0.33333334}
      - serializedVersion: 3
        time: 7.9672275
        value: {x: -0, y: 0.053926326, z: -0, w: 0.99854493}
        inSlope: {x: 0, y: 0.011261905, z: 0, w: -0.000608258}
        outSlope: {x: 0, y: 0.011261905, z: 0, w: -0.000608258}
        tangentMode: 0
        weightedMode: 0
        inWeight: {x: 0.33333334, y: 0.33333334, z: 0.33333334, w: 0.33333334}
        outWeight: {x: 0.33333334, y: 0.33333334, z: 0.33333334, w: 0.33333334}
      - serializedVersion: 3
        time: 7.9782534
        value: {x: -0, y: 0.054059364, z: -0, w: 0.9985377}
        inSlope: {x: 0, y: 0.012977108, z: 0, w: -0.000702415}
        outSlope: {x: 0, y: 0.012977108, z: 0, w: -0.000702415}
        tangentMode: 0
        weightedMode: 0
        inWeight: {x: 0.33333334, y: 0.33333334, z: 0.33333334, w: 0.33333334}
        outWeight: {x: 0.33333334, y: 0.33333334, z: 0.33333334, w: 0.33333334}
      - serializedVersion: 3
        time: 7.9896865
        value: {x: -0, y: 0.05421815, z: -0, w: 0.99852914}
        inSlope: {x: 0, y: 0.014935603, z: 0, w: -0.000809737}
        outSlope: {x: 0, y: 0.014935603, z: 0, w: -0.000809737}
        tangentMode: 0
        weightedMode: 0
        inWeight: {x: 0.33333334, y: 0.33333334, z: 0.33333334, w: 0.33333334}
        outWeight: {x: 0.33333334, y: 0.33333334, z: 0.33333334, w: 0.33333334}
      - serializedVersion: 3
        time: 8.000938
        value: {x: -0, y: 0.05439799, z: -0, w: 0.99851936}
        inSlope: {x: 0, y: 0.016964808, z: 0, w: -0.0009239699}
        outSlope: {x: 0, y: 0.016964808, z: 0, w: -0.0009239699}
        tangentMode: 0
        weightedMode: 0
        inWeight: {x: 0.33333334, y: 0.33333334, z: 0.33333334, w: 0.33333334}
        outWeight: {x: 0.33333334, y: 0.33333334, z: 0.33333334, w: 0.33333334}
      - serializedVersion: 3
        time: 8.011591
        value: {x: -0, y: 0.054589167, z: -0, w: 0.99850893}
        inSlope: {x: 0, y: 0.01767473, z: 0, w: -0.00096746197}
        outSlope: {x: 0, y: 0.01767473, z: 0, w: -0.00096746197}
        tangentMode: 0
        weightedMode: 0
        inWeight: {x: 0.33333334, y: 0.33333334, z: 0.33333334, w: 0.33333334}
        outWeight: {x: 0.33333334, y: 0.33333334, z: 0.33333334, w: 0.33333334}
      - serializedVersion: 3
        time: 8.022817
        value: {x: -0, y: 0.054784525, z: -0, w: 0.9984982}
        inSlope: {x: 0, y: 0.018849006, z: 0, w: -0.0010357585}
        outSlope: {x: 0, y: 0.018849006, z: 0, w: -0.0010357585}
        tangentMode: 0
        weightedMode: 0
        inWeight: {x: 0.33333334, y: 0.33333334, z: 0.33333334, w: 0.33333334}
        outWeight: {x: 0.33333334, y: 0.33333334, z: 0.33333334, w: 0.33333334}
      - serializedVersion: 3
        time: 8.033714
        value: {x: -0, y: 0.055005696, z: -0, w: 0.99848604}
        inSlope: {x: 0, y: 0.020492524, z: 0, w: -0.0011290172}
        outSlope: {x: 0, y: 0.020492524, z: 0, w: -0.0011290172}
        tangentMode: 0
        weightedMode: 0
        inWeight: {x: 0.33333334, y: 0.33333334, z: 0.33333334, w: 0.33333334}
        outWeight: {x: 0.33333334, y: 0.33333334, z: 0.33333334, w: 0.33333334}
      - serializedVersion: 3
        time: 8.044933
        value: {x: -0, y: 0.055237815, z: -0, w: 0.9984732}
        inSlope: {x: 0, y: 0.022097353, z: 0, w: -0.0012223443}
        outSlope: {x: 0, y: 0.022097353, z: 0, w: -0.0012223443}
        tangentMode: 0
        weightedMode: 0
        inWeight: {x: 0.33333334, y: 0.33333334, z: 0.33333334, w: 0.33333334}
        outWeight: {x: 0.33333334, y: 0.33333334, z: 0.33333334, w: 0.33333334}
      - serializedVersion: 3
        time: 8.055596
        value: {x: -0, y: 0.05548845, z: -0, w: 0.99845934}
        inSlope: {x: 0, y: 0.021781184, z: 0, w: -0.0012096711}
        outSlope: {x: 0, y: 0.021781184, z: 0, w: -0.0012096711}
        tangentMode: 0
        weightedMode: 0
        inWeight: {x: 0.33333334, y: 0.33333334, z: 0.33333334, w: 0.33333334}
        outWeight: {x: 0.33333334, y: 0.33333334, z: 0.33333334, w: 0.33333334}
      - serializedVersion: 3
        time: 8.068297
        value: {x: -0, y: 0.0557432, z: -0, w: 0.99844515}
        inSlope: {x: 0, y: 0.025804605, z: 0, w: -0.0014403674}
        outSlope: {x: 0, y: 0.025804605, z: 0, w: -0.0014403674}
        tangentMode: 0
        weightedMode: 0
        inWeight: {x: 0.33333334, y: 0.33333334, z: 0.33333334, w: 0.33333334}
        outWeight: {x: 0.33333334, y: 0.33333334, z: 0.33333334, w: 0.33333334}
      - serializedVersion: 3
        time: 8.078334
        value: {x: -0, y: 0.056059867, z: -0, w: 0.99842745}
        inSlope: {x: 0, y: 0.027267363, z: 0, w: -0.0015297332}
        outSlope: {x: 0, y: 0.027267363, z: 0, w: -0.0015297332}
        tangentMode: 0
        weightedMode: 0
        inWeight: {x: 0.33333334, y: 0.33333334, z: 0.33333334, w: 0.33333334}
        outWeight: {x: 0.33333334, y: 0.33333334, z: 0.33333334, w: 0.33333334}
      - serializedVersion: 3
        time: 8.089513
        value: {x: -0, y: 0.056316793, z: -0, w: 0.99841297}
        inSlope: {x: 0, y: 0.025365032, z: 0, w: -0.0014313227}
        outSlope: {x: 0, y: 0.025365032, z: 0, w: -0.0014313227}
        tangentMode: 0
        weightedMode: 0
        inWeight: {x: 0.33333334, y: 0.33333334, z: 0.33333334, w: 0.33333334}
        outWeight: {x: 0.33333334, y: 0.33333334, z: 0.33333334, w: 0.33333334}
      - serializedVersion: 3
        time: 8.10043
        value: {x: -0, y: 0.0566197, z: -0, w: 0.99839586}
        inSlope: {x: 0, y: 0.026932493, z: 0, w: -0.0015264519}
        outSlope: {x: 0, y: 0.026932493, z: 0, w: -0.0015264519}
        tangentMode: 0
        weightedMode: 0
        inWeight: {x: 0.33333334, y: 0.33333334, z: 0.33333334, w: 0.33333334}
        outWeight: {x: 0.33333334, y: 0.33333334, z: 0.33333334, w: 0.33333334}
      - serializedVersion: 3
        time: 8.112062
        value: {x: -0, y: 0.056923527, z: -0, w: 0.9983786}
        inSlope: {x: 0, y: 0.028332416, z: 0, w: -0.0016179169}
        outSlope: {x: 0, y: 0.028332416, z: 0, w: -0.0016179169}
        tangentMode: 0
        weightedMode: 0
        inWeight: {x: 0.33333334, y: 0.33333334, z: 0.33333334, w: 0.33333334}
        outWeight: {x: 0.33333334, y: 0.33333334, z: 0.33333334, w: 0.33333334}
      - serializedVersion: 3
        time: 8.122962
        value: {x: -0, y: 0.057256475, z: -0, w: 0.9983595}
        inSlope: {x: 0, y: 0.029832982, z: 0, w: -0.0017103846}
        outSlope: {x: 0, y: 0.029832982, z: 0, w: -0.0017103846}
        tangentMode: 0
        weightedMode: 0
        inWeight: {x: 0.33333334, y: 0.33333334, z: 0.33333334, w: 0.33333334}
        outWeight: {x: 0.33333334, y: 0.33333334, z: 0.33333334, w: 0.33333334}
      - serializedVersion: 3
        time: 8.134021
        value: {x: -0, y: 0.057578497, z: -0, w: 0.998341}
        inSlope: {x: 0, y: 0.029569585, z: 0, w: -0.0017049236}
        outSlope: {x: 0, y: 0.029569585, z: 0, w: -0.0017049236}
        tangentMode: 0
        weightedMode: 0
        inWeight: {x: 0.33333334, y: 0.33333334, z: 0.33333334, w: 0.33333334}
        outWeight: {x: 0.33333334, y: 0.33333334, z: 0.33333334, w: 0.33333334}
      - serializedVersion: 3
        time: 8.145434
        value: {x: -0, y: 0.057921134, z: -0, w: 0.9983212}
        inSlope: {x: 0, y: 0.031998448, z: 0, w: -0.0018582908}
        outSlope: {x: 0, y: 0.031998448, z: 0, w: -0.0018582908}
        tangentMode: 0
        weightedMode: 0
        inWeight: {x: 0.33333334, y: 0.33333334, z: 0.33333334, w: 0.33333334}
        outWeight: {x: 0.33333334, y: 0.33333334, z: 0.33333334, w: 0.33333334}
      - serializedVersion: 3
        time: 8.156255
        value: {x: -0, y: 0.058288775, z: -0, w: 0.9982998}
        inSlope: {x: 0, y: 0.033235434, z: 0, w: -0.001938581}
        outSlope: {x: 0, y: 0.033235434, z: 0, w: -0.001938581}
        tangentMode: 0
        weightedMode: 0
        inWeight: {x: 0.33333334, y: 0.33333334, z: 0.33333334, w: 0.33333334}
        outWeight: {x: 0.33333334, y: 0.33333334, z: 0.33333334, w: 0.33333334}
      - serializedVersion: 3
        time: 8.166798
        value: {x: -0, y: 0.058631357, z: -0, w: 0.99827975}
        inSlope: {x: 0, y: 0.030471537, z: 0, w: -0.0017868943}
        outSlope: {x: 0, y: 0.030471537, z: 0, w: -0.0017868943}
        tangentMode: 0
        weightedMode: 0
        inWeight: {x: 0.33333334, y: 0.33333334, z: 0.33333334, w: 0.33333334}
        outWeight: {x: 0.33333334, y: 0.33333334, z: 0.33333334, w: 0.33333334}
      - serializedVersion: 3
        time: 8.178831
        value: {x: -0, y: 0.058973696, z: -0, w: 0.9982596}
        inSlope: {x: 0, y: 0.031514462, z: 0, w: -0.0018633793}
        outSlope: {x: 0, y: 0.031514462, z: 0, w: -0.0018633793}
        tangentMode: 0
        weightedMode: 0
        inWeight: {x: 0.33333334, y: 0.33333334, z: 0.33333334, w: 0.33333334}
        outWeight: {x: 0.33333334, y: 0.33333334, z: 0.33333334, w: 0.33333334}
      - serializedVersion: 3
        time: 8.189808
        value: {x: -0, y: 0.059353273, z: -0, w: 0.9982371}
        inSlope: {x: 0, y: 0.03179272, z: 0, w: -0.00189237}
        outSlope: {x: 0, y: 0.03179272, z: 0, w: -0.00189237}
        tangentMode: 0
        weightedMode: 0
        inWeight: {x: 0.33333334, y: 0.33333334, z: 0.33333334, w: 0.33333334}
        outWeight: {x: 0.33333334, y: 0.33333334, z: 0.33333334, w: 0.33333334}
      - serializedVersion: 3
        time: 8.20075
        value: {x: -0, y: 0.059670664, z: -0, w: 0.9982181}
        inSlope: {x: 0, y: 0.028130434, z: 0, w: -0.0016823302}
        outSlope: {x: 0, y: 0.028130434, z: 0, w: -0.0016823302}
        tangentMode: 0
        weightedMode: 0
        inWeight: {x: 0.33333334, y: 0.33333334, z: 0.33333334, w: 0.33333334}
        outWeight: {x: 0.33333334, y: 0.33333334, z: 0.33333334, w: 0.33333334}
      - serializedVersion: 3
        time: 8.211631
        value: {x: -0, y: 0.059967216, z: -0, w: 0.99820036}
        inSlope: {x: 0, y: 0.025714928, z: 0, w: -0.0015426171}
        outSlope: {x: 0, y: 0.025714928, z: 0, w: -0.0015426171}
        tangentMode: 0
        weightedMode: 0
        inWeight: {x: 0.33333334, y: 0.33333334, z: 0.33333334, w: 0.33333334}
        outWeight: {x: 0.33333334, y: 0.33333334, z: 0.33333334, w: 0.33333334}
      - serializedVersion: 3
        time: 8.222914
        value: {x: -0, y: 0.060239974, z: -0, w: 0.99818397}
        inSlope: {x: 0, y: 0.023859788, z: 0, w: -0.0014383297}
        outSlope: {x: 0, y: 0.023859788, z: 0, w: -0.0014383297}
        tangentMode: 0
        weightedMode: 0
        inWeight: {x: 0.33333334, y: 0.33333334, z: 0.33333334, w: 0.33333334}
        outWeight: {x: 0.33333334, y: 0.33333334, z: 0.33333334, w: 0.33333334}
      - serializedVersion: 3
        time: 8.233504
        value: {x: -0, y: 0.06048933, z: -0, w: 0.9981689}
        inSlope: {x: 0, y: 0.020636145, z: 0, w: -0.0012519218}
        outSlope: {x: 0, y: 0.020636145, z: 0, w: -0.0012519218}
        tangentMode: 0
        weightedMode: 0
        inWeight: {x: 0.33333334, y: 0.33333334, z: 0.33333334, w: 0.33333334}
        outWeight: {x: 0.33333334, y: 0.33333334, z: 0.33333334, w: 0.33333334}
      - serializedVersion: 3
        time: 8.245316
        value: {x: -0, y: 0.06069871, z: -0, w: 0.99815613}
        inSlope: {x: 0, y: 0.017860366, z: 0, w: -0.0010870486}
        outSlope: {x: 0, y: 0.017860366, z: 0, w: -0.0010870486}
        tangentMode: 0
        weightedMode: 0
        inWeight: {x: 0.33333334, y: 0.33333334, z: 0.33333334, w: 0.33333334}
        outWeight: {x: 0.33333334, y: 0.33333334, z: 0.33333334, w: 0.33333334}
      - serializedVersion: 3
        time: 8.256537
        value: {x: -0, y: 0.060900632, z: -0, w: 0.99814385}
        inSlope: {x: 0, y: 0.016202778, z: 0, w: -0.0009876842}
        outSlope: {x: 0, y: 0.016202778, z: 0, w: -0.0009876842}
        tangentMode: 0
        weightedMode: 0
        inWeight: {x: 0.33333334, y: 0.33333334, z: 0.33333334, w: 0.33333334}
        outWeight: {x: 0.33333334, y: 0.33333334, z: 0.33333334, w: 0.33333334}
      - serializedVersion: 3
        time: 8.267427
        value: {x: -0, y: 0.06105758, z: -0, w: 0.99813426}
        inSlope: {x: 0, y: 0.012724385, z: 0, w: -0.00077904126}
        outSlope: {x: 0, y: 0.012724385, z: 0, w: -0.00077904126}
        tangentMode: 0
        weightedMode: 0
        inWeight: {x: 0.33333334, y: 0.33333334, z: 0.33333334, w: 0.33333334}
        outWeight: {x: 0.33333334, y: 0.33333334, z: 0.33333334, w: 0.33333334}
      - serializedVersion: 3
        time: 8.278435
        value: {x: -0, y: 0.061179064, z: -0, w: 0.9981268}
        inSlope: {x: 0, y: 0.009785967, z: 0, w: -0.000599853}
        outSlope: {x: 0, y: 0.009785967, z: 0, w: -0.000599853}
        tangentMode: 0
        weightedMode: 0
        inWeight: {x: 0.33333334, y: 0.33333334, z: 0.33333334, w: 0.33333334}
        outWeight: {x: 0.33333334, y: 0.33333334, z: 0.33333334, w: 0.33333334}
      - serializedVersion: 3
        time: 8.289379
        value: {x: -0, y: 0.061272476, z: -0, w: 0.9981211}
        inSlope: {x: 0, y: 0.007061688, z: 0, w: -0.0004314309}
        outSlope: {x: 0, y: 0.007061688, z: 0, w: -0.0004314309}
        tangentMode: 0
        weightedMode: 0
        inWeight: {x: 0.33333334, y: 0.33333334, z: 0.33333334, w: 0.33333334}
        outWeight: {x: 0.33333334, y: 0.33333334, z: 0.33333334, w: 0.33333334}
      - serializedVersion: 3
        time: 8.300247
        value: {x: -0, y: 0.06133321, z: -0, w: 0.9981174}
        inSlope: {x: 0, y: 0.004243856, z: 0, w: -0.00025959508}
        outSlope: {x: 0, y: 0.004243856, z: 0, w: -0.00025959508}
        tangentMode: 0
        weightedMode: 0
        inWeight: {x: 0.33333334, y: 0.33333334, z: 0.33333334, w: 0.33333334}
        outWeight: {x: 0.33333334, y: 0.33333334, z: 0.33333334, w: 0.33333334}
      - serializedVersion: 3
        time: 8.311559
        value: {x: -0, y: 0.061366007, z: -0, w: 0.99811536}
        inSlope: {x: 0, y: 0.0011863003, z: 0, w: -0.00007438111}
        outSlope: {x: 0, y: 0.0011863003, z: 0, w: -0.00007438111}
        tangentMode: 0
        weightedMode: 0
        inWeight: {x: 0.33333334, y: 0.33333334, z: 0.33333334, w: 0.33333334}
        outWeight: {x: 0.33333334, y: 0.33333334, z: 0.33333334, w: 0.33333334}
      - serializedVersion: 3
        time: 8.323324
        value: {x: -0, y: 0.061359808, z: -0, w: 0.9981157}
        inSlope: {x: 0, y: -0.0024022637, z: 0, w: 0.0001487685}
        outSlope: {x: 0, y: -0.0024022637, z: 0, w: 0.0001487685}
        tangentMode: 0
        weightedMode: 0
        inWeight: {x: 0.33333334, y: 0.33333334, z: 0.33333334, w: 0.33333334}
        outWeight: {x: 0.33333334, y: 0.33333334, z: 0.33333334, w: 0.33333334}
      - serializedVersion: 3
        time: 8.334257
        value: {x: -0, y: 0.06131304, z: -0, w: 0.99811864}
        inSlope: {x: 0, y: -0.0060475394, z: 0, w: 0.00037265674}
        outSlope: {x: 0, y: -0.0060475394, z: 0, w: 0.00037265674}
        tangentMode: 0
        weightedMode: 0
        inWeight: {x: 0.33333334, y: 0.33333334, z: 0.33333334, w: 0.33333334}
        outWeight: {x: 0.33333334, y: 0.33333334, z: 0.33333334, w: 0.33333334}
      - serializedVersion: 3
        time: 8.344852
        value: {x: -0, y: 0.061230212, z: -0, w: 0.9981237}
        inSlope: {x: 0, y: -0.008887406, z: 0, w: 0.0005429544}
        outSlope: {x: 0, y: -0.008887406, z: 0, w: 0.0005429544}
        tangentMode: 0
        weightedMode: 0
        inWeight: {x: 0.33333334, y: 0.33333334, z: 0.33333334, w: 0.33333334}
        outWeight: {x: 0.33333334, y: 0.33333334, z: 0.33333334, w: 0.33333334}
      - serializedVersion: 3
        time: 8.355935
        value: {x: -0, y: 0.06111986, z: -0, w: 0.99813044}
        inSlope: {x: 0, y: -0.011615897, z: 0, w: 0.0007106631}
        outSlope: {x: 0, y: -0.011615897, z: 0, w: 0.0007106631}
        tangentMode: 0
        weightedMode: 0
        inWeight: {x: 0.33333334, y: 0.33333334, z: 0.33333334, w: 0.33333334}
        outWeight: {x: 0.33333334, y: 0.33333334, z: 0.33333334, w: 0.33333334}
      - serializedVersion: 3
        time: 8.366924
        value: {x: -0, y: 0.060973983, z: -0, w: 0.9981394}
        inSlope: {x: 0, y: -0.013830086, z: 0, w: 0.0008460154}
        outSlope: {x: 0, y: -0.013830086, z: 0, w: 0.0008460154}
        tangentMode: 0
        weightedMode: 0
        inWeight: {x: 0.33333334, y: 0.33333334, z: 0.33333334, w: 0.33333334}
        outWeight: {x: 0.33333334, y: 0.33333334, z: 0.33333334, w: 0.33333334}
      - serializedVersion: 3
        time: 8.378324
        value: {x: -0, y: 0.060809996, z: -0, w: 0.9981494}
        inSlope: {x: 0, y: -0.01567009, z: 0, w: 0.00095418125}
        outSlope: {x: 0, y: -0.01567009, z: 0, w: 0.00095418125}
        tangentMode: 0
        weightedMode: 0
        inWeight: {x: 0.33333334, y: 0.33333334, z: 0.33333334, w: 0.33333334}
        outWeight: {x: 0.33333334, y: 0.33333334, z: 0.33333334, w: 0.33333334}
      - serializedVersion: 3
        time: 8.389319
        value: {x: -0, y: 0.060623568, z: -0, w: 0.9981607}
        inSlope: {x: 0, y: -0.017024286, z: 0, w: 0.0010337954}
        outSlope: {x: 0, y: -0.017024286, z: 0, w: 0.0010337954}
        tangentMode: 0
        weightedMode: 0
        inWeight: {x: 0.33333334, y: 0.33333334, z: 0.33333334, w: 0.33333334}
        outWeight: {x: 0.33333334, y: 0.33333334, z: 0.33333334, w: 0.33333334}
      - serializedVersion: 3
        time: 8.40075
        value: {x: -0, y: 0.06042817, z: -0, w: 0.9981726}
        inSlope: {x: 0, y: -0.018496985, z: 0, w: 0.0011198479}
        outSlope: {x: 0, y: -0.018496985, z: 0, w: 0.0011198479}
        tangentMode: 0
        weightedMode: 0
        inWeight: {x: 0.33333334, y: 0.33333334, z: 0.33333334, w: 0.33333334}
        outWeight: {x: 0.33333334, y: 0.33333334, z: 0.33333334, w: 0.33333334}
      - serializedVersion: 3
        time: 8.411808
        value: {x: -0, y: 0.06020812, z: -0, w: 0.9981859}
        inSlope: {x: 0, y: -0.020396128, z: 0, w: 0.0012294713}
        outSlope: {x: 0, y: -0.020396128, z: 0, w: 0.0012294713}
        tangentMode: 0
        weightedMode: 0
        inWeight: {x: 0.33333334, y: 0.33333334, z: 0.33333334, w: 0.33333334}
        outWeight: {x: 0.33333334, y: 0.33333334, z: 0.33333334, w: 0.33333334}
      - serializedVersion: 3
        time: 8.4226675
        value: {x: -0, y: 0.059981238, z: -0, w: 0.9981995}
        inSlope: {x: 0, y: -0.021338236, z: 0, w: 0.0012805933}
        outSlope: {x: 0, y: -0.021338236, z: 0, w: 0.0012805933}
        tangentMode: 0
        weightedMode: 0
        inWeight: {x: 0.33333334, y: 0.33333334, z: 0.33333334, w: 0.33333334}
        outWeight: {x: 0.33333334, y: 0.33333334, z: 0.33333334, w: 0.33333334}
      - serializedVersion: 3
        time: 8.433453
        value: {x: -0, y: 0.059746295, z: -0, w: 0.9982136}
        inSlope: {x: 0, y: -0.021953825, z: 0, w: 0.0013147938}
        outSlope: {x: 0, y: -0.021953825, z: 0, w: 0.0013147938}
        tangentMode: 0
        weightedMode: 0
        inWeight: {x: 0.33333334, y: 0.33333334, z: 0.33333334, w: 0.33333334}
        outWeight: {x: 0.33333334, y: 0.33333334, z: 0.33333334, w: 0.33333334}
      - serializedVersion: 3
        time: 8.444516
        value: {x: -0, y: 0.05950153, z: -0, w: 0.99822825}
        inSlope: {x: 0, y: -0.021625532, z: 0, w: 0.0012894836}
        outSlope: {x: 0, y: -0.021625532, z: 0, w: 0.0012894836}
        tangentMode: 0
        weightedMode: 0
        inWeight: {x: 0.33333334, y: 0.33333334, z: 0.33333334, w: 0.33333334}
        outWeight: {x: 0.33333334, y: 0.33333334, z: 0.33333334, w: 0.33333334}
      - serializedVersion: 3
        time: 8.456925
        value: {x: -0, y: 0.059239354, z: -0, w: 0.9982438}
        inSlope: {x: 0, y: -0.023971472, z: 0, w: 0.0014229701}
        outSlope: {x: 0, y: -0.023971472, z: 0, w: 0.0014229701}
        tangentMode: 0
        weightedMode: 0
        inWeight: {x: 0.33333334, y: 0.33333334, z: 0.33333334, w: 0.33333334}
        outWeight: {x: 0.33333334, y: 0.33333334, z: 0.33333334, w: 0.33333334}
      - serializedVersion: 3
        time: 8.46823
        value: {x: -0, y: 0.05893621, z: -0, w: 0.9982618}
        inSlope: {x: 0, y: -0.027281396, z: 0, w: 0.001610477}
        outSlope: {x: 0, y: -0.027281396, z: 0, w: 0.001610477}
        tangentMode: 0
        weightedMode: 0
        inWeight: {x: 0.33333334, y: 0.33333334, z: 0.33333334, w: 0.33333334}
        outWeight: {x: 0.33333334, y: 0.33333334, z: 0.33333334, w: 0.33333334}
      - serializedVersion: 3
        time: 8.4784775
        value: {x: -0, y: 0.058651876, z: -0, w: 0.9982785}
        inSlope: {x: 0, y: -0.024975475, z: 0, w: 0.0014680667}
        outSlope: {x: 0, y: -0.024975475, z: 0, w: 0.0014680667}
        tangentMode: 0
        weightedMode: 0
        inWeight: {x: 0.33333334, y: 0.33333334, z: 0.33333334, w: 0.33333334}
        outWeight: {x: 0.33333334, y: 0.33333334, z: 0.33333334, w: 0.33333334}
      - serializedVersion: 3
        time: 8.490467
        value: {x: -0, y: 0.058385663, z: -0, w: 0.9982942}
        inSlope: {x: 0, y: -0.02727842, z: 0, w: 0.0015958699}
        outSlope: {x: 0, y: -0.02727842, z: 0, w: 0.0015958699}
        tangentMode: 0
        weightedMode: 0
        inWeight: {x: 0.33333334, y: 0.33333334, z: 0.33333334, w: 0.33333334}
        outWeight: {x: 0.33333334, y: 0.33333334, z: 0.33333334, w: 0.33333334}
      - serializedVersion: 3
        time: 8.500368
        value: {x: -0, y: 0.058065332, z: -0, w: 0.99831283}
        inSlope: {x: 0, y: -0.028718064, z: 0, w: 0.0016704077}
        outSlope: {x: 0, y: -0.028718064, z: 0, w: 0.0016704077}
        tangentMode: 0
        weightedMode: 0
        inWeight: {x: 0.33333334, y: 0.33333334, z: 0.33333334, w: 0.33333334}
        outWeight: {x: 0.33333334, y: 0.33333334, z: 0.33333334, w: 0.33333334}
      - serializedVersion: 3
        time: 8.511253
        value: {x: -0, y: 0.0577923, z: -0, w: 0.9983287}
        inSlope: {x: 0, y: -0.026630845, z: 0, w: 0.0015415882}
        outSlope: {x: 0, y: -0.026630845, z: 0, w: 0.0015415882}
        tangentMode: 0
        weightedMode: 0
        inWeight: {x: 0.33333334, y: 0.33333334, z: 0.33333334, w: 0.33333334}
        outWeight: {x: 0.33333334, y: 0.33333334, z: 0.33333334, w: 0.33333334}
      - serializedVersion: 3
        time: 8.522429
        value: {x: -0, y: 0.05747737, z: -0, w: 0.99834687}
        inSlope: {x: 0, y: -0.02794741, z: 0, w: 0.0016072997}
        outSlope: {x: 0, y: -0.02794741, z: 0, w: 0.0016072997}
        tangentMode: 0
        weightedMode: 0
        inWeight: {x: 0.33333334, y: 0.33333334, z: 0.33333334, w: 0.33333334}
        outWeight: {x: 0.33333334, y: 0.33333334, z: 0.33333334, w: 0.33333334}
      - serializedVersion: 3
        time: 8.534366
        value: {x: -0, y: 0.057146545, z: -0, w: 0.9983658}
        inSlope: {x: 0, y: -0.030448085, z: 0, w: 0.0017404531}
        outSlope: {x: 0, y: -0.030448085, z: 0, w: 0.0017404531}
        tangentMode: 0
        weightedMode: 0
        inWeight: {x: 0.33333334, y: 0.33333334, z: 0.33333334, w: 0.33333334}
        outWeight: {x: 0.33333334, y: 0.33333334, z: 0.33333334, w: 0.33333334}
      - serializedVersion: 3
        time: 8.5451975
        value: {x: -0, y: 0.056787144, z: -0, w: 0.9983863}
        inSlope: {x: 0, y: -0.03180905, z: 0, w: 0.0018102378}
        outSlope: {x: 0, y: -0.03180905, z: 0, w: 0.0018102378}
        tangentMode: 0
        weightedMode: 0
        inWeight: {x: 0.33333334, y: 0.33333334, z: 0.33333334, w: 0.33333334}
        outWeight: {x: 0.33333334, y: 0.33333334, z: 0.33333334, w: 0.33333334}
      - serializedVersion: 3
        time: 8.556204
        value: {x: -0, y: 0.056452133, z: -0, w: 0.99840534}
        inSlope: {x: 0, y: -0.030764887, z: 0, w: 0.0017391562}
        outSlope: {x: 0, y: -0.030764887, z: 0, w: 0.0017391562}
        tangentMode: 0
        weightedMode: 0
        inWeight: {x: 0.33333334, y: 0.33333334, z: 0.33333334, w: 0.33333334}
        outWeight: {x: 0.33333334, y: 0.33333334, z: 0.33333334, w: 0.33333334}
      - serializedVersion: 3
        time: 8.567268
        value: {x: -0, y: 0.056108117, z: -0, w: 0.9984247}
        inSlope: {x: 0, y: -0.031157034, z: 0, w: 0.0017506472}
        outSlope: {x: 0, y: -0.031157034, z: 0, w: 0.0017506472}
        tangentMode: 0
        weightedMode: 0
        inWeight: {x: 0.33333334, y: 0.33333334, z: 0.33333334, w: 0.33333334}
        outWeight: {x: 0.33333334, y: 0.33333334, z: 0.33333334, w: 0.33333334}
      - serializedVersion: 3
        time: 8.5783
        value: {x: -0, y: 0.05576367, z: -0, w: 0.998444}
        inSlope: {x: 0, y: -0.031764172, z: 0, w: 0.0017738915}
        outSlope: {x: 0, y: -0.031764172, z: 0, w: 0.0017738915}
        tangentMode: 0
        weightedMode: 0
        inWeight: {x: 0.33333334, y: 0.33333334, z: 0.33333334, w: 0.33333334}
        outWeight: {x: 0.33333334, y: 0.33333334, z: 0.33333334, w: 0.33333334}
      - serializedVersion: 3
        time: 8.589211
        value: {x: -0, y: 0.05541118, z: -0, w: 0.99846363}
        inSlope: {x: 0, y: -0.03227409, z: 0, w: 0.0017906977}
        outSlope: {x: 0, y: -0.03227409, z: 0, w: 0.0017906977}
        tangentMode: 0
        weightedMode: 0
        inWeight: {x: 0.33333334, y: 0.33333334, z: 0.33333334, w: 0.33333334}
        outWeight: {x: 0.33333334, y: 0.33333334, z: 0.33333334, w: 0.33333334}
      - serializedVersion: 3
        time: 8.599969
        value: {x: -0, y: 0.055064335, z: -0, w: 0.9984828}
        inSlope: {x: 0, y: -0.029929107, z: 0, w: 0.0016519148}
        outSlope: {x: 0, y: -0.029929107, z: 0, w: 0.0016519148}
        tangentMode: 0
        weightedMode: 0
        inWeight: {x: 0.33333334, y: 0.33333334, z: 0.33333334, w: 0.33333334}
        outWeight: {x: 0.33333334, y: 0.33333334, z: 0.33333334, w: 0.33333334}
      - serializedVersion: 3
        time: 8.612363
        value: {x: -0, y: 0.054722063, z: -0, w: 0.99850166}
        inSlope: {x: 0, y: -0.031924713, z: 0, w: 0.0017492021}
        outSlope: {x: 0, y: -0.031924713, z: 0, w: 0.0017492021}
        tangentMode: 0
        weightedMode: 0
        inWeight: {x: 0.33333334, y: 0.33333334, z: 0.33333334, w: 0.33333334}
        outWeight: {x: 0.33333334, y: 0.33333334, z: 0.33333334, w: 0.33333334}
      - serializedVersion: 3
        time: 8.623358
        value: {x: -0, y: 0.05432368, z: -0, w: 0.9985234}
        inSlope: {x: 0, y: -0.03435117, z: 0, w: 0.0018685774}
        outSlope: {x: 0, y: -0.03435117, z: 0, w: 0.0018685774}
        tangentMode: 0
        weightedMode: 0
        inWeight: {x: 0.33333334, y: 0.33333334, z: 0.33333334, w: 0.33333334}
        outWeight: {x: 0.33333334, y: 0.33333334, z: 0.33333334, w: 0.33333334}
      - serializedVersion: 3
        time: 8.634476
        value: {x: -0, y: 0.053962693, z: -0, w: 0.99854296}
        inSlope: {x: 0, y: -0.032373924, z: 0, w: 0.0017483265}
        outSlope: {x: 0, y: -0.032373924, z: 0, w: 0.0017483265}
        tangentMode: 0
        weightedMode: 0
        inWeight: {x: 0.33333334, y: 0.33333334, z: 0.33333334, w: 0.33333334}
        outWeight: {x: 0.33333334, y: 0.33333334, z: 0.33333334, w: 0.33333334}
      - serializedVersion: 3
        time: 8.645552
        value: {x: -0, y: 0.053605173, z: -0, w: 0.9985622}
        inSlope: {x: 0, y: -0.03265077, z: 0, w: 0.001753197}
        outSlope: {x: 0, y: -0.03265077, z: 0, w: 0.001753197}
        tangentMode: 0
        weightedMode: 0
        inWeight: {x: 0.33333334, y: 0.33333334, z: 0.33333334, w: 0.33333334}
        outWeight: {x: 0.33333334, y: 0.33333334, z: 0.33333334, w: 0.33333334}
      - serializedVersion: 3
        time: 8.656339
        value: {x: -0, y: 0.053248957, z: -0, w: 0.9985813}
        inSlope: {x: 0, y: -0.032560077, z: 0, w: 0.0017393017}
        outSlope: {x: 0, y: -0.032560077, z: 0, w: 0.0017393017}
        tangentMode: 0
        weightedMode: 0
        inWeight: {x: 0.33333334, y: 0.33333334, z: 0.33333334, w: 0.33333334}
        outWeight: {x: 0.33333334, y: 0.33333334, z: 0.33333334, w: 0.33333334}
      - serializedVersion: 3
        time: 8.66742
        value: {x: -0, y: 0.052893262, z: -0, w: 0.99860024}
        inSlope: {x: 0, y: -0.03160625, z: 0, w: 0.0016727713}
        outSlope: {x: 0, y: -0.03160625, z: 0, w: 0.0016727713}
        tangentMode: 0
        weightedMode: 0
        inWeight: {x: 0.33333334, y: 0.33333334, z: 0.33333334, w: 0.33333334}
        outWeight: {x: 0.33333334, y: 0.33333334, z: 0.33333334, w: 0.33333334}
      - serializedVersion: 3
        time: 8.679012
        value: {x: -0, y: 0.05253258, z: -0, w: 0.9986192}
        inSlope: {x: 0, y: -0.033728294, z: 0, w: 0.0017726801}
        outSlope: {x: 0, y: -0.033728294, z: 0, w: 0.0017726801}
        tangentMode: 0
        weightedMode: 0
        inWeight: {x: 0.33333334, y: 0.33333334, z: 0.33333334, w: 0.33333334}
        outWeight: {x: 0.33333334, y: 0.33333334, z: 0.33333334, w: 0.33333334}
      - serializedVersion: 3
        time: 8.689434
        value: {x: -0, y: 0.052153837, z: -0, w: 0.9986391}
        inSlope: {x: 0, y: -0.033710606, z: 0, w: 0.0017635403}
        outSlope: {x: 0, y: -0.033710606, z: 0, w: 0.0017635403}
        tangentMode: 0
        weightedMode: 0
        inWeight: {x: 0.33333334, y: 0.33333334, z: 0.33333334, w: 0.33333334}
        outWeight: {x: 0.33333334, y: 0.33333334, z: 0.33333334, w: 0.33333334}
      - serializedVersion: 3
        time: 8.700346
        value: {x: -0, y: 0.051814698, z: -0, w: 0.99865675}
        inSlope: {x: 0, y: -0.032023065, z: 0, w: 0.0016605968}
        outSlope: {x: 0, y: -0.032023065, z: 0, w: 0.0016605968}
        tangentMode: 0
        weightedMode: 0
        inWeight: {x: 0.33333334, y: 0.33333334, z: 0.33333334, w: 0.33333334}
        outWeight: {x: 0.33333334, y: 0.33333334, z: 0.33333334, w: 0.33333334}
      - serializedVersion: 3
        time: 8.711082
        value: {x: -0, y: 0.051460754, z: -0, w: 0.99867505}
        inSlope: {x: 0, y: -0.030713674, z: 0, w: 0.0015827981}
        outSlope: {x: 0, y: -0.030713674, z: 0, w: 0.0015827981}
        tangentMode: 0
        weightedMode: 0
        inWeight: {x: 0.33333334, y: 0.33333334, z: 0.33333334, w: 0.33333334}
        outWeight: {x: 0.33333334, y: 0.33333334, z: 0.33333334, w: 0.33333334}
      - serializedVersion: 3
        time: 8.723401
        value: {x: -0, y: 0.051110156, z: -0, w: 0.99869305}
        inSlope: {x: 0, y: -0.03258399, z: 0, w: 0.0016663717}
        outSlope: {x: 0, y: -0.03258399, z: 0, w: 0.0016663717}
        tangentMode: 0
        weightedMode: 0
        inWeight: {x: 0.33333334, y: 0.33333334, z: 0.33333334, w: 0.33333334}
        outWeight: {x: 0.33333334, y: 0.33333334, z: 0.33333334, w: 0.33333334}
      - serializedVersion: 3
        time: 8.734102
        value: {x: -0, y: 0.050717346, z: -0, w: 0.9987131}
        inSlope: {x: 0, y: -0.033701237, z: 0, w: 0.0017114354}
        outSlope: {x: 0, y: -0.033701237, z: 0, w: 0.0017114354}
        tangentMode: 0
        weightedMode: 0
        inWeight: {x: 0.33333334, y: 0.33333334, z: 0.33333334, w: 0.33333334}
        outWeight: {x: 0.33333334, y: 0.33333334, z: 0.33333334, w: 0.33333334}
      - serializedVersion: 3
        time: 8.7450905
        value: {x: -0, y: 0.05038006, z: -0, w: 0.9987301}
        inSlope: {x: 0, y: -0.0300321, z: 0, w: 0.001514303}
        outSlope: {x: 0, y: -0.0300321, z: 0, w: 0.001514303}
        tangentMode: 0
        weightedMode: 0
        inWeight: {x: 0.33333334, y: 0.33333334, z: 0.33333334, w: 0.33333334}
        outWeight: {x: 0.33333334, y: 0.33333334, z: 0.33333334, w: 0.33333334}
      - serializedVersion: 3
        time: 8.756711
        value: {x: -0, y: 0.050038777, z: -0, w: 0.9987473}
        inSlope: {x: 0, y: -0.031670153, z: 0, w: 0.0015860314}
        outSlope: {x: 0, y: -0.031670153, z: 0, w: 0.0015860314}
        tangentMode: 0
        weightedMode: 0
        inWeight: {x: 0.33333334, y: 0.33333334, z: 0.33333334, w: 0.33333334}
        outWeight: {x: 0.33333334, y: 0.33333334, z: 0.33333334, w: 0.33333334}
      - serializedVersion: 3
        time: 8.76698
        value: {x: -0, y: 0.04968992, z: -0, w: 0.9987647}
        inSlope: {x: 0, y: -0.030134793, z: 0, w: 0.0015009753}
        outSlope: {x: 0, y: -0.030134793, z: 0, w: 0.0015009753}
        tangentMode: 0
        weightedMode: 0
        inWeight: {x: 0.33333334, y: 0.33333334, z: 0.33333334, w: 0.33333334}
        outWeight: {x: 0.33333334, y: 0.33333334, z: 0.33333334, w: 0.33333334}
      - serializedVersion: 3
        time: 8.778335
        value: {x: -0, y: 0.049391318, z: -0, w: 0.99877954}
        inSlope: {x: 0, y: -0.02843013, z: 0, w: 0.0014062332}
        outSlope: {x: 0, y: -0.02843013, z: 0, w: 0.0014062332}
        tangentMode: 0
        weightedMode: 0
        inWeight: {x: 0.33333334, y: 0.33333334, z: 0.33333334, w: 0.33333334}
        outWeight: {x: 0.33333334, y: 0.33333334, z: 0.33333334, w: 0.33333334}
      - serializedVersion: 3
        time: 8.789025
        value: {x: -0, y: 0.049064588, z: -0, w: 0.9987956}
        inSlope: {x: 0, y: -0.027820848, z: 0, w: 0.0013658106}
        outSlope: {x: 0, y: -0.027820848, z: 0, w: 0.0013658106}
        tangentMode: 0
        weightedMode: 0
        inWeight: {x: 0.33333334, y: 0.33333334, z: 0.33333334, w: 0.33333334}
        outWeight: {x: 0.33333334, y: 0.33333334, z: 0.33333334, w: 0.33333334}
      - serializedVersion: 3
        time: 8.801031
        value: {x: -0, y: 0.048763487, z: -0, w: 0.99881035}
        inSlope: {x: 0, y: -0.027347147, z: 0, w: 0.0013345435}
        outSlope: {x: 0, y: -0.027347147, z: 0, w: 0.0013345435}
        tangentMode: 0
        weightedMode: 0
        inWeight: {x: 0.33333334, y: 0.33333334, z: 0.33333334, w: 0.33333334}
        outWeight: {x: 0.33333334, y: 0.33333334, z: 0.33333334, w: 0.33333334}
      - serializedVersion: 3
        time: 8.811813
        value: {x: -0, y: 0.048444174, z: -0, w: 0.9988259}
        inSlope: {x: 0, y: -0.02722589, z: 0, w: 0.0013222673}
        outSlope: {x: 0, y: -0.02722589, z: 0, w: 0.0013222673}
        tangentMode: 0
        weightedMode: 0
        inWeight: {x: 0.33333334, y: 0.33333334, z: 0.33333334, w: 0.33333334}
        outWeight: {x: 0.33333334, y: 0.33333334, z: 0.33333334, w: 0.33333334}
      - serializedVersion: 3
        time: 8.822924
        value: {x: -0, y: 0.048168227, z: -0, w: 0.99883926}
        inSlope: {x: 0, y: -0.025163943, z: 0, w: 0.0012133899}
        outSlope: {x: 0, y: -0.025163943, z: 0, w: 0.0012133899}
        tangentMode: 0
        weightedMode: 0
        inWeight: {x: 0.33333334, y: 0.33333334, z: 0.33333334, w: 0.33333334}
        outWeight: {x: 0.33333334, y: 0.33333334, z: 0.33333334, w: 0.33333334}
      - serializedVersion: 3
        time: 8.833871
        value: {x: -0, y: 0.047889173, z: -0, w: 0.99885267}
        inSlope: {x: 0, y: -0.024877764, z: 0, w: 0.0011907849}
        outSlope: {x: 0, y: -0.024877764, z: 0, w: 0.0011907849}
        tangentMode: 0
        weightedMode: 0
        inWeight: {x: 0.33333334, y: 0.33333334, z: 0.33333334, w: 0.33333334}
        outWeight: {x: 0.33333334, y: 0.33333334, z: 0.33333334, w: 0.33333334}
      - serializedVersion: 3
        time: 8.8449
        value: {x: -0, y: 0.047621552, z: -0, w: 0.9988654}
        inSlope: {x: 0, y: -0.023875792, z: 0, w: 0.0011396959}
        outSlope: {x: 0, y: -0.023875792, z: 0, w: 0.0011396959}
        tangentMode: 0
        weightedMode: 0
        inWeight: {x: 0.33333334, y: 0.33333334, z: 0.33333334, w: 0.33333334}
        outWeight: {x: 0.33333334, y: 0.33333334, z: 0.33333334, w: 0.33333334}
      - serializedVersion: 3
        time: 8.855835
        value: {x: -0, y: 0.047364727, z: -0, w: 0.9988777}
        inSlope: {x: 0, y: -0.02287652, z: 0, w: 0.0010875554}
        outSlope: {x: 0, y: -0.02287652, z: 0, w: 0.0010875554}
        tangentMode: 0
        weightedMode: 0
        inWeight: {x: 0.33333334, y: 0.33333334, z: 0.33333334, w: 0.33333334}
        outWeight: {x: 0.33333334, y: 0.33333334, z: 0.33333334, w: 0.33333334}
      - serializedVersion: 3
        time: 8.866654
        value: {x: -0, y: 0.04712382, z: -0, w: 0.9988891}
        inSlope: {x: 0, y: -0.020895818, z: 0, w: 0.0009841748}
        outSlope: {x: 0, y: -0.020895818, z: 0, w: 0.0009841748}
        tangentMode: 0
        weightedMode: 0
        inWeight: {x: 0.33333334, y: 0.33333334, z: 0.33333334, w: 0.33333334}
        outWeight: {x: 0.33333334, y: 0.33333334, z: 0.33333334, w: 0.33333334}
      - serializedVersion: 3
        time: 8.878951
        value: {x: -0, y: 0.04688372, z: -0, w: 0.99890035}
        inSlope: {x: 0, y: -0.021546677, z: 0, w: 0.0010098409}
        outSlope: {x: 0, y: -0.021546677, z: 0, w: 0.0010098409}
        tangentMode: 0
        weightedMode: 0
        inWeight: {x: 0.33333334, y: 0.33333334, z: 0.33333334, w: 0.33333334}
        outWeight: {x: 0.33333334, y: 0.33333334, z: 0.33333334, w: 0.33333334}
      - serializedVersion: 3
        time: 8.889753
        value: {x: -0, y: 0.046629135, z: -0, w: 0.9989123}
        inSlope: {x: 0, y: -0.021582428, z: 0, w: 0.0010096544}
        outSlope: {x: 0, y: -0.021582428, z: 0, w: 0.0010096544}
        tangentMode: 0
        weightedMode: 0
        inWeight: {x: 0.33333334, y: 0.33333334, z: 0.33333334, w: 0.33333334}
        outWeight: {x: 0.33333334, y: 0.33333334, z: 0.33333334, w: 0.33333334}
      - serializedVersion: 3
        time: 8.900688
        value: {x: -0, y: 0.046414845, z: -0, w: 0.9989223}
        inSlope: {x: 0, y: -0.018532712, z: 0, w: 0.00086233905}
        outSlope: {x: 0, y: -0.018532712, z: 0, w: 0.00086233905}
        tangentMode: 0
        weightedMode: 0
        inWeight: {x: 0.33333334, y: 0.33333334, z: 0.33333334, w: 0.33333334}
        outWeight: {x: 0.33333334, y: 0.33333334, z: 0.33333334, w: 0.33333334}
      - serializedVersion: 3
        time: 8.912183
        value: {x: -0, y: 0.04621405, z: -0, w: 0.9989316}
        inSlope: {x: 0, y: -0.017959416, z: 0, w: 0.00082971086}
        outSlope: {x: 0, y: -0.017959416, z: 0, w: 0.00082971086}
        tangentMode: 0
        weightedMode: 0
        inWeight: {x: 0.33333334, y: 0.33333334, z: 0.33333334, w: 0.33333334}
        outWeight: {x: 0.33333334, y: 0.33333334, z: 0.33333334, w: 0.33333334}
      - serializedVersion: 3
        time: 8.922695
        value: {x: -0, y: 0.046020094, z: -0, w: 0.9989405}
        inSlope: {x: 0, y: -0.016914127, z: 0, w: 0.0007793853}
        outSlope: {x: 0, y: -0.016914127, z: 0, w: 0.0007793853}
        tangentMode: 0
        weightedMode: 0
        inWeight: {x: 0.33333334, y: 0.33333334, z: 0.33333334, w: 0.33333334}
        outWeight: {x: 0.33333334, y: 0.33333334, z: 0.33333334, w: 0.33333334}
      - serializedVersion: 3
        time: 8.933804
        value: {x: -0, y: 0.04584927, z: -0, w: 0.9989484}
        inSlope: {x: 0, y: -0.015613228, z: 0, w: 0.0007168711}
        outSlope: {x: 0, y: -0.015613228, z: 0, w: 0.0007168711}
        tangentMode: 0
        weightedMode: 0
        inWeight: {x: 0.33333334, y: 0.33333334, z: 0.33333334, w: 0.33333334}
        outWeight: {x: 0.33333334, y: 0.33333334, z: 0.33333334, w: 0.33333334}
      - serializedVersion: 3
        time: 8.944649
        value: {x: -0, y: 0.04567739, z: -0, w: 0.99895626}
        inSlope: {x: 0, y: -0.014753581, z: 0, w: 0.00067518343}
        outSlope: {x: 0, y: -0.014753581, z: 0, w: 0.00067518343}
        tangentMode: 0
        weightedMode: 0
        inWeight: {x: 0.33333334, y: 0.33333334, z: 0.33333334, w: 0.33333334}
        outWeight: {x: 0.33333334, y: 0.33333334, z: 0.33333334, w: 0.33333334}
      - serializedVersion: 3
        time: 8.956667
        value: {x: -0, y: 0.04551324, z: -0, w: 0.9989638}
        inSlope: {x: 0, y: -0.01432638, z: 0, w: 0.00065195654}
        outSlope: {x: 0, y: -0.01432638, z: 0, w: 0.00065195654}
        tangentMode: 0
        weightedMode: 0
        inWeight: {x: 0.33333334, y: 0.33333334, z: 0.33333334, w: 0.33333334}
        outWeight: {x: 0.33333334, y: 0.33333334, z: 0.33333334, w: 0.33333334}
      - serializedVersion: 3
        time: 8.968254
        value: {x: -0, y: 0.0453395, z: -0, w: 0.99897164}
        inSlope: {x: 0, y: -0.0150089655, z: 0, w: 0.00068115187}
        outSlope: {x: 0, y: -0.0150089655, z: 0, w: 0.00068115187}
        tangentMode: 0
        weightedMode: 0
        inWeight: {x: 0.33333334, y: 0.33333334, z: 0.33333334, w: 0.33333334}
        outWeight: {x: 0.33333334, y: 0.33333334, z: 0.33333334, w: 0.33333334}
      - serializedVersion: 3
        time: 8.978111
        value: {x: -0, y: 0.045191407, z: -0, w: 0.9989784}
        inSlope: {x: 0, y: -0.012179445, z: 0, w: 0.0005531278}
        outSlope: {x: 0, y: -0.012179445, z: 0, w: 0.0005531278}
        tangentMode: 0
        weightedMode: 0
        inWeight: {x: 0.33333334, y: 0.33333334, z: 0.33333334, w: 0.33333334}
        outWeight: {x: 0.33333334, y: 0.33333334, z: 0.33333334, w: 0.33333334}
      - serializedVersion: 3
        time: 8.990794
        value: {x: -0, y: 0.04507301, z: -0, w: 0.99898374}
        inSlope: {x: 0, y: -0.012339759, z: 0, w: 0.00055666984}
        outSlope: {x: 0, y: -0.012339759, z: 0, w: 0.00055666984}
        tangentMode: 0
        weightedMode: 0
        inWeight: {x: 0.33333334, y: 0.33333334, z: 0.33333334, w: 0.33333334}
        outWeight: {x: 0.33333334, y: 0.33333334, z: 0.33333334, w: 0.33333334}
      - serializedVersion: 3
        time: 9.000723
        value: {x: -0, y: 0.04492066, z: -0, w: 0.9989906}
        inSlope: {x: 0, y: -0.012942443, z: 0, w: 0.00058226055}
        outSlope: {x: 0, y: -0.012942443, z: 0, w: 0.00058226055}
        tangentMode: 0
        weightedMode: 0
        inWeight: {x: 0.33333334, y: 0.33333334, z: 0.33333334, w: 0.33333334}
        outWeight: {x: 0.33333334, y: 0.33333334, z: 0.33333334, w: 0.33333334}
      - serializedVersion: 3
        time: 9.01166
        value: {x: -0, y: 0.04480538, z: -0, w: 0.9989958}
        inSlope: {x: 0, y: -0.011042082, z: 0, w: 0.00049641996}
        outSlope: {x: 0, y: -0.011042082, z: 0, w: 0.00049641996}
        tangentMode: 0
        weightedMode: 0
        inWeight: {x: 0.33333334, y: 0.33333334, z: 0.33333334, w: 0.33333334}
        outWeight: {x: 0.33333334, y: 0.33333334, z: 0.33333334, w: 0.33333334}
      - serializedVersion: 3
        time: 9.022806
        value: {x: -0, y: 0.04467671, z: -0, w: 0.99900156}
        inSlope: {x: 0, y: -0.011485532, z: 0, w: 0.0005113633}
        outSlope: {x: 0, y: -0.011485532, z: 0, w: 0.0005113633}
        tangentMode: 0
        weightedMode: 0
        inWeight: {x: 0.33333334, y: 0.33333334, z: 0.33333334, w: 0.33333334}
        outWeight: {x: 0.33333334, y: 0.33333334, z: 0.33333334, w: 0.33333334}
      - serializedVersion: 3
        time: 9.033804
        value: {x: -0, y: 0.044551034, z: -0, w: 0.9990071}
        inSlope: {x: 0, y: -0.011155095, z: 0, w: 0.000495964}
        outSlope: {x: 0, y: -0.011155095, z: 0, w: 0.000495964}
        tangentMode: 0
        weightedMode: 0
        inWeight: {x: 0.33333334, y: 0.33333334, z: 0.33333334, w: 0.33333334}
        outWeight: {x: 0.33333334, y: 0.33333334, z: 0.33333334, w: 0.33333334}
      - serializedVersion: 3
        time: 9.044677
        value: {x: -0, y: 0.044432707, z: -0, w: 0.9990124}
        inSlope: {x: 0, y: -0.010477852, z: 0, w: 0.00046770793}
        outSlope: {x: 0, y: -0.010477852, z: 0, w: 0.00046770793}
        tangentMode: 0
        weightedMode: 0
        inWeight: {x: 0.33333334, y: 0.33333334, z: 0.33333334, w: 0.33333334}
        outWeight: {x: 0.33333334, y: 0.33333334, z: 0.33333334, w: 0.33333334}
      - serializedVersion: 3
        time: 9.055598
        value: {x: -0, y: 0.044322696, z: -0, w: 0.9990173}
        inSlope: {x: 0, y: -0.009399617, z: 0, w: 0.00041684232}
        outSlope: {x: 0, y: -0.009399617, z: 0, w: 0.00041684232}
        tangentMode: 0
        weightedMode: 0
        inWeight: {x: 0.33333334, y: 0.33333334, z: 0.33333334, w: 0.33333334}
        outWeight: {x: 0.33333334, y: 0.33333334, z: 0.33333334, w: 0.33333334}
      - serializedVersion: 3
        time: 9.067792
        value: {x: -0, y: 0.04421629, z: -0, w: 0.999022}
        inSlope: {x: 0, y: -0.009567652, z: 0, w: 0.000423063}
        outSlope: {x: 0, y: -0.009567652, z: 0, w: 0.000423063}
        tangentMode: 0
        weightedMode: 0
        inWeight: {x: 0.33333334, y: 0.33333334, z: 0.33333334, w: 0.33333334}
        outWeight: {x: 0.33333334, y: 0.33333334, z: 0.33333334, w: 0.33333334}
      - serializedVersion: 3
        time: 9.078677
        value: {x: -0, y: 0.044102985, z: -0, w: 0.999027}
        inSlope: {x: 0, y: -0.009524166, z: 0, w: 0.00041858578}
        outSlope: {x: 0, y: -0.009524166, z: 0, w: 0.00041858578}
        tangentMode: 0
        weightedMode: 0
        inWeight: {x: 0.33333334, y: 0.33333334, z: 0.33333334, w: 0.33333334}
        outWeight: {x: 0.33333334, y: 0.33333334, z: 0.33333334, w: 0.33333334}
      - serializedVersion: 3
        time: 9.089896
        value: {x: -0, y: 0.04400606, z: -0, w: 0.99903125}
        inSlope: {x: 0, y: -0.008443117, z: 0, w: 0.00037138414}
        outSlope: {x: 0, y: -0.008443117, z: 0, w: 0.00037138414}
        tangentMode: 0
        weightedMode: 0
        inWeight: {x: 0.33333334, y: 0.33333334, z: 0.33333334, w: 0.33333334}
        outWeight: {x: 0.33333334, y: 0.33333334, z: 0.33333334, w: 0.33333334}
      - serializedVersion: 3
        time: 9.10131
        value: {x: -0, y: 0.043911934, z: -0, w: 0.9990354}
        inSlope: {x: 0, y: -0.0087233335, z: 0, w: 0.00038455936}
        outSlope: {x: 0, y: -0.0087233335, z: 0, w: 0.00038455936}
        tangentMode: 0
        weightedMode: 0
        inWeight: {x: 0.33333334, y: 0.33333334, z: 0.33333334, w: 0.33333334}
        outWeight: {x: 0.33333334, y: 0.33333334, z: 0.33333334, w: 0.33333334}
      - serializedVersion: 3
        time: 9.111649
        value: {x: -0, y: 0.04381682, z: -0, w: 0.9990396}
        inSlope: {x: 0, y: -0.009199739, z: 0, w: 0.00040356055}
        outSlope: {x: 0, y: -0.009199739, z: 0, w: 0.00040356055}
        tangentMode: 0
        weightedMode: 0
        inWeight: {x: 0.33333334, y: 0.33333334, z: 0.33333334, w: 0.33333334}
        outWeight: {x: 0, y: 0, z: 0, w: 0}
      m_PreInfinity: 2
      m_PostInfinity: 2
      m_RotationOrder: 4
    path: 
  - curve:
      serializedVersion: 2
      m_Curve:
      - serializedVersion: 3
        time: 0.0186667
        value: {x: 0, y: 0, z: 0, w: 1}
        inSlope: {x: 0, y: 0, z: 0, w: 0}
        outSlope: {x: 0, y: 0, z: 0, w: 0}
        tangentMode: 0
        weightedMode: 0
        inWeight: {x: 0, y: 0, z: 0, w: 0}
        outWeight: {x: 0.33333334, y: 0.33333334, z: 0.33333334, w: 0.33333334}
      - serializedVersion: 3
        time: 0.028310899
        value: {x: 0, y: 0, z: 0, w: 1}
        inSlope: {x: 0, y: 0, z: 0, w: 0}
        outSlope: {x: 0, y: 0, z: 0, w: 0}
        tangentMode: 0
        weightedMode: 0
        inWeight: {x: 0.33333334, y: 0.33333334, z: 0.33333334, w: 0.33333334}
        outWeight: {x: 0.33333334, y: 0.33333334, z: 0.33333334, w: 0.33333334}
      - serializedVersion: 3
        time: 0.0354129
        value: {x: 0, y: 0, z: 0, w: 1}
        inSlope: {x: 0, y: 0, z: 0, w: 0}
        outSlope: {x: 0, y: 0, z: 0, w: 0}
        tangentMode: 0
        weightedMode: 0
        inWeight: {x: 0.33333334, y: 0.33333334, z: 0.33333334, w: 0.33333334}
        outWeight: {x: 0.33333334, y: 0.33333334, z: 0.33333334, w: 0.33333334}
      - serializedVersion: 3
        time: 0.0452463
        value: {x: 0, y: 0, z: 0, w: 1}
        inSlope: {x: 0, y: 0, z: 0, w: 0}
        outSlope: {x: 0, y: 0, z: 0, w: 0}
        tangentMode: 0
        weightedMode: 0
        inWeight: {x: 0.33333334, y: 0.33333334, z: 0.33333334, w: 0.33333334}
        outWeight: {x: 0.33333334, y: 0.33333334, z: 0.33333334, w: 0.33333334}
      - serializedVersion: 3
        time: 0.0560087
        value: {x: 0, y: 0, z: 0, w: 1}
        inSlope: {x: 0, y: 0, z: 0, w: 0}
        outSlope: {x: 0, y: 0, z: 0, w: 0}
        tangentMode: 0
        weightedMode: 0
        inWeight: {x: 0.33333334, y: 0.33333334, z: 0.33333334, w: 0.33333334}
        outWeight: {x: 0.33333334, y: 0.33333334, z: 0.33333334, w: 0.33333334}
      - serializedVersion: 3
        time: 0.066955596
        value: {x: 0, y: 0, z: 0, w: 1}
        inSlope: {x: 0, y: 0, z: 0, w: 0}
        outSlope: {x: 0, y: 0, z: 0, w: 0}
        tangentMode: 0
        weightedMode: 0
        inWeight: {x: 0.33333334, y: 0.33333334, z: 0.33333334, w: 0.33333334}
        outWeight: {x: 0.33333334, y: 0.33333334, z: 0.33333334, w: 0.33333334}
      - serializedVersion: 3
        time: 0.0780068
        value: {x: 0, y: 0, z: 0, w: 1}
        inSlope: {x: 0, y: 0, z: 0, w: 0}
        outSlope: {x: 0, y: 0, z: 0, w: 0}
        tangentMode: 0
        weightedMode: 0
        inWeight: {x: 0.33333334, y: 0.33333334, z: 0.33333334, w: 0.33333334}
        outWeight: {x: 0.33333334, y: 0.33333334, z: 0.33333334, w: 0.33333334}
      - serializedVersion: 3
        time: 0.0970063
        value: {x: 0, y: 0, z: 0, w: 1}
        inSlope: {x: 0, y: 0, z: 0, w: 0}
        outSlope: {x: 0, y: 0, z: 0, w: 0}
        tangentMode: 0
        weightedMode: 0
        inWeight: {x: 0.33333334, y: 0.33333334, z: 0.33333334, w: 0.33333334}
        outWeight: {x: 0.33333334, y: 0.33333334, z: 0.33333334, w: 0.33333334}
      - serializedVersion: 3
        time: 0.1089182
        value: {x: 0, y: 0, z: 0, w: 1}
        inSlope: {x: 0, y: 0, z: 0, w: 0}
        outSlope: {x: 0, y: 0, z: 0, w: 0}
        tangentMode: 0
        weightedMode: 0
        inWeight: {x: 0.33333334, y: 0.33333334, z: 0.33333334, w: 0.33333334}
        outWeight: {x: 0.33333334, y: 0.33333334, z: 0.33333334, w: 0.33333334}
      - serializedVersion: 3
        time: 0.119930595
        value: {x: 0, y: 0, z: 0, w: 1}
        inSlope: {x: 0, y: 0, z: 0, w: 0}
        outSlope: {x: 0, y: 0, z: 0, w: 0}
        tangentMode: 0
        weightedMode: 0
        inWeight: {x: 0.33333334, y: 0.33333334, z: 0.33333334, w: 0.33333334}
        outWeight: {x: 0.33333334, y: 0.33333334, z: 0.33333334, w: 0.33333334}
      - serializedVersion: 3
        time: 0.1309366
        value: {x: 0, y: 0, z: 0, w: 1}
        inSlope: {x: 0, y: 0, z: 0, w: 0}
        outSlope: {x: 0, y: 0, z: 0, w: 0}
        tangentMode: 0
        weightedMode: 0
        inWeight: {x: 0.33333334, y: 0.33333334, z: 0.33333334, w: 0.33333334}
        outWeight: {x: 0.33333334, y: 0.33333334, z: 0.33333334, w: 0.33333334}
      - serializedVersion: 3
        time: 0.1417006
        value: {x: 0, y: 0, z: 0, w: 1}
        inSlope: {x: 0, y: 0, z: 0, w: 0}
        outSlope: {x: 0, y: 0, z: 0, w: 0}
        tangentMode: 0
        weightedMode: 0
        inWeight: {x: 0.33333334, y: 0.33333334, z: 0.33333334, w: 0.33333334}
        outWeight: {x: 0.33333334, y: 0.33333334, z: 0.33333334, w: 0.33333334}
      - serializedVersion: 3
        time: 0.15261239
        value: {x: 0, y: 0, z: 0, w: 1}
        inSlope: {x: 0, y: 0, z: 0, w: 0}
        outSlope: {x: 0, y: 0, z: 0, w: 0}
        tangentMode: 0
        weightedMode: 0
        inWeight: {x: 0.33333334, y: 0.33333334, z: 0.33333334, w: 0.33333334}
        outWeight: {x: 0.33333334, y: 0.33333334, z: 0.33333334, w: 0.33333334}
      - serializedVersion: 3
        time: 0.16454399
        value: {x: 0, y: 0, z: 0, w: 1}
        inSlope: {x: 0, y: 0, z: 0, w: 0}
        outSlope: {x: 0, y: 0, z: 0, w: 0}
        tangentMode: 0
        weightedMode: 0
        inWeight: {x: 0.33333334, y: 0.33333334, z: 0.33333334, w: 0.33333334}
        outWeight: {x: 0.33333334, y: 0.33333334, z: 0.33333334, w: 0.33333334}
      - serializedVersion: 3
        time: 0.17521238
        value: {x: 0, y: 0, z: 0, w: 1}
        inSlope: {x: 0, y: 0, z: 0, w: 0}
        outSlope: {x: 0, y: 0, z: 0, w: 0}
        tangentMode: 0
        weightedMode: 0
        inWeight: {x: 0.33333334, y: 0.33333334, z: 0.33333334, w: 0.33333334}
        outWeight: {x: 0.33333334, y: 0.33333334, z: 0.33333334, w: 0.33333334}
      - serializedVersion: 3
        time: 0.18619108
        value: {x: 0, y: 0, z: 0, w: 1}
        inSlope: {x: 0, y: 0, z: 0, w: 0}
        outSlope: {x: 0, y: 0, z: 0, w: 0}
        tangentMode: 0
        weightedMode: 0
        inWeight: {x: 0.33333334, y: 0.33333334, z: 0.33333334, w: 0.33333334}
        outWeight: {x: 0.33333334, y: 0.33333334, z: 0.33333334, w: 0.33333334}
      - serializedVersion: 3
        time: 0.19740358
        value: {x: 0, y: 0, z: 0, w: 1}
        inSlope: {x: 0, y: 0, z: 0, w: 0}
        outSlope: {x: 0, y: 0, z: 0, w: 0}
        tangentMode: 0
        weightedMode: 0
        inWeight: {x: 0.33333334, y: 0.33333334, z: 0.33333334, w: 0.33333334}
        outWeight: {x: 0.33333334, y: 0.33333334, z: 0.33333334, w: 0.33333334}
      - serializedVersion: 3
        time: 0.20949328
        value: {x: 0, y: 0, z: 0, w: 1}
        inSlope: {x: 0, y: 0, z: 0, w: 0}
        outSlope: {x: 0, y: 0, z: 0, w: 0}
        tangentMode: 0
        weightedMode: 0
        inWeight: {x: 0.33333334, y: 0.33333334, z: 0.33333334, w: 0.33333334}
        outWeight: {x: 0.33333334, y: 0.33333334, z: 0.33333334, w: 0.33333334}
      - serializedVersion: 3
        time: 0.21955438
        value: {x: 0, y: 0, z: 0, w: 1}
        inSlope: {x: 0, y: 0, z: 0, w: 0}
        outSlope: {x: 0, y: 0, z: 0, w: 0}
        tangentMode: 0
        weightedMode: 0
        inWeight: {x: 0.33333334, y: 0.33333334, z: 0.33333334, w: 0.33333334}
        outWeight: {x: 0.33333334, y: 0.33333334, z: 0.33333334, w: 0.33333334}
      - serializedVersion: 3
        time: 0.23090638
        value: {x: 0, y: 0, z: 0, w: 1}
        inSlope: {x: 0, y: 0, z: 0, w: 0}
        outSlope: {x: 0, y: 0, z: 0, w: 0}
        tangentMode: 0
        weightedMode: 0
        inWeight: {x: 0.33333334, y: 0.33333334, z: 0.33333334, w: 0.33333334}
        outWeight: {x: 0.33333334, y: 0.33333334, z: 0.33333334, w: 0.33333334}
      - serializedVersion: 3
        time: 0.24077518
        value: {x: 0, y: 0, z: 0, w: 1}
        inSlope: {x: 0, y: 0, z: 0, w: 0}
        outSlope: {x: 0, y: 0, z: 0, w: 0}
        tangentMode: 0
        weightedMode: 0
        inWeight: {x: 0.33333334, y: 0.33333334, z: 0.33333334, w: 0.33333334}
        outWeight: {x: 0.33333334, y: 0.33333334, z: 0.33333334, w: 0.33333334}
      - serializedVersion: 3
        time: 0.25255477
        value: {x: 0, y: 0, z: 0, w: 1}
        inSlope: {x: 0, y: 0, z: 0, w: 0}
        outSlope: {x: 0, y: 0, z: 0, w: 0}
        tangentMode: 0
        weightedMode: 0
        inWeight: {x: 0.33333334, y: 0.33333334, z: 0.33333334, w: 0.33333334}
        outWeight: {x: 0.33333334, y: 0.33333334, z: 0.33333334, w: 0.33333334}
      - serializedVersion: 3
        time: 0.26468676
        value: {x: 0, y: 0, z: 0, w: 1}
        inSlope: {x: 0, y: 0, z: 0, w: 0}
        outSlope: {x: 0, y: 0, z: 0, w: 0}
        tangentMode: 0
        weightedMode: 0
        inWeight: {x: 0.33333334, y: 0.33333334, z: 0.33333334, w: 0.33333334}
        outWeight: {x: 0.33333334, y: 0.33333334, z: 0.33333334, w: 0.33333334}
      - serializedVersion: 3
        time: 0.27563086
        value: {x: 0, y: 0, z: 0, w: 1}
        inSlope: {x: 0, y: 0, z: 0, w: 0}
        outSlope: {x: 0, y: 0, z: 0, w: 0}
        tangentMode: 0
        weightedMode: 0
        inWeight: {x: 0.33333334, y: 0.33333334, z: 0.33333334, w: 0.33333334}
        outWeight: {x: 0.33333334, y: 0.33333334, z: 0.33333334, w: 0.33333334}
      - serializedVersion: 3
        time: 0.28653216
        value: {x: 0, y: 0, z: 0, w: 1}
        inSlope: {x: 0, y: 0, z: 0, w: 0}
        outSlope: {x: 0, y: 0, z: 0, w: 0}
        tangentMode: 0
        weightedMode: 0
        inWeight: {x: 0.33333334, y: 0.33333334, z: 0.33333334, w: 0.33333334}
        outWeight: {x: 0.33333334, y: 0.33333334, z: 0.33333334, w: 0.33333334}
      - serializedVersion: 3
        time: 0.29752865
        value: {x: 0, y: 0, z: 0, w: 1}
        inSlope: {x: 0, y: 0, z: 0, w: 0}
        outSlope: {x: 0, y: 0, z: 0, w: 0}
        tangentMode: 0
        weightedMode: 0
        inWeight: {x: 0.33333334, y: 0.33333334, z: 0.33333334, w: 0.33333334}
        outWeight: {x: 0.33333334, y: 0.33333334, z: 0.33333334, w: 0.33333334}
      - serializedVersion: 3
        time: 0.30849785
        value: {x: 0, y: 0, z: 0, w: 1}
        inSlope: {x: 0, y: 0, z: 0, w: 0}
        outSlope: {x: 0, y: 0, z: 0, w: 0}
        tangentMode: 0
        weightedMode: 0
        inWeight: {x: 0.33333334, y: 0.33333334, z: 0.33333334, w: 0.33333334}
        outWeight: {x: 0.33333334, y: 0.33333334, z: 0.33333334, w: 0.33333334}
      - serializedVersion: 3
        time: 0.31953233
        value: {x: 0, y: 0, z: 0, w: 1}
        inSlope: {x: 0, y: 0, z: 0, w: 0}
        outSlope: {x: 0, y: 0, z: 0, w: 0}
        tangentMode: 0
        weightedMode: 0
        inWeight: {x: 0.33333334, y: 0.33333334, z: 0.33333334, w: 0.33333334}
        outWeight: {x: 0.33333334, y: 0.33333334, z: 0.33333334, w: 0.33333334}
      - serializedVersion: 3
        time: 0.33056134
        value: {x: 0, y: 0, z: 0, w: 1}
        inSlope: {x: 0, y: 0, z: 0, w: 0}
        outSlope: {x: 0, y: 0, z: 0, w: 0}
        tangentMode: 0
        weightedMode: 0
        inWeight: {x: 0.33333334, y: 0.33333334, z: 0.33333334, w: 0.33333334}
        outWeight: {x: 0.33333334, y: 0.33333334, z: 0.33333334, w: 0.33333334}
      - serializedVersion: 3
        time: 0.34218293
        value: {x: 0, y: 0, z: 0, w: 1}
        inSlope: {x: 0, y: 0, z: 0, w: 0}
        outSlope: {x: 0, y: 0, z: 0, w: 0}
        tangentMode: 0
        weightedMode: 0
        inWeight: {x: 0.33333334, y: 0.33333334, z: 0.33333334, w: 0.33333334}
        outWeight: {x: 0.33333334, y: 0.33333334, z: 0.33333334, w: 0.33333334}
      - serializedVersion: 3
        time: 0.35375655
        value: {x: 0, y: 0, z: 0, w: 1}
        inSlope: {x: 0, y: 0, z: 0, w: 0}
        outSlope: {x: 0, y: 0, z: 0, w: 0}
        tangentMode: 0
        weightedMode: 0
        inWeight: {x: 0.33333334, y: 0.33333334, z: 0.33333334, w: 0.33333334}
        outWeight: {x: 0.33333334, y: 0.33333334, z: 0.33333334, w: 0.33333334}
      - serializedVersion: 3
        time: 0.36409295
        value: {x: 0, y: 0, z: 0, w: 1}
        inSlope: {x: 0, y: 0, z: 0, w: 0}
        outSlope: {x: 0, y: 0, z: 0, w: 0}
        tangentMode: 0
        weightedMode: 0
        inWeight: {x: 0.33333334, y: 0.33333334, z: 0.33333334, w: 0.33333334}
        outWeight: {x: 0.33333334, y: 0.33333334, z: 0.33333334, w: 0.33333334}
      - serializedVersion: 3
        time: 0.37522894
        value: {x: 0, y: 0, z: 0, w: 1}
        inSlope: {x: 0, y: 0, z: 0, w: 0}
        outSlope: {x: 0, y: 0, z: 0, w: 0}
        tangentMode: 0
        weightedMode: 0
        inWeight: {x: 0.33333334, y: 0.33333334, z: 0.33333334, w: 0.33333334}
        outWeight: {x: 0.33333334, y: 0.33333334, z: 0.33333334, w: 0.33333334}
      - serializedVersion: 3
        time: 0.38619703
        value: {x: 0, y: 0, z: 0, w: 1}
        inSlope: {x: 0, y: 0, z: 0, w: 0}
        outSlope: {x: 0, y: 0, z: 0, w: 0}
        tangentMode: 0
        weightedMode: 0
        inWeight: {x: 0.33333334, y: 0.33333334, z: 0.33333334, w: 0.33333334}
        outWeight: {x: 0.33333334, y: 0.33333334, z: 0.33333334, w: 0.33333334}
      - serializedVersion: 3
        time: 0.39710432
        value: {x: 0, y: 0, z: 0, w: 1}
        inSlope: {x: 0, y: 0, z: 0, w: 0}
        outSlope: {x: 0, y: 0, z: 0, w: 0}
        tangentMode: 0
        weightedMode: 0
        inWeight: {x: 0.33333334, y: 0.33333334, z: 0.33333334, w: 0.33333334}
        outWeight: {x: 0.33333334, y: 0.33333334, z: 0.33333334, w: 0.33333334}
      - serializedVersion: 3
        time: 0.40817404
        value: {x: 0, y: 0, z: 0, w: 1}
        inSlope: {x: 0, y: 0, z: 0, w: 0}
        outSlope: {x: 0, y: 0, z: 0, w: 0}
        tangentMode: 0
        weightedMode: 0
        inWeight: {x: 0.33333334, y: 0.33333334, z: 0.33333334, w: 0.33333334}
        outWeight: {x: 0.33333334, y: 0.33333334, z: 0.33333334, w: 0.33333334}
      - serializedVersion: 3
        time: 0.41955015
        value: {x: 0, y: 0, z: 0, w: 1}
        inSlope: {x: 0, y: 0, z: 0, w: 0}
        outSlope: {x: 0, y: 0, z: 0, w: 0}
        tangentMode: 0
        weightedMode: 0
        inWeight: {x: 0.33333334, y: 0.33333334, z: 0.33333334, w: 0.33333334}
        outWeight: {x: 0.33333334, y: 0.33333334, z: 0.33333334, w: 0.33333334}
      - serializedVersion: 3
        time: 0.43047485
        value: {x: 0, y: 0, z: 0, w: 1}
        inSlope: {x: 0, y: 0, z: 0, w: 0}
        outSlope: {x: 0, y: 0, z: 0, w: 0}
        tangentMode: 0
        weightedMode: 0
        inWeight: {x: 0.33333334, y: 0.33333334, z: 0.33333334, w: 0.33333334}
        outWeight: {x: 0.33333334, y: 0.33333334, z: 0.33333334, w: 0.33333334}
      - serializedVersion: 3
        time: 0.44263655
        value: {x: 0, y: 0, z: 0, w: 1}
        inSlope: {x: 0, y: 0, z: 0, w: 0}
        outSlope: {x: 0, y: 0, z: 0, w: 0}
        tangentMode: 0
        weightedMode: 0
        inWeight: {x: 0.33333334, y: 0.33333334, z: 0.33333334, w: 0.33333334}
        outWeight: {x: 0.33333334, y: 0.33333334, z: 0.33333334, w: 0.33333334}
      - serializedVersion: 3
        time: 0.45317274
        value: {x: 0, y: 0, z: 0, w: 1}
        inSlope: {x: 0, y: 0, z: 0, w: 0}
        outSlope: {x: 0, y: 0, z: 0, w: 0}
        tangentMode: 0
        weightedMode: 0
        inWeight: {x: 0.33333334, y: 0.33333334, z: 0.33333334, w: 0.33333334}
        outWeight: {x: 0.33333334, y: 0.33333334, z: 0.33333334, w: 0.33333334}
      - serializedVersion: 3
        time: 0.46426445
        value: {x: 0, y: 0, z: 0, w: 1}
        inSlope: {x: 0, y: 0, z: 0, w: 0}
        outSlope: {x: 0, y: 0, z: 0, w: 0}
        tangentMode: 0
        weightedMode: 0
        inWeight: {x: 0.33333334, y: 0.33333334, z: 0.33333334, w: 0.33333334}
        outWeight: {x: 0.33333334, y: 0.33333334, z: 0.33333334, w: 0.33333334}
      - serializedVersion: 3
        time: 0.47490266
        value: {x: 0, y: 0, z: 0, w: 1}
        inSlope: {x: 0, y: 0, z: 0, w: 0}
        outSlope: {x: 0, y: 0, z: 0, w: 0}
        tangentMode: 0
        weightedMode: 0
        inWeight: {x: 0.33333334, y: 0.33333334, z: 0.33333334, w: 0.33333334}
        outWeight: {x: 0.33333334, y: 0.33333334, z: 0.33333334, w: 0.33333334}
      - serializedVersion: 3
        time: 0.48592266
        value: {x: 0, y: 0, z: 0, w: 1}
        inSlope: {x: 0, y: 0, z: 0, w: 0}
        outSlope: {x: 0, y: 0, z: 0, w: 0}
        tangentMode: 0
        weightedMode: 0
        inWeight: {x: 0.33333334, y: 0.33333334, z: 0.33333334, w: 0.33333334}
        outWeight: {x: 0.33333334, y: 0.33333334, z: 0.33333334, w: 0.33333334}
      - serializedVersion: 3
        time: 0.49796966
        value: {x: 0, y: 0, z: 0, w: 1}
        inSlope: {x: 0, y: 0, z: 0, w: 0}
        outSlope: {x: 0, y: 0, z: 0, w: 0}
        tangentMode: 0
        weightedMode: 0
        inWeight: {x: 0.33333334, y: 0.33333334, z: 0.33333334, w: 0.33333334}
        outWeight: {x: 0.33333334, y: 0.33333334, z: 0.33333334, w: 0.33333334}
      - serializedVersion: 3
        time: 0.51129085
        value: {x: 0, y: 0, z: 0, w: 1}
        inSlope: {x: 0, y: 0, z: 0, w: 0}
        outSlope: {x: 0, y: 0, z: 0, w: 0}
        tangentMode: 0
        weightedMode: 0
        inWeight: {x: 0.33333334, y: 0.33333334, z: 0.33333334, w: 0.33333334}
        outWeight: {x: 0.33333334, y: 0.33333334, z: 0.33333334, w: 0.33333334}
      - serializedVersion: 3
        time: 0.5200902
        value: {x: 0, y: 0, z: 0, w: 1}
        inSlope: {x: 0, y: 0, z: 0, w: 0}
        outSlope: {x: 0, y: 0, z: 0, w: 0}
        tangentMode: 0
        weightedMode: 0
        inWeight: {x: 0.33333334, y: 0.33333334, z: 0.33333334, w: 0.33333334}
        outWeight: {x: 0.33333334, y: 0.33333334, z: 0.33333334, w: 0.33333334}
      - serializedVersion: 3
        time: 0.53099304
        value: {x: 0, y: 0, z: 0, w: 1}
        inSlope: {x: 0, y: 0, z: 0, w: 0}
        outSlope: {x: 0, y: 0, z: 0, w: 0}
        tangentMode: 0
        weightedMode: 0
        inWeight: {x: 0.33333334, y: 0.33333334, z: 0.33333334, w: 0.33333334}
        outWeight: {x: 0.33333334, y: 0.33333334, z: 0.33333334, w: 0.33333334}
      - serializedVersion: 3
        time: 0.5443993
        value: {x: 0, y: 0, z: 0, w: 1}
        inSlope: {x: 0, y: 0, z: 0, w: 0}
        outSlope: {x: 0, y: 0, z: 0, w: 0}
        tangentMode: 0
        weightedMode: 0
        inWeight: {x: 0.33333334, y: 0.33333334, z: 0.33333334, w: 0.33333334}
        outWeight: {x: 0.33333334, y: 0.33333334, z: 0.33333334, w: 0.33333334}
      - serializedVersion: 3
        time: 0.55336875
        value: {x: 0, y: 0, z: 0, w: 1}
        inSlope: {x: 0, y: 0, z: 0, w: 0}
        outSlope: {x: 0, y: 0, z: 0, w: 0}
        tangentMode: 0
        weightedMode: 0
        inWeight: {x: 0.33333334, y: 0.33333334, z: 0.33333334, w: 0.33333334}
        outWeight: {x: 0.33333334, y: 0.33333334, z: 0.33333334, w: 0.33333334}
      - serializedVersion: 3
        time: 0.5639756
        value: {x: 0, y: 0, z: 0, w: 1}
        inSlope: {x: 0, y: 0, z: 0, w: 0}
        outSlope: {x: 0, y: 0, z: 0, w: 0}
        tangentMode: 0
        weightedMode: 0
        inWeight: {x: 0.33333334, y: 0.33333334, z: 0.33333334, w: 0.33333334}
        outWeight: {x: 0.33333334, y: 0.33333334, z: 0.33333334, w: 0.33333334}
      - serializedVersion: 3
        time: 0.57715106
        value: {x: 0, y: 0, z: 0, w: 1}
        inSlope: {x: 0, y: 0, z: 0, w: 0}
        outSlope: {x: 0, y: 0, z: 0, w: 0}
        tangentMode: 0
        weightedMode: 0
        inWeight: {x: 0.33333334, y: 0.33333334, z: 0.33333334, w: 0.33333334}
        outWeight: {x: 0.33333334, y: 0.33333334, z: 0.33333334, w: 0.33333334}
      - serializedVersion: 3
        time: 0.5859039
        value: {x: 0, y: 0, z: 0, w: 1}
        inSlope: {x: 0, y: 0, z: 0, w: 0}
        outSlope: {x: 0, y: 0, z: 0, w: 0}
        tangentMode: 0
        weightedMode: 0
        inWeight: {x: 0.33333334, y: 0.33333334, z: 0.33333334, w: 0.33333334}
        outWeight: {x: 0.33333334, y: 0.33333334, z: 0.33333334, w: 0.33333334}
      - serializedVersion: 3
        time: 0.59779936
        value: {x: 0, y: 0, z: 0, w: 1}
        inSlope: {x: 0, y: 0, z: 0, w: 0}
        outSlope: {x: 0, y: 0, z: 0, w: 0}
        tangentMode: 0
        weightedMode: 0
        inWeight: {x: 0.33333334, y: 0.33333334, z: 0.33333334, w: 0.33333334}
        outWeight: {x: 0.33333334, y: 0.33333334, z: 0.33333334, w: 0.33333334}
      - serializedVersion: 3
        time: 0.6110489
        value: {x: 0, y: 0, z: 0, w: 1}
        inSlope: {x: 0, y: 0, z: 0, w: 0}
        outSlope: {x: 0, y: 0, z: 0, w: 0}
        tangentMode: 0
        weightedMode: 0
        inWeight: {x: 0.33333334, y: 0.33333334, z: 0.33333334, w: 0.33333334}
        outWeight: {x: 0.33333334, y: 0.33333334, z: 0.33333334, w: 0.33333334}
      - serializedVersion: 3
        time: 0.6197663
        value: {x: 0, y: 0, z: 0, w: 1}
        inSlope: {x: 0, y: 0, z: 0, w: 0}
        outSlope: {x: 0, y: 0, z: 0, w: 0}
        tangentMode: 0
        weightedMode: 0
        inWeight: {x: 0.33333334, y: 0.33333334, z: 0.33333334, w: 0.33333334}
        outWeight: {x: 0.33333334, y: 0.33333334, z: 0.33333334, w: 0.33333334}
      - serializedVersion: 3
        time: 0.6308199
        value: {x: 0, y: 0, z: 0, w: 1}
        inSlope: {x: 0, y: 0, z: 0, w: 0}
        outSlope: {x: 0, y: 0, z: 0, w: 0}
        tangentMode: 0
        weightedMode: 0
        inWeight: {x: 0.33333334, y: 0.33333334, z: 0.33333334, w: 0.33333334}
        outWeight: {x: 0.33333334, y: 0.33333334, z: 0.33333334, w: 0.33333334}
      - serializedVersion: 3
        time: 0.6440584
        value: {x: 0, y: 0, z: 0, w: 1}
        inSlope: {x: 0, y: 0, z: 0, w: 0}
        outSlope: {x: 0, y: 0, z: 0, w: 0}
        tangentMode: 0
        weightedMode: 0
        inWeight: {x: 0.33333334, y: 0.33333334, z: 0.33333334, w: 0.33333334}
        outWeight: {x: 0.33333334, y: 0.33333334, z: 0.33333334, w: 0.33333334}
      - serializedVersion: 3
        time: 0.652839
        value: {x: 0, y: 0, z: 0, w: 1}
        inSlope: {x: 0, y: 0, z: 0, w: 0}
        outSlope: {x: 0, y: 0, z: 0, w: 0}
        tangentMode: 0
        weightedMode: 0
        inWeight: {x: 0.33333334, y: 0.33333334, z: 0.33333334, w: 0.33333334}
        outWeight: {x: 0.33333334, y: 0.33333334, z: 0.33333334, w: 0.33333334}
      - serializedVersion: 3
        time: 0.66421723
        value: {x: 0, y: 0, z: 0, w: 1}
        inSlope: {x: 0, y: 0, z: 0, w: 0}
        outSlope: {x: 0, y: 0, z: 0, w: 0}
        tangentMode: 0
        weightedMode: 0
        inWeight: {x: 0.33333334, y: 0.33333334, z: 0.33333334, w: 0.33333334}
        outWeight: {x: 0.33333334, y: 0.33333334, z: 0.33333334, w: 0.33333334}
      - serializedVersion: 3
        time: 0.67870635
        value: {x: 0, y: 0, z: 0, w: 1}
        inSlope: {x: 0, y: 0, z: 0, w: 0}
        outSlope: {x: 0, y: 0, z: 0, w: 0}
        tangentMode: 0
        weightedMode: 0
        inWeight: {x: 0.33333334, y: 0.33333334, z: 0.33333334, w: 0.33333334}
        outWeight: {x: 0.33333334, y: 0.33333334, z: 0.33333334, w: 0.33333334}
      - serializedVersion: 3
        time: 0.68680435
        value: {x: 0, y: 0, z: 0, w: 1}
        inSlope: {x: 0, y: 0, z: 0, w: 0}
        outSlope: {x: 0, y: 0, z: 0, w: 0}
        tangentMode: 0
        weightedMode: 0
        inWeight: {x: 0.33333334, y: 0.33333334, z: 0.33333334, w: 0.33333334}
        outWeight: {x: 0.33333334, y: 0.33333334, z: 0.33333334, w: 0.33333334}
      - serializedVersion: 3
        time: 0.6978329
        value: {x: 0, y: 0, z: 0, w: 1}
        inSlope: {x: 0, y: 0, z: 0, w: 0}
        outSlope: {x: 0, y: 0, z: 0, w: 0}
        tangentMode: 0
        weightedMode: 0
        inWeight: {x: 0.33333334, y: 0.33333334, z: 0.33333334, w: 0.33333334}
        outWeight: {x: 0.33333334, y: 0.33333334, z: 0.33333334, w: 0.33333334}
      - serializedVersion: 3
        time: 0.7135612
        value: {x: 0, y: 0, z: 0, w: 1}
        inSlope: {x: 0, y: 0, z: 0, w: 0}
        outSlope: {x: 0, y: 0, z: 0, w: 0}
        tangentMode: 0
        weightedMode: 0
        inWeight: {x: 0.33333334, y: 0.33333334, z: 0.33333334, w: 0.33333334}
        outWeight: {x: 0.33333334, y: 0.33333334, z: 0.33333334, w: 0.33333334}
      - serializedVersion: 3
        time: 0.7212543
        value: {x: 0, y: 0, z: 0, w: 1}
        inSlope: {x: 0, y: 0, z: 0, w: 0}
        outSlope: {x: 0, y: 0, z: 0, w: 0}
        tangentMode: 0
        weightedMode: 0
        inWeight: {x: 0.33333334, y: 0.33333334, z: 0.33333334, w: 0.33333334}
        outWeight: {x: 0.33333334, y: 0.33333334, z: 0.33333334, w: 0.33333334}
      - serializedVersion: 3
        time: 0.7308976
        value: {x: 0, y: 0, z: 0, w: 1}
        inSlope: {x: 0, y: 0, z: 0, w: 0}
        outSlope: {x: 0, y: 0, z: 0, w: 0}
        tangentMode: 0
        weightedMode: 0
        inWeight: {x: 0.33333334, y: 0.33333334, z: 0.33333334, w: 0.33333334}
        outWeight: {x: 0.33333334, y: 0.33333334, z: 0.33333334, w: 0.33333334}
      - serializedVersion: 3
        time: 0.7417836
        value: {x: 0, y: 0, z: 0, w: 1}
        inSlope: {x: 0, y: 0, z: 0, w: 0}
        outSlope: {x: 0, y: 0, z: 0, w: 0}
        tangentMode: 0
        weightedMode: 0
        inWeight: {x: 0.33333334, y: 0.33333334, z: 0.33333334, w: 0.33333334}
        outWeight: {x: 0.33333334, y: 0.33333334, z: 0.33333334, w: 0.33333334}
      - serializedVersion: 3
        time: 0.7528749
        value: {x: 0, y: 0, z: 0, w: 1}
        inSlope: {x: 0, y: 0, z: 0, w: 0}
        outSlope: {x: 0, y: 0, z: 0, w: 0}
        tangentMode: 0
        weightedMode: 0
        inWeight: {x: 0.33333334, y: 0.33333334, z: 0.33333334, w: 0.33333334}
        outWeight: {x: 0.33333334, y: 0.33333334, z: 0.33333334, w: 0.33333334}
      - serializedVersion: 3
        time: 0.7644739
        value: {x: 0, y: 0, z: 0, w: 1}
        inSlope: {x: 0, y: 0, z: 0, w: 0}
        outSlope: {x: 0, y: 0, z: 0, w: 0}
        tangentMode: 0
        weightedMode: 0
        inWeight: {x: 0.33333334, y: 0.33333334, z: 0.33333334, w: 0.33333334}
        outWeight: {x: 0.33333334, y: 0.33333334, z: 0.33333334, w: 0.33333334}
      - serializedVersion: 3
        time: 0.7750405
        value: {x: 0, y: 0, z: 0, w: 1}
        inSlope: {x: 0, y: 0, z: 0, w: 0}
        outSlope: {x: 0, y: 0, z: 0, w: 0}
        tangentMode: 0
        weightedMode: 0
        inWeight: {x: 0.33333334, y: 0.33333334, z: 0.33333334, w: 0.33333334}
        outWeight: {x: 0.33333334, y: 0.33333334, z: 0.33333334, w: 0.33333334}
      - serializedVersion: 3
        time: 0.7862479
        value: {x: 0, y: 0, z: 0, w: 1}
        inSlope: {x: 0, y: 0, z: 0, w: 0}
        outSlope: {x: 0, y: 0, z: 0, w: 0}
        tangentMode: 0
        weightedMode: 0
        inWeight: {x: 0.33333334, y: 0.33333334, z: 0.33333334, w: 0.33333334}
        outWeight: {x: 0.33333334, y: 0.33333334, z: 0.33333334, w: 0.33333334}
      - serializedVersion: 3
        time: 0.7980166
        value: {x: 0, y: 0, z: 0, w: 1}
        inSlope: {x: 0, y: 0, z: 0, w: 0}
        outSlope: {x: 0, y: 0, z: 0, w: 0}
        tangentMode: 0
        weightedMode: 0
        inWeight: {x: 0.33333334, y: 0.33333334, z: 0.33333334, w: 0.33333334}
        outWeight: {x: 0.33333334, y: 0.33333334, z: 0.33333334, w: 0.33333334}
      - serializedVersion: 3
        time: 0.8090393
        value: {x: 0, y: 0, z: 0, w: 1}
        inSlope: {x: 0, y: 0, z: 0, w: 0}
        outSlope: {x: 0, y: 0, z: 0, w: 0}
        tangentMode: 0
        weightedMode: 0
        inWeight: {x: 0.33333334, y: 0.33333334, z: 0.33333334, w: 0.33333334}
        outWeight: {x: 0.33333334, y: 0.33333334, z: 0.33333334, w: 0.33333334}
      - serializedVersion: 3
        time: 0.8214925
        value: {x: 0, y: 0, z: 0, w: 1}
        inSlope: {x: 0, y: 0, z: 0, w: 0}
        outSlope: {x: 0, y: 0, z: 0, w: 0}
        tangentMode: 0
        weightedMode: 0
        inWeight: {x: 0.33333334, y: 0.33333334, z: 0.33333334, w: 0.33333334}
        outWeight: {x: 0.33333334, y: 0.33333334, z: 0.33333334, w: 0.33333334}
      - serializedVersion: 3
        time: 0.8309503
        value: {x: 0, y: 0, z: 0, w: 1}
        inSlope: {x: 0, y: 0, z: 0, w: 0}
        outSlope: {x: 0, y: 0, z: 0, w: 0}
        tangentMode: 0
        weightedMode: 0
        inWeight: {x: 0.33333334, y: 0.33333334, z: 0.33333334, w: 0.33333334}
        outWeight: {x: 0.33333334, y: 0.33333334, z: 0.33333334, w: 0.33333334}
      - serializedVersion: 3
        time: 0.84196854
        value: {x: 0, y: 0, z: 0, w: 1}
        inSlope: {x: 0, y: 0, z: 0, w: 0}
        outSlope: {x: 0, y: 0, z: 0, w: 0}
        tangentMode: 0
        weightedMode: 0
        inWeight: {x: 0.33333334, y: 0.33333334, z: 0.33333334, w: 0.33333334}
        outWeight: {x: 0.33333334, y: 0.33333334, z: 0.33333334, w: 0.33333334}
      - serializedVersion: 3
        time: 0.85280055
        value: {x: 0, y: 0, z: 0, w: 1}
        inSlope: {x: 0, y: 0, z: 0, w: 0}
        outSlope: {x: 0, y: 0, z: 0, w: 0}
        tangentMode: 0
        weightedMode: 0
        inWeight: {x: 0.33333334, y: 0.33333334, z: 0.33333334, w: 0.33333334}
        outWeight: {x: 0.33333334, y: 0.33333334, z: 0.33333334, w: 0.33333334}
      - serializedVersion: 3
        time: 0.86427015
        value: {x: 0, y: 0, z: 0, w: 1}
        inSlope: {x: 0, y: 0, z: 0, w: 0}
        outSlope: {x: 0, y: 0, z: 0, w: 0}
        tangentMode: 0
        weightedMode: 0
        inWeight: {x: 0.33333334, y: 0.33333334, z: 0.33333334, w: 0.33333334}
        outWeight: {x: 0.33333334, y: 0.33333334, z: 0.33333334, w: 0.33333334}
      - serializedVersion: 3
        time: 0.8751413
        value: {x: 0, y: 0, z: 0, w: 1}
        inSlope: {x: 0, y: 0, z: 0, w: 0}
        outSlope: {x: 0, y: 0, z: 0, w: 0}
        tangentMode: 0
        weightedMode: 0
        inWeight: {x: 0.33333334, y: 0.33333334, z: 0.33333334, w: 0.33333334}
        outWeight: {x: 0.33333334, y: 0.33333334, z: 0.33333334, w: 0.33333334}
      - serializedVersion: 3
        time: 0.88690734
        value: {x: 0, y: 0, z: 0, w: 1}
        inSlope: {x: 0, y: 0, z: 0, w: 0}
        outSlope: {x: 0, y: 0, z: 0, w: 0}
        tangentMode: 0
        weightedMode: 0
        inWeight: {x: 0.33333334, y: 0.33333334, z: 0.33333334, w: 0.33333334}
        outWeight: {x: 0.33333334, y: 0.33333334, z: 0.33333334, w: 0.33333334}
      - serializedVersion: 3
        time: 0.89776796
        value: {x: 0, y: 0, z: 0, w: 1}
        inSlope: {x: 0, y: 0, z: 0, w: 0}
        outSlope: {x: 0, y: 0, z: 0, w: 0}
        tangentMode: 0
        weightedMode: 0
        inWeight: {x: 0.33333334, y: 0.33333334, z: 0.33333334, w: 0.33333334}
        outWeight: {x: 0.33333334, y: 0.33333334, z: 0.33333334, w: 0.33333334}
      - serializedVersion: 3
        time: 0.9085758
        value: {x: 0, y: 0, z: 0, w: 1}
        inSlope: {x: 0, y: 0, z: 0, w: 0}
        outSlope: {x: 0, y: 0, z: 0, w: 0}
        tangentMode: 0
        weightedMode: 0
        inWeight: {x: 0.33333334, y: 0.33333334, z: 0.33333334, w: 0.33333334}
        outWeight: {x: 0.33333334, y: 0.33333334, z: 0.33333334, w: 0.33333334}
      - serializedVersion: 3
        time: 0.919657
        value: {x: 0, y: 0, z: 0, w: 1}
        inSlope: {x: 0, y: 0, z: 0, w: 0}
        outSlope: {x: 0, y: 0, z: 0, w: 0}
        tangentMode: 0
        weightedMode: 0
        inWeight: {x: 0.33333334, y: 0.33333334, z: 0.33333334, w: 0.33333334}
        outWeight: {x: 0.33333334, y: 0.33333334, z: 0.33333334, w: 0.33333334}
      - serializedVersion: 3
        time: 0.9307943
        value: {x: 0, y: 0, z: 0, w: 1}
        inSlope: {x: 0, y: 0, z: 0, w: 0}
        outSlope: {x: 0, y: 0, z: 0, w: 0}
        tangentMode: 0
        weightedMode: 0
        inWeight: {x: 0.33333334, y: 0.33333334, z: 0.33333334, w: 0.33333334}
        outWeight: {x: 0.33333334, y: 0.33333334, z: 0.33333334, w: 0.33333334}
      - serializedVersion: 3
        time: 0.9416452
        value: {x: 0, y: 0, z: 0, w: 1}
        inSlope: {x: 0, y: 0, z: 0, w: 0}
        outSlope: {x: 0, y: 0, z: 0, w: 0}
        tangentMode: 0
        weightedMode: 0
        inWeight: {x: 0.33333334, y: 0.33333334, z: 0.33333334, w: 0.33333334}
        outWeight: {x: 0.33333334, y: 0.33333334, z: 0.33333334, w: 0.33333334}
      - serializedVersion: 3
        time: 0.9527097
        value: {x: 0, y: 0, z: 0, w: 1}
        inSlope: {x: 0, y: 0, z: 0, w: 0}
        outSlope: {x: 0, y: 0, z: 0, w: 0}
        tangentMode: 0
        weightedMode: 0
        inWeight: {x: 0.33333334, y: 0.33333334, z: 0.33333334, w: 0.33333334}
        outWeight: {x: 0.33333334, y: 0.33333334, z: 0.33333334, w: 0.33333334}
      - serializedVersion: 3
        time: 0.9662921
        value: {x: 0, y: 0, z: 0, w: 1}
        inSlope: {x: 0, y: 0, z: 0, w: 0}
        outSlope: {x: 0, y: 0, z: 0, w: 0}
        tangentMode: 0
        weightedMode: 0
        inWeight: {x: 0.33333334, y: 0.33333334, z: 0.33333334, w: 0.33333334}
        outWeight: {x: 0.33333334, y: 0.33333334, z: 0.33333334, w: 0.33333334}
      - serializedVersion: 3
        time: 0.9752308
        value: {x: 0, y: 0, z: 0, w: 1}
        inSlope: {x: 0, y: 0, z: 0, w: 0}
        outSlope: {x: 0, y: 0, z: 0, w: 0}
        tangentMode: 0
        weightedMode: 0
        inWeight: {x: 0.33333334, y: 0.33333334, z: 0.33333334, w: 0.33333334}
        outWeight: {x: 0.33333334, y: 0.33333334, z: 0.33333334, w: 0.33333334}
      - serializedVersion: 3
        time: 0.9865399
        value: {x: 0, y: 0, z: 0, w: 1}
        inSlope: {x: 0, y: 0, z: 0, w: 0}
        outSlope: {x: 0, y: 0, z: 0, w: 0}
        tangentMode: 0
        weightedMode: 0
        inWeight: {x: 0.33333334, y: 0.33333334, z: 0.33333334, w: 0.33333334}
        outWeight: {x: 0.33333334, y: 0.33333334, z: 0.33333334, w: 0.33333334}
      - serializedVersion: 3
        time: 0.9971566
        value: {x: 0, y: 0, z: 0, w: 1}
        inSlope: {x: 0, y: 0, z: 0, w: 0}
        outSlope: {x: 0, y: 0, z: 0, w: 0}
        tangentMode: 0
        weightedMode: 0
        inWeight: {x: 0.33333334, y: 0.33333334, z: 0.33333334, w: 0.33333334}
        outWeight: {x: 0.33333334, y: 0.33333334, z: 0.33333334, w: 0.33333334}
      - serializedVersion: 3
        time: 1.0088167
        value: {x: 0, y: 0, z: 0, w: 1}
        inSlope: {x: 0, y: 0, z: 0, w: 0}
        outSlope: {x: 0, y: 0, z: 0, w: 0}
        tangentMode: 0
        weightedMode: 0
        inWeight: {x: 0.33333334, y: 0.33333334, z: 0.33333334, w: 0.33333334}
        outWeight: {x: 0.33333334, y: 0.33333334, z: 0.33333334, w: 0.33333334}
      - serializedVersion: 3
        time: 1.1164781
        value: {x: 0, y: 0, z: 0, w: 1}
        inSlope: {x: 0, y: 0, z: 0, w: 0}
        outSlope: {x: 0, y: 0, z: 0, w: 0}
        tangentMode: 0
        weightedMode: 0
        inWeight: {x: 0.33333334, y: 0.33333334, z: 0.33333334, w: 0.33333334}
        outWeight: {x: 0.33333334, y: 0.33333334, z: 0.33333334, w: 0.33333334}
      - serializedVersion: 3
        time: 1.1258737
        value: {x: 0, y: 0, z: 0, w: 1}
        inSlope: {x: 0, y: 0, z: 0, w: 0}
        outSlope: {x: 0, y: 0, z: 0, w: 0}
        tangentMode: 0
        weightedMode: 0
        inWeight: {x: 0.33333334, y: 0.33333334, z: 0.33333334, w: 0.33333334}
        outWeight: {x: 0.33333334, y: 0.33333334, z: 0.33333334, w: 0.33333334}
      - serializedVersion: 3
        time: 1.1344491
        value: {x: 0, y: 0, z: 0, w: 1}
        inSlope: {x: 0, y: 0, z: 0, w: 0}
        outSlope: {x: 0, y: 0, z: 0, w: 0}
        tangentMode: 0
        weightedMode: 0
        inWeight: {x: 0.33333334, y: 0.33333334, z: 0.33333334, w: 0.33333334}
        outWeight: {x: 0.33333334, y: 0.33333334, z: 0.33333334, w: 0.33333334}
      - serializedVersion: 3
        time: 1.1455085
        value: {x: 0, y: 0, z: 0, w: 1}
        inSlope: {x: 0, y: 0, z: 0, w: 0}
        outSlope: {x: 0, y: 0, z: 0, w: 0}
        tangentMode: 0
        weightedMode: 0
        inWeight: {x: 0.33333334, y: 0.33333334, z: 0.33333334, w: 0.33333334}
        outWeight: {x: 0.33333334, y: 0.33333334, z: 0.33333334, w: 0.33333334}
      - serializedVersion: 3
        time: 1.1563203
        value: {x: 0, y: 0, z: 0, w: 1}
        inSlope: {x: 0, y: 0, z: 0, w: 0}
        outSlope: {x: 0, y: 0, z: 0, w: 0}
        tangentMode: 0
        weightedMode: 0
        inWeight: {x: 0.33333334, y: 0.33333334, z: 0.33333334, w: 0.33333334}
        outWeight: {x: 0.33333334, y: 0.33333334, z: 0.33333334, w: 0.33333334}
      - serializedVersion: 3
        time: 1.1731968
        value: {x: 0, y: 0, z: 0, w: 1}
        inSlope: {x: 0, y: 0, z: 0, w: 0}
        outSlope: {x: 0, y: 0, z: 0, w: 0}
        tangentMode: 0
        weightedMode: 0
        inWeight: {x: 0.33333334, y: 0.33333334, z: 0.33333334, w: 0.33333334}
        outWeight: {x: 0.33333334, y: 0.33333334, z: 0.33333334, w: 0.33333334}
      - serializedVersion: 3
        time: 1.184993
        value: {x: 0, y: 0, z: 0, w: 1}
        inSlope: {x: 0, y: 0, z: 0, w: 0}
        outSlope: {x: 0, y: 0, z: 0, w: 0}
        tangentMode: 0
        weightedMode: 0
        inWeight: {x: 0.33333334, y: 0.33333334, z: 0.33333334, w: 0.33333334}
        outWeight: {x: 0.33333334, y: 0.33333334, z: 0.33333334, w: 0.33333334}
      - serializedVersion: 3
        time: 1.1957434
        value: {x: 0, y: 0, z: 0, w: 1}
        inSlope: {x: 0, y: 0, z: 0, w: 0}
        outSlope: {x: 0, y: 0, z: 0, w: 0}
        tangentMode: 0
        weightedMode: 0
        inWeight: {x: 0.33333334, y: 0.33333334, z: 0.33333334, w: 0.33333334}
        outWeight: {x: 0.33333334, y: 0.33333334, z: 0.33333334, w: 0.33333334}
      - serializedVersion: 3
        time: 1.2066004
        value: {x: 0, y: 0, z: 0, w: 1}
        inSlope: {x: 0, y: 0, z: 0, w: 0}
        outSlope: {x: 0, y: 0, z: 0, w: 0}
        tangentMode: 0
        weightedMode: 0
        inWeight: {x: 0.33333334, y: 0.33333334, z: 0.33333334, w: 0.33333334}
        outWeight: {x: 0.33333334, y: 0.33333334, z: 0.33333334, w: 0.33333334}
      - serializedVersion: 3
        time: 1.2175031
        value: {x: 0, y: 0, z: 0, w: 1}
        inSlope: {x: 0, y: 0, z: 0, w: 0}
        outSlope: {x: 0, y: 0, z: 0, w: 0}
        tangentMode: 0
        weightedMode: 0
        inWeight: {x: 0.33333334, y: 0.33333334, z: 0.33333334, w: 0.33333334}
        outWeight: {x: 0.33333334, y: 0.33333334, z: 0.33333334, w: 0.33333334}
      - serializedVersion: 3
        time: 1.2285497
        value: {x: 0, y: 0, z: 0, w: 1}
        inSlope: {x: 0, y: 0, z: 0, w: 0}
        outSlope: {x: 0, y: 0, z: 0, w: 0}
        tangentMode: 0
        weightedMode: 0
        inWeight: {x: 0.33333334, y: 0.33333334, z: 0.33333334, w: 0.33333334}
        outWeight: {x: 0.33333334, y: 0.33333334, z: 0.33333334, w: 0.33333334}
      - serializedVersion: 3
        time: 1.2402602
        value: {x: 0, y: 0, z: 0, w: 1}
        inSlope: {x: 0, y: 0, z: 0, w: 0}
        outSlope: {x: 0, y: 0, z: 0, w: 0}
        tangentMode: 0
        weightedMode: 0
        inWeight: {x: 0.33333334, y: 0.33333334, z: 0.33333334, w: 0.33333334}
        outWeight: {x: 0.33333334, y: 0.33333334, z: 0.33333334, w: 0.33333334}
      - serializedVersion: 3
        time: 1.2511021
        value: {x: 0, y: 0, z: 0, w: 1}
        inSlope: {x: 0, y: 0, z: 0, w: 0}
        outSlope: {x: 0, y: 0, z: 0, w: 0}
        tangentMode: 0
        weightedMode: 0
        inWeight: {x: 0.33333334, y: 0.33333334, z: 0.33333334, w: 0.33333334}
        outWeight: {x: 0.33333334, y: 0.33333334, z: 0.33333334, w: 0.33333334}
      - serializedVersion: 3
        time: 1.2620076
        value: {x: 0, y: 0, z: 0, w: 1}
        inSlope: {x: 0, y: 0, z: 0, w: 0}
        outSlope: {x: 0, y: 0, z: 0, w: 0}
        tangentMode: 0
        weightedMode: 0
        inWeight: {x: 0.33333334, y: 0.33333334, z: 0.33333334, w: 0.33333334}
        outWeight: {x: 0.33333334, y: 0.33333334, z: 0.33333334, w: 0.33333334}
      - serializedVersion: 3
        time: 1.2743226
        value: {x: 0, y: 0, z: 0, w: 1}
        inSlope: {x: 0, y: 0, z: 0, w: 0}
        outSlope: {x: 0, y: 0, z: 0, w: 0}
        tangentMode: 0
        weightedMode: 0
        inWeight: {x: 0.33333334, y: 0.33333334, z: 0.33333334, w: 0.33333334}
        outWeight: {x: 0.33333334, y: 0.33333334, z: 0.33333334, w: 0.33333334}
      - serializedVersion: 3
        time: 1.285166
        value: {x: 0, y: 0, z: 0, w: 1}
        inSlope: {x: 0, y: 0, z: 0, w: 0}
        outSlope: {x: 0, y: 0, z: 0, w: 0}
        tangentMode: 0
        weightedMode: 0
        inWeight: {x: 0.33333334, y: 0.33333334, z: 0.33333334, w: 0.33333334}
        outWeight: {x: 0.33333334, y: 0.33333334, z: 0.33333334, w: 0.33333334}
      - serializedVersion: 3
        time: 1.2958057
        value: {x: 0, y: 0, z: 0, w: 1}
        inSlope: {x: 0, y: 0, z: 0, w: 0}
        outSlope: {x: 0, y: 0, z: 0, w: 0}
        tangentMode: 0
        weightedMode: 0
        inWeight: {x: 0.33333334, y: 0.33333334, z: 0.33333334, w: 0.33333334}
        outWeight: {x: 0.33333334, y: 0.33333334, z: 0.33333334, w: 0.33333334}
      - serializedVersion: 3
        time: 1.3065983
        value: {x: 0, y: 0, z: 0, w: 1}
        inSlope: {x: 0, y: 0, z: 0, w: 0}
        outSlope: {x: 0, y: 0, z: 0, w: 0}
        tangentMode: 0
        weightedMode: 0
        inWeight: {x: 0.33333334, y: 0.33333334, z: 0.33333334, w: 0.33333334}
        outWeight: {x: 0.33333334, y: 0.33333334, z: 0.33333334, w: 0.33333334}
      - serializedVersion: 3
        time: 1.3182982
        value: {x: 0, y: 0, z: 0, w: 1}
        inSlope: {x: 0, y: 0, z: 0, w: 0}
        outSlope: {x: 0, y: 0, z: 0, w: 0}
        tangentMode: 0
        weightedMode: 0
        inWeight: {x: 0.33333334, y: 0.33333334, z: 0.33333334, w: 0.33333334}
        outWeight: {x: 0.33333334, y: 0.33333334, z: 0.33333334, w: 0.33333334}
      - serializedVersion: 3
        time: 1.3289301
        value: {x: 0, y: 0, z: 0, w: 1}
        inSlope: {x: 0, y: 0, z: 0, w: 0}
        outSlope: {x: 0, y: 0, z: 0, w: 0}
        tangentMode: 0
        weightedMode: 0
        inWeight: {x: 0.33333334, y: 0.33333334, z: 0.33333334, w: 0.33333334}
        outWeight: {x: 0.33333334, y: 0.33333334, z: 0.33333334, w: 0.33333334}
      - serializedVersion: 3
        time: 1.3400445
        value: {x: 0, y: 0, z: 0, w: 1}
        inSlope: {x: 0, y: 0, z: 0, w: 0}
        outSlope: {x: 0, y: 0, z: 0, w: 0}
        tangentMode: 0
        weightedMode: 0
        inWeight: {x: 0.33333334, y: 0.33333334, z: 0.33333334, w: 0.33333334}
        outWeight: {x: 0.33333334, y: 0.33333334, z: 0.33333334, w: 0.33333334}
      - serializedVersion: 3
        time: 1.350943
        value: {x: 0, y: 0, z: 0, w: 1}
        inSlope: {x: 0, y: 0, z: 0, w: 0}
        outSlope: {x: 0, y: 0, z: 0, w: 0}
        tangentMode: 0
        weightedMode: 0
        inWeight: {x: 0.33333334, y: 0.33333334, z: 0.33333334, w: 0.33333334}
        outWeight: {x: 0.33333334, y: 0.33333334, z: 0.33333334, w: 0.33333334}
      - serializedVersion: 3
        time: 1.361984
        value: {x: 0, y: 0, z: 0, w: 1}
        inSlope: {x: 0, y: 0, z: 0, w: 0}
        outSlope: {x: 0, y: 0, z: 0, w: 0}
        tangentMode: 0
        weightedMode: 0
        inWeight: {x: 0.33333334, y: 0.33333334, z: 0.33333334, w: 0.33333334}
        outWeight: {x: 0.33333334, y: 0.33333334, z: 0.33333334, w: 0.33333334}
      - serializedVersion: 3
        time: 1.3730541
        value: {x: 0, y: 0, z: 0, w: 1}
        inSlope: {x: 0, y: 0, z: 0, w: 0}
        outSlope: {x: 0, y: 0, z: 0, w: 0}
        tangentMode: 0
        weightedMode: 0
        inWeight: {x: 0.33333334, y: 0.33333334, z: 0.33333334, w: 0.33333334}
        outWeight: {x: 0.33333334, y: 0.33333334, z: 0.33333334, w: 0.33333334}
      - serializedVersion: 3
        time: 1.3841528
        value: {x: 0, y: 0, z: 0, w: 1}
        inSlope: {x: 0, y: 0, z: 0, w: 0}
        outSlope: {x: 0, y: 0, z: 0, w: 0}
        tangentMode: 0
        weightedMode: 0
        inWeight: {x: 0.33333334, y: 0.33333334, z: 0.33333334, w: 0.33333334}
        outWeight: {x: 0.33333334, y: 0.33333334, z: 0.33333334, w: 0.33333334}
      - serializedVersion: 3
        time: 1.3962157
        value: {x: 0, y: 0, z: 0, w: 1}
        inSlope: {x: 0, y: 0, z: 0, w: 0}
        outSlope: {x: 0, y: 0, z: 0, w: 0}
        tangentMode: 0
        weightedMode: 0
        inWeight: {x: 0.33333334, y: 0.33333334, z: 0.33333334, w: 0.33333334}
        outWeight: {x: 0.33333334, y: 0.33333334, z: 0.33333334, w: 0.33333334}
      - serializedVersion: 3
        time: 1.406571
        value: {x: 0, y: 0, z: 0, w: 1}
        inSlope: {x: 0, y: 0, z: 0, w: 0}
        outSlope: {x: 0, y: 0, z: 0, w: 0}
        tangentMode: 0
        weightedMode: 0
        inWeight: {x: 0.33333334, y: 0.33333334, z: 0.33333334, w: 0.33333334}
        outWeight: {x: 0.33333334, y: 0.33333334, z: 0.33333334, w: 0.33333334}
      - serializedVersion: 3
        time: 1.418119
        value: {x: 0, y: 0, z: 0, w: 1}
        inSlope: {x: 0, y: 0, z: 0, w: 0}
        outSlope: {x: 0, y: 0, z: 0, w: 0}
        tangentMode: 0
        weightedMode: 0
        inWeight: {x: 0.33333334, y: 0.33333334, z: 0.33333334, w: 0.33333334}
        outWeight: {x: 0.33333334, y: 0.33333334, z: 0.33333334, w: 0.33333334}
      - serializedVersion: 3
        time: 1.4292866
        value: {x: 0, y: 0, z: 0, w: 1}
        inSlope: {x: 0, y: 0, z: 0, w: 0}
        outSlope: {x: 0, y: 0, z: 0, w: 0}
        tangentMode: 0
        weightedMode: 0
        inWeight: {x: 0.33333334, y: 0.33333334, z: 0.33333334, w: 0.33333334}
        outWeight: {x: 0.33333334, y: 0.33333334, z: 0.33333334, w: 0.33333334}
      - serializedVersion: 3
        time: 1.4402697
        value: {x: 0, y: 0, z: 0, w: 1}
        inSlope: {x: 0, y: 0, z: 0, w: 0}
        outSlope: {x: 0, y: 0, z: 0, w: 0}
        tangentMode: 0
        weightedMode: 0
        inWeight: {x: 0.33333334, y: 0.33333334, z: 0.33333334, w: 0.33333334}
        outWeight: {x: 0.33333334, y: 0.33333334, z: 0.33333334, w: 0.33333334}
      - serializedVersion: 3
        time: 1.4508867
        value: {x: 0, y: 0, z: 0, w: 1}
        inSlope: {x: 0, y: 0, z: 0, w: 0}
        outSlope: {x: 0, y: 0, z: 0, w: 0}
        tangentMode: 0
        weightedMode: 0
        inWeight: {x: 0.33333334, y: 0.33333334, z: 0.33333334, w: 0.33333334}
        outWeight: {x: 0.33333334, y: 0.33333334, z: 0.33333334, w: 0.33333334}
      - serializedVersion: 3
        time: 1.4620038
        value: {x: 0, y: 0, z: 0, w: 1}
        inSlope: {x: 0, y: 0, z: 0, w: 0}
        outSlope: {x: 0, y: 0, z: 0, w: 0}
        tangentMode: 0
        weightedMode: 0
        inWeight: {x: 0.33333334, y: 0.33333334, z: 0.33333334, w: 0.33333334}
        outWeight: {x: 0.33333334, y: 0.33333334, z: 0.33333334, w: 0.33333334}
      - serializedVersion: 3
        time: 1.4731693
        value: {x: 0, y: 0, z: 0, w: 1}
        inSlope: {x: 0, y: 0, z: 0, w: 0}
        outSlope: {x: 0, y: 0, z: 0, w: 0}
        tangentMode: 0
        weightedMode: 0
        inWeight: {x: 0.33333334, y: 0.33333334, z: 0.33333334, w: 0.33333334}
        outWeight: {x: 0.33333334, y: 0.33333334, z: 0.33333334, w: 0.33333334}
      - serializedVersion: 3
        time: 1.4841105
        value: {x: 0, y: 0, z: 0, w: 1}
        inSlope: {x: 0, y: 0, z: 0, w: 0}
        outSlope: {x: 0, y: 0, z: 0, w: 0}
        tangentMode: 0
        weightedMode: 0
        inWeight: {x: 0.33333334, y: 0.33333334, z: 0.33333334, w: 0.33333334}
        outWeight: {x: 0.33333334, y: 0.33333334, z: 0.33333334, w: 0.33333334}
      - serializedVersion: 3
        time: 1.4957306
        value: {x: 0, y: 0, z: 0, w: 1}
        inSlope: {x: 0, y: 0, z: 0, w: 0}
        outSlope: {x: 0, y: 0, z: 0, w: 0}
        tangentMode: 0
        weightedMode: 0
        inWeight: {x: 0.33333334, y: 0.33333334, z: 0.33333334, w: 0.33333334}
        outWeight: {x: 0.33333334, y: 0.33333334, z: 0.33333334, w: 0.33333334}
      - serializedVersion: 3
        time: 1.506752
        value: {x: 0, y: 0, z: 0, w: 1}
        inSlope: {x: 0, y: 0, z: 0, w: 0}
        outSlope: {x: 0, y: 0, z: 0, w: 0}
        tangentMode: 0
        weightedMode: 0
        inWeight: {x: 0.33333334, y: 0.33333334, z: 0.33333334, w: 0.33333334}
        outWeight: {x: 0.33333334, y: 0.33333334, z: 0.33333334, w: 0.33333334}
      - serializedVersion: 3
        time: 1.5225626
        value: {x: 0, y: 0, z: 0, w: 1}
        inSlope: {x: 0, y: 0, z: 0, w: 0}
        outSlope: {x: 0, y: 0, z: 0, w: 0}
        tangentMode: 0
        weightedMode: 0
        inWeight: {x: 0.33333334, y: 0.33333334, z: 0.33333334, w: 0.33333334}
        outWeight: {x: 0.33333334, y: 0.33333334, z: 0.33333334, w: 0.33333334}
      - serializedVersion: 3
        time: 1.5294214
        value: {x: 0, y: 0, z: 0, w: 1}
        inSlope: {x: 0, y: 0, z: 0, w: 0}
        outSlope: {x: 0, y: 0, z: 0, w: 0}
        tangentMode: 0
        weightedMode: 0
        inWeight: {x: 0.33333334, y: 0.33333334, z: 0.33333334, w: 0.33333334}
        outWeight: {x: 0.33333334, y: 0.33333334, z: 0.33333334, w: 0.33333334}
      - serializedVersion: 3
        time: 1.5395011
        value: {x: 0, y: 0, z: 0, w: 1}
        inSlope: {x: 0, y: 0, z: 0, w: 0}
        outSlope: {x: 0, y: 0, z: 0, w: 0}
        tangentMode: 0
        weightedMode: 0
        inWeight: {x: 0.33333334, y: 0.33333334, z: 0.33333334, w: 0.33333334}
        outWeight: {x: 0.33333334, y: 0.33333334, z: 0.33333334, w: 0.33333334}
      - serializedVersion: 3
        time: 1.5507191
        value: {x: 0, y: 0, z: 0, w: 1}
        inSlope: {x: 0, y: 0, z: 0, w: 0}
        outSlope: {x: 0, y: 0, z: 0, w: 0}
        tangentMode: 0
        weightedMode: 0
        inWeight: {x: 0.33333334, y: 0.33333334, z: 0.33333334, w: 0.33333334}
        outWeight: {x: 0.33333334, y: 0.33333334, z: 0.33333334, w: 0.33333334}
      - serializedVersion: 3
        time: 1.5618767
        value: {x: 0, y: 0, z: 0, w: 1}
        inSlope: {x: 0, y: 0, z: 0, w: 0}
        outSlope: {x: 0, y: 0, z: 0, w: 0}
        tangentMode: 0
        weightedMode: 0
        inWeight: {x: 0.33333334, y: 0.33333334, z: 0.33333334, w: 0.33333334}
        outWeight: {x: 0.33333334, y: 0.33333334, z: 0.33333334, w: 0.33333334}
      - serializedVersion: 3
        time: 1.5746267
        value: {x: 0, y: 0, z: 0, w: 1}
        inSlope: {x: 0, y: 0, z: 0, w: 0}
        outSlope: {x: 0, y: 0, z: 0, w: 0}
        tangentMode: 0
        weightedMode: 0
        inWeight: {x: 0.33333334, y: 0.33333334, z: 0.33333334, w: 0.33333334}
        outWeight: {x: 0.33333334, y: 0.33333334, z: 0.33333334, w: 0.33333334}
      - serializedVersion: 3
        time: 1.5846232
        value: {x: 0, y: 0, z: 0, w: 1}
        inSlope: {x: 0, y: 0, z: 0, w: 0}
        outSlope: {x: 0, y: 0, z: 0, w: 0}
        tangentMode: 0
        weightedMode: 0
        inWeight: {x: 0.33333334, y: 0.33333334, z: 0.33333334, w: 0.33333334}
        outWeight: {x: 0.33333334, y: 0.33333334, z: 0.33333334, w: 0.33333334}
      - serializedVersion: 3
        time: 1.5961769
        value: {x: 0, y: 0, z: 0, w: 1}
        inSlope: {x: 0, y: 0, z: 0, w: 0}
        outSlope: {x: 0, y: 0, z: 0, w: 0}
        tangentMode: 0
        weightedMode: 0
        inWeight: {x: 0.33333334, y: 0.33333334, z: 0.33333334, w: 0.33333334}
        outWeight: {x: 0.33333334, y: 0.33333334, z: 0.33333334, w: 0.33333334}
      - serializedVersion: 3
        time: 1.6069385
        value: {x: 0, y: 0, z: 0, w: 1}
        inSlope: {x: 0, y: 0, z: 0, w: 0}
        outSlope: {x: 0, y: 0, z: 0, w: 0}
        tangentMode: 0
        weightedMode: 0
        inWeight: {x: 0.33333334, y: 0.33333334, z: 0.33333334, w: 0.33333334}
        outWeight: {x: 0.33333334, y: 0.33333334, z: 0.33333334, w: 0.33333334}
      - serializedVersion: 3
        time: 1.7152518
        value: {x: 0, y: 0, z: 0, w: 1}
        inSlope: {x: 0, y: 0, z: 0, w: 0}
        outSlope: {x: 0, y: 0, z: 0, w: 0}
        tangentMode: 0
        weightedMode: 0
        inWeight: {x: 0.33333334, y: 0.33333334, z: 0.33333334, w: 0.33333334}
        outWeight: {x: 0.33333334, y: 0.33333334, z: 0.33333334, w: 0.33333334}
      - serializedVersion: 3
        time: 1.7241093
        value: {x: 0, y: 0, z: 0, w: 1}
        inSlope: {x: 0, y: 0, z: 0, w: 0}
        outSlope: {x: 0, y: 0, z: 0, w: 0}
        tangentMode: 0
        weightedMode: 0
        inWeight: {x: 0.33333334, y: 0.33333334, z: 0.33333334, w: 0.33333334}
        outWeight: {x: 0.33333334, y: 0.33333334, z: 0.33333334, w: 0.33333334}
      - serializedVersion: 3
        time: 1.7344521
        value: {x: 0, y: 0, z: 0, w: 1}
        inSlope: {x: 0, y: 0, z: 0, w: 0}
        outSlope: {x: 0, y: 0, z: 0, w: 0}
        tangentMode: 0
        weightedMode: 0
        inWeight: {x: 0.33333334, y: 0.33333334, z: 0.33333334, w: 0.33333334}
        outWeight: {x: 0.33333334, y: 0.33333334, z: 0.33333334, w: 0.33333334}
      - serializedVersion: 3
        time: 1.7452344
        value: {x: 0, y: 0, z: 0, w: 1}
        inSlope: {x: 0, y: 0, z: 0, w: 0}
        outSlope: {x: 0, y: 0, z: 0, w: 0}
        tangentMode: 0
        weightedMode: 0
        inWeight: {x: 0.33333334, y: 0.33333334, z: 0.33333334, w: 0.33333334}
        outWeight: {x: 0.33333334, y: 0.33333334, z: 0.33333334, w: 0.33333334}
      - serializedVersion: 3
        time: 1.7621857
        value: {x: 0, y: 0, z: 0, w: 1}
        inSlope: {x: 0, y: 0, z: 0, w: 0}
        outSlope: {x: 0, y: 0, z: 0, w: 0}
        tangentMode: 0
        weightedMode: 0
        inWeight: {x: 0.33333334, y: 0.33333334, z: 0.33333334, w: 0.33333334}
        outWeight: {x: 0.33333334, y: 0.33333334, z: 0.33333334, w: 0.33333334}
      - serializedVersion: 3
        time: 1.7824427
        value: {x: 0, y: 0, z: 0, w: 1}
        inSlope: {x: 0, y: 0, z: 0, w: 0}
        outSlope: {x: 0, y: 0, z: 0, w: 0}
        tangentMode: 0
        weightedMode: 0
        inWeight: {x: 0.33333334, y: 0.33333334, z: 0.33333334, w: 0.33333334}
        outWeight: {x: 0.33333334, y: 0.33333334, z: 0.33333334, w: 0.33333334}
      - serializedVersion: 3
        time: 1.7897993
        value: {x: 0, y: 0, z: 0, w: 1}
        inSlope: {x: 0, y: 0, z: 0, w: 0}
        outSlope: {x: 0, y: 0, z: 0, w: 0}
        tangentMode: 0
        weightedMode: 0
        inWeight: {x: 0.33333334, y: 0.33333334, z: 0.33333334, w: 0.33333334}
        outWeight: {x: 0.33333334, y: 0.33333334, z: 0.33333334, w: 0.33333334}
      - serializedVersion: 3
        time: 1.796909
        value: {x: 0, y: 0, z: 0, w: 1}
        inSlope: {x: 0, y: 0, z: 0, w: 0}
        outSlope: {x: 0, y: 0, z: 0, w: 0}
        tangentMode: 0
        weightedMode: 0
        inWeight: {x: 0.33333334, y: 0.33333334, z: 0.33333334, w: 0.33333334}
        outWeight: {x: 0.33333334, y: 0.33333334, z: 0.33333334, w: 0.33333334}
      - serializedVersion: 3
        time: 1.8064314
        value: {x: 0, y: 0, z: 0, w: 1}
        inSlope: {x: 0, y: 0, z: 0, w: 0}
        outSlope: {x: 0, y: 0, z: 0, w: 0}
        tangentMode: 0
        weightedMode: 0
        inWeight: {x: 0.33333334, y: 0.33333334, z: 0.33333334, w: 0.33333334}
        outWeight: {x: 0.33333334, y: 0.33333334, z: 0.33333334, w: 0.33333334}
      - serializedVersion: 3
        time: 1.8176286
        value: {x: 0, y: 0, z: 0, w: 1}
        inSlope: {x: 0, y: 0, z: 0, w: 0}
        outSlope: {x: 0, y: 0, z: 0, w: 0}
        tangentMode: 0
        weightedMode: 0
        inWeight: {x: 0.33333334, y: 0.33333334, z: 0.33333334, w: 0.33333334}
        outWeight: {x: 0.33333334, y: 0.33333334, z: 0.33333334, w: 0.33333334}
      - serializedVersion: 3
        time: 1.8285362
        value: {x: 0, y: 0, z: 0, w: 1}
        inSlope: {x: 0, y: 0, z: 0, w: 0}
        outSlope: {x: 0, y: 0, z: 0, w: 0}
        tangentMode: 0
        weightedMode: 0
        inWeight: {x: 0.33333334, y: 0.33333334, z: 0.33333334, w: 0.33333334}
        outWeight: {x: 0.33333334, y: 0.33333334, z: 0.33333334, w: 0.33333334}
      - serializedVersion: 3
        time: 1.839834
        value: {x: 0, y: 0, z: 0, w: 1}
        inSlope: {x: 0, y: 0, z: 0, w: 0}
        outSlope: {x: 0, y: 0, z: 0, w: 0}
        tangentMode: 0
        weightedMode: 0
        inWeight: {x: 0.33333334, y: 0.33333334, z: 0.33333334, w: 0.33333334}
        outWeight: {x: 0.33333334, y: 0.33333334, z: 0.33333334, w: 0.33333334}
      - serializedVersion: 3
        time: 1.8510249
        value: {x: 0, y: 0, z: 0, w: 1}
        inSlope: {x: 0, y: 0, z: 0, w: 0}
        outSlope: {x: 0, y: 0, z: 0, w: 0}
        tangentMode: 0
        weightedMode: 0
        inWeight: {x: 0.33333334, y: 0.33333334, z: 0.33333334, w: 0.33333334}
        outWeight: {x: 0.33333334, y: 0.33333334, z: 0.33333334, w: 0.33333334}
      - serializedVersion: 3
        time: 1.8619947
        value: {x: 0, y: 0, z: 0, w: 1}
        inSlope: {x: 0, y: 0, z: 0, w: 0}
        outSlope: {x: 0, y: 0, z: 0, w: 0}
        tangentMode: 0
        weightedMode: 0
        inWeight: {x: 0.33333334, y: 0.33333334, z: 0.33333334, w: 0.33333334}
        outWeight: {x: 0.33333334, y: 0.33333334, z: 0.33333334, w: 0.33333334}
      - serializedVersion: 3
        time: 1.8731513
        value: {x: 0, y: 0, z: 0, w: 1}
        inSlope: {x: 0, y: 0, z: 0, w: 0}
        outSlope: {x: 0, y: 0, z: 0, w: 0}
        tangentMode: 0
        weightedMode: 0
        inWeight: {x: 0.33333334, y: 0.33333334, z: 0.33333334, w: 0.33333334}
        outWeight: {x: 0.33333334, y: 0.33333334, z: 0.33333334, w: 0.33333334}
      - serializedVersion: 3
        time: 1.8840775
        value: {x: 0, y: 0, z: 0, w: 1}
        inSlope: {x: 0, y: 0, z: 0, w: 0}
        outSlope: {x: 0, y: 0, z: 0, w: 0}
        tangentMode: 0
        weightedMode: 0
        inWeight: {x: 0.33333334, y: 0.33333334, z: 0.33333334, w: 0.33333334}
        outWeight: {x: 0.33333334, y: 0.33333334, z: 0.33333334, w: 0.33333334}
      - serializedVersion: 3
        time: 1.8960974
        value: {x: 0, y: 0, z: 0, w: 1}
        inSlope: {x: 0, y: 0, z: 0, w: 0}
        outSlope: {x: 0, y: 0, z: 0, w: 0}
        tangentMode: 0
        weightedMode: 0
        inWeight: {x: 0.33333334, y: 0.33333334, z: 0.33333334, w: 0.33333334}
        outWeight: {x: 0.33333334, y: 0.33333334, z: 0.33333334, w: 0.33333334}
      - serializedVersion: 3
        time: 1.9067537
        value: {x: 0, y: 0, z: 0, w: 1}
        inSlope: {x: 0, y: 0, z: 0, w: 0}
        outSlope: {x: 0, y: 0, z: 0, w: 0}
        tangentMode: 0
        weightedMode: 0
        inWeight: {x: 0.33333334, y: 0.33333334, z: 0.33333334, w: 0.33333334}
        outWeight: {x: 0.33333334, y: 0.33333334, z: 0.33333334, w: 0.33333334}
      - serializedVersion: 3
        time: 1.9178594
        value: {x: 0, y: 0, z: 0, w: 1}
        inSlope: {x: 0, y: 0, z: 0, w: 0}
        outSlope: {x: 0, y: 0, z: 0, w: 0}
        tangentMode: 0
        weightedMode: 0
        inWeight: {x: 0.33333334, y: 0.33333334, z: 0.33333334, w: 0.33333334}
        outWeight: {x: 0.33333334, y: 0.33333334, z: 0.33333334, w: 0.33333334}
      - serializedVersion: 3
        time: 1.9287724
        value: {x: 0, y: 0, z: 0, w: 1}
        inSlope: {x: 0, y: 0, z: 0, w: 0}
        outSlope: {x: 0, y: 0, z: 0, w: 0}
        tangentMode: 0
        weightedMode: 0
        inWeight: {x: 0.33333334, y: 0.33333334, z: 0.33333334, w: 0.33333334}
        outWeight: {x: 0.33333334, y: 0.33333334, z: 0.33333334, w: 0.33333334}
      - serializedVersion: 3
        time: 1.9395844
        value: {x: 0, y: 0, z: 0, w: 1}
        inSlope: {x: 0, y: 0, z: 0, w: 0}
        outSlope: {x: 0, y: 0, z: 0, w: 0}
        tangentMode: 0
        weightedMode: 0
        inWeight: {x: 0.33333334, y: 0.33333334, z: 0.33333334, w: 0.33333334}
        outWeight: {x: 0.33333334, y: 0.33333334, z: 0.33333334, w: 0.33333334}
      - serializedVersion: 3
        time: 1.950784
        value: {x: 0, y: 0, z: 0, w: 1}
        inSlope: {x: 0, y: 0, z: 0, w: 0}
        outSlope: {x: 0, y: 0, z: 0, w: 0}
        tangentMode: 0
        weightedMode: 0
        inWeight: {x: 0.33333334, y: 0.33333334, z: 0.33333334, w: 0.33333334}
        outWeight: {x: 0.33333334, y: 0.33333334, z: 0.33333334, w: 0.33333334}
      - serializedVersion: 3
        time: 1.9618368
        value: {x: 0, y: 0, z: 0, w: 1}
        inSlope: {x: 0, y: 0, z: 0, w: 0}
        outSlope: {x: 0, y: 0, z: 0, w: 0}
        tangentMode: 0
        weightedMode: 0
        inWeight: {x: 0.33333334, y: 0.33333334, z: 0.33333334, w: 0.33333334}
        outWeight: {x: 0.33333334, y: 0.33333334, z: 0.33333334, w: 0.33333334}
      - serializedVersion: 3
        time: 1.9735351
        value: {x: 0, y: 0, z: 0, w: 1}
        inSlope: {x: 0, y: 0, z: 0, w: 0}
        outSlope: {x: 0, y: 0, z: 0, w: 0}
        tangentMode: 0
        weightedMode: 0
        inWeight: {x: 0.33333334, y: 0.33333334, z: 0.33333334, w: 0.33333334}
        outWeight: {x: 0.33333334, y: 0.33333334, z: 0.33333334, w: 0.33333334}
      - serializedVersion: 3
        time: 1.9845691
        value: {x: 0, y: 0, z: 0, w: 1}
        inSlope: {x: 0, y: 0, z: 0, w: 0}
        outSlope: {x: 0, y: 0, z: 0, w: 0}
        tangentMode: 0
        weightedMode: 0
        inWeight: {x: 0.33333334, y: 0.33333334, z: 0.33333334, w: 0.33333334}
        outWeight: {x: 0.33333334, y: 0.33333334, z: 0.33333334, w: 0.33333334}
      - serializedVersion: 3
        time: 2.0925672
        value: {x: 0, y: 0, z: 0, w: 1}
        inSlope: {x: 0, y: 0, z: 0, w: 0}
        outSlope: {x: 0, y: 0, z: 0, w: 0}
        tangentMode: 0
        weightedMode: 0
        inWeight: {x: 0.33333334, y: 0.33333334, z: 0.33333334, w: 0.33333334}
        outWeight: {x: 0.33333334, y: 0.33333334, z: 0.33333334, w: 0.33333334}
      - serializedVersion: 3
        time: 2.1012857
        value: {x: 0, y: 0, z: 0, w: 1}
        inSlope: {x: 0, y: 0, z: 0, w: 0}
        outSlope: {x: 0, y: 0, z: 0, w: 0}
        tangentMode: 0
        weightedMode: 0
        inWeight: {x: 0.33333334, y: 0.33333334, z: 0.33333334, w: 0.33333334}
        outWeight: {x: 0.33333334, y: 0.33333334, z: 0.33333334, w: 0.33333334}
      - serializedVersion: 3
        time: 2.11064
        value: {x: 0, y: 0, z: 0, w: 1}
        inSlope: {x: 0, y: 0, z: 0, w: 0}
        outSlope: {x: 0, y: 0, z: 0, w: 0}
        tangentMode: 0
        weightedMode: 0
        inWeight: {x: 0.33333334, y: 0.33333334, z: 0.33333334, w: 0.33333334}
        outWeight: {x: 0.33333334, y: 0.33333334, z: 0.33333334, w: 0.33333334}
      - serializedVersion: 3
        time: 2.1285474
        value: {x: 0, y: 0, z: 0, w: 1}
        inSlope: {x: 0, y: 0, z: 0, w: 0}
        outSlope: {x: 0, y: 0, z: 0, w: 0}
        tangentMode: 0
        weightedMode: 0
        inWeight: {x: 0.33333334, y: 0.33333334, z: 0.33333334, w: 0.33333334}
        outWeight: {x: 0.33333334, y: 0.33333334, z: 0.33333334, w: 0.33333334}
      - serializedVersion: 3
        time: 2.236409
        value: {x: 0, y: 0, z: 0, w: 1}
        inSlope: {x: 0, y: 0, z: 0, w: 0}
        outSlope: {x: 0, y: 0, z: 0, w: 0}
        tangentMode: 0
        weightedMode: 0
        inWeight: {x: 0.33333334, y: 0.33333334, z: 0.33333334, w: 0.33333334}
        outWeight: {x: 0.33333334, y: 0.33333334, z: 0.33333334, w: 0.33333334}
      - serializedVersion: 3
        time: 2.2458744
        value: {x: 0, y: 0, z: 0, w: 1}
        inSlope: {x: 0, y: 0, z: 0, w: 0}
        outSlope: {x: 0, y: 0, z: 0, w: 0}
        tangentMode: 0
        weightedMode: 0
        inWeight: {x: 0.33333334, y: 0.33333334, z: 0.33333334, w: 0.33333334}
        outWeight: {x: 0.33333334, y: 0.33333334, z: 0.33333334, w: 0.33333334}
      - serializedVersion: 3
        time: 2.2621412
        value: {x: 0, y: 0, z: 0, w: 1}
        inSlope: {x: 0, y: 0, z: 0, w: 0}
        outSlope: {x: 0, y: 0, z: 0, w: 0}
        tangentMode: 0
        weightedMode: 0
        inWeight: {x: 0.33333334, y: 0.33333334, z: 0.33333334, w: 0.33333334}
        outWeight: {x: 0.33333334, y: 0.33333334, z: 0.33333334, w: 0.33333334}
      - serializedVersion: 3
        time: 2.2732472
        value: {x: 0, y: 0, z: 0, w: 1}
        inSlope: {x: 0, y: 0, z: 0, w: 0}
        outSlope: {x: 0, y: 0, z: 0, w: 0}
        tangentMode: 0
        weightedMode: 0
        inWeight: {x: 0.33333334, y: 0.33333334, z: 0.33333334, w: 0.33333334}
        outWeight: {x: 0.33333334, y: 0.33333334, z: 0.33333334, w: 0.33333334}
      - serializedVersion: 3
        time: 2.2841866
        value: {x: 0, y: 0, z: 0, w: 1}
        inSlope: {x: 0, y: 0, z: 0, w: 0}
        outSlope: {x: 0, y: 0, z: 0, w: 0}
        tangentMode: 0
        weightedMode: 0
        inWeight: {x: 0.33333334, y: 0.33333334, z: 0.33333334, w: 0.33333334}
        outWeight: {x: 0.33333334, y: 0.33333334, z: 0.33333334, w: 0.33333334}
      - serializedVersion: 3
        time: 2.391183
        value: {x: 0, y: 0, z: 0, w: 1}
        inSlope: {x: 0, y: 0, z: 0, w: 0}
        outSlope: {x: 0, y: 0, z: 0, w: 0}
        tangentMode: 0
        weightedMode: 0
        inWeight: {x: 0.33333334, y: 0.33333334, z: 0.33333334, w: 0.33333334}
        outWeight: {x: 0.33333334, y: 0.33333334, z: 0.33333334, w: 0.33333334}
      - serializedVersion: 3
        time: 2.4004157
        value: {x: 0, y: 0, z: 0, w: 1}
        inSlope: {x: 0, y: 0, z: 0, w: 0}
        outSlope: {x: 0, y: 0, z: 0, w: 0}
        tangentMode: 0
        weightedMode: 0
        inWeight: {x: 0.33333334, y: 0.33333334, z: 0.33333334, w: 0.33333334}
        outWeight: {x: 0.33333334, y: 0.33333334, z: 0.33333334, w: 0.33333334}
      - serializedVersion: 3
        time: 2.4178247
        value: {x: 0, y: 0, z: 0, w: 1}
        inSlope: {x: 0, y: 0, z: 0, w: 0}
        outSlope: {x: 0, y: 0, z: 0, w: 0}
        tangentMode: 0
        weightedMode: 0
        inWeight: {x: 0.33333334, y: 0.33333334, z: 0.33333334, w: 0.33333334}
        outWeight: {x: 0.33333334, y: 0.33333334, z: 0.33333334, w: 0.33333334}
      - serializedVersion: 3
        time: 2.4286566
        value: {x: 0, y: 0, z: 0, w: 1}
        inSlope: {x: 0, y: 0, z: 0, w: 0}
        outSlope: {x: 0, y: 0, z: 0, w: 0}
        tangentMode: 0
        weightedMode: 0
        inWeight: {x: 0.33333334, y: 0.33333334, z: 0.33333334, w: 0.33333334}
        outWeight: {x: 0.33333334, y: 0.33333334, z: 0.33333334, w: 0.33333334}
      - serializedVersion: 3
        time: 2.439718
        value: {x: 0, y: 0, z: 0, w: 1}
        inSlope: {x: 0, y: 0, z: 0, w: 0}
        outSlope: {x: 0, y: 0, z: 0, w: 0}
        tangentMode: 0
        weightedMode: 0
        inWeight: {x: 0.33333334, y: 0.33333334, z: 0.33333334, w: 0.33333334}
        outWeight: {x: 0.33333334, y: 0.33333334, z: 0.33333334, w: 0.33333334}
      - serializedVersion: 3
        time: 2.5475693
        value: {x: 0, y: 0, z: 0, w: 1}
        inSlope: {x: 0, y: 0, z: 0, w: 0}
        outSlope: {x: 0, y: 0, z: 0, w: 0}
        tangentMode: 0
        weightedMode: 0
        inWeight: {x: 0.33333334, y: 0.33333334, z: 0.33333334, w: 0.33333334}
        outWeight: {x: 0.33333334, y: 0.33333334, z: 0.33333334, w: 0.33333334}
      - serializedVersion: 3
        time: 2.556601
        value: {x: 0, y: 0, z: 0, w: 1}
        inSlope: {x: 0, y: 0, z: 0, w: 0}
        outSlope: {x: 0, y: 0, z: 0, w: 0}
        tangentMode: 0
        weightedMode: 0
        inWeight: {x: 0.33333334, y: 0.33333334, z: 0.33333334, w: 0.33333334}
        outWeight: {x: 0.33333334, y: 0.33333334, z: 0.33333334, w: 0.33333334}
      - serializedVersion: 3
        time: 2.5733232
        value: {x: 0, y: 0, z: 0, w: 1}
        inSlope: {x: 0, y: 0, z: 0, w: 0}
        outSlope: {x: 0, y: 0, z: 0, w: 0}
        tangentMode: 0
        weightedMode: 0
        inWeight: {x: 0.33333334, y: 0.33333334, z: 0.33333334, w: 0.33333334}
        outWeight: {x: 0.33333334, y: 0.33333334, z: 0.33333334, w: 0.33333334}
      - serializedVersion: 3
        time: 2.5850692
        value: {x: 0, y: 0, z: 0, w: 1}
        inSlope: {x: 0, y: 0, z: 0, w: 0}
        outSlope: {x: 0, y: 0, z: 0, w: 0}
        tangentMode: 0
        weightedMode: 0
        inWeight: {x: 0.33333334, y: 0.33333334, z: 0.33333334, w: 0.33333334}
        outWeight: {x: 0.33333334, y: 0.33333334, z: 0.33333334, w: 0.33333334}
      - serializedVersion: 3
        time: 2.6924353
        value: {x: 0, y: 0, z: 0, w: 1}
        inSlope: {x: 0, y: 0, z: 0, w: 0}
        outSlope: {x: 0, y: 0, z: 0, w: 0}
        tangentMode: 0
        weightedMode: 0
        inWeight: {x: 0.33333334, y: 0.33333334, z: 0.33333334, w: 0.33333334}
        outWeight: {x: 0.33333334, y: 0.33333334, z: 0.33333334, w: 0.33333334}
      - serializedVersion: 3
        time: 2.7012093
        value: {x: 0, y: 0, z: 0, w: 1}
        inSlope: {x: 0, y: 0, z: 0, w: 0}
        outSlope: {x: 0, y: 0, z: 0, w: 0}
        tangentMode: 0
        weightedMode: 0
        inWeight: {x: 0.33333334, y: 0.33333334, z: 0.33333334, w: 0.33333334}
        outWeight: {x: 0.33333334, y: 0.33333334, z: 0.33333334, w: 0.33333334}
      - serializedVersion: 3
        time: 2.711854
        value: {x: 0, y: 0, z: 0, w: 1}
        inSlope: {x: 0, y: 0, z: 0, w: 0}
        outSlope: {x: 0, y: 0, z: 0, w: 0}
        tangentMode: 0
        weightedMode: 0
        inWeight: {x: 0.33333334, y: 0.33333334, z: 0.33333334, w: 0.33333334}
        outWeight: {x: 0.33333334, y: 0.33333334, z: 0.33333334, w: 0.33333334}
      - serializedVersion: 3
        time: 2.7235289
        value: {x: 0, y: 0, z: 0, w: 1}
        inSlope: {x: 0, y: 0, z: 0, w: 0}
        outSlope: {x: 0, y: 0, z: 0, w: 0}
        tangentMode: 0
        weightedMode: 0
        inWeight: {x: 0.33333334, y: 0.33333334, z: 0.33333334, w: 0.33333334}
        outWeight: {x: 0.33333334, y: 0.33333334, z: 0.33333334, w: 0.33333334}
      - serializedVersion: 3
        time: 2.7344398
        value: {x: 0, y: 0, z: 0, w: 1}
        inSlope: {x: 0, y: 0, z: 0, w: 0}
        outSlope: {x: 0, y: 0, z: 0, w: 0}
        tangentMode: 0
        weightedMode: 0
        inWeight: {x: 0.33333334, y: 0.33333334, z: 0.33333334, w: 0.33333334}
        outWeight: {x: 0.33333334, y: 0.33333334, z: 0.33333334, w: 0.33333334}
      - serializedVersion: 3
        time: 2.745493
        value: {x: 0, y: 0, z: 0, w: 1}
        inSlope: {x: 0, y: 0, z: 0, w: 0}
        outSlope: {x: 0, y: 0, z: 0, w: 0}
        tangentMode: 0
        weightedMode: 0
        inWeight: {x: 0.33333334, y: 0.33333334, z: 0.33333334, w: 0.33333334}
        outWeight: {x: 0.33333334, y: 0.33333334, z: 0.33333334, w: 0.33333334}
      - serializedVersion: 3
        time: 2.7564301
        value: {x: 0, y: 0, z: 0, w: 1}
        inSlope: {x: 0, y: 0, z: 0, w: 0}
        outSlope: {x: 0, y: 0, z: 0, w: 0}
        tangentMode: 0
        weightedMode: 0
        inWeight: {x: 0.33333334, y: 0.33333334, z: 0.33333334, w: 0.33333334}
        outWeight: {x: 0.33333334, y: 0.33333334, z: 0.33333334, w: 0.33333334}
      - serializedVersion: 3
        time: 2.7674973
        value: {x: 0, y: 0, z: 0, w: 1}
        inSlope: {x: 0, y: 0, z: 0, w: 0}
        outSlope: {x: 0, y: 0, z: 0, w: 0}
        tangentMode: 0
        weightedMode: 0
        inWeight: {x: 0.33333334, y: 0.33333334, z: 0.33333334, w: 0.33333334}
        outWeight: {x: 0.33333334, y: 0.33333334, z: 0.33333334, w: 0.33333334}
      - serializedVersion: 3
        time: 2.7782664
        value: {x: 0, y: 0, z: 0, w: 1}
        inSlope: {x: 0, y: 0, z: 0, w: 0}
        outSlope: {x: 0, y: 0, z: 0, w: 0}
        tangentMode: 0
        weightedMode: 0
        inWeight: {x: 0.33333334, y: 0.33333334, z: 0.33333334, w: 0.33333334}
        outWeight: {x: 0.33333334, y: 0.33333334, z: 0.33333334, w: 0.33333334}
      - serializedVersion: 3
        time: 2.7892234
        value: {x: 0, y: 0, z: 0, w: 1}
        inSlope: {x: 0, y: 0, z: 0, w: 0}
        outSlope: {x: 0, y: 0, z: 0, w: 0}
        tangentMode: 0
        weightedMode: 0
        inWeight: {x: 0.33333334, y: 0.33333334, z: 0.33333334, w: 0.33333334}
        outWeight: {x: 0.33333334, y: 0.33333334, z: 0.33333334, w: 0.33333334}
      - serializedVersion: 3
        time: 2.8013191
        value: {x: 0, y: 0, z: 0, w: 1}
        inSlope: {x: 0, y: 0, z: 0, w: 0}
        outSlope: {x: 0, y: 0, z: 0, w: 0}
        tangentMode: 0
        weightedMode: 0
        inWeight: {x: 0.33333334, y: 0.33333334, z: 0.33333334, w: 0.33333334}
        outWeight: {x: 0.33333334, y: 0.33333334, z: 0.33333334, w: 0.33333334}
      - serializedVersion: 3
        time: 2.8180325
        value: {x: 0, y: 0, z: 0, w: 1}
        inSlope: {x: 0, y: 0, z: 0, w: 0}
        outSlope: {x: 0, y: 0, z: 0, w: 0}
        tangentMode: 0
        weightedMode: 0
        inWeight: {x: 0.33333334, y: 0.33333334, z: 0.33333334, w: 0.33333334}
        outWeight: {x: 0.33333334, y: 0.33333334, z: 0.33333334, w: 0.33333334}
      - serializedVersion: 3
        time: 2.828584
        value: {x: 0, y: 0, z: 0, w: 1}
        inSlope: {x: 0, y: 0, z: 0, w: 0}
        outSlope: {x: 0, y: 0, z: 0, w: 0}
        tangentMode: 0
        weightedMode: 0
        inWeight: {x: 0.33333334, y: 0.33333334, z: 0.33333334, w: 0.33333334}
        outWeight: {x: 0.33333334, y: 0.33333334, z: 0.33333334, w: 0.33333334}
      - serializedVersion: 3
        time: 2.8396595
        value: {x: 0, y: 0, z: 0, w: 1}
        inSlope: {x: 0, y: 0, z: 0, w: 0}
        outSlope: {x: 0, y: 0, z: 0, w: 0}
        tangentMode: 0
        weightedMode: 0
        inWeight: {x: 0.33333334, y: 0.33333334, z: 0.33333334, w: 0.33333334}
        outWeight: {x: 0.33333334, y: 0.33333334, z: 0.33333334, w: 0.33333334}
      - serializedVersion: 3
        time: 2.850697
        value: {x: 0, y: 0, z: 0, w: 1}
        inSlope: {x: 0, y: 0, z: 0, w: 0}
        outSlope: {x: 0, y: 0, z: 0, w: 0}
        tangentMode: 0
        weightedMode: 0
        inWeight: {x: 0.33333334, y: 0.33333334, z: 0.33333334, w: 0.33333334}
        outWeight: {x: 0.33333334, y: 0.33333334, z: 0.33333334, w: 0.33333334}
      - serializedVersion: 3
        time: 2.8620758
        value: {x: 0, y: 0, z: 0, w: 1}
        inSlope: {x: 0, y: 0, z: 0, w: 0}
        outSlope: {x: 0, y: 0, z: 0, w: 0}
        tangentMode: 0
        weightedMode: 0
        inWeight: {x: 0.33333334, y: 0.33333334, z: 0.33333334, w: 0.33333334}
        outWeight: {x: 0.33333334, y: 0.33333334, z: 0.33333334, w: 0.33333334}
      - serializedVersion: 3
        time: 2.8730252
        value: {x: 0, y: 0, z: 0, w: 1}
        inSlope: {x: 0, y: 0, z: 0, w: 0}
        outSlope: {x: 0, y: 0, z: 0, w: 0}
        tangentMode: 0
        weightedMode: 0
        inWeight: {x: 0.33333334, y: 0.33333334, z: 0.33333334, w: 0.33333334}
        outWeight: {x: 0.33333334, y: 0.33333334, z: 0.33333334, w: 0.33333334}
      - serializedVersion: 3
        time: 2.8842728
        value: {x: 0, y: 0, z: 0, w: 1}
        inSlope: {x: 0, y: 0, z: 0, w: 0}
        outSlope: {x: 0, y: 0, z: 0, w: 0}
        tangentMode: 0
        weightedMode: 0
        inWeight: {x: 0.33333334, y: 0.33333334, z: 0.33333334, w: 0.33333334}
        outWeight: {x: 0.33333334, y: 0.33333334, z: 0.33333334, w: 0.33333334}
      - serializedVersion: 3
        time: 2.8952506
        value: {x: 0, y: 0, z: 0, w: 1}
        inSlope: {x: 0, y: 0, z: 0, w: 0}
        outSlope: {x: 0, y: 0, z: 0, w: 0}
        tangentMode: 0
        weightedMode: 0
        inWeight: {x: 0.33333334, y: 0.33333334, z: 0.33333334, w: 0.33333334}
        outWeight: {x: 0.33333334, y: 0.33333334, z: 0.33333334, w: 0.33333334}
      - serializedVersion: 3
        time: 2.9063613
        value: {x: 0, y: 0, z: 0, w: 1}
        inSlope: {x: 0, y: 0, z: 0, w: 0}
        outSlope: {x: 0, y: 0, z: 0, w: 0}
        tangentMode: 0
        weightedMode: 0
        inWeight: {x: 0.33333334, y: 0.33333334, z: 0.33333334, w: 0.33333334}
        outWeight: {x: 0.33333334, y: 0.33333334, z: 0.33333334, w: 0.33333334}
      - serializedVersion: 3
        time: 2.9175029
        value: {x: 0, y: 0, z: 0, w: 1}
        inSlope: {x: 0, y: 0, z: 0, w: 0}
        outSlope: {x: 0, y: 0, z: 0, w: 0}
        tangentMode: 0
        weightedMode: 0
        inWeight: {x: 0.33333334, y: 0.33333334, z: 0.33333334, w: 0.33333334}
        outWeight: {x: 0.33333334, y: 0.33333334, z: 0.33333334, w: 0.33333334}
      - serializedVersion: 3
        time: 2.929196
        value: {x: 0, y: 0, z: 0, w: 1}
        inSlope: {x: 0, y: 0, z: 0, w: 0}
        outSlope: {x: 0, y: 0, z: 0, w: 0}
        tangentMode: 0
        weightedMode: 0
        inWeight: {x: 0.33333334, y: 0.33333334, z: 0.33333334, w: 0.33333334}
        outWeight: {x: 0.33333334, y: 0.33333334, z: 0.33333334, w: 0.33333334}
      - serializedVersion: 3
        time: 2.9397054
        value: {x: 0, y: 0, z: 0, w: 1}
        inSlope: {x: 0, y: 0, z: 0, w: 0}
        outSlope: {x: 0, y: 0, z: 0, w: 0}
        tangentMode: 0
        weightedMode: 0
        inWeight: {x: 0.33333334, y: 0.33333334, z: 0.33333334, w: 0.33333334}
        outWeight: {x: 0.33333334, y: 0.33333334, z: 0.33333334, w: 0.33333334}
      - serializedVersion: 3
        time: 2.950724
        value: {x: 0, y: 0, z: 0, w: 1}
        inSlope: {x: 0, y: 0, z: 0, w: 0}
        outSlope: {x: 0, y: 0, z: 0, w: 0}
        tangentMode: 0
        weightedMode: 0
        inWeight: {x: 0.33333334, y: 0.33333334, z: 0.33333334, w: 0.33333334}
        outWeight: {x: 0.33333334, y: 0.33333334, z: 0.33333334, w: 0.33333334}
      - serializedVersion: 3
        time: 2.9619396
        value: {x: 0, y: 0, z: 0, w: 1}
        inSlope: {x: 0, y: 0, z: 0, w: 0}
        outSlope: {x: 0, y: 0, z: 0, w: 0}
        tangentMode: 0
        weightedMode: 0
        inWeight: {x: 0.33333334, y: 0.33333334, z: 0.33333334, w: 0.33333334}
        outWeight: {x: 0.33333334, y: 0.33333334, z: 0.33333334, w: 0.33333334}
      - serializedVersion: 3
        time: 2.9732358
        value: {x: 0, y: 0, z: 0, w: 1}
        inSlope: {x: 0, y: 0, z: 0, w: 0}
        outSlope: {x: 0, y: 0, z: 0, w: 0}
        tangentMode: 0
        weightedMode: 0
        inWeight: {x: 0.33333334, y: 0.33333334, z: 0.33333334, w: 0.33333334}
        outWeight: {x: 0.33333334, y: 0.33333334, z: 0.33333334, w: 0.33333334}
      - serializedVersion: 3
        time: 2.9842257
        value: {x: 0, y: 0, z: 0, w: 1}
        inSlope: {x: 0, y: 0, z: 0, w: 0}
        outSlope: {x: 0, y: 0, z: 0, w: 0}
        tangentMode: 0
        weightedMode: 0
        inWeight: {x: 0.33333334, y: 0.33333334, z: 0.33333334, w: 0.33333334}
        outWeight: {x: 0.33333334, y: 0.33333334, z: 0.33333334, w: 0.33333334}
      - serializedVersion: 3
        time: 2.9952998
        value: {x: 0, y: 0, z: 0, w: 1}
        inSlope: {x: 0, y: 0, z: 0, w: 0}
        outSlope: {x: 0, y: 0, z: 0, w: 0}
        tangentMode: 0
        weightedMode: 0
        inWeight: {x: 0.33333334, y: 0.33333334, z: 0.33333334, w: 0.33333334}
        outWeight: {x: 0.33333334, y: 0.33333334, z: 0.33333334, w: 0.33333334}
      - serializedVersion: 3
        time: 3.0065274
        value: {x: 0, y: 0, z: 0, w: 1}
        inSlope: {x: 0, y: 0, z: 0, w: 0}
        outSlope: {x: 0, y: 0, z: 0, w: 0}
        tangentMode: 0
        weightedMode: 0
        inWeight: {x: 0.33333334, y: 0.33333334, z: 0.33333334, w: 0.33333334}
        outWeight: {x: 0.33333334, y: 0.33333334, z: 0.33333334, w: 0.33333334}
      - serializedVersion: 3
        time: 3.017769
        value: {x: 0, y: 0, z: 0, w: 1}
        inSlope: {x: 0, y: 0, z: 0, w: 0}
        outSlope: {x: 0, y: 0, z: 0, w: 0}
        tangentMode: 0
        weightedMode: 0
        inWeight: {x: 0.33333334, y: 0.33333334, z: 0.33333334, w: 0.33333334}
        outWeight: {x: 0.33333334, y: 0.33333334, z: 0.33333334, w: 0.33333334}
      - serializedVersion: 3
        time: 3.028505
        value: {x: 0, y: 0, z: 0, w: 1}
        inSlope: {x: 0, y: 0, z: 0, w: 0}
        outSlope: {x: 0, y: 0, z: 0, w: 0}
        tangentMode: 0
        weightedMode: 0
        inWeight: {x: 0.33333334, y: 0.33333334, z: 0.33333334, w: 0.33333334}
        outWeight: {x: 0.33333334, y: 0.33333334, z: 0.33333334, w: 0.33333334}
      - serializedVersion: 3
        time: 3.039743
        value: {x: 0, y: 0, z: 0, w: 1}
        inSlope: {x: 0, y: 0, z: 0, w: 0}
[truncated: 67,373,397 more chars]
