# Supplementary material for: Flexible Virtual Reality System for Neurorehabilitation and Quality of Life Improvement
Source: Sensors (Basel). 2020 Oct 23;20(21):6045. doi: 10.3390/s20216045 (PMC7672612; doi:10.3390/s20216045)
Supplement: Supplementary file 1 [file sensors-20-06045-s001.zip › S3_RecordingAnimations/Lower limb/HipAbduction.anim]

%YAML 1.1
%TAG !u! tag:unity3d.com,2011:
--- !u!74 &7400000
AnimationClip:
  m_ObjectHideFlags: 0
  m_CorrespondingSourceObject: {fileID: 0}
  m_PrefabInstance: {fileID: 0}
  m_PrefabAsset: {fileID: 0}
  m_Name: Soldabductie-2
  serializedVersion: 6
  m_Legacy: 0
  m_Compressed: 0
  m_UseHighQualityCurve: 1
  m_RotationCurves:
  - curve:
      serializedVersion: 2
      m_Curve:
      - serializedVersion: 3
        time: 0.0132942
        value: {x: -0, y: -0.037869893, z: -0, w: 0.9992827}
        inSlope: {x: 0, y: 0.011436619, z: 0, w: 0.00043457924}
        outSlope: {x: 0, y: 0.011436619, z: 0, w: 0.00043457924}
        tangentMode: 0
        weightedMode: 0
        inWeight: {x: 0, y: 0, z: 0, w: 0}
        outWeight: {x: 0.33333334, y: 0.33333334, z: 0.33333334, w: 0.33333334}
      - serializedVersion: 3
        time: 0.0217978
        value: {x: -0, y: -0.03777264, z: -0, w: 0.9992864}
        inSlope: {x: 0, y: 0.008322352, z: 0, w: 0.0003144667}
        outSlope: {x: 0, y: 0.008322352, z: 0, w: 0.0003144667}
        tangentMode: 0
        weightedMode: 0
        inWeight: {x: 0.33333334, y: 0.33333334, z: 0.33333334, w: 0.33333334}
        outWeight: {x: 0.33333334, y: 0.33333334, z: 0.33333334, w: 0.33333334}
      - serializedVersion: 3
        time: 0.0328383
        value: {x: -0, y: -0.03771514, z: -0, w: 0.99928856}
        inSlope: {x: 0, y: 0.0057915086, z: 0, w: 0.00021811356}
        outSlope: {x: 0, y: 0.0057915086, z: 0, w: 0.00021811356}
        tangentMode: 0
        weightedMode: 0
        inWeight: {x: 0.33333334, y: 0.33333334, z: 0.33333334, w: 0.33333334}
        outWeight: {x: 0.33333334, y: 0.33333334, z: 0.33333334, w: 0.33333334}
      - serializedVersion: 3
        time: 0.0436812
        value: {x: -0, y: -0.037646018, z: -0, w: 0.9992912}
        inSlope: {x: 0, y: 0.0062082927, z: 0, w: 0.0002332709}
        outSlope: {x: 0, y: 0.0062082927, z: 0, w: 0.0002332709}
        tangentMode: 0
        weightedMode: 0
        inWeight: {x: 0.33333334, y: 0.33333334, z: 0.33333334, w: 0.33333334}
        outWeight: {x: 0.33333334, y: 0.33333334, z: 0.33333334, w: 0.33333334}
      - serializedVersion: 3
        time: 0.0548238
        value: {x: -0, y: -0.0375787, z: -0, w: 0.9992937}
        inSlope: {x: 0, y: 0.005381404, z: 0, w: 0.00020132537}
        outSlope: {x: 0, y: 0.005381404, z: 0, w: 0.00020132537}
        tangentMode: 0
        weightedMode: 0
        inWeight: {x: 0.33333334, y: 0.33333334, z: 0.33333334, w: 0.33333334}
        outWeight: {x: 0.33333334, y: 0.33333334, z: 0.33333334, w: 0.33333334}
      - serializedVersion: 3
        time: 0.0668799
        value: {x: -0, y: -0.03752178, z: -0, w: 0.99929583}
        inSlope: {x: 0, y: 0.0049018282, z: 0, w: 0.00018563613}
        outSlope: {x: 0, y: 0.0049018282, z: 0, w: 0.00018563613}
        tangentMode: 0
        weightedMode: 0
        inWeight: {x: 0.33333334, y: 0.33333334, z: 0.33333334, w: 0.33333334}
        outWeight: {x: 0.33333334, y: 0.33333334, z: 0.33333334, w: 0.33333334}
      - serializedVersion: 3
        time: 0.077672794
        value: {x: -0, y: -0.037466925, z: -0, w: 0.9992979}
        inSlope: {x: 0, y: 0.0043800874, z: 0, w: 0.00016342697}
        outSlope: {x: 0, y: 0.0043800874, z: 0, w: 0.00016342697}
        tangentMode: 0
        weightedMode: 0
        inWeight: {x: 0.33333334, y: 0.33333334, z: 0.33333334, w: 0.33333334}
        outWeight: {x: 0.33333334, y: 0.33333334, z: 0.33333334, w: 0.33333334}
      - serializedVersion: 3
        time: 0.0888294
        value: {x: -0, y: -0.037425894, z: -0, w: 0.9992994}
        inSlope: {x: 0, y: 0.0032029415, z: 0, w: 0.000118812895}
        outSlope: {x: 0, y: 0.0032029415, z: 0, w: 0.000118812895}
        tangentMode: 0
        weightedMode: 0
        inWeight: {x: 0.33333334, y: 0.33333334, z: 0.33333334, w: 0.33333334}
        outWeight: {x: 0.33333334, y: 0.33333334, z: 0.33333334, w: 0.33333334}
      - serializedVersion: 3
        time: 0.0997122
        value: {x: -0, y: -0.037396204, z: -0, w: 0.99930054}
        inSlope: {x: 0, y: 0.0024129422, z: 0, w: 0.0000903448}
        outSlope: {x: 0, y: 0.0024129422, z: 0, w: 0.0000903448}
        tangentMode: 0
        weightedMode: 0
        inWeight: {x: 0.33333334, y: 0.33333334, z: 0.33333334, w: 0.33333334}
        outWeight: {x: 0.33333334, y: 0.33333334, z: 0.33333334, w: 0.33333334}
      - serializedVersion: 3
        time: 0.1106021
        value: {x: -0, y: -0.03737336, z: -0, w: 0.9993014}
        inSlope: {x: 0, y: 0.0016507208, z: 0, w: 0.000062762556}
        outSlope: {x: 0, y: 0.0016507208, z: 0, w: 0.000062762556}
        tangentMode: 0
        weightedMode: 0
        inWeight: {x: 0.33333334, y: 0.33333334, z: 0.33333334, w: 0.33333334}
        outWeight: {x: 0.33333334, y: 0.33333334, z: 0.33333334, w: 0.33333334}
      - serializedVersion: 3
        time: 0.1215728
        value: {x: -0, y: -0.037360154, z: -0, w: 0.9993019}
        inSlope: {x: 0, y: 0.001127784, z: 0, w: 0.00004354152}
        outSlope: {x: 0, y: 0.001127784, z: 0, w: 0.00004354152}
        tangentMode: 0
        weightedMode: 0
        inWeight: {x: 0.33333334, y: 0.33333334, z: 0.33333334, w: 0.33333334}
        outWeight: {x: 0.33333334, y: 0.33333334, z: 0.33333334, w: 0.33333334}
      - serializedVersion: 3
        time: 0.1324993
        value: {x: -0, y: -0.03734866, z: -0, w: 0.9993023}
        inSlope: {x: 0, y: 0.0007722172, z: 0, w: 0.000026959062}
        outSlope: {x: 0, y: 0.0007722172, z: 0, w: 0.000026959062}
        tangentMode: 0
        weightedMode: 0
        inWeight: {x: 0.33333334, y: 0.33333334, z: 0.33333334, w: 0.33333334}
        outWeight: {x: 0.33333334, y: 0.33333334, z: 0.33333334, w: 0.33333334}
      - serializedVersion: 3
        time: 0.143865
        value: {x: -0, y: -0.037343062, z: -0, w: 0.9993025}
        inSlope: {x: 0, y: 0.00059810263, z: 0, w: 0.000020664436}
        outSlope: {x: 0, y: 0.00059810263, z: 0, w: 0.000020664436}
        tangentMode: 0
        weightedMode: 0
        inWeight: {x: 0.33333334, y: 0.33333334, z: 0.33333334, w: 0.33333334}
        outWeight: {x: 0.33333334, y: 0.33333334, z: 0.33333334, w: 0.33333334}
      - serializedVersion: 3
        time: 0.15550831
        value: {x: -0, y: -0.03733487, z: -0, w: 0.9993028}
        inSlope: {x: 0, y: 0.00082418195, z: 0, w: 0.000031857235}
        outSlope: {x: 0, y: 0.00082418195, z: 0, w: 0.000031857235}
        tangentMode: 0
        weightedMode: 0
        inWeight: {x: 0.33333334, y: 0.33333334, z: 0.33333334, w: 0.33333334}
        outWeight: {x: 0.33333334, y: 0.33333334, z: 0.33333334, w: 0.33333334}
      - serializedVersion: 3
        time: 0.16645402
        value: {x: -0, y: -0.03732453, z: -0, w: 0.9993032}
        inSlope: {x: 0, y: 0.000983358, z: 0, w: 0.000037927566}
        outSlope: {x: 0, y: 0.000983358, z: 0, w: 0.000037927566}
        tangentMode: 0
        weightedMode: 0
        inWeight: {x: 0.33333334, y: 0.33333334, z: 0.33333334, w: 0.33333334}
        outWeight: {x: 0.33333334, y: 0.33333334, z: 0.33333334, w: 0.33333334}
      - serializedVersion: 3
        time: 0.17751041
        value: {x: -0, y: -0.03731323, z: -0, w: 0.99930364}
        inSlope: {x: 0, y: 0.0005358447, z: 0, w: 0.000018868383}
        outSlope: {x: 0, y: 0.0005358447, z: 0, w: 0.000018868383}
        tangentMode: 0
        weightedMode: 0
        inWeight: {x: 0.33333334, y: 0.33333334, z: 0.33333334, w: 0.33333334}
        outWeight: {x: 0.33333334, y: 0.33333334, z: 0.33333334, w: 0.33333334}
      - serializedVersion: 3
        time: 0.1885146
        value: {x: -0, y: -0.037312683, z: -0, w: 0.99930364}
        inSlope: {x: 0, y: 0.00011001153, z: 0, w: 0.000005394332}
        outSlope: {x: 0, y: 0.00011001153, z: 0, w: 0.000005394332}
        tangentMode: 0
        weightedMode: 0
        inWeight: {x: 0.33333334, y: 0.33333334, z: 0.33333334, w: 0.33333334}
        outWeight: {x: 0.33333334, y: 0.33333334, z: 0.33333334, w: 0.33333334}
      - serializedVersion: 3
        time: 0.1995641
        value: {x: -0, y: -0.0373108, z: -0, w: 0.99930376}
        inSlope: {x: 0, y: 0.000060906088, z: 0, w: 0.0000026649554}
        outSlope: {x: 0, y: 0.000060906088, z: 0, w: 0.0000026649554}
        tangentMode: 0
        weightedMode: 0
        inWeight: {x: 0.33333334, y: 0.33333334, z: 0.33333334, w: 0.33333334}
        outWeight: {x: 0.33333334, y: 0.33333334, z: 0.33333334, w: 0.33333334}
      - serializedVersion: 3
        time: 0.2104832
        value: {x: -0, y: -0.03731133, z: -0, w: 0.9993037}
        inSlope: {x: 0, y: -0.00003729846, z: 0, w: -0.0000027293768}
        outSlope: {x: 0, y: -0.00003729846, z: 0, w: -0.0000027293768}
        tangentMode: 0
        weightedMode: 0
        inWeight: {x: 0.33333334, y: 0.33333334, z: 0.33333334, w: 0.33333334}
        outWeight: {x: 0.33333334, y: 0.33333334, z: 0.33333334, w: 0.33333334}
      - serializedVersion: 3
        time: 0.2214523
        value: {x: -0, y: -0.037311617, z: -0, w: 0.9993037}
        inSlope: {x: 0, y: -0.00025296045, z: 0, w: -0.000009898552}
        outSlope: {x: 0, y: -0.00025296045, z: 0, w: -0.000009898552}
        tangentMode: 0
        weightedMode: 0
        inWeight: {x: 0.33333334, y: 0.33333334, z: 0.33333334, w: 0.33333334}
        outWeight: {x: 0.33333334, y: 0.33333334, z: 0.33333334, w: 0.33333334}
      - serializedVersion: 3
        time: 0.2334954
        value: {x: -0, y: -0.037317395, z: -0, w: 0.99930346}
        inSlope: {x: 0, y: -0.0009928137, z: 0, w: -0.00003694583}
        outSlope: {x: 0, y: -0.0009928137, z: 0, w: -0.00003694583}
        tangentMode: 0
        weightedMode: 0
        inWeight: {x: 0.33333334, y: 0.33333334, z: 0.33333334, w: 0.33333334}
        outWeight: {x: 0.33333334, y: 0.33333334, z: 0.33333334, w: 0.33333334}
      - serializedVersion: 3
        time: 0.244514
        value: {x: -0, y: -0.037333988, z: -0, w: 0.99930286}
        inSlope: {x: 0, y: -0.0016567361, z: 0, w: -0.00005993169}
        outSlope: {x: 0, y: -0.0016567361, z: 0, w: -0.00005993169}
        tangentMode: 0
        weightedMode: 0
        inWeight: {x: 0.33333334, y: 0.33333334, z: 0.33333334, w: 0.33333334}
        outWeight: {x: 0.33333334, y: 0.33333334, z: 0.33333334, w: 0.33333334}
      - serializedVersion: 3
        time: 0.2553893
        value: {x: -0, y: -0.037353646, z: -0, w: 0.99930215}
        inSlope: {x: 0, y: -0.0019764719, z: 0, w: -0.00007433336}
        outSlope: {x: 0, y: -0.0019764719, z: 0, w: -0.00007433336}
        tangentMode: 0
        weightedMode: 0
        inWeight: {x: 0.33333334, y: 0.33333334, z: 0.33333334, w: 0.33333334}
        outWeight: {x: 0.33333334, y: 0.33333334, z: 0.33333334, w: 0.33333334}
      - serializedVersion: 3
        time: 0.2661745
        value: {x: -0, y: -0.037376784, z: -0, w: 0.99930125}
        inSlope: {x: 0, y: -0.0024871924, z: 0, w: -0.00009514397}
        outSlope: {x: 0, y: -0.0024871924, z: 0, w: -0.00009514397}
        tangentMode: 0
        weightedMode: 0
        inWeight: {x: 0.33333334, y: 0.33333334, z: 0.33333334, w: 0.33333334}
        outWeight: {x: 0.33333334, y: 0.33333334, z: 0.33333334, w: 0.33333334}
      - serializedVersion: 3
        time: 0.2772751
        value: {x: -0, y: -0.037408188, z: -0, w: 0.99930006}
        inSlope: {x: 0, y: -0.003296886, z: 0, w: -0.00012173001}
        outSlope: {x: 0, y: -0.003296886, z: 0, w: -0.00012173001}
        tangentMode: 0
        weightedMode: 0
        inWeight: {x: 0.33333334, y: 0.33333334, z: 0.33333334, w: 0.33333334}
        outWeight: {x: 0.33333334, y: 0.33333334, z: 0.33333334, w: 0.33333334}
      - serializedVersion: 3
        time: 0.2882262
        value: {x: -0, y: -0.037449416, z: -0, w: 0.9992986}
        inSlope: {x: 0, y: -0.0038641724, z: 0, w: -0.00014297891}
        outSlope: {x: 0, y: -0.0038641724, z: 0, w: -0.00014297891}
        tangentMode: 0
        weightedMode: 0
        inWeight: {x: 0.33333334, y: 0.33333334, z: 0.33333334, w: 0.33333334}
        outWeight: {x: 0.33333334, y: 0.33333334, z: 0.33333334, w: 0.33333334}
      - serializedVersion: 3
        time: 0.29975837
        value: {x: -0, y: -0.037495125, z: -0, w: 0.99929684}
        inSlope: {x: 0, y: -0.004353635, z: 0, w: -0.00016544265}
        outSlope: {x: 0, y: -0.004353635, z: 0, w: -0.00016544265}
        tangentMode: 0
        weightedMode: 0
        inWeight: {x: 0.33333334, y: 0.33333334, z: 0.33333334, w: 0.33333334}
        outWeight: {x: 0.33333334, y: 0.33333334, z: 0.33333334, w: 0.33333334}
      - serializedVersion: 3
        time: 0.31062567
        value: {x: -0, y: -0.037546676, z: -0, w: 0.9992949}
        inSlope: {x: 0, y: -0.0048390483, z: 0, w: -0.0001812663}
        outSlope: {x: 0, y: -0.0048390483, z: 0, w: -0.0001812663}
        tangentMode: 0
        weightedMode: 0
        inWeight: {x: 0.33333334, y: 0.33333334, z: 0.33333334, w: 0.33333334}
        outWeight: {x: 0.33333334, y: 0.33333334, z: 0.33333334, w: 0.33333334}
      - serializedVersion: 3
        time: 0.32146078
        value: {x: -0, y: -0.03760014, z: -0, w: 0.9992929}
        inSlope: {x: 0, y: -0.0049164095, z: 0, w: -0.00018347689}
        outSlope: {x: 0, y: -0.0049164095, z: 0, w: -0.00018347689}
        tangentMode: 0
        weightedMode: 0
        inWeight: {x: 0.33333334, y: 0.33333334, z: 0.33333334, w: 0.33333334}
        outWeight: {x: 0.33333334, y: 0.33333334, z: 0.33333334, w: 0.33333334}
      - serializedVersion: 3
        time: 0.33271188
        value: {x: -0, y: -0.037655253, z: -0, w: 0.9992908}
        inSlope: {x: 0, y: -0.005181942, z: 0, w: -0.00019499683}
        outSlope: {x: 0, y: -0.005181942, z: 0, w: -0.00019499683}
        tangentMode: 0
        weightedMode: 0
        inWeight: {x: 0.33333334, y: 0.33333334, z: 0.33333334, w: 0.33333334}
        outWeight: {x: 0.33333334, y: 0.33333334, z: 0.33333334, w: 0.33333334}
      - serializedVersion: 3
        time: 0.34465757
        value: {x: -0, y: -0.037720542, z: -0, w: 0.9992884}
        inSlope: {x: 0, y: -0.0059400466, z: 0, w: -0.00022659087}
        outSlope: {x: 0, y: -0.0059400466, z: 0, w: -0.00022659087}
        tangentMode: 0
        weightedMode: 0
        inWeight: {x: 0.33333334, y: 0.33333334, z: 0.33333334, w: 0.33333334}
        outWeight: {x: 0.33333334, y: 0.33333334, z: 0.33333334, w: 0.33333334}
      - serializedVersion: 3
        time: 0.35472727
        value: {x: -0, y: -0.037785135, z: -0, w: 0.9992859}
        inSlope: {x: 0, y: -0.0056491885, z: 0, w: -0.0002144496}
        outSlope: {x: 0, y: -0.0056491885, z: 0, w: -0.0002144496}
        tangentMode: 0
        weightedMode: 0
        inWeight: {x: 0.33333334, y: 0.33333334, z: 0.33333334, w: 0.33333334}
        outWeight: {x: 0.33333334, y: 0.33333334, z: 0.33333334, w: 0.33333334}
      - serializedVersion: 3
        time: 0.36596766
        value: {x: -0, y: -0.03784003, z: -0, w: 0.99928385}
        inSlope: {x: 0, y: -0.005334912, z: 0, w: -0.00020007521}
        outSlope: {x: 0, y: -0.005334912, z: 0, w: -0.00020007521}
        tangentMode: 0
        weightedMode: 0
        inWeight: {x: 0.33333334, y: 0.33333334, z: 0.33333334, w: 0.33333334}
        outWeight: {x: 0.33333334, y: 0.33333334, z: 0.33333334, w: 0.33333334}
      - serializedVersion: 3
        time: 0.37708297
        value: {x: -0, y: -0.037904344, z: -0, w: 0.9992814}
        inSlope: {x: 0, y: -0.005144052, z: 0, w: -0.000195683}
        outSlope: {x: 0, y: -0.005144052, z: 0, w: -0.000195683}
        tangentMode: 0
        weightedMode: 0
        inWeight: {x: 0.33333334, y: 0.33333334, z: 0.33333334, w: 0.33333334}
        outWeight: {x: 0.33333334, y: 0.33333334, z: 0.33333334, w: 0.33333334}
      - serializedVersion: 3
        time: 0.3888991
        value: {x: -0, y: -0.03795754, z: -0, w: 0.9992794}
        inSlope: {x: 0, y: -0.0046320744, z: 0, w: -0.00017706103}
        outSlope: {x: 0, y: -0.0046320744, z: 0, w: -0.00017706103}
        tangentMode: 0
        weightedMode: 0
        inWeight: {x: 0.33333334, y: 0.33333334, z: 0.33333334, w: 0.33333334}
        outWeight: {x: 0.33333334, y: 0.33333334, z: 0.33333334, w: 0.33333334}
      - serializedVersion: 3
        time: 0.39999658
        value: {x: -0, y: -0.03801039, z: -0, w: 0.99927735}
        inSlope: {x: 0, y: -0.0045725955, z: 0, w: -0.00017524644}
        outSlope: {x: 0, y: -0.0045725955, z: 0, w: -0.00017524644}
        tangentMode: 0
        weightedMode: 0
        inWeight: {x: 0.33333334, y: 0.33333334, z: 0.33333334, w: 0.33333334}
        outWeight: {x: 0.33333334, y: 0.33333334, z: 0.33333334, w: 0.33333334}
      - serializedVersion: 3
        time: 0.411003
        value: {x: -0, y: -0.03805863, z: -0, w: 0.9992755}
        inSlope: {x: 0, y: -0.0038717627, z: 0, w: -0.00014736268}
        outSlope: {x: 0, y: -0.0038717627, z: 0, w: -0.00014736268}
        tangentMode: 0
        weightedMode: 0
        inWeight: {x: 0.33333334, y: 0.33333334, z: 0.33333334, w: 0.33333334}
        outWeight: {x: 0.33333334, y: 0.33333334, z: 0.33333334, w: 0.33333334}
      - serializedVersion: 3
        time: 0.4218106
        value: {x: -0, y: -0.03809495, z: -0, w: 0.99927413}
        inSlope: {x: 0, y: -0.003177683, z: 0, w: -0.000119256496}
        outSlope: {x: 0, y: -0.003177683, z: 0, w: -0.000119256496}
        tangentMode: 0
        weightedMode: 0
        inWeight: {x: 0.33333334, y: 0.33333334, z: 0.33333334, w: 0.33333334}
        outWeight: {x: 0.33333334, y: 0.33333334, z: 0.33333334, w: 0.33333334}
      - serializedVersion: 3
        time: 0.4340874
        value: {x: -0, y: -0.038131718, z: -0, w: 0.99927276}
        inSlope: {x: 0, y: -0.003054581, z: 0, w: -0.00011741661}
        outSlope: {x: 0, y: -0.003054581, z: 0, w: -0.00011741661}
        tangentMode: 0
        weightedMode: 0
        inWeight: {x: 0.33333334, y: 0.33333334, z: 0.33333334, w: 0.33333334}
        outWeight: {x: 0.33333334, y: 0.33333334, z: 0.33333334, w: 0.33333334}
      - serializedVersion: 3
        time: 0.4437661
        value: {x: -0, y: -0.03816186, z: -0, w: 0.9992716}
        inSlope: {x: 0, y: -0.0022334303, z: 0, w: -0.00008597772}
        outSlope: {x: 0, y: -0.0022334303, z: 0, w: -0.00008597772}
        tangentMode: 0
        weightedMode: 0
        inWeight: {x: 0.33333334, y: 0.33333334, z: 0.33333334, w: 0.33333334}
        outWeight: {x: 0.33333334, y: 0.33333334, z: 0.33333334, w: 0.33333334}
      - serializedVersion: 3
        time: 0.45598298
        value: {x: -0, y: -0.038178384, z: -0, w: 0.999271}
        inSlope: {x: 0, y: -0.0014591017, z: 0, w: -0.000054934637}
        outSlope: {x: 0, y: -0.0014591017, z: 0, w: -0.000054934637}
        tangentMode: 0
        weightedMode: 0
        inWeight: {x: 0.33333334, y: 0.33333334, z: 0.33333334, w: 0.33333334}
        outWeight: {x: 0.33333334, y: 0.33333334, z: 0.33333334, w: 0.33333334}
      - serializedVersion: 3
        time: 0.46671718
        value: {x: -0, y: -0.03819519, z: -0, w: 0.9992703}
        inSlope: {x: 0, y: -0.0010065169, z: 0, w: -0.000038763814}
        outSlope: {x: 0, y: -0.0010065169, z: 0, w: -0.000038763814}
        tangentMode: 0
        weightedMode: 0
        inWeight: {x: 0.33333334, y: 0.33333334, z: 0.33333334, w: 0.33333334}
        outWeight: {x: 0.33333334, y: 0.33333334, z: 0.33333334, w: 0.33333334}
      - serializedVersion: 3
        time: 0.47758928
        value: {x: -0, y: -0.038200054, z: -0, w: 0.99927014}
        inSlope: {x: 0, y: -0.0004459751, z: 0, w: -0.000016243737}
        outSlope: {x: 0, y: -0.0004459751, z: 0, w: -0.000016243737}
        tangentMode: 0
        weightedMode: 0
        inWeight: {x: 0.33333334, y: 0.33333334, z: 0.33333334, w: 0.33333334}
        outWeight: {x: 0.33333334, y: 0.33333334, z: 0.33333334, w: 0.33333334}
      - serializedVersion: 3
        time: 0.488737
        value: {x: -0, y: -0.03820501, z: -0, w: 0.99926996}
        inSlope: {x: 0, y: -0.00028488375, z: 0, w: -0.000010707913}
        outSlope: {x: 0, y: -0.00028488375, z: 0, w: -0.000010707913}
        tangentMode: 0
        weightedMode: 0
        inWeight: {x: 0.33333334, y: 0.33333334, z: 0.33333334, w: 0.33333334}
        outWeight: {x: 0.33333334, y: 0.33333334, z: 0.33333334, w: 0.33333334}
      - serializedVersion: 3
        time: 0.4998254
        value: {x: -0, y: -0.0382064, z: -0, w: 0.9992699}
        inSlope: {x: 0, y: -0.00000064513006, z: 0, w: 0.00000004560593}
        outSlope: {x: 0, y: -0.00000064513006, z: 0, w: 0.00000004560593}
        tangentMode: 0
        weightedMode: 0
        inWeight: {x: 0.33333334, y: 0.33333334, z: 0.33333334, w: 0.33333334}
        outWeight: {x: 0.33333334, y: 0.33333334, z: 0.33333334, w: 0.33333334}
      - serializedVersion: 3
        time: 0.5107288
        value: {x: -0, y: -0.038205046, z: -0, w: 0.99926996}
        inSlope: {x: 0, y: 0.00009015804, z: 0, w: 0.0000027333083}
        outSlope: {x: 0, y: 0.00009015804, z: 0, w: 0.0000027333083}
        tangentMode: 0
        weightedMode: 0
        inWeight: {x: 0.33333334, y: 0.33333334, z: 0.33333334, w: 0.33333334}
        outWeight: {x: 0.33333334, y: 0.33333334, z: 0.33333334, w: 0.33333334}
      - serializedVersion: 3
        time: 0.52144957
        value: {x: -0, y: -0.038204443, z: -0, w: 0.99926996}
        inSlope: {x: 0, y: -0.00027357545, z: 0, w: -0.000010824092}
        outSlope: {x: 0, y: -0.00027357545, z: 0, w: -0.000010824092}
        tangentMode: 0
        weightedMode: 0
        inWeight: {x: 0.33333334, y: 0.33333334, z: 0.33333334, w: 0.33333334}
        outWeight: {x: 0.33333334, y: 0.33333334, z: 0.33333334, w: 0.33333334}
      - serializedVersion: 3
        time: 0.5324629
        value: {x: -0, y: -0.03821109, z: -0, w: 0.9992697}
        inSlope: {x: 0, y: -0.0006133862, z: 0, w: -0.000023222488}
        outSlope: {x: 0, y: -0.0006133862, z: 0, w: -0.000023222488}
        tangentMode: 0
        weightedMode: 0
        inWeight: {x: 0.33333334, y: 0.33333334, z: 0.33333334, w: 0.33333334}
        outWeight: {x: 0.33333334, y: 0.33333334, z: 0.33333334, w: 0.33333334}
      - serializedVersion: 3
        time: 0.5444815
        value: {x: -0, y: -0.03821858, z: -0, w: 0.9992694}
        inSlope: {x: 0, y: -0.0010139698, z: 0, w: -0.000039045022}
        outSlope: {x: 0, y: -0.0010139698, z: 0, w: -0.000039045022}
        tangentMode: 0
        weightedMode: 0
        inWeight: {x: 0.33333334, y: 0.33333334, z: 0.33333334, w: 0.33333334}
        outWeight: {x: 0.33333334, y: 0.33333334, z: 0.33333334, w: 0.33333334}
      - serializedVersion: 3
        time: 0.5556658
        value: {x: -0, y: -0.03823429, z: -0, w: 0.99926883}
        inSlope: {x: 0, y: -0.0012310981, z: 0, w: -0.000046225075}
        outSlope: {x: 0, y: -0.0012310981, z: 0, w: -0.000046225075}
        tangentMode: 0
        weightedMode: 0
        inWeight: {x: 0.33333334, y: 0.33333334, z: 0.33333334, w: 0.33333334}
        outWeight: {x: 0.33333334, y: 0.33333334, z: 0.33333334, w: 0.33333334}
      - serializedVersion: 3
        time: 0.5663212
        value: {x: -0, y: -0.03824556, z: -0, w: 0.9992684}
        inSlope: {x: 0, y: -0.0013469423, z: 0, w: -0.00005194702}
        outSlope: {x: 0, y: -0.0013469423, z: 0, w: -0.00005194702}
        tangentMode: 0
        weightedMode: 0
        inWeight: {x: 0.33333334, y: 0.33333334, z: 0.33333334, w: 0.33333334}
        outWeight: {x: 0.33333334, y: 0.33333334, z: 0.33333334, w: 0.33333334}
      - serializedVersion: 3
        time: 0.5773698
        value: {x: -0, y: -0.038263638, z: -0, w: 0.9992677}
        inSlope: {x: 0, y: -0.0013953818, z: 0, w: -0.000054144508}
        outSlope: {x: 0, y: -0.0013953818, z: 0, w: -0.000054144508}
        tangentMode: 0
        weightedMode: 0
        inWeight: {x: 0.33333334, y: 0.33333334, z: 0.33333334, w: 0.33333334}
        outWeight: {x: 0.33333334, y: 0.33333334, z: 0.33333334, w: 0.33333334}
      - serializedVersion: 3
        time: 0.5883185
        value: {x: -0, y: -0.038276277, z: -0, w: 0.9992672}
        inSlope: {x: 0, y: -0.0010714326, z: 0, w: -0.000041008185}
        outSlope: {x: 0, y: -0.0010714326, z: 0, w: -0.000041008185}
        tangentMode: 0
        weightedMode: 0
        inWeight: {x: 0.33333334, y: 0.33333334, z: 0.33333334, w: 0.33333334}
        outWeight: {x: 0.33333334, y: 0.33333334, z: 0.33333334, w: 0.33333334}
      - serializedVersion: 3
        time: 0.59916574
        value: {x: -0, y: -0.038287, z: -0, w: 0.9992668}
        inSlope: {x: 0, y: -0.0008943762, z: 0, w: -0.00003463598}
        outSlope: {x: 0, y: -0.0008943762, z: 0, w: -0.00003463598}
        tangentMode: 0
        weightedMode: 0
        inWeight: {x: 0.33333334, y: 0.33333334, z: 0.33333334, w: 0.33333334}
        outWeight: {x: 0.33333334, y: 0.33333334, z: 0.33333334, w: 0.33333334}
      - serializedVersion: 3
        time: 0.6107742
        value: {x: -0, y: -0.03829629, z: -0, w: 0.99926645}
        inSlope: {x: 0, y: -0.0009849437, z: 0, w: -0.00003894484}
        outSlope: {x: 0, y: -0.0009849437, z: 0, w: -0.00003894484}
        tangentMode: 0
        weightedMode: 0
        inWeight: {x: 0.33333334, y: 0.33333334, z: 0.33333334, w: 0.33333334}
        outWeight: {x: 0.33333334, y: 0.33333334, z: 0.33333334, w: 0.33333334}
      - serializedVersion: 3
        time: 0.62216794
        value: {x: -0, y: -0.038309615, z: -0, w: 0.9992659}
        inSlope: {x: 0, y: -0.0018012747, z: 0, w: -0.00006796704}
        outSlope: {x: 0, y: -0.0018012747, z: 0, w: -0.00006796704}
        tangentMode: 0
        weightedMode: 0
        inWeight: {x: 0.33333334, y: 0.33333334, z: 0.33333334, w: 0.33333334}
        outWeight: {x: 0.33333334, y: 0.33333334, z: 0.33333334, w: 0.33333334}
      - serializedVersion: 3
        time: 0.63290125
        value: {x: -0, y: -0.03833573, z: -0, w: 0.99926496}
        inSlope: {x: 0, y: -0.0019821262, z: 0, w: -0.000074086725}
        outSlope: {x: 0, y: -0.0019821262, z: 0, w: -0.000074086725}
        tangentMode: 0
        weightedMode: 0
        inWeight: {x: 0.33333334, y: 0.33333334, z: 0.33333334, w: 0.33333334}
        outWeight: {x: 0.33333334, y: 0.33333334, z: 0.33333334, w: 0.33333334}
      - serializedVersion: 3
        time: 0.64395374
        value: {x: -0, y: -0.038352653, z: -0, w: 0.9992643}
        inSlope: {x: 0, y: -0.0020032213, z: 0, w: -0.0000778595}
        outSlope: {x: 0, y: -0.0020032213, z: 0, w: -0.0000778595}
        tangentMode: 0
        weightedMode: 0
        inWeight: {x: 0.33333334, y: 0.33333334, z: 0.33333334, w: 0.33333334}
        outWeight: {x: 0.33333334, y: 0.33333334, z: 0.33333334, w: 0.33333334}
      - serializedVersion: 3
        time: 0.65508354
        value: {x: -0, y: -0.038380202, z: -0, w: 0.9992632}
        inSlope: {x: 0, y: -0.002921979, z: 0, w: -0.00011151122}
        outSlope: {x: 0, y: -0.002921979, z: 0, w: -0.00011151122}
        tangentMode: 0
        weightedMode: 0
        inWeight: {x: 0.33333334, y: 0.33333334, z: 0.33333334, w: 0.33333334}
        outWeight: {x: 0.33333334, y: 0.33333334, z: 0.33333334, w: 0.33333334}
      - serializedVersion: 3
        time: 0.6649686
        value: {x: -0, y: -0.038413502, z: -0, w: 0.999262}
        inSlope: {x: 0, y: -0.0033961555, z: 0, w: -0.00013105878}
        outSlope: {x: 0, y: -0.0033961555, z: 0, w: -0.00013105878}
        tangentMode: 0
        weightedMode: 0
        inWeight: {x: 0.33333334, y: 0.33333334, z: 0.33333334, w: 0.33333334}
        outWeight: {x: 0.33333334, y: 0.33333334, z: 0.33333334, w: 0.33333334}
      - serializedVersion: 3
        time: 0.6759664
        value: {x: -0, y: -0.038451154, z: -0, w: 0.9992605}
        inSlope: {x: 0, y: -0.003153652, z: 0, w: -0.00012262499}
        outSlope: {x: 0, y: -0.003153652, z: 0, w: -0.00012262499}
        tangentMode: 0
        weightedMode: 0
        inWeight: {x: 0.33333334, y: 0.33333334, z: 0.33333334, w: 0.33333334}
        outWeight: {x: 0.33333334, y: 0.33333334, z: 0.33333334, w: 0.33333334}
      - serializedVersion: 3
        time: 0.6873706
        value: {x: -0, y: -0.03848404, z: -0, w: 0.99925923}
        inSlope: {x: 0, y: -0.0028428584, z: 0, w: -0.000108578366}
        outSlope: {x: 0, y: -0.0028428584, z: 0, w: -0.000108578366}
        tangentMode: 0
        weightedMode: 0
        inWeight: {x: 0.33333334, y: 0.33333334, z: 0.33333334, w: 0.33333334}
        outWeight: {x: 0.33333334, y: 0.33333334, z: 0.33333334, w: 0.33333334}
      - serializedVersion: 3
        time: 0.6990252
        value: {x: -0, y: -0.038516697, z: -0, w: 0.999258}
        inSlope: {x: 0, y: -0.002712308, z: 0, w: -0.000105157254}
        outSlope: {x: 0, y: -0.002712308, z: 0, w: -0.000105157254}
        tangentMode: 0
        weightedMode: 0
        inWeight: {x: 0.33333334, y: 0.33333334, z: 0.33333334, w: 0.33333334}
        outWeight: {x: 0.33333334, y: 0.33333334, z: 0.33333334, w: 0.33333334}
      - serializedVersion: 3
        time: 0.7100293
        value: {x: -0, y: -0.038545556, z: -0, w: 0.99925685}
        inSlope: {x: 0, y: -0.0024742917, z: 0, w: -0.000094792464}
        outSlope: {x: 0, y: -0.0024742917, z: 0, w: -0.000094792464}
        tangentMode: 0
        weightedMode: 0
        inWeight: {x: 0.33333334, y: 0.33333334, z: 0.33333334, w: 0.33333334}
        outWeight: {x: 0.33333334, y: 0.33333334, z: 0.33333334, w: 0.33333334}
      - serializedVersion: 3
        time: 0.7224083
        value: {x: -0, y: -0.03857435, z: -0, w: 0.9992558}
        inSlope: {x: 0, y: -0.002188236, z: 0, w: -0.0000836449}
        outSlope: {x: 0, y: -0.002188236, z: 0, w: -0.0000836449}
        tangentMode: 0
        weightedMode: 0
        inWeight: {x: 0.33333334, y: 0.33333334, z: 0.33333334, w: 0.33333334}
        outWeight: {x: 0.33333334, y: 0.33333334, z: 0.33333334, w: 0.33333334}
      - serializedVersion: 3
        time: 0.7379342
        value: {x: -0, y: -0.038606185, z: -0, w: 0.9992545}
        inSlope: {x: 0, y: -0.0024168985, z: 0, w: -0.000093834344}
        outSlope: {x: 0, y: -0.0024168985, z: 0, w: -0.000093834344}
        tangentMode: 0
        weightedMode: 0
        inWeight: {x: 0.33333334, y: 0.33333334, z: 0.33333334, w: 0.33333334}
        outWeight: {x: 0.33333334, y: 0.33333334, z: 0.33333334, w: 0.33333334}
      - serializedVersion: 3
        time: 0.75408137
        value: {x: -0, y: -0.038651127, z: -0, w: 0.9992528}
        inSlope: {x: 0, y: -0.0038732635, z: 0, w: -0.00015105568}
        outSlope: {x: 0, y: -0.0038732635, z: 0, w: -0.00015105568}
        tangentMode: 0
        weightedMode: 0
        inWeight: {x: 0.33333334, y: 0.33333334, z: 0.33333334, w: 0.33333334}
        outWeight: {x: 0.33333334, y: 0.33333334, z: 0.33333334, w: 0.33333334}
      - serializedVersion: 3
        time: 0.76508176
        value: {x: -0, y: -0.038705725, z: -0, w: 0.99925065}
        inSlope: {x: 0, y: -0.004344257, z: 0, w: -0.00016701288}
        outSlope: {x: 0, y: -0.004344257, z: 0, w: -0.00016701288}
        tangentMode: 0
        weightedMode: 0
        inWeight: {x: 0.33333334, y: 0.33333334, z: 0.33333334, w: 0.33333334}
        outWeight: {x: 0.33333334, y: 0.33333334, z: 0.33333334, w: 0.33333334}
      - serializedVersion: 3
        time: 0.7758049
        value: {x: -0, y: -0.03874567, z: -0, w: 0.99924916}
        inSlope: {x: 0, y: -0.0036048405, z: 0, w: -0.00014048614}
        outSlope: {x: 0, y: -0.0036048405, z: 0, w: -0.00014048614}
        tangentMode: 0
        weightedMode: 0
        inWeight: {x: 0.33333334, y: 0.33333334, z: 0.33333334, w: 0.33333334}
        outWeight: {x: 0.33333334, y: 0.33333334, z: 0.33333334, w: 0.33333334}
      - serializedVersion: 3
        time: 0.78797686
        value: {x: -0, y: -0.038788084, z: -0, w: 0.99924743}
        inSlope: {x: 0, y: -0.004092173, z: 0, w: -0.0001614865}
        outSlope: {x: 0, y: -0.004092173, z: 0, w: -0.0001614865}
        tangentMode: 0
        weightedMode: 0
        inWeight: {x: 0.33333334, y: 0.33333334, z: 0.33333334, w: 0.33333334}
        outWeight: {x: 0.33333334, y: 0.33333334, z: 0.33333334, w: 0.33333334}
      - serializedVersion: 3
        time: 0.7988462
        value: {x: -0, y: -0.03883917, z: -0, w: 0.99924546}
        inSlope: {x: 0, y: -0.0045281327, z: 0, w: -0.00017586673}
        outSlope: {x: 0, y: -0.0045281327, z: 0, w: -0.00017586673}
        tangentMode: 0
        weightedMode: 0
        inWeight: {x: 0.33333334, y: 0.33333334, z: 0.33333334, w: 0.33333334}
        outWeight: {x: 0.33333334, y: 0.33333334, z: 0.33333334, w: 0.33333334}
      - serializedVersion: 3
        time: 0.8096663
        value: {x: -0, y: -0.038886305, z: -0, w: 0.9992436}
        inSlope: {x: 0, y: -0.0044223755, z: 0, w: -0.0001695339}
        outSlope: {x: 0, y: -0.0044223755, z: 0, w: -0.0001695339}
        tangentMode: 0
        weightedMode: 0
        inWeight: {x: 0.33333334, y: 0.33333334, z: 0.33333334, w: 0.33333334}
        outWeight: {x: 0.33333334, y: 0.33333334, z: 0.33333334, w: 0.33333334}
      - serializedVersion: 3
        time: 0.8206453
        value: {x: -0, y: -0.038935583, z: -0, w: 0.99924177}
        inSlope: {x: 0, y: -0.004666038, z: 0, w: -0.00018169996}
        outSlope: {x: 0, y: -0.004666038, z: 0, w: -0.00018169996}
        tangentMode: 0
        weightedMode: 0
        inWeight: {x: 0.33333334, y: 0.33333334, z: 0.33333334, w: 0.33333334}
        outWeight: {x: 0.33333334, y: 0.33333334, z: 0.33333334, w: 0.33333334}
      - serializedVersion: 3
        time: 0.83164346
        value: {x: -0, y: -0.038988855, z: -0, w: 0.9992396}
        inSlope: {x: 0, y: -0.0047564153, z: 0, w: -0.00018682214}
        outSlope: {x: 0, y: -0.0047564153, z: 0, w: -0.00018682214}
        tangentMode: 0
        weightedMode: 0
        inWeight: {x: 0.33333334, y: 0.33333334, z: 0.33333334, w: 0.33333334}
        outWeight: {x: 0.33333334, y: 0.33333334, z: 0.33333334, w: 0.33333334}
      - serializedVersion: 3
        time: 0.8426602
        value: {x: -0, y: -0.039040294, z: -0, w: 0.99923766}
        inSlope: {x: 0, y: -0.00429173, z: 0, w: -0.00016591321}
        outSlope: {x: 0, y: -0.00429173, z: 0, w: -0.00016591321}
        tangentMode: 0
        weightedMode: 0
        inWeight: {x: 0.33333334, y: 0.33333334, z: 0.33333334, w: 0.33333334}
        outWeight: {x: 0.33333334, y: 0.33333334, z: 0.33333334, w: 0.33333334}
      - serializedVersion: 3
        time: 0.8547146
        value: {x: -0, y: -0.039087478, z: -0, w: 0.9992358}
        inSlope: {x: 0, y: -0.0043721087, z: 0, w: -0.00017247359}
        outSlope: {x: 0, y: -0.0043721087, z: 0, w: -0.00017247359}
        tangentMode: 0
        weightedMode: 0
        inWeight: {x: 0.33333334, y: 0.33333334, z: 0.33333334, w: 0.33333334}
        outWeight: {x: 0.33333334, y: 0.33333334, z: 0.33333334, w: 0.33333334}
      - serializedVersion: 3
        time: 0.8655991
        value: {x: -0, y: -0.03914005, z: -0, w: 0.9992337}
        inSlope: {x: 0, y: -0.0044659637, z: 0, w: -0.00017576126}
        outSlope: {x: 0, y: -0.0044659637, z: 0, w: -0.00017576126}
        tangentMode: 0
        weightedMode: 0
        inWeight: {x: 0.33333334, y: 0.33333334, z: 0.33333334, w: 0.33333334}
        outWeight: {x: 0.33333334, y: 0.33333334, z: 0.33333334, w: 0.33333334}
      - serializedVersion: 3
        time: 0.8775305
        value: {x: -0, y: -0.039188992, z: -0, w: 0.9992318}
        inSlope: {x: 0, y: -0.004564491, z: 0, w: -0.00017751976}
        outSlope: {x: 0, y: -0.004564491, z: 0, w: -0.00017751976}
        tangentMode: 0
        weightedMode: 0
        inWeight: {x: 0.33333334, y: 0.33333334, z: 0.33333334, w: 0.33333334}
        outWeight: {x: 0.33333334, y: 0.33333334, z: 0.33333334, w: 0.33333334}
      - serializedVersion: 3
        time: 0.8879135
        value: {x: -0, y: -0.039241187, z: -0, w: 0.9992298}
        inSlope: {x: 0, y: -0.0046884613, z: 0, w: -0.00018210159}
        outSlope: {x: 0, y: -0.0046884613, z: 0, w: -0.00018210159}
        tangentMode: 0
        weightedMode: 0
        inWeight: {x: 0.33333334, y: 0.33333334, z: 0.33333334, w: 0.33333334}
        outWeight: {x: 0.33333334, y: 0.33333334, z: 0.33333334, w: 0.33333334}
      - serializedVersion: 3
        time: 0.89884543
        value: {x: -0, y: -0.03928874, z: -0, w: 0.99922794}
        inSlope: {x: 0, y: -0.0042136144, z: 0, w: -0.00016573879}
        outSlope: {x: 0, y: -0.0042136144, z: 0, w: -0.00016573879}
        tangentMode: 0
        weightedMode: 0
        inWeight: {x: 0.33333334, y: 0.33333334, z: 0.33333334, w: 0.33333334}
        outWeight: {x: 0.33333334, y: 0.33333334, z: 0.33333334, w: 0.33333334}
      - serializedVersion: 3
        time: 0.90985245
        value: {x: -0, y: -0.03933362, z: -0, w: 0.99922615}
        inSlope: {x: 0, y: -0.0043569403, z: 0, w: -0.00017211499}
        outSlope: {x: 0, y: -0.0043569403, z: 0, w: -0.00017211499}
        tangentMode: 0
        weightedMode: 0
        inWeight: {x: 0.33333334, y: 0.33333334, z: 0.33333334, w: 0.33333334}
        outWeight: {x: 0.33333334, y: 0.33333334, z: 0.33333334, w: 0.33333334}
      - serializedVersion: 3
        time: 0.92100114
        value: {x: -0, y: -0.03938531, z: -0, w: 0.9992241}
        inSlope: {x: 0, y: -0.0045088846, z: 0, w: -0.00017734242}
        outSlope: {x: 0, y: -0.0045088846, z: 0, w: -0.00017734242}
        tangentMode: 0
        weightedMode: 0
        inWeight: {x: 0.33333334, y: 0.33333334, z: 0.33333334, w: 0.33333334}
        outWeight: {x: 0.33333334, y: 0.33333334, z: 0.33333334, w: 0.33333334}
      - serializedVersion: 3
        time: 0.93203205
        value: {x: -0, y: -0.03943364, z: -0, w: 0.9992222}
        inSlope: {x: 0, y: -0.0046844813, z: 0, w: -0.00018613462}
        outSlope: {x: 0, y: -0.0046844813, z: 0, w: -0.00018613462}
        tangentMode: 0
        weightedMode: 0
        inWeight: {x: 0.33333334, y: 0.33333334, z: 0.33333334, w: 0.33333334}
        outWeight: {x: 0.33333334, y: 0.33333334, z: 0.33333334, w: 0.33333334}
      - serializedVersion: 3
        time: 0.94279534
        value: {x: -0, y: -0.039487325, z: -0, w: 0.9992201}
        inSlope: {x: 0, y: -0.0051116953, z: 0, w: -0.00020158247}
        outSlope: {x: 0, y: -0.0051116953, z: 0, w: -0.00020158247}
        tangentMode: 0
        weightedMode: 0
        inWeight: {x: 0.33333334, y: 0.33333334, z: 0.33333334, w: 0.33333334}
        outWeight: {x: 0.33333334, y: 0.33333334, z: 0.33333334, w: 0.33333334}
      - serializedVersion: 3
        time: 0.9536163
        value: {x: -0, y: -0.03954398, z: -0, w: 0.99921787}
        inSlope: {x: 0, y: -0.0051429016, z: 0, w: -0.00020329375}
        outSlope: {x: 0, y: -0.0051429016, z: 0, w: -0.00020329375}
        tangentMode: 0
        weightedMode: 0
        inWeight: {x: 0.33333334, y: 0.33333334, z: 0.33333334, w: 0.33333334}
        outWeight: {x: 0.33333334, y: 0.33333334, z: 0.33333334, w: 0.33333334}
      - serializedVersion: 3
        time: 0.9647858
        value: {x: -0, y: -0.039600387, z: -0, w: 0.9992156}
        inSlope: {x: 0, y: -0.0051099327, z: 0, w: -0.00020344014}
        outSlope: {x: 0, y: -0.0051099327, z: 0, w: -0.00020344014}
        tangentMode: 0
        weightedMode: 0
        inWeight: {x: 0.33333334, y: 0.33333334, z: 0.33333334, w: 0.33333334}
        outWeight: {x: 0.33333334, y: 0.33333334, z: 0.33333334, w: 0.33333334}
      - serializedVersion: 3
        time: 0.97675943
        value: {x: -0, y: -0.039662287, z: -0, w: 0.99921316}
        inSlope: {x: 0, y: -0.0060799858, z: 0, w: -0.00023991152}
        outSlope: {x: 0, y: -0.0060799858, z: 0, w: -0.00023991152}
        tangentMode: 0
        weightedMode: 0
        inWeight: {x: 0.33333334, y: 0.33333334, z: 0.33333334, w: 0.33333334}
        outWeight: {x: 0.33333334, y: 0.33333334, z: 0.33333334, w: 0.33333334}
      - serializedVersion: 3
        time: 0.98756814
        value: {x: -0, y: -0.039737843, z: -0, w: 0.9992102}
        inSlope: {x: 0, y: -0.0066291927, z: 0, w: -0.0002652912}
        outSlope: {x: 0, y: -0.0066291927, z: 0, w: -0.0002652912}
        tangentMode: 0
        weightedMode: 0
        inWeight: {x: 0.33333334, y: 0.33333334, z: 0.33333334, w: 0.33333334}
        outWeight: {x: 0.33333334, y: 0.33333334, z: 0.33333334, w: 0.33333334}
      - serializedVersion: 3
        time: 0.99856025
        value: {x: -0, y: -0.039806742, z: -0, w: 0.9992074}
        inSlope: {x: 0, y: -0.006268706, z: 0, w: -0.0002499848}
        outSlope: {x: 0, y: -0.006268706, z: 0, w: -0.0002499848}
        tangentMode: 0
        weightedMode: 0
        inWeight: {x: 0.33333334, y: 0.33333334, z: 0.33333334, w: 0.33333334}
        outWeight: {x: 0.33333334, y: 0.33333334, z: 0.33333334, w: 0.33333334}
      - serializedVersion: 3
        time: 1.0097462
        value: {x: -0, y: -0.03987687, z: -0, w: 0.99920464}
        inSlope: {x: 0, y: -0.0067764455, z: 0, w: -0.00026830955}
        outSlope: {x: 0, y: -0.0067764455, z: 0, w: -0.00026830955}
        tangentMode: 0
        weightedMode: 0
        inWeight: {x: 0.33333334, y: 0.33333334, z: 0.33333334, w: 0.33333334}
        outWeight: {x: 0.33333334, y: 0.33333334, z: 0.33333334, w: 0.33333334}
      - serializedVersion: 3
        time: 1.0205832
        value: {x: -0, y: -0.039955802, z: -0, w: 0.9992015}
        inSlope: {x: 0, y: -0.0070031127, z: 0, w: -0.00028026756}
        outSlope: {x: 0, y: -0.0070031127, z: 0, w: -0.00028026756}
        tangentMode: 0
        weightedMode: 0
        inWeight: {x: 0.33333334, y: 0.33333334, z: 0.33333334, w: 0.33333334}
        outWeight: {x: 0.33333334, y: 0.33333334, z: 0.33333334, w: 0.33333334}
      - serializedVersion: 3
        time: 1.0316609
        value: {x: -0, y: -0.040030275, z: -0, w: 0.9991985}
        inSlope: {x: 0, y: -0.006499905, z: 0, w: -0.00026088086}
        outSlope: {x: 0, y: -0.006499905, z: 0, w: -0.00026088086}
        tangentMode: 0
        weightedMode: 0
        inWeight: {x: 0.33333334, y: 0.33333334, z: 0.33333334, w: 0.33333334}
        outWeight: {x: 0.33333334, y: 0.33333334, z: 0.33333334, w: 0.33333334}
      - serializedVersion: 3
        time: 1.0425096
        value: {x: -0, y: -0.040098373, z: -0, w: 0.99919575}
        inSlope: {x: 0, y: -0.0059213825, z: 0, w: -0.00023707774}
        outSlope: {x: 0, y: -0.0059213825, z: 0, w: -0.00023707774}
        tangentMode: 0
        weightedMode: 0
        inWeight: {x: 0.33333334, y: 0.33333334, z: 0.33333334, w: 0.33333334}
        outWeight: {x: 0.33333334, y: 0.33333334, z: 0.33333334, w: 0.33333334}
      - serializedVersion: 3
        time: 1.0548923
        value: {x: -0, y: -0.04016729, z: -0, w: 0.999193}
        inSlope: {x: 0, y: -0.0062985667, z: 0, w: -0.00025431154}
        outSlope: {x: 0, y: -0.0062985667, z: 0, w: -0.00025431154}
        tangentMode: 0
        weightedMode: 0
        inWeight: {x: 0.33333334, y: 0.33333334, z: 0.33333334, w: 0.33333334}
        outWeight: {x: 0.33333334, y: 0.33333334, z: 0.33333334, w: 0.33333334}
      - serializedVersion: 3
        time: 1.0654767
        value: {x: -0, y: -0.040241715, z: -0, w: 0.99919}
        inSlope: {x: 0, y: -0.006220731, z: 0, w: -0.00025270454}
        outSlope: {x: 0, y: -0.006220731, z: 0, w: -0.00025270454}
        tangentMode: 0
        weightedMode: 0
        inWeight: {x: 0.33333334, y: 0.33333334, z: 0.33333334, w: 0.33333334}
        outWeight: {x: 0.33333334, y: 0.33333334, z: 0.33333334, w: 0.33333334}
      - serializedVersion: 3
        time: 1.076676
        value: {x: -0, y: -0.040302303, z: -0, w: 0.9991875}
        inSlope: {x: 0, y: -0.0044790125, z: 0, w: -0.0001803255}
        outSlope: {x: 0, y: -0.0044790125, z: 0, w: -0.0001803255}
        tangentMode: 0
        weightedMode: 0
        inWeight: {x: 0.33333334, y: 0.33333334, z: 0.33333334, w: 0.33333334}
        outWeight: {x: 0.33333334, y: 0.33333334, z: 0.33333334, w: 0.33333334}
      - serializedVersion: 3
        time: 1.0929954
        value: {x: -0, y: -0.040360205, z: -0, w: 0.9991852}
        inSlope: {x: 0, y: -0.0057737986, z: 0, w: -0.00023129047}
        outSlope: {x: 0, y: -0.0057737986, z: 0, w: -0.00023129047}
        tangentMode: 0
        weightedMode: 0
        inWeight: {x: 0.33333334, y: 0.33333334, z: 0.33333334, w: 0.33333334}
        outWeight: {x: 0.33333334, y: 0.33333334, z: 0.33333334, w: 0.33333334}
      - serializedVersion: 3
        time: 1.1015599
        value: {x: -0, y: -0.040428717, z: -0, w: 0.99918246}
        inSlope: {x: 0, y: -0.0057692262, z: 0, w: -0.00023259367}
        outSlope: {x: 0, y: -0.0057692262, z: 0, w: -0.00023259367}
        tangentMode: 0
        weightedMode: 0
        inWeight: {x: 0.33333334, y: 0.33333334, z: 0.33333334, w: 0.33333334}
        outWeight: {x: 0.33333334, y: 0.33333334, z: 0.33333334, w: 0.33333334}
      - serializedVersion: 3
        time: 1.1093675
        value: {x: -0, y: -0.040456347, z: -0, w: 0.99918133}
        inSlope: {x: 0, y: -0.0026154565, z: 0, w: -0.00010772521}
        outSlope: {x: 0, y: -0.0026154565, z: 0, w: -0.00010772521}
        tangentMode: 0
        weightedMode: 0
        inWeight: {x: 0.33333334, y: 0.33333334, z: 0.33333334, w: 0.33333334}
        outWeight: {x: 0.33333334, y: 0.33333334, z: 0.33333334, w: 0.33333334}
      - serializedVersion: 3
        time: 1.1203738
        value: {x: -0, y: -0.04047497, z: -0, w: 0.99918056}
        inSlope: {x: 0, y: -0.0017841065, z: 0, w: -0.00007322051}
        outSlope: {x: 0, y: -0.0017841065, z: 0, w: -0.00007322051}
        tangentMode: 0
        weightedMode: 0
        inWeight: {x: 0.33333334, y: 0.33333334, z: 0.33333334, w: 0.33333334}
        outWeight: {x: 0.33333334, y: 0.33333334, z: 0.33333334, w: 0.33333334}
      - serializedVersion: 3
        time: 1.1313479
        value: {x: -0, y: -0.04049556, z: -0, w: 0.9991797}
        inSlope: {x: 0, y: -0.0013073598, z: 0, w: -0.00005225615}
        outSlope: {x: 0, y: -0.0013073598, z: 0, w: -0.00005225615}
        tangentMode: 0
        weightedMode: 0
        inWeight: {x: 0.33333334, y: 0.33333334, z: 0.33333334, w: 0.33333334}
        outWeight: {x: 0.33333334, y: 0.33333334, z: 0.33333334, w: 0.33333334}
      - serializedVersion: 3
        time: 1.1439084
        value: {x: -0, y: -0.040504836, z: -0, w: 0.99917936}
        inSlope: {x: 0, y: -0.0003893901, z: 0, w: -0.000014236227}
        outSlope: {x: 0, y: -0.0003893901, z: 0, w: -0.000014236227}
        tangentMode: 0
        weightedMode: 0
        inWeight: {x: 0.33333334, y: 0.33333334, z: 0.33333334, w: 0.33333334}
        outWeight: {x: 0.33333334, y: 0.33333334, z: 0.33333334, w: 0.33333334}
      - serializedVersion: 3
        time: 1.1538053
        value: {x: -0, y: -0.040505234, z: -0, w: 0.99917936}
        inSlope: {x: 0, y: 0.0006694146, z: 0, w: 0.00002650214}
        outSlope: {x: 0, y: 0.0006694146, z: 0, w: 0.00002650214}
        tangentMode: 0
        weightedMode: 0
        inWeight: {x: 0.33333334, y: 0.33333334, z: 0.33333334, w: 0.33333334}
        outWeight: {x: 0.33333334, y: 0.33333334, z: 0.33333334, w: 0.33333334}
      - serializedVersion: 3
        time: 1.1650505
        value: {x: -0, y: -0.040489726, z: -0, w: 0.99917996}
        inSlope: {x: 0, y: 0.0017985406, z: 0, w: 0.000071119604}
        outSlope: {x: 0, y: 0.0017985406, z: 0, w: 0.000071119604}
        tangentMode: 0
        weightedMode: 0
        inWeight: {x: 0.33333334, y: 0.33333334, z: 0.33333334, w: 0.33333334}
        outWeight: {x: 0.33333334, y: 0.33333334, z: 0.33333334, w: 0.33333334}
      - serializedVersion: 3
        time: 1.1757377
        value: {x: -0, y: -0.04046602, z: -0, w: 0.9991809}
        inSlope: {x: 0, y: 0.0026725463, z: 0, w: 0.00010993583}
        outSlope: {x: 0, y: 0.0026725463, z: 0, w: 0.00010993583}
        tangentMode: 0
        weightedMode: 0
        inWeight: {x: 0.33333334, y: 0.33333334, z: 0.33333334, w: 0.33333334}
        outWeight: {x: 0.33333334, y: 0.33333334, z: 0.33333334, w: 0.33333334}
      - serializedVersion: 3
        time: 1.1880568
        value: {x: -0, y: -0.0404275, z: -0, w: 0.9991825}
        inSlope: {x: 0, y: 0.0041382266, z: 0, w: 0.0001690902}
        outSlope: {x: 0, y: 0.0041382266, z: 0, w: 0.0001690902}
        tangentMode: 0
        weightedMode: 0
        inWeight: {x: 0.33333334, y: 0.33333334, z: 0.33333334, w: 0.33333334}
        outWeight: {x: 0.33333334, y: 0.33333334, z: 0.33333334, w: 0.33333334}
      - serializedVersion: 3
        time: 1.1989701
        value: {x: -0, y: -0.040371303, z: -0, w: 0.9991848}
        inSlope: {x: 0, y: 0.0051964032, z: 0, w: 0.00020798306}
        outSlope: {x: 0, y: 0.0051964032, z: 0, w: 0.00020798306}
        tangentMode: 0
        weightedMode: 0
        inWeight: {x: 0.33333334, y: 0.33333334, z: 0.33333334, w: 0.33333334}
        outWeight: {x: 0.33333334, y: 0.33333334, z: 0.33333334, w: 0.33333334}
      - serializedVersion: 3
        time: 1.2098373
        value: {x: -0, y: -0.04031432, z: -0, w: 0.99918705}
        inSlope: {x: 0, y: 0.0056714476, z: 0, w: 0.00022757731}
        outSlope: {x: 0, y: 0.0056714476, z: 0, w: 0.00022757731}
        tangentMode: 0
        weightedMode: 0
        inWeight: {x: 0.33333334, y: 0.33333334, z: 0.33333334, w: 0.33333334}
        outWeight: {x: 0.33333334, y: 0.33333334, z: 0.33333334, w: 0.33333334}
      - serializedVersion: 3
        time: 1.2207083
        value: {x: -0, y: -0.040248014, z: -0, w: 0.99918973}
        inSlope: {x: 0, y: 0.006912141, z: 0, w: 0.0002803578}
        outSlope: {x: 0, y: 0.006912141, z: 0, w: 0.0002803578}
        tangentMode: 0
        weightedMode: 0
        inWeight: {x: 0.33333334, y: 0.33333334, z: 0.33333334, w: 0.33333334}
        outWeight: {x: 0.33333334, y: 0.33333334, z: 0.33333334, w: 0.33333334}
      - serializedVersion: 3
        time: 1.2319084
        value: {x: -0, y: -0.040161494, z: -0, w: 0.99919325}
        inSlope: {x: 0, y: 0.008260037, z: 0, w: 0.00033232075}
        outSlope: {x: 0, y: 0.008260037, z: 0, w: 0.00033232075}
        tangentMode: 0
        weightedMode: 0
        inWeight: {x: 0.33333334, y: 0.33333334, z: 0.33333334, w: 0.33333334}
        outWeight: {x: 0.33333334, y: 0.33333334, z: 0.33333334, w: 0.33333334}
      - serializedVersion: 3
        time: 1.2427871
        value: {x: -0, y: -0.040065814, z: -0, w: 0.99919707}
        inSlope: {x: 0, y: 0.00883507, z: 0, w: 0.00035285478}
        outSlope: {x: 0, y: 0.00883507, z: 0, w: 0.00035285478}
        tangentMode: 0
        weightedMode: 0
        inWeight: {x: 0.33333334, y: 0.33333334, z: 0.33333334, w: 0.33333334}
        outWeight: {x: 0.33333334, y: 0.33333334, z: 0.33333334, w: 0.33333334}
      - serializedVersion: 3
        time: 1.2536991
        value: {x: -0, y: -0.03996897, z: -0, w: 0.99920094}
        inSlope: {x: 0, y: 0.008611046, z: 0, w: 0.0003458066}
        outSlope: {x: 0, y: 0.008611046, z: 0, w: 0.0003458066}
        tangentMode: 0
        weightedMode: 0
        inWeight: {x: 0.33333334, y: 0.33333334, z: 0.33333334, w: 0.33333334}
        outWeight: {x: 0.33333334, y: 0.33333334, z: 0.33333334, w: 0.33333334}
      - serializedVersion: 3
        time: 1.2655647
        value: {x: -0, y: -0.039869927, z: -0, w: 0.99920493}
        inSlope: {x: 0, y: 0.008941703, z: 0, w: 0.00035760616}
        outSlope: {x: 0, y: 0.008941703, z: 0, w: 0.00035760616}
        tangentMode: 0
        weightedMode: 0
        inWeight: {x: 0.33333334, y: 0.33333334, z: 0.33333334, w: 0.33333334}
        outWeight: {x: 0.33333334, y: 0.33333334, z: 0.33333334, w: 0.33333334}
      - serializedVersion: 3
        time: 1.2764262
        value: {x: -0, y: -0.03976635, z: -0, w: 0.99920905}
        inSlope: {x: 0, y: 0.008670548, z: 0, w: 0.0003434495}
        outSlope: {x: 0, y: 0.008670548, z: 0, w: 0.0003434495}
        tangentMode: 0
        weightedMode: 0
        inWeight: {x: 0.33333334, y: 0.33333334, z: 0.33333334, w: 0.33333334}
        outWeight: {x: 0.33333334, y: 0.33333334, z: 0.33333334, w: 0.33333334}
      - serializedVersion: 3
        time: 1.2876414
        value: {x: -0, y: -0.039678816, z: -0, w: 0.9992125}
        inSlope: {x: 0, y: 0.0075824736, z: 0, w: 0.00030145515}
        outSlope: {x: 0, y: 0.0075824736, z: 0, w: 0.00030145515}
        tangentMode: 0
        weightedMode: 0
        inWeight: {x: 0.33333334, y: 0.33333334, z: 0.33333334, w: 0.33333334}
        outWeight: {x: 0.33333334, y: 0.33333334, z: 0.33333334, w: 0.33333334}
      - serializedVersion: 3
        time: 1.2991714
        value: {x: -0, y: -0.039593954, z: -0, w: 0.9992159}
        inSlope: {x: 0, y: 0.007788077, z: 0, w: 0.00030944496}
        outSlope: {x: 0, y: 0.007788077, z: 0, w: 0.00030944496}
        tangentMode: 0
        weightedMode: 0
        inWeight: {x: 0.33333334, y: 0.33333334, z: 0.33333334, w: 0.33333334}
        outWeight: {x: 0.33333334, y: 0.33333334, z: 0.33333334, w: 0.33333334}
      - serializedVersion: 3
        time: 1.3094662
        value: {x: -0, y: -0.03950937, z: -0, w: 0.99921924}
        inSlope: {x: 0, y: 0.007096351, z: 0, w: 0.00027963112}
        outSlope: {x: 0, y: 0.007096351, z: 0, w: 0.00027963112}
        tangentMode: 0
        weightedMode: 0
        inWeight: {x: 0.33333334, y: 0.33333334, z: 0.33333334, w: 0.33333334}
        outWeight: {x: 0.33333334, y: 0.33333334, z: 0.33333334, w: 0.33333334}
      - serializedVersion: 3
        time: 1.320371
        value: {x: -0, y: -0.039444197, z: -0, w: 0.9992218}
        inSlope: {x: 0, y: 0.005999117, z: 0, w: 0.00023658926}
        outSlope: {x: 0, y: 0.005999117, z: 0, w: 0.00023658926}
        tangentMode: 0
        weightedMode: 0
        inWeight: {x: 0.33333334, y: 0.33333334, z: 0.33333334, w: 0.33333334}
        outWeight: {x: 0.33333334, y: 0.33333334, z: 0.33333334, w: 0.33333334}
      - serializedVersion: 3
        time: 1.3313837
        value: {x: -0, y: -0.039377883, z: -0, w: 0.9992244}
        inSlope: {x: 0, y: 0.005778089, z: 0, w: 0.00022609264}
        outSlope: {x: 0, y: 0.005778089, z: 0, w: 0.00022609264}
        tangentMode: 0
        weightedMode: 0
        inWeight: {x: 0.33333334, y: 0.33333334, z: 0.33333334, w: 0.33333334}
        outWeight: {x: 0.33333334, y: 0.33333334, z: 0.33333334, w: 0.33333334}
      - serializedVersion: 3
        time: 1.343358
        value: {x: -0, y: -0.03931161, z: -0, w: 0.999227}
        inSlope: {x: 0, y: 0.0057384423, z: 0, w: 0.00022562404}
        outSlope: {x: 0, y: 0.0057384423, z: 0, w: 0.00022562404}
        tangentMode: 0
        weightedMode: 0
        inWeight: {x: 0.33333334, y: 0.33333334, z: 0.33333334, w: 0.33333334}
        outWeight: {x: 0.33333334, y: 0.33333334, z: 0.33333334, w: 0.33333334}
      - serializedVersion: 3
        time: 1.3544142
        value: {x: -0, y: -0.03924591, z: -0, w: 0.9992296}
        inSlope: {x: 0, y: 0.0051428694, z: 0, w: 0.00020323359}
        outSlope: {x: 0, y: 0.0051428694, z: 0, w: 0.00020323359}
        tangentMode: 0
        weightedMode: 0
        inWeight: {x: 0.33333334, y: 0.33333334, z: 0.33333334, w: 0.33333334}
        outWeight: {x: 0.33333334, y: 0.33333334, z: 0.33333334, w: 0.33333334}
      - serializedVersion: 3
        time: 1.3653308
        value: {x: -0, y: -0.039198495, z: -0, w: 0.99923146}
        inSlope: {x: 0, y: 0.0036330249, z: 0, w: 0.00014154435}
        outSlope: {x: 0, y: 0.0036330249, z: 0, w: 0.00014154435}
        tangentMode: 0
        weightedMode: 0
        inWeight: {x: 0.33333334, y: 0.33333334, z: 0.33333334, w: 0.33333334}
        outWeight: {x: 0.33333334, y: 0.33333334, z: 0.33333334, w: 0.33333334}
      - serializedVersion: 3
        time: 1.3763272
        value: {x: -0, y: -0.039166357, z: -0, w: 0.9992327}
        inSlope: {x: 0, y: 0.0028792021, z: 0, w: 0.00011357608}
        outSlope: {x: 0, y: 0.0028792021, z: 0, w: 0.00011357608}
        tangentMode: 0
        weightedMode: 0
        inWeight: {x: 0.33333334, y: 0.33333334, z: 0.33333334, w: 0.33333334}
        outWeight: {x: 0.33333334, y: 0.33333334, z: 0.33333334, w: 0.33333334}
      - serializedVersion: 3
        time: 1.3873725
        value: {x: -0, y: -0.039135035, z: -0, w: 0.99923396}
        inSlope: {x: 0, y: 0.0027840522, z: 0, w: 0.000108941764}
        outSlope: {x: 0, y: 0.0027840522, z: 0, w: 0.000108941764}
        tangentMode: 0
        weightedMode: 0
        inWeight: {x: 0.33333334, y: 0.33333334, z: 0.33333334, w: 0.33333334}
        outWeight: {x: 0.33333334, y: 0.33333334, z: 0.33333334, w: 0.33333334}
      - serializedVersion: 3
        time: 1.3982035
        value: {x: -0, y: -0.03910544, z: -0, w: 0.9992351}
        inSlope: {x: 0, y: 0.0016115317, z: 0, w: 0.00006200737}
        outSlope: {x: 0, y: 0.0016115317, z: 0, w: 0.00006200737}
        tangentMode: 0
        weightedMode: 0
        inWeight: {x: 0.33333334, y: 0.33333334, z: 0.33333334, w: 0.33333334}
        outWeight: {x: 0.33333334, y: 0.33333334, z: 0.33333334, w: 0.33333334}
      - serializedVersion: 3
        time: 1.5054346
        value: {x: -0, y: -0.039052818, z: -0, w: 0.9992372}
        inSlope: {x: 0, y: 0.020884747, z: 0, w: 0.00080792775}
        outSlope: {x: 0, y: 0.020884747, z: 0, w: 0.00080792775}
        tangentMode: 0
        weightedMode: 0
        inWeight: {x: 0.33333334, y: 0.33333334, z: 0.33333334, w: 0.33333334}
        outWeight: {x: 0.33333334, y: 0.33333334, z: 0.33333334, w: 0.33333334}
      - serializedVersion: 3
        time: 1.523319
        value: {x: -0, y: -0.038314573, z: -0, w: 0.99926573}
        inSlope: {x: 0, y: 0.03007869, z: 0, w: 0.0011598812}
        outSlope: {x: 0, y: 0.03007869, z: 0, w: 0.0011598812}
        tangentMode: 0
        weightedMode: 0
        inWeight: {x: 0.33333334, y: 0.33333334, z: 0.33333334, w: 0.33333334}
        outWeight: {x: 0.33333334, y: 0.33333334, z: 0.33333334, w: 0.33333334}
      - serializedVersion: 3
        time: 1.5320534
        value: {x: -0, y: -0.03814968, z: -0, w: 0.99927205}
        inSlope: {x: 0, y: 0.0349096, z: 0, w: 0.0013285466}
        outSlope: {x: 0, y: 0.0349096, z: 0, w: 0.0013285466}
        tangentMode: 0
        weightedMode: 0
        inWeight: {x: 0.33333334, y: 0.33333334, z: 0.33333334, w: 0.33333334}
        outWeight: {x: 0.33333334, y: 0.33333334, z: 0.33333334, w: 0.33333334}
      - serializedVersion: 3
        time: 1.5432423
        value: {x: -0, y: -0.037579708, z: -0, w: 0.9992937}
        inSlope: {x: 0, y: 0.05283803, z: 0, w: 0.0019864263}
        outSlope: {x: 0, y: 0.05283803, z: 0, w: 0.0019864263}
        tangentMode: 0
        weightedMode: 0
        inWeight: {x: 0.33333334, y: 0.33333334, z: 0.33333334, w: 0.33333334}
        outWeight: {x: 0.33333334, y: 0.33333334, z: 0.33333334, w: 0.33333334}
      - serializedVersion: 3
        time: 1.5544376
        value: {x: -0, y: -0.036966927, z: -0, w: 0.9993165}
        inSlope: {x: 0, y: 0.056052417, z: 0, w: 0.0020715317}
        outSlope: {x: 0, y: 0.056052417, z: 0, w: 0.0020715317}
        tangentMode: 0
        weightedMode: 0
        inWeight: {x: 0.33333334, y: 0.33333334, z: 0.33333334, w: 0.33333334}
        outWeight: {x: 0.33333334, y: 0.33333334, z: 0.33333334, w: 0.33333334}
      - serializedVersion: 3
        time: 1.5657413
        value: {x: -0, y: -0.036318444, z: -0, w: 0.9993403}
        inSlope: {x: 0, y: 0.062498868, z: 0, w: 0.0022685512}
        outSlope: {x: 0, y: 0.062498868, z: 0, w: 0.0022685512}
        tangentMode: 0
        weightedMode: 0
        inWeight: {x: 0.33333334, y: 0.33333334, z: 0.33333334, w: 0.33333334}
        outWeight: {x: 0.33333334, y: 0.33333334, z: 0.33333334, w: 0.33333334}
      - serializedVersion: 3
        time: 1.5761034
        value: {x: -0, y: -0.03561767, z: -0, w: 0.9993655}
        inSlope: {x: 0, y: 0.06483895, z: 0, w: 0.002312507}
        outSlope: {x: 0, y: 0.06483895, z: 0, w: 0.002312507}
        tangentMode: 0
        weightedMode: 0
        inWeight: {x: 0.33333334, y: 0.33333334, z: 0.33333334, w: 0.33333334}
        outWeight: {x: 0.33333334, y: 0.33333334, z: 0.33333334, w: 0.33333334}
      - serializedVersion: 3
        time: 1.5872257
        value: {x: -0, y: -0.03492754, z: -0, w: 0.9993899}
        inSlope: {x: 0, y: 0.06834727, z: 0, w: 0.0023829637}
        outSlope: {x: 0, y: 0.06834727, z: 0, w: 0.0023829637}
        tangentMode: 0
        weightedMode: 0
        inWeight: {x: 0.33333334, y: 0.33333334, z: 0.33333334, w: 0.33333334}
        outWeight: {x: 0.33333334, y: 0.33333334, z: 0.33333334, w: 0.33333334}
      - serializedVersion: 3
        time: 1.5981089
        value: {x: -0, y: -0.03411516, z: -0, w: 0.9994179}
        inSlope: {x: 0, y: 0.07268042, z: 0, w: 0.0024789171}
        outSlope: {x: 0, y: 0.07268042, z: 0, w: 0.0024789171}
        tangentMode: 0
        weightedMode: 0
        inWeight: {x: 0.33333334, y: 0.33333334, z: 0.33333334, w: 0.33333334}
        outWeight: {x: 0.33333334, y: 0.33333334, z: 0.33333334, w: 0.33333334}
      - serializedVersion: 3
        time: 1.6103361
        value: {x: -0, y: -0.033250507, z: -0, w: 0.99944705}
        inSlope: {x: 0, y: 0.08461396, z: 0, w: 0.0028072065}
        outSlope: {x: 0, y: 0.08461396, z: 0, w: 0.0028072065}
        tangentMode: 0
        weightedMode: 0
        inWeight: {x: 0.33333334, y: 0.33333334, z: 0.33333334, w: 0.33333334}
        outWeight: {x: 0.33333334, y: 0.33333334, z: 0.33333334, w: 0.33333334}
      - serializedVersion: 3
        time: 1.6211292
        value: {x: -0, y: -0.032187257, z: -0, w: 0.9994819}
        inSlope: {x: 0, y: 0.096906036, z: 0, w: 0.0031239775}
        outSlope: {x: 0, y: 0.096906036, z: 0, w: 0.0031239775}
        tangentMode: 0
        weightedMode: 0
        inWeight: {x: 0.33333334, y: 0.33333334, z: 0.33333334, w: 0.33333334}
        outWeight: {x: 0.33333334, y: 0.33333334, z: 0.33333334, w: 0.33333334}
      - serializedVersion: 3
        time: 1.631994
        value: {x: -0, y: -0.031151837, z: -0, w: 0.9995147}
        inSlope: {x: 0, y: 0.09883506, z: 0, w: 0.0030739657}
        outSlope: {x: 0, y: 0.09883506, z: 0, w: 0.0030739657}
        tangentMode: 0
        weightedMode: 0
        inWeight: {x: 0.33333334, y: 0.33333334, z: 0.33333334, w: 0.33333334}
        outWeight: {x: 0.33333334, y: 0.33333334, z: 0.33333334, w: 0.33333334}
      - serializedVersion: 3
        time: 1.6432462
        value: {x: -0, y: -0.02999995, z: -0, w: 0.9995499}
        inSlope: {x: 0, y: 0.10882644, z: 0, w: 0.003256366}
        outSlope: {x: 0, y: 0.10882644, z: 0, w: 0.003256366}
        tangentMode: 0
        weightedMode: 0
        inWeight: {x: 0.33333334, y: 0.33333334, z: 0.33333334, w: 0.33333334}
        outWeight: {x: 0.33333334, y: 0.33333334, z: 0.33333334, w: 0.33333334}
      - serializedVersion: 3
        time: 1.65449
        value: {x: -0, y: -0.028703732, z: -0, w: 0.99958795}
        inSlope: {x: 0, y: 0.09779913, z: 0, w: 0.0028169788}
        outSlope: {x: 0, y: 0.09779913, z: 0, w: 0.0028169788}
        tangentMode: 0
        weightedMode: 0
        inWeight: {x: 0.33333334, y: 0.33333334, z: 0.33333334, w: 0.33333334}
        outWeight: {x: 0.33333334, y: 0.33333334, z: 0.33333334, w: 0.33333334}
      - serializedVersion: 3
        time: 1.6720126
        value: {x: -0, y: -0.027296398, z: -0, w: 0.9996274}
        inSlope: {x: 0, y: 0.14479366, z: 0, w: 0.003857764}
        outSlope: {x: 0, y: 0.14479366, z: 0, w: 0.003857764}
        tangentMode: 0
        weightedMode: 0
        inWeight: {x: 0.33333334, y: 0.33333334, z: 0.33333334, w: 0.33333334}
        outWeight: {x: 0.33333334, y: 0.33333334, z: 0.33333334, w: 0.33333334}
      - serializedVersion: 3
        time: 1.6833146
        value: {x: -0, y: -0.02493121, z: -0, w: 0.99968916}
        inSlope: {x: 0, y: 0.19006936, z: 0, w: 0.004780909}
        outSlope: {x: 0, y: 0.19006936, z: 0, w: 0.004780909}
        tangentMode: 0
        weightedMode: 0
        inWeight: {x: 0.33333334, y: 0.33333334, z: 0.33333334, w: 0.33333334}
        outWeight: {x: 0.33333334, y: 0.33333334, z: 0.33333334, w: 0.33333334}
      - serializedVersion: 3
        time: 1.69463
        value: {x: -0, y: -0.02299777, z: -0, w: 0.99973553}
        inSlope: {x: 0, y: 0.17144054, z: 0, w: 0.0039468347}
        outSlope: {x: 0, y: 0.17144054, z: 0, w: 0.0039468347}
        tangentMode: 0
        weightedMode: 0
        inWeight: {x: 0.33333334, y: 0.33333334, z: 0.33333334, w: 0.33333334}
        outWeight: {x: 0.33333334, y: 0.33333334, z: 0.33333334, w: 0.33333334}
      - serializedVersion: 3
        time: 1.7054971
        value: {x: -0, y: -0.021128472, z: -0, w: 0.9997768}
        inSlope: {x: 0, y: 0.17126106, z: 0, w: 0.0036205966}
        outSlope: {x: 0, y: 0.17126106, z: 0, w: 0.0036205966}
        tangentMode: 0
        weightedMode: 0
        inWeight: {x: 0.33333334, y: 0.33333334, z: 0.33333334, w: 0.33333334}
        outWeight: {x: 0.33333334, y: 0.33333334, z: 0.33333334, w: 0.33333334}
      - serializedVersion: 3
        time: 1.7165335
        value: {x: -0, y: -0.019246679, z: -0, w: 0.9998148}
        inSlope: {x: 0, y: 0.1728681, z: 0, w: 0.0033221734}
        outSlope: {x: 0, y: 0.1728681, z: 0, w: 0.0033221734}
        tangentMode: 0
        weightedMode: 0
        inWeight: {x: 0.33333334, y: 0.33333334, z: 0.33333334, w: 0.33333334}
        outWeight: {x: 0.33333334, y: 0.33333334, z: 0.33333334, w: 0.33333334}
      - serializedVersion: 3
        time: 1.7277886
        value: {x: -0, y: -0.01727448, z: -0, w: 0.9998508}
        inSlope: {x: 0, y: 0.17980677, z: 0, w: 0.0030975875}
        outSlope: {x: 0, y: 0.17980677, z: 0, w: 0.0030975875}
        tangentMode: 0
        weightedMode: 0
        inWeight: {x: 0.33333334, y: 0.33333334, z: 0.33333334, w: 0.33333334}
        outWeight: {x: 0.33333334, y: 0.33333334, z: 0.33333334, w: 0.33333334}
      - serializedVersion: 3
        time: 1.7388482
        value: {x: -0, y: -0.015235245, z: -0, w: 0.99988395}
        inSlope: {x: 0, y: 0.1816462, z: 0, w: 0.0027733222}
        outSlope: {x: 0, y: 0.1816462, z: 0, w: 0.0027733222}
        tangentMode: 0
        weightedMode: 0
        inWeight: {x: 0.33333334, y: 0.33333334, z: 0.33333334, w: 0.33333334}
        outWeight: {x: 0.33333334, y: 0.33333334, z: 0.33333334, w: 0.33333334}
      - serializedVersion: 3
        time: 1.7499971
        value: {x: -0, y: -0.013240622, z: -0, w: 0.9999124}
        inSlope: {x: 0, y: 0.17950428, z: 0, w: 0.0023773282}
        outSlope: {x: 0, y: 0.17950428, z: 0, w: 0.0023773282}
        tangentMode: 0
        weightedMode: 0
        inWeight: {x: 0.33333334, y: 0.33333334, z: 0.33333334, w: 0.33333334}
        outWeight: {x: 0.33333334, y: 0.33333334, z: 0.33333334, w: 0.33333334}
      - serializedVersion: 3
        time: 1.7609744
        value: {x: -0, y: -0.011263601, z: -0, w: 0.9999366}
        inSlope: {x: 0, y: 0.17538123, z: 0, w: 0.0019822912}
        outSlope: {x: 0, y: 0.17538123, z: 0, w: 0.0019822912}
        tangentMode: 0
        weightedMode: 0
        inWeight: {x: 0.33333334, y: 0.33333334, z: 0.33333334, w: 0.33333334}
        outWeight: {x: 0.33333334, y: 0.33333334, z: 0.33333334, w: 0.33333334}
      - serializedVersion: 3
        time: 1.772116
        value: {x: -0, y: -0.009362174, z: -0, w: 0.9999562}
        inSlope: {x: 0, y: 0.16941628, z: 0, w: 0.0015902412}
        outSlope: {x: 0, y: 0.16941628, z: 0, w: 0.0015902412}
        tangentMode: 0
        weightedMode: 0
        inWeight: {x: 0.33333334, y: 0.33333334, z: 0.33333334, w: 0.33333334}
        outWeight: {x: 0.33333334, y: 0.33333334, z: 0.33333334, w: 0.33333334}
      - serializedVersion: 3
        time: 1.7831942
        value: {x: -0, y: -0.00749913, z: -0, w: 0.9999719}
        inSlope: {x: 0, y: 0.16179252, z: 0, w: 0.0012235241}
        outSlope: {x: 0, y: 0.16179252, z: 0, w: 0.0012235241}
        tangentMode: 0
        weightedMode: 0
        inWeight: {x: 0.33333334, y: 0.33333334, z: 0.33333334, w: 0.33333334}
        outWeight: {x: 0.33333334, y: 0.33333334, z: 0.33333334, w: 0.33333334}
      - serializedVersion: 3
        time: 1.7943994
        value: {x: -0, y: -0.0057576913, z: -0, w: 0.99998343}
        inSlope: {x: 0, y: 0.15170786, z: 0, w: 0.0008793043}
        outSlope: {x: 0, y: 0.15170786, z: 0, w: 0.0008793043}
        tangentMode: 0
        weightedMode: 0
        inWeight: {x: 0.33333334, y: 0.33333334, z: 0.33333334, w: 0.33333334}
        outWeight: {x: 0.33333334, y: 0.33333334, z: 0.33333334, w: 0.33333334}
      - serializedVersion: 3
        time: 1.8053925
        value: {x: -0, y: -0.004130685, z: -0, w: 0.9999915}
        inSlope: {x: 0, y: 0.13798599, z: 0, w: 0.00058540807}
        outSlope: {x: 0, y: 0.13798599, z: 0, w: 0.00058540807}
        tangentMode: 0
        weightedMode: 0
        inWeight: {x: 0.33333334, y: 0.33333334, z: 0.33333334, w: 0.33333334}
        outWeight: {x: 0.33333334, y: 0.33333334, z: 0.33333334, w: 0.33333334}
      - serializedVersion: 3
        time: 1.8166656
        value: {x: -0, y: -0.002688063, z: -0, w: 0.9999964}
        inSlope: {x: 0, y: 0.122825325, z: 0, w: 0.00033813942}
        outSlope: {x: 0, y: 0.122825325, z: 0, w: 0.00033813942}
        tangentMode: 0
        weightedMode: 0
        inWeight: {x: 0.33333334, y: 0.33333334, z: 0.33333334, w: 0.33333334}
        outWeight: {x: 0.33333334, y: 0.33333334, z: 0.33333334, w: 0.33333334}
      - serializedVersion: 3
        time: 1.8279624
        value: {x: -0, y: -0.0013586514, z: -0, w: 0.9999991}
        inSlope: {x: 0, y: 0.11308293, z: 0, w: 0.0001597332}
        outSlope: {x: 0, y: 0.11308293, z: 0, w: 0.0001597332}
        tangentMode: 0
        weightedMode: 0
        inWeight: {x: 0.33333334, y: 0.33333334, z: 0.33333334, w: 0.33333334}
        outWeight: {x: 0.33333334, y: 0.33333334, z: 0.33333334, w: 0.33333334}
      - serializedVersion: 3
        time: 1.8388611
        value: {x: -0, y: -0.0001763054, z: -0, w: 1}
        inSlope: {x: 0, y: 0.09956358, z: 0, w: 0.000025124704}
        outSlope: {x: 0, y: 0.09956358, z: 0, w: 0.000025124704}
        tangentMode: 0
        weightedMode: 0
        inWeight: {x: 0.33333334, y: 0.33333334, z: 0.33333334, w: 0.33333334}
        outWeight: {x: 0.33333334, y: 0.33333334, z: 0.33333334, w: 0.33333334}
      - serializedVersion: 3
        time: 1.8501126
        value: {x: -0, y: 0.0008435507, z: -0, w: 0.99999964}
        inSlope: {x: 0, y: 0.09043236, z: 0, w: -0.000073901654}
        outSlope: {x: 0, y: 0.09043236, z: 0, w: -0.000073901654}
        tangentMode: 0
        weightedMode: 0
        inWeight: {x: 0.33333334, y: 0.33333334, z: 0.33333334, w: 0.33333334}
        outWeight: {x: 0.33333334, y: 0.33333334, z: 0.33333334, w: 0.33333334}
      - serializedVersion: 3
        time: 1.8609014
        value: {x: -0, y: 0.0018169435, z: -0, w: 0.9999984}
        inSlope: {x: 0, y: 0.084816515, z: 0, w: -0.0001492549}
        outSlope: {x: 0, y: 0.084816515, z: 0, w: -0.0001492549}
        tangentMode: 0
        weightedMode: 0
        inWeight: {x: 0.33333334, y: 0.33333334, z: 0.33333334, w: 0.33333334}
        outWeight: {x: 0.33333334, y: 0.33333334, z: 0.33333334, w: 0.33333334}
      - serializedVersion: 3
        time: 1.8720063
        value: {x: -0, y: 0.0026987924, z: -0, w: 0.99999636}
        inSlope: {x: 0, y: 0.07844174, z: 0, w: -0.00021253205}
        outSlope: {x: 0, y: 0.07844174, z: 0, w: -0.00021253205}
        tangentMode: 0
        weightedMode: 0
        inWeight: {x: 0.33333334, y: 0.33333334, z: 0.33333334, w: 0.33333334}
        outWeight: {x: 0.33333334, y: 0.33333334, z: 0.33333334, w: 0.33333334}
      - serializedVersion: 3
        time: 1.8833094
        value: {x: -0, y: 0.0035744747, z: -0, w: 0.9999936}
        inSlope: {x: 0, y: 0.07760477, z: 0, w: -0.00027594797}
        outSlope: {x: 0, y: 0.07760477, z: 0, w: -0.00027594797}
        tangentMode: 0
        weightedMode: 0
        inWeight: {x: 0.33333334, y: 0.33333334, z: 0.33333334, w: 0.33333334}
        outWeight: {x: 0.33333334, y: 0.33333334, z: 0.33333334, w: 0.33333334}
      - serializedVersion: 3
        time: 1.8944856
        value: {x: -0, y: 0.004443276, z: -0, w: 0.99999017}
        inSlope: {x: 0, y: 0.07719186, z: 0, w: -0.00034228}
        outSlope: {x: 0, y: 0.07719186, z: 0, w: -0.00034228}
        tangentMode: 0
        weightedMode: 0
        inWeight: {x: 0.33333334, y: 0.33333334, z: 0.33333334, w: 0.33333334}
        outWeight: {x: 0.33333334, y: 0.33333334, z: 0.33333334, w: 0.33333334}
      - serializedVersion: 3
        time: 1.9054459
        value: {x: -0, y: 0.0052833552, z: -0, w: 0.99998605}
        inSlope: {x: 0, y: 0.073582605, z: 0, w: -0.00038665865}
        outSlope: {x: 0, y: 0.073582605, z: 0, w: -0.00038665865}
        tangentMode: 0
        weightedMode: 0
        inWeight: {x: 0.33333334, y: 0.33333334, z: 0.33333334, w: 0.33333334}
        outWeight: {x: 0.33333334, y: 0.33333334, z: 0.33333334, w: 0.33333334}
      - serializedVersion: 3
        time: 1.9166757
        value: {x: -0, y: 0.0060752556, z: -0, w: 0.9999816}
        inSlope: {x: 0, y: 0.069925636, z: 0, w: -0.0004238918}
        outSlope: {x: 0, y: 0.069925636, z: 0, w: -0.0004238918}
        tangentMode: 0
        weightedMode: 0
        inWeight: {x: 0.33333334, y: 0.33333334, z: 0.33333334, w: 0.33333334}
        outWeight: {x: 0.33333334, y: 0.33333334, z: 0.33333334, w: 0.33333334}
      - serializedVersion: 3
        time: 1.9278092
        value: {x: -0, y: 0.0068471804, z: -0, w: 0.9999766}
        inSlope: {x: 0, y: 0.06804828, z: 0, w: -0.00046672928}
        outSlope: {x: 0, y: 0.06804828, z: 0, w: -0.00046672928}
        tangentMode: 0
        weightedMode: 0
        inWeight: {x: 0.33333334, y: 0.33333334, z: 0.33333334, w: 0.33333334}
        outWeight: {x: 0.33333334, y: 0.33333334, z: 0.33333334, w: 0.33333334}
      - serializedVersion: 3
        time: 1.9386519
        value: {x: -0, y: 0.007571074, z: -0, w: 0.99997133}
        inSlope: {x: 0, y: 0.06302197, z: 0, w: -0.00047597502}
        outSlope: {x: 0, y: 0.06302197, z: 0, w: -0.00047597502}
        tangentMode: 0
        weightedMode: 0
        inWeight: {x: 0.33333334, y: 0.33333334, z: 0.33333334, w: 0.33333334}
        outWeight: {x: 0.33333334, y: 0.33333334, z: 0.33333334, w: 0.33333334}
      - serializedVersion: 3
        time: 1.9499823
        value: {x: -0, y: 0.008242745, z: -0, w: 0.999966}
        inSlope: {x: 0, y: 0.059849977, z: 0, w: -0.00049198535}
        outSlope: {x: 0, y: 0.059849977, z: 0, w: -0.00049198535}
        tangentMode: 0
        weightedMode: 0
        inWeight: {x: 0.33333334, y: 0.33333334, z: 0.33333334, w: 0.33333334}
        outWeight: {x: 0.33333334, y: 0.33333334, z: 0.33333334, w: 0.33333334}
      - serializedVersion: 3
        time: 1.9611919
        value: {x: -0, y: 0.008920022, z: -0, w: 0.99996024}
        inSlope: {x: 0, y: 0.059632447, z: 0, w: -0.00053146505}
        outSlope: {x: 0, y: 0.059632447, z: 0, w: -0.00053146505}
        tangentMode: 0
        weightedMode: 0
        inWeight: {x: 0.33333334, y: 0.33333334, z: 0.33333334, w: 0.33333334}
        outWeight: {x: 0.33333334, y: 0.33333334, z: 0.33333334, w: 0.33333334}
      - serializedVersion: 3
        time: 1.9720855
        value: {x: -0, y: 0.009561061, z: -0, w: 0.9999543}
        inSlope: {x: 0, y: 0.056473233, z: 0, w: -0.0005391148}
        outSlope: {x: 0, y: 0.056473233, z: 0, w: -0.0005391148}
        tangentMode: 0
        weightedMode: 0
        inWeight: {x: 0.33333334, y: 0.33333334, z: 0.33333334, w: 0.33333334}
        outWeight: {x: 0.33333334, y: 0.33333334, z: 0.33333334, w: 0.33333334}
      - serializedVersion: 3
        time: 1.9831966
        value: {x: -0, y: 0.010162184, z: -0, w: 0.9999484}
        inSlope: {x: 0, y: 0.054149777, z: 0, w: -0.00054997933}
        outSlope: {x: 0, y: 0.054149777, z: 0, w: -0.00054997933}
        tangentMode: 0
        weightedMode: 0
        inWeight: {x: 0.33333334, y: 0.33333334, z: 0.33333334, w: 0.33333334}
        outWeight: {x: 0.33333334, y: 0.33333334, z: 0.33333334, w: 0.33333334}
      - serializedVersion: 3
        time: 1.9944075
        value: {x: -0, y: 0.0107698, z: -0, w: 0.999942}
        inSlope: {x: 0, y: 0.05423808, z: 0, w: -0.00058502576}
        outSlope: {x: 0, y: 0.05423808, z: 0, w: -0.00058502576}
        tangentMode: 0
        weightedMode: 0
        inWeight: {x: 0.33333334, y: 0.33333334, z: 0.33333334, w: 0.33333334}
        outWeight: {x: 0.33333334, y: 0.33333334, z: 0.33333334, w: 0.33333334}
      - serializedVersion: 3
        time: 2.0058095
        value: {x: -0, y: 0.011388673, z: -0, w: 0.99993515}
        inSlope: {x: 0, y: 0.056102924, z: 0, w: -0.00064004667}
        outSlope: {x: 0, y: 0.056102924, z: 0, w: -0.00064004667}
        tangentMode: 0
        weightedMode: 0
        inWeight: {x: 0.33333334, y: 0.33333334, z: 0.33333334, w: 0.33333334}
        outWeight: {x: 0.33333334, y: 0.33333334, z: 0.33333334, w: 0.33333334}
      - serializedVersion: 3
        time: 2.0165203
        value: {x: -0, y: 0.012009127, z: -0, w: 0.9999279}
        inSlope: {x: 0, y: 0.05350544, z: 0, w: -0.0006407434}
        outSlope: {x: 0, y: 0.05350544, z: 0, w: -0.0006407434}
        tangentMode: 0
        weightedMode: 0
        inWeight: {x: 0.33333334, y: 0.33333334, z: 0.33333334, w: 0.33333334}
        outWeight: {x: 0.33333334, y: 0.33333334, z: 0.33333334, w: 0.33333334}
      - serializedVersion: 3
        time: 2.027797
        value: {x: -0, y: 0.012562618, z: -0, w: 0.9999211}
        inSlope: {x: 0, y: 0.04814163, z: 0, w: -0.000602499}
        outSlope: {x: 0, y: 0.04814163, z: 0, w: -0.000602499}
        tangentMode: 0
        weightedMode: 0
        inWeight: {x: 0.33333334, y: 0.33333334, z: 0.33333334, w: 0.33333334}
        outWeight: {x: 0.33333334, y: 0.33333334, z: 0.33333334, w: 0.33333334}
      - serializedVersion: 3
        time: 2.0388782
        value: {x: -0, y: 0.013085659, z: -0, w: 0.9999144}
        inSlope: {x: 0, y: 0.04283658, z: 0, w: -0.0005578967}
        outSlope: {x: 0, y: 0.04283658, z: 0, w: -0.0005578967}
        tangentMode: 0
        weightedMode: 0
        inWeight: {x: 0.33333334, y: 0.33333334, z: 0.33333334, w: 0.33333334}
        outWeight: {x: 0.33333334, y: 0.33333334, z: 0.33333334, w: 0.33333334}
      - serializedVersion: 3
        time: 2.0501406
        value: {x: -0, y: 0.013518952, z: -0, w: 0.9999086}
        inSlope: {x: 0, y: 0.03504525, z: 0, w: -0.0004724659}
        outSlope: {x: 0, y: 0.03504525, z: 0, w: -0.0004724659}
        tangentMode: 0
        weightedMode: 0
        inWeight: {x: 0.33333334, y: 0.33333334, z: 0.33333334, w: 0.33333334}
        outWeight: {x: 0.33333334, y: 0.33333334, z: 0.33333334, w: 0.33333334}
      - serializedVersion: 3
        time: 2.0611894
        value: {x: -0, y: 0.013868293, z: -0, w: 0.99990386}
        inSlope: {x: 0, y: 0.028689144, z: 0, w: -0.00039751962}
        outSlope: {x: 0, y: 0.028689144, z: 0, w: -0.00039751962}
        tangentMode: 0
        weightedMode: 0
        inWeight: {x: 0.33333334, y: 0.33333334, z: 0.33333334, w: 0.33333334}
        outWeight: {x: 0.33333334, y: 0.33333334, z: 0.33333334, w: 0.33333334}
      - serializedVersion: 3
        time: 2.0723407
        value: {x: -0, y: 0.014155554, z: -0, w: 0.9998998}
        inSlope: {x: 0, y: 0.024664566, z: 0, w: -0.00034879812}
        outSlope: {x: 0, y: 0.024664566, z: 0, w: -0.00034879812}
        tangentMode: 0
        weightedMode: 0
        inWeight: {x: 0.33333334, y: 0.33333334, z: 0.33333334, w: 0.33333334}
        outWeight: {x: 0.33333334, y: 0.33333334, z: 0.33333334, w: 0.33333334}
      - serializedVersion: 3
        time: 2.0834007
        value: {x: -0, y: 0.014416225, z: -0, w: 0.9998961}
        inSlope: {x: 0, y: 0.02375068, z: 0, w: -0.00034230424}
        outSlope: {x: 0, y: 0.02375068, z: 0, w: -0.00034230424}
        tangentMode: 0
        weightedMode: 0
        inWeight: {x: 0.33333334, y: 0.33333334, z: 0.33333334, w: 0.33333334}
        outWeight: {x: 0.33333334, y: 0.33333334, z: 0.33333334, w: 0.33333334}
      - serializedVersion: 3
        time: 2.094285
        value: {x: -0, y: 0.014676713, z: -0, w: 0.9998923}
        inSlope: {x: 0, y: 0.024695544, z: 0, w: -0.0003630933}
        outSlope: {x: 0, y: 0.024695544, z: 0, w: -0.0003630933}
        tangentMode: 0
        weightedMode: 0
        inWeight: {x: 0.33333334, y: 0.33333334, z: 0.33333334, w: 0.33333334}
        outWeight: {x: 0.33333334, y: 0.33333334, z: 0.33333334, w: 0.33333334}
      - serializedVersion: 3
        time: 2.1055489
        value: {x: -0, y: 0.014963475, z: -0, w: 0.99988806}
        inSlope: {x: 0, y: 0.026685636, z: 0, w: -0.00039998748}
        outSlope: {x: 0, y: 0.026685636, z: 0, w: -0.00039998748}
        tangentMode: 0
        weightedMode: 0
        inWeight: {x: 0.33333334, y: 0.33333334, z: 0.33333334, w: 0.33333334}
        outWeight: {x: 0.33333334, y: 0.33333334, z: 0.33333334, w: 0.33333334}
      - serializedVersion: 3
        time: 2.1166475
        value: {x: -0, y: 0.015273267, z: -0, w: 0.99988335}
        inSlope: {x: 0, y: 0.02835299, z: 0, w: -0.0004326579}
        outSlope: {x: 0, y: 0.02835299, z: 0, w: -0.0004326579}
        tangentMode: 0
        weightedMode: 0
        inWeight: {x: 0.33333334, y: 0.33333334, z: 0.33333334, w: 0.33333334}
        outWeight: {x: 0.33333334, y: 0.33333334, z: 0.33333334, w: 0.33333334}
      - serializedVersion: 3
        time: 2.1277292
        value: {x: -0, y: 0.015592346, z: -0, w: 0.99987847}
        inSlope: {x: 0, y: 0.029280936, z: 0, w: -0.00045499025}
        outSlope: {x: 0, y: 0.029280936, z: 0, w: -0.00045499025}
        tangentMode: 0
        weightedMode: 0
        inWeight: {x: 0.33333334, y: 0.33333334, z: 0.33333334, w: 0.33333334}
        outWeight: {x: 0.33333334, y: 0.33333334, z: 0.33333334, w: 0.33333334}
      - serializedVersion: 3
        time: 2.1386604
        value: {x: -0, y: 0.015917754, z: -0, w: 0.99987334}
        inSlope: {x: 0, y: 0.02953256, z: 0, w: -0.00047056464}
        outSlope: {x: 0, y: 0.02953256, z: 0, w: -0.00047056464}
        tangentMode: 0
        weightedMode: 0
        inWeight: {x: 0.33333334, y: 0.33333334, z: 0.33333334, w: 0.33333334}
        outWeight: {x: 0.33333334, y: 0.33333334, z: 0.33333334, w: 0.33333334}
      - serializedVersion: 3
        time: 2.1498947
        value: {x: -0, y: 0.01624688, z: -0, w: 0.99986804}
        inSlope: {x: 0, y: 0.030357618, z: 0, w: -0.0004942722}
        outSlope: {x: 0, y: 0.030357618, z: 0, w: -0.0004942722}
        tangentMode: 0
        weightedMode: 0
        inWeight: {x: 0.33333334, y: 0.33333334, z: 0.33333334, w: 0.33333334}
        outWeight: {x: 0.33333334, y: 0.33333334, z: 0.33333334, w: 0.33333334}
      - serializedVersion: 3
        time: 2.1613228
        value: {x: -0, y: 0.016605936, z: -0, w: 0.99986213}
        inSlope: {x: 0, y: 0.03326486, z: 0, w: -0.0005536359}
        outSlope: {x: 0, y: 0.03326486, z: 0, w: -0.0005536359}
        tangentMode: 0
        weightedMode: 0
        inWeight: {x: 0.33333334, y: 0.33333334, z: 0.33333334, w: 0.33333334}
        outWeight: {x: 0.33333334, y: 0.33333334, z: 0.33333334, w: 0.33333334}
      - serializedVersion: 3
        time: 2.1722164
        value: {x: -0, y: 0.01698842, z: -0, w: 0.9998557}
        inSlope: {x: 0, y: 0.03458541, z: 0, w: -0.00058820937}
        outSlope: {x: 0, y: 0.03458541, z: 0, w: -0.00058820937}
        tangentMode: 0
        weightedMode: 0
        inWeight: {x: 0.33333334, y: 0.33333334, z: 0.33333334, w: 0.33333334}
        outWeight: {x: 0.33333334, y: 0.33333334, z: 0.33333334, w: 0.33333334}
      - serializedVersion: 3
        time: 2.183313
        value: {x: -0, y: 0.017366365, z: -0, w: 0.9998492}
        inSlope: {x: 0, y: 0.034333475, z: 0, w: -0.00059658557}
        outSlope: {x: 0, y: 0.034333475, z: 0, w: -0.00059658557}
        tangentMode: 0
        weightedMode: 0
        inWeight: {x: 0.33333334, y: 0.33333334, z: 0.33333334, w: 0.33333334}
        outWeight: {x: 0.33333334, y: 0.33333334, z: 0.33333334, w: 0.33333334}
      - serializedVersion: 3
        time: 2.1942985
        value: {x: -0, y: 0.017746545, z: -0, w: 0.9998425}
        inSlope: {x: 0, y: 0.03228289, z: 0, w: -0.0005705254}
        outSlope: {x: 0, y: 0.03228289, z: 0, w: -0.0005705254}
        tangentMode: 0
        weightedMode: 0
        inWeight: {x: 0.33333334, y: 0.33333334, z: 0.33333334, w: 0.33333334}
        outWeight: {x: 0.33333334, y: 0.33333334, z: 0.33333334, w: 0.33333334}
      - serializedVersion: 3
        time: 2.2064793
        value: {x: -0, y: 0.018111465, z: -0, w: 0.999836}
        inSlope: {x: 0, y: 0.03414973, z: 0, w: -0.0006176455}
        outSlope: {x: 0, y: 0.03414973, z: 0, w: -0.0006176455}
        tangentMode: 0
        weightedMode: 0
        inWeight: {x: 0.33333334, y: 0.33333334, z: 0.33333334, w: 0.33333334}
        outWeight: {x: 0.33333334, y: 0.33333334, z: 0.33333334, w: 0.33333334}
      - serializedVersion: 3
        time: 2.2166693
        value: {x: -0, y: 0.018502159, z: -0, w: 0.9998289}
        inSlope: {x: 0, y: 0.033237796, z: 0, w: -0.00061454315}
        outSlope: {x: 0, y: 0.033237796, z: 0, w: -0.00061454315}
        tangentMode: 0
        weightedMode: 0
        inWeight: {x: 0.33333334, y: 0.33333334, z: 0.33333334, w: 0.33333334}
        outWeight: {x: 0.33333334, y: 0.33333334, z: 0.33333334, w: 0.33333334}
      - serializedVersion: 3
        time: 2.2278628
        value: {x: -0, y: 0.018817086, z: -0, w: 0.999823}
        inSlope: {x: 0, y: 0.03019739, z: 0, w: -0.00056952797}
        outSlope: {x: 0, y: 0.03019739, z: 0, w: -0.00056952797}
        tangentMode: 0
        weightedMode: 0
        inWeight: {x: 0.33333334, y: 0.33333334, z: 0.33333334, w: 0.33333334}
        outWeight: {x: 0.33333334, y: 0.33333334, z: 0.33333334, w: 0.33333334}
      - serializedVersion: 3
        time: 2.2387729
        value: {x: -0, y: 0.019169044, z: -0, w: 0.9998163}
        inSlope: {x: 0, y: 0.031376243, z: 0, w: -0.00060020015}
        outSlope: {x: 0, y: 0.031376243, z: 0, w: -0.00060020015}
        tangentMode: 0
        weightedMode: 0
        inWeight: {x: 0.33333334, y: 0.33333334, z: 0.33333334, w: 0.33333334}
        outWeight: {x: 0.33333334, y: 0.33333334, z: 0.33333334, w: 0.33333334}
      - serializedVersion: 3
        time: 2.2499137
        value: {x: -0, y: 0.019508755, z: -0, w: 0.99980974}
        inSlope: {x: 0, y: 0.03053398, z: 0, w: -0.0005966113}
        outSlope: {x: 0, y: 0.03053398, z: 0, w: -0.0005966113}
        tangentMode: 0
        weightedMode: 0
        inWeight: {x: 0.33333334, y: 0.33333334, z: 0.33333334, w: 0.33333334}
        outWeight: {x: 0.33333334, y: 0.33333334, z: 0.33333334, w: 0.33333334}
      - serializedVersion: 3
        time: 2.2611504
        value: {x: -0, y: 0.019852322, z: -0, w: 0.99980295}
        inSlope: {x: 0, y: 0.02939738, z: 0, w: -0.0005851302}
        outSlope: {x: 0, y: 0.02939738, z: 0, w: -0.0005851302}
        tangentMode: 0
        weightedMode: 0
        inWeight: {x: 0.33333334, y: 0.33333334, z: 0.33333334, w: 0.33333334}
        outWeight: {x: 0.33333334, y: 0.33333334, z: 0.33333334, w: 0.33333334}
      - serializedVersion: 3
        time: 2.2722166
        value: {x: -0, y: 0.020164602, z: -0, w: 0.9997967}
        inSlope: {x: 0, y: 0.024171446, z: 0, w: -0.00048637547}
        outSlope: {x: 0, y: 0.024171446, z: 0, w: -0.00048637547}
        tangentMode: 0
        weightedMode: 0
        inWeight: {x: 0.33333334, y: 0.33333334, z: 0.33333334, w: 0.33333334}
        outWeight: {x: 0.33333334, y: 0.33333334, z: 0.33333334, w: 0.33333334}
      - serializedVersion: 3
        time: 2.2833412
        value: {x: -0, y: 0.02038847, z: -0, w: 0.99979216}
        inSlope: {x: 0, y: 0.0155114215, z: 0, w: -0.00031461296}
        outSlope: {x: 0, y: 0.0155114215, z: 0, w: -0.00031461296}
        tangentMode: 0
        weightedMode: 0
        inWeight: {x: 0.33333334, y: 0.33333334, z: 0.33333334, w: 0.33333334}
        outWeight: {x: 0.33333334, y: 0.33333334, z: 0.33333334, w: 0.33333334}
      - serializedVersion: 3
        time: 2.2946165
        value: {x: -0, y: 0.02051136, z: -0, w: 0.99978966}
        inSlope: {x: 0, y: 0.006594098, z: 0, w: -0.00013547906}
        outSlope: {x: 0, y: 0.006594098, z: 0, w: -0.00013547906}
        tangentMode: 0
        weightedMode: 0
        inWeight: {x: 0.33333334, y: 0.33333334, z: 0.33333334, w: 0.33333334}
        outWeight: {x: 0.33333334, y: 0.33333334, z: 0.33333334, w: 0.33333334}
      - serializedVersion: 3
        time: 2.3055792
        value: {x: -0, y: 0.020536454, z: -0, w: 0.9997891}
        inSlope: {x: 0, y: -0.0023058252, z: 0, w: 0.00004815803}
        outSlope: {x: 0, y: -0.0023058252, z: 0, w: 0.00004815803}
        tangentMode: 0
        weightedMode: 0
        inWeight: {x: 0.33333334, y: 0.33333334, z: 0.33333334, w: 0.33333334}
        outWeight: {x: 0.33333334, y: 0.33333334, z: 0.33333334, w: 0.33333334}
      - serializedVersion: 3
        time: 2.3170693
        value: {x: -0, y: 0.020457165, z: -0, w: 0.9997908}
        inSlope: {x: 0, y: -0.012311185, z: 0, w: 0.00025033136}
        outSlope: {x: 0, y: -0.012311185, z: 0, w: 0.00025033136}
        tangentMode: 0
        weightedMode: 0
        inWeight: {x: 0.33333334, y: 0.33333334, z: 0.33333334, w: 0.33333334}
        outWeight: {x: 0.33333334, y: 0.33333334, z: 0.33333334, w: 0.33333334}
      - serializedVersion: 3
        time: 2.3278024
        value: {x: -0, y: 0.020266956, z: -0, w: 0.9997946}
        inSlope: {x: 0, y: -0.02160724, z: 0, w: 0.0004350738}
        outSlope: {x: 0, y: -0.02160724, z: 0, w: 0.0004350738}
        tangentMode: 0
        weightedMode: 0
        inWeight: {x: 0.33333334, y: 0.33333334, z: 0.33333334, w: 0.33333334}
        outWeight: {x: 0.33333334, y: 0.33333334, z: 0.33333334, w: 0.33333334}
      - serializedVersion: 3
        time: 2.338919
        value: {x: -0, y: 0.019983565, z: -0, w: 0.9998003}
        inSlope: {x: 0, y: -0.029951595, z: 0, w: 0.00059692387}
        outSlope: {x: 0, y: -0.029951595, z: 0, w: 0.00059692387}
        tangentMode: 0
        weightedMode: 0
        inWeight: {x: 0.33333334, y: 0.33333334, z: 0.33333334, w: 0.33333334}
        outWeight: {x: 0.33333334, y: 0.33333334, z: 0.33333334, w: 0.33333334}
      - serializedVersion: 3
        time: 2.3499777
        value: {x: -0, y: 0.019603027, z: -0, w: 0.99980783}
        inSlope: {x: 0, y: -0.037517704, z: 0, w: 0.0007352246}
        outSlope: {x: 0, y: -0.037517704, z: 0, w: 0.0007352246}
        tangentMode: 0
        weightedMode: 0
        inWeight: {x: 0.33333334, y: 0.33333334, z: 0.33333334, w: 0.33333334}
        outWeight: {x: 0.33333334, y: 0.33333334, z: 0.33333334, w: 0.33333334}
      - serializedVersion: 3
        time: 2.361502
        value: {x: -0, y: 0.019134857, z: -0, w: 0.99981695}
        inSlope: {x: 0, y: -0.04606828, z: 0, w: 0.00088204915}
        outSlope: {x: 0, y: -0.04606828, z: 0, w: 0.00088204915}
        tangentMode: 0
        weightedMode: 0
        inWeight: {x: 0.33333334, y: 0.33333334, z: 0.33333334, w: 0.33333334}
        outWeight: {x: 0.33333334, y: 0.33333334, z: 0.33333334, w: 0.33333334}
      - serializedVersion: 3
        time: 2.3723474
        value: {x: -0, y: 0.018576192, z: -0, w: 0.9998275}
        inSlope: {x: 0, y: -0.0520759, z: 0, w: 0.0009654545}
        outSlope: {x: 0, y: -0.0520759, z: 0, w: 0.0009654545}
        tangentMode: 0
        weightedMode: 0
        inWeight: {x: 0.33333334, y: 0.33333334, z: 0.33333334, w: 0.33333334}
        outWeight: {x: 0.33333334, y: 0.33333334, z: 0.33333334, w: 0.33333334}
      - serializedVersion: 3
        time: 2.383296
        value: {x: -0, y: 0.017999852, z: -0, w: 0.999838}
        inSlope: {x: 0, y: -0.054940578, z: 0, w: 0.0009859538}
        outSlope: {x: 0, y: -0.054940578, z: 0, w: 0.0009859538}
        tangentMode: 0
        weightedMode: 0
        inWeight: {x: 0.33333334, y: 0.33333334, z: 0.33333334, w: 0.33333334}
        outWeight: {x: 0.33333334, y: 0.33333334, z: 0.33333334, w: 0.33333334}
      - serializedVersion: 3
        time: 2.3943496
        value: {x: -0, y: 0.017367136, z: -0, w: 0.9998492}
        inSlope: {x: 0, y: -0.059400193, z: 0, w: 0.0010313189}
        outSlope: {x: 0, y: -0.059400193, z: 0, w: 0.0010313189}
        tangentMode: 0
        weightedMode: 0
        inWeight: {x: 0.33333334, y: 0.33333334, z: 0.33333334, w: 0.33333334}
        outWeight: {x: 0.33333334, y: 0.33333334, z: 0.33333334, w: 0.33333334}
      - serializedVersion: 3
        time: 2.4055445
        value: {x: -0, y: 0.016677981, z: -0, w: 0.99986094}
        inSlope: {x: 0, y: -0.06386584, z: 0, w: 0.0010640719}
        outSlope: {x: 0, y: -0.06386584, z: 0, w: 0.0010640719}
        tangentMode: 0
        weightedMode: 0
        inWeight: {x: 0.33333334, y: 0.33333334, z: 0.33333334, w: 0.33333334}
        outWeight: {x: 0.33333334, y: 0.33333334, z: 0.33333334, w: 0.33333334}
      - serializedVersion: 3
        time: 2.4167004
        value: {x: -0, y: 0.015939774, z: -0, w: 0.999873}
        inSlope: {x: 0, y: -0.06860253, z: 0, w: 0.0010925152}
        outSlope: {x: 0, y: -0.06860253, z: 0, w: 0.0010925152}
        tangentMode: 0
        weightedMode: 0
        inWeight: {x: 0.33333334, y: 0.33333334, z: 0.33333334, w: 0.33333334}
        outWeight: {x: 0.33333334, y: 0.33333334, z: 0.33333334, w: 0.33333334}
      - serializedVersion: 3
        time: 2.4276967
        value: {x: -0, y: 0.015158673, z: -0, w: 0.99988514}
        inSlope: {x: 0, y: -0.07123211, z: 0, w: 0.0010777591}
        outSlope: {x: 0, y: -0.07123211, z: 0, w: 0.0010777591}
        tangentMode: 0
        weightedMode: 0
        inWeight: {x: 0.33333334, y: 0.33333334, z: 0.33333334, w: 0.33333334}
        outWeight: {x: 0.33333334, y: 0.33333334, z: 0.33333334, w: 0.33333334}
      - serializedVersion: 3
        time: 2.4389958
        value: {x: -0, y: 0.01435156, z: -0, w: 0.999897}
        inSlope: {x: 0, y: -0.075485826, z: 0, w: 0.0010783006}
        outSlope: {x: 0, y: -0.075485826, z: 0, w: 0.0010783006}
        tangentMode: 0
        weightedMode: 0
        inWeight: {x: 0.33333334, y: 0.33333334, z: 0.33333334, w: 0.33333334}
        outWeight: {x: 0.33333334, y: 0.33333334, z: 0.33333334, w: 0.33333334}
      - serializedVersion: 3
        time: 2.4499276
        value: {x: -0, y: 0.013482047, z: -0, w: 0.9999091}
        inSlope: {x: 0, y: -0.07961768, z: 0, w: 0.0010749882}
        outSlope: {x: 0, y: -0.07961768, z: 0, w: 0.0010749882}
        tangentMode: 0
        weightedMode: 0
        inWeight: {x: 0.33333334, y: 0.33333334, z: 0.33333334, w: 0.33333334}
        outWeight: {x: 0.33333334, y: 0.33333334, z: 0.33333334, w: 0.33333334}
      - serializedVersion: 3
        time: 2.461127
        value: {x: -0, y: 0.012589504, z: -0, w: 0.9999208}
        inSlope: {x: 0, y: -0.08201597, z: 0, w: 0.0010316949}
        outSlope: {x: 0, y: -0.08201597, z: 0, w: 0.0010316949}
        tangentMode: 0
        weightedMode: 0
        inWeight: {x: 0.33333334, y: 0.33333334, z: 0.33333334, w: 0.33333334}
        outWeight: {x: 0.33333334, y: 0.33333334, z: 0.33333334, w: 0.33333334}
      - serializedVersion: 3
        time: 2.4725776
        value: {x: -0, y: 0.011623803, z: -0, w: 0.99993247}
        inSlope: {x: 0, y: -0.090828165, z: 0, w: 0.0010493563}
        outSlope: {x: 0, y: -0.090828165, z: 0, w: 0.0010493563}
        tangentMode: 0
        weightedMode: 0
        inWeight: {x: 0.33333334, y: 0.33333334, z: 0.33333334, w: 0.33333334}
        outWeight: {x: 0.33333334, y: 0.33333334, z: 0.33333334, w: 0.33333334}
      - serializedVersion: 3
        time: 2.4832444
        value: {x: -0, y: 0.01058571, z: -0, w: 0.999944}
        inSlope: {x: 0, y: -0.09289296, z: 0, w: 0.0009860923}
        outSlope: {x: 0, y: -0.09289296, z: 0, w: 0.0009860923}
        tangentMode: 0
        weightedMode: 0
        inWeight: {x: 0.33333334, y: 0.33333334, z: 0.33333334, w: 0.33333334}
        outWeight: {x: 0.33333334, y: 0.33333334, z: 0.33333334, w: 0.33333334}
      - serializedVersion: 3
        time: 2.4944487
        value: {x: -0, y: 0.009594511, z: -0, w: 0.999954}
        inSlope: {x: 0, y: -0.092928365, z: 0, w: 0.00088706345}
        outSlope: {x: 0, y: -0.092928365, z: 0, w: 0.00088706345}
        tangentMode: 0
        weightedMode: 0
        inWeight: {x: 0.33333334, y: 0.33333334, z: 0.33333334, w: 0.33333334}
        outWeight: {x: 0.33333334, y: 0.33333334, z: 0.33333334, w: 0.33333334}
      - serializedVersion: 3
        time: 2.505484
        value: {x: -0, y: 0.008519766, z: -0, w: 0.9999637}
        inSlope: {x: 0, y: -0.09650107, z: 0, w: 0.0008234131}
        outSlope: {x: 0, y: -0.09650107, z: 0, w: 0.0008234131}
        tangentMode: 0
        weightedMode: 0
        inWeight: {x: 0.33333334, y: 0.33333334, z: 0.33333334, w: 0.33333334}
        outWeight: {x: 0.33333334, y: 0.33333334, z: 0.33333334, w: 0.33333334}
      - serializedVersion: 3
        time: 2.5166829
        value: {x: -0, y: 0.0074490323, z: -0, w: 0.9999723}
        inSlope: {x: 0, y: -0.09667544, z: 0, w: 0.0007209009}
        outSlope: {x: 0, y: -0.09667544, z: 0, w: 0.0007209009}
        tangentMode: 0
        weightedMode: 0
        inWeight: {x: 0.33333334, y: 0.33333334, z: 0.33333334, w: 0.33333334}
        outWeight: {x: 0.33333334, y: 0.33333334, z: 0.33333334, w: 0.33333334}
      - serializedVersion: 3
        time: 2.527803
        value: {x: -0, y: 0.006362166, z: -0, w: 0.9999798}
        inSlope: {x: 0, y: -0.09842946, z: 0, w: 0.000625067}
        outSlope: {x: 0, y: -0.09842946, z: 0, w: 0.000625067}
        tangentMode: 0
        weightedMode: 0
        inWeight: {x: 0.33333334, y: 0.33333334, z: 0.33333334, w: 0.33333334}
        outWeight: {x: 0.33333334, y: 0.33333334, z: 0.33333334, w: 0.33333334}
      - serializedVersion: 3
        time: 2.5387955
        value: {x: -0, y: 0.005272588, z: -0, w: 0.9999861}
        inSlope: {x: 0, y: -0.097647145, z: 0, w: 0.0005139881}
        outSlope: {x: 0, y: -0.097647145, z: 0, w: 0.0005139881}
        tangentMode: 0
        weightedMode: 0
        inWeight: {x: 0.33333334, y: 0.33333334, z: 0.33333334, w: 0.33333334}
        outWeight: {x: 0.33333334, y: 0.33333334, z: 0.33333334, w: 0.33333334}
      - serializedVersion: 3
        time: 2.5501058
        value: {x: -0, y: 0.0041848226, z: -0, w: 0.99999124}
        inSlope: {x: 0, y: -0.09922115, z: 0, w: 0.00041255855}
        outSlope: {x: 0, y: -0.09922115, z: 0, w: 0.00041255855}
        tangentMode: 0
        weightedMode: 0
        inWeight: {x: 0.33333334, y: 0.33333334, z: 0.33333334, w: 0.33333334}
        outWeight: {x: 0.33333334, y: 0.33333334, z: 0.33333334, w: 0.33333334}
      - serializedVersion: 3
        time: 2.5611644
        value: {x: -0, y: 0.0030538866, z: -0, w: 0.99999535}
        inSlope: {x: 0, y: -0.10310837, z: 0, w: 0.0003142913}
        outSlope: {x: 0, y: -0.10310837, z: 0, w: 0.0003142913}
        tangentMode: 0
        weightedMode: 0
        inWeight: {x: 0.33333334, y: 0.33333334, z: 0.33333334, w: 0.33333334}
        outWeight: {x: 0.33333334, y: 0.33333334, z: 0.33333334, w: 0.33333334}
      - serializedVersion: 3
        time: 2.5720785
        value: {x: -0, y: 0.0019193792, z: -0, w: 0.99999815}
        inSlope: {x: 0, y: -0.10228421, z: 0, w: 0.00019648086}
        outSlope: {x: 0, y: -0.10228421, z: 0, w: 0.00019648086}
        tangentMode: 0
        weightedMode: 0
        inWeight: {x: 0.33333334, y: 0.33333334, z: 0.33333334, w: 0.33333334}
        outWeight: {x: 0.33333334, y: 0.33333334, z: 0.33333334, w: 0.33333334}
      - serializedVersion: 3
        time: 2.5834498
        value: {x: -0, y: 0.00077519694, z: -0, w: 0.9999997}
        inSlope: {x: 0, y: -0.10556084, z: 0, w: 0.00007901632}
        outSlope: {x: 0, y: -0.10556084, z: 0, w: 0.00007901632}
        tangentMode: 0
        weightedMode: 0
        inWeight: {x: 0.33333334, y: 0.33333334, z: 0.33333334, w: 0.33333334}
        outWeight: {x: 0.33333334, y: 0.33333334, z: 0.33333334, w: 0.33333334}
      - serializedVersion: 3
        time: 2.5944116
        value: {x: -0, y: -0.0004361023, z: -0, w: 0.99999994}
        inSlope: {x: 0, y: -0.10938593, z: 0, w: -0.000045199165}
        outSlope: {x: 0, y: -0.10938593, z: 0, w: -0.000045199165}
        tangentMode: 0
        weightedMode: 0
        inWeight: {x: 0.33333334, y: 0.33333334, z: 0.33333334, w: 0.33333334}
        outWeight: {x: 0.33333334, y: 0.33333334, z: 0.33333334, w: 0.33333334}
      - serializedVersion: 3
        time: 2.6055727
        value: {x: -0, y: -0.0016445102, z: -0, w: 0.9999987}
        inSlope: {x: 0, y: -0.11098732, z: 0, w: -0.00018765312}
        outSlope: {x: 0, y: -0.11098732, z: 0, w: -0.00018765312}
        tangentMode: 0
        weightedMode: 0
        inWeight: {x: 0.33333334, y: 0.33333334, z: 0.33333334, w: 0.33333334}
        outWeight: {x: 0.33333334, y: 0.33333334, z: 0.33333334, w: 0.33333334}
      - serializedVersion: 3
        time: 2.616671
        value: {x: -0, y: -0.0029064512, z: -0, w: 0.99999577}
        inSlope: {x: 0, y: -0.11351898, z: 0, w: -0.00033193748}
        outSlope: {x: 0, y: -0.11351898, z: 0, w: -0.00033193748}
        tangentMode: 0
        weightedMode: 0
        inWeight: {x: 0.33333334, y: 0.33333334, z: 0.33333334, w: 0.33333334}
        outWeight: {x: 0.33333334, y: 0.33333334, z: 0.33333334, w: 0.33333334}
      - serializedVersion: 3
        time: 2.6279757
        value: {x: -0, y: -0.004187638, z: -0, w: 0.99999124}
        inSlope: {x: 0, y: -0.11787292, z: 0, w: -0.00049630494}
        outSlope: {x: 0, y: -0.11787292, z: 0, w: -0.00049630494}
        tangentMode: 0
        weightedMode: 0
        inWeight: {x: 0.33333334, y: 0.33333334, z: 0.33333334, w: 0.33333334}
        outWeight: {x: 0.33333334, y: 0.33333334, z: 0.33333334, w: 0.33333334}
      - serializedVersion: 3
        time: 2.6387508
        value: {x: -0, y: -0.005506647, z: -0, w: 0.99998486}
        inSlope: {x: 0, y: -0.11831972, z: 0, w: -0.0006475788}
        outSlope: {x: 0, y: -0.11831972, z: 0, w: -0.0006475788}
        tangentMode: 0
        weightedMode: 0
        inWeight: {x: 0.33333334, y: 0.33333334, z: 0.33333334, w: 0.33333334}
        outWeight: {x: 0.33333334, y: 0.33333334, z: 0.33333334, w: 0.33333334}
      - serializedVersion: 3
        time: 2.6499383
        value: {x: -0, y: -0.0067845634, z: -0, w: 0.999977}
        inSlope: {x: 0, y: -0.1177043, z: 0, w: -0.0008044533}
        outSlope: {x: 0, y: -0.1177043, z: 0, w: -0.0008044533}
        tangentMode: 0
        weightedMode: 0
        inWeight: {x: 0.33333334, y: 0.33333334, z: 0.33333334, w: 0.33333334}
        outWeight: {x: 0.33333334, y: 0.33333334, z: 0.33333334, w: 0.33333334}
      - serializedVersion: 3
        time: 2.661061
        value: {x: -0, y: -0.008132434, z: -0, w: 0.9999669}
        inSlope: {x: 0, y: -0.10234696, z: 0, w: -0.0008199254}
        outSlope: {x: 0, y: -0.10234696, z: 0, w: -0.0008199254}
        tangentMode: 0
        weightedMode: 0
        inWeight: {x: 0.33333334, y: 0.33333334, z: 0.33333334, w: 0.33333334}
        outWeight: {x: 0.33333334, y: 0.33333334, z: 0.33333334, w: 0.33333334}
      - serializedVersion: 3
        time: 2.6773787
        value: {x: -0, y: -0.009495149, z: -0, w: 0.99995494}
        inSlope: {x: 0, y: -0.1329933, z: 0, w: -0.0013252889}
        outSlope: {x: 0, y: -0.1329933, z: 0, w: -0.0013252889}
        tangentMode: 0
        weightedMode: 0
        inWeight: {x: 0.33333334, y: 0.33333334, z: 0.33333334, w: 0.33333334}
        outWeight: {x: 0.33333334, y: 0.33333334, z: 0.33333334, w: 0.33333334}
      - serializedVersion: 3
        time: 2.6884513
        value: {x: -0, y: -0.011515625, z: -0, w: 0.9999337}
        inSlope: {x: 0, y: -0.14980227, z: 0, w: -0.0016708083}
        outSlope: {x: 0, y: -0.14980227, z: 0, w: -0.0016708083}
        tangentMode: 0
        weightedMode: 0
        inWeight: {x: 0.33333334, y: 0.33333334, z: 0.33333334, w: 0.33333334}
        outWeight: {x: 0.33333334, y: 0.33333334, z: 0.33333334, w: 0.33333334}
      - serializedVersion: 3
        time: 2.6998265
        value: {x: -0, y: -0.012847999, z: -0, w: 0.9999175}
        inSlope: {x: 0, y: -0.120372325, z: 0, w: -0.0015488269}
        outSlope: {x: 0, y: -0.120372325, z: 0, w: -0.0015488269}
        tangentMode: 0
        weightedMode: 0
        inWeight: {x: 0.33333334, y: 0.33333334, z: 0.33333334, w: 0.33333334}
        outWeight: {x: 0.33333334, y: 0.33333334, z: 0.33333334, w: 0.33333334}
      - serializedVersion: 3
        time: 2.7106967
        value: {x: -0, y: -0.014191719, z: -0, w: 0.9998993}
        inSlope: {x: 0, y: -0.11917552, z: 0, w: -0.0016883338}
        outSlope: {x: 0, y: -0.11917552, z: 0, w: -0.0016883338}
        tangentMode: 0
        weightedMode: 0
        inWeight: {x: 0.33333334, y: 0.33333334, z: 0.33333334, w: 0.33333334}
        outWeight: {x: 0.33333334, y: 0.33333334, z: 0.33333334, w: 0.33333334}
      - serializedVersion: 3
        time: 2.7216785
        value: {x: -0, y: -0.015451729, z: -0, w: 0.9998806}
        inSlope: {x: 0, y: -0.113095045, z: 0, w: -0.0017465327}
        outSlope: {x: 0, y: -0.113095045, z: 0, w: -0.0017465327}
        tangentMode: 0
        weightedMode: 0
        inWeight: {x: 0.33333334, y: 0.33333334, z: 0.33333334, w: 0.33333334}
        outWeight: {x: 0.33333334, y: 0.33333334, z: 0.33333334, w: 0.33333334}
      - serializedVersion: 3
        time: 2.732841
        value: {x: -0, y: -0.016695835, z: -0, w: 0.99986064}
        inSlope: {x: 0, y: -0.11286786, z: 0, w: -0.0018837107}
        outSlope: {x: 0, y: -0.11286786, z: 0, w: -0.0018837107}
        tangentMode: 0
        weightedMode: 0
        inWeight: {x: 0.33333334, y: 0.33333334, z: 0.33333334, w: 0.33333334}
        outWeight: {x: 0.33333334, y: 0.33333334, z: 0.33333334, w: 0.33333334}
      - serializedVersion: 3
        time: 2.743746
        value: {x: -0, y: -0.017942082, z: -0, w: 0.99983907}
        inSlope: {x: 0, y: -0.11070527, z: 0, w: -0.0019836302}
        outSlope: {x: 0, y: -0.11070527, z: 0, w: -0.0019836302}
        tangentMode: 0
        weightedMode: 0
        inWeight: {x: 0.33333334, y: 0.33333334, z: 0.33333334, w: 0.33333334}
        outWeight: {x: 0.33333334, y: 0.33333334, z: 0.33333334, w: 0.33333334}
      - serializedVersion: 3
        time: 2.754746
        value: {x: -0, y: -0.019120488, z: -0, w: 0.9998172}
        inSlope: {x: 0, y: -0.10107681, z: 0, w: -0.0019301316}
        outSlope: {x: 0, y: -0.10107681, z: 0, w: -0.0019301316}
        tangentMode: 0
        weightedMode: 0
        inWeight: {x: 0.33333334, y: 0.33333334, z: 0.33333334, w: 0.33333334}
        outWeight: {x: 0.33333334, y: 0.33333334, z: 0.33333334, w: 0.33333334}
      - serializedVersion: 3
        time: 2.766784
        value: {x: -0, y: -0.020264398, z: -0, w: 0.99979466}
        inSlope: {x: 0, y: -0.10260731, z: 0, w: -0.0020838971}
        outSlope: {x: 0, y: -0.10260731, z: 0, w: -0.0020838971}
        tangentMode: 0
        weightedMode: 0
        inWeight: {x: 0.33333334, y: 0.33333334, z: 0.33333334, w: 0.33333334}
        outWeight: {x: 0.33333334, y: 0.33333334, z: 0.33333334, w: 0.33333334}
      - serializedVersion: 3
        time: 2.7777383
        value: {x: -0, y: -0.021471458, z: -0, w: 0.9997695}
        inSlope: {x: 0, y: -0.10187301, z: 0, w: -0.0021790038}
        outSlope: {x: 0, y: -0.10187301, z: 0, w: -0.0021790038}
        tangentMode: 0
        weightedMode: 0
        inWeight: {x: 0.33333334, y: 0.33333334, z: 0.33333334, w: 0.33333334}
        outWeight: {x: 0.33333334, y: 0.33333334, z: 0.33333334, w: 0.33333334}
      - serializedVersion: 3
        time: 2.788897
        value: {x: -0, y: -0.022515425, z: -0, w: 0.9997465}
        inSlope: {x: 0, y: -0.09376636, z: 0, w: -0.0021110512}
        outSlope: {x: 0, y: -0.09376636, z: 0, w: -0.0021110512}
        tangentMode: 0
        weightedMode: 0
        inWeight: {x: 0.33333334, y: 0.33333334, z: 0.33333334, w: 0.33333334}
        outWeight: {x: 0.33333334, y: 0.33333334, z: 0.33333334, w: 0.33333334}
      - serializedVersion: 3
        time: 2.7996852
        value: {x: -0, y: -0.023529261, z: -0, w: 0.9997232}
        inSlope: {x: 0, y: -0.091446, z: 0, w: -0.0021504015}
        outSlope: {x: 0, y: -0.091446, z: 0, w: -0.0021504015}
        tangentMode: 0
        weightedMode: 0
        inWeight: {x: 0.33333334, y: 0.33333334, z: 0.33333334, w: 0.33333334}
        outWeight: {x: 0.33333334, y: 0.33333334, z: 0.33333334, w: 0.33333334}
      - serializedVersion: 3
        time: 2.8104615
        value: {x: -0, y: -0.024487441, z: -0, w: 0.9997001}
        inSlope: {x: 0, y: -0.08789968, z: 0, w: -0.0021539726}
        outSlope: {x: 0, y: -0.08789968, z: 0, w: -0.0021539726}
        tangentMode: 0
        weightedMode: 0
        inWeight: {x: 0.33333334, y: 0.33333334, z: 0.33333334, w: 0.33333334}
        outWeight: {x: 0.33333334, y: 0.33333334, z: 0.33333334, w: 0.33333334}
      - serializedVersion: 3
        time: 2.8214617
        value: {x: -0, y: -0.025443176, z: -0, w: 0.9996763}
        inSlope: {x: 0, y: -0.08845497, z: 0, w: -0.002251572}
        outSlope: {x: 0, y: -0.08845497, z: 0, w: -0.002251572}
        tangentMode: 0
        weightedMode: 0
        inWeight: {x: 0.33333334, y: 0.33333334, z: 0.33333334, w: 0.33333334}
        outWeight: {x: 0.33333334, y: 0.33333334, z: 0.33333334, w: 0.33333334}
      - serializedVersion: 3
        time: 2.8323581
        value: {x: -0, y: -0.026424142, z: -0, w: 0.99965084}
        inSlope: {x: 0, y: -0.08598612, z: 0, w: -0.002271352}
        outSlope: {x: 0, y: -0.08598612, z: 0, w: -0.002271352}
        tangentMode: 0
        weightedMode: 0
        inWeight: {x: 0.33333334, y: 0.33333334, z: 0.33333334, w: 0.33333334}
        outWeight: {x: 0.33333334, y: 0.33333334, z: 0.33333334, w: 0.33333334}
      - serializedVersion: 3
        time: 2.8444304
        value: {x: -0, y: -0.02741342, z: -0, w: 0.9996242}
        inSlope: {x: 0, y: -0.091566265, z: 0, w: -0.0025171665}
        outSlope: {x: 0, y: -0.091566265, z: 0, w: -0.0025171665}
        tangentMode: 0
        weightedMode: 0
        inWeight: {x: 0.33333334, y: 0.33333334, z: 0.33333334, w: 0.33333334}
        outWeight: {x: 0.33333334, y: 0.33333334, z: 0.33333334, w: 0.33333334}
      - serializedVersion: 3
        time: 2.8553295
        value: {x: -0, y: -0.028516259, z: -0, w: 0.9995934}
        inSlope: {x: 0, y: -0.095300674, z: 0, w: -0.0027114348}
        outSlope: {x: 0, y: -0.095300674, z: 0, w: -0.0027114348}
        tangentMode: 0
        weightedMode: 0
        inWeight: {x: 0.33333334, y: 0.33333334, z: 0.33333334, w: 0.33333334}
        outWeight: {x: 0.33333334, y: 0.33333334, z: 0.33333334, w: 0.33333334}
      - serializedVersion: 3
        time: 2.8664443
        value: {x: -0, y: -0.02951009, z: -0, w: 0.9995645}
        inSlope: {x: 0, y: -0.090737306, z: 0, w: -0.0026813978}
        outSlope: {x: 0, y: -0.090737306, z: 0, w: -0.0026813978}
        tangentMode: 0
        weightedMode: 0
        inWeight: {x: 0.33333334, y: 0.33333334, z: 0.33333334, w: 0.33333334}
        outWeight: {x: 0.33333334, y: 0.33333334, z: 0.33333334, w: 0.33333334}
      - serializedVersion: 3
        time: 2.8774292
        value: {x: -0, y: -0.030521357, z: -0, w: 0.99953413}
        inSlope: {x: 0, y: -0.08986929, z: 0, w: -0.0027436754}
        outSlope: {x: 0, y: -0.08986929, z: 0, w: -0.0027436754}
        tangentMode: 0
        weightedMode: 0
        inWeight: {x: 0.33333334, y: 0.33333334, z: 0.33333334, w: 0.33333334}
        outWeight: {x: 0.33333334, y: 0.33333334, z: 0.33333334, w: 0.33333334}
      - serializedVersion: 3
        time: 2.888583
        value: {x: -0, y: -0.0314993, z: -0, w: 0.9995038}
        inSlope: {x: 0, y: -0.08976418, z: 0, w: -0.0028301578}
        outSlope: {x: 0, y: -0.08976418, z: 0, w: -0.0028301578}
        tangentMode: 0
        weightedMode: 0
        inWeight: {x: 0.33333334, y: 0.33333334, z: 0.33333334, w: 0.33333334}
        outWeight: {x: 0.33333334, y: 0.33333334, z: 0.33333334, w: 0.33333334}
      - serializedVersion: 3
        time: 2.8992054
        value: {x: -0, y: -0.032474972, z: -0, w: 0.99947256}
        inSlope: {x: 0, y: -0.08687861, z: 0, w: -0.0028197805}
        outSlope: {x: 0, y: -0.08687861, z: 0, w: -0.0028197805}
        tangentMode: 0
        weightedMode: 0
        inWeight: {x: 0.33333334, y: 0.33333334, z: 0.33333334, w: 0.33333334}
        outWeight: {x: 0.33333334, y: 0.33333334, z: 0.33333334, w: 0.33333334}
      - serializedVersion: 3
        time: 2.9103124
        value: {x: -0, y: -0.033384718, z: -0, w: 0.9994426}
        inSlope: {x: 0, y: -0.07988046, z: 0, w: -0.0026678788}
        outSlope: {x: 0, y: -0.07988046, z: 0, w: -0.0026678788}
        tangentMode: 0
        weightedMode: 0
        inWeight: {x: 0.33333334, y: 0.33333334, z: 0.33333334, w: 0.33333334}
        outWeight: {x: 0.33333334, y: 0.33333334, z: 0.33333334, w: 0.33333334}
      - serializedVersion: 3
        time: 2.9222946
        value: {x: -0, y: -0.03431757, z: -0, w: 0.999411}
        inSlope: {x: 0, y: -0.08417722, z: 0, w: -0.00289325}
        outSlope: {x: 0, y: -0.08417722, z: 0, w: -0.00289325}
        tangentMode: 0
        weightedMode: 0
        inWeight: {x: 0.33333334, y: 0.33333334, z: 0.33333334, w: 0.33333334}
        outWeight: {x: 0.33333334, y: 0.33333334, z: 0.33333334, w: 0.33333334}
      - serializedVersion: 3
        time: 2.9332693
        value: {x: -0, y: -0.03531079, z: -0, w: 0.9993764}
        inSlope: {x: 0, y: -0.08594787, z: 0, w: -0.0030316538}
        outSlope: {x: 0, y: -0.08594787, z: 0, w: -0.0030316538}
        tangentMode: 0
        weightedMode: 0
        inWeight: {x: 0.33333334, y: 0.33333334, z: 0.33333334, w: 0.33333334}
        outWeight: {x: 0.33333334, y: 0.33333334, z: 0.33333334, w: 0.33333334}
      - serializedVersion: 3
        time: 2.9441948
        value: {x: -0, y: -0.03620007, z: -0, w: 0.9993446}
        inSlope: {x: 0, y: -0.07992388, z: 0, w: -0.002893441}
        outSlope: {x: 0, y: -0.07992388, z: 0, w: -0.002893441}
        tangentMode: 0
        weightedMode: 0
        inWeight: {x: 0.33333334, y: 0.33333334, z: 0.33333334, w: 0.33333334}
        outWeight: {x: 0.33333334, y: 0.33333334, z: 0.33333334, w: 0.33333334}
      - serializedVersion: 3
        time: 2.9552503
        value: {x: -0, y: -0.037067406, z: -0, w: 0.9993128}
        inSlope: {x: 0, y: -0.07875554, z: 0, w: -0.0029217324}
        outSlope: {x: 0, y: -0.07875554, z: 0, w: -0.0029217324}
        tangentMode: 0
        weightedMode: 0
        inWeight: {x: 0.33333334, y: 0.33333334, z: 0.33333334, w: 0.33333334}
        outWeight: {x: 0.33333334, y: 0.33333334, z: 0.33333334, w: 0.33333334}
      - serializedVersion: 3
        time: 2.966088
        value: {x: -0, y: -0.03792422, z: -0, w: 0.99928063}
        inSlope: {x: 0, y: -0.076252505, z: 0, w: -0.0028940549}
        outSlope: {x: 0, y: -0.076252505, z: 0, w: -0.0028940549}
        tangentMode: 0
        weightedMode: 0
        inWeight: {x: 0.33333334, y: 0.33333334, z: 0.33333334, w: 0.33333334}
        outWeight: {x: 0.33333334, y: 0.33333334, z: 0.33333334, w: 0.33333334}
      - serializedVersion: 3
        time: 2.977128
        value: {x: -0, y: -0.038735073, z: -0, w: 0.9992495}
        inSlope: {x: 0, y: -0.07297169, z: 0, w: -0.0028289978}
        outSlope: {x: 0, y: -0.07297169, z: 0, w: -0.0028289978}
        tangentMode: 0
        weightedMode: 0
        inWeight: {x: 0.33333334, y: 0.33333334, z: 0.33333334, w: 0.33333334}
        outWeight: {x: 0.33333334, y: 0.33333334, z: 0.33333334, w: 0.33333334}
      - serializedVersion: 3
        time: 2.9880006
        value: {x: -0, y: -0.039523296, z: -0, w: 0.99921864}
        inSlope: {x: 0, y: -0.06632535, z: 0, w: -0.002620154}
        outSlope: {x: 0, y: -0.06632535, z: 0, w: -0.002620154}
        tangentMode: 0
        weightedMode: 0
        inWeight: {x: 0.33333334, y: 0.33333334, z: 0.33333334, w: 0.33333334}
        outWeight: {x: 0.33333334, y: 0.33333334, z: 0.33333334, w: 0.33333334}
      - serializedVersion: 3
        time: 3.0001173
        value: {x: -0, y: -0.040252168, z: -0, w: 0.99918956}
        inSlope: {x: 0, y: -0.068154395, z: 0, w: -0.0027476265}
        outSlope: {x: 0, y: -0.068154395, z: 0, w: -0.0027476265}
        tangentMode: 0
        weightedMode: 0
        inWeight: {x: 0.33333334, y: 0.33333334, z: 0.33333334, w: 0.33333334}
        outWeight: {x: 0.33333334, y: 0.33333334, z: 0.33333334, w: 0.33333334}
      - serializedVersion: 3
        time: 3.0100172
        value: {x: -0, y: -0.041006085, z: -0, w: 0.9991589}
        inSlope: {x: 0, y: -0.061574504, z: 0, w: -0.0025174045}
        outSlope: {x: 0, y: -0.061574504, z: 0, w: -0.0025174045}
        tangentMode: 0
        weightedMode: 0
        inWeight: {x: 0.33333334, y: 0.33333334, z: 0.33333334, w: 0.33333334}
        outWeight: {x: 0.33333334, y: 0.33333334, z: 0.33333334, w: 0.33333334}
      - serializedVersion: 3
        time: 3.0218143
        value: {x: -0, y: -0.04156049, z: -0, w: 0.99913603}
        inSlope: {x: 0, y: -0.05143439, z: 0, w: -0.0021404661}
        outSlope: {x: 0, y: -0.05143439, z: 0, w: -0.0021404661}
        tangentMode: 0
        weightedMode: 0
        inWeight: {x: 0.33333334, y: 0.33333334, z: 0.33333334, w: 0.33333334}
        outWeight: {x: 0.33333334, y: 0.33333334, z: 0.33333334, w: 0.33333334}
      - serializedVersion: 3
        time: 3.0329673
        value: {x: -0, y: -0.042183653, z: -0, w: 0.9991099}
        inSlope: {x: 0, y: -0.053437676, z: 0, w: -0.0022560705}
        outSlope: {x: 0, y: -0.053437676, z: 0, w: -0.0022560705}
        tangentMode: 0
        weightedMode: 0
        inWeight: {x: 0.33333334, y: 0.33333334, z: 0.33333334, w: 0.33333334}
        outWeight: {x: 0.33333334, y: 0.33333334, z: 0.33333334, w: 0.33333334}
      - serializedVersion: 3
        time: 3.043673
        value: {x: -0, y: -0.042729657, z: -0, w: 0.9990867}
        inSlope: {x: 0, y: -0.04798893, z: 0, w: -0.0020523309}
        outSlope: {x: 0, y: -0.04798893, z: 0, w: -0.0020523309}
        tangentMode: 0
        weightedMode: 0
        inWeight: {x: 0.33333334, y: 0.33333334, z: 0.33333334, w: 0.33333334}
        outWeight: {x: 0.33333334, y: 0.33333334, z: 0.33333334, w: 0.33333334}
      - serializedVersion: 3
        time: 3.0545561
        value: {x: -0, y: -0.04321914, z: -0, w: 0.99906564}
        inSlope: {x: 0, y: -0.04246618, z: 0, w: -0.00183569}
        outSlope: {x: 0, y: -0.04246618, z: 0, w: -0.00183569}
        tangentMode: 0
        weightedMode: 0
        inWeight: {x: 0.33333334, y: 0.33333334, z: 0.33333334, w: 0.33333334}
        outWeight: {x: 0.33333334, y: 0.33333334, z: 0.33333334, w: 0.33333334}
      - serializedVersion: 3
        time: 3.0666275
        value: {x: -0, y: -0.043701462, z: -0, w: 0.99904466}
        inSlope: {x: 0, y: -0.043043964, z: 0, w: -0.0018855341}
        outSlope: {x: 0, y: -0.043043964, z: 0, w: -0.0018855341}
        tangentMode: 0
        weightedMode: 0
        inWeight: {x: 0.33333334, y: 0.33333334, z: 0.33333334, w: 0.33333334}
        outWeight: {x: 0.33333334, y: 0.33333334, z: 0.33333334, w: 0.33333334}
      - serializedVersion: 3
        time: 3.0776806
        value: {x: -0, y: -0.044211365, z: -0, w: 0.9990222}
        inSlope: {x: 0, y: -0.04326181, z: 0, w: -0.0019136562}
        outSlope: {x: 0, y: -0.04326181, z: 0, w: -0.0019136562}
        tangentMode: 0
        weightedMode: 0
        inWeight: {x: 0.33333334, y: 0.33333334, z: 0.33333334, w: 0.33333334}
        outWeight: {x: 0.33333334, y: 0.33333334, z: 0.33333334, w: 0.33333334}
      - serializedVersion: 3
        time: 3.0887756
        value: {x: -0, y: -0.04465951, z: -0, w: 0.9990023}
        inSlope: {x: 0, y: -0.039444797, z: 0, w: -0.0017624858}
        outSlope: {x: 0, y: -0.039444797, z: 0, w: -0.0017624858}
        tangentMode: 0
        weightedMode: 0
        inWeight: {x: 0.33333334, y: 0.33333334, z: 0.33333334, w: 0.33333334}
        outWeight: {x: 0.33333334, y: 0.33333334, z: 0.33333334, w: 0.33333334}
      - serializedVersion: 3
        time: 3.0998654
        value: {x: -0, y: -0.045086447, z: -0, w: 0.9989831}
        inSlope: {x: 0, y: -0.03813027, z: 0, w: -0.0017202005}
        outSlope: {x: 0, y: -0.03813027, z: 0, w: -0.0017202005}
        tangentMode: 0
        weightedMode: 0
        inWeight: {x: 0.33333334, y: 0.33333334, z: 0.33333334, w: 0.33333334}
        outWeight: {x: 0.33333334, y: 0.33333334, z: 0.33333334, w: 0.33333334}
      - serializedVersion: 3
        time: 3.1104286
        value: {x: -0, y: -0.045485336, z: -0, w: 0.998965}
        inSlope: {x: 0, y: -0.03418357, z: 0, w: -0.0015543632}
        outSlope: {x: 0, y: -0.03418357, z: 0, w: -0.0015543632}
        tangentMode: 0
        weightedMode: 0
        inWeight: {x: 0.33333334, y: 0.33333334, z: 0.33333334, w: 0.33333334}
        outWeight: {x: 0.33333334, y: 0.33333334, z: 0.33333334, w: 0.33333334}
      - serializedVersion: 3
        time: 3.1221025
        value: {x: -0, y: -0.045842614, z: -0, w: 0.9989487}
        inSlope: {x: 0, y: -0.032331903, z: 0, w: -0.0014837323}
        outSlope: {x: 0, y: -0.032331903, z: 0, w: -0.0014837323}
        tangentMode: 0
        weightedMode: 0
        inWeight: {x: 0.33333334, y: 0.33333334, z: 0.33333334, w: 0.33333334}
        outWeight: {x: 0.33333334, y: 0.33333334, z: 0.33333334, w: 0.33333334}
      - serializedVersion: 3
        time: 3.133009
        value: {x: -0, y: -0.046214078, z: -0, w: 0.9989316}
        inSlope: {x: 0, y: -0.031977013, z: 0, w: -0.0014783992}
        outSlope: {x: 0, y: -0.031977013, z: 0, w: -0.0014783992}
        tangentMode: 0
        weightedMode: 0
        inWeight: {x: 0.33333334, y: 0.33333334, z: 0.33333334, w: 0.33333334}
        outWeight: {x: 0.33333334, y: 0.33333334, z: 0.33333334, w: 0.33333334}
      - serializedVersion: 3
        time: 3.1440856
        value: {x: -0, y: -0.046545215, z: -0, w: 0.9989162}
        inSlope: {x: 0, y: -0.029016621, z: 0, w: -0.0013527714}
        outSlope: {x: 0, y: -0.029016621, z: 0, w: -0.0013527714}
        tangentMode: 0
        weightedMode: 0
        inWeight: {x: 0.33333334, y: 0.33333334, z: 0.33333334, w: 0.33333334}
        outWeight: {x: 0.33333334, y: 0.33333334, z: 0.33333334, w: 0.33333334}
      - serializedVersion: 3
        time: 3.1550362
        value: {x: -0, y: -0.046853345, z: -0, w: 0.9989018}
        inSlope: {x: 0, y: -0.026903266, z: 0, w: -0.0012598459}
        outSlope: {x: 0, y: -0.026903266, z: 0, w: -0.0012598459}
        tangentMode: 0
        weightedMode: 0
        inWeight: {x: 0.33333334, y: 0.33333334, z: 0.33333334, w: 0.33333334}
        outWeight: {x: 0.33333334, y: 0.33333334, z: 0.33333334, w: 0.33333334}
      - serializedVersion: 3
        time: 3.1660404
        value: {x: -0, y: -0.047135804, z: -0, w: 0.99888855}
        inSlope: {x: 0, y: -0.024594322, z: 0, w: -0.0011594286}
        outSlope: {x: 0, y: -0.024594322, z: 0, w: -0.0011594286}
        tangentMode: 0
        weightedMode: 0
        inWeight: {x: 0.33333334, y: 0.33333334, z: 0.33333334, w: 0.33333334}
        outWeight: {x: 0.33333334, y: 0.33333334, z: 0.33333334, w: 0.33333334}
      - serializedVersion: 3
        time: 3.1769855
        value: {x: -0, y: -0.047393236, z: -0, w: 0.99887633}
        inSlope: {x: 0, y: -0.022486912, z: 0, w: -0.0010700759}
        outSlope: {x: 0, y: -0.022486912, z: 0, w: -0.0010700759}
        tangentMode: 0
        weightedMode: 0
        inWeight: {x: 0.33333334, y: 0.33333334, z: 0.33333334, w: 0.33333334}
        outWeight: {x: 0.33333334, y: 0.33333334, z: 0.33333334, w: 0.33333334}
      - serializedVersion: 3
        time: 3.187931
        value: {x: -0, y: -0.047628056, z: -0, w: 0.9988651}
        inSlope: {x: 0, y: -0.019268043, z: 0, w: -0.0009199967}
        outSlope: {x: 0, y: -0.019268043, z: 0, w: -0.0009199967}
        tangentMode: 0
        weightedMode: 0
        inWeight: {x: 0.33333334, y: 0.33333334, z: 0.33333334, w: 0.33333334}
        outWeight: {x: 0.33333334, y: 0.33333334, z: 0.33333334, w: 0.33333334}
      - serializedVersion: 3
        time: 3.199907
        value: {x: -0, y: -0.047832638, z: -0, w: 0.99885535}
        inSlope: {x: 0, y: -0.017220441, z: 0, w: -0.0008238246}
        outSlope: {x: 0, y: -0.017220441, z: 0, w: -0.0008238246}
        tangentMode: 0
        weightedMode: 0
        inWeight: {x: 0.33333334, y: 0.33333334, z: 0.33333334, w: 0.33333334}
        outWeight: {x: 0.33333334, y: 0.33333334, z: 0.33333334, w: 0.33333334}
      - serializedVersion: 3
        time: 3.211019
        value: {x: -0, y: -0.048025522, z: -0, w: 0.9988461}
        inSlope: {x: 0, y: -0.015582921, z: 0, w: -0.00074758066}
        outSlope: {x: 0, y: -0.015582921, z: 0, w: -0.00074758066}
        tangentMode: 0
        weightedMode: 0
        inWeight: {x: 0.33333334, y: 0.33333334, z: 0.33333334, w: 0.33333334}
        outWeight: {x: 0.33333334, y: 0.33333334, z: 0.33333334, w: 0.33333334}
      - serializedVersion: 3
        time: 3.221885
        value: {x: -0, y: -0.048175555, z: -0, w: 0.9988389}
        inSlope: {x: 0, y: -0.01224345, z: 0, w: -0.0005893647}
        outSlope: {x: 0, y: -0.01224345, z: 0, w: -0.0005893647}
        tangentMode: 0
        weightedMode: 0
        inWeight: {x: 0.33333334, y: 0.33333334, z: 0.33333334, w: 0.33333334}
        outWeight: {x: 0.33333334, y: 0.33333334, z: 0.33333334, w: 0.33333334}
      - serializedVersion: 3
        time: 3.232996
        value: {x: -0, y: -0.048294213, z: -0, w: 0.9988332}
        inSlope: {x: 0, y: -0.010032961, z: 0, w: -0.00048441894}
        outSlope: {x: 0, y: -0.010032961, z: 0, w: -0.00048441894}
        tangentMode: 0
        weightedMode: 0
        inWeight: {x: 0.33333334, y: 0.33333334, z: 0.33333334, w: 0.33333334}
        outWeight: {x: 0.33333334, y: 0.33333334, z: 0.33333334, w: 0.33333334}
      - serializedVersion: 3
        time: 3.2438965
        value: {x: -0, y: -0.04839653, z: -0, w: 0.99882823}
        inSlope: {x: 0, y: -0.007857207, z: 0, w: -0.00037970045}
        outSlope: {x: 0, y: -0.007857207, z: 0, w: -0.00037970045}
        tangentMode: 0
        weightedMode: 0
        inWeight: {x: 0.33333334, y: 0.33333334, z: 0.33333334, w: 0.33333334}
        outWeight: {x: 0.33333334, y: 0.33333334, z: 0.33333334, w: 0.33333334}
      - serializedVersion: 3
        time: 3.2550156
        value: {x: -0, y: -0.04846689, z: -0, w: 0.99882483}
        inSlope: {x: 0, y: -0.005476557, z: 0, w: -0.0002664465}
        outSlope: {x: 0, y: -0.005476557, z: 0, w: -0.0002664465}
        tangentMode: 0
        weightedMode: 0
        inWeight: {x: 0.33333334, y: 0.33333334, z: 0.33333334, w: 0.33333334}
        outWeight: {x: 0.33333334, y: 0.33333334, z: 0.33333334, w: 0.33333334}
      - serializedVersion: 3
        time: 3.2660272
        value: {x: -0, y: -0.048517823, z: -0, w: 0.99882233}
        inSlope: {x: 0, y: -0.0034699552, z: 0, w: -0.0001696049}
        outSlope: {x: 0, y: -0.0034699552, z: 0, w: -0.0001696049}
        tangentMode: 0
        weightedMode: 0
        inWeight: {x: 0.33333334, y: 0.33333334, z: 0.33333334, w: 0.33333334}
        outWeight: {x: 0.33333334, y: 0.33333334, z: 0.33333334, w: 0.33333334}
      - serializedVersion: 3
        time: 3.277749
        value: {x: -0, y: -0.048544955, z: -0, w: 0.998821}
        inSlope: {x: 0, y: -0.0009928022, z: 0, w: -0.000047785823}
        outSlope: {x: 0, y: -0.0009928022, z: 0, w: -0.000047785823}
        tangentMode: 0
        weightedMode: 0
        inWeight: {x: 0.33333334, y: 0.33333334, z: 0.33333334, w: 0.33333334}
        outWeight: {x: 0.33333334, y: 0.33333334, z: 0.33333334, w: 0.33333334}
      - serializedVersion: 3
        time: 3.2887216
        value: {x: -0, y: -0.048541345, z: -0, w: 0.9988212}
        inSlope: {x: 0, y: 0.0014943191, z: 0, w: 0.00007387548}
        outSlope: {x: 0, y: 0.0014943191, z: 0, w: 0.00007387548}
        tangentMode: 0
        weightedMode: 0
        inWeight: {x: 0.33333334, y: 0.33333334, z: 0.33333334, w: 0.33333334}
        outWeight: {x: 0.33333334, y: 0.33333334, z: 0.33333334, w: 0.33333334}
      - serializedVersion: 3
        time: 3.3000572
        value: {x: -0, y: -0.048511196, z: -0, w: 0.9988227}
        inSlope: {x: 0, y: 0.0041162195, z: 0, w: 0.00019871771}
        outSlope: {x: 0, y: 0.0041162195, z: 0, w: 0.00019871771}
        tangentMode: 0
        weightedMode: 0
        inWeight: {x: 0.33333334, y: 0.33333334, z: 0.33333334, w: 0.33333334}
        outWeight: {x: 0.33333334, y: 0.33333334, z: 0.33333334, w: 0.33333334}
      - serializedVersion: 3
        time: 3.3108137
        value: {x: -0, y: -0.048451252, z: -0, w: 0.99882555}
        inSlope: {x: 0, y: 0.006574465, z: 0, w: 0.00031987764}
        outSlope: {x: 0, y: 0.006574465, z: 0, w: 0.00031987764}
        tangentMode: 0
        weightedMode: 0
        inWeight: {x: 0.33333334, y: 0.33333334, z: 0.33333334, w: 0.33333334}
        outWeight: {x: 0.33333334, y: 0.33333334, z: 0.33333334, w: 0.33333334}
      - serializedVersion: 3
        time: 3.3216574
        value: {x: -0, y: -0.0483691, z: -0, w: 0.9988296}
        inSlope: {x: 0, y: 0.008501076, z: 0, w: 0.00041239138}
        outSlope: {x: 0, y: 0.008501076, z: 0, w: 0.00041239138}
        tangentMode: 0
        weightedMode: 0
        inWeight: {x: 0.33333334, y: 0.33333334, z: 0.33333334, w: 0.33333334}
        outWeight: {x: 0.33333334, y: 0.33333334, z: 0.33333334, w: 0.33333334}
      - serializedVersion: 3
        time: 3.3326266
        value: {x: -0, y: -0.048265703, z: -0, w: 0.99883455}
        inSlope: {x: 0, y: 0.010265467, z: 0, w: 0.000493762}
        outSlope: {x: 0, y: 0.010265467, z: 0, w: 0.000493762}
        tangentMode: 0
        weightedMode: 0
        inWeight: {x: 0.33333334, y: 0.33333334, z: 0.33333334, w: 0.33333334}
        outWeight: {x: 0.33333334, y: 0.33333334, z: 0.33333334, w: 0.33333334}
      - serializedVersion: 3
        time: 3.343625
        value: {x: -0, y: -0.048143566, z: -0, w: 0.99884045}
        inSlope: {x: 0, y: 0.011676107, z: 0, w: 0.0005634505}
        outSlope: {x: 0, y: 0.011676107, z: 0, w: 0.0005634505}
        tangentMode: 0
        weightedMode: 0
        inWeight: {x: 0.33333334, y: 0.33333334, z: 0.33333334, w: 0.33333334}
        outWeight: {x: 0.33333334, y: 0.33333334, z: 0.33333334, w: 0.33333334}
      - serializedVersion: 3
        time: 3.3552353
        value: {x: -0, y: -0.04800137, z: -0, w: 0.9988473}
        inSlope: {x: 0, y: 0.013745336, z: 0, w: 0.0006608957}
        outSlope: {x: 0, y: 0.013745336, z: 0, w: 0.0006608957}
        tangentMode: 0
        weightedMode: 0
        inWeight: {x: 0.33333334, y: 0.33333334, z: 0.33333334, w: 0.33333334}
        outWeight: {x: 0.33333334, y: 0.33333334, z: 0.33333334, w: 0.33333334}
      - serializedVersion: 3
        time: 3.366237
        value: {x: -0, y: -0.04783367, z: -0, w: 0.99885535}
        inSlope: {x: 0, y: 0.0148286875, z: 0, w: 0.0007090316}
        outSlope: {x: 0, y: 0.0148286875, z: 0, w: 0.0007090316}
        tangentMode: 0
        weightedMode: 0
        inWeight: {x: 0.33333334, y: 0.33333334, z: 0.33333334, w: 0.33333334}
        outWeight: {x: 0.33333334, y: 0.33333334, z: 0.33333334, w: 0.33333334}
      - serializedVersion: 3
        time: 3.3777819
        value: {x: -0, y: -0.04766726, z: -0, w: 0.9988633}
        inSlope: {x: 0, y: 0.015107438, z: 0, w: 0.00072089606}
        outSlope: {x: 0, y: 0.015107438, z: 0, w: 0.00072089606}
        tangentMode: 0
        weightedMode: 0
        inWeight: {x: 0.33333334, y: 0.33333334, z: 0.33333334, w: 0.33333334}
        outWeight: {x: 0.33333334, y: 0.33333334, z: 0.33333334, w: 0.33333334}
      - serializedVersion: 3
        time: 3.3896217
        value: {x: -0, y: -0.04748018, z: -0, w: 0.9988722}
        inSlope: {x: 0, y: 0.018121377, z: 0, w: 0.00086237874}
        outSlope: {x: 0, y: 0.018121377, z: 0, w: 0.00086237874}
        tangentMode: 0
        weightedMode: 0
        inWeight: {x: 0.33333334, y: 0.33333334, z: 0.33333334, w: 0.33333334}
        outWeight: {x: 0.33333334, y: 0.33333334, z: 0.33333334, w: 0.33333334}
      - serializedVersion: 3
        time: 3.3995187
        value: {x: -0, y: -0.047277868, z: -0, w: 0.9988818}
        inSlope: {x: 0, y: 0.018182725, z: 0, w: 0.0008594446}
        outSlope: {x: 0, y: 0.018182725, z: 0, w: 0.0008594446}
        tangentMode: 0
        weightedMode: 0
        inWeight: {x: 0.33333334, y: 0.33333334, z: 0.33333334, w: 0.33333334}
        outWeight: {x: 0.33333334, y: 0.33333334, z: 0.33333334, w: 0.33333334}
      - serializedVersion: 3
        time: 3.4107354
        value: {x: -0, y: -0.04709926, z: -0, w: 0.9988902}
        inSlope: {x: 0, y: 0.01793716, z: 0, w: 0.00084391376}
        outSlope: {x: 0, y: 0.01793716, z: 0, w: 0.00084391376}
        tangentMode: 0
        weightedMode: 0
        inWeight: {x: 0.33333334, y: 0.33333334, z: 0.33333334, w: 0.33333334}
        outWeight: {x: 0.33333334, y: 0.33333334, z: 0.33333334, w: 0.33333334}
      - serializedVersion: 3
        time: 3.421341
        value: {x: -0, y: -0.04688767, z: -0, w: 0.9989002}
        inSlope: {x: 0, y: 0.018628528, z: 0, w: 0.0008736595}
        outSlope: {x: 0, y: 0.018628528, z: 0, w: 0.0008736595}
        tangentMode: 0
        weightedMode: 0
        inWeight: {x: 0.33333334, y: 0.33333334, z: 0.33333334, w: 0.33333334}
        outWeight: {x: 0.33333334, y: 0.33333334, z: 0.33333334, w: 0.33333334}
      - serializedVersion: 3
        time: 3.4334276
        value: {x: -0, y: -0.046678495, z: -0, w: 0.99890995}
        inSlope: {x: 0, y: 0.019381464, z: 0, w: 0.0009039097}
        outSlope: {x: 0, y: 0.019381464, z: 0, w: 0.0009039097}
        tangentMode: 0
        weightedMode: 0
        inWeight: {x: 0.33333334, y: 0.33333334, z: 0.33333334, w: 0.33333334}
        outWeight: {x: 0.33333334, y: 0.33333334, z: 0.33333334, w: 0.33333334}
      - serializedVersion: 3
        time: 3.4443455
        value: {x: -0, y: -0.046444234, z: -0, w: 0.99892086}
        inSlope: {x: 0, y: 0.020266792, z: 0, w: 0.0009438979}
        outSlope: {x: 0, y: 0.020266792, z: 0, w: 0.0009438979}
        tangentMode: 0
        weightedMode: 0
        inWeight: {x: 0.33333334, y: 0.33333334, z: 0.33333334, w: 0.33333334}
        outWeight: {x: 0.33333334, y: 0.33333334, z: 0.33333334, w: 0.33333334}
      - serializedVersion: 3
        time: 3.4553444
        value: {x: -0, y: -0.046234407, z: -0, w: 0.99893063}
        inSlope: {x: 0, y: 0.019399777, z: 0, w: 0.0008995386}
        outSlope: {x: 0, y: 0.019399777, z: 0, w: 0.0008995386}
        tangentMode: 0
        weightedMode: 0
        inWeight: {x: 0.33333334, y: 0.33333334, z: 0.33333334, w: 0.33333334}
        outWeight: {x: 0.33333334, y: 0.33333334, z: 0.33333334, w: 0.33333334}
      - serializedVersion: 3
        time: 3.4660823
        value: {x: -0, y: -0.046022628, z: -0, w: 0.9989404}
        inSlope: {x: 0, y: 0.01913023, z: 0, w: 0.0008833801}
        outSlope: {x: 0, y: 0.01913023, z: 0, w: 0.0008833801}
        tangentMode: 0
        weightedMode: 0
        inWeight: {x: 0.33333334, y: 0.33333334, z: 0.33333334, w: 0.33333334}
        outWeight: {x: 0.33333334, y: 0.33333334, z: 0.33333334, w: 0.33333334}
      - serializedVersion: 3
        time: 3.4773571
        value: {x: -0, y: -0.045813616, z: -0, w: 0.99895006}
        inSlope: {x: 0, y: 0.018970482, z: 0, w: 0.00086996285}
        outSlope: {x: 0, y: 0.018970482, z: 0, w: 0.00086996285}
        tangentMode: 0
        weightedMode: 0
        inWeight: {x: 0.33333334, y: 0.33333334, z: 0.33333334, w: 0.33333334}
        outWeight: {x: 0.33333334, y: 0.33333334, z: 0.33333334, w: 0.33333334}
      - serializedVersion: 3
        time: 3.4882863
        value: {x: -0, y: -0.045601558, z: -0, w: 0.9989597}
        inSlope: {x: 0, y: 0.017952897, z: 0, w: 0.00081755343}
        outSlope: {x: 0, y: 0.017952897, z: 0, w: 0.00081755343}
        tangentMode: 0
        weightedMode: 0
        inWeight: {x: 0.33333334, y: 0.33333334, z: 0.33333334, w: 0.33333334}
        outWeight: {x: 0.33333334, y: 0.33333334, z: 0.33333334, w: 0.33333334}
      - serializedVersion: 3
        time: 3.5001025
        value: {x: -0, y: -0.045406558, z: -0, w: 0.9989686}
        inSlope: {x: 0, y: 0.01757183, z: 0, w: 0.000797041}
        outSlope: {x: 0, y: 0.01757183, z: 0, w: 0.000797041}
        tangentMode: 0
        weightedMode: 0
        inWeight: {x: 0.33333334, y: 0.33333334, z: 0.33333334, w: 0.33333334}
        outWeight: {x: 0.33333334, y: 0.33333334, z: 0.33333334, w: 0.33333334}
      - serializedVersion: 3
        time: 3.5110686
        value: {x: -0, y: -0.04520214, z: -0, w: 0.99897784}
        inSlope: {x: 0, y: 0.017247941, z: 0, w: 0.00078207406}
        outSlope: {x: 0, y: 0.017247941, z: 0, w: 0.00078207406}
        tangentMode: 0
        weightedMode: 0
        inWeight: {x: 0.33333334, y: 0.33333334, z: 0.33333334, w: 0.33333334}
        outWeight: {x: 0.33333334, y: 0.33333334, z: 0.33333334, w: 0.33333334}
      - serializedVersion: 3
        time: 3.5220535
        value: {x: -0, y: -0.045027975, z: -0, w: 0.99898577}
        inSlope: {x: 0, y: 0.015602354, z: 0, w: 0.00070609734}
        outSlope: {x: 0, y: 0.015602354, z: 0, w: 0.00070609734}
        tangentMode: 0
        weightedMode: 0
        inWeight: {x: 0.33333334, y: 0.33333334, z: 0.33333334, w: 0.33333334}
        outWeight: {x: 0.33333334, y: 0.33333334, z: 0.33333334, w: 0.33333334}
      - serializedVersion: 3
        time: 3.5325842
        value: {x: -0, y: -0.04486633, z: -0, w: 0.99899304}
        inSlope: {x: 0, y: 0.013906604, z: 0, w: 0.00062402186}
        outSlope: {x: 0, y: 0.013906604, z: 0, w: 0.00062402186}
        tangentMode: 0
        weightedMode: 0
        inWeight: {x: 0.33333334, y: 0.33333334, z: 0.33333334, w: 0.33333334}
        outWeight: {x: 0.33333334, y: 0.33333334, z: 0.33333334, w: 0.33333334}
      - serializedVersion: 3
        time: 3.54381
        value: {x: -0, y: -0.04472642, z: -0, w: 0.9989993}
        inSlope: {x: 0, y: 0.012075251, z: 0, w: 0.00053913693}
        outSlope: {x: 0, y: 0.012075251, z: 0, w: 0.00053913693}
        tangentMode: 0
        weightedMode: 0
        inWeight: {x: 0.33333334, y: 0.33333334, z: 0.33333334, w: 0.33333334}
        outWeight: {x: 0.33333334, y: 0.33333334, z: 0.33333334, w: 0.33333334}
      - serializedVersion: 3
        time: 3.555599
        value: {x: -0, y: -0.04458864, z: -0, w: 0.99900544}
        inSlope: {x: 0, y: 0.01114242, z: 0, w: 0.0004966003}
        outSlope: {x: 0, y: 0.01114242, z: 0, w: 0.0004966003}
        tangentMode: 0
        weightedMode: 0
        inWeight: {x: 0.33333334, y: 0.33333334, z: 0.33333334, w: 0.33333334}
        outWeight: {x: 0.33333334, y: 0.33333334, z: 0.33333334, w: 0.33333334}
      - serializedVersion: 3
        time: 3.5669537
        value: {x: -0, y: -0.044468306, z: -0, w: 0.9990108}
        inSlope: {x: 0, y: 0.009793827, z: 0, w: 0.00043653644}
        outSlope: {x: 0, y: 0.009793827, z: 0, w: 0.00043653644}
        tangentMode: 0
        weightedMode: 0
        inWeight: {x: 0.33333334, y: 0.33333334, z: 0.33333334, w: 0.33333334}
        outWeight: {x: 0.33333334, y: 0.33333334, z: 0.33333334, w: 0.33333334}
      - serializedVersion: 3
        time: 3.5775168
        value: {x: -0, y: -0.044373345, z: -0, w: 0.99901503}
        inSlope: {x: 0, y: 0.007912582, z: 0, w: 0.00035293782}
        outSlope: {x: 0, y: 0.007912582, z: 0, w: 0.00035293782}
        tangentMode: 0
        weightedMode: 0
        inWeight: {x: 0.33333334, y: 0.33333334, z: 0.33333334, w: 0.33333334}
        outWeight: {x: 0.33333334, y: 0.33333334, z: 0.33333334, w: 0.33333334}
      - serializedVersion: 3
        time: 3.5884519
        value: {x: -0, y: -0.0442986, z: -0, w: 0.9990184}
        inSlope: {x: 0, y: 0.006035505, z: 0, w: 0.00026897894}
        outSlope: {x: 0, y: 0.006035505, z: 0, w: 0.00026897894}
        tangentMode: 0
        weightedMode: 0
        inWeight: {x: 0.33333334, y: 0.33333334, z: 0.33333334, w: 0.33333334}
        outWeight: {x: 0.33333334, y: 0.33333334, z: 0.33333334, w: 0.33333334}
      - serializedVersion: 3
        time: 3.5994654
        value: {x: -0, y: -0.044240937, z: -0, w: 0.99902093}
        inSlope: {x: 0, y: 0.0045181215, z: 0, w: 0.00020040621}
        outSlope: {x: 0, y: 0.0045181215, z: 0, w: 0.00020040621}
        tangentMode: 0
        weightedMode: 0
        inWeight: {x: 0.33333334, y: 0.33333334, z: 0.33333334, w: 0.33333334}
        outWeight: {x: 0.33333334, y: 0.33333334, z: 0.33333334, w: 0.33333334}
      - serializedVersion: 3
        time: 3.6104574
        value: {x: -0, y: -0.04419916, z: -0, w: 0.9990228}
        inSlope: {x: 0, y: 0.0031760347, z: 0, w: 0.00013812186}
        outSlope: {x: 0, y: 0.0031760347, z: 0, w: 0.00013812186}
        tangentMode: 0
        weightedMode: 0
        inWeight: {x: 0.33333334, y: 0.33333334, z: 0.33333334, w: 0.33333334}
        outWeight: {x: 0.33333334, y: 0.33333334, z: 0.33333334, w: 0.33333334}
      - serializedVersion: 3
        time: 3.6214805
        value: {x: -0, y: -0.044171035, z: -0, w: 0.999024}
        inSlope: {x: 0, y: 0.0016954121, z: 0, w: 0.00007394439}
        outSlope: {x: 0, y: 0.0016954121, z: 0, w: 0.00007394439}
        tangentMode: 0
        weightedMode: 0
        inWeight: {x: 0.33333334, y: 0.33333334, z: 0.33333334, w: 0.33333334}
        outWeight: {x: 0.33333334, y: 0.33333334, z: 0.33333334, w: 0.33333334}
      - serializedVersion: 3
        time: 3.6334784
        value: {x: -0, y: -0.044160966, z: -0, w: 0.99902445}
        inSlope: {x: 0, y: 0.0001705238, z: 0, w: 0.000008906717}
        outSlope: {x: 0, y: 0.0001705238, z: 0, w: 0.000008906717}
        tangentMode: 0
        weightedMode: 0
        inWeight: {x: 0.33333334, y: 0.33333334, z: 0.33333334, w: 0.33333334}
        outWeight: {x: 0.33333334, y: 0.33333334, z: 0.33333334, w: 0.33333334}
      - serializedVersion: 3
        time: 3.6443503
        value: {x: -0, y: -0.044166382, z: -0, w: 0.9990242}
        inSlope: {x: 0, y: -0.0014529281, z: 0, w: -0.000064483625}
        outSlope: {x: 0, y: -0.0014529281, z: 0, w: -0.000064483625}
        tangentMode: 0
        weightedMode: 0
        inWeight: {x: 0.33333334, y: 0.33333334, z: 0.33333334, w: 0.33333334}
        outWeight: {x: 0.33333334, y: 0.33333334, z: 0.33333334, w: 0.33333334}
      - serializedVersion: 3
        time: 3.6549306
        value: {x: -0, y: -0.044191856, z: -0, w: 0.9990231}
        inSlope: {x: 0, y: -0.0027805294, z: 0, w: -0.00012216835}
        outSlope: {x: 0, y: -0.0027805294, z: 0, w: -0.00012216835}
        tangentMode: 0
        weightedMode: 0
        inWeight: {x: 0.33333334, y: 0.33333334, z: 0.33333334, w: 0.33333334}
        outWeight: {x: 0.33333334, y: 0.33333334, z: 0.33333334, w: 0.33333334}
      - serializedVersion: 3
        time: 3.6657836
        value: {x: -0, y: -0.04422608, z: -0, w: 0.9990216}
        inSlope: {x: 0, y: -0.0037921807, z: 0, w: -0.00016735209}
        outSlope: {x: 0, y: -0.0037921807, z: 0, w: -0.00016735209}
        tangentMode: 0
        weightedMode: 0
        inWeight: {x: 0.33333334, y: 0.33333334, z: 0.33333334, w: 0.33333334}
        outWeight: {x: 0.33333334, y: 0.33333334, z: 0.33333334, w: 0.33333334}
      - serializedVersion: 3
        time: 3.6769555
        value: {x: -0, y: -0.04427558, z: -0, w: 0.9990194}
        inSlope: {x: 0, y: -0.0048751626, z: 0, w: -0.00021704799}
        outSlope: {x: 0, y: -0.0048751626, z: 0, w: -0.00021704799}
        tangentMode: 0
        weightedMode: 0
        inWeight: {x: 0.33333334, y: 0.33333334, z: 0.33333334, w: 0.33333334}
        outWeight: {x: 0.33333334, y: 0.33333334, z: 0.33333334, w: 0.33333334}
      - serializedVersion: 3
        time: 3.689043
        value: {x: -0, y: -0.04433988, z: -0, w: 0.9990165}
        inSlope: {x: 0, y: -0.0072386805, z: 0, w: -0.00032243857}
        outSlope: {x: 0, y: -0.0072386805, z: 0, w: -0.00032243857}
        tangentMode: 0
        weightedMode: 0
        inWeight: {x: 0.33333334, y: 0.33333334, z: 0.33333334, w: 0.33333334}
        outWeight: {x: 0.33333334, y: 0.33333334, z: 0.33333334, w: 0.33333334}
      - serializedVersion: 3
        time: 3.6997027
        value: {x: -0, y: -0.0444375, z: -0, w: 0.9990122}
        inSlope: {x: 0, y: -0.009812592, z: 0, w: -0.00043590396}
        outSlope: {x: 0, y: -0.009812592, z: 0, w: -0.00043590396}
        tangentMode: 0
        weightedMode: 0
        inWeight: {x: 0.33333334, y: 0.33333334, z: 0.33333334, w: 0.33333334}
        outWeight: {x: 0.33333334, y: 0.33333334, z: 0.33333334, w: 0.33333334}
      - serializedVersion: 3
        time: 3.7107592
        value: {x: -0, y: -0.04455323, z: -0, w: 0.99900705}
        inSlope: {x: 0, y: -0.011947881, z: 0, w: -0.00053128134}
        outSlope: {x: 0, y: -0.011947881, z: 0, w: -0.00053128134}
        tangentMode: 0
        weightedMode: 0
        inWeight: {x: 0.33333334, y: 0.33333334, z: 0.33333334, w: 0.33333334}
        outWeight: {x: 0.33333334, y: 0.33333334, z: 0.33333334, w: 0.33333334}
      - serializedVersion: 3
        time: 3.722104
        value: {x: -0, y: -0.044705577, z: -0, w: 0.99900025}
        inSlope: {x: 0, y: -0.015344238, z: 0, w: -0.00068899815}
        outSlope: {x: 0, y: -0.015344238, z: 0, w: -0.00068899815}
        tangentMode: 0
        weightedMode: 0
        inWeight: {x: 0.33333334, y: 0.33333334, z: 0.33333334, w: 0.33333334}
        outWeight: {x: 0.33333334, y: 0.33333334, z: 0.33333334, w: 0.33333334}
      - serializedVersion: 3
        time: 3.7329683
        value: {x: -0, y: -0.044893093, z: -0, w: 0.9989918}
        inSlope: {x: 0, y: -0.017935686, z: 0, w: -0.0008068719}
        outSlope: {x: 0, y: -0.017935686, z: 0, w: -0.0008068719}
        tangentMode: 0
        weightedMode: 0
        inWeight: {x: 0.33333334, y: 0.33333334, z: 0.33333334, w: 0.33333334}
        outWeight: {x: 0.33333334, y: 0.33333334, z: 0.33333334, w: 0.33333334}
      - serializedVersion: 3
        time: 3.7439654
        value: {x: -0, y: -0.045097765, z: -0, w: 0.9989826}
        inSlope: {x: 0, y: -0.02047851, z: 0, w: -0.0009246605}
        outSlope: {x: 0, y: -0.02047851, z: 0, w: -0.0009246605}
        tangentMode: 0
        weightedMode: 0
        inWeight: {x: 0.33333334, y: 0.33333334, z: 0.33333334, w: 0.33333334}
        outWeight: {x: 0.33333334, y: 0.33333334, z: 0.33333334, w: 0.33333334}
      - serializedVersion: 3
        time: 3.7548332
        value: {x: -0, y: -0.045340613, z: -0, w: 0.9989716}
        inSlope: {x: 0, y: -0.022819292, z: 0, w: -0.0010374906}
        outSlope: {x: 0, y: -0.022819292, z: 0, w: -0.0010374906}
        tangentMode: 0
        weightedMode: 0
        inWeight: {x: 0.33333334, y: 0.33333334, z: 0.33333334, w: 0.33333334}
        outWeight: {x: 0.33333334, y: 0.33333334, z: 0.33333334, w: 0.33333334}
      - serializedVersion: 3
        time: 3.765907
        value: {x: -0, y: -0.045598555, z: -0, w: 0.99895984}
        inSlope: {x: 0, y: -0.023473438, z: 0, w: -0.0010716957}
        outSlope: {x: 0, y: -0.023473438, z: 0, w: -0.0010716957}
        tangentMode: 0
        weightedMode: 0
        inWeight: {x: 0.33333334, y: 0.33333334, z: 0.33333334, w: 0.33333334}
        outWeight: {x: 0.33333334, y: 0.33333334, z: 0.33333334, w: 0.33333334}
      - serializedVersion: 3
        time: 3.7779596
        value: {x: -0, y: -0.045883644, z: -0, w: 0.9989468}
        inSlope: {x: 0, y: -0.02697045, z: 0, w: -0.0012388868}
        outSlope: {x: 0, y: -0.02697045, z: 0, w: -0.0012388868}
        tangentMode: 0
        weightedMode: 0
        inWeight: {x: 0.33333334, y: 0.33333334, z: 0.33333334, w: 0.33333334}
        outWeight: {x: 0.33333334, y: 0.33333334, z: 0.33333334, w: 0.33333334}
      - serializedVersion: 3
        time: 3.7889
        value: {x: -0, y: -0.046214994, z: -0, w: 0.9989315}
        inSlope: {x: 0, y: -0.02902919, z: 0, w: -0.0013418486}
        outSlope: {x: 0, y: -0.02902919, z: 0, w: -0.0013418486}
        tangentMode: 0
        weightedMode: 0
        inWeight: {x: 0.33333334, y: 0.33333334, z: 0.33333334, w: 0.33333334}
        outWeight: {x: 0.33333334, y: 0.33333334, z: 0.33333334, w: 0.33333334}
      - serializedVersion: 3
        time: 3.7999055
        value: {x: -0, y: -0.046520635, z: -0, w: 0.99891734}
        inSlope: {x: 0, y: -0.029179128, z: 0, w: -0.001357587}
        outSlope: {x: 0, y: -0.029179128, z: 0, w: -0.001357587}
        tangentMode: 0
        weightedMode: 0
        inWeight: {x: 0.33333334, y: 0.33333334, z: 0.33333334, w: 0.33333334}
        outWeight: {x: 0.33333334, y: 0.33333334, z: 0.33333334, w: 0.33333334}
      - serializedVersion: 3
        time: 3.8108552
        value: {x: -0, y: -0.04685555, z: -0, w: 0.9989017}
        inSlope: {x: 0, y: -0.031353734, z: 0, w: -0.0014702238}
        outSlope: {x: 0, y: -0.031353734, z: 0, w: -0.0014702238}
        tangentMode: 0
        weightedMode: 0
        inWeight: {x: 0.33333334, y: 0.33333334, z: 0.33333334, w: 0.33333334}
        outWeight: {x: 0.33333334, y: 0.33333334, z: 0.33333334, w: 0.33333334}
      - serializedVersion: 3
        time: 3.8219554
        value: {x: -0, y: -0.047212098, z: -0, w: 0.9988849}
        inSlope: {x: 0, y: -0.028788332, z: 0, w: -0.0013606503}
        outSlope: {x: 0, y: -0.028788332, z: 0, w: -0.0013606503}
        tangentMode: 0
        weightedMode: 0
        inWeight: {x: 0.33333334, y: 0.33333334, z: 0.33333334, w: 0.33333334}
        outWeight: {x: 0.33333334, y: 0.33333334, z: 0.33333334, w: 0.33333334}
      - serializedVersion: 3
        time: 3.8370163
        value: {x: -0, y: -0.04759549, z: -0, w: 0.99886674}
        inSlope: {x: 0, y: -0.047580652, z: 0, w: -0.002275412}
        outSlope: {x: 0, y: -0.047580652, z: 0, w: -0.002275412}
        tangentMode: 0
        weightedMode: 0
        inWeight: {x: 0.33333334, y: 0.33333334, z: 0.33333334, w: 0.33333334}
        outWeight: {x: 0.33333334, y: 0.33333334, z: 0.33333334, w: 0.33333334}
      - serializedVersion: 3
        time: 3.8447883
        value: {x: -0, y: -0.048137236, z: -0, w: 0.99884075}
        inSlope: {x: 0, y: -0.047448233, z: 0, w: -0.0022803345}
        outSlope: {x: 0, y: -0.047448233, z: 0, w: -0.0022803345}
        tangentMode: 0
        weightedMode: 0
        inWeight: {x: 0.33333334, y: 0.33333334, z: 0.33333334, w: 0.33333334}
        outWeight: {x: 0.33333334, y: 0.33333334, z: 0.33333334, w: 0.33333334}
      - serializedVersion: 3
        time: 3.8560538
        value: {x: -0, y: -0.04842103, z: -0, w: 0.99882704}
        inSlope: {x: 0, y: -0.034362487, z: 0, w: -0.001668137}
        outSlope: {x: 0, y: -0.034362487, z: 0, w: -0.001668137}
        tangentMode: 0
        weightedMode: 0
        inWeight: {x: 0.33333334, y: 0.33333334, z: 0.33333334, w: 0.33333334}
        outWeight: {x: 0.33333334, y: 0.33333334, z: 0.33333334, w: 0.33333334}
      - serializedVersion: 3
        time: 3.8658128
        value: {x: -0, y: -0.048845872, z: -0, w: 0.99880636}
        inSlope: {x: 0, y: -0.03854373, z: 0, w: -0.00188271}
        outSlope: {x: 0, y: -0.03854373, z: 0, w: -0.00188271}
        tangentMode: 0
        weightedMode: 0
        inWeight: {x: 0.33333334, y: 0.33333334, z: 0.33333334, w: 0.33333334}
        outWeight: {x: 0.33333334, y: 0.33333334, z: 0.33333334, w: 0.33333334}
      - serializedVersion: 3
        time: 3.8771467
        value: {x: -0, y: -0.04922617, z: -0, w: 0.9987877}
        inSlope: {x: 0, y: -0.036951274, z: 0, w: -0.0018232493}
        outSlope: {x: 0, y: -0.036951274, z: 0, w: -0.0018232493}
        tangentMode: 0
        weightedMode: 0
        inWeight: {x: 0.33333334, y: 0.33333334, z: 0.33333334, w: 0.33333334}
        outWeight: {x: 0.33333334, y: 0.33333334, z: 0.33333334, w: 0.33333334}
      - serializedVersion: 3
        time: 3.8888862
        value: {x: -0, y: -0.049699843, z: -0, w: 0.9987642}
        inSlope: {x: 0, y: -0.043974385, z: 0, w: -0.0021910346}
        outSlope: {x: 0, y: -0.043974385, z: 0, w: -0.0021910346}
        tangentMode: 0
        weightedMode: 0
        inWeight: {x: 0.33333334, y: 0.33333334, z: 0.33333334, w: 0.33333334}
        outWeight: {x: 0.33333334, y: 0.33333334, z: 0.33333334, w: 0.33333334}
      - serializedVersion: 3
        time: 3.899898
        value: {x: -0, y: -0.050224006, z: -0, w: 0.998738}
        inSlope: {x: 0, y: -0.04714097, z: 0, w: -0.002371117}
        outSlope: {x: 0, y: -0.04714097, z: 0, w: -0.002371117}
        tangentMode: 0
        weightedMode: 0
        inWeight: {x: 0.33333334, y: 0.33333334, z: 0.33333334, w: 0.33333334}
        outWeight: {x: 0.33333334, y: 0.33333334, z: 0.33333334, w: 0.33333334}
      - serializedVersion: 3
        time: 3.9110332
        value: {x: -0, y: -0.050743815, z: -0, w: 0.9987117}
        inSlope: {x: 0, y: -0.049134966, z: 0, w: -0.0024982137}
        outSlope: {x: 0, y: -0.049134966, z: 0, w: -0.0024982137}
        tangentMode: 0
        weightedMode: 0
        inWeight: {x: 0.33333334, y: 0.33333334, z: 0.33333334, w: 0.33333334}
        outWeight: {x: 0.33333334, y: 0.33333334, z: 0.33333334, w: 0.33333334}
      - serializedVersion: 3
        time: 3.9218423
        value: {x: -0, y: -0.05130144, z: -0, w: 0.9986832}
        inSlope: {x: 0, y: -0.05245582, z: 0, w: -0.0026952282}
        outSlope: {x: 0, y: -0.05245582, z: 0, w: -0.0026952282}
        tangentMode: 0
        weightedMode: 0
        inWeight: {x: 0.33333334, y: 0.33333334, z: 0.33333334, w: 0.33333334}
        outWeight: {x: 0.33333334, y: 0.33333334, z: 0.33333334, w: 0.33333334}
      - serializedVersion: 3
        time: 3.9327478
        value: {x: -0, y: -0.05188296, z: -0, w: 0.9986532}
        inSlope: {x: 0, y: -0.054338, z: 0, w: -0.0028212941}
        outSlope: {x: 0, y: -0.054338, z: 0, w: -0.0028212941}
        tangentMode: 0
        weightedMode: 0
        inWeight: {x: 0.33333334, y: 0.33333334, z: 0.33333334, w: 0.33333334}
        outWeight: {x: 0.33333334, y: 0.33333334, z: 0.33333334, w: 0.33333334}
      - serializedVersion: 3
        time: 3.943893
        value: {x: -0, y: -0.052499868, z: -0, w: 0.998621}
        inSlope: {x: 0, y: -0.058130924, z: 0, w: -0.0030568945}
        outSlope: {x: 0, y: -0.058130924, z: 0, w: -0.0030568945}
        tangentMode: 0
        weightedMode: 0
        inWeight: {x: 0.33333334, y: 0.33333334, z: 0.33333334, w: 0.33333334}
        outWeight: {x: 0.33333334, y: 0.33333334, z: 0.33333334, w: 0.33333334}
      - serializedVersion: 3
        time: 3.95485
        value: {x: -0, y: -0.053167254, z: -0, w: 0.99858564}
        inSlope: {x: 0, y: -0.059405, z: 0, w: -0.0031648506}
        outSlope: {x: 0, y: -0.059405, z: 0, w: -0.0031648506}
        tangentMode: 0
        weightedMode: 0
        inWeight: {x: 0.33333334, y: 0.33333334, z: 0.33333334, w: 0.33333334}
        outWeight: {x: 0.33333334, y: 0.33333334, z: 0.33333334, w: 0.33333334}
      - serializedVersion: 3
        time: 3.9668329
        value: {x: -0, y: -0.05386107, z: -0, w: 0.99854845}
        inSlope: {x: 0, y: -0.06588115, z: 0, w: -0.0035592532}
        outSlope: {x: 0, y: -0.06588115, z: 0, w: -0.0035592532}
        tangentMode: 0
        weightedMode: 0
        inWeight: {x: 0.33333334, y: 0.33333334, z: 0.33333334, w: 0.33333334}
        outWeight: {x: 0.33333334, y: 0.33333334, z: 0.33333334, w: 0.33333334}
      - serializedVersion: 3
        time: 3.9778047
        value: {x: -0, y: -0.054671466, z: -0, w: 0.9985044}
        inSlope: {x: 0, y: -0.07361622, z: 0, w: -0.004029827}
        outSlope: {x: 0, y: -0.07361622, z: 0, w: -0.004029827}
        tangentMode: 0
        weightedMode: 0
        inWeight: {x: 0.33333334, y: 0.33333334, z: 0.33333334, w: 0.33333334}
        outWeight: {x: 0.33333334, y: 0.33333334, z: 0.33333334, w: 0.33333334}
      - serializedVersion: 3
        time: 3.9887383
        value: {x: -0, y: -0.055473674, z: -0, w: 0.9984602}
        inSlope: {x: 0, y: -0.077247694, z: 0, w: -0.0042950814}
        outSlope: {x: 0, y: -0.077247694, z: 0, w: -0.0042950814}
        tangentMode: 0
        weightedMode: 0
        inWeight: {x: 0.33333334, y: 0.33333334, z: 0.33333334, w: 0.33333334}
        outWeight: {x: 0.33333334, y: 0.33333334, z: 0.33333334, w: 0.33333334}
      - serializedVersion: 3
        time: 3.9995835
        value: {x: -0, y: -0.056353487, z: -0, w: 0.9984109}
        inSlope: {x: 0, y: -0.08367255, z: 0, w: -0.0047262665}
        outSlope: {x: 0, y: -0.08367255, z: 0, w: -0.0047262665}
        tangentMode: 0
        weightedMode: 0
        inWeight: {x: 0.33333334, y: 0.33333334, z: 0.33333334, w: 0.33333334}
        outWeight: {x: 0.33333334, y: 0.33333334, z: 0.33333334, w: 0.33333334}
      - serializedVersion: 3
        time: 4.0105877
        value: {x: -0, y: -0.057302274, z: -0, w: 0.9983569}
        inSlope: {x: 0, y: -0.0908837, z: 0, w: -0.00521975}
        outSlope: {x: 0, y: -0.0908837, z: 0, w: -0.00521975}
        tangentMode: 0
        weightedMode: 0
        inWeight: {x: 0.33333334, y: 0.33333334, z: 0.33333334, w: 0.33333334}
        outWeight: {x: 0.33333334, y: 0.33333334, z: 0.33333334, w: 0.33333334}
      - serializedVersion: 3
        time: 4.02161
        value: {x: -0, y: -0.058355402, z: -0, w: 0.9982959}
        inSlope: {x: 0, y: -0.09844922, z: 0, w: -0.00575919}
        outSlope: {x: 0, y: -0.09844922, z: 0, w: -0.00575919}
        tangentMode: 0
        weightedMode: 0
        inWeight: {x: 0.33333334, y: 0.33333334, z: 0.33333334, w: 0.33333334}
        outWeight: {x: 0.33333334, y: 0.33333334, z: 0.33333334, w: 0.33333334}
      - serializedVersion: 3
        time: 4.032921
        value: {x: -0, y: -0.059501793, z: -0, w: 0.9982282}
        inSlope: {x: 0, y: -0.11189675, z: 0, w: -0.00668093}
        outSlope: {x: 0, y: -0.11189675, z: 0, w: -0.00668093}
        tangentMode: 0
        weightedMode: 0
        inWeight: {x: 0.33333334, y: 0.33333334, z: 0.33333334, w: 0.33333334}
        outWeight: {x: 0.33333334, y: 0.33333334, z: 0.33333334, w: 0.33333334}
      - serializedVersion: 3
        time: 4.0435963
        value: {x: -0, y: -0.060808916, z: -0, w: 0.99814945}
        inSlope: {x: 0, y: -0.11671592, z: 0, w: -0.007106764}
        outSlope: {x: 0, y: -0.11671592, z: 0, w: -0.007106764}
        tangentMode: 0
        weightedMode: 0
        inWeight: {x: 0.33333334, y: 0.33333334, z: 0.33333334, w: 0.33333334}
        outWeight: {x: 0.33333334, y: 0.33333334, z: 0.33333334, w: 0.33333334}
      - serializedVersion: 3
        time: 4.0557823
        value: {x: -0, y: -0.062161442, z: -0, w: 0.9980661}
        inSlope: {x: 0, y: -0.13291053, z: 0, w: -0.008305771}
        outSlope: {x: 0, y: -0.13291053, z: 0, w: -0.008305771}
        tangentMode: 0
        weightedMode: 0
        inWeight: {x: 0.33333334, y: 0.33333334, z: 0.33333334, w: 0.33333334}
        outWeight: {x: 0.33333334, y: 0.33333334, z: 0.33333334, w: 0.33333334}
      - serializedVersion: 3
        time: 4.0667353
        value: {x: -0, y: -0.0638573, z: -0, w: 0.9979591}
        inSlope: {x: 0, y: -0.15239504, z: 0, w: -0.009748133}
        outSlope: {x: 0, y: -0.15239504, z: 0, w: -0.009748133}
        tangentMode: 0
        weightedMode: 0
        inWeight: {x: 0.33333334, y: 0.33333334, z: 0.33333334, w: 0.33333334}
        outWeight: {x: 0.33333334, y: 0.33333334, z: 0.33333334, w: 0.33333334}
      - serializedVersion: 3
        time: 4.0776353
        value: {x: -0, y: -0.065491855, z: -0, w: 0.9978531}
        inSlope: {x: 0, y: -0.15401036, z: 0, w: -0.010116014}
        outSlope: {x: 0, y: -0.15401036, z: 0, w: -0.010116014}
        tangentMode: 0
        weightedMode: 0
        inWeight: {x: 0.33333334, y: 0.33333334, z: 0.33333334, w: 0.33333334}
        outWeight: {x: 0.33333334, y: 0.33333334, z: 0.33333334, w: 0.33333334}
      - serializedVersion: 3
        time: 4.0885644
        value: {x: -0, y: -0.06721933, z: -0, w: 0.99773824}
        inSlope: {x: 0, y: -0.16095158, z: 0, w: -0.0108485855}
        outSlope: {x: 0, y: -0.16095158, z: 0, w: -0.0108485855}
        tangentMode: 0
        weightedMode: 0
        inWeight: {x: 0.33333334, y: 0.33333334, z: 0.33333334, w: 0.33333334}
        outWeight: {x: 0.33333334, y: 0.33333334, z: 0.33333334, w: 0.33333334}
      - serializedVersion: 3
        time: 4.0996885
        value: {x: -0, y: -0.06904192, z: -0, w: 0.9976138}
        inSlope: {x: 0, y: -0.16988176, z: 0, w: -0.01176771}
        outSlope: {x: 0, y: -0.16988176, z: 0, w: -0.01176771}
        tangentMode: 0
        weightedMode: 0
        inWeight: {x: 0.33333334, y: 0.33333334, z: 0.33333334, w: 0.33333334}
        outWeight: {x: 0.33333334, y: 0.33333334, z: 0.33333334, w: 0.33333334}
      - serializedVersion: 3
        time: 4.1106415
        value: {x: -0, y: -0.07096879, z: -0, w: 0.99747854}
        inSlope: {x: 0, y: -0.17676511, z: 0, w: -0.012579406}
        outSlope: {x: 0, y: -0.17676511, z: 0, w: -0.012579406}
        tangentMode: 0
        weightedMode: 0
        inWeight: {x: 0.33333334, y: 0.33333334, z: 0.33333334, w: 0.33333334}
        outWeight: {x: 0.33333334, y: 0.33333334, z: 0.33333334, w: 0.33333334}
      - serializedVersion: 3
        time: 4.121617
        value: {x: -0, y: -0.0729181, z: -0, w: 0.99733794}
        inSlope: {x: 0, y: -0.18087772, z: 0, w: -0.013229705}
        outSlope: {x: 0, y: -0.18087772, z: 0, w: -0.013229705}
        tangentMode: 0
        weightedMode: 0
        inWeight: {x: 0.33333334, y: 0.33333334, z: 0.33333334, w: 0.33333334}
        outWeight: {x: 0.33333334, y: 0.33333334, z: 0.33333334, w: 0.33333334}
      - serializedVersion: 3
        time: 4.132487
        value: {x: -0, y: -0.07491978, z: -0, w: 0.9971896}
        inSlope: {x: 0, y: -0.17379043, z: 0, w: -0.013044156}
        outSlope: {x: 0, y: -0.17379043, z: 0, w: -0.013044156}
        tangentMode: 0
        weightedMode: 0
        inWeight: {x: 0.33333334, y: 0.33333334, z: 0.33333334, w: 0.33333334}
        outWeight: {x: 0.33333334, y: 0.33333334, z: 0.33333334, w: 0.33333334}
      - serializedVersion: 3
        time: 4.1446233
        value: {x: -0, y: -0.07690328, z: -0, w: 0.9970386}
        inSlope: {x: 0, y: -0.18346593, z: 0, w: -0.014183627}
        outSlope: {x: 0, y: -0.18346593, z: 0, w: -0.014183627}
        tangentMode: 0
        weightedMode: 0
        inWeight: {x: 0.33333334, y: 0.33333334, z: 0.33333334, w: 0.33333334}
        outWeight: {x: 0.33333334, y: 0.33333334, z: 0.33333334, w: 0.33333334}
      - serializedVersion: 3
        time: 4.1554723
        value: {x: -0, y: -0.07911104, z: -0, w: 0.9968658}
        inSlope: {x: 0, y: -0.19042715, z: 0, w: -0.015084825}
        outSlope: {x: 0, y: -0.19042715, z: 0, w: -0.015084825}
        tangentMode: 0
        weightedMode: 0
        inWeight: {x: 0.33333334, y: 0.33333334, z: 0.33333334, w: 0.33333334}
        outWeight: {x: 0.33333334, y: 0.33333334, z: 0.33333334, w: 0.33333334}
      - serializedVersion: 3
        time: 4.166186
        value: {x: -0, y: -0.081011154, z: -0, w: 0.9967132}
        inSlope: {x: 0, y: -0.16980258, z: 0, w: -0.0137907155}
        outSlope: {x: 0, y: -0.16980258, z: 0, w: -0.0137907155}
        tangentMode: 0
        weightedMode: 0
        inWeight: {x: 0.33333334, y: 0.33333334, z: 0.33333334, w: 0.33333334}
        outWeight: {x: 0.33333334, y: 0.33333334, z: 0.33333334, w: 0.33333334}
      - serializedVersion: 3
        time: 4.1773615
        value: {x: -0, y: -0.082824394, z: -0, w: 0.99656415}
        inSlope: {x: 0, y: -0.1580225, z: 0, w: -0.013129085}
        outSlope: {x: 0, y: -0.1580225, z: 0, w: -0.013129085}
        tangentMode: 0
        weightedMode: 0
        inWeight: {x: 0.33333334, y: 0.33333334, z: 0.33333334, w: 0.33333334}
        outWeight: {x: 0.33333334, y: 0.33333334, z: 0.33333334, w: 0.33333334}
      - serializedVersion: 3
        time: 4.189191
        value: {x: -0, y: -0.0846437, z: -0, w: 0.9964113}
        inSlope: {x: 0, y: -0.16340554, z: 0, w: -0.0138895605}
        outSlope: {x: 0, y: -0.16340554, z: 0, w: -0.0138895605}
        tangentMode: 0
        weightedMode: 0
        inWeight: {x: 0.33333334, y: 0.33333334, z: 0.33333334, w: 0.33333334}
        outWeight: {x: 0.33333334, y: 0.33333334, z: 0.33333334, w: 0.33333334}
      - serializedVersion: 3
        time: 4.199708
        value: {x: -0, y: -0.086463325, z: -0, w: 0.99625504}
        inSlope: {x: 0, y: -0.15512402, z: 0, w: -0.013437754}
        outSlope: {x: 0, y: -0.15512402, z: 0, w: -0.013437754}
        tangentMode: 0
        weightedMode: 0
        inWeight: {x: 0.33333334, y: 0.33333334, z: 0.33333334, w: 0.33333334}
        outWeight: {x: 0.33333334, y: 0.33333334, z: 0.33333334, w: 0.33333334}
      - serializedVersion: 3
        time: 4.21077
        value: {x: -0, y: -0.08798141, z: -0, w: 0.9961221}
        inSlope: {x: 0, y: -0.13690785, z: 0, w: -0.012090817}
        outSlope: {x: 0, y: -0.13690785, z: 0, w: -0.012090817}
        tangentMode: 0
        weightedMode: 0
        inWeight: {x: 0.33333334, y: 0.33333334, z: 0.33333334, w: 0.33333334}
        outWeight: {x: 0.33333334, y: 0.33333334, z: 0.33333334, w: 0.33333334}
      - serializedVersion: 3
        time: 4.221764
        value: {x: -0, y: -0.089483, z: -0, w: 0.99598837}
        inSlope: {x: 0, y: -0.13136047, z: 0, w: -0.011793407}
        outSlope: {x: 0, y: -0.13136047, z: 0, w: -0.011793407}
        tangentMode: 0
        weightedMode: 0
        inWeight: {x: 0.33333334, y: 0.33333334, z: 0.33333334, w: 0.33333334}
        outWeight: {x: 0.33333334, y: 0.33333334, z: 0.33333334, w: 0.33333334}
      - serializedVersion: 3
        time: 4.2330475
        value: {x: -0, y: -0.09090626, z: -0, w: 0.9958595}
        inSlope: {x: 0, y: -0.1257425, z: 0, w: -0.011478346}
        outSlope: {x: 0, y: -0.1257425, z: 0, w: -0.011478346}
        tangentMode: 0
        weightedMode: 0
        inWeight: {x: 0.33333334, y: 0.33333334, z: 0.33333334, w: 0.33333334}
        outWeight: {x: 0.33333334, y: 0.33333334, z: 0.33333334, w: 0.33333334}
      - serializedVersion: 3
        time: 4.244182
        value: {x: -0, y: -0.09230196, z: -0, w: 0.99573106}
        inSlope: {x: 0, y: -0.124853075, z: 0, w: -0.011574166}
        outSlope: {x: 0, y: -0.124853075, z: 0, w: -0.011574166}
        tangentMode: 0
        weightedMode: 0
        inWeight: {x: 0.33333334, y: 0.33333334, z: 0.33333334, w: 0.33333334}
        outWeight: {x: 0.33333334, y: 0.33333334, z: 0.33333334, w: 0.33333334}
      - serializedVersion: 3
        time: 4.2547455
        value: {x: -0, y: -0.09361561, z: -0, w: 0.9956084}
        inSlope: {x: 0, y: -0.11628124, z: 0, w: -0.010923578}
        outSlope: {x: 0, y: -0.11628124, z: 0, w: -0.010923578}
        tangentMode: 0
        weightedMode: 0
        inWeight: {x: 0.33333334, y: 0.33333334, z: 0.33333334, w: 0.33333334}
        outWeight: {x: 0.33333334, y: 0.33333334, z: 0.33333334, w: 0.33333334}
      - serializedVersion: 3
        time: 4.265857
        value: {x: -0, y: -0.09481794, z: -0, w: 0.99549466}
        inSlope: {x: 0, y: -0.10519417, z: 0, w: -0.010016382}
        outSlope: {x: 0, y: -0.10519417, z: 0, w: -0.010016382}
        tangentMode: 0
        weightedMode: 0
        inWeight: {x: 0.33333334, y: 0.33333334, z: 0.33333334, w: 0.33333334}
        outWeight: {x: 0.33333334, y: 0.33333334, z: 0.33333334, w: 0.33333334}
      - serializedVersion: 3
        time: 4.277957
        value: {x: -0, y: -0.096054345, z: -0, w: 0.9953761}
        inSlope: {x: 0, y: -0.11258228, z: 0, w: -0.010873117}
        outSlope: {x: 0, y: -0.11258228, z: 0, w: -0.010873117}
        tangentMode: 0
        weightedMode: 0
        inWeight: {x: 0.33333334, y: 0.33333334, z: 0.33333334, w: 0.33333334}
        outWeight: {x: 0.33333334, y: 0.33333334, z: 0.33333334, w: 0.33333334}
      - serializedVersion: 3
        time: 4.2887373
        value: {x: -0, y: -0.09738011, z: -0, w: 0.9952473}
        inSlope: {x: 0, y: -0.11342746, z: 0, w: -0.011089131}
        outSlope: {x: 0, y: -0.11342746, z: 0, w: -0.011089131}
        tangentMode: 0
        weightedMode: 0
        inWeight: {x: 0.33333334, y: 0.33333334, z: 0.33333334, w: 0.33333334}
        outWeight: {x: 0.33333334, y: 0.33333334, z: 0.33333334, w: 0.33333334}
      - serializedVersion: 3
        time: 4.300023
        value: {x: -0, y: -0.09855242, z: -0, w: 0.99513185}
        inSlope: {x: 0, y: -0.10809829, z: 0, w: -0.010711633}
        outSlope: {x: 0, y: -0.10809829, z: 0, w: -0.010711633}
        tangentMode: 0
        weightedMode: 0
        inWeight: {x: 0.33333334, y: 0.33333334, z: 0.33333334, w: 0.33333334}
        outWeight: {x: 0.33333334, y: 0.33333334, z: 0.33333334, w: 0.33333334}
      - serializedVersion: 3
        time: 4.310833
        value: {x: -0, y: -0.099766605, z: -0, w: 0.99501085}
        inSlope: {x: 0, y: -0.10882259, z: 0, w: -0.010906847}
        outSlope: {x: 0, y: -0.10882259, z: 0, w: -0.010906847}
        tangentMode: 0
        weightedMode: 0
        inWeight: {x: 0.33333334, y: 0.33333334, z: 0.33333334, w: 0.33333334}
        outWeight: {x: 0.33333334, y: 0.33333334, z: 0.33333334, w: 0.33333334}
      - serializedVersion: 3
        time: 4.3217993
        value: {x: -0, y: -0.100921616, z: -0, w: 0.9948944}
        inSlope: {x: 0, y: -0.10435345, z: 0, w: -0.010584201}
        outSlope: {x: 0, y: -0.10435345, z: 0, w: -0.010584201}
        tangentMode: 0
        weightedMode: 0
        inWeight: {x: 0.33333334, y: 0.33333334, z: 0.33333334, w: 0.33333334}
        outWeight: {x: 0.33333334, y: 0.33333334, z: 0.33333334, w: 0.33333334}
      - serializedVersion: 3
        time: 4.332926
        value: {x: -0, y: -0.10207191, z: -0, w: 0.994777}
        inSlope: {x: 0, y: -0.10152393, z: 0, w: -0.010415676}
        outSlope: {x: 0, y: -0.10152393, z: 0, w: -0.010415676}
        tangentMode: 0
        weightedMode: 0
        inWeight: {x: 0.33333334, y: 0.33333334, z: 0.33333334, w: 0.33333334}
        outWeight: {x: 0.33333334, y: 0.33333334, z: 0.33333334, w: 0.33333334}
      - serializedVersion: 3
        time: 4.3444834
        value: {x: -0, y: -0.10322379, z: -0, w: 0.9946582}
        inSlope: {x: 0, y: -0.10528827, z: 0, w: -0.010929805}
        outSlope: {x: 0, y: -0.10528827, z: 0, w: -0.010929805}
        tangentMode: 0
        weightedMode: 0
        inWeight: {x: 0.33333334, y: 0.33333334, z: 0.33333334, w: 0.33333334}
        outWeight: {x: 0.33333334, y: 0.33333334, z: 0.33333334, w: 0.33333334}
      - serializedVersion: 3
        time: 4.355013
        value: {x: -0, y: -0.10439164, z: -0, w: 0.9945363}
        inSlope: {x: 0, y: -0.10289514, z: 0, w: -0.01079352}
        outSlope: {x: 0, y: -0.10289514, z: 0, w: -0.01079352}
        tangentMode: 0
        weightedMode: 0
        inWeight: {x: 0.33333334, y: 0.33333334, z: 0.33333334, w: 0.33333334}
        outWeight: {x: 0.33333334, y: 0.33333334, z: 0.33333334, w: 0.33333334}
      - serializedVersion: 3
        time: 4.36598
        value: {x: -0, y: -0.1054322, z: -0, w: 0.9944265}
        inSlope: {x: 0, y: -0.096107066, z: 0, w: -0.010191156}
        outSlope: {x: 0, y: -0.096107066, z: 0, w: -0.010191156}
        tangentMode: 0
        weightedMode: 0
        inWeight: {x: 0.33333334, y: 0.33333334, z: 0.33333334, w: 0.33333334}
        outWeight: {x: 0.33333334, y: 0.33333334, z: 0.33333334, w: 0.33333334}
      - serializedVersion: 3
        time: 4.3768535
        value: {x: -0, y: -0.10649056, z: -0, w: 0.9943137}
        inSlope: {x: 0, y: -0.09091568, z: 0, w: -0.009730721}
        outSlope: {x: 0, y: -0.09091568, z: 0, w: -0.009730721}
        tangentMode: 0
        weightedMode: 0
        inWeight: {x: 0.33333334, y: 0.33333334, z: 0.33333334, w: 0.33333334}
        outWeight: {x: 0.33333334, y: 0.33333334, z: 0.33333334, w: 0.33333334}
      - serializedVersion: 3
        time: 4.3887744
        value: {x: -0, y: -0.107497826, z: -0, w: 0.99420536}
        inSlope: {x: 0, y: -0.08948204, z: 0, w: -0.009678986}
        outSlope: {x: 0, y: -0.08948204, z: 0, w: -0.009678986}
        tangentMode: 0
        weightedMode: 0
        inWeight: {x: 0.33333334, y: 0.33333334, z: 0.33333334, w: 0.33333334}
        outWeight: {x: 0.33333334, y: 0.33333334, z: 0.33333334, w: 0.33333334}
      - serializedVersion: 3
        time: 4.399798
        value: {x: -0, y: -0.1085392, z: -0, w: 0.99409217}
        inSlope: {x: 0, y: -0.086918354, z: 0, w: -0.009484347}
        outSlope: {x: 0, y: -0.086918354, z: 0, w: -0.009484347}
        tangentMode: 0
        weightedMode: 0
        inWeight: {x: 0.33333334, y: 0.33333334, z: 0.33333334, w: 0.33333334}
        outWeight: {x: 0.33333334, y: 0.33333334, z: 0.33333334, w: 0.33333334}
      - serializedVersion: 3
        time: 4.4110465
        value: {x: -0, y: -0.10943198, z: -0, w: 0.9939943}
        inSlope: {x: 0, y: -0.0788901, z: 0, w: -0.008683938}
        outSlope: {x: 0, y: -0.0788901, z: 0, w: -0.008683938}
        tangentMode: 0
        weightedMode: 0
        inWeight: {x: 0.33333334, y: 0.33333334, z: 0.33333334, w: 0.33333334}
        outWeight: {x: 0.33333334, y: 0.33333334, z: 0.33333334, w: 0.33333334}
      - serializedVersion: 3
        time: 4.4217954
        value: {x: -0, y: -0.11027482, z: -0, w: 0.99390113}
        inSlope: {x: 0, y: -0.072669506, z: 0, w: -0.008058349}
        outSlope: {x: 0, y: -0.072669506, z: 0, w: -0.008058349}
        tangentMode: 0
        weightedMode: 0
        inWeight: {x: 0.33333334, y: 0.33333334, z: 0.33333334, w: 0.33333334}
        outWeight: {x: 0.33333334, y: 0.33333334, z: 0.33333334, w: 0.33333334}
      - serializedVersion: 3
        time: 4.432829
        value: {x: -0, y: -0.11101326, z: -0, w: 0.99381894}
        inSlope: {x: 0, y: -0.06564341, z: 0, w: -0.007330018}
        outSlope: {x: 0, y: -0.06564341, z: 0, w: -0.007330018}
        tangentMode: 0
        weightedMode: 0
        inWeight: {x: 0.33333334, y: 0.33333334, z: 0.33333334, w: 0.33333334}
        outWeight: {x: 0.33333334, y: 0.33333334, z: 0.33333334, w: 0.33333334}
      - serializedVersion: 3
        time: 4.443782
        value: {x: -0, y: -0.11171819, z: -0, w: 0.99373996}
        inSlope: {x: 0, y: -0.06235546, z: 0, w: -0.007007639}
        outSlope: {x: 0, y: -0.06235546, z: 0, w: -0.007007639}
        tangentMode: 0
        weightedMode: 0
        inWeight: {x: 0.33333334, y: 0.33333334, z: 0.33333334, w: 0.33333334}
        outWeight: {x: 0.33333334, y: 0.33333334, z: 0.33333334, w: 0.33333334}
      - serializedVersion: 3
        time: 4.4547834
        value: {x: -0, y: -0.11238215, z: -0, w: 0.9936651}
        inSlope: {x: 0, y: -0.05685405, z: 0, w: -0.0064289724}
        outSlope: {x: 0, y: -0.05685405, z: 0, w: -0.0064289724}
        tangentMode: 0
        weightedMode: 0
        inWeight: {x: 0.33333334, y: 0.33333334, z: 0.33333334, w: 0.33333334}
        outWeight: {x: 0.33333334, y: 0.33333334, z: 0.33333334, w: 0.33333334}
      - serializedVersion: 3
        time: 4.4666686
        value: {x: -0, y: -0.11301631, z: -0, w: 0.99359316}
        inSlope: {x: 0, y: -0.056737717, z: 0, w: -0.006456391}
        outSlope: {x: 0, y: -0.056737717, z: 0, w: -0.006456391}
        tangentMode: 0
        weightedMode: 0
        inWeight: {x: 0.33333334, y: 0.33333334, z: 0.33333334, w: 0.33333334}
        outWeight: {x: 0.33333334, y: 0.33333334, z: 0.33333334, w: 0.33333334}
      - serializedVersion: 3
        time: 4.4775996
        value: {x: -0, y: -0.11367346, z: -0, w: 0.9935182}
        inSlope: {x: 0, y: -0.055611543, z: 0, w: -0.0063593313}
        outSlope: {x: 0, y: -0.055611543, z: 0, w: -0.0063593313}
        tangentMode: 0
        weightedMode: 0
        inWeight: {x: 0.33333334, y: 0.33333334, z: 0.33333334, w: 0.33333334}
        outWeight: {x: 0.33333334, y: 0.33333334, z: 0.33333334, w: 0.33333334}
      - serializedVersion: 3
        time: 4.488729
        value: {x: -0, y: -0.114242226, z: -0, w: 0.99345297}
        inSlope: {x: 0, y: -0.050564155, z: 0, w: -0.005812322}
        outSlope: {x: 0, y: -0.050564155, z: 0, w: -0.005812322}
        tangentMode: 0
        weightedMode: 0
        inWeight: {x: 0.33333334, y: 0.33333334, z: 0.33333334, w: 0.33333334}
        outWeight: {x: 0.33333334, y: 0.33333334, z: 0.33333334, w: 0.33333334}
      - serializedVersion: 3
        time: 4.4998527
        value: {x: -0, y: -0.11479867, z: -0, w: 0.99338883}
        inSlope: {x: 0, y: -0.04933794, z: 0, w: -0.0057022274}
        outSlope: {x: 0, y: -0.04933794, z: 0, w: -0.0057022274}
        tangentMode: 0
        weightedMode: 0
        inWeight: {x: 0.33333334, y: 0.33333334, z: 0.33333334, w: 0.33333334}
        outWeight: {x: 0.33333334, y: 0.33333334, z: 0.33333334, w: 0.33333334}
      - serializedVersion: 3
        time: 4.5107613
        value: {x: -0, y: -0.1153294, z: -0, w: 0.9933273}
        inSlope: {x: 0, y: -0.048358276, z: 0, w: -0.0056160204}
        outSlope: {x: 0, y: -0.048358276, z: 0, w: -0.0056160204}
        tangentMode: 0
        weightedMode: 0
        inWeight: {x: 0.33333334, y: 0.33333334, z: 0.33333334, w: 0.33333334}
        outWeight: {x: 0.33333334, y: 0.33333334, z: 0.33333334, w: 0.33333334}
      - serializedVersion: 3
        time: 4.5214605
        value: {x: -0, y: -0.11584365, z: -0, w: 0.9932675}
        inSlope: {x: 0, y: -0.046428803, z: 0, w: -0.005413616}
        outSlope: {x: 0, y: -0.046428803, z: 0, w: -0.005413616}
        tangentMode: 0
        weightedMode: 0
        inWeight: {x: 0.33333334, y: 0.33333334, z: 0.33333334, w: 0.33333334}
        outWeight: {x: 0.33333334, y: 0.33333334, z: 0.33333334, w: 0.33333334}
      - serializedVersion: 3
        time: 4.532666
        value: {x: -0, y: -0.11634559, z: -0, w: 0.9932088}
        inSlope: {x: 0, y: -0.043967906, z: 0, w: -0.0051510725}
        outSlope: {x: 0, y: -0.043967906, z: 0, w: -0.0051510725}
        tangentMode: 0
        weightedMode: 0
        inWeight: {x: 0.33333334, y: 0.33333334, z: 0.33333334, w: 0.33333334}
        outWeight: {x: 0.33333334, y: 0.33333334, z: 0.33333334, w: 0.33333334}
      - serializedVersion: 3
        time: 4.544709
        value: {x: -0, y: -0.11686516, z: -0, w: 0.9931478}
        inSlope: {x: 0, y: -0.046770804, z: 0, w: -0.0055043753}
        outSlope: {x: 0, y: -0.046770804, z: 0, w: -0.0055043753}
        tangentMode: 0
        weightedMode: 0
        inWeight: {x: 0.33333334, y: 0.33333334, z: 0.33333334, w: 0.33333334}
        outWeight: {x: 0.33333334, y: 0.33333334, z: 0.33333334, w: 0.33333334}
      - serializedVersion: 3
        time: 4.5555954
        value: {x: -0, y: -0.11741381, z: -0, w: 0.9930831}
        inSlope: {x: 0, y: -0.048199486, z: 0, w: -0.0056972196}
        outSlope: {x: 0, y: -0.048199486, z: 0, w: -0.0056972196}
        tangentMode: 0
        weightedMode: 0
        inWeight: {x: 0.33333334, y: 0.33333334, z: 0.33333334, w: 0.33333334}
        outWeight: {x: 0.33333334, y: 0.33333334, z: 0.33333334, w: 0.33333334}
      - serializedVersion: 3
        time: 4.5665026
        value: {x: -0, y: -0.11791554, z: -0, w: 0.99302363}
        inSlope: {x: 0, y: -0.04598055, z: 0, w: -0.0054598204}
        outSlope: {x: 0, y: -0.04598055, z: 0, w: -0.0054598204}
        tangentMode: 0
        weightedMode: 0
        inWeight: {x: 0.33333334, y: 0.33333334, z: 0.33333334, w: 0.33333334}
        outWeight: {x: 0.33333334, y: 0.33333334, z: 0.33333334, w: 0.33333334}
      - serializedVersion: 3
        time: 4.57768
        value: {x: -0, y: -0.11842927, z: -0, w: 0.99296254}
        inSlope: {x: 0, y: -0.04833938, z: 0, w: -0.005765084}
        outSlope: {x: 0, y: -0.04833938, z: 0, w: -0.005765084}
        tangentMode: 0
        weightedMode: 0
        inWeight: {x: 0.33333334, y: 0.33333334, z: 0.33333334, w: 0.33333334}
        outWeight: {x: 0.33333334, y: 0.33333334, z: 0.33333334, w: 0.33333334}
      - serializedVersion: 3
        time: 4.588482
        value: {x: -0, y: -0.118977115, z: -0, w: 0.99289703}
        inSlope: {x: 0, y: -0.050984986, z: 0, w: -0.0061114156}
        outSlope: {x: 0, y: -0.050984986, z: 0, w: -0.0061114156}
        tangentMode: 0
        weightedMode: 0
        inWeight: {x: 0.33333334, y: 0.33333334, z: 0.33333334, w: 0.33333334}
        outWeight: {x: 0.33333334, y: 0.33333334, z: 0.33333334, w: 0.33333334}
      - serializedVersion: 3
        time: 4.599525
        value: {x: -0, y: -0.1195431, z: -0, w: 0.992829}
        inSlope: {x: 0, y: -0.05300962, z: 0, w: -0.0063847485}
        outSlope: {x: 0, y: -0.05300962, z: 0, w: -0.0063847485}
        tangentMode: 0
        weightedMode: 0
        inWeight: {x: 0.33333334, y: 0.33333334, z: 0.33333334, w: 0.33333334}
        outWeight: {x: 0.33333334, y: 0.33333334, z: 0.33333334, w: 0.33333334}
      - serializedVersion: 3
        time: 4.610786
        value: {x: -0, y: -0.12015983, z: -0, w: 0.9927546}
        inSlope: {x: 0, y: -0.056905933, z: 0, w: -0.0068895374}
        outSlope: {x: 0, y: -0.056905933, z: 0, w: -0.0068895374}
        tangentMode: 0
        weightedMode: 0
        inWeight: {x: 0.33333334, y: 0.33333334, z: 0.33333334, w: 0.33333334}
        outWeight: {x: 0.33333334, y: 0.33333334, z: 0.33333334, w: 0.33333334}
      - serializedVersion: 3
        time: 4.622394
        value: {x: -0, y: -0.12084523, z: -0, w: 0.9926714}
        inSlope: {x: 0, y: -0.06344688, z: 0, w: -0.0077252225}
        outSlope: {x: 0, y: -0.06344688, z: 0, w: -0.0077252225}
        tangentMode: 0
        weightedMode: 0
        inWeight: {x: 0.33333334, y: 0.33333334, z: 0.33333334, w: 0.33333334}
        outWeight: {x: 0.33333334, y: 0.33333334, z: 0.33333334, w: 0.33333334}
      - serializedVersion: 3
        time: 4.6334624
        value: {x: -0, y: -0.1215962, z: -0, w: 0.9925797}
        inSlope: {x: 0, y: -0.06715797, z: 0, w: -0.008225098}
        outSlope: {x: 0, y: -0.06715797, z: 0, w: -0.008225098}
        tangentMode: 0
        weightedMode: 0
        inWeight: {x: 0.33333334, y: 0.33333334, z: 0.33333334, w: 0.33333334}
        outWeight: {x: 0.33333334, y: 0.33333334, z: 0.33333334, w: 0.33333334}
      - serializedVersion: 3
        time: 4.6446276
        value: {x: -0, y: -0.12233832, z: -0, w: 0.9924885}
        inSlope: {x: 0, y: -0.06836689, z: 0, w: -0.008429596}
        outSlope: {x: 0, y: -0.06836689, z: 0, w: -0.008429596}
        tangentMode: 0
        weightedMode: 0
        inWeight: {x: 0.33333334, y: 0.33333334, z: 0.33333334, w: 0.33333334}
        outWeight: {x: 0.33333334, y: 0.33333334, z: 0.33333334, w: 0.33333334}
      - serializedVersion: 3
        time: 4.6555934
        value: {x: -0, y: -0.12310885, z: -0, w: 0.9923932}
        inSlope: {x: 0, y: -0.054867484, z: 0, w: -0.006801832}
        outSlope: {x: 0, y: -0.054867484, z: 0, w: -0.006801832}
        tangentMode: 0
        weightedMode: 0
        inWeight: {x: 0.33333334, y: 0.33333334, z: 0.33333334, w: 0.33333334}
        outWeight: {x: 0.33333334, y: 0.33333334, z: 0.33333334, w: 0.33333334}
      - serializedVersion: 3
        time: 4.674898
        value: {x: -0, y: -0.123870775, z: -0, w: 0.99229836}
        inSlope: {x: 0, y: -0.07967837, z: 0, w: -0.009978397}
        outSlope: {x: 0, y: -0.07967837, z: 0, w: -0.009978397}
        tangentMode: 0
        weightedMode: 0
        inWeight: {x: 0.33333334, y: 0.33333334, z: 0.33333334, w: 0.33333334}
        outWeight: {x: 0.33333334, y: 0.33333334, z: 0.33333334, w: 0.33333334}
      - serializedVersion: 3
        time: 4.685833
        value: {x: -0, y: -0.12518173, z: -0, w: 0.99213386}
        inSlope: {x: 0, y: -0.09304637, z: 0, w: -0.01171105}
        outSlope: {x: 0, y: -0.09304637, z: 0, w: -0.01171105}
        tangentMode: 0
        weightedMode: 0
        inWeight: {x: 0.33333334, y: 0.33333334, z: 0.33333334, w: 0.33333334}
        outWeight: {x: 0.33333334, y: 0.33333334, z: 0.33333334, w: 0.33333334}
      - serializedVersion: 3
        time: 4.69669
        value: {x: -0, y: -0.12590052, z: -0, w: 0.9920429}
        inSlope: {x: 0, y: -0.060640927, z: 0, w: -0.007693827}
        outSlope: {x: 0, y: -0.060640927, z: 0, w: -0.007693827}
        tangentMode: 0
        weightedMode: 0
        inWeight: {x: 0.33333334, y: 0.33333334, z: 0.33333334, w: 0.33333334}
        outWeight: {x: 0.33333334, y: 0.33333334, z: 0.33333334, w: 0.33333334}
      - serializedVersion: 3
        time: 4.7079988
        value: {x: -0, y: -0.12652338, z: -0, w: 0.9919636}
        inSlope: {x: 0, y: -0.054815583, z: 0, w: -0.0069903377}
        outSlope: {x: 0, y: -0.054815583, z: 0, w: -0.0069903377}
        tangentMode: 0
        weightedMode: 0
        inWeight: {x: 0.33333334, y: 0.33333334, z: 0.33333334, w: 0.33333334}
        outWeight: {x: 0.33333334, y: 0.33333334, z: 0.33333334, w: 0.33333334}
      - serializedVersion: 3
        time: 4.7184906
        value: {x: -0, y: -0.12709574, z: -0, w: 0.9918905}
        inSlope: {x: 0, y: -0.04693649, z: 0, w: -0.0060107233}
        outSlope: {x: 0, y: -0.04693649, z: 0, w: -0.0060107233}
        tangentMode: 0
        weightedMode: 0
        inWeight: {x: 0.33333334, y: 0.33333334, z: 0.33333334, w: 0.33333334}
        outWeight: {x: 0.33333334, y: 0.33333334, z: 0.33333334, w: 0.33333334}
      - serializedVersion: 3
        time: 4.730457
        value: {x: -0, y: -0.12756625, z: -0, w: 0.99183005}
        inSlope: {x: 0, y: -0.03996202, z: 0, w: -0.0051416825}
        outSlope: {x: 0, y: -0.03996202, z: 0, w: -0.0051416825}
        tangentMode: 0
        weightedMode: 0
        inWeight: {x: 0.33333334, y: 0.33333334, z: 0.33333334, w: 0.33333334}
        outWeight: {x: 0.33333334, y: 0.33333334, z: 0.33333334, w: 0.33333334}
      - serializedVersion: 3
        time: 4.7418365
        value: {x: -0, y: -0.12802832, z: -0, w: 0.9917705}
        inSlope: {x: 0, y: -0.037163228, z: 0, w: -0.0047946796}
        outSlope: {x: 0, y: -0.037163228, z: 0, w: -0.0047946796}
        tangentMode: 0
        weightedMode: 0
        inWeight: {x: 0.33333334, y: 0.33333334, z: 0.33333334, w: 0.33333334}
        outWeight: {x: 0.33333334, y: 0.33333334, z: 0.33333334, w: 0.33333334}
      - serializedVersion: 3
        time: 4.7528086
        value: {x: -0, y: -0.12839831, z: -0, w: 0.9917227}
        inSlope: {x: 0, y: -0.030342013, z: 0, w: -0.003926633}
        outSlope: {x: 0, y: -0.030342013, z: 0, w: -0.003926633}
        tangentMode: 0
        weightedMode: 0
        inWeight: {x: 0.33333334, y: 0.33333334, z: 0.33333334, w: 0.33333334}
        outWeight: {x: 0.33333334, y: 0.33333334, z: 0.33333334, w: 0.33333334}
      - serializedVersion: 3
        time: 4.7635994
        value: {x: -0, y: -0.12868926, z: -0, w: 0.991685}
        inSlope: {x: 0, y: -0.022979852, z: 0, w: -0.0029827417}
        outSlope: {x: 0, y: -0.022979852, z: 0, w: -0.0029827417}
        tangentMode: 0
        weightedMode: 0
        inWeight: {x: 0.33333334, y: 0.33333334, z: 0.33333334, w: 0.33333334}
        outWeight: {x: 0.33333334, y: 0.33333334, z: 0.33333334, w: 0.33333334}
      - serializedVersion: 3
        time: 4.7748733
        value: {x: -0, y: -0.12890343, z: -0, w: 0.99165714}
        inSlope: {x: 0, y: -0.016827717, z: 0, w: -0.0021870942}
        outSlope: {x: 0, y: -0.016827717, z: 0, w: -0.0021870942}
        tangentMode: 0
        weightedMode: 0
        inWeight: {x: 0.33333334, y: 0.33333334, z: 0.33333334, w: 0.33333334}
        outWeight: {x: 0.33333334, y: 0.33333334, z: 0.33333334, w: 0.33333334}
      - serializedVersion: 3
        time: 4.7857294
        value: {x: -0, y: -0.12906256, z: -0, w: 0.99163646}
        inSlope: {x: 0, y: -0.011521563, z: 0, w: -0.0014980639}
        outSlope: {x: 0, y: -0.011521563, z: 0, w: -0.0014980639}
        tangentMode: 0
        weightedMode: 0
        inWeight: {x: 0.33333334, y: 0.33333334, z: 0.33333334, w: 0.33333334}
        outWeight: {x: 0.33333334, y: 0.33333334, z: 0.33333334, w: 0.33333334}
      - serializedVersion: 3
        time: 4.7972574
        value: {x: -0, y: -0.12915923, z: -0, w: 0.9916239}
        inSlope: {x: 0, y: -0.0070548393, z: 0, w: -0.0009181751}
        outSlope: {x: 0, y: -0.0070548393, z: 0, w: -0.0009181751}
        tangentMode: 0
        weightedMode: 0
        inWeight: {x: 0.33333334, y: 0.33333334, z: 0.33333334, w: 0.33333334}
        outWeight: {x: 0.33333334, y: 0.33333334, z: 0.33333334, w: 0.33333334}
      - serializedVersion: 3
        time: 4.8078127
        value: {x: -0, y: -0.12921965, z: -0, w: 0.991616}
        inSlope: {x: 0, y: -0.0037566992, z: 0, w: -0.00048783355}
        outSlope: {x: 0, y: -0.0037566992, z: 0, w: -0.00048783355}
        tangentMode: 0
        weightedMode: 0
        inWeight: {x: 0.33333334, y: 0.33333334, z: 0.33333334, w: 0.33333334}
        outWeight: {x: 0.33333334, y: 0.33333334, z: 0.33333334, w: 0.33333334}
      - serializedVersion: 3
        time: 4.818425
        value: {x: -0, y: -0.12923864, z: -0, w: 0.99161357}
        inSlope: {x: 0, y: -0.00092377164, z: 0, w: -0.00012024182}
        outSlope: {x: 0, y: -0.00092377164, z: 0, w: -0.00012024182}
        tangentMode: 0
        weightedMode: 0
        inWeight: {x: 0.33333334, y: 0.33333334, z: 0.33333334, w: 0.33333334}
        outWeight: {x: 0.33333334, y: 0.33333334, z: 0.33333334, w: 0.33333334}
      - serializedVersion: 3
        time: 4.8301024
        value: {x: -0, y: -0.12923932, z: -0, w: 0.99161345}
        inSlope: {x: 0, y: 0.0005173404, z: 0, w: 0.00006474308}
        outSlope: {x: 0, y: 0.0005173404, z: 0, w: 0.00006474308}
        tangentMode: 0
        weightedMode: 0
        inWeight: {x: 0.33333334, y: 0.33333334, z: 0.33333334, w: 0.33333334}
        outWeight: {x: 0.33333334, y: 0.33333334, z: 0.33333334, w: 0.33333334}
      - serializedVersion: 3
        time: 4.841196
        value: {x: -0, y: -0.12922719, z: -0, w: 0.991615}
        inSlope: {x: 0, y: 0.0009371123, z: 0, w: 0.00012127215}
        outSlope: {x: 0, y: 0.0009371123, z: 0, w: 0.00012127215}
        tangentMode: 0
        weightedMode: 0
        inWeight: {x: 0.33333334, y: 0.33333334, z: 0.33333334, w: 0.33333334}
        outWeight: {x: 0.33333334, y: 0.33333334, z: 0.33333334, w: 0.33333334}
      - serializedVersion: 3
        time: 4.852207
        value: {x: -0, y: -0.1292186, z: -0, w: 0.99161613}
        inSlope: {x: 0, y: 0.0002913739, z: 0, w: 0.000038477272}
        outSlope: {x: 0, y: 0.0002913739, z: 0, w: 0.000038477272}
        tangentMode: 0
        weightedMode: 0
        inWeight: {x: 0.33333334, y: 0.33333334, z: 0.33333334, w: 0.33333334}
        outWeight: {x: 0.33333334, y: 0.33333334, z: 0.33333334, w: 0.33333334}
      - serializedVersion: 3
        time: 4.863716
        value: {x: -0, y: -0.12922087, z: -0, w: 0.99161583}
        inSlope: {x: 0, y: -0.0005364098, z: 0, w: -0.00006990619}
        outSlope: {x: 0, y: -0.0005364098, z: 0, w: -0.00006990619}
        tangentMode: 0
        weightedMode: 0
        inWeight: {x: 0.33333334, y: 0.33333334, z: 0.33333334, w: 0.33333334}
        outWeight: {x: 0.33333334, y: 0.33333334, z: 0.33333334, w: 0.33333334}
      - serializedVersion: 3
        time: 4.874704
        value: {x: -0, y: -0.12923048, z: -0, w: 0.9916146}
        inSlope: {x: 0, y: -0.0014635534, z: 0, w: -0.00018999643}
        outSlope: {x: 0, y: -0.0014635534, z: 0, w: -0.00018999643}
        tangentMode: 0
        weightedMode: 0
        inWeight: {x: 0.33333334, y: 0.33333334, z: 0.33333334, w: 0.33333334}
        outWeight: {x: 0.33333334, y: 0.33333334, z: 0.33333334, w: 0.33333334}
      - serializedVersion: 3
        time: 4.8854566
        value: {x: -0, y: -0.12925255, z: -0, w: 0.9916117}
        inSlope: {x: 0, y: -0.0027628941, z: 0, w: -0.00035918813}
        outSlope: {x: 0, y: -0.0027628941, z: 0, w: -0.00035918813}
        tangentMode: 0
        weightedMode: 0
        inWeight: {x: 0.33333334, y: 0.33333334, z: 0.33333334, w: 0.33333334}
        outWeight: {x: 0.33333334, y: 0.33333334, z: 0.33333334, w: 0.33333334}
      - serializedVersion: 3
        time: 4.896658
        value: {x: -0, y: -0.12929146, z: -0, w: 0.99160665}
        inSlope: {x: 0, y: -0.003745696, z: 0, w: -0.0004889851}
        outSlope: {x: 0, y: -0.003745696, z: 0, w: -0.0004889851}
        tangentMode: 0
        weightedMode: 0
        inWeight: {x: 0.33333334, y: 0.33333334, z: 0.33333334, w: 0.33333334}
        outWeight: {x: 0.33333334, y: 0.33333334, z: 0.33333334, w: 0.33333334}
      - serializedVersion: 3
        time: 4.90811
        value: {x: -0, y: -0.12933747, z: -0, w: 0.99160063}
        inSlope: {x: 0, y: -0.004386888, z: 0, w: -0.000572375}
        outSlope: {x: 0, y: -0.004386888, z: 0, w: -0.000572375}
        tangentMode: 0
        weightedMode: 0
        inWeight: {x: 0.33333334, y: 0.33333334, z: 0.33333334, w: 0.33333334}
        outWeight: {x: 0.33333334, y: 0.33333334, z: 0.33333334, w: 0.33333334}
      - serializedVersion: 3
        time: 4.919086
        value: {x: -0, y: -0.12938967, z: -0, w: 0.99159384}
        inSlope: {x: 0, y: -0.0047563007, z: 0, w: -0.0006182096}
        outSlope: {x: 0, y: -0.0047563007, z: 0, w: -0.0006182096}
        tangentMode: 0
        weightedMode: 0
        inWeight: {x: 0.33333334, y: 0.33333334, z: 0.33333334, w: 0.33333334}
        outWeight: {x: 0.33333334, y: 0.33333334, z: 0.33333334, w: 0.33333334}
      - serializedVersion: 3
        time: 4.9298997
        value: {x: -0, y: -0.12944111, z: -0, w: 0.99158716}
        inSlope: {x: 0, y: -0.0047120014, z: 0, w: -0.0006153318}
        outSlope: {x: 0, y: -0.0047120014, z: 0, w: -0.0006153318}
        tangentMode: 0
        weightedMode: 0
        inWeight: {x: 0.33333334, y: 0.33333334, z: 0.33333334, w: 0.33333334}
        outWeight: {x: 0.33333334, y: 0.33333334, z: 0.33333334, w: 0.33333334}
      - serializedVersion: 3
        time: 4.9409785
        value: {x: -0, y: -0.12949282, z: -0, w: 0.99158037}
        inSlope: {x: 0, y: -0.0036507156, z: 0, w: -0.00047890673}
        outSlope: {x: 0, y: -0.0036507156, z: 0, w: -0.00047890673}
        tangentMode: 0
        weightedMode: 0
        inWeight: {x: 0.33333334, y: 0.33333334, z: 0.33333334, w: 0.33333334}
        outWeight: {x: 0.33333334, y: 0.33333334, z: 0.33333334, w: 0.33333334}
      - serializedVersion: 3
        time: 4.951879
        value: {x: -0, y: -0.12952153, z: -0, w: 0.9915766}
        inSlope: {x: 0, y: -0.0017037375, z: 0, w: -0.00022238554}
        outSlope: {x: 0, y: -0.0017037375, z: 0, w: -0.00022238554}
        tangentMode: 0
        weightedMode: 0
        inWeight: {x: 0.33333334, y: 0.33333334, z: 0.33333334, w: 0.33333334}
        outWeight: {x: 0.33333334, y: 0.33333334, z: 0.33333334, w: 0.33333334}
      - serializedVersion: 3
        time: 4.963172
        value: {x: -0, y: -0.12953027, z: -0, w: 0.9915755}
        inSlope: {x: 0, y: 0.0013450522, z: 0, w: 0.00017639474}
        outSlope: {x: 0, y: 0.0013450522, z: 0, w: 0.00017639474}
        tangentMode: 0
        weightedMode: 0
        inWeight: {x: 0.33333334, y: 0.33333334, z: 0.33333334, w: 0.33333334}
        outWeight: {x: 0.33333334, y: 0.33333334, z: 0.33333334, w: 0.33333334}
      - serializedVersion: 3
        time: 4.9743543
        value: {x: -0, y: -0.12949154, z: -0, w: 0.99158055}
        inSlope: {x: 0, y: 0.005955662, z: 0, w: 0.0007782974}
        outSlope: {x: 0, y: 0.005955662, z: 0, w: 0.0007782974}
        tangentMode: 0
        weightedMode: 0
        inWeight: {x: 0.33333334, y: 0.33333334, z: 0.33333334, w: 0.33333334}
        outWeight: {x: 0.33333334, y: 0.33333334, z: 0.33333334, w: 0.33333334}
      - serializedVersion: 3
        time: 4.985211
        value: {x: -0, y: -0.12939982, z: -0, w: 0.9915925}
        inSlope: {x: 0, y: 0.01008312, z: 0, w: 0.0013144407}
        outSlope: {x: 0, y: 0.01008312, z: 0, w: 0.0013144407}
        tangentMode: 0
        weightedMode: 0
        inWeight: {x: 0.33333334, y: 0.33333334, z: 0.33333334, w: 0.33333334}
        outWeight: {x: 0.33333334, y: 0.33333334, z: 0.33333334, w: 0.33333334}
      - serializedVersion: 3
        time: 4.9964647
        value: {x: -0, y: -0.12926795, z: -0, w: 0.9916097}
        inSlope: {x: 0, y: 0.013510454, z: 0, w: 0.0017614965}
        outSlope: {x: 0, y: 0.013510454, z: 0, w: 0.0017614965}
        tangentMode: 0
        weightedMode: 0
        inWeight: {x: 0.33333334, y: 0.33333334, z: 0.33333334, w: 0.33333334}
        outWeight: {x: 0.33333334, y: 0.33333334, z: 0.33333334, w: 0.33333334}
      - serializedVersion: 3
        time: 5.007952
        value: {x: -0, y: -0.12909216, z: -0, w: 0.99163264}
        inSlope: {x: 0, y: 0.017579352, z: 0, w: 0.0022892095}
        outSlope: {x: 0, y: 0.017579352, z: 0, w: 0.0022892095}
        tangentMode: 0
        weightedMode: 0
        inWeight: {x: 0.33333334, y: 0.33333334, z: 0.33333334, w: 0.33333334}
        outWeight: {x: 0.33333334, y: 0.33333334, z: 0.33333334, w: 0.33333334}
      - serializedVersion: 3
        time: 5.0189457
        value: {x: -0, y: -0.12887387, z: -0, w: 0.991661}
        inSlope: {x: 0, y: 0.020547368, z: 0, w: 0.0026704152}
        outSlope: {x: 0, y: 0.020547368, z: 0, w: 0.0026704152}
        tangentMode: 0
        weightedMode: 0
        inWeight: {x: 0.33333334, y: 0.33333334, z: 0.33333334, w: 0.33333334}
        outWeight: {x: 0.33333334, y: 0.33333334, z: 0.33333334, w: 0.33333334}
      - serializedVersion: 3
        time: 5.0298514
        value: {x: -0, y: -0.12864225, z: -0, w: 0.9916911}
        inSlope: {x: 0, y: 0.021645773, z: 0, w: 0.0028078267}
        outSlope: {x: 0, y: 0.021645773, z: 0, w: 0.0028078267}
        tangentMode: 0
        weightedMode: 0
        inWeight: {x: 0.33333334, y: 0.33333334, z: 0.33333334, w: 0.33333334}
        outWeight: {x: 0.33333334, y: 0.33333334, z: 0.33333334, w: 0.33333334}
      - serializedVersion: 3
        time: 5.040726
        value: {x: -0, y: -0.12840243, z: -0, w: 0.99172217}
        inSlope: {x: 0, y: 0.02251999, z: 0, w: 0.0029143742}
        outSlope: {x: 0, y: 0.02251999, z: 0, w: 0.0029143742}
        tangentMode: 0
        weightedMode: 0
        inWeight: {x: 0.33333334, y: 0.33333334, z: 0.33333334, w: 0.33333334}
        outWeight: {x: 0.33333334, y: 0.33333334, z: 0.33333334, w: 0.33333334}
      - serializedVersion: 3
        time: 5.0518928
        value: {x: -0, y: -0.12814574, z: -0, w: 0.99175537}
        inSlope: {x: 0, y: 0.02423723, z: 0, w: 0.003131091}
        outSlope: {x: 0, y: 0.02423723, z: 0, w: 0.003131091}
        tangentMode: 0
        weightedMode: 0
        inWeight: {x: 0.33333334, y: 0.33333334, z: 0.33333334, w: 0.33333334}
        outWeight: {x: 0.33333334, y: 0.33333334, z: 0.33333334, w: 0.33333334}
      - serializedVersion: 3
        time: 5.062784
        value: {x: -0, y: -0.12786815, z: -0, w: 0.9917912}
        inSlope: {x: 0, y: 0.024349213, z: 0, w: 0.00313876}
        outSlope: {x: 0, y: 0.024349213, z: 0, w: 0.00313876}
        tangentMode: 0
        weightedMode: 0
        inWeight: {x: 0.33333334, y: 0.33333334, z: 0.33333334, w: 0.33333334}
        outWeight: {x: 0.33333334, y: 0.33333334, z: 0.33333334, w: 0.33333334}
      - serializedVersion: 3
        time: 5.0749106
        value: {x: -0, y: -0.12758668, z: -0, w: 0.9918274}
        inSlope: {x: 0, y: 0.027162578, z: 0, w: 0.0034924776}
        outSlope: {x: 0, y: 0.027162578, z: 0, w: 0.0034924776}
        tangentMode: 0
        weightedMode: 0
        inWeight: {x: 0.33333334, y: 0.33333334, z: 0.33333334, w: 0.33333334}
        outWeight: {x: 0.33333334, y: 0.33333334, z: 0.33333334, w: 0.33333334}
      - serializedVersion: 3
        time: 5.0858727
        value: {x: -0, y: -0.1272456, z: -0, w: 0.99187124}
        inSlope: {x: 0, y: 0.030464822, z: 0, w: 0.0039098943}
        outSlope: {x: 0, y: 0.030464822, z: 0, w: 0.0039098943}
        tangentMode: 0
        weightedMode: 0
        inWeight: {x: 0.33333334, y: 0.33333334, z: 0.33333334, w: 0.33333334}
        outWeight: {x: 0.33333334, y: 0.33333334, z: 0.33333334, w: 0.33333334}
      - serializedVersion: 3
        time: 5.0968323
        value: {x: -0, y: -0.12691884, z: -0, w: 0.99191314}
        inSlope: {x: 0, y: 0.02968672, z: 0, w: 0.0037996988}
        outSlope: {x: 0, y: 0.02968672, z: 0, w: 0.0037996988}
        tangentMode: 0
        weightedMode: 0
        inWeight: {x: 0.33333334, y: 0.33333334, z: 0.33333334, w: 0.33333334}
        outWeight: {x: 0.33333334, y: 0.33333334, z: 0.33333334, w: 0.33333334}
      - serializedVersion: 3
        time: 5.1081657
        value: {x: -0, y: -0.12658384, z: -0, w: 0.99195594}
        inSlope: {x: 0, y: 0.031728365, z: 0, w: 0.0040476127}
        outSlope: {x: 0, y: 0.031728365, z: 0, w: 0.0040476127}
        tangentMode: 0
        weightedMode: 0
        inWeight: {x: 0.33333334, y: 0.33333334, z: 0.33333334, w: 0.33333334}
        outWeight: {x: 0.33333334, y: 0.33333334, z: 0.33333334, w: 0.33333334}
      - serializedVersion: 3
        time: 5.118916
        value: {x: -0, y: -0.12621942, z: -0, w: 0.99200237}
        inSlope: {x: 0, y: 0.03296619, z: 0, w: 0.0041931863}
        outSlope: {x: 0, y: 0.03296619, z: 0, w: 0.0041931863}
        tangentMode: 0
        weightedMode: 0
        inWeight: {x: 0.33333334, y: 0.33333334, z: 0.33333334, w: 0.33333334}
        outWeight: {x: 0.33333334, y: 0.33333334, z: 0.33333334, w: 0.33333334}
      - serializedVersion: 3
        time: 5.129966
        value: {x: -0, y: -0.12586546, z: -0, w: 0.9920473}
        inSlope: {x: 0, y: 0.032790802, z: 0, w: 0.0041603735}
        outSlope: {x: 0, y: 0.032790802, z: 0, w: 0.0041603735}
        tangentMode: 0
        weightedMode: 0
        inWeight: {x: 0.33333334, y: 0.33333334, z: 0.33333334, w: 0.33333334}
        outWeight: {x: 0.33333334, y: 0.33333334, z: 0.33333334, w: 0.33333334}
      - serializedVersion: 3
        time: 5.140924
        value: {x: -0, y: -0.12549783, z: -0, w: 0.9920939}
        inSlope: {x: 0, y: 0.03421303, z: 0, w: 0.004328274}
        outSlope: {x: 0, y: 0.03421303, z: 0, w: 0.004328274}
        tangentMode: 0
        weightedMode: 0
        inWeight: {x: 0.33333334, y: 0.33333334, z: 0.33333334, w: 0.33333334}
        outWeight: {x: 0.33333334, y: 0.33333334, z: 0.33333334, w: 0.33333334}
      - serializedVersion: 3
        time: 5.1517673
        value: {x: -0, y: -0.12511964, z: -0, w: 0.99214166}
        inSlope: {x: 0, y: 0.03479943, z: 0, w: 0.0043889107}
        outSlope: {x: 0, y: 0.03479943, z: 0, w: 0.0043889107}
        tangentMode: 0
        weightedMode: 0
        inWeight: {x: 0.33333334, y: 0.33333334, z: 0.33333334, w: 0.33333334}
        outWeight: {x: 0.33333334, y: 0.33333334, z: 0.33333334, w: 0.33333334}
      - serializedVersion: 3
        time: 5.162994
        value: {x: -0, y: -0.12472984, z: -0, w: 0.9921908}
        inSlope: {x: 0, y: 0.034741435, z: 0, w: 0.0043688687}
        outSlope: {x: 0, y: 0.034741435, z: 0, w: 0.0043688687}
        tangentMode: 0
        weightedMode: 0
        inWeight: {x: 0.33333334, y: 0.33333334, z: 0.33333334, w: 0.33333334}
        outWeight: {x: 0.33333334, y: 0.33333334, z: 0.33333334, w: 0.33333334}
      - serializedVersion: 3
        time: 5.1749887
        value: {x: -0, y: -0.12431288, z: -0, w: 0.9922431}
        inSlope: {x: 0, y: 0.03937741, z: 0, w: 0.0049297838}
        outSlope: {x: 0, y: 0.03937741, z: 0, w: 0.0049297838}
        tangentMode: 0
        weightedMode: 0
        inWeight: {x: 0.33333334, y: 0.33333334, z: 0.33333334, w: 0.33333334}
        outWeight: {x: 0.33333334, y: 0.33333334, z: 0.33333334, w: 0.33333334}
      - serializedVersion: 3
        time: 5.1858435
        value: {x: -0, y: -0.12383535, z: -0, w: 0.9923028}
        inSlope: {x: 0, y: 0.042343367, z: 0, w: 0.005282348}
        outSlope: {x: 0, y: 0.042343367, z: 0, w: 0.005282348}
        tangentMode: 0
        weightedMode: 0
        inWeight: {x: 0.33333334, y: 0.33333334, z: 0.33333334, w: 0.33333334}
        outWeight: {x: 0.33333334, y: 0.33333334, z: 0.33333334, w: 0.33333334}
      - serializedVersion: 3
        time: 5.196875
        value: {x: -0, y: -0.12338643, z: -0, w: 0.9923587}
        inSlope: {x: 0, y: 0.042643294, z: 0, w: 0.0053017195}
        outSlope: {x: 0, y: 0.042643294, z: 0, w: 0.0053017195}
        tangentMode: 0
        weightedMode: 0
        inWeight: {x: 0.33333334, y: 0.33333334, z: 0.33333334, w: 0.33333334}
        outWeight: {x: 0.33333334, y: 0.33333334, z: 0.33333334, w: 0.33333334}
      - serializedVersion: 3
        time: 5.207697
        value: {x: -0, y: -0.12290385, z: -0, w: 0.9924186}
        inSlope: {x: 0, y: 0.04570604, z: 0, w: 0.0056623155}
        outSlope: {x: 0, y: 0.04570604, z: 0, w: 0.0056623155}
        tangentMode: 0
        weightedMode: 0
        inWeight: {x: 0.33333334, y: 0.33333334, z: 0.33333334, w: 0.33333334}
        outWeight: {x: 0.33333334, y: 0.33333334, z: 0.33333334, w: 0.33333334}
      - serializedVersion: 3
        time: 5.2188163
        value: {x: -0, y: -0.12238325, z: -0, w: 0.99248296}
        inSlope: {x: 0, y: 0.04960492, z: 0, w: 0.006115376}
        outSlope: {x: 0, y: 0.04960492, z: 0, w: 0.006115376}
        tangentMode: 0
        weightedMode: 0
        inWeight: {x: 0.33333334, y: 0.33333334, z: 0.33333334, w: 0.33333334}
        outWeight: {x: 0.33333334, y: 0.33333334, z: 0.33333334, w: 0.33333334}
      - serializedVersion: 3
        time: 5.2299757
        value: {x: -0, y: -0.121798605, z: -0, w: 0.99255484}
        inSlope: {x: 0, y: 0.05595439, z: 0, w: 0.0068628746}
        outSlope: {x: 0, y: 0.05595439, z: 0, w: 0.0068628746}
        tangentMode: 0
        weightedMode: 0
        inWeight: {x: 0.33333334, y: 0.33333334, z: 0.33333334, w: 0.33333334}
        outWeight: {x: 0.33333334, y: 0.33333334, z: 0.33333334, w: 0.33333334}
      - serializedVersion: 3
        time: 5.2408504
        value: {x: -0, y: -0.12115136, z: -0, w: 0.99263406}
        inSlope: {x: 0, y: 0.059403848, z: 0, w: 0.007249195}
        outSlope: {x: 0, y: 0.059403848, z: 0, w: 0.007249195}
        tangentMode: 0
        weightedMode: 0
        inWeight: {x: 0.33333334, y: 0.33333334, z: 0.33333334, w: 0.33333334}
        outWeight: {x: 0.33333334, y: 0.33333334, z: 0.33333334, w: 0.33333334}
      - serializedVersion: 3
        time: 5.2528224
        value: {x: -0, y: -0.12044155, z: -0, w: 0.9927204}
        inSlope: {x: 0, y: 0.07009928, z: 0, w: 0.008497894}
        outSlope: {x: 0, y: 0.07009928, z: 0, w: 0.008497894}
        tangentMode: 0
        weightedMode: 0
        inWeight: {x: 0.33333334, y: 0.33333334, z: 0.33333334, w: 0.33333334}
        outWeight: {x: 0.33333334, y: 0.33333334, z: 0.33333334, w: 0.33333334}
      - serializedVersion: 3
        time: 5.263797
        value: {x: -0, y: -0.11955362, z: -0, w: 0.9928278}
        inSlope: {x: 0, y: 0.08108644, z: 0, w: 0.00976393}
        outSlope: {x: 0, y: 0.08108644, z: 0, w: 0.00976393}
        tangentMode: 0
        weightedMode: 0
        inWeight: {x: 0.33333334, y: 0.33333334, z: 0.33333334, w: 0.33333334}
        outWeight: {x: 0.33333334, y: 0.33333334, z: 0.33333334, w: 0.33333334}
      - serializedVersion: 3
        time: 5.275013
        value: {x: -0, y: -0.11864215, z: -0, w: 0.9929371}
        inSlope: {x: 0, y: 0.088080004, z: 0, w: 0.0105177965}
        outSlope: {x: 0, y: 0.088080004, z: 0, w: 0.0105177965}
        tangentMode: 0
        weightedMode: 0
        inWeight: {x: 0.33333334, y: 0.33333334, z: 0.33333334, w: 0.33333334}
        outWeight: {x: 0.33333334, y: 0.33333334, z: 0.33333334, w: 0.33333334}
      - serializedVersion: 3
        time: 5.2858152
        value: {x: -0, y: -0.117617056, z: -0, w: 0.99305904}
        inSlope: {x: 0, y: 0.09664036, z: 0, w: 0.011442774}
        outSlope: {x: 0, y: 0.09664036, z: 0, w: 0.011442774}
        tangentMode: 0
        weightedMode: 0
        inWeight: {x: 0.33333334, y: 0.33333334, z: 0.33333334, w: 0.33333334}
        outWeight: {x: 0.33333334, y: 0.33333334, z: 0.33333334, w: 0.33333334}
      - serializedVersion: 3
        time: 5.296815
        value: {x: -0, y: -0.11653486, z: -0, w: 0.9931866}
        inSlope: {x: 0, y: 0.10396862, z: 0, w: 0.012192249}
        outSlope: {x: 0, y: 0.10396862, z: 0, w: 0.012192249}
        tangentMode: 0
        weightedMode: 0
        inWeight: {x: 0.33333334, y: 0.33333334, z: 0.33333334, w: 0.33333334}
        outWeight: {x: 0.33333334, y: 0.33333334, z: 0.33333334, w: 0.33333334}
      - serializedVersion: 3
        time: 5.307791
        value: {x: -0, y: -0.11533237, z: -0, w: 0.99332696}
        inSlope: {x: 0, y: 0.11350256, z: 0, w: 0.013173744}
        outSlope: {x: 0, y: 0.11350256, z: 0, w: 0.013173744}
        tangentMode: 0
        weightedMode: 0
        inWeight: {x: 0.33333334, y: 0.33333334, z: 0.33333334, w: 0.33333334}
        outWeight: {x: 0.33333334, y: 0.33333334, z: 0.33333334, w: 0.33333334}
      - serializedVersion: 3
        time: 5.3188777
        value: {x: -0, y: -0.11403024, z: -0, w: 0.9934773}
        inSlope: {x: 0, y: 0.123635665, z: 0, w: 0.014183487}
        outSlope: {x: 0, y: 0.123635665, z: 0, w: 0.014183487}
        tangentMode: 0
        weightedMode: 0
        inWeight: {x: 0.33333334, y: 0.33333334, z: 0.33333334, w: 0.33333334}
        outWeight: {x: 0.33333334, y: 0.33333334, z: 0.33333334, w: 0.33333334}
      - serializedVersion: 3
        time: 5.3298826
        value: {x: -0, y: -0.11260159, z: -0, w: 0.99364024}
        inSlope: {x: 0, y: 0.12844789, z: 0, w: 0.014556007}
        outSlope: {x: 0, y: 0.12844789, z: 0, w: 0.014556007}
        tangentMode: 0
        weightedMode: 0
        inWeight: {x: 0.33333334, y: 0.33333334, z: 0.33333334, w: 0.33333334}
        outWeight: {x: 0.33333334, y: 0.33333334, z: 0.33333334, w: 0.33333334}
      - serializedVersion: 3
        time: 5.341779
        value: {x: -0, y: -0.11108981, z: -0, w: 0.9938104}
        inSlope: {x: 0, y: 0.14545935, z: 0, w: 0.016234664}
        outSlope: {x: 0, y: 0.14545935, z: 0, w: 0.016234664}
        tangentMode: 0
        weightedMode: 0
        inWeight: {x: 0.33333334, y: 0.33333334, z: 0.33333334, w: 0.33333334}
        outWeight: {x: 0.33333334, y: 0.33333334, z: 0.33333334, w: 0.33333334}
      - serializedVersion: 3
        time: 5.3525057
        value: {x: -0, y: -0.10933237, z: -0, w: 0.99400526}
        inSlope: {x: 0, y: 0.15625373, z: 0, w: 0.01719441}
        outSlope: {x: 0, y: 0.15625373, z: 0, w: 0.01719441}
        tangentMode: 0
        weightedMode: 0
        inWeight: {x: 0.33333334, y: 0.33333334, z: 0.33333334, w: 0.33333334}
        outWeight: {x: 0.33333334, y: 0.33333334, z: 0.33333334, w: 0.33333334}
      - serializedVersion: 3
        time: 5.363781
        value: {x: -0, y: -0.10765612, z: -0, w: 0.9941882}
        inSlope: {x: 0, y: 0.15911978, z: 0, w: 0.017214231}
        outSlope: {x: 0, y: 0.15911978, z: 0, w: 0.017214231}
        tangentMode: 0
        weightedMode: 0
        inWeight: {x: 0.33333334, y: 0.33333334, z: 0.33333334, w: 0.33333334}
        outWeight: {x: 0.33333334, y: 0.33333334, z: 0.33333334, w: 0.33333334}
      - serializedVersion: 3
        time: 5.3746805
        value: {x: -0, y: -0.10580784, z: -0, w: 0.9943866}
        inSlope: {x: 0, y: 0.16858652, z: 0, w: 0.017942498}
        outSlope: {x: 0, y: 0.16858652, z: 0, w: 0.017942498}
        tangentMode: 0
        weightedMode: 0
        inWeight: {x: 0.33333334, y: 0.33333334, z: 0.33333334, w: 0.33333334}
        outWeight: {x: 0.33333334, y: 0.33333334, z: 0.33333334, w: 0.33333334}
      - serializedVersion: 3
        time: 5.385701
        value: {x: -0, y: -0.10396079, z: -0, w: 0.99458146}
        inSlope: {x: 0, y: 0.17142397, z: 0, w: 0.0179108}
        outSlope: {x: 0, y: 0.17142397, z: 0, w: 0.0179108}
        tangentMode: 0
        weightedMode: 0
        inWeight: {x: 0.33333334, y: 0.33333334, z: 0.33333334, w: 0.33333334}
        outWeight: {x: 0.33333334, y: 0.33333334, z: 0.33333334, w: 0.33333334}
      - serializedVersion: 3
        time: 5.396665
        value: {x: -0, y: -0.102039374, z: -0, w: 0.99478036}
        inSlope: {x: 0, y: 0.17453827, z: 0, w: 0.017899811}
        outSlope: {x: 0, y: 0.17453827, z: 0, w: 0.017899811}
        tangentMode: 0
        weightedMode: 0
        inWeight: {x: 0.33333334, y: 0.33333334, z: 0.33333334, w: 0.33333334}
        outWeight: {x: 0.33333334, y: 0.33333334, z: 0.33333334, w: 0.33333334}
      - serializedVersion: 3
        time: 5.407838
        value: {x: -0, y: -0.10009724, z: -0, w: 0.99497765}
        inSlope: {x: 0, y: 0.17933121, z: 0, w: 0.018032273}
        outSlope: {x: 0, y: 0.17933121, z: 0, w: 0.018032273}
        tangentMode: 0
        weightedMode: 0
        inWeight: {x: 0.33333334, y: 0.33333334, z: 0.33333334, w: 0.33333334}
        outWeight: {x: 0.33333334, y: 0.33333334, z: 0.33333334, w: 0.33333334}
      - serializedVersion: 3
        time: 5.418738
        value: {x: -0, y: -0.098082535, z: -0, w: 0.9951783}
        inSlope: {x: 0, y: 0.17489107, z: 0, w: 0.017248522}
        outSlope: {x: 0, y: 0.17489107, z: 0, w: 0.017248522}
        tangentMode: 0
        weightedMode: 0
        inWeight: {x: 0.33333334, y: 0.33333334, z: 0.33333334, w: 0.33333334}
        outWeight: {x: 0.33333334, y: 0.33333334, z: 0.33333334, w: 0.33333334}
      - serializedVersion: 3
        time: 5.430784
        value: {x: -0, y: -0.096095525, z: -0, w: 0.9953721}
        inSlope: {x: 0, y: 0.18355113, z: 0, w: 0.017692119}
        outSlope: {x: 0, y: 0.18355113, z: 0, w: 0.017692119}
        tangentMode: 0
        weightedMode: 0
        inWeight: {x: 0.33333334, y: 0.33333334, z: 0.33333334, w: 0.33333334}
        outWeight: {x: 0.33333334, y: 0.33333334, z: 0.33333334, w: 0.33333334}
      - serializedVersion: 3
        time: 5.4417453
        value: {x: -0, y: -0.09387969, z: -0, w: 0.9955836}
        inSlope: {x: 0, y: 0.19466354, z: 0, w: 0.018375281}
        outSlope: {x: 0, y: 0.19466354, z: 0, w: 0.018375281}
        tangentMode: 0
        weightedMode: 0
        inWeight: {x: 0.33333334, y: 0.33333334, z: 0.33333334, w: 0.33333334}
        outWeight: {x: 0.33333334, y: 0.33333334, z: 0.33333334, w: 0.33333334}
      - serializedVersion: 3
        time: 5.452514
        value: {x: -0, y: -0.09186406, z: -0, w: 0.9957716}
        inSlope: {x: 0, y: 0.1838924, z: 0, w: 0.01696705}
        outSlope: {x: 0, y: 0.1838924, z: 0, w: 0.01696705}
        tangentMode: 0
        weightedMode: 0
        inWeight: {x: 0.33333334, y: 0.33333334, z: 0.33333334, w: 0.33333334}
        outWeight: {x: 0.33333334, y: 0.33333334, z: 0.33333334, w: 0.33333334}
      - serializedVersion: 3
        time: 5.463558
        value: {x: -0, y: -0.089869365, z: -0, w: 0.99595356}
        inSlope: {x: 0, y: 0.17957324, z: 0, w: 0.016201966}
        outSlope: {x: 0, y: 0.17957324, z: 0, w: 0.016201966}
        tangentMode: 0
        weightedMode: 0
        inWeight: {x: 0.33333334, y: 0.33333334, z: 0.33333334, w: 0.33333334}
        outWeight: {x: 0.33333334, y: 0.33333334, z: 0.33333334, w: 0.33333334}
      - serializedVersion: 3
        time: 5.4751334
        value: {x: -0, y: -0.0878028, z: -0, w: 0.9961379}
        inSlope: {x: 0, y: 0.18894464, z: 0, w: 0.016640492}
        outSlope: {x: 0, y: 0.18894464, z: 0, w: 0.016640492}
        tangentMode: 0
        weightedMode: 0
        inWeight: {x: 0.33333334, y: 0.33333334, z: 0.33333334, w: 0.33333334}
        outWeight: {x: 0.33333334, y: 0.33333334, z: 0.33333334, w: 0.33333334}
      - serializedVersion: 3
        time: 5.4860005
        value: {x: -0, y: -0.08563638, z: -0, w: 0.9963265}
        inSlope: {x: 0, y: 0.19494092, z: 0, w: 0.01676486}
        outSlope: {x: 0, y: 0.19494092, z: 0, w: 0.01676486}
        tangentMode: 0
        weightedMode: 0
        inWeight: {x: 0.33333334, y: 0.33333334, z: 0.33333334, w: 0.33333334}
        outWeight: {x: 0.33333334, y: 0.33333334, z: 0.33333334, w: 0.33333334}
      - serializedVersion: 3
        time: 5.4966903
        value: {x: -0, y: -0.0835997, z: -0, w: 0.9964994}
        inSlope: {x: 0, y: 0.18309587, z: 0, w: 0.015368599}
        outSlope: {x: 0, y: 0.18309587, z: 0, w: 0.015368599}
        tangentMode: 0
        weightedMode: 0
        inWeight: {x: 0.33333334, y: 0.33333334, z: 0.33333334, w: 0.33333334}
        outWeight: {x: 0.33333334, y: 0.33333334, z: 0.33333334, w: 0.33333334}
      - serializedVersion: 3
        time: 5.5080614
        value: {x: -0, y: -0.081602186, z: -0, w: 0.996665}
        inSlope: {x: 0, y: 0.18486896, z: 0, w: 0.015122351}
        outSlope: {x: 0, y: 0.18486896, z: 0, w: 0.015122351}
        tangentMode: 0
        weightedMode: 0
        inWeight: {x: 0.33333334, y: 0.33333334, z: 0.33333334, w: 0.33333334}
        outWeight: {x: 0.33333334, y: 0.33333334, z: 0.33333334, w: 0.33333334}
      - serializedVersion: 3
        time: 5.5189576
        value: {x: -0, y: -0.07948753, z: -0, w: 0.9968359}
        inSlope: {x: 0, y: 0.18660818, z: 0, w: 0.014891153}
        outSlope: {x: 0, y: 0.18660818, z: 0, w: 0.014891153}
        tangentMode: 0
        weightedMode: 0
        inWeight: {x: 0.33333334, y: 0.33333334, z: 0.33333334, w: 0.33333334}
        outWeight: {x: 0.33333334, y: 0.33333334, z: 0.33333334, w: 0.33333334}
      - serializedVersion: 3
        time: 5.530169
        value: {x: -0, y: -0.07747908, z: -0, w: 0.99699396}
        inSlope: {x: 0, y: 0.18331718, z: 0, w: 0.014239881}
        outSlope: {x: 0, y: 0.18331718, z: 0, w: 0.014239881}
        tangentMode: 0
        weightedMode: 0
        inWeight: {x: 0.33333334, y: 0.33333334, z: 0.33333334, w: 0.33333334}
        outWeight: {x: 0.33333334, y: 0.33333334, z: 0.33333334, w: 0.33333334}
      - serializedVersion: 3
        time: 5.5411196
        value: {x: -0, y: -0.07542595, z: -0, w: 0.99715143}
        inSlope: {x: 0, y: 0.18645573, z: 0, w: 0.014109643}
        outSlope: {x: 0, y: 0.18645573, z: 0, w: 0.014109643}
        tangentMode: 0
        weightedMode: 0
        inWeight: {x: 0.33333334, y: 0.33333334, z: 0.33333334, w: 0.33333334}
        outWeight: {x: 0.33333334, y: 0.33333334, z: 0.33333334, w: 0.33333334}
      - serializedVersion: 3
        time: 5.55181
        value: {x: -0, y: -0.07344376, z: -0, w: 0.9972994}
        inSlope: {x: 0, y: 0.17976402, z: 0, w: 0.013245966}
        outSlope: {x: 0, y: 0.17976402, z: 0, w: 0.013245966}
        tangentMode: 0
        weightedMode: 0
        inWeight: {x: 0.33333334, y: 0.33333334, z: 0.33333334, w: 0.33333334}
        outWeight: {x: 0.33333334, y: 0.33333334, z: 0.33333334, w: 0.33333334}
      - serializedVersion: 3
        time: 5.5628185
        value: {x: -0, y: -0.071527064, z: -0, w: 0.99743867}
        inSlope: {x: 0, y: 0.16824162, z: 0, w: 0.012070971}
        outSlope: {x: 0, y: 0.16824162, z: 0, w: 0.012070971}
        tangentMode: 0
        weightedMode: 0
        inWeight: {x: 0.33333334, y: 0.33333334, z: 0.33333334, w: 0.33333334}
        outWeight: {x: 0.33333334, y: 0.33333334, z: 0.33333334, w: 0.33333334}
      - serializedVersion: 3
        time: 5.5748186
        value: {x: -0, y: -0.069578536, z: -0, w: 0.99757653}
        inSlope: {x: 0, y: 0.17773691, z: 0, w: 0.012375606}
        outSlope: {x: 0, y: 0.17773691, z: 0, w: 0.012375606}
        tangentMode: 0
        weightedMode: 0
        inWeight: {x: 0.33333334, y: 0.33333334, z: 0.33333334, w: 0.33333334}
        outWeight: {x: 0.33333334, y: 0.33333334, z: 0.33333334, w: 0.33333334}
      - serializedVersion: 3
        time: 5.585645
        value: {x: -0, y: -0.06748795, z: -0, w: 0.9977201}
        inSlope: {x: 0, y: 0.18312037, z: 0, w: 0.01240514}
        outSlope: {x: 0, y: 0.18312037, z: 0, w: 0.01240514}
        tangentMode: 0
        weightedMode: 0
        inWeight: {x: 0.33333334, y: 0.33333334, z: 0.33333334, w: 0.33333334}
        outWeight: {x: 0.33333334, y: 0.33333334, z: 0.33333334, w: 0.33333334}
      - serializedVersion: 3
        time: 5.5962677
        value: {x: -0, y: -0.065648735, z: -0, w: 0.9978428}
        inSlope: {x: 0, y: 0.15874147, z: 0, w: 0.010459386}
        outSlope: {x: 0, y: 0.15874147, z: 0, w: 0.010459386}
        tangentMode: 0
        weightedMode: 0
        inWeight: {x: 0.33333334, y: 0.33333334, z: 0.33333334, w: 0.33333334}
        outWeight: {x: 0.33333334, y: 0.33333334, z: 0.33333334, w: 0.33333334}
      - serializedVersion: 3
        time: 5.608518
        value: {x: -0, y: -0.06388051, z: -0, w: 0.9979576}
        inSlope: {x: 0, y: 0.16172707, z: 0, w: 0.010326596}
        outSlope: {x: 0, y: 0.16172707, z: 0, w: 0.010326596}
        tangentMode: 0
        weightedMode: 0
        inWeight: {x: 0.33333334, y: 0.33333334, z: 0.33333334, w: 0.33333334}
        outWeight: {x: 0.33333334, y: 0.33333334, z: 0.33333334, w: 0.33333334}
      - serializedVersion: 3
        time: 5.619697
        value: {x: -0, y: -0.061878197, z: -0, w: 0.9980837}
        inSlope: {x: 0, y: 0.17110783, z: 0, w: 0.010625394}
        outSlope: {x: 0, y: 0.17110783, z: 0, w: 0.010625394}
        tangentMode: 0
        weightedMode: 0
        inWeight: {x: 0.33333334, y: 0.33333334, z: 0.33333334, w: 0.33333334}
        outWeight: {x: 0.33333334, y: 0.33333334, z: 0.33333334, w: 0.33333334}
      - serializedVersion: 3
        time: 5.6305494
        value: {x: -0, y: -0.060108166, z: -0, w: 0.9981919}
        inSlope: {x: 0, y: 0.15545775, z: 0, w: 0.009372477}
        outSlope: {x: 0, y: 0.15545775, z: 0, w: 0.009372477}
        tangentMode: 0
        weightedMode: 0
        inWeight: {x: 0.33333334, y: 0.33333334, z: 0.33333334, w: 0.33333334}
        outWeight: {x: 0.33333334, y: 0.33333334, z: 0.33333334, w: 0.33333334}
      - serializedVersion: 3
        time: 5.6418505
        value: {x: -0, y: -0.058437712, z: -0, w: 0.9982911}
        inSlope: {x: 0, y: 0.15264243, z: 0, w: 0.008929092}
        outSlope: {x: 0, y: 0.15264243, z: 0, w: 0.008929092}
        tangentMode: 0
        weightedMode: 0
        inWeight: {x: 0.33333334, y: 0.33333334, z: 0.33333334, w: 0.33333334}
        outWeight: {x: 0.33333334, y: 0.33333334, z: 0.33333334, w: 0.33333334}
      - serializedVersion: 3
        time: 5.6525745
        value: {x: -0, y: -0.056748986, z: -0, w: 0.99838847}
        inSlope: {x: 0, y: 0.14826739, z: 0, w: 0.008441329}
        outSlope: {x: 0, y: 0.14826739, z: 0, w: 0.008441329}
        tangentMode: 0
        weightedMode: 0
        inWeight: {x: 0.33333334, y: 0.33333334, z: 0.33333334, w: 0.33333334}
        outWeight: {x: 0.33333334, y: 0.33333334, z: 0.33333334, w: 0.33333334}
      - serializedVersion: 3
        time: 5.6637607
        value: {x: -0, y: -0.0551934, z: -0, w: 0.99847573}
        inSlope: {x: 0, y: 0.12493107, z: 0, w: 0.0069192965}
        outSlope: {x: 0, y: 0.12493107, z: 0, w: 0.0069192965}
        tangentMode: 0
        weightedMode: 0
        inWeight: {x: 0.33333334, y: 0.33333334, z: 0.33333334, w: 0.33333334}
        outWeight: {x: 0.33333334, y: 0.33333334, z: 0.33333334, w: 0.33333334}
      - serializedVersion: 3
        time: 5.677858
        value: {x: -0, y: -0.053631455, z: -0, w: 0.99856085}
        inSlope: {x: 0, y: 0.14185408, z: 0, w: 0.0075795595}
        outSlope: {x: 0, y: 0.14185408, z: 0, w: 0.0075795595}
        tangentMode: 0
        weightedMode: 0
        inWeight: {x: 0.33333334, y: 0.33333334, z: 0.33333334, w: 0.33333334}
        outWeight: {x: 0.33333334, y: 0.33333334, z: 0.33333334, w: 0.33333334}
      - serializedVersion: 3
        time: 5.6887445
        value: {x: -0, y: -0.05174904, z: -0, w: 0.99866015}
        inSlope: {x: 0, y: 0.14977661, z: 0, w: 0.0077987565}
        outSlope: {x: 0, y: 0.14977661, z: 0, w: 0.0077987565}
        tangentMode: 0
        weightedMode: 0
        inWeight: {x: 0.33333334, y: 0.33333334, z: 0.33333334, w: 0.33333334}
        outWeight: {x: 0.33333334, y: 0.33333334, z: 0.33333334, w: 0.33333334}
      - serializedVersion: 3
        time: 5.6995773
        value: {x: -0, y: -0.05037714, z: -0, w: 0.9987303}
        inSlope: {x: 0, y: 0.12259783, z: 0, w: 0.006187868}
        outSlope: {x: 0, y: 0.12259783, z: 0, w: 0.006187868}
        tangentMode: 0
        weightedMode: 0
        inWeight: {x: 0.33333334, y: 0.33333334, z: 0.33333334, w: 0.33333334}
        outWeight: {x: 0.33333334, y: 0.33333334, z: 0.33333334, w: 0.33333334}
      - serializedVersion: 3
        time: 5.7106
        value: {x: -0, y: -0.049070388, z: -0, w: 0.99879533}
        inSlope: {x: 0, y: 0.116846986, z: 0, w: 0.00574156}
        outSlope: {x: 0, y: 0.116846986, z: 0, w: 0.00574156}
        tangentMode: 0
        weightedMode: 0
        inWeight: {x: 0.33333334, y: 0.33333334, z: 0.33333334, w: 0.33333334}
        outWeight: {x: 0.33333334, y: 0.33333334, z: 0.33333334, w: 0.33333334}
      - serializedVersion: 3
        time: 5.7216806
        value: {x: -0, y: -0.047794536, z: -0, w: 0.9988572}
        inSlope: {x: 0, y: 0.11323503, z: 0, w: 0.0054208473}
        outSlope: {x: 0, y: 0.11323503, z: 0, w: 0.0054208473}
        tangentMode: 0
        weightedMode: 0
        inWeight: {x: 0.33333334, y: 0.33333334, z: 0.33333334, w: 0.33333334}
        outWeight: {x: 0.33333334, y: 0.33333334, z: 0.33333334, w: 0.33333334}
      - serializedVersion: 3
        time: 5.732744
        value: {x: -0, y: -0.046562843, z: -0, w: 0.9989154}
        inSlope: {x: 0, y: 0.10357268, z: 0, w: 0.0048340773}
        outSlope: {x: 0, y: 0.10357268, z: 0, w: 0.0048340773}
        tangentMode: 0
        weightedMode: 0
        inWeight: {x: 0.33333334, y: 0.33333334, z: 0.33333334, w: 0.33333334}
        outWeight: {x: 0.33333334, y: 0.33333334, z: 0.33333334, w: 0.33333334}
      - serializedVersion: 3
        time: 5.744976
        value: {x: -0, y: -0.04539083, z: -0, w: 0.9989693}
        inSlope: {x: 0, y: 0.107909076, z: 0, w: 0.00489335}
        outSlope: {x: 0, y: 0.107909076, z: 0, w: 0.00489335}
        tangentMode: 0
        weightedMode: 0
        inWeight: {x: 0.33333334, y: 0.33333334, z: 0.33333334, w: 0.33333334}
        outWeight: {x: 0.33333334, y: 0.33333334, z: 0.33333334, w: 0.33333334}
      - serializedVersion: 3
        time: 5.755419
        value: {x: -0, y: -0.044137686, z: -0, w: 0.99902546}
        inSlope: {x: 0, y: 0.10597269, z: 0, w: 0.004697951}
        outSlope: {x: 0, y: 0.10597269, z: 0, w: 0.004697951}
        tangentMode: 0
        weightedMode: 0
        inWeight: {x: 0.33333334, y: 0.33333334, z: 0.33333334, w: 0.33333334}
        outWeight: {x: 0.33333334, y: 0.33333334, z: 0.33333334, w: 0.33333334}
      - serializedVersion: 3
        time: 5.7666006
        value: {x: -0, y: -0.043109585, z: -0, w: 0.9990704}
        inSlope: {x: 0, y: 0.09541569, z: 0, w: 0.0041138153}
        outSlope: {x: 0, y: 0.09541569, z: 0, w: 0.0041138153}
        tangentMode: 0
        weightedMode: 0
        inWeight: {x: 0.33333334, y: 0.33333334, z: 0.33333334, w: 0.33333334}
        outWeight: {x: 0.33333334, y: 0.33333334, z: 0.33333334, w: 0.33333334}
      - serializedVersion: 3
        time: 5.777492
        value: {x: -0, y: -0.04203256, z: -0, w: 0.99911624}
        inSlope: {x: 0, y: 0.09668806, z: 0, w: 0.004066794}
        outSlope: {x: 0, y: 0.09668806, z: 0, w: 0.004066794}
        tangentMode: 0
        weightedMode: 0
        inWeight: {x: 0.33333334, y: 0.33333334, z: 0.33333334, w: 0.33333334}
        outWeight: {x: 0.33333334, y: 0.33333334, z: 0.33333334, w: 0.33333334}
      - serializedVersion: 3
        time: 5.7883344
        value: {x: -0, y: -0.04100808, z: -0, w: 0.9991588}
        inSlope: {x: 0, y: 0.09196176, z: 0, w: 0.0037765577}
        outSlope: {x: 0, y: 0.09196176, z: 0, w: 0.0037765577}
        tangentMode: 0
        weightedMode: 0
        inWeight: {x: 0.33333334, y: 0.33333334, z: 0.33333334, w: 0.33333334}
        outWeight: {x: 0.33333334, y: 0.33333334, z: 0.33333334, w: 0.33333334}
      - serializedVersion: 3
        time: 5.799539
        value: {x: -0, y: -0.04000599, z: -0, w: 0.99919945}
        inSlope: {x: 0, y: 0.092053615, z: 0, w: 0.0036835016}
        outSlope: {x: 0, y: 0.092053615, z: 0, w: 0.0036835016}
        tangentMode: 0
        weightedMode: 0
        inWeight: {x: 0.33333334, y: 0.33333334, z: 0.33333334, w: 0.33333334}
        outWeight: {x: 0.33333334, y: 0.33333334, z: 0.33333334, w: 0.33333334}
      - serializedVersion: 3
        time: 5.810411
        value: {x: -0, y: -0.03897672, z: -0, w: 0.9992401}
        inSlope: {x: 0, y: 0.08841495, z: 0, w: 0.0034526126}
        outSlope: {x: 0, y: 0.08841495, z: 0, w: 0.0034526126}
        tangentMode: 0
        weightedMode: 0
        inWeight: {x: 0.33333334, y: 0.33333334, z: 0.33333334, w: 0.33333334}
        outWeight: {x: 0.33333334, y: 0.33333334, z: 0.33333334, w: 0.33333334}
      - serializedVersion: 3
        time: 5.8224216
        value: {x: -0, y: -0.037989963, z: -0, w: 0.9992781}
        inSlope: {x: 0, y: 0.09150716, z: 0, w: 0.0034731221}
        outSlope: {x: 0, y: 0.09150716, z: 0, w: 0.0034731221}
        tangentMode: 0
        weightedMode: 0
        inWeight: {x: 0.33333334, y: 0.33333334, z: 0.33333334, w: 0.33333334}
        outWeight: {x: 0.33333334, y: 0.33333334, z: 0.33333334, w: 0.33333334}
      - serializedVersion: 3
        time: 5.83327
        value: {x: -0, y: -0.036895815, z: -0, w: 0.99931914}
        inSlope: {x: 0, y: 0.09383446, z: 0, w: 0.0034719694}
        outSlope: {x: 0, y: 0.09383446, z: 0, w: 0.0034719694}
        tangentMode: 0
        weightedMode: 0
        inWeight: {x: 0.33333334, y: 0.33333334, z: 0.33333334, w: 0.33333334}
        outWeight: {x: 0.33333334, y: 0.33333334, z: 0.33333334, w: 0.33333334}
      - serializedVersion: 3
        time: 5.844498
        value: {x: -0, y: -0.035921082, z: -0, w: 0.99935466}
        inSlope: {x: 0, y: 0.09019348, z: 0, w: 0.0032401457}
        outSlope: {x: 0, y: 0.09019348, z: 0, w: 0.0032401457}
        tangentMode: 0
        weightedMode: 0
        inWeight: {x: 0.33333334, y: 0.33333334, z: 0.33333334, w: 0.33333334}
        outWeight: {x: 0.33333334, y: 0.33333334, z: 0.33333334, w: 0.33333334}
      - serializedVersion: 3
        time: 5.855156
        value: {x: -0, y: -0.03492378, z: -0, w: 0.99939}
        inSlope: {x: 0, y: 0.09014937, z: 0, w: 0.0031519863}
        outSlope: {x: 0, y: 0.09014937, z: 0, w: 0.0031519863}
        tangentMode: 0
        weightedMode: 0
        inWeight: {x: 0.33333334, y: 0.33333334, z: 0.33333334, w: 0.33333334}
        outWeight: {x: 0.33333334, y: 0.33333334, z: 0.33333334, w: 0.33333334}
      - serializedVersion: 3
        time: 5.866009
        value: {x: -0, y: -0.03398254, z: -0, w: 0.99942243}
        inSlope: {x: 0, y: 0.085574776, z: 0, w: 0.0029110408}
        outSlope: {x: 0, y: 0.085574776, z: 0, w: 0.0029110408}
        tangentMode: 0
        weightedMode: 0
        inWeight: {x: 0.33333334, y: 0.33333334, z: 0.33333334, w: 0.33333334}
        outWeight: {x: 0.33333334, y: 0.33333334, z: 0.33333334, w: 0.33333334}
      - serializedVersion: 3
        time: 5.8772383
        value: {x: -0, y: -0.033034522, z: -0, w: 0.99945426}
        inSlope: {x: 0, y: 0.08658047, z: 0, w: 0.002862582}
        outSlope: {x: 0, y: 0.08658047, z: 0, w: 0.002862582}
        tangentMode: 0
        weightedMode: 0
        inWeight: {x: 0.33333334, y: 0.33333334, z: 0.33333334, w: 0.33333334}
        outWeight: {x: 0.33333334, y: 0.33333334, z: 0.33333334, w: 0.33333334}
      - serializedVersion: 3
        time: 5.888105
        value: {x: -0, y: -0.032070268, z: -0, w: 0.9994857}
        inSlope: {x: 0, y: 0.08186108, z: 0, w: 0.0026292214}
        outSlope: {x: 0, y: 0.08186108, z: 0, w: 0.0026292214}
        tangentMode: 0
        weightedMode: 0
        inWeight: {x: 0.33333334, y: 0.33333334, z: 0.33333334, w: 0.33333334}
        outWeight: {x: 0.33333334, y: 0.33333334, z: 0.33333334, w: 0.33333334}
      - serializedVersion: 3
        time: 5.900314
        value: {x: -0, y: -0.031154757, z: -0, w: 0.9995146}
        inSlope: {x: 0, y: 0.08411455, z: 0, w: 0.0026157666}
        outSlope: {x: 0, y: 0.08411455, z: 0, w: 0.0026157666}
        tangentMode: 0
        weightedMode: 0
        inWeight: {x: 0.33333334, y: 0.33333334, z: 0.33333334, w: 0.33333334}
        outWeight: {x: 0.33333334, y: 0.33333334, z: 0.33333334, w: 0.33333334}
      - serializedVersion: 3
        time: 5.9110537
        value: {x: -0, y: -0.030153355, z: -0, w: 0.99954534}
        inSlope: {x: 0, y: 0.08685297, z: 0, w: 0.002626012}
        outSlope: {x: 0, y: 0.08685297, z: 0, w: 0.002626012}
        tangentMode: 0
        weightedMode: 0
        inWeight: {x: 0.33333334, y: 0.33333334, z: 0.33333334, w: 0.33333334}
        outWeight: {x: 0.33333334, y: 0.33333334, z: 0.33333334, w: 0.33333334}
      - serializedVersion: 3
        time: 5.9216604
        value: {x: -0, y: -0.029299894, z: -0, w: 0.99957067}
        inSlope: {x: 0, y: 0.07786991, z: 0, w: 0.002281669}
        outSlope: {x: 0, y: 0.07786991, z: 0, w: 0.002281669}
        tangentMode: 0
        weightedMode: 0
        inWeight: {x: 0.33333334, y: 0.33333334, z: 0.33333334, w: 0.33333334}
        outWeight: {x: 0.33333334, y: 0.33333334, z: 0.33333334, w: 0.33333334}
      - serializedVersion: 3
        time: 5.932567
        value: {x: -0, y: -0.028478881, z: -0, w: 0.9995944}
        inSlope: {x: 0, y: 0.07119766, z: 0, w: 0.0020320802}
        outSlope: {x: 0, y: 0.07119766, z: 0, w: 0.0020320802}
        tangentMode: 0
        weightedMode: 0
        inWeight: {x: 0.33333334, y: 0.33333334, z: 0.33333334, w: 0.33333334}
        outWeight: {x: 0.33333334, y: 0.33333334, z: 0.33333334, w: 0.33333334}
      - serializedVersion: 3
        time: 5.9447145
        value: {x: -0, y: -0.027663555, z: -0, w: 0.99961734}
        inSlope: {x: 0, y: 0.07148506, z: 0, w: 0.0019761692}
        outSlope: {x: 0, y: 0.07148506, z: 0, w: 0.0019761692}
        tangentMode: 0
        weightedMode: 0
        inWeight: {x: 0.33333334, y: 0.33333334, z: 0.33333334, w: 0.33333334}
        outWeight: {x: 0.33333334, y: 0.33333334, z: 0.33333334, w: 0.33333334}
      - serializedVersion: 3
        time: 5.956328
        value: {x: -0, y: -0.026782671, z: -0, w: 0.9996413}
        inSlope: {x: 0, y: 0.07974826, z: 0, w: 0.0021341785}
        outSlope: {x: 0, y: 0.07974826, z: 0, w: 0.0021341785}
        tangentMode: 0
        weightedMode: 0
        inWeight: {x: 0.33333334, y: 0.33333334, z: 0.33333334, w: 0.33333334}
        outWeight: {x: 0.33333334, y: 0.33333334, z: 0.33333334, w: 0.33333334}
      - serializedVersion: 3
        time: 5.9660587
        value: {x: -0, y: -0.02596873, z: -0, w: 0.99966276}
        inSlope: {x: 0, y: 0.070899576, z: 0, w: 0.0018485452}
        outSlope: {x: 0, y: 0.070899576, z: 0, w: 0.0018485452}
        tangentMode: 0
        weightedMode: 0
        inWeight: {x: 0.33333334, y: 0.33333334, z: 0.33333334, w: 0.33333334}
        outWeight: {x: 0.33333334, y: 0.33333334, z: 0.33333334, w: 0.33333334}
      - serializedVersion: 3
        time: 5.977245
        value: {x: -0, y: -0.025318218, z: -0, w: 0.99967945}
        inSlope: {x: 0, y: 0.06045026, z: 0, w: 0.0015303403}
        outSlope: {x: 0, y: 0.06045026, z: 0, w: 0.0015303403}
        tangentMode: 0
        weightedMode: 0
        inWeight: {x: 0.33333334, y: 0.33333334, z: 0.33333334, w: 0.33333334}
        outWeight: {x: 0.33333334, y: 0.33333334, z: 0.33333334, w: 0.33333334}
      - serializedVersion: 3
        time: 5.9888716
        value: {x: -0, y: -0.024588676, z: -0, w: 0.9996977}
        inSlope: {x: 0, y: 0.06483548, z: 0, w: 0.001595553}
        outSlope: {x: 0, y: 0.06483548, z: 0, w: 0.001595553}
        tangentMode: 0
        weightedMode: 0
        inWeight: {x: 0.33333334, y: 0.33333334, z: 0.33333334, w: 0.33333334}
        outWeight: {x: 0.33333334, y: 0.33333334, z: 0.33333334, w: 0.33333334}
      - serializedVersion: 3
        time: 5.9998565
        value: {x: -0, y: -0.023853524, z: -0, w: 0.9997155}
        inSlope: {x: 0, y: 0.06380657, z: 0, w: 0.0015242568}
        outSlope: {x: 0, y: 0.06380657, z: 0, w: 0.0015242568}
        tangentMode: 0
        weightedMode: 0
        inWeight: {x: 0.33333334, y: 0.33333334, z: 0.33333334, w: 0.33333334}
        outWeight: {x: 0.33333334, y: 0.33333334, z: 0.33333334, w: 0.33333334}
      - serializedVersion: 3
        time: 6.0108485
        value: {x: -0, y: -0.023186425, z: -0, w: 0.9997312}
        inSlope: {x: 0, y: 0.06003178, z: 0, w: 0.0013904861}
        outSlope: {x: 0, y: 0.06003178, z: 0, w: 0.0013904861}
        tangentMode: 0
        weightedMode: 0
        inWeight: {x: 0.33333334, y: 0.33333334, z: 0.33333334, w: 0.33333334}
        outWeight: {x: 0.33333334, y: 0.33333334, z: 0.33333334, w: 0.33333334}
      - serializedVersion: 3
        time: 6.021627
        value: {x: -0, y: -0.022546463, z: -0, w: 0.9997458}
        inSlope: {x: 0, y: 0.0570983, z: 0, w: 0.0012907258}
        outSlope: {x: 0, y: 0.0570983, z: 0, w: 0.0012907258}
        tangentMode: 0
        weightedMode: 0
        inWeight: {x: 0.33333334, y: 0.33333334, z: 0.33333334, w: 0.33333334}
        outWeight: {x: 0.33333334, y: 0.33333334, z: 0.33333334, w: 0.33333334}
      - serializedVersion: 3
        time: 6.0326576
        value: {x: -0, y: -0.021941736, z: -0, w: 0.9997593}
        inSlope: {x: 0, y: 0.0520244, z: 0, w: 0.0011448446}
        outSlope: {x: 0, y: 0.0520244, z: 0, w: 0.0011448446}
        tangentMode: 0
        weightedMode: 0
        inWeight: {x: 0.33333334, y: 0.33333334, z: 0.33333334, w: 0.33333334}
        outWeight: {x: 0.33333334, y: 0.33333334, z: 0.33333334, w: 0.33333334}
      - serializedVersion: 3
        time: 6.0446
        value: {x: -0, y: -0.021353854, z: -0, w: 0.999772}
        inSlope: {x: 0, y: 0.050878033, z: 0, w: 0.0010835063}
        outSlope: {x: 0, y: 0.050878033, z: 0, w: 0.0010835063}
        tangentMode: 0
        weightedMode: 0
        inWeight: {x: 0.33333334, y: 0.33333334, z: 0.33333334, w: 0.33333334}
        outWeight: {x: 0.33333334, y: 0.33333334, z: 0.33333334, w: 0.33333334}
      - serializedVersion: 3
        time: 6.0559926
        value: {x: -0, y: -0.020755406, z: -0, w: 0.9997846}
        inSlope: {x: 0, y: 0.051354885, z: 0, w: 0.0010670957}
        outSlope: {x: 0, y: 0.051354885, z: 0, w: 0.0010670957}
        tangentMode: 0
        weightedMode: 0
        inWeight: {x: 0.33333334, y: 0.33333334, z: 0.33333334, w: 0.33333334}
        outWeight: {x: 0.33333334, y: 0.33333334, z: 0.33333334, w: 0.33333334}
      - serializedVersion: 3
        time: 6.0667534
        value: {x: -0, y: -0.020215428, z: -0, w: 0.9997957}
        inSlope: {x: 0, y: 0.04693566, z: 0, w: 0.00095026277}
        outSlope: {x: 0, y: 0.04693566, z: 0, w: 0.00095026277}
        tangentMode: 0
        weightedMode: 0
        inWeight: {x: 0.33333334, y: 0.33333334, z: 0.33333334, w: 0.33333334}
        outWeight: {x: 0.33333334, y: 0.33333334, z: 0.33333334, w: 0.33333334}
      - serializedVersion: 3
        time: 6.0776434
        value: {x: -0, y: -0.019739632, z: -0, w: 0.99980515}
        inSlope: {x: 0, y: 0.042146202, z: 0, w: 0.0008342222}
        outSlope: {x: 0, y: 0.042146202, z: 0, w: 0.0008342222}
        tangentMode: 0
        weightedMode: 0
        inWeight: {x: 0.33333334, y: 0.33333334, z: 0.33333334, w: 0.33333334}
        outWeight: {x: 0.33333334, y: 0.33333334, z: 0.33333334, w: 0.33333334}
      - serializedVersion: 3
        time: 6.0886207
        value: {x: -0, y: -0.01929394, z: -0, w: 0.9998139}
        inSlope: {x: 0, y: 0.038961224, z: 0, w: 0.0007544183}
        outSlope: {x: 0, y: 0.038961224, z: 0, w: 0.0007544183}
        tangentMode: 0
        weightedMode: 0
        inWeight: {x: 0.33333334, y: 0.33333334, z: 0.33333334, w: 0.33333334}
        outWeight: {x: 0.33333334, y: 0.33333334, z: 0.33333334, w: 0.33333334}
      - serializedVersion: 3
        time: 6.099776
        value: {x: -0, y: -0.018877618, z: -0, w: 0.99982184}
        inSlope: {x: 0, y: 0.036147457, z: 0, w: 0.00068115554}
        outSlope: {x: 0, y: 0.036147457, z: 0, w: 0.00068115554}
        tangentMode: 0
        weightedMode: 0
        inWeight: {x: 0.33333334, y: 0.33333334, z: 0.33333334, w: 0.33333334}
        outWeight: {x: 0.33333334, y: 0.33333334, z: 0.33333334, w: 0.33333334}
      - serializedVersion: 3
        time: 6.110843
        value: {x: -0, y: -0.01849055, z: -0, w: 0.99982905}
        inSlope: {x: 0, y: 0.033555962, z: 0, w: 0.00062125584}
        outSlope: {x: 0, y: 0.033555962, z: 0, w: 0.00062125584}
        tangentMode: 0
        weightedMode: 0
        inWeight: {x: 0.33333334, y: 0.33333334, z: 0.33333334, w: 0.33333334}
        outWeight: {x: 0.33333334, y: 0.33333334, z: 0.33333334, w: 0.33333334}
      - serializedVersion: 3
        time: 6.1220407
        value: {x: -0, y: -0.01813068, z: -0, w: 0.99983567}
        inSlope: {x: 0, y: 0.03237275, z: 0, w: 0.0005885331}
        outSlope: {x: 0, y: 0.03237275, z: 0, w: 0.0005885331}
        tangentMode: 0
        weightedMode: 0
        inWeight: {x: 0.33333334, y: 0.33333334, z: 0.33333334, w: 0.33333334}
        outWeight: {x: 0.33333334, y: 0.33333334, z: 0.33333334, w: 0.33333334}
      - serializedVersion: 3
        time: 6.1325135
        value: {x: -0, y: -0.01778919, z: -0, w: 0.9998418}
        inSlope: {x: 0, y: 0.029241614, z: 0, w: 0.00052113226}
        outSlope: {x: 0, y: 0.029241614, z: 0, w: 0.00052113226}
        tangentMode: 0
        weightedMode: 0
        inWeight: {x: 0.33333334, y: 0.33333334, z: 0.33333334, w: 0.33333334}
        outWeight: {x: 0.33333334, y: 0.33333334, z: 0.33333334, w: 0.33333334}
      - serializedVersion: 3
        time: 6.143884
        value: {x: -0, y: -0.017494965, z: -0, w: 0.999847}
        inSlope: {x: 0, y: 0.023172442, z: 0, w: 0.00040464813}
        outSlope: {x: 0, y: 0.023172442, z: 0, w: 0.00040464813}
        tangentMode: 0
        weightedMode: 0
        inWeight: {x: 0.33333334, y: 0.33333334, z: 0.33333334, w: 0.33333334}
        outWeight: {x: 0.33333334, y: 0.33333334, z: 0.33333334, w: 0.33333334}
      - serializedVersion: 3
        time: 6.158564
        value: {x: -0, y: -0.017194482, z: -0, w: 0.9998522}
        inSlope: {x: 0, y: 0.032098293, z: 0, w: 0.0005486906}
        outSlope: {x: 0, y: 0.032098293, z: 0, w: 0.0005486906}
        tangentMode: 0
        weightedMode: 0
        inWeight: {x: 0.33333334, y: 0.33333334, z: 0.33333334, w: 0.33333334}
        outWeight: {x: 0.33333334, y: 0.33333334, z: 0.33333334, w: 0.33333334}
      - serializedVersion: 3
        time: 6.166574
        value: {x: -0, y: -0.016844228, z: -0, w: 0.99985814}
        inSlope: {x: 0, y: 0.029913593, z: 0, w: 0.0005064825}
        outSlope: {x: 0, y: 0.029913593, z: 0, w: 0.0005064825}
        tangentMode: 0
        weightedMode: 0
        inWeight: {x: 0.33333334, y: 0.33333334, z: 0.33333334, w: 0.33333334}
        outWeight: {x: 0.33333334, y: 0.33333334, z: 0.33333334, w: 0.33333334}
      - serializedVersion: 3
        time: 6.17766
        value: {x: -0, y: -0.016665747, z: -0, w: 0.9998611}
        inSlope: {x: 0, y: 0.018155612, z: 0, w: 0.00030307283}
        outSlope: {x: 0, y: 0.018155612, z: 0, w: 0.00030307283}
        tangentMode: 0
        weightedMode: 0
        inWeight: {x: 0.33333334, y: 0.33333334, z: 0.33333334, w: 0.33333334}
        outWeight: {x: 0.33333334, y: 0.33333334, z: 0.33333334, w: 0.33333334}
      - serializedVersion: 3
        time: 6.188792
        value: {x: -0, y: -0.016440747, z: -0, w: 0.9998649}
        inSlope: {x: 0, y: 0.020020135, z: 0, w: 0.00033115348}
        outSlope: {x: 0, y: 0.020020135, z: 0, w: 0.00033115348}
        tangentMode: 0
        weightedMode: 0
        inWeight: {x: 0.33333334, y: 0.33333334, z: 0.33333334, w: 0.33333334}
        outWeight: {x: 0.33333334, y: 0.33333334, z: 0.33333334, w: 0.33333334}
      - serializedVersion: 3
        time: 6.199613
        value: {x: -0, y: -0.016226184, z: -0, w: 0.9998684}
        inSlope: {x: 0, y: 0.018250369, z: 0, w: 0.00029625927}
        outSlope: {x: 0, y: 0.018250369, z: 0, w: 0.00029625927}
        tangentMode: 0
        weightedMode: 0
        inWeight: {x: 0.33333334, y: 0.33333334, z: 0.33333334, w: 0.33333334}
        outWeight: {x: 0.33333334, y: 0.33333334, z: 0.33333334, w: 0.33333334}
      - serializedVersion: 3
        time: 6.210753
        value: {x: -0, y: -0.01604046, z: -0, w: 0.9998714}
        inSlope: {x: 0, y: 0.015878726, z: 0, w: 0.00025484234}
        outSlope: {x: 0, y: 0.015878726, z: 0, w: 0.00025484234}
        tangentMode: 0
        weightedMode: 0
        inWeight: {x: 0.33333334, y: 0.33333334, z: 0.33333334, w: 0.33333334}
        outWeight: {x: 0.33333334, y: 0.33333334, z: 0.33333334, w: 0.33333334}
      - serializedVersion: 3
        time: 6.2220755
        value: {x: -0, y: -0.015869655, z: -0, w: 0.9998741}
        inSlope: {x: 0, y: 0.014406082, z: 0, w: 0.00022967244}
        outSlope: {x: 0, y: 0.014406082, z: 0, w: 0.00022967244}
        tangentMode: 0
        weightedMode: 0
        inWeight: {x: 0.33333334, y: 0.33333334, z: 0.33333334, w: 0.33333334}
        outWeight: {x: 0.33333334, y: 0.33333334, z: 0.33333334, w: 0.33333334}
      - serializedVersion: 3
        time: 6.2333274
        value: {x: -0, y: -0.015715202, z: -0, w: 0.99987656}
        inSlope: {x: 0, y: 0.013387615, z: 0, w: 0.0002087412}
        outSlope: {x: 0, y: 0.013387615, z: 0, w: 0.0002087412}
        tangentMode: 0
        weightedMode: 0
        inWeight: {x: 0.33333334, y: 0.33333334, z: 0.33333334, w: 0.33333334}
        outWeight: {x: 0.33333334, y: 0.33333334, z: 0.33333334, w: 0.33333334}
      - serializedVersion: 3
        time: 6.2440405
        value: {x: -0, y: -0.015575413, z: -0, w: 0.9998787}
        inSlope: {x: 0, y: 0.0115714595, z: 0, w: 0.0001791987}
        outSlope: {x: 0, y: 0.0115714595, z: 0, w: 0.0001791987}
        tangentMode: 0
        weightedMode: 0
        inWeight: {x: 0.33333334, y: 0.33333334, z: 0.33333334, w: 0.33333334}
        outWeight: {x: 0.33333334, y: 0.33333334, z: 0.33333334, w: 0.33333334}
      - serializedVersion: 3
        time: 6.2549734
        value: {x: -0, y: -0.015465051, z: -0, w: 0.99988043}
        inSlope: {x: 0, y: 0.009736297, z: 0, w: 0.00015190823}
        outSlope: {x: 0, y: 0.009736297, z: 0, w: 0.00015190823}
        tangentMode: 0
        weightedMode: 0
        inWeight: {x: 0.33333334, y: 0.33333334, z: 0.33333334, w: 0.33333334}
        outWeight: {x: 0.33333334, y: 0.33333334, z: 0.33333334, w: 0.33333334}
      - serializedVersion: 3
        time: 6.266018
        value: {x: -0, y: -0.015361474, z: -0, w: 0.99988204}
        inSlope: {x: 0, y: 0.008979673, z: 0, w: 0.0001373337}
        outSlope: {x: 0, y: 0.008979673, z: 0, w: 0.0001373337}
        tangentMode: 0
        weightedMode: 0
        inWeight: {x: 0.33333334, y: 0.33333334, z: 0.33333334, w: 0.33333334}
        outWeight: {x: 0.33333334, y: 0.33333334, z: 0.33333334, w: 0.33333334}
      - serializedVersion: 3
        time: 6.277111
        value: {x: -0, y: -0.015266282, z: -0, w: 0.9998835}
        inSlope: {x: 0, y: 0.0079932725, z: 0, w: 0.000121993406}
        outSlope: {x: 0, y: 0.0079932725, z: 0, w: 0.000121993406}
        tangentMode: 0
        weightedMode: 0
        inWeight: {x: 0.33333334, y: 0.33333334, z: 0.33333334, w: 0.33333334}
        outWeight: {x: 0.33333334, y: 0.33333334, z: 0.33333334, w: 0.33333334}
      - serializedVersion: 3
        time: 6.2890286
        value: {x: -0, y: -0.015178028, z: -0, w: 0.99988484}
        inSlope: {x: 0, y: 0.00732529, z: 0, w: 0.000111414}
        outSlope: {x: 0, y: 0.00732529, z: 0, w: 0.000111414}
        tangentMode: 0
        weightedMode: 0
        inWeight: {x: 0.33333334, y: 0.33333334, z: 0.33333334, w: 0.33333334}
        outWeight: {x: 0.33333334, y: 0.33333334, z: 0.33333334, w: 0.33333334}
      - serializedVersion: 3
        time: 6.3000875
        value: {x: -0, y: -0.015097904, z: -0, w: 0.99988604}
        inSlope: {x: 0, y: 0.006488867, z: 0, w: 0.0000976386}
        outSlope: {x: 0, y: 0.006488867, z: 0, w: 0.0000976386}
        tangentMode: 0
        weightedMode: 0
        inWeight: {x: 0.33333334, y: 0.33333334, z: 0.33333334, w: 0.33333334}
        outWeight: {x: 0.33333334, y: 0.33333334, z: 0.33333334, w: 0.33333334}
      - serializedVersion: 3
        time: 6.310989
        value: {x: -0, y: -0.015035411, z: -0, w: 0.999887}
        inSlope: {x: 0, y: 0.005385071, z: 0, w: 0.00008148713}
        outSlope: {x: 0, y: 0.005385071, z: 0, w: 0.00008148713}
        tangentMode: 0
        weightedMode: 0
        inWeight: {x: 0.33333334, y: 0.33333334, z: 0.33333334, w: 0.33333334}
        outWeight: {x: 0.33333334, y: 0.33333334, z: 0.33333334, w: 0.33333334}
      - serializedVersion: 3
        time: 6.3220425
        value: {x: -0, y: -0.014979728, z: -0, w: 0.9998878}
        inSlope: {x: 0, y: 0.005073063, z: 0, w: 0.00007670805}
        outSlope: {x: 0, y: 0.005073063, z: 0, w: 0.00007670805}
        tangentMode: 0
        weightedMode: 0
        inWeight: {x: 0.33333334, y: 0.33333334, z: 0.33333334, w: 0.33333334}
        outWeight: {x: 0.33333334, y: 0.33333334, z: 0.33333334, w: 0.33333334}
      - serializedVersion: 3
        time: 6.3327513
        value: {x: -0, y: -0.014925022, z: -0, w: 0.99988866}
        inSlope: {x: 0, y: 0.004620076, z: 0, w: 0.00006825059}
        outSlope: {x: 0, y: 0.004620076, z: 0, w: 0.00006825059}
        tangentMode: 0
        weightedMode: 0
        inWeight: {x: 0.33333334, y: 0.33333334, z: 0.33333334, w: 0.33333334}
        outWeight: {x: 0.33333334, y: 0.33333334, z: 0.33333334, w: 0.33333334}
      - serializedVersion: 3
        time: 6.343944
        value: {x: -0, y: -0.014878777, z: -0, w: 0.9998893}
        inSlope: {x: 0, y: 0.0046476894, z: 0, w: 0.00006802293}
        outSlope: {x: 0, y: 0.0046476894, z: 0, w: 0.00006802293}
        tangentMode: 0
        weightedMode: 0
        inWeight: {x: 0.33333334, y: 0.33333334, z: 0.33333334, w: 0.33333334}
        outWeight: {x: 0.33333334, y: 0.33333334, z: 0.33333334, w: 0.33333334}
      - serializedVersion: 3
        time: 6.354716
        value: {x: -0, y: -0.014823155, z: -0, w: 0.99989015}
        inSlope: {x: 0, y: 0.0051954943, z: 0, w: 0.00007660356}
        outSlope: {x: 0, y: 0.0051954943, z: 0, w: 0.00007660356}
        tangentMode: 0
        weightedMode: 0
        inWeight: {x: 0.33333334, y: 0.33333334, z: 0.33333334, w: 0.33333334}
        outWeight: {x: 0.33333334, y: 0.33333334, z: 0.33333334, w: 0.33333334}
      - serializedVersion: 3
        time: 6.3665204
        value: {x: -0, y: -0.014761449, z: -0, w: 0.99989104}
        inSlope: {x: 0, y: 0.0055456394, z: 0, w: 0.000081817925}
        outSlope: {x: 0, y: 0.0055456394, z: 0, w: 0.000081817925}
        tangentMode: 0
        weightedMode: 0
        inWeight: {x: 0.33333334, y: 0.33333334, z: 0.33333334, w: 0.33333334}
        outWeight: {x: 0.33333334, y: 0.33333334, z: 0.33333334, w: 0.33333334}
      - serializedVersion: 3
        time: 6.3773704
        value: {x: -0, y: -0.014697825, z: -0, w: 0.999892}
        inSlope: {x: 0, y: 0.005932694, z: 0, w: 0.00008722524}
        outSlope: {x: 0, y: 0.005932694, z: 0, w: 0.00008722524}
        tangentMode: 0
        weightedMode: 0
        inWeight: {x: 0.33333334, y: 0.33333334, z: 0.33333334, w: 0.33333334}
        outWeight: {x: 0.33333334, y: 0.33333334, z: 0.33333334, w: 0.33333334}
      - serializedVersion: 3
        time: 6.3883886
        value: {x: -0, y: -0.0146317, z: -0, w: 0.99989295}
        inSlope: {x: 0, y: 0.0065780515, z: 0, w: 0.00009531005}
        outSlope: {x: 0, y: 0.0065780515, z: 0, w: 0.00009531005}
        tangentMode: 0
        weightedMode: 0
        inWeight: {x: 0.33333334, y: 0.33333334, z: 0.33333334, w: 0.33333334}
        outWeight: {x: 0.33333334, y: 0.33333334, z: 0.33333334, w: 0.33333334}
      - serializedVersion: 3
        time: 6.399271
        value: {x: -0, y: -0.014553839, z: -0, w: 0.9998941}
        inSlope: {x: 0, y: 0.007073821, z: 0, w: 0.00010378174}
        outSlope: {x: 0, y: 0.007073821, z: 0, w: 0.00010378174}
        tangentMode: 0
        weightedMode: 0
        inWeight: {x: 0.33333334, y: 0.33333334, z: 0.33333334, w: 0.33333334}
        outWeight: {x: 0.33333334, y: 0.33333334, z: 0.33333334, w: 0.33333334}
      - serializedVersion: 3
        time: 6.411365
        value: {x: -0, y: -0.014469267, z: -0, w: 0.99989533}
        inSlope: {x: 0, y: 0.008396506, z: 0, w: 0.00012227763}
        outSlope: {x: 0, y: 0.008396506, z: 0, w: 0.00012227763}
        tangentMode: 0
        weightedMode: 0
        inWeight: {x: 0.33333334, y: 0.33333334, z: 0.33333334, w: 0.33333334}
        outWeight: {x: 0.33333334, y: 0.33333334, z: 0.33333334, w: 0.33333334}
      - serializedVersion: 3
        time: 6.421929
        value: {x: -0, y: -0.01436574, z: -0, w: 0.9998968}
        inSlope: {x: 0, y: 0.009650929, z: 0, w: 0.00013890976}
        outSlope: {x: 0, y: 0.009650929, z: 0, w: 0.00013890976}
        tangentMode: 0
        weightedMode: 0
        inWeight: {x: 0.33333334, y: 0.33333334, z: 0.33333334, w: 0.33333334}
        outWeight: {x: 0.33333334, y: 0.33333334, z: 0.33333334, w: 0.33333334}
      - serializedVersion: 3
        time: 6.4328246
        value: {x: -0, y: -0.0142622115, z: -0, w: 0.9998983}
        inSlope: {x: 0, y: 0.010118706, z: 0, w: 0.00014444125}
        outSlope: {x: 0, y: 0.010118706, z: 0, w: 0.00014444125}
        tangentMode: 0
        weightedMode: 0
        inWeight: {x: 0.33333334, y: 0.33333334, z: 0.33333334, w: 0.33333334}
        outWeight: {x: 0.33333334, y: 0.33333334, z: 0.33333334, w: 0.33333334}
      - serializedVersion: 3
        time: 6.4437957
        value: {x: -0, y: -0.01414443, z: -0, w: 0.9999}
        inSlope: {x: 0, y: 0.010692989, z: 0, w: 0.00015019755}
        outSlope: {x: 0, y: 0.010692989, z: 0, w: 0.00015019755}
        tangentMode: 0
        weightedMode: 0
        inWeight: {x: 0.33333334, y: 0.33333334, z: 0.33333334, w: 0.33333334}
        outWeight: {x: 0.33333334, y: 0.33333334, z: 0.33333334, w: 0.33333334}
      - serializedVersion: 3
        time: 6.4558554
        value: {x: -0, y: -0.01401599, z: -0, w: 0.9999018}
        inSlope: {x: 0, y: 0.0131880315, z: 0, w: 0.00018529355}
        outSlope: {x: 0, y: 0.0131880315, z: 0, w: 0.00018529355}
        tangentMode: 0
        weightedMode: 0
        inWeight: {x: 0.33333334, y: 0.33333334, z: 0.33333334, w: 0.33333334}
        outWeight: {x: 0.33333334, y: 0.33333334, z: 0.33333334, w: 0.33333334}
      - serializedVersion: 3
        time: 6.4657755
        value: {x: -0, y: -0.013859989, z: -0, w: 0.999904}
        inSlope: {x: 0, y: 0.013192945, z: 0, w: 0.00018482459}
        outSlope: {x: 0, y: 0.013192945, z: 0, w: 0.00018482459}
        tangentMode: 0
        weightedMode: 0
        inWeight: {x: 0.33333334, y: 0.33333334, z: 0.33333334, w: 0.33333334}
        outWeight: {x: 0.33333334, y: 0.33333334, z: 0.33333334, w: 0.33333334}
      - serializedVersion: 3
        time: 6.477912
        value: {x: -0, y: -0.013730613, z: -0, w: 0.99990577}
        inSlope: {x: 0, y: 0.013209005, z: 0, w: 0.00017954507}
        outSlope: {x: 0, y: 0.013209005, z: 0, w: 0.00017954507}
        tangentMode: 0
        weightedMode: 0
        inWeight: {x: 0.33333334, y: 0.33333334, z: 0.33333334, w: 0.33333334}
        outWeight: {x: 0.33333334, y: 0.33333334, z: 0.33333334, w: 0.33333334}
      - serializedVersion: 3
        time: 6.4888897
        value: {x: -0, y: -0.013557627, z: -0, w: 0.9999081}
        inSlope: {x: 0, y: 0.015504159, z: 0, w: 0.00020917378}
        outSlope: {x: 0, y: 0.015504159, z: 0, w: 0.00020917378}
        tangentMode: 0
        weightedMode: 0
        inWeight: {x: 0.33333334, y: 0.33333334, z: 0.33333334, w: 0.33333334}
        outWeight: {x: 0.33333334, y: 0.33333334, z: 0.33333334, w: 0.33333334}
      - serializedVersion: 3
        time: 6.499853
        value: {x: -0, y: -0.013390429, z: -0, w: 0.99991035}
        inSlope: {x: 0, y: 0.015684472, z: 0, w: 0.00021066667}
        outSlope: {x: 0, y: 0.015684472, z: 0, w: 0.00021066667}
        tangentMode: 0
        weightedMode: 0
        inWeight: {x: 0.33333334, y: 0.33333334, z: 0.33333334, w: 0.33333334}
        outWeight: {x: 0.33333334, y: 0.33333334, z: 0.33333334, w: 0.33333334}
      - serializedVersion: 3
        time: 6.510956
        value: {x: -0, y: -0.013211471, z: -0, w: 0.99991274}
        inSlope: {x: 0, y: 0.016534809, z: 0, w: 0.00021796545}
        outSlope: {x: 0, y: 0.016534809, z: 0, w: 0.00021796545}
        tangentMode: 0
        weightedMode: 0
        inWeight: {x: 0.33333334, y: 0.33333334, z: 0.33333334, w: 0.33333334}
        outWeight: {x: 0.33333334, y: 0.33333334, z: 0.33333334, w: 0.33333334}
      - serializedVersion: 3
        time: 6.522004
        value: {x: -0, y: -0.0130241895, z: -0, w: 0.9999152}
        inSlope: {x: 0, y: 0.017348358, z: 0, w: 0.00022530457}
        outSlope: {x: 0, y: 0.017348358, z: 0, w: 0.00022530457}
        tangentMode: 0
        weightedMode: 0
        inWeight: {x: 0.33333334, y: 0.33333334, z: 0.33333334, w: 0.33333334}
        outWeight: {x: 0.33333334, y: 0.33333334, z: 0.33333334, w: 0.33333334}
      - serializedVersion: 3
        time: 6.532916
        value: {x: -0, y: -0.012830551, z: -0, w: 0.9999177}
        inSlope: {x: 0, y: 0.01706823, z: 0, w: 0.00022083904}
        outSlope: {x: 0, y: 0.01706823, z: 0, w: 0.00022083904}
        tangentMode: 0
        weightedMode: 0
        inWeight: {x: 0.33333334, y: 0.33333334, z: 0.33333334, w: 0.33333334}
        outWeight: {x: 0.33333334, y: 0.33333334, z: 0.33333334, w: 0.33333334}
      - serializedVersion: 3
        time: 6.5441484
        value: {x: -0, y: -0.012646442, z: -0, w: 0.99992007}
        inSlope: {x: 0, y: 0.017100986, z: 0, w: 0.00021760128}
        outSlope: {x: 0, y: 0.017100986, z: 0, w: 0.00021760128}
        tangentMode: 0
        weightedMode: 0
        inWeight: {x: 0.33333334, y: 0.33333334, z: 0.33333334, w: 0.33333334}
        outWeight: {x: 0.33333334, y: 0.33333334, z: 0.33333334, w: 0.33333334}
      - serializedVersion: 3
        time: 6.55511
        value: {x: -0, y: -0.012451205, z: -0, w: 0.9999225}
        inSlope: {x: 0, y: 0.017555077, z: 0, w: 0.00021768498}
        outSlope: {x: 0, y: 0.017555077, z: 0, w: 0.00021768498}
        tangentMode: 0
        weightedMode: 0
        inWeight: {x: 0.33333334, y: 0.33333334, z: 0.33333334, w: 0.33333334}
        outWeight: {x: 0.33333334, y: 0.33333334, z: 0.33333334, w: 0.33333334}
      - serializedVersion: 3
        time: 6.566053
        value: {x: -0, y: -0.012261903, z: -0, w: 0.99992484}
        inSlope: {x: 0, y: 0.016887017, z: 0, w: 0.00020613169}
        outSlope: {x: 0, y: 0.016887017, z: 0, w: 0.00020613169}
        tangentMode: 0
        weightedMode: 0
        inWeight: {x: 0.33333334, y: 0.33333334, z: 0.33333334, w: 0.33333334}
        outWeight: {x: 0.33333334, y: 0.33333334, z: 0.33333334, w: 0.33333334}
      - serializedVersion: 3
        time: 6.577089
        value: {x: -0, y: -0.012080086, z: -0, w: 0.99992704}
        inSlope: {x: 0, y: 0.016071226, z: 0, w: 0.00019521141}
        outSlope: {x: 0, y: 0.016071226, z: 0, w: 0.00019521141}
        tangentMode: 0
        weightedMode: 0
        inWeight: {x: 0.33333334, y: 0.33333334, z: 0.33333334, w: 0.33333334}
        outWeight: {x: 0.33333334, y: 0.33333334, z: 0.33333334, w: 0.33333334}
      - serializedVersion: 3
        time: 6.588973
        value: {x: -0, y: -0.011893891, z: -0, w: 0.9999293}
        inSlope: {x: 0, y: 0.016644493, z: 0, w: 0.00019907682}
        outSlope: {x: 0, y: 0.016644493, z: 0, w: 0.00019907682}
        tangentMode: 0
        weightedMode: 0
        inWeight: {x: 0.33333334, y: 0.33333334, z: 0.33333334, w: 0.33333334}
        outWeight: {x: 0.33333334, y: 0.33333334, z: 0.33333334, w: 0.33333334}
      - serializedVersion: 3
        time: 6.599598
        value: {x: -0, y: -0.011706664, z: -0, w: 0.9999315}
        inSlope: {x: 0, y: 0.01608523, z: 0, w: 0.0001871059}
        outSlope: {x: 0, y: 0.01608523, z: 0, w: 0.0001871059}
        tangentMode: 0
        weightedMode: 0
        inWeight: {x: 0.33333334, y: 0.33333334, z: 0.33333334, w: 0.33333334}
        outWeight: {x: 0.33333334, y: 0.33333334, z: 0.33333334, w: 0.33333334}
      - serializedVersion: 3
        time: 6.610686
        value: {x: -0, y: -0.011545347, z: -0, w: 0.99993336}
        inSlope: {x: 0, y: 0.014710262, z: 0, w: 0.00016800352}
        outSlope: {x: 0, y: 0.014710262, z: 0, w: 0.00016800352}
        tangentMode: 0
        weightedMode: 0
        inWeight: {x: 0.33333334, y: 0.33333334, z: 0.33333334, w: 0.33333334}
        outWeight: {x: 0.33333334, y: 0.33333334, z: 0.33333334, w: 0.33333334}
      - serializedVersion: 3
        time: 6.621596
        value: {x: -0, y: -0.011383098, z: -0, w: 0.9999352}
        inSlope: {x: 0, y: 0.013990915, z: 0, w: 0.00015885319}
        outSlope: {x: 0, y: 0.013990915, z: 0, w: 0.00015885319}
        tangentMode: 0
        weightedMode: 0
        inWeight: {x: 0.33333334, y: 0.33333334, z: 0.33333334, w: 0.33333334}
        outWeight: {x: 0.33333334, y: 0.33333334, z: 0.33333334, w: 0.33333334}
      - serializedVersion: 3
        time: 6.63365
        value: {x: -0, y: -0.011225067, z: -0, w: 0.999937}
        inSlope: {x: 0, y: 0.014179824, z: 0, w: 0.00016040215}
        outSlope: {x: 0, y: 0.014179824, z: 0, w: 0.00016040215}
        tangentMode: 0
        weightedMode: 0
        inWeight: {x: 0.33333334, y: 0.33333334, z: 0.33333334, w: 0.33333334}
        outWeight: {x: 0.33333334, y: 0.33333334, z: 0.33333334, w: 0.33333334}
      - serializedVersion: 3
        time: 6.644364
        value: {x: -0, y: -0.011061684, z: -0, w: 0.99993885}
        inSlope: {x: 0, y: 0.014006723, z: 0, w: 0.0001559724}
        outSlope: {x: 0, y: 0.014006723, z: 0, w: 0.0001559724}
        tangentMode: 0
        weightedMode: 0
        inWeight: {x: 0.33333334, y: 0.33333334, z: 0.33333334, w: 0.33333334}
        outWeight: {x: 0.33333334, y: 0.33333334, z: 0.33333334, w: 0.33333334}
      - serializedVersion: 3
        time: 6.655474
        value: {x: -0, y: -0.010919872, z: -0, w: 0.9999404}
        inSlope: {x: 0, y: 0.012802711, z: 0, w: 0.00013819513}
        outSlope: {x: 0, y: 0.012802711, z: 0, w: 0.00013819513}
        tangentMode: 0
        weightedMode: 0
        inWeight: {x: 0.33333334, y: 0.33333334, z: 0.33333334, w: 0.33333334}
        outWeight: {x: 0.33333334, y: 0.33333334, z: 0.33333334, w: 0.33333334}
      - serializedVersion: 3
        time: 6.6663585
        value: {x: -0, y: -0.010780103, z: -0, w: 0.9999419}
        inSlope: {x: 0, y: 0.012075965, z: 0, w: 0.00012881629}
        outSlope: {x: 0, y: 0.012075965, z: 0, w: 0.00012881629}
        tangentMode: 0
        weightedMode: 0
        inWeight: {x: 0.33333334, y: 0.33333334, z: 0.33333334, w: 0.33333334}
        outWeight: {x: 0.33333334, y: 0.33333334, z: 0.33333334, w: 0.33333334}
      - serializedVersion: 3
        time: 6.677714
        value: {x: -0, y: -0.010651667, z: -0, w: 0.99994326}
        inSlope: {x: 0, y: 0.011900156, z: 0, w: 0.00012912658}
        outSlope: {x: 0, y: 0.011900156, z: 0, w: 0.00012912658}
        tangentMode: 0
        weightedMode: 0
        inWeight: {x: 0.33333334, y: 0.33333334, z: 0.33333334, w: 0.33333334}
        outWeight: {x: 0.33333334, y: 0.33333334, z: 0.33333334, w: 0.33333334}
      - serializedVersion: 3
        time: 6.688549
        value: {x: -0, y: -0.010516338, z: -0, w: 0.99994475}
        inSlope: {x: 0, y: 0.012327714, z: 0, w: 0.0001299638}
        outSlope: {x: 0, y: 0.012327714, z: 0, w: 0.0001299638}
        tangentMode: 0
        weightedMode: 0
        inWeight: {x: 0.33333334, y: 0.33333334, z: 0.33333334, w: 0.33333334}
        outWeight: {x: 0.33333334, y: 0.33333334, z: 0.33333334, w: 0.33333334}
      - serializedVersion: 3
        time: 6.699262
        value: {x: -0, y: -0.010386006, z: -0, w: 0.99994606}
        inSlope: {x: 0, y: 0.011355989, z: 0, w: 0.000115514355}
        outSlope: {x: 0, y: 0.011355989, z: 0, w: 0.000115514355}
        tangentMode: 0
        weightedMode: 0
        inWeight: {x: 0.33333334, y: 0.33333334, z: 0.33333334, w: 0.33333334}
        outWeight: {x: 0.33333334, y: 0.33333334, z: 0.33333334, w: 0.33333334}
      - serializedVersion: 3
        time: 6.7113338
        value: {x: -0, y: -0.010258695, z: -0, w: 0.99994737}
        inSlope: {x: 0, y: 0.011925399, z: 0, w: 0.00012382922}
        outSlope: {x: 0, y: 0.011925399, z: 0, w: 0.00012382922}
        tangentMode: 0
        weightedMode: 0
        inWeight: {x: 0.33333334, y: 0.33333334, z: 0.33333334, w: 0.33333334}
        outWeight: {x: 0.33333334, y: 0.33333334, z: 0.33333334, w: 0.33333334}
      - serializedVersion: 3
        time: 6.7224803
        value: {x: -0, y: -0.010110396, z: -0, w: 0.9999489}
        inSlope: {x: 0, y: 0.012872894, z: 0, w: 0.00013239025}
        outSlope: {x: 0, y: 0.012872894, z: 0, w: 0.00013239025}
        tangentMode: 0
        weightedMode: 0
        inWeight: {x: 0.33333334, y: 0.33333334, z: 0.33333334, w: 0.33333334}
        outWeight: {x: 0.33333334, y: 0.33333334, z: 0.33333334, w: 0.33333334}
      - serializedVersion: 3
        time: 6.733382
        value: {x: -0, y: -0.009974762, z: -0, w: 0.9999503}
        inSlope: {x: 0, y: 0.012441421, z: 0, w: 0.00012277432}
        outSlope: {x: 0, y: 0.012441421, z: 0, w: 0.00012277432}
        tangentMode: 0
        weightedMode: 0
        inWeight: {x: 0.33333334, y: 0.33333334, z: 0.33333334, w: 0.33333334}
        outWeight: {x: 0.33333334, y: 0.33333334, z: 0.33333334, w: 0.33333334}
      - serializedVersion: 3
        time: 6.744328
        value: {x: -0, y: -0.009838579, z: -0, w: 0.9999516}
        inSlope: {x: 0, y: 0.012552203, z: 0, w: 0.00012251141}
        outSlope: {x: 0, y: 0.012552203, z: 0, w: 0.00012251141}
        tangentMode: 0
        weightedMode: 0
        inWeight: {x: 0.33333334, y: 0.33333334, z: 0.33333334, w: 0.33333334}
        outWeight: {x: 0.33333334, y: 0.33333334, z: 0.33333334, w: 0.33333334}
      - serializedVersion: 3
        time: 6.7552757
        value: {x: -0, y: -0.00969995, z: -0, w: 0.999953}
        inSlope: {x: 0, y: 0.012410324, z: 0, w: 0.000120244265}
        outSlope: {x: 0, y: 0.012410324, z: 0, w: 0.000120244265}
        tangentMode: 0
        weightedMode: 0
        inWeight: {x: 0.33333334, y: 0.33333334, z: 0.33333334, w: 0.33333334}
        outWeight: {x: 0.33333334, y: 0.33333334, z: 0.33333334, w: 0.33333334}
      - serializedVersion: 3
        time: 6.766652
        value: {x: -0, y: -0.009561638, z: -0, w: 0.9999543}
        inSlope: {x: 0, y: 0.012544004, z: 0, w: 0.00011963396}
        outSlope: {x: 0, y: 0.012544004, z: 0, w: 0.00011963396}
        tangentMode: 0
        weightedMode: 0
        inWeight: {x: 0.33333334, y: 0.33333334, z: 0.33333334, w: 0.33333334}
        outWeight: {x: 0.33333334, y: 0.33333334, z: 0.33333334, w: 0.33333334}
      - serializedVersion: 3
        time: 6.7777076
        value: {x: -0, y: -0.009418689, z: -0, w: 0.99995565}
        inSlope: {x: 0, y: 0.012993328, z: 0, w: 0.00012230303}
        outSlope: {x: 0, y: 0.012993328, z: 0, w: 0.00012230303}
        tangentMode: 0
        weightedMode: 0
        inWeight: {x: 0.33333334, y: 0.33333334, z: 0.33333334, w: 0.33333334}
        outWeight: {x: 0.33333334, y: 0.33333334, z: 0.33333334, w: 0.33333334}
      - serializedVersion: 3
        time: 6.7885804
        value: {x: -0, y: -0.009276728, z: -0, w: 0.99995697}
        inSlope: {x: 0, y: 0.012719363, z: 0, w: 0.00011947715}
        outSlope: {x: 0, y: 0.012719363, z: 0, w: 0.00011947715}
        tangentMode: 0
        weightedMode: 0
        inWeight: {x: 0.33333334, y: 0.33333334, z: 0.33333334, w: 0.33333334}
        outWeight: {x: 0.33333334, y: 0.33333334, z: 0.33333334, w: 0.33333334}
      - serializedVersion: 3
        time: 6.79966
        value: {x: -0, y: -0.009139535, z: -0, w: 0.9999583}
        inSlope: {x: 0, y: 0.012367947, z: 0, w: 0.00011388959}
        outSlope: {x: 0, y: 0.012367947, z: 0, w: 0.00011388959}
        tangentMode: 0
        weightedMode: 0
        inWeight: {x: 0.33333334, y: 0.33333334, z: 0.33333334, w: 0.33333334}
        outWeight: {x: 0.33333334, y: 0.33333334, z: 0.33333334, w: 0.33333334}
      - serializedVersion: 3
        time: 6.810554
        value: {x: -0, y: -0.009004957, z: -0, w: 0.99995947}
        inSlope: {x: 0, y: 0.012098305, z: 0, w: 0.00010870052}
        outSlope: {x: 0, y: 0.012098305, z: 0, w: 0.00010870052}
        tangentMode: 0
        weightedMode: 0
        inWeight: {x: 0.33333334, y: 0.33333334, z: 0.33333334, w: 0.33333334}
        outWeight: {x: 0.33333334, y: 0.33333334, z: 0.33333334, w: 0.33333334}
      - serializedVersion: 3
        time: 6.8215947
        value: {x: -0, y: -0.008874202, z: -0, w: 0.99996066}
        inSlope: {x: 0, y: 0.011549015, z: 0, w: 0.000102551}
        outSlope: {x: 0, y: 0.011549015, z: 0, w: 0.000102551}
        tangentMode: 0
        weightedMode: 0
        inWeight: {x: 0.33333334, y: 0.33333334, z: 0.33333334, w: 0.33333334}
        outWeight: {x: 0.33333334, y: 0.33333334, z: 0.33333334, w: 0.33333334}
      - serializedVersion: 3
        time: 6.8326406
        value: {x: -0, y: -0.00874988, z: -0, w: 0.99996173}
        inSlope: {x: 0, y: 0.010656491, z: 0, w: 0.00009303984}
        outSlope: {x: 0, y: 0.010656491, z: 0, w: 0.00009303984}
        tangentMode: 0
        weightedMode: 0
        inWeight: {x: 0.33333334, y: 0.33333334, z: 0.33333334, w: 0.33333334}
        outWeight: {x: 0.33333334, y: 0.33333334, z: 0.33333334, w: 0.33333334}
      - serializedVersion: 3
        time: 6.8447022
        value: {x: -0, y: -0.008628565, z: -0, w: 0.9999628}
        inSlope: {x: 0, y: 0.010460319, z: 0, w: 0.00008884273}
        outSlope: {x: 0, y: 0.010460319, z: 0, w: 0.00008884273}
        tangentMode: 0
        weightedMode: 0
        inWeight: {x: 0.33333334, y: 0.33333334, z: 0.33333334, w: 0.33333334}
        outWeight: {x: 0.33333334, y: 0.33333334, z: 0.33333334, w: 0.33333334}
      - serializedVersion: 3
        time: 6.8554497
        value: {x: -0, y: -0.008511819, z: -0, w: 0.99996376}
        inSlope: {x: 0, y: 0.009904326, z: 0, w: 0.000082738}
        outSlope: {x: 0, y: 0.009904326, z: 0, w: 0.000082738}
        tangentMode: 0
        weightedMode: 0
        inWeight: {x: 0.33333334, y: 0.33333334, z: 0.33333334, w: 0.33333334}
        outWeight: {x: 0.33333334, y: 0.33333334, z: 0.33333334, w: 0.33333334}
      - serializedVersion: 3
        time: 6.8663235
        value: {x: -0, y: -0.008414542, z: -0, w: 0.9999646}
        inSlope: {x: 0, y: 0.008142868, z: 0, w: 0.00007072873}
        outSlope: {x: 0, y: 0.008142868, z: 0, w: 0.00007072873}
        tangentMode: 0
        weightedMode: 0
        inWeight: {x: 0.33333334, y: 0.33333334, z: 0.33333334, w: 0.33333334}
        outWeight: {x: 0.33333334, y: 0.33333334, z: 0.33333334, w: 0.33333334}
      - serializedVersion: 3
        time: 6.8773756
        value: {x: -0, y: -0.008333422, z: -0, w: 0.9999653}
        inSlope: {x: 0, y: 0.007378554, z: 0, w: 0.00006292877}
        outSlope: {x: 0, y: 0.007378554, z: 0, w: 0.00006292877}
        tangentMode: 0
        weightedMode: 0
        inWeight: {x: 0.33333334, y: 0.33333334, z: 0.33333334, w: 0.33333334}
        outWeight: {x: 0.33333334, y: 0.33333334, z: 0.33333334, w: 0.33333334}
      - serializedVersion: 3
        time: 6.888099
        value: {x: -0, y: -0.008253882, z: -0, w: 0.99996597}
        inSlope: {x: 0, y: 0.0065209996, z: 0, w: 0.00005277036}
        outSlope: {x: 0, y: 0.0065209996, z: 0, w: 0.00005277036}
        tangentMode: 0
        weightedMode: 0
        inWeight: {x: 0.33333334, y: 0.33333334, z: 0.33333334, w: 0.33333334}
        outWeight: {x: 0.33333334, y: 0.33333334, z: 0.33333334, w: 0.33333334}
      - serializedVersion: 3
        time: 6.9001813
        value: {x: -0, y: -0.008185924, z: -0, w: 0.9999665}
        inSlope: {x: 0, y: 0.005680293, z: 0, w: 0.00004688932}
        outSlope: {x: 0, y: 0.005680293, z: 0, w: 0.00004688932}
        tangentMode: 0
        weightedMode: 0
        inWeight: {x: 0.33333334, y: 0.33333334, z: 0.33333334, w: 0.33333334}
        outWeight: {x: 0.33333334, y: 0.33333334, z: 0.33333334, w: 0.33333334}
      - serializedVersion: 3
        time: 6.911045
        value: {x: -0, y: -0.00812361, z: -0, w: 0.99996704}
        inSlope: {x: 0, y: 0.0050254595, z: 0, w: 0.000040897266}
        outSlope: {x: 0, y: 0.0050254595, z: 0, w: 0.000040897266}
        tangentMode: 0
        weightedMode: 0
        inWeight: {x: 0.33333334, y: 0.33333334, z: 0.33333334, w: 0.33333334}
        outWeight: {x: 0.33333334, y: 0.33333334, z: 0.33333334, w: 0.33333334}
      - serializedVersion: 3
        time: 6.9220777
        value: {x: -0, y: -0.008076005, z: -0, w: 0.9999674}
        inSlope: {x: 0, y: 0.0038860706, z: 0, w: 0.000029806586}
        outSlope: {x: 0, y: 0.0038860706, z: 0, w: 0.000029806586}
        tangentMode: 0
        weightedMode: 0
        inWeight: {x: 0.33333334, y: 0.33333334, z: 0.33333334, w: 0.33333334}
        outWeight: {x: 0.33333334, y: 0.33333334, z: 0.33333334, w: 0.33333334}
      - serializedVersion: 3
        time: 6.9330354
        value: {x: -0, y: -0.008038122, z: -0, w: 0.9999677}
        inSlope: {x: 0, y: 0.0031319635, z: 0, w: 0.000024422698}
        outSlope: {x: 0, y: 0.0031319635, z: 0, w: 0.000024422698}
        tangentMode: 0
        weightedMode: 0
        inWeight: {x: 0.33333334, y: 0.33333334, z: 0.33333334, w: 0.33333334}
        outWeight: {x: 0.33333334, y: 0.33333334, z: 0.33333334, w: 0.33333334}
      - serializedVersion: 3
        time: 6.944049
        value: {x: -0, y: -0.00800721, z: -0, w: 0.99996793}
        inSlope: {x: 0, y: 0.0025273527, z: 0, w: 0.000021596064}
        outSlope: {x: 0, y: 0.0025273527, z: 0, w: 0.000021596064}
        tangentMode: 0
        weightedMode: 0
        inWeight: {x: 0.33333334, y: 0.33333334, z: 0.33333334, w: 0.33333334}
        outWeight: {x: 0.33333334, y: 0.33333334, z: 0.33333334, w: 0.33333334}
      - serializedVersion: 3
        time: 6.9551153
        value: {x: -0, y: -0.007982333, z: -0, w: 0.9999682}
        inSlope: {x: 0, y: 0.0018880726, z: 0, w: 0.000016243805}
        outSlope: {x: 0, y: 0.0018880726, z: 0, w: 0.000016243805}
        tangentMode: 0
        weightedMode: 0
        inWeight: {x: 0.33333334, y: 0.33333334, z: 0.33333334, w: 0.33333334}
        outWeight: {x: 0.33333334, y: 0.33333334, z: 0.33333334, w: 0.33333334}
      - serializedVersion: 3
        time: 6.9660087
        value: {x: -0, y: -0.007965686, z: -0, w: 0.9999683}
        inSlope: {x: 0, y: 0.0012369056, z: 0, w: 0.0000102647855}
        outSlope: {x: 0, y: 0.0012369056, z: 0, w: 0.0000102647855}
        tangentMode: 0
        weightedMode: 0
        inWeight: {x: 0.33333334, y: 0.33333334, z: 0.33333334, w: 0.33333334}
        outWeight: {x: 0.33333334, y: 0.33333334, z: 0.33333334, w: 0.33333334}
      - serializedVersion: 3
        time: 6.978444
        value: {x: -0, y: -0.007953927, z: -0, w: 0.9999684}
        inSlope: {x: 0, y: 0.00094806834, z: 0, w: 0.0000075053313}
        outSlope: {x: 0, y: 0.00094806834, z: 0, w: 0.0000075053313}
        tangentMode: 0
        weightedMode: 0
        inWeight: {x: 0.33333334, y: 0.33333334, z: 0.33333334, w: 0.33333334}
        outWeight: {x: 0.33333334, y: 0.33333334, z: 0.33333334, w: 0.33333334}
      - serializedVersion: 3
        time: 6.9894323
        value: {x: -0, y: -0.007943482, z: -0, w: 0.99996847}
        inSlope: {x: 0, y: 0.00056186994, z: 0, w: 0.0000027122028}
        outSlope: {x: 0, y: 0.00056186994, z: 0, w: 0.0000027122028}
        tangentMode: 0
        weightedMode: 0
        inWeight: {x: 0.33333334, y: 0.33333334, z: 0.33333334, w: 0.33333334}
        outWeight: {x: 0.33333334, y: 0.33333334, z: 0.33333334, w: 0.33333334}
      - serializedVersion: 3
        time: 7.000192
        value: {x: -0, y: -0.007941619, z: -0, w: 0.99996847}
        inSlope: {x: 0, y: -0.000069723246, z: 0, w: 0}
        outSlope: {x: 0, y: -0.000069723246, z: 0, w: 0}
        tangentMode: 0
        weightedMode: 0
        inWeight: {x: 0.33333334, y: 0.33333334, z: 0.33333334, w: 0.33333334}
        outWeight: {x: 0.33333334, y: 0.33333334, z: 0.33333334, w: 0.33333334}
      - serializedVersion: 3
        time: 7.011053
        value: {x: -0, y: -0.007945014, z: -0, w: 0.99996847}
        inSlope: {x: 0, y: -0.0001408155, z: 0, w: 0}
        outSlope: {x: 0, y: -0.0001408155, z: 0, w: 0}
        tangentMode: 0
        weightedMode: 0
        inWeight: {x: 0.33333334, y: 0.33333334, z: 0.33333334, w: 0.33333334}
        outWeight: {x: 0.33333334, y: 0.33333334, z: 0.33333334, w: 0.33333334}
      - serializedVersion: 3
        time: 7.0217137
        value: {x: -0, y: -0.007944684, z: -0, w: 0.99996847}
        inSlope: {x: 0, y: 0.00005161818, z: 0, w: 0}
        outSlope: {x: 0, y: 0.00005161818, z: 0, w: 0}
        tangentMode: 0
        weightedMode: 0
        inWeight: {x: 0.33333334, y: 0.33333334, z: 0.33333334, w: 0.33333334}
        outWeight: {x: 0.33333334, y: 0.33333334, z: 0.33333334, w: 0.33333334}
      - serializedVersion: 3
        time: 7.032842
        value: {x: -0, y: -0.00794388, z: -0, w: 0.99996847}
        inSlope: {x: 0, y: -0.000107157524, z: 0, w: -0.000002703989}
        outSlope: {x: 0, y: -0.000107157524, z: 0, w: -0.000002703989}
        tangentMode: 0
        weightedMode: 0
        inWeight: {x: 0.33333334, y: 0.33333334, z: 0.33333334, w: 0.33333334}
        outWeight: {x: 0.33333334, y: 0.33333334, z: 0.33333334, w: 0.33333334}
      - serializedVersion: 3
        time: 7.043864
        value: {x: -0, y: -0.007947038, z: -0, w: 0.9999684}
        inSlope: {x: 0, y: -0.00018104081, z: 0, w: -0.000002703989}
        outSlope: {x: 0, y: -0.00018104081, z: 0, w: -0.000002703989}
        tangentMode: 0
        weightedMode: 0
        inWeight: {x: 0.33333334, y: 0.33333334, z: 0.33333334, w: 0.33333334}
        outWeight: {x: 0.33333334, y: 0.33333334, z: 0.33333334, w: 0.33333334}
      - serializedVersion: 3
        time: 7.05597
        value: {x: -0, y: -0.0079479525, z: -0, w: 0.9999684}
        inSlope: {x: 0, y: 0.0001666088, z: 0, w: 0.000002811769}
        outSlope: {x: 0, y: 0.0001666088, z: 0, w: 0.000002811769}
        tangentMode: 0
        weightedMode: 0
        inWeight: {x: 0.33333334, y: 0.33333334, z: 0.33333334, w: 0.33333334}
        outWeight: {x: 0.33333334, y: 0.33333334, z: 0.33333334, w: 0.33333334}
      - serializedVersion: 3
        time: 7.0665693
        value: {x: -0, y: -0.00794362, z: -0, w: 0.99996847}
        inSlope: {x: 0, y: 0.00028589816, z: 0, w: 0.000002811769}
        outSlope: {x: 0, y: 0.00028589816, z: 0, w: 0.000002811769}
        tangentMode: 0
        weightedMode: 0
        inWeight: {x: 0.33333334, y: 0.33333334, z: 0.33333334, w: 0.33333334}
        outWeight: {x: 0.33333334, y: 0.33333334, z: 0.33333334, w: 0.33333334}
      - serializedVersion: 3
        time: 7.077857
        value: {x: -0, y: -0.00794178, z: -0, w: 0.99996847}
        inSlope: {x: 0, y: -0.00034969568, z: 0, w: -0.0000027998028}
        outSlope: {x: 0, y: -0.00034969568, z: 0, w: -0.0000027998028}
        tangentMode: 0
        weightedMode: 0
        inWeight: {x: 0.33333334, y: 0.33333334, z: 0.33333334, w: 0.33333334}
        outWeight: {x: 0.33333334, y: 0.33333334, z: 0.33333334, w: 0.33333334}
      - serializedVersion: 3
        time: 7.0885015
        value: {x: -0, y: -0.00795096, z: -0, w: 0.9999684}
        inSlope: {x: 0, y: -0.00049669034, z: 0, w: -0.0000027998028}
        outSlope: {x: 0, y: -0.00049669034, z: 0, w: -0.0000027998028}
        tangentMode: 0
        weightedMode: 0
        inWeight: {x: 0.33333334, y: 0.33333334, z: 0.33333334, w: 0.33333334}
        outWeight: {x: 0.33333334, y: 0.33333334, z: 0.33333334, w: 0.33333334}
      - serializedVersion: 3
        time: 7.099411
        value: {x: -0, y: -0.007952388, z: -0, w: 0.9999684}
        inSlope: {x: 0, y: -0.00015884564, z: 0, w: -0.0000026641092}
        outSlope: {x: 0, y: -0.00015884564, z: 0, w: -0.0000026641092}
        tangentMode: 0
        weightedMode: 0
        inWeight: {x: 0.33333334, y: 0.33333334, z: 0.33333334, w: 0.33333334}
        outWeight: {x: 0.33333334, y: 0.33333334, z: 0.33333334, w: 0.33333334}
      - serializedVersion: 3
        time: 7.1105976
        value: {x: -0, y: -0.007954477, z: -0, w: 0.99996835}
        inSlope: {x: 0, y: 0.00006714418, z: 0, w: -0.00000019823688}
        outSlope: {x: 0, y: 0.00006714418, z: 0, w: -0.00000019823688}
        tangentMode: 0
        weightedMode: 0
        inWeight: {x: 0.33333334, y: 0.33333334, z: 0.33333334, w: 0.33333334}
        outWeight: {x: 0.33333334, y: 0.33333334, z: 0.33333334, w: 0.33333334}
      - serializedVersion: 3
        time: 7.1226835
        value: {x: -0, y: -0.007950597, z: -0, w: 0.9999684}
        inSlope: {x: 0, y: 0.00009630359, z: 0, w: 0.0000024658723}
        outSlope: {x: 0, y: 0.00009630359, z: 0, w: 0.0000024658723}
        tangentMode: 0
        weightedMode: 0
        inWeight: {x: 0.33333334, y: 0.33333334, z: 0.33333334, w: 0.33333334}
        outWeight: {x: 0.33333334, y: 0.33333334, z: 0.33333334, w: 0.33333334}
      - serializedVersion: 3
        time: 7.1335764
        value: {x: -0, y: -0.007951996, z: -0, w: 0.9999684}
        inSlope: {x: 0, y: -0.00019382071, z: 0, w: -0.000002728662}
        outSlope: {x: 0, y: -0.00019382071, z: 0, w: -0.000002728662}
        tangentMode: 0
        weightedMode: 0
        inWeight: {x: 0.33333334, y: 0.33333334, z: 0.33333334, w: 0.33333334}
        outWeight: {x: 0.33333334, y: 0.33333334, z: 0.33333334, w: 0.33333334}
      - serializedVersion: 3
        time: 7.1444983
        value: {x: -0, y: -0.0079548275, z: -0, w: 0.99996835}
        inSlope: {x: 0, y: -0.00011682176, z: 0, w: -0.000002728662}
        outSlope: {x: 0, y: -0.00011682176, z: 0, w: -0.000002728662}
        tangentMode: 0
        weightedMode: 0
        inWeight: {x: 0.33333334, y: 0.33333334, z: 0.33333334, w: 0.33333334}
        outWeight: {x: 0.33333334, y: 0.33333334, z: 0.33333334, w: 0.33333334}
      - serializedVersion: 3
        time: 7.1603727
        value: {x: -0, y: -0.007954421, z: -0, w: 0.99996835}
        inSlope: {x: 0, y: 0.0005901814, z: 0, w: 0.00000742104}
        outSlope: {x: 0, y: 0.0005901814, z: 0, w: 0.00000742104}
        tangentMode: 0
        weightedMode: 0
        inWeight: {x: 0.33333334, y: 0.33333334, z: 0.33333334, w: 0.33333334}
        outWeight: {x: 0.33333334, y: 0.33333334, z: 0.33333334, w: 0.33333334}
      - serializedVersion: 3
        time: 7.1684046
        value: {x: -0, y: -0.007945146, z: -0, w: 0.99996847}
        inSlope: {x: 0, y: 0.0010293861, z: 0, w: 0.000010816303}
        outSlope: {x: 0, y: 0.0010293861, z: 0, w: 0.000010816303}
        tangentMode: 0
        weightedMode: 0
        inWeight: {x: 0.33333334, y: 0.33333334, z: 0.33333334, w: 0.33333334}
        outWeight: {x: 0.33333334, y: 0.33333334, z: 0.33333334, w: 0.33333334}
      - serializedVersion: 3
        time: 7.177182
        value: {x: -0, y: -0.007937212, z: -0, w: 0.9999685}
        inSlope: {x: 0, y: 0.0008586502, z: 0, w: 0.000006125355}
        outSlope: {x: 0, y: 0.0008586502, z: 0, w: 0.000006125355}
        tangentMode: 0
        weightedMode: 0
        inWeight: {x: 0.33333334, y: 0.33333334, z: 0.33333334, w: 0.33333334}
        outWeight: {x: 0.33333334, y: 0.33333334, z: 0.33333334, w: 0.33333334}
      - serializedVersion: 3
        time: 7.1880984
        value: {x: -0, y: -0.007928333, z: -0, w: 0.9999686}
        inSlope: {x: 0, y: 0.0011825236, z: 0, w: 0.000007672171}
        outSlope: {x: 0, y: 0.0011825236, z: 0, w: 0.000007672171}
        tangentMode: 0
        weightedMode: 0
        inWeight: {x: 0.33333334, y: 0.33333334, z: 0.33333334, w: 0.33333334}
        outWeight: {x: 0.33333334, y: 0.33333334, z: 0.33333334, w: 0.33333334}
      - serializedVersion: 3
        time: 7.200159
        value: {x: -0, y: -0.007909618, z: -0, w: 0.9999687}
        inSlope: {x: 0, y: 0.002135511, z: 0, w: 0.000015816844}
        outSlope: {x: 0, y: 0.002135511, z: 0, w: 0.000015816844}
        tangentMode: 0
        weightedMode: 0
        inWeight: {x: 0.33333334, y: 0.33333334, z: 0.33333334, w: 0.33333334}
        outWeight: {x: 0.33333334, y: 0.33333334, z: 0.33333334, w: 0.33333334}
      - serializedVersion: 3
        time: 7.211121
        value: {x: -0, y: -0.0078798095, z: -0, w: 0.99996895}
        inSlope: {x: 0, y: 0.002442168, z: 0, w: 0.000021652022}
        outSlope: {x: 0, y: 0.002442168, z: 0, w: 0.000021652022}
        tangentMode: 0
        weightedMode: 0
        inWeight: {x: 0.33333334, y: 0.33333334, z: 0.33333334, w: 0.33333334}
        outWeight: {x: 0.33333334, y: 0.33333334, z: 0.33333334, w: 0.33333334}
      - serializedVersion: 3
        time: 7.2221823
        value: {x: -0, y: -0.007855861, z: -0, w: 0.9999692}
        inSlope: {x: 0, y: 0.0022681118, z: 0, w: 0.00001901467}
        outSlope: {x: 0, y: 0.0022681118, z: 0, w: 0.00001901467}
        tangentMode: 0
        weightedMode: 0
        inWeight: {x: 0.33333334, y: 0.33333334, z: 0.33333334, w: 0.33333334}
        outWeight: {x: 0.33333334, y: 0.33333334, z: 0.33333334, w: 0.33333334}
      - serializedVersion: 3
        time: 7.233036
        value: {x: -0, y: -0.007830125, z: -0, w: 0.99996936}
        inSlope: {x: 0, y: 0.0026442837, z: 0, w: 0.000019280305}
        outSlope: {x: 0, y: 0.0026442837, z: 0, w: 0.000019280305}
        tangentMode: 0
        weightedMode: 0
        inWeight: {x: 0.33333334, y: 0.33333334, z: 0.33333334, w: 0.33333334}
        outWeight: {x: 0.33333334, y: 0.33333334, z: 0.33333334, w: 0.33333334}
      - serializedVersion: 3
        time: 7.243831
        value: {x: -0, y: -0.0077986317, z: -0, w: 0.9999696}
        inSlope: {x: 0, y: 0.002487692, z: 0, w: 0.000018907824}
        outSlope: {x: 0, y: 0.002487692, z: 0, w: 0.000018907824}
        tangentMode: 0
        weightedMode: 0
        inWeight: {x: 0.33333334, y: 0.33333334, z: 0.33333334, w: 0.33333334}
        outWeight: {x: 0.33333334, y: 0.33333334, z: 0.33333334, w: 0.33333334}
      - serializedVersion: 3
        time: 7.255199
        value: {x: -0, y: -0.007775237, z: -0, w: 0.9999698}
        inSlope: {x: 0, y: 0.0021360843, z: 0, w: 0.000016190865}
        outSlope: {x: 0, y: 0.0021360843, z: 0, w: 0.000016190865}
        tangentMode: 0
        weightedMode: 0
        inWeight: {x: 0.33333334, y: 0.33333334, z: 0.33333334, w: 0.33333334}
        outWeight: {x: 0.33333334, y: 0.33333334, z: 0.33333334, w: 0.33333334}
      - serializedVersion: 3
        time: 7.2659373
        value: {x: -0, y: -0.00775146, z: -0, w: 0.99996996}
        inSlope: {x: 0, y: 0.0021481467, z: 0, w: 0.000016034053}
        outSlope: {x: 0, y: 0.0021481467, z: 0, w: 0.000016034053}
        tangentMode: 0
        weightedMode: 0
        inWeight: {x: 0.33333334, y: 0.33333334, z: 0.33333334, w: 0.33333334}
        outWeight: {x: 0.33333334, y: 0.33333334, z: 0.33333334, w: 0.33333334}
      - serializedVersion: 3
        time: 7.2775364
        value: {x: -0, y: -0.0077273096, z: -0, w: 0.99997014}
        inSlope: {x: 0, y: 0.0019077628, z: 0, w: 0.000015939386}
        outSlope: {x: 0, y: 0.0019077628, z: 0, w: 0.000015939386}
        tangentMode: 0
        weightedMode: 0
        inWeight: {x: 0.33333334, y: 0.33333334, z: 0.33333334, w: 0.33333334}
        outWeight: {x: 0.33333334, y: 0.33333334, z: 0.33333334, w: 0.33333334}
      - serializedVersion: 3
        time: 7.2883983
        value: {x: -0, y: -0.0077084815, z: -0, w: 0.9999703}
        inSlope: {x: 0, y: 0.0013194475, z: 0, w: 0.000010877552}
        outSlope: {x: 0, y: 0.0013194475, z: 0, w: 0.000010877552}
        tangentMode: 0
        weightedMode: 0
        inWeight: {x: 0.33333334, y: 0.33333334, z: 0.33333334, w: 0.33333334}
        outWeight: {x: 0.33333334, y: 0.33333334, z: 0.33333334, w: 0.33333334}
      - serializedVersion: 3
        time: 7.29966
        value: {x: -0, y: -0.007698284, z: -0, w: 0.9999704}
        inSlope: {x: 0, y: 0.00077261426, z: 0, w: 0.0000053611993}
        outSlope: {x: 0, y: 0.00077261426, z: 0, w: 0.0000053611993}
        tangentMode: 0
        weightedMode: 0
        inWeight: {x: 0.33333334, y: 0.33333334, z: 0.33333334, w: 0.33333334}
        outWeight: {x: 0.33333334, y: 0.33333334, z: 0.33333334, w: 0.33333334}
      - serializedVersion: 3
        time: 7.3106375
        value: {x: -0, y: -0.0076912614, z: -0, w: 0.99997044}
        inSlope: {x: 0, y: 0.00031185342, z: 0, w: 0.0000027149124}
        outSlope: {x: 0, y: 0.00031185342, z: 0, w: 0.0000027149124}
        tangentMode: 0
        weightedMode: 0
        inWeight: {x: 0.33333334, y: 0.33333334, z: 0.33333334, w: 0.33333334}
        outWeight: {x: 0.33333334, y: 0.33333334, z: 0.33333334, w: 0.33333334}
      - serializedVersion: 3
        time: 7.418074
        value: {x: -0, y: -0.0076929843, z: -0, w: 0.99997044}
        inSlope: {x: 0, y: -0.00071146496, z: 0, w: -0.000006254378}
        outSlope: {x: 0, y: -0.00071146496, z: 0, w: -0.000006254378}
        tangentMode: 0
        weightedMode: 0
        inWeight: {x: 0.33333334, y: 0.33333334, z: 0.33333334, w: 0.33333334}
        outWeight: {x: 0.33333334, y: 0.33333334, z: 0.33333334, w: 0.33333334}
      - serializedVersion: 3
        time: 7.427604
        value: {x: -0, y: -0.007706392, z: -0, w: 0.9999703}
        inSlope: {x: 0, y: -0.0007307605, z: 0, w: -0.000006254378}
        outSlope: {x: 0, y: -0.0007307605, z: 0, w: -0.000006254378}
        tangentMode: 0
        weightedMode: 0
        inWeight: {x: 0.33333334, y: 0.33333334, z: 0.33333334, w: 0.33333334}
        outWeight: {x: 0.33333334, y: 0.33333334, z: 0.33333334, w: 0.33333334}
      - serializedVersion: 3
        time: 7.4376884
        value: {x: -0, y: -0.007706943, z: -0, w: 0.9999703}
        inSlope: {x: 0, y: 0.00028123983, z: 0, w: 0.0000017218105}
        outSlope: {x: 0, y: 0.00028123983, z: 0, w: 0.0000017218105}
        tangentMode: 0
        weightedMode: 0
        inWeight: {x: 0.33333334, y: 0.33333334, z: 0.33333334, w: 0.33333334}
        outWeight: {x: 0.33333334, y: 0.33333334, z: 0.33333334, w: 0.33333334}
      - serializedVersion: 3
        time: 7.454997
        value: {x: -0, y: -0.0076962616, z: -0, w: 0.9999704}
        inSlope: {x: 0, y: 0.0011017142, z: 0, w: 0.000009316594}
        outSlope: {x: 0, y: 0.0011017142, z: 0, w: 0.000009316594}
        tangentMode: 0
        weightedMode: 0
        inWeight: {x: 0.33333334, y: 0.33333334, z: 0.33333334, w: 0.33333334}
        outWeight: {x: 0.33333334, y: 0.33333334, z: 0.33333334, w: 0.33333334}
      - serializedVersion: 3
        time: 7.466769
        value: {x: -0, y: -0.007677587, z: -0, w: 0.99997056}
        inSlope: {x: 0, y: 0.0012797199, z: 0, w: 0.000010315604}
        outSlope: {x: 0, y: 0.0012797199, z: 0, w: 0.000010315604}
        tangentMode: 0
        weightedMode: 0
        inWeight: {x: 0.33333334, y: 0.33333334, z: 0.33333334, w: 0.33333334}
        outWeight: {x: 0.33333334, y: 0.33333334, z: 0.33333334, w: 0.33333334}
      - serializedVersion: 3
        time: 7.4777226
        value: {x: -0, y: -0.007666928, z: -0, w: 0.9999706}
        inSlope: {x: 0, y: 0.0005853908, z: 0, w: 0.0000027208218}
        outSlope: {x: 0, y: 0.0005853908, z: 0, w: 0.0000027208218}
        tangentMode: 0
        weightedMode: 0
        inWeight: {x: 0.33333334, y: 0.33333334, z: 0.33333334, w: 0.33333334}
        outWeight: {x: 0.33333334, y: 0.33333334, z: 0.33333334, w: 0.33333334}
      - serializedVersion: 3
        time: 7.4886208
        value: {x: -0, y: -0.007664774, z: -0, w: 0.9999706}
        inSlope: {x: 0, y: 0.00015399126, z: 0, w: 0.0000027124381}
        outSlope: {x: 0, y: 0.00015399126, z: 0, w: 0.0000027124381}
        tangentMode: 0
        weightedMode: 0
        inWeight: {x: 0.33333334, y: 0.33333334, z: 0.33333334, w: 0.33333334}
        outWeight: {x: 0.33333334, y: 0.33333334, z: 0.33333334, w: 0.33333334}
      - serializedVersion: 3
        time: 7.499608
        value: {x: -0, y: -0.007663562, z: -0, w: 0.9999707}
        inSlope: {x: 0, y: -0.0003537646, z: 0, w: -0.0000026463888}
        outSlope: {x: 0, y: -0.0003537646, z: 0, w: -0.0000026463888}
        tangentMode: 0
        weightedMode: 0
        inWeight: {x: 0.33333334, y: 0.33333334, z: 0.33333334, w: 0.33333334}
        outWeight: {x: 0.33333334, y: 0.33333334, z: 0.33333334, w: 0.33333334}
      - serializedVersion: 3
        time: 7.5107307
        value: {x: -0, y: -0.0076726587, z: -0, w: 0.99997056}
        inSlope: {x: 0, y: -0.0008532238, z: 0, w: -0.000008075864}
        outSlope: {x: 0, y: -0.0008532238, z: 0, w: -0.000008075864}
        tangentMode: 0
        weightedMode: 0
        inWeight: {x: 0.33333334, y: 0.33333334, z: 0.33333334, w: 0.33333334}
        outWeight: {x: 0.33333334, y: 0.33333334, z: 0.33333334, w: 0.33333334}
      - serializedVersion: 3
        time: 7.5216994
        value: {x: -0, y: -0.0076824054, z: -0, w: 0.9999705}
        inSlope: {x: 0, y: -0.0010989504, z: 0, w: -0.000007947381}
        outSlope: {x: 0, y: -0.0010989504, z: 0, w: -0.000007947381}
        tangentMode: 0
        weightedMode: 0
        inWeight: {x: 0.33333334, y: 0.33333334, z: 0.33333334, w: 0.33333334}
        outWeight: {x: 0.33333334, y: 0.33333334, z: 0.33333334, w: 0.33333334}
      - serializedVersion: 3
        time: 7.5330954
        value: {x: -0, y: -0.007697326, z: -0, w: 0.9999704}
        inSlope: {x: 0, y: -0.0017440519, z: 0, w: -0.000012737251}
        outSlope: {x: 0, y: -0.0017440519, z: 0, w: -0.000012737251}
        tangentMode: 0
        weightedMode: 0
        inWeight: {x: 0.33333334, y: 0.33333334, z: 0.33333334, w: 0.33333334}
        outWeight: {x: 0.33333334, y: 0.33333334, z: 0.33333334, w: 0.33333334}
      - serializedVersion: 3
        time: 7.5450053
        value: {x: -0, y: -0.0077232756, z: -0, w: 0.9999702}
        inSlope: {x: 0, y: -0.002274239, z: 0, w: -0.000015856196}
        outSlope: {x: 0, y: -0.002274239, z: 0, w: -0.000015856196}
        tangentMode: 0
        weightedMode: 0
        inWeight: {x: 0.33333334, y: 0.33333334, z: 0.33333334, w: 0.33333334}
        outWeight: {x: 0.33333334, y: 0.33333334, z: 0.33333334, w: 0.33333334}
      - serializedVersion: 3
        time: 7.5557137
        value: {x: -0, y: -0.007748651, z: -0, w: 0.99997}
        inSlope: {x: 0, y: -0.0022950424, z: 0, w: -0.0000193412}
        outSlope: {x: 0, y: -0.0022950424, z: 0, w: -0.0000193412}
        tangentMode: 0
        weightedMode: 0
        inWeight: {x: 0.33333334, y: 0.33333334, z: 0.33333334, w: 0.33333334}
        outWeight: {x: 0.33333334, y: 0.33333334, z: 0.33333334, w: 0.33333334}
      - serializedVersion: 3
        time: 7.566559
        value: {x: -0, y: -0.0077727316, z: -0, w: 0.9999698}
        inSlope: {x: 0, y: -0.0022489915, z: 0, w: -0.00001900713}
        outSlope: {x: 0, y: -0.0022489915, z: 0, w: -0.00001900713}
        tangentMode: 0
        weightedMode: 0
        inWeight: {x: 0.33333334, y: 0.33333334, z: 0.33333334, w: 0.33333334}
        outWeight: {x: 0.33333334, y: 0.33333334, z: 0.33333334, w: 0.33333334}
      - serializedVersion: 3
        time: 7.5777135
        value: {x: -0, y: -0.007798137, z: -0, w: 0.9999696}
        inSlope: {x: 0, y: -0.0022661127, z: 0, w: -0.000016222344}
        outSlope: {x: 0, y: -0.0022661127, z: 0, w: -0.000016222344}
        tangentMode: 0
        weightedMode: 0
        inWeight: {x: 0.33333334, y: 0.33333334, z: 0.33333334, w: 0.33333334}
        outWeight: {x: 0.33333334, y: 0.33333334, z: 0.33333334, w: 0.33333334}
      - serializedVersion: 3
        time: 7.5886073
        value: {x: -0, y: -0.007822699, z: -0, w: 0.9999694}
        inSlope: {x: 0, y: -0.0021996722, z: 0, w: -0.000016358945}
        outSlope: {x: 0, y: -0.0021996722, z: 0, w: -0.000016358945}
        tangentMode: 0
        weightedMode: 0
        inWeight: {x: 0.33333334, y: 0.33333334, z: 0.33333334, w: 0.33333334}
        outWeight: {x: 0.33333334, y: 0.33333334, z: 0.33333334, w: 0.33333334}
      - serializedVersion: 3
        time: 7.599575
        value: {x: -0, y: -0.007846221, z: -0, w: 0.99996924}
        inSlope: {x: 0, y: -0.0021362167, z: 0, w: -0.000016115293}
        outSlope: {x: 0, y: -0.0021362167, z: 0, w: -0.000016115293}
        tangentMode: 0
        weightedMode: 0
        inWeight: {x: 0.33333334, y: 0.33333334, z: 0.33333334, w: 0.33333334}
        outWeight: {x: 0.33333334, y: 0.33333334, z: 0.33333334, w: 0.33333334}
      - serializedVersion: 3
        time: 7.610802
        value: {x: -0, y: -0.00787011, z: -0, w: 0.99996907}
        inSlope: {x: 0, y: -0.0019615034, z: 0, w: -0.000015656096}
        outSlope: {x: 0, y: -0.0019615034, z: 0, w: -0.000015656096}
        tangentMode: 0
        weightedMode: 0
        inWeight: {x: 0.33333334, y: 0.33333334, z: 0.33333334, w: 0.33333334}
        outWeight: {x: 0.33333334, y: 0.33333334, z: 0.33333334, w: 0.33333334}
      - serializedVersion: 3
        time: 7.6224246
        value: {x: -0, y: -0.007890975, z: -0, w: 0.9999689}
        inSlope: {x: 0, y: -0.0013677123, z: 0, w: -0.0000105513345}
        outSlope: {x: 0, y: -0.0013677123, z: 0, w: -0.0000105513345}
        tangentMode: 0
        weightedMode: 0
        inWeight: {x: 0.33333334, y: 0.33333334, z: 0.33333334, w: 0.33333334}
        outWeight: {x: 0.33333334, y: 0.33333334, z: 0.33333334, w: 0.33333334}
      - serializedVersion: 3
        time: 7.6328497
        value: {x: -0, y: -0.007900776, z: -0, w: 0.9999688}
        inSlope: {x: 0, y: -0.00043794687, z: 0, w: -0.000002858711}
        outSlope: {x: 0, y: -0.00043794687, z: 0, w: -0.000002858711}
        tangentMode: 0
        weightedMode: 0
        inWeight: {x: 0.33333334, y: 0.33333334, z: 0.33333334, w: 0.33333334}
        outWeight: {x: 0.33333334, y: 0.33333334, z: 0.33333334, w: 0.33333334}
      - serializedVersion: 3
        time: 7.644168
        value: {x: -0, y: -0.007900049, z: -0, w: 0.9999688}
        inSlope: {x: 0, y: -0.000025866415, z: 0, w: 0}
        outSlope: {x: 0, y: -0.000025866415, z: 0, w: 0}
        tangentMode: 0
        weightedMode: 0
        inWeight: {x: 0.33333334, y: 0.33333334, z: 0.33333334, w: 0.33333334}
        outWeight: {x: 0.33333334, y: 0.33333334, z: 0.33333334, w: 0.33333334}
      - serializedVersion: 3
        time: 7.655095
        value: {x: -0, y: -0.0079013165, z: -0, w: 0.9999688}
        inSlope: {x: 0, y: 0.00016953814, z: 0, w: 0}
        outSlope: {x: 0, y: 0.00016953814, z: 0, w: 0}
        tangentMode: 0
        weightedMode: 0
        inWeight: {x: 0.33333334, y: 0.33333334, z: 0.33333334, w: 0.33333334}
        outWeight: {x: 0.33333334, y: 0.33333334, z: 0.33333334, w: 0.33333334}
      - serializedVersion: 3
        time: 7.66604
        value: {x: -0, y: -0.007896336, z: -0, w: 0.9999688}
        inSlope: {x: 0, y: 0.00029822366, z: 0, w: 0.0000016474681}
        outSlope: {x: 0, y: 0.00029822366, z: 0, w: 0.0000016474681}
        tangentMode: 0
        weightedMode: 0
        inWeight: {x: 0.33333334, y: 0.33333334, z: 0.33333334, w: 0.33333334}
        outWeight: {x: 0.33333334, y: 0.33333334, z: 0.33333334, w: 0.33333334}
      - serializedVersion: 3
        time: 7.6841297
        value: {x: -0, y: -0.007893778, z: -0, w: 0.9999689}
        inSlope: {x: 0, y: 0.0002907171, z: 0, w: 0.0000030145147}
        outSlope: {x: 0, y: 0.0002907171, z: 0, w: 0.0000030145147}
        tangentMode: 0
        weightedMode: 0
        inWeight: {x: 0.33333334, y: 0.33333334, z: 0.33333334, w: 0.33333334}
        outWeight: {x: 0.33333334, y: 0.33333334, z: 0.33333334, w: 0.33333334}
      - serializedVersion: 3
        time: 7.70593
        value: {x: -0, y: -0.007884185, z: -0, w: 0.99996895}
        inSlope: {x: 0, y: 0.0008145948, z: 0, w: 0.0000053679}
        outSlope: {x: 0, y: 0.0008145948, z: 0, w: 0.0000053679}
        tangentMode: 0
        weightedMode: 0
        inWeight: {x: 0.33333334, y: 0.33333334, z: 0.33333334, w: 0.33333334}
        outWeight: {x: 0.33333334, y: 0.33333334, z: 0.33333334, w: 0.33333334}
      - serializedVersion: 3
        time: 7.728277
        value: {x: -0, y: -0.007857611, z: -0, w: 0.9999691}
        inSlope: {x: 0, y: 0.001351763, z: 0, w: 0.000010379446}
        outSlope: {x: 0, y: 0.001351763, z: 0, w: 0.000010379446}
        tangentMode: 0
        weightedMode: 0
        inWeight: {x: 0.33333334, y: 0.33333334, z: 0.33333334, w: 0.33333334}
        outWeight: {x: 0.33333334, y: 0.33333334, z: 0.33333334, w: 0.33333334}
      - serializedVersion: 3
        time: 7.7516384
        value: {x: -0, y: -0.007822233, z: -0, w: 0.9999694}
        inSlope: {x: 0, y: 0.0017915317, z: 0, w: 0.000014616187}
        outSlope: {x: 0, y: 0.0017915317, z: 0, w: 0.000014616187}
        tangentMode: 0
        weightedMode: 0
        inWeight: {x: 0.33333334, y: 0.33333334, z: 0.33333334, w: 0.33333334}
        outWeight: {x: 0.33333334, y: 0.33333334, z: 0.33333334, w: 0.33333334}
      - serializedVersion: 3
        time: 7.7733455
        value: {x: -0, y: -0.0077773286, z: -0, w: 0.9999698}
        inSlope: {x: 0, y: 0.0016804915, z: 0, w: 0.000012386008}
        outSlope: {x: 0, y: 0.0016804915, z: 0, w: 0.000012386008}
        tangentMode: 0
        weightedMode: 0
        inWeight: {x: 0.33333334, y: 0.33333334, z: 0.33333334, w: 0.33333334}
        outWeight: {x: 0.33333334, y: 0.33333334, z: 0.33333334, w: 0.33333334}
      - serializedVersion: 3
        time: 7.7948976
        value: {x: -0, y: -0.0077494765, z: -0, w: 0.99996996}
        inSlope: {x: 0, y: 0.0012734003, z: 0, w: 0.0000095347195}
        outSlope: {x: 0, y: 0.0012734003, z: 0, w: 0.0000095347195}
        tangentMode: 0
        weightedMode: 0
        inWeight: {x: 0.33333334, y: 0.33333334, z: 0.33333334, w: 0.33333334}
        outWeight: {x: 0.33333334, y: 0.33333334, z: 0.33333334, w: 0.33333334}
      - serializedVersion: 3
        time: 7.8170295
        value: {x: -0, y: -0.0077217123, z: -0, w: 0.9999702}
        inSlope: {x: 0, y: 0.0012544832, z: 0, w: 0.000010772612}
        outSlope: {x: 0, y: 0.0012544832, z: 0, w: 0.000010772612}
        tangentMode: 0
        weightedMode: 0
        inWeight: {x: 0.33333334, y: 0.33333334, z: 0.33333334, w: 0.33333334}
        outWeight: {x: 0, y: 0, z: 0, w: 0}
      m_PreInfinity: 2
      m_PostInfinity: 2
      m_RotationOrder: 4
    path: 
  - curve:
      serializedVersion: 2
      m_Curve:
      - serializedVersion: 3
        time: 0.0132942
        value: {x: 0, y: 0, z: 0, w: 1}
        inSlope: {x: 0, y: 0, z: 0, w: 0}
        outSlope: {x: 0, y: 0, z: 0, w: 0}
        tangentMode: 0
        weightedMode: 0
        inWeight: {x: 0, y: 0, z: 0, w: 0}
        outWeight: {x: 0.33333334, y: 0.33333334, z: 0.33333334, w: 0.33333334}
      - serializedVersion: 3
        time: 0.0217978
        value: {x: 0, y: 0, z: 0, w: 1}
        inSlope: {x: 0, y: 0, z: 0, w: 0}
        outSlope: {x: 0, y: 0, z: 0, w: 0}
        tangentMode: 0
        weightedMode: 0
        inWeight: {x: 0.33333334, y: 0.33333334, z: 0.33333334, w: 0.33333334}
        outWeight: {x: 0.33333334, y: 0.33333334, z: 0.33333334, w: 0.33333334}
      - serializedVersion: 3
        time: 0.0328383
        value: {x: 0, y: 0, z: 0, w: 1}
        inSlope: {x: 0, y: 0, z: 0, w: 0}
        outSlope: {x: 0, y: 0, z: 0, w: 0}
        tangentMode: 0
        weightedMode: 0
        inWeight: {x: 0.33333334, y: 0.33333334, z: 0.33333334, w: 0.33333334}
        outWeight: {x: 0.33333334, y: 0.33333334, z: 0.33333334, w: 0.33333334}
      - serializedVersion: 3
        time: 0.0436812
        value: {x: 0, y: 0, z: 0, w: 1}
        inSlope: {x: 0, y: 0, z: 0, w: 0}
        outSlope: {x: 0, y: 0, z: 0, w: 0}
        tangentMode: 0
        weightedMode: 0
        inWeight: {x: 0.33333334, y: 0.33333334, z: 0.33333334, w: 0.33333334}
        outWeight: {x: 0.33333334, y: 0.33333334, z: 0.33333334, w: 0.33333334}
      - serializedVersion: 3
        time: 0.0548238
        value: {x: 0, y: 0, z: 0, w: 1}
        inSlope: {x: 0, y: 0, z: 0, w: 0}
        outSlope: {x: 0, y: 0, z: 0, w: 0}
        tangentMode: 0
        weightedMode: 0
        inWeight: {x: 0.33333334, y: 0.33333334, z: 0.33333334, w: 0.33333334}
        outWeight: {x: 0.33333334, y: 0.33333334, z: 0.33333334, w: 0.33333334}
      - serializedVersion: 3
        time: 0.0668799
        value: {x: 0, y: 0, z: 0, w: 1}
        inSlope: {x: 0, y: 0, z: 0, w: 0}
        outSlope: {x: 0, y: 0, z: 0, w: 0}
        tangentMode: 0
        weightedMode: 0
        inWeight: {x: 0.33333334, y: 0.33333334, z: 0.33333334, w: 0.33333334}
        outWeight: {x: 0.33333334, y: 0.33333334, z: 0.33333334, w: 0.33333334}
      - serializedVersion: 3
        time: 0.077672794
        value: {x: 0, y: 0, z: 0, w: 1}
        inSlope: {x: 0, y: 0, z: 0, w: 0}
        outSlope: {x: 0, y: 0, z: 0, w: 0}
        tangentMode: 0
        weightedMode: 0
        inWeight: {x: 0.33333334, y: 0.33333334, z: 0.33333334, w: 0.33333334}
        outWeight: {x: 0.33333334, y: 0.33333334, z: 0.33333334, w: 0.33333334}
      - serializedVersion: 3
        time: 0.0888294
        value: {x: 0, y: 0, z: 0, w: 1}
        inSlope: {x: 0, y: 0, z: 0, w: 0}
        outSlope: {x: 0, y: 0, z: 0, w: 0}
        tangentMode: 0
        weightedMode: 0
        inWeight: {x: 0.33333334, y: 0.33333334, z: 0.33333334, w: 0.33333334}
        outWeight: {x: 0.33333334, y: 0.33333334, z: 0.33333334, w: 0.33333334}
      - serializedVersion: 3
        time: 0.0997122
        value: {x: 0, y: 0, z: 0, w: 1}
        inSlope: {x: 0, y: 0, z: 0, w: 0}
        outSlope: {x: 0, y: 0, z: 0, w: 0}
        tangentMode: 0
        weightedMode: 0
        inWeight: {x: 0.33333334, y: 0.33333334, z: 0.33333334, w: 0.33333334}
        outWeight: {x: 0.33333334, y: 0.33333334, z: 0.33333334, w: 0.33333334}
      - serializedVersion: 3
        time: 0.1106021
        value: {x: 0, y: 0, z: 0, w: 1}
        inSlope: {x: 0, y: 0, z: 0, w: 0}
        outSlope: {x: 0, y: 0, z: 0, w: 0}
        tangentMode: 0
        weightedMode: 0
        inWeight: {x: 0.33333334, y: 0.33333334, z: 0.33333334, w: 0.33333334}
        outWeight: {x: 0.33333334, y: 0.33333334, z: 0.33333334, w: 0.33333334}
      - serializedVersion: 3
        time: 0.1215728
        value: {x: 0, y: 0, z: 0, w: 1}
        inSlope: {x: 0, y: 0, z: 0, w: 0}
        outSlope: {x: 0, y: 0, z: 0, w: 0}
        tangentMode: 0
        weightedMode: 0
        inWeight: {x: 0.33333334, y: 0.33333334, z: 0.33333334, w: 0.33333334}
        outWeight: {x: 0.33333334, y: 0.33333334, z: 0.33333334, w: 0.33333334}
      - serializedVersion: 3
        time: 0.1324993
        value: {x: 0, y: 0, z: 0, w: 1}
        inSlope: {x: 0, y: 0, z: 0, w: 0}
        outSlope: {x: 0, y: 0, z: 0, w: 0}
        tangentMode: 0
        weightedMode: 0
        inWeight: {x: 0.33333334, y: 0.33333334, z: 0.33333334, w: 0.33333334}
        outWeight: {x: 0.33333334, y: 0.33333334, z: 0.33333334, w: 0.33333334}
      - serializedVersion: 3
        time: 0.143865
        value: {x: 0, y: 0, z: 0, w: 1}
        inSlope: {x: 0, y: 0, z: 0, w: 0}
        outSlope: {x: 0, y: 0, z: 0, w: 0}
        tangentMode: 0
        weightedMode: 0
        inWeight: {x: 0.33333334, y: 0.33333334, z: 0.33333334, w: 0.33333334}
        outWeight: {x: 0.33333334, y: 0.33333334, z: 0.33333334, w: 0.33333334}
      - serializedVersion: 3
        time: 0.15550831
        value: {x: 0, y: 0, z: 0, w: 1}
        inSlope: {x: 0, y: 0, z: 0, w: 0}
        outSlope: {x: 0, y: 0, z: 0, w: 0}
        tangentMode: 0
        weightedMode: 0
        inWeight: {x: 0.33333334, y: 0.33333334, z: 0.33333334, w: 0.33333334}
        outWeight: {x: 0.33333334, y: 0.33333334, z: 0.33333334, w: 0.33333334}
      - serializedVersion: 3
        time: 0.16645402
        value: {x: 0, y: 0, z: 0, w: 1}
        inSlope: {x: 0, y: 0, z: 0, w: 0}
        outSlope: {x: 0, y: 0, z: 0, w: 0}
        tangentMode: 0
        weightedMode: 0
        inWeight: {x: 0.33333334, y: 0.33333334, z: 0.33333334, w: 0.33333334}
        outWeight: {x: 0.33333334, y: 0.33333334, z: 0.33333334, w: 0.33333334}
      - serializedVersion: 3
        time: 0.17751041
        value: {x: 0, y: 0, z: 0, w: 1}
        inSlope: {x: 0, y: 0, z: 0, w: 0}
        outSlope: {x: 0, y: 0, z: 0, w: 0}
        tangentMode: 0
        weightedMode: 0
        inWeight: {x: 0.33333334, y: 0.33333334, z: 0.33333334, w: 0.33333334}
        outWeight: {x: 0.33333334, y: 0.33333334, z: 0.33333334, w: 0.33333334}
      - serializedVersion: 3
        time: 0.1885146
        value: {x: 0, y: 0, z: 0, w: 1}
        inSlope: {x: 0, y: 0, z: 0, w: 0}
        outSlope: {x: 0, y: 0, z: 0, w: 0}
        tangentMode: 0
        weightedMode: 0
        inWeight: {x: 0.33333334, y: 0.33333334, z: 0.33333334, w: 0.33333334}
        outWeight: {x: 0.33333334, y: 0.33333334, z: 0.33333334, w: 0.33333334}
      - serializedVersion: 3
        time: 0.1995641
        value: {x: 0, y: 0, z: 0, w: 1}
        inSlope: {x: 0, y: 0, z: 0, w: 0}
        outSlope: {x: 0, y: 0, z: 0, w: 0}
        tangentMode: 0
        weightedMode: 0
        inWeight: {x: 0.33333334, y: 0.33333334, z: 0.33333334, w: 0.33333334}
        outWeight: {x: 0.33333334, y: 0.33333334, z: 0.33333334, w: 0.33333334}
      - serializedVersion: 3
        time: 0.2104832
        value: {x: 0, y: 0, z: 0, w: 1}
        inSlope: {x: 0, y: 0, z: 0, w: 0}
        outSlope: {x: 0, y: 0, z: 0, w: 0}
        tangentMode: 0
        weightedMode: 0
        inWeight: {x: 0.33333334, y: 0.33333334, z: 0.33333334, w: 0.33333334}
        outWeight: {x: 0.33333334, y: 0.33333334, z: 0.33333334, w: 0.33333334}
      - serializedVersion: 3
        time: 0.2214523
        value: {x: 0, y: 0, z: 0, w: 1}
        inSlope: {x: 0, y: 0, z: 0, w: 0}
        outSlope: {x: 0, y: 0, z: 0, w: 0}
        tangentMode: 0
        weightedMode: 0
        inWeight: {x: 0.33333334, y: 0.33333334, z: 0.33333334, w: 0.33333334}
        outWeight: {x: 0.33333334, y: 0.33333334, z: 0.33333334, w: 0.33333334}
      - serializedVersion: 3
        time: 0.2334954
        value: {x: 0, y: 0, z: 0, w: 1}
        inSlope: {x: 0, y: 0, z: 0, w: 0}
        outSlope: {x: 0, y: 0, z: 0, w: 0}
        tangentMode: 0
        weightedMode: 0
        inWeight: {x: 0.33333334, y: 0.33333334, z: 0.33333334, w: 0.33333334}
        outWeight: {x: 0.33333334, y: 0.33333334, z: 0.33333334, w: 0.33333334}
      - serializedVersion: 3
        time: 0.244514
        value: {x: 0, y: 0, z: 0, w: 1}
        inSlope: {x: 0, y: 0, z: 0, w: 0}
        outSlope: {x: 0, y: 0, z: 0, w: 0}
        tangentMode: 0
        weightedMode: 0
        inWeight: {x: 0.33333334, y: 0.33333334, z: 0.33333334, w: 0.33333334}
        outWeight: {x: 0.33333334, y: 0.33333334, z: 0.33333334, w: 0.33333334}
      - serializedVersion: 3
        time: 0.2553893
        value: {x: 0, y: 0, z: 0, w: 1}
        inSlope: {x: 0, y: 0, z: 0, w: 0}
        outSlope: {x: 0, y: 0, z: 0, w: 0}
        tangentMode: 0
        weightedMode: 0
        inWeight: {x: 0.33333334, y: 0.33333334, z: 0.33333334, w: 0.33333334}
        outWeight: {x: 0.33333334, y: 0.33333334, z: 0.33333334, w: 0.33333334}
      - serializedVersion: 3
        time: 0.2661745
        value: {x: 0, y: 0, z: 0, w: 1}
        inSlope: {x: 0, y: 0, z: 0, w: 0}
        outSlope: {x: 0, y: 0, z: 0, w: 0}
        tangentMode: 0
        weightedMode: 0
        inWeight: {x: 0.33333334, y: 0.33333334, z: 0.33333334, w: 0.33333334}
        outWeight: {x: 0.33333334, y: 0.33333334, z: 0.33333334, w: 0.33333334}
      - serializedVersion: 3
        time: 0.2772751
        value: {x: 0, y: 0, z: 0, w: 1}
        inSlope: {x: 0, y: 0, z: 0, w: 0}
        outSlope: {x: 0, y: 0, z: 0, w: 0}
        tangentMode: 0
        weightedMode: 0
        inWeight: {x: 0.33333334, y: 0.33333334, z: 0.33333334, w: 0.33333334}
        outWeight: {x: 0.33333334, y: 0.33333334, z: 0.33333334, w: 0.33333334}
      - serializedVersion: 3
        time: 0.2882262
        value: {x: 0, y: 0, z: 0, w: 1}
        inSlope: {x: 0, y: 0, z: 0, w: 0}
        outSlope: {x: 0, y: 0, z: 0, w: 0}
        tangentMode: 0
        weightedMode: 0
        inWeight: {x: 0.33333334, y: 0.33333334, z: 0.33333334, w: 0.33333334}
        outWeight: {x: 0.33333334, y: 0.33333334, z: 0.33333334, w: 0.33333334}
      - serializedVersion: 3
        time: 0.29975837
        value: {x: 0, y: 0, z: 0, w: 1}
        inSlope: {x: 0, y: 0, z: 0, w: 0}
        outSlope: {x: 0, y: 0, z: 0, w: 0}
        tangentMode: 0
        weightedMode: 0
        inWeight: {x: 0.33333334, y: 0.33333334, z: 0.33333334, w: 0.33333334}
        outWeight: {x: 0.33333334, y: 0.33333334, z: 0.33333334, w: 0.33333334}
      - serializedVersion: 3
        time: 0.31062567
        value: {x: 0, y: 0, z: 0, w: 1}
        inSlope: {x: 0, y: 0, z: 0, w: 0}
        outSlope: {x: 0, y: 0, z: 0, w: 0}
        tangentMode: 0
        weightedMode: 0
        inWeight: {x: 0.33333334, y: 0.33333334, z: 0.33333334, w: 0.33333334}
        outWeight: {x: 0.33333334, y: 0.33333334, z: 0.33333334, w: 0.33333334}
      - serializedVersion: 3
        time: 0.32146078
        value: {x: 0, y: 0, z: 0, w: 1}
        inSlope: {x: 0, y: 0, z: 0, w: 0}
        outSlope: {x: 0, y: 0, z: 0, w: 0}
        tangentMode: 0
        weightedMode: 0
        inWeight: {x: 0.33333334, y: 0.33333334, z: 0.33333334, w: 0.33333334}
        outWeight: {x: 0.33333334, y: 0.33333334, z: 0.33333334, w: 0.33333334}
      - serializedVersion: 3
        time: 0.33271188
        value: {x: 0, y: 0, z: 0, w: 1}
        inSlope: {x: 0, y: 0, z: 0, w: 0}
        outSlope: {x: 0, y: 0, z: 0, w: 0}
        tangentMode: 0
        weightedMode: 0
        inWeight: {x: 0.33333334, y: 0.33333334, z: 0.33333334, w: 0.33333334}
        outWeight: {x: 0.33333334, y: 0.33333334, z: 0.33333334, w: 0.33333334}
      - serializedVersion: 3
        time: 0.34465757
        value: {x: 0, y: 0, z: 0, w: 1}
        inSlope: {x: 0, y: 0, z: 0, w: 0}
        outSlope: {x: 0, y: 0, z: 0, w: 0}
        tangentMode: 0
        weightedMode: 0
        inWeight: {x: 0.33333334, y: 0.33333334, z: 0.33333334, w: 0.33333334}
        outWeight: {x: 0.33333334, y: 0.33333334, z: 0.33333334, w: 0.33333334}
      - serializedVersion: 3
        time: 0.35472727
        value: {x: 0, y: 0, z: 0, w: 1}
        inSlope: {x: 0, y: 0, z: 0, w: 0}
        outSlope: {x: 0, y: 0, z: 0, w: 0}
        tangentMode: 0
        weightedMode: 0
        inWeight: {x: 0.33333334, y: 0.33333334, z: 0.33333334, w: 0.33333334}
        outWeight: {x: 0.33333334, y: 0.33333334, z: 0.33333334, w: 0.33333334}
      - serializedVersion: 3
        time: 0.36596766
        value: {x: 0, y: 0, z: 0, w: 1}
        inSlope: {x: 0, y: 0, z: 0, w: 0}
        outSlope: {x: 0, y: 0, z: 0, w: 0}
        tangentMode: 0
        weightedMode: 0
        inWeight: {x: 0.33333334, y: 0.33333334, z: 0.33333334, w: 0.33333334}
        outWeight: {x: 0.33333334, y: 0.33333334, z: 0.33333334, w: 0.33333334}
      - serializedVersion: 3
        time: 0.37708297
        value: {x: 0, y: 0, z: 0, w: 1}
        inSlope: {x: 0, y: 0, z: 0, w: 0}
        outSlope: {x: 0, y: 0, z: 0, w: 0}
        tangentMode: 0
        weightedMode: 0
        inWeight: {x: 0.33333334, y: 0.33333334, z: 0.33333334, w: 0.33333334}
        outWeight: {x: 0.33333334, y: 0.33333334, z: 0.33333334, w: 0.33333334}
      - serializedVersion: 3
        time: 0.3888991
        value: {x: 0, y: 0, z: 0, w: 1}
        inSlope: {x: 0, y: 0, z: 0, w: 0}
        outSlope: {x: 0, y: 0, z: 0, w: 0}
        tangentMode: 0
        weightedMode: 0
        inWeight: {x: 0.33333334, y: 0.33333334, z: 0.33333334, w: 0.33333334}
        outWeight: {x: 0.33333334, y: 0.33333334, z: 0.33333334, w: 0.33333334}
      - serializedVersion: 3
        time: 0.39999658
        value: {x: 0, y: 0, z: 0, w: 1}
        inSlope: {x: 0, y: 0, z: 0, w: 0}
        outSlope: {x: 0, y: 0, z: 0, w: 0}
        tangentMode: 0
        weightedMode: 0
        inWeight: {x: 0.33333334, y: 0.33333334, z: 0.33333334, w: 0.33333334}
        outWeight: {x: 0.33333334, y: 0.33333334, z: 0.33333334, w: 0.33333334}
      - serializedVersion: 3
        time: 0.411003
        value: {x: 0, y: 0, z: 0, w: 1}
        inSlope: {x: 0, y: 0, z: 0, w: 0}
        outSlope: {x: 0, y: 0, z: 0, w: 0}
        tangentMode: 0
        weightedMode: 0
        inWeight: {x: 0.33333334, y: 0.33333334, z: 0.33333334, w: 0.33333334}
        outWeight: {x: 0.33333334, y: 0.33333334, z: 0.33333334, w: 0.33333334}
      - serializedVersion: 3
        time: 0.4218106
        value: {x: 0, y: 0, z: 0, w: 1}
        inSlope: {x: 0, y: 0, z: 0, w: 0}
        outSlope: {x: 0, y: 0, z: 0, w: 0}
        tangentMode: 0
        weightedMode: 0
        inWeight: {x: 0.33333334, y: 0.33333334, z: 0.33333334, w: 0.33333334}
        outWeight: {x: 0.33333334, y: 0.33333334, z: 0.33333334, w: 0.33333334}
      - serializedVersion: 3
        time: 0.4340874
        value: {x: 0, y: 0, z: 0, w: 1}
        inSlope: {x: 0, y: 0, z: 0, w: 0}
        outSlope: {x: 0, y: 0, z: 0, w: 0}
        tangentMode: 0
        weightedMode: 0
        inWeight: {x: 0.33333334, y: 0.33333334, z: 0.33333334, w: 0.33333334}
        outWeight: {x: 0.33333334, y: 0.33333334, z: 0.33333334, w: 0.33333334}
      - serializedVersion: 3
        time: 0.4437661
        value: {x: 0, y: 0, z: 0, w: 1}
        inSlope: {x: 0, y: 0, z: 0, w: 0}
        outSlope: {x: 0, y: 0, z: 0, w: 0}
        tangentMode: 0
        weightedMode: 0
        inWeight: {x: 0.33333334, y: 0.33333334, z: 0.33333334, w: 0.33333334}
        outWeight: {x: 0.33333334, y: 0.33333334, z: 0.33333334, w: 0.33333334}
      - serializedVersion: 3
        time: 0.45598298
        value: {x: 0, y: 0, z: 0, w: 1}
        inSlope: {x: 0, y: 0, z: 0, w: 0}
        outSlope: {x: 0, y: 0, z: 0, w: 0}
        tangentMode: 0
        weightedMode: 0
        inWeight: {x: 0.33333334, y: 0.33333334, z: 0.33333334, w: 0.33333334}
        outWeight: {x: 0.33333334, y: 0.33333334, z: 0.33333334, w: 0.33333334}
      - serializedVersion: 3
        time: 0.46671718
        value: {x: 0, y: 0, z: 0, w: 1}
        inSlope: {x: 0, y: 0, z: 0, w: 0}
        outSlope: {x: 0, y: 0, z: 0, w: 0}
        tangentMode: 0
        weightedMode: 0
        inWeight: {x: 0.33333334, y: 0.33333334, z: 0.33333334, w: 0.33333334}
        outWeight: {x: 0.33333334, y: 0.33333334, z: 0.33333334, w: 0.33333334}
      - serializedVersion: 3
        time: 0.47758928
        value: {x: 0, y: 0, z: 0, w: 1}
        inSlope: {x: 0, y: 0, z: 0, w: 0}
        outSlope: {x: 0, y: 0, z: 0, w: 0}
        tangentMode: 0
        weightedMode: 0
        inWeight: {x: 0.33333334, y: 0.33333334, z: 0.33333334, w: 0.33333334}
        outWeight: {x: 0.33333334, y: 0.33333334, z: 0.33333334, w: 0.33333334}
      - serializedVersion: 3
        time: 0.488737
        value: {x: 0, y: 0, z: 0, w: 1}
        inSlope: {x: 0, y: 0, z: 0, w: 0}
        outSlope: {x: 0, y: 0, z: 0, w: 0}
        tangentMode: 0
        weightedMode: 0
        inWeight: {x: 0.33333334, y: 0.33333334, z: 0.33333334, w: 0.33333334}
        outWeight: {x: 0.33333334, y: 0.33333334, z: 0.33333334, w: 0.33333334}
      - serializedVersion: 3
        time: 0.4998254
        value: {x: 0, y: 0, z: 0, w: 1}
        inSlope: {x: 0, y: 0, z: 0, w: 0}
        outSlope: {x: 0, y: 0, z: 0, w: 0}
        tangentMode: 0
        weightedMode: 0
        inWeight: {x: 0.33333334, y: 0.33333334, z: 0.33333334, w: 0.33333334}
        outWeight: {x: 0.33333334, y: 0.33333334, z: 0.33333334, w: 0.33333334}
      - serializedVersion: 3
        time: 0.5107288
        value: {x: 0, y: 0, z: 0, w: 1}
        inSlope: {x: 0, y: 0, z: 0, w: 0}
        outSlope: {x: 0, y: 0, z: 0, w: 0}
        tangentMode: 0
        weightedMode: 0
        inWeight: {x: 0.33333334, y: 0.33333334, z: 0.33333334, w: 0.33333334}
        outWeight: {x: 0.33333334, y: 0.33333334, z: 0.33333334, w: 0.33333334}
      - serializedVersion: 3
        time: 0.52144957
        value: {x: 0, y: 0, z: 0, w: 1}
        inSlope: {x: 0, y: 0, z: 0, w: 0}
        outSlope: {x: 0, y: 0, z: 0, w: 0}
        tangentMode: 0
        weightedMode: 0
        inWeight: {x: 0.33333334, y: 0.33333334, z: 0.33333334, w: 0.33333334}
        outWeight: {x: 0.33333334, y: 0.33333334, z: 0.33333334, w: 0.33333334}
      - serializedVersion: 3
        time: 0.5324629
        value: {x: 0, y: 0, z: 0, w: 1}
        inSlope: {x: 0, y: 0, z: 0, w: 0}
        outSlope: {x: 0, y: 0, z: 0, w: 0}
        tangentMode: 0
        weightedMode: 0
        inWeight: {x: 0.33333334, y: 0.33333334, z: 0.33333334, w: 0.33333334}
        outWeight: {x: 0.33333334, y: 0.33333334, z: 0.33333334, w: 0.33333334}
      - serializedVersion: 3
        time: 0.5444815
        value: {x: 0, y: 0, z: 0, w: 1}
        inSlope: {x: 0, y: 0, z: 0, w: 0}
        outSlope: {x: 0, y: 0, z: 0, w: 0}
        tangentMode: 0
        weightedMode: 0
        inWeight: {x: 0.33333334, y: 0.33333334, z: 0.33333334, w: 0.33333334}
        outWeight: {x: 0.33333334, y: 0.33333334, z: 0.33333334, w: 0.33333334}
      - serializedVersion: 3
        time: 0.5556658
        value: {x: 0, y: 0, z: 0, w: 1}
        inSlope: {x: 0, y: 0, z: 0, w: 0}
        outSlope: {x: 0, y: 0, z: 0, w: 0}
        tangentMode: 0
        weightedMode: 0
        inWeight: {x: 0.33333334, y: 0.33333334, z: 0.33333334, w: 0.33333334}
        outWeight: {x: 0.33333334, y: 0.33333334, z: 0.33333334, w: 0.33333334}
      - serializedVersion: 3
        time: 0.5663212
        value: {x: 0, y: 0, z: 0, w: 1}
        inSlope: {x: 0, y: 0, z: 0, w: 0}
        outSlope: {x: 0, y: 0, z: 0, w: 0}
        tangentMode: 0
        weightedMode: 0
        inWeight: {x: 0.33333334, y: 0.33333334, z: 0.33333334, w: 0.33333334}
        outWeight: {x: 0.33333334, y: 0.33333334, z: 0.33333334, w: 0.33333334}
      - serializedVersion: 3
        time: 0.5773698
        value: {x: 0, y: 0, z: 0, w: 1}
        inSlope: {x: 0, y: 0, z: 0, w: 0}
        outSlope: {x: 0, y: 0, z: 0, w: 0}
        tangentMode: 0
        weightedMode: 0
        inWeight: {x: 0.33333334, y: 0.33333334, z: 0.33333334, w: 0.33333334}
        outWeight: {x: 0.33333334, y: 0.33333334, z: 0.33333334, w: 0.33333334}
      - serializedVersion: 3
        time: 0.5883185
        value: {x: 0, y: 0, z: 0, w: 1}
        inSlope: {x: 0, y: 0, z: 0, w: 0}
        outSlope: {x: 0, y: 0, z: 0, w: 0}
        tangentMode: 0
        weightedMode: 0
        inWeight: {x: 0.33333334, y: 0.33333334, z: 0.33333334, w: 0.33333334}
        outWeight: {x: 0.33333334, y: 0.33333334, z: 0.33333334, w: 0.33333334}
      - serializedVersion: 3
        time: 0.59916574
        value: {x: 0, y: 0, z: 0, w: 1}
        inSlope: {x: 0, y: 0, z: 0, w: 0}
        outSlope: {x: 0, y: 0, z: 0, w: 0}
        tangentMode: 0
        weightedMode: 0
        inWeight: {x: 0.33333334, y: 0.33333334, z: 0.33333334, w: 0.33333334}
        outWeight: {x: 0.33333334, y: 0.33333334, z: 0.33333334, w: 0.33333334}
      - serializedVersion: 3
        time: 0.6107742
        value: {x: 0, y: 0, z: 0, w: 1}
        inSlope: {x: 0, y: 0, z: 0, w: 0}
        outSlope: {x: 0, y: 0, z: 0, w: 0}
        tangentMode: 0
        weightedMode: 0
        inWeight: {x: 0.33333334, y: 0.33333334, z: 0.33333334, w: 0.33333334}
        outWeight: {x: 0.33333334, y: 0.33333334, z: 0.33333334, w: 0.33333334}
      - serializedVersion: 3
        time: 0.62216794
        value: {x: 0, y: 0, z: 0, w: 1}
        inSlope: {x: 0, y: 0, z: 0, w: 0}
        outSlope: {x: 0, y: 0, z: 0, w: 0}
        tangentMode: 0
        weightedMode: 0
        inWeight: {x: 0.33333334, y: 0.33333334, z: 0.33333334, w: 0.33333334}
        outWeight: {x: 0.33333334, y: 0.33333334, z: 0.33333334, w: 0.33333334}
      - serializedVersion: 3
        time: 0.63290125
        value: {x: 0, y: 0, z: 0, w: 1}
        inSlope: {x: 0, y: 0, z: 0, w: 0}
        outSlope: {x: 0, y: 0, z: 0, w: 0}
        tangentMode: 0
        weightedMode: 0
        inWeight: {x: 0.33333334, y: 0.33333334, z: 0.33333334, w: 0.33333334}
        outWeight: {x: 0.33333334, y: 0.33333334, z: 0.33333334, w: 0.33333334}
      - serializedVersion: 3
        time: 0.64395374
        value: {x: 0, y: 0, z: 0, w: 1}
        inSlope: {x: 0, y: 0, z: 0, w: 0}
        outSlope: {x: 0, y: 0, z: 0, w: 0}
        tangentMode: 0
        weightedMode: 0
        inWeight: {x: 0.33333334, y: 0.33333334, z: 0.33333334, w: 0.33333334}
        outWeight: {x: 0.33333334, y: 0.33333334, z: 0.33333334, w: 0.33333334}
      - serializedVersion: 3
        time: 0.65508354
        value: {x: 0, y: 0, z: 0, w: 1}
        inSlope: {x: 0, y: 0, z: 0, w: 0}
        outSlope: {x: 0, y: 0, z: 0, w: 0}
        tangentMode: 0
        weightedMode: 0
        inWeight: {x: 0.33333334, y: 0.33333334, z: 0.33333334, w: 0.33333334}
        outWeight: {x: 0.33333334, y: 0.33333334, z: 0.33333334, w: 0.33333334}
      - serializedVersion: 3
        time: 0.6649686
        value: {x: 0, y: 0, z: 0, w: 1}
        inSlope: {x: 0, y: 0, z: 0, w: 0}
        outSlope: {x: 0, y: 0, z: 0, w: 0}
        tangentMode: 0
        weightedMode: 0
        inWeight: {x: 0.33333334, y: 0.33333334, z: 0.33333334, w: 0.33333334}
        outWeight: {x: 0.33333334, y: 0.33333334, z: 0.33333334, w: 0.33333334}
      - serializedVersion: 3
        time: 0.6759664
        value: {x: 0, y: 0, z: 0, w: 1}
        inSlope: {x: 0, y: 0, z: 0, w: 0}
        outSlope: {x: 0, y: 0, z: 0, w: 0}
        tangentMode: 0
        weightedMode: 0
        inWeight: {x: 0.33333334, y: 0.33333334, z: 0.33333334, w: 0.33333334}
        outWeight: {x: 0.33333334, y: 0.33333334, z: 0.33333334, w: 0.33333334}
      - serializedVersion: 3
        time: 0.6873706
        value: {x: 0, y: 0, z: 0, w: 1}
        inSlope: {x: 0, y: 0, z: 0, w: 0}
        outSlope: {x: 0, y: 0, z: 0, w: 0}
        tangentMode: 0
        weightedMode: 0
        inWeight: {x: 0.33333334, y: 0.33333334, z: 0.33333334, w: 0.33333334}
        outWeight: {x: 0.33333334, y: 0.33333334, z: 0.33333334, w: 0.33333334}
      - serializedVersion: 3
        time: 0.6990252
        value: {x: 0, y: 0, z: 0, w: 1}
        inSlope: {x: 0, y: 0, z: 0, w: 0}
        outSlope: {x: 0, y: 0, z: 0, w: 0}
        tangentMode: 0
        weightedMode: 0
        inWeight: {x: 0.33333334, y: 0.33333334, z: 0.33333334, w: 0.33333334}
        outWeight: {x: 0.33333334, y: 0.33333334, z: 0.33333334, w: 0.33333334}
      - serializedVersion: 3
        time: 0.7100293
        value: {x: 0, y: 0, z: 0, w: 1}
        inSlope: {x: 0, y: 0, z: 0, w: 0}
        outSlope: {x: 0, y: 0, z: 0, w: 0}
        tangentMode: 0
        weightedMode: 0
        inWeight: {x: 0.33333334, y: 0.33333334, z: 0.33333334, w: 0.33333334}
        outWeight: {x: 0.33333334, y: 0.33333334, z: 0.33333334, w: 0.33333334}
      - serializedVersion: 3
        time: 0.7224083
        value: {x: 0, y: 0, z: 0, w: 1}
        inSlope: {x: 0, y: 0, z: 0, w: 0}
        outSlope: {x: 0, y: 0, z: 0, w: 0}
        tangentMode: 0
        weightedMode: 0
        inWeight: {x: 0.33333334, y: 0.33333334, z: 0.33333334, w: 0.33333334}
        outWeight: {x: 0.33333334, y: 0.33333334, z: 0.33333334, w: 0.33333334}
      - serializedVersion: 3
        time: 0.7379342
        value: {x: 0, y: 0, z: 0, w: 1}
        inSlope: {x: 0, y: 0, z: 0, w: 0}
        outSlope: {x: 0, y: 0, z: 0, w: 0}
        tangentMode: 0
        weightedMode: 0
        inWeight: {x: 0.33333334, y: 0.33333334, z: 0.33333334, w: 0.33333334}
        outWeight: {x: 0.33333334, y: 0.33333334, z: 0.33333334, w: 0.33333334}
      - serializedVersion: 3
        time: 0.75408137
        value: {x: 0, y: 0, z: 0, w: 1}
        inSlope: {x: 0, y: 0, z: 0, w: 0}
        outSlope: {x: 0, y: 0, z: 0, w: 0}
        tangentMode: 0
        weightedMode: 0
        inWeight: {x: 0.33333334, y: 0.33333334, z: 0.33333334, w: 0.33333334}
        outWeight: {x: 0.33333334, y: 0.33333334, z: 0.33333334, w: 0.33333334}
      - serializedVersion: 3
        time: 0.76508176
        value: {x: 0, y: 0, z: 0, w: 1}
        inSlope: {x: 0, y: 0, z: 0, w: 0}
        outSlope: {x: 0, y: 0, z: 0, w: 0}
        tangentMode: 0
        weightedMode: 0
        inWeight: {x: 0.33333334, y: 0.33333334, z: 0.33333334, w: 0.33333334}
        outWeight: {x: 0.33333334, y: 0.33333334, z: 0.33333334, w: 0.33333334}
      - serializedVersion: 3
        time: 0.7758049
        value: {x: 0, y: 0, z: 0, w: 1}
        inSlope: {x: 0, y: 0, z: 0, w: 0}
        outSlope: {x: 0, y: 0, z: 0, w: 0}
        tangentMode: 0
        weightedMode: 0
        inWeight: {x: 0.33333334, y: 0.33333334, z: 0.33333334, w: 0.33333334}
        outWeight: {x: 0.33333334, y: 0.33333334, z: 0.33333334, w: 0.33333334}
      - serializedVersion: 3
        time: 0.78797686
        value: {x: 0, y: 0, z: 0, w: 1}
        inSlope: {x: 0, y: 0, z: 0, w: 0}
        outSlope: {x: 0, y: 0, z: 0, w: 0}
        tangentMode: 0
        weightedMode: 0
        inWeight: {x: 0.33333334, y: 0.33333334, z: 0.33333334, w: 0.33333334}
        outWeight: {x: 0.33333334, y: 0.33333334, z: 0.33333334, w: 0.33333334}
      - serializedVersion: 3
        time: 0.7988462
        value: {x: 0, y: 0, z: 0, w: 1}
        inSlope: {x: 0, y: 0, z: 0, w: 0}
        outSlope: {x: 0, y: 0, z: 0, w: 0}
        tangentMode: 0
        weightedMode: 0
        inWeight: {x: 0.33333334, y: 0.33333334, z: 0.33333334, w: 0.33333334}
        outWeight: {x: 0.33333334, y: 0.33333334, z: 0.33333334, w: 0.33333334}
      - serializedVersion: 3
        time: 0.8096663
        value: {x: 0, y: 0, z: 0, w: 1}
        inSlope: {x: 0, y: 0, z: 0, w: 0}
        outSlope: {x: 0, y: 0, z: 0, w: 0}
        tangentMode: 0
        weightedMode: 0
        inWeight: {x: 0.33333334, y: 0.33333334, z: 0.33333334, w: 0.33333334}
        outWeight: {x: 0.33333334, y: 0.33333334, z: 0.33333334, w: 0.33333334}
      - serializedVersion: 3
        time: 0.8206453
        value: {x: 0, y: 0, z: 0, w: 1}
        inSlope: {x: 0, y: 0, z: 0, w: 0}
        outSlope: {x: 0, y: 0, z: 0, w: 0}
        tangentMode: 0
        weightedMode: 0
        inWeight: {x: 0.33333334, y: 0.33333334, z: 0.33333334, w: 0.33333334}
        outWeight: {x: 0.33333334, y: 0.33333334, z: 0.33333334, w: 0.33333334}
      - serializedVersion: 3
        time: 0.83164346
        value: {x: 0, y: 0, z: 0, w: 1}
        inSlope: {x: 0, y: 0, z: 0, w: 0}
        outSlope: {x: 0, y: 0, z: 0, w: 0}
        tangentMode: 0
        weightedMode: 0
        inWeight: {x: 0.33333334, y: 0.33333334, z: 0.33333334, w: 0.33333334}
        outWeight: {x: 0.33333334, y: 0.33333334, z: 0.33333334, w: 0.33333334}
      - serializedVersion: 3
        time: 0.8426602
        value: {x: 0, y: 0, z: 0, w: 1}
        inSlope: {x: 0, y: 0, z: 0, w: 0}
        outSlope: {x: 0, y: 0, z: 0, w: 0}
        tangentMode: 0
        weightedMode: 0
        inWeight: {x: 0.33333334, y: 0.33333334, z: 0.33333334, w: 0.33333334}
        outWeight: {x: 0.33333334, y: 0.33333334, z: 0.33333334, w: 0.33333334}
      - serializedVersion: 3
        time: 0.8547146
        value: {x: 0, y: 0, z: 0, w: 1}
        inSlope: {x: 0, y: 0, z: 0, w: 0}
        outSlope: {x: 0, y: 0, z: 0, w: 0}
        tangentMode: 0
        weightedMode: 0
        inWeight: {x: 0.33333334, y: 0.33333334, z: 0.33333334, w: 0.33333334}
        outWeight: {x: 0.33333334, y: 0.33333334, z: 0.33333334, w: 0.33333334}
      - serializedVersion: 3
        time: 0.8655991
        value: {x: 0, y: 0, z: 0, w: 1}
        inSlope: {x: 0, y: 0, z: 0, w: 0}
        outSlope: {x: 0, y: 0, z: 0, w: 0}
        tangentMode: 0
        weightedMode: 0
        inWeight: {x: 0.33333334, y: 0.33333334, z: 0.33333334, w: 0.33333334}
        outWeight: {x: 0.33333334, y: 0.33333334, z: 0.33333334, w: 0.33333334}
      - serializedVersion: 3
        time: 0.8775305
        value: {x: 0, y: 0, z: 0, w: 1}
        inSlope: {x: 0, y: 0, z: 0, w: 0}
        outSlope: {x: 0, y: 0, z: 0, w: 0}
        tangentMode: 0
        weightedMode: 0
        inWeight: {x: 0.33333334, y: 0.33333334, z: 0.33333334, w: 0.33333334}
        outWeight: {x: 0.33333334, y: 0.33333334, z: 0.33333334, w: 0.33333334}
      - serializedVersion: 3
        time: 0.8879135
        value: {x: 0, y: 0, z: 0, w: 1}
        inSlope: {x: 0, y: 0, z: 0, w: 0}
        outSlope: {x: 0, y: 0, z: 0, w: 0}
        tangentMode: 0
        weightedMode: 0
        inWeight: {x: 0.33333334, y: 0.33333334, z: 0.33333334, w: 0.33333334}
        outWeight: {x: 0.33333334, y: 0.33333334, z: 0.33333334, w: 0.33333334}
      - serializedVersion: 3
        time: 0.89884543
        value: {x: 0, y: 0, z: 0, w: 1}
        inSlope: {x: 0, y: 0, z: 0, w: 0}
        outSlope: {x: 0, y: 0, z: 0, w: 0}
        tangentMode: 0
        weightedMode: 0
        inWeight: {x: 0.33333334, y: 0.33333334, z: 0.33333334, w: 0.33333334}
        outWeight: {x: 0.33333334, y: 0.33333334, z: 0.33333334, w: 0.33333334}
      - serializedVersion: 3
        time: 0.90985245
        value: {x: 0, y: 0, z: 0, w: 1}
        inSlope: {x: 0, y: 0, z: 0, w: 0}
        outSlope: {x: 0, y: 0, z: 0, w: 0}
        tangentMode: 0
        weightedMode: 0
        inWeight: {x: 0.33333334, y: 0.33333334, z: 0.33333334, w: 0.33333334}
        outWeight: {x: 0.33333334, y: 0.33333334, z: 0.33333334, w: 0.33333334}
      - serializedVersion: 3
        time: 0.92100114
        value: {x: 0, y: 0, z: 0, w: 1}
        inSlope: {x: 0, y: 0, z: 0, w: 0}
        outSlope: {x: 0, y: 0, z: 0, w: 0}
        tangentMode: 0
        weightedMode: 0
        inWeight: {x: 0.33333334, y: 0.33333334, z: 0.33333334, w: 0.33333334}
        outWeight: {x: 0.33333334, y: 0.33333334, z: 0.33333334, w: 0.33333334}
      - serializedVersion: 3
        time: 0.93203205
        value: {x: 0, y: 0, z: 0, w: 1}
        inSlope: {x: 0, y: 0, z: 0, w: 0}
        outSlope: {x: 0, y: 0, z: 0, w: 0}
        tangentMode: 0
        weightedMode: 0
        inWeight: {x: 0.33333334, y: 0.33333334, z: 0.33333334, w: 0.33333334}
        outWeight: {x: 0.33333334, y: 0.33333334, z: 0.33333334, w: 0.33333334}
      - serializedVersion: 3
        time: 0.94279534
        value: {x: 0, y: 0, z: 0, w: 1}
        inSlope: {x: 0, y: 0, z: 0, w: 0}
        outSlope: {x: 0, y: 0, z: 0, w: 0}
        tangentMode: 0
        weightedMode: 0
        inWeight: {x: 0.33333334, y: 0.33333334, z: 0.33333334, w: 0.33333334}
        outWeight: {x: 0.33333334, y: 0.33333334, z: 0.33333334, w: 0.33333334}
      - serializedVersion: 3
        time: 0.9536163
        value: {x: 0, y: 0, z: 0, w: 1}
        inSlope: {x: 0, y: 0, z: 0, w: 0}
        outSlope: {x: 0, y: 0, z: 0, w: 0}
        tangentMode: 0
        weightedMode: 0
        inWeight: {x: 0.33333334, y: 0.33333334, z: 0.33333334, w: 0.33333334}
        outWeight: {x: 0.33333334, y: 0.33333334, z: 0.33333334, w: 0.33333334}
      - serializedVersion: 3
        time: 0.9647858
        value: {x: 0, y: 0, z: 0, w: 1}
        inSlope: {x: 0, y: 0, z: 0, w: 0}
        outSlope: {x: 0, y: 0, z: 0, w: 0}
        tangentMode: 0
        weightedMode: 0
        inWeight: {x: 0.33333334, y: 0.33333334, z: 0.33333334, w: 0.33333334}
        outWeight: {x: 0.33333334, y: 0.33333334, z: 0.33333334, w: 0.33333334}
      - serializedVersion: 3
        time: 0.97675943
        value: {x: 0, y: 0, z: 0, w: 1}
        inSlope: {x: 0, y: 0, z: 0, w: 0}
        outSlope: {x: 0, y: 0, z: 0, w: 0}
        tangentMode: 0
        weightedMode: 0
        inWeight: {x: 0.33333334, y: 0.33333334, z: 0.33333334, w: 0.33333334}
        outWeight: {x: 0.33333334, y: 0.33333334, z: 0.33333334, w: 0.33333334}
      - serializedVersion: 3
        time: 0.98756814
        value: {x: 0, y: 0, z: 0, w: 1}
        inSlope: {x: 0, y: 0, z: 0, w: 0}
        outSlope: {x: 0, y: 0, z: 0, w: 0}
        tangentMode: 0
        weightedMode: 0
        inWeight: {x: 0.33333334, y: 0.33333334, z: 0.33333334, w: 0.33333334}
        outWeight: {x: 0.33333334, y: 0.33333334, z: 0.33333334, w: 0.33333334}
      - serializedVersion: 3
        time: 0.99856025
        value: {x: 0, y: 0, z: 0, w: 1}
        inSlope: {x: 0, y: 0, z: 0, w: 0}
        outSlope: {x: 0, y: 0, z: 0, w: 0}
        tangentMode: 0
        weightedMode: 0
        inWeight: {x: 0.33333334, y: 0.33333334, z: 0.33333334, w: 0.33333334}
        outWeight: {x: 0.33333334, y: 0.33333334, z: 0.33333334, w: 0.33333334}
      - serializedVersion: 3
        time: 1.0097462
        value: {x: 0, y: 0, z: 0, w: 1}
        inSlope: {x: 0, y: 0, z: 0, w: 0}
        outSlope: {x: 0, y: 0, z: 0, w: 0}
        tangentMode: 0
        weightedMode: 0
        inWeight: {x: 0.33333334, y: 0.33333334, z: 0.33333334, w: 0.33333334}
        outWeight: {x: 0.33333334, y: 0.33333334, z: 0.33333334, w: 0.33333334}
      - serializedVersion: 3
        time: 1.0205832
        value: {x: 0, y: 0, z: 0, w: 1}
        inSlope: {x: 0, y: 0, z: 0, w: 0}
        outSlope: {x: 0, y: 0, z: 0, w: 0}
        tangentMode: 0
        weightedMode: 0
        inWeight: {x: 0.33333334, y: 0.33333334, z: 0.33333334, w: 0.33333334}
        outWeight: {x: 0.33333334, y: 0.33333334, z: 0.33333334, w: 0.33333334}
      - serializedVersion: 3
        time: 1.0316609
        value: {x: 0, y: 0, z: 0, w: 1}
        inSlope: {x: 0, y: 0, z: 0, w: 0}
        outSlope: {x: 0, y: 0, z: 0, w: 0}
        tangentMode: 0
        weightedMode: 0
        inWeight: {x: 0.33333334, y: 0.33333334, z: 0.33333334, w: 0.33333334}
        outWeight: {x: 0.33333334, y: 0.33333334, z: 0.33333334, w: 0.33333334}
      - serializedVersion: 3
        time: 1.0425096
        value: {x: 0, y: 0, z: 0, w: 1}
        inSlope: {x: 0, y: 0, z: 0, w: 0}
        outSlope: {x: 0, y: 0, z: 0, w: 0}
        tangentMode: 0
        weightedMode: 0
        inWeight: {x: 0.33333334, y: 0.33333334, z: 0.33333334, w: 0.33333334}
        outWeight: {x: 0.33333334, y: 0.33333334, z: 0.33333334, w: 0.33333334}
      - serializedVersion: 3
        time: 1.0548923
        value: {x: 0, y: 0, z: 0, w: 1}
        inSlope: {x: 0, y: 0, z: 0, w: 0}
        outSlope: {x: 0, y: 0, z: 0, w: 0}
        tangentMode: 0
        weightedMode: 0
        inWeight: {x: 0.33333334, y: 0.33333334, z: 0.33333334, w: 0.33333334}
        outWeight: {x: 0.33333334, y: 0.33333334, z: 0.33333334, w: 0.33333334}
      - serializedVersion: 3
        time: 1.0654767
        value: {x: 0, y: 0, z: 0, w: 1}
        inSlope: {x: 0, y: 0, z: 0, w: 0}
        outSlope: {x: 0, y: 0, z: 0, w: 0}
        tangentMode: 0
        weightedMode: 0
        inWeight: {x: 0.33333334, y: 0.33333334, z: 0.33333334, w: 0.33333334}
        outWeight: {x: 0.33333334, y: 0.33333334, z: 0.33333334, w: 0.33333334}
      - serializedVersion: 3
        time: 1.076676
        value: {x: 0, y: 0, z: 0, w: 1}
        inSlope: {x: 0, y: 0, z: 0, w: 0}
        outSlope: {x: 0, y: 0, z: 0, w: 0}
        tangentMode: 0
        weightedMode: 0
        inWeight: {x: 0.33333334, y: 0.33333334, z: 0.33333334, w: 0.33333334}
        outWeight: {x: 0.33333334, y: 0.33333334, z: 0.33333334, w: 0.33333334}
      - serializedVersion: 3
        time: 1.0929954
        value: {x: 0, y: 0, z: 0, w: 1}
        inSlope: {x: 0, y: 0, z: 0, w: 0}
        outSlope: {x: 0, y: 0, z: 0, w: 0}
        tangentMode: 0
        weightedMode: 0
        inWeight: {x: 0.33333334, y: 0.33333334, z: 0.33333334, w: 0.33333334}
        outWeight: {x: 0.33333334, y: 0.33333334, z: 0.33333334, w: 0.33333334}
      - serializedVersion: 3
        time: 1.1015599
        value: {x: 0, y: 0, z: 0, w: 1}
        inSlope: {x: 0, y: 0, z: 0, w: 0}
        outSlope: {x: 0, y: 0, z: 0, w: 0}
        tangentMode: 0
        weightedMode: 0
        inWeight: {x: 0.33333334, y: 0.33333334, z: 0.33333334, w: 0.33333334}
        outWeight: {x: 0.33333334, y: 0.33333334, z: 0.33333334, w: 0.33333334}
      - serializedVersion: 3
        time: 1.1093675
        value: {x: 0, y: 0, z: 0, w: 1}
        inSlope: {x: 0, y: 0, z: 0, w: 0}
        outSlope: {x: 0, y: 0, z: 0, w: 0}
        tangentMode: 0
        weightedMode: 0
        inWeight: {x: 0.33333334, y: 0.33333334, z: 0.33333334, w: 0.33333334}
        outWeight: {x: 0.33333334, y: 0.33333334, z: 0.33333334, w: 0.33333334}
      - serializedVersion: 3
        time: 1.1203738
        value: {x: 0, y: 0, z: 0, w: 1}
        inSlope: {x: 0, y: 0, z: 0, w: 0}
        outSlope: {x: 0, y: 0, z: 0, w: 0}
        tangentMode: 0
        weightedMode: 0
        inWeight: {x: 0.33333334, y: 0.33333334, z: 0.33333334, w: 0.33333334}
        outWeight: {x: 0.33333334, y: 0.33333334, z: 0.33333334, w: 0.33333334}
      - serializedVersion: 3
        time: 1.1313479
        value: {x: 0, y: 0, z: 0, w: 1}
        inSlope: {x: 0, y: 0, z: 0, w: 0}
        outSlope: {x: 0, y: 0, z: 0, w: 0}
        tangentMode: 0
        weightedMode: 0
        inWeight: {x: 0.33333334, y: 0.33333334, z: 0.33333334, w: 0.33333334}
        outWeight: {x: 0.33333334, y: 0.33333334, z: 0.33333334, w: 0.33333334}
      - serializedVersion: 3
        time: 1.1439084
        value: {x: 0, y: 0, z: 0, w: 1}
        inSlope: {x: 0, y: 0, z: 0, w: 0}
        outSlope: {x: 0, y: 0, z: 0, w: 0}
        tangentMode: 0
        weightedMode: 0
        inWeight: {x: 0.33333334, y: 0.33333334, z: 0.33333334, w: 0.33333334}
        outWeight: {x: 0.33333334, y: 0.33333334, z: 0.33333334, w: 0.33333334}
      - serializedVersion: 3
        time: 1.1538053
        value: {x: 0, y: 0, z: 0, w: 1}
        inSlope: {x: 0, y: 0, z: 0, w: 0}
        outSlope: {x: 0, y: 0, z: 0, w: 0}
        tangentMode: 0
        weightedMode: 0
        inWeight: {x: 0.33333334, y: 0.33333334, z: 0.33333334, w: 0.33333334}
        outWeight: {x: 0.33333334, y: 0.33333334, z: 0.33333334, w: 0.33333334}
      - serializedVersion: 3
        time: 1.1650505
        value: {x: 0, y: 0, z: 0, w: 1}
        inSlope: {x: 0, y: 0, z: 0, w: 0}
        outSlope: {x: 0, y: 0, z: 0, w: 0}
        tangentMode: 0
        weightedMode: 0
        inWeight: {x: 0.33333334, y: 0.33333334, z: 0.33333334, w: 0.33333334}
        outWeight: {x: 0.33333334, y: 0.33333334, z: 0.33333334, w: 0.33333334}
      - serializedVersion: 3
        time: 1.1757377
        value: {x: 0, y: 0, z: 0, w: 1}
        inSlope: {x: 0, y: 0, z: 0, w: 0}
        outSlope: {x: 0, y: 0, z: 0, w: 0}
        tangentMode: 0
        weightedMode: 0
        inWeight: {x: 0.33333334, y: 0.33333334, z: 0.33333334, w: 0.33333334}
        outWeight: {x: 0.33333334, y: 0.33333334, z: 0.33333334, w: 0.33333334}
      - serializedVersion: 3
        time: 1.1880568
        value: {x: 0, y: 0, z: 0, w: 1}
        inSlope: {x: 0, y: 0, z: 0, w: 0}
        outSlope: {x: 0, y: 0, z: 0, w: 0}
        tangentMode: 0
        weightedMode: 0
        inWeight: {x: 0.33333334, y: 0.33333334, z: 0.33333334, w: 0.33333334}
        outWeight: {x: 0.33333334, y: 0.33333334, z: 0.33333334, w: 0.33333334}
      - serializedVersion: 3
        time: 1.1989701
        value: {x: 0, y: 0, z: 0, w: 1}
        inSlope: {x: 0, y: 0, z: 0, w: 0}
        outSlope: {x: 0, y: 0, z: 0, w: 0}
        tangentMode: 0
        weightedMode: 0
        inWeight: {x: 0.33333334, y: 0.33333334, z: 0.33333334, w: 0.33333334}
        outWeight: {x: 0.33333334, y: 0.33333334, z: 0.33333334, w: 0.33333334}
      - serializedVersion: 3
        time: 1.2098373
        value: {x: 0, y: 0, z: 0, w: 1}
        inSlope: {x: 0, y: 0, z: 0, w: 0}
        outSlope: {x: 0, y: 0, z: 0, w: 0}
        tangentMode: 0
        weightedMode: 0
        inWeight: {x: 0.33333334, y: 0.33333334, z: 0.33333334, w: 0.33333334}
        outWeight: {x: 0.33333334, y: 0.33333334, z: 0.33333334, w: 0.33333334}
      - serializedVersion: 3
        time: 1.2207083
        value: {x: 0, y: 0, z: 0, w: 1}
        inSlope: {x: 0, y: 0, z: 0, w: 0}
        outSlope: {x: 0, y: 0, z: 0, w: 0}
        tangentMode: 0
        weightedMode: 0
        inWeight: {x: 0.33333334, y: 0.33333334, z: 0.33333334, w: 0.33333334}
        outWeight: {x: 0.33333334, y: 0.33333334, z: 0.33333334, w: 0.33333334}
      - serializedVersion: 3
        time: 1.2319084
        value: {x: 0, y: 0, z: 0, w: 1}
        inSlope: {x: 0, y: 0, z: 0, w: 0}
        outSlope: {x: 0, y: 0, z: 0, w: 0}
        tangentMode: 0
        weightedMode: 0
        inWeight: {x: 0.33333334, y: 0.33333334, z: 0.33333334, w: 0.33333334}
        outWeight: {x: 0.33333334, y: 0.33333334, z: 0.33333334, w: 0.33333334}
      - serializedVersion: 3
        time: 1.2427871
        value: {x: 0, y: 0, z: 0, w: 1}
        inSlope: {x: 0, y: 0, z: 0, w: 0}
        outSlope: {x: 0, y: 0, z: 0, w: 0}
        tangentMode: 0
        weightedMode: 0
        inWeight: {x: 0.33333334, y: 0.33333334, z: 0.33333334, w: 0.33333334}
        outWeight: {x: 0.33333334, y: 0.33333334, z: 0.33333334, w: 0.33333334}
      - serializedVersion: 3
        time: 1.2536991
        value: {x: 0, y: 0, z: 0, w: 1}
        inSlope: {x: 0, y: 0, z: 0, w: 0}
        outSlope: {x: 0, y: 0, z: 0, w: 0}
        tangentMode: 0
        weightedMode: 0
        inWeight: {x: 0.33333334, y: 0.33333334, z: 0.33333334, w: 0.33333334}
        outWeight: {x: 0.33333334, y: 0.33333334, z: 0.33333334, w: 0.33333334}
      - serializedVersion: 3
        time: 1.2655647
        value: {x: 0, y: 0, z: 0, w: 1}
        inSlope: {x: 0, y: 0, z: 0, w: 0}
        outSlope: {x: 0, y: 0, z: 0, w: 0}
        tangentMode: 0
        weightedMode: 0
        inWeight: {x: 0.33333334, y: 0.33333334, z: 0.33333334, w: 0.33333334}
        outWeight: {x: 0.33333334, y: 0.33333334, z: 0.33333334, w: 0.33333334}
      - serializedVersion: 3
        time: 1.2764262
        value: {x: 0, y: 0, z: 0, w: 1}
        inSlope: {x: 0, y: 0, z: 0, w: 0}
        outSlope: {x: 0, y: 0, z: 0, w: 0}
        tangentMode: 0
        weightedMode: 0
        inWeight: {x: 0.33333334, y: 0.33333334, z: 0.33333334, w: 0.33333334}
        outWeight: {x: 0.33333334, y: 0.33333334, z: 0.33333334, w: 0.33333334}
      - serializedVersion: 3
        time: 1.2876414
        value: {x: 0, y: 0, z: 0, w: 1}
        inSlope: {x: 0, y: 0, z: 0, w: 0}
        outSlope: {x: 0, y: 0, z: 0, w: 0}
        tangentMode: 0
        weightedMode: 0
        inWeight: {x: 0.33333334, y: 0.33333334, z: 0.33333334, w: 0.33333334}
        outWeight: {x: 0.33333334, y: 0.33333334, z: 0.33333334, w: 0.33333334}
      - serializedVersion: 3
        time: 1.2991714
        value: {x: 0, y: 0, z: 0, w: 1}
        inSlope: {x: 0, y: 0, z: 0, w: 0}
        outSlope: {x: 0, y: 0, z: 0, w: 0}
        tangentMode: 0
        weightedMode: 0
        inWeight: {x: 0.33333334, y: 0.33333334, z: 0.33333334, w: 0.33333334}
        outWeight: {x: 0.33333334, y: 0.33333334, z: 0.33333334, w: 0.33333334}
      - serializedVersion: 3
        time: 1.3094662
        value: {x: 0, y: 0, z: 0, w: 1}
        inSlope: {x: 0, y: 0, z: 0, w: 0}
        outSlope: {x: 0, y: 0, z: 0, w: 0}
        tangentMode: 0
        weightedMode: 0
        inWeight: {x: 0.33333334, y: 0.33333334, z: 0.33333334, w: 0.33333334}
        outWeight: {x: 0.33333334, y: 0.33333334, z: 0.33333334, w: 0.33333334}
      - serializedVersion: 3
        time: 1.320371
        value: {x: 0, y: 0, z: 0, w: 1}
        inSlope: {x: 0, y: 0, z: 0, w: 0}
        outSlope: {x: 0, y: 0, z: 0, w: 0}
        tangentMode: 0
        weightedMode: 0
        inWeight: {x: 0.33333334, y: 0.33333334, z: 0.33333334, w: 0.33333334}
        outWeight: {x: 0.33333334, y: 0.33333334, z: 0.33333334, w: 0.33333334}
      - serializedVersion: 3
        time: 1.3313837
        value: {x: 0, y: 0, z: 0, w: 1}
        inSlope: {x: 0, y: 0, z: 0, w: 0}
        outSlope: {x: 0, y: 0, z: 0, w: 0}
        tangentMode: 0
        weightedMode: 0
        inWeight: {x: 0.33333334, y: 0.33333334, z: 0.33333334, w: 0.33333334}
        outWeight: {x: 0.33333334, y: 0.33333334, z: 0.33333334, w: 0.33333334}
      - serializedVersion: 3
        time: 1.343358
        value: {x: 0, y: 0, z: 0, w: 1}
        inSlope: {x: 0, y: 0, z: 0, w: 0}
        outSlope: {x: 0, y: 0, z: 0, w: 0}
        tangentMode: 0
        weightedMode: 0
        inWeight: {x: 0.33333334, y: 0.33333334, z: 0.33333334, w: 0.33333334}
        outWeight: {x: 0.33333334, y: 0.33333334, z: 0.33333334, w: 0.33333334}
      - serializedVersion: 3
        time: 1.3544142
        value: {x: 0, y: 0, z: 0, w: 1}
        inSlope: {x: 0, y: 0, z: 0, w: 0}
        outSlope: {x: 0, y: 0, z: 0, w: 0}
        tangentMode: 0
        weightedMode: 0
        inWeight: {x: 0.33333334, y: 0.33333334, z: 0.33333334, w: 0.33333334}
        outWeight: {x: 0.33333334, y: 0.33333334, z: 0.33333334, w: 0.33333334}
      - serializedVersion: 3
        time: 1.3653308
        value: {x: 0, y: 0, z: 0, w: 1}
        inSlope: {x: 0, y: 0, z: 0, w: 0}
        outSlope: {x: 0, y: 0, z: 0, w: 0}
        tangentMode: 0
        weightedMode: 0
        inWeight: {x: 0.33333334, y: 0.33333334, z: 0.33333334, w: 0.33333334}
        outWeight: {x: 0.33333334, y: 0.33333334, z: 0.33333334, w: 0.33333334}
      - serializedVersion: 3
        time: 1.3763272
        value: {x: 0, y: 0, z: 0, w: 1}
        inSlope: {x: 0, y: 0, z: 0, w: 0}
        outSlope: {x: 0, y: 0, z: 0, w: 0}
        tangentMode: 0
        weightedMode: 0
        inWeight: {x: 0.33333334, y: 0.33333334, z: 0.33333334, w: 0.33333334}
        outWeight: {x: 0.33333334, y: 0.33333334, z: 0.33333334, w: 0.33333334}
      - serializedVersion: 3
        time: 1.3873725
        value: {x: 0, y: 0, z: 0, w: 1}
        inSlope: {x: 0, y: 0, z: 0, w: 0}
        outSlope: {x: 0, y: 0, z: 0, w: 0}
        tangentMode: 0
        weightedMode: 0
        inWeight: {x: 0.33333334, y: 0.33333334, z: 0.33333334, w: 0.33333334}
        outWeight: {x: 0.33333334, y: 0.33333334, z: 0.33333334, w: 0.33333334}
      - serializedVersion: 3
        time: 1.3982035
        value: {x: 0, y: 0, z: 0, w: 1}
        inSlope: {x: 0, y: 0, z: 0, w: 0}
        outSlope: {x: 0, y: 0, z: 0, w: 0}
        tangentMode: 0
        weightedMode: 0
        inWeight: {x: 0.33333334, y: 0.33333334, z: 0.33333334, w: 0.33333334}
        outWeight: {x: 0.33333334, y: 0.33333334, z: 0.33333334, w: 0.33333334}
      - serializedVersion: 3
        time: 1.5054346
        value: {x: 0, y: 0, z: 0, w: 1}
        inSlope: {x: 0, y: 0, z: 0, w: 0}
        outSlope: {x: 0, y: 0, z: 0, w: 0}
        tangentMode: 0
        weightedMode: 0
        inWeight: {x: 0.33333334, y: 0.33333334, z: 0.33333334, w: 0.33333334}
        outWeight: {x: 0.33333334, y: 0.33333334, z: 0.33333334, w: 0.33333334}
      - serializedVersion: 3
        time: 1.523319
        value: {x: 0, y: 0, z: 0, w: 1}
        inSlope: {x: 0, y: 0, z: 0, w: 0}
        outSlope: {x: 0, y: 0, z: 0, w: 0}
        tangentMode: 0
        weightedMode: 0
        inWeight: {x: 0.33333334, y: 0.33333334, z: 0.33333334, w: 0.33333334}
        outWeight: {x: 0.33333334, y: 0.33333334, z: 0.33333334, w: 0.33333334}
      - serializedVersion: 3
        time: 1.5320534
        value: {x: 0, y: 0, z: 0, w: 1}
        inSlope: {x: 0, y: 0, z: 0, w: 0}
        outSlope: {x: 0, y: 0, z: 0, w: 0}
        tangentMode: 0
        weightedMode: 0
        inWeight: {x: 0.33333334, y: 0.33333334, z: 0.33333334, w: 0.33333334}
        outWeight: {x: 0.33333334, y: 0.33333334, z: 0.33333334, w: 0.33333334}
      - serializedVersion: 3
        time: 1.5432423
        value: {x: 0, y: 0, z: 0, w: 1}
        inSlope: {x: 0, y: 0, z: 0, w: 0}
        outSlope: {x: 0, y: 0, z: 0, w: 0}
        tangentMode: 0
        weightedMode: 0
        inWeight: {x: 0.33333334, y: 0.33333334, z: 0.33333334, w: 0.33333334}
        outWeight: {x: 0.33333334, y: 0.33333334, z: 0.33333334, w: 0.33333334}
      - serializedVersion: 3
        time: 1.5544376
        value: {x: 0, y: 0, z: 0, w: 1}
        inSlope: {x: 0, y: 0, z: 0, w: 0}
        outSlope: {x: 0, y: 0, z: 0, w: 0}
        tangentMode: 0
        weightedMode: 0
        inWeight: {x: 0.33333334, y: 0.33333334, z: 0.33333334, w: 0.33333334}
        outWeight: {x: 0.33333334, y: 0.33333334, z: 0.33333334, w: 0.33333334}
      - serializedVersion: 3
        time: 1.5657413
        value: {x: 0, y: 0, z: 0, w: 1}
        inSlope: {x: 0, y: 0, z: 0, w: 0}
        outSlope: {x: 0, y: 0, z: 0, w: 0}
        tangentMode: 0
        weightedMode: 0
        inWeight: {x: 0.33333334, y: 0.33333334, z: 0.33333334, w: 0.33333334}
        outWeight: {x: 0.33333334, y: 0.33333334, z: 0.33333334, w: 0.33333334}
      - serializedVersion: 3
        time: 1.5761034
        value: {x: 0, y: 0, z: 0, w: 1}
        inSlope: {x: 0, y: 0, z: 0, w: 0}
        outSlope: {x: 0, y: 0, z: 0, w: 0}
        tangentMode: 0
        weightedMode: 0
        inWeight: {x: 0.33333334, y: 0.33333334, z: 0.33333334, w: 0.33333334}
        outWeight: {x: 0.33333334, y: 0.33333334, z: 0.33333334, w: 0.33333334}
      - serializedVersion: 3
        time: 1.5872257
        value: {x: 0, y: 0, z: 0, w: 1}
        inSlope: {x: 0, y: 0, z: 0, w: 0}
        outSlope: {x: 0, y: 0, z: 0, w: 0}
        tangentMode: 0
        weightedMode: 0
        inWeight: {x: 0.33333334, y: 0.33333334, z: 0.33333334, w: 0.33333334}
        outWeight: {x: 0.33333334, y: 0.33333334, z: 0.33333334, w: 0.33333334}
      - serializedVersion: 3
        time: 1.5981089
        value: {x: 0, y: 0, z: 0, w: 1}
        inSlope: {x: 0, y: 0, z: 0, w: 0}
        outSlope: {x: 0, y: 0, z: 0, w: 0}
        tangentMode: 0
        weightedMode: 0
        inWeight: {x: 0.33333334, y: 0.33333334, z: 0.33333334, w: 0.33333334}
        outWeight: {x: 0.33333334, y: 0.33333334, z: 0.33333334, w: 0.33333334}
      - serializedVersion: 3
        time: 1.6103361
        value: {x: 0, y: 0, z: 0, w: 1}
        inSlope: {x: 0, y: 0, z: 0, w: 0}
        outSlope: {x: 0, y: 0, z: 0, w: 0}
        tangentMode: 0
        weightedMode: 0
        inWeight: {x: 0.33333334, y: 0.33333334, z: 0.33333334, w: 0.33333334}
        outWeight: {x: 0.33333334, y: 0.33333334, z: 0.33333334, w: 0.33333334}
      - serializedVersion: 3
        time: 1.6211292
        value: {x: 0, y: 0, z: 0, w: 1}
        inSlope: {x: 0, y: 0, z: 0, w: 0}
        outSlope: {x: 0, y: 0, z: 0, w: 0}
        tangentMode: 0
        weightedMode: 0
        inWeight: {x: 0.33333334, y: 0.33333334, z: 0.33333334, w: 0.33333334}
        outWeight: {x: 0.33333334, y: 0.33333334, z: 0.33333334, w: 0.33333334}
      - serializedVersion: 3
        time: 1.631994
        value: {x: 0, y: 0, z: 0, w: 1}
        inSlope: {x: 0, y: 0, z: 0, w: 0}
        outSlope: {x: 0, y: 0, z: 0, w: 0}
        tangentMode: 0
        weightedMode: 0
        inWeight: {x: 0.33333334, y: 0.33333334, z: 0.33333334, w: 0.33333334}
        outWeight: {x: 0.33333334, y: 0.33333334, z: 0.33333334, w: 0.33333334}
      - serializedVersion: 3
        time: 1.6432462
        value: {x: 0, y: 0, z: 0, w: 1}
        inSlope: {x: 0, y: 0, z: 0, w: 0}
        outSlope: {x: 0, y: 0, z: 0, w: 0}
        tangentMode: 0
        weightedMode: 0
        inWeight: {x: 0.33333334, y: 0.33333334, z: 0.33333334, w: 0.33333334}
        outWeight: {x: 0.33333334, y: 0.33333334, z: 0.33333334, w: 0.33333334}
      - serializedVersion: 3
        time: 1.65449
        value: {x: 0, y: 0, z: 0, w: 1}
        inSlope: {x: 0, y: 0, z: 0, w: 0}
        outSlope: {x: 0, y: 0, z: 0, w: 0}
        tangentMode: 0
        weightedMode: 0
        inWeight: {x: 0.33333334, y: 0.33333334, z: 0.33333334, w: 0.33333334}
        outWeight: {x: 0.33333334, y: 0.33333334, z: 0.33333334, w: 0.33333334}
      - serializedVersion: 3
        time: 1.6720126
        value: {x: 0, y: 0, z: 0, w: 1}
        inSlope: {x: 0, y: 0, z: 0, w: 0}
        outSlope: {x: 0, y: 0, z: 0, w: 0}
        tangentMode: 0
        weightedMode: 0
        inWeight: {x: 0.33333334, y: 0.33333334, z: 0.33333334, w: 0.33333334}
        outWeight: {x: 0.33333334, y: 0.33333334, z: 0.33333334, w: 0.33333334}
      - serializedVersion: 3
        time: 1.6833146
        value: {x: 0, y: 0, z: 0, w: 1}
        inSlope: {x: 0, y: 0, z: 0, w: 0}
        outSlope: {x: 0, y: 0, z: 0, w: 0}
        tangentMode: 0
        weightedMode: 0
        inWeight: {x: 0.33333334, y: 0.33333334, z: 0.33333334, w: 0.33333334}
        outWeight: {x: 0.33333334, y: 0.33333334, z: 0.33333334, w: 0.33333334}
      - serializedVersion: 3
        time: 1.69463
        value: {x: 0, y: 0, z: 0, w: 1}
        inSlope: {x: 0, y: 0, z: 0, w: 0}
        outSlope: {x: 0, y: 0, z: 0, w: 0}
        tangentMode: 0
        weightedMode: 0
        inWeight: {x: 0.33333334, y: 0.33333334, z: 0.33333334, w: 0.33333334}
        outWeight: {x: 0.33333334, y: 0.33333334, z: 0.33333334, w: 0.33333334}
      - serializedVersion: 3
        time: 1.7054971
        value: {x: 0, y: 0, z: 0, w: 1}
        inSlope: {x: 0, y: 0, z: 0, w: 0}
        outSlope: {x: 0, y: 0, z: 0, w: 0}
        tangentMode: 0
        weightedMode: 0
        inWeight: {x: 0.33333334, y: 0.33333334, z: 0.33333334, w: 0.33333334}
        outWeight: {x: 0.33333334, y: 0.33333334, z: 0.33333334, w: 0.33333334}
      - serializedVersion: 3
        time: 1.7165335
        value: {x: 0, y: 0, z: 0, w: 1}
        inSlope: {x: 0, y: 0, z: 0, w: 0}
        outSlope: {x: 0, y: 0, z: 0, w: 0}
        tangentMode: 0
        weightedMode: 0
        inWeight: {x: 0.33333334, y: 0.33333334, z: 0.33333334, w: 0.33333334}
        outWeight: {x: 0.33333334, y: 0.33333334, z: 0.33333334, w: 0.33333334}
      - serializedVersion: 3
        time: 1.7277886
        value: {x: 0, y: 0, z: 0, w: 1}
        inSlope: {x: 0, y: 0, z: 0, w: 0}
        outSlope: {x: 0, y: 0, z: 0, w: 0}
        tangentMode: 0
        weightedMode: 0
        inWeight: {x: 0.33333334, y: 0.33333334, z: 0.33333334, w: 0.33333334}
        outWeight: {x: 0.33333334, y: 0.33333334, z: 0.33333334, w: 0.33333334}
      - serializedVersion: 3
        time: 1.7388482
        value: {x: 0, y: 0, z: 0, w: 1}
        inSlope: {x: 0, y: 0, z: 0, w: 0}
        outSlope: {x: 0, y: 0, z: 0, w: 0}
        tangentMode: 0
        weightedMode: 0
        inWeight: {x: 0.33333334, y: 0.33333334, z: 0.33333334, w: 0.33333334}
        outWeight: {x: 0.33333334, y: 0.33333334, z: 0.33333334, w: 0.33333334}
      - serializedVersion: 3
        time: 1.7499971
        value: {x: 0, y: 0, z: 0, w: 1}
        inSlope: {x: 0, y: 0, z: 0, w: 0}
        outSlope: {x: 0, y: 0, z: 0, w: 0}
        tangentMode: 0
        weightedMode: 0
        inWeight: {x: 0.33333334, y: 0.33333334, z: 0.33333334, w: 0.33333334}
        outWeight: {x: 0.33333334, y: 0.33333334, z: 0.33333334, w: 0.33333334}
      - serializedVersion: 3
        time: 1.7609744
        value: {x: 0, y: 0, z: 0, w: 1}
        inSlope: {x: 0, y: 0, z: 0, w: 0}
        outSlope: {x: 0, y: 0, z: 0, w: 0}
        tangentMode: 0
        weightedMode: 0
        inWeight: {x: 0.33333334, y: 0.33333334, z: 0.33333334, w: 0.33333334}
        outWeight: {x: 0.33333334, y: 0.33333334, z: 0.33333334, w: 0.33333334}
      - serializedVersion: 3
        time: 1.772116
        value: {x: 0, y: 0, z: 0, w: 1}
        inSlope: {x: 0, y: 0, z: 0, w: 0}
        outSlope: {x: 0, y: 0, z: 0, w: 0}
        tangentMode: 0
        weightedMode: 0
        inWeight: {x: 0.33333334, y: 0.33333334, z: 0.33333334, w: 0.33333334}
        outWeight: {x: 0.33333334, y: 0.33333334, z: 0.33333334, w: 0.33333334}
      - serializedVersion: 3
        time: 1.7831942
        value: {x: 0, y: 0, z: 0, w: 1}
        inSlope: {x: 0, y: 0, z: 0, w: 0}
        outSlope: {x: 0, y: 0, z: 0, w: 0}
        tangentMode: 0
        weightedMode: 0
        inWeight: {x: 0.33333334, y: 0.33333334, z: 0.33333334, w: 0.33333334}
        outWeight: {x: 0.33333334, y: 0.33333334, z: 0.33333334, w: 0.33333334}
      - serializedVersion: 3
        time: 1.7943994
        value: {x: 0, y: 0, z: 0, w: 1}
        inSlope: {x: 0, y: 0, z: 0, w: 0}
        outSlope: {x: 0, y: 0, z: 0, w: 0}
        tangentMode: 0
        weightedMode: 0
        inWeight: {x: 0.33333334, y: 0.33333334, z: 0.33333334, w: 0.33333334}
        outWeight: {x: 0.33333334, y: 0.33333334, z: 0.33333334, w: 0.33333334}
      - serializedVersion: 3
        time: 1.8053925
        value: {x: 0, y: 0, z: 0, w: 1}
        inSlope: {x: 0, y: 0, z: 0, w: 0}
        outSlope: {x: 0, y: 0, z: 0, w: 0}
        tangentMode: 0
        weightedMode: 0
        inWeight: {x: 0.33333334, y: 0.33333334, z: 0.33333334, w: 0.33333334}
        outWeight: {x: 0.33333334, y: 0.33333334, z: 0.33333334, w: 0.33333334}
      - serializedVersion: 3
        time: 1.8166656
        value: {x: 0, y: 0, z: 0, w: 1}
        inSlope: {x: 0, y: 0, z: 0, w: 0}
        outSlope: {x: 0, y: 0, z: 0, w: 0}
        tangentMode: 0
        weightedMode: 0
        inWeight: {x: 0.33333334, y: 0.33333334, z: 0.33333334, w: 0.33333334}
        outWeight: {x: 0.33333334, y: 0.33333334, z: 0.33333334, w: 0.33333334}
      - serializedVersion: 3
        time: 1.8279624
        value: {x: 0, y: 0, z: 0, w: 1}
        inSlope: {x: 0, y: 0, z: 0, w: 0}
        outSlope: {x: 0, y: 0, z: 0, w: 0}
        tangentMode: 0
        weightedMode: 0
        inWeight: {x: 0.33333334, y: 0.33333334, z: 0.33333334, w: 0.33333334}
        outWeight: {x: 0.33333334, y: 0.33333334, z: 0.33333334, w: 0.33333334}
      - serializedVersion: 3
        time: 1.8388611
        value: {x: 0, y: 0, z: 0, w: 1}
        inSlope: {x: 0, y: 0, z: 0, w: 0}
        outSlope: {x: 0, y: 0, z: 0, w: 0}
        tangentMode: 0
        weightedMode: 0
        inWeight: {x: 0.33333334, y: 0.33333334, z: 0.33333334, w: 0.33333334}
        outWeight: {x: 0.33333334, y: 0.33333334, z: 0.33333334, w: 0.33333334}
      - serializedVersion: 3
        time: 1.8501126
        value: {x: 0, y: 0, z: 0, w: 1}
        inSlope: {x: 0, y: 0, z: 0, w: 0}
        outSlope: {x: 0, y: 0, z: 0, w: 0}
        tangentMode: 0
        weightedMode: 0
        inWeight: {x: 0.33333334, y: 0.33333334, z: 0.33333334, w: 0.33333334}
        outWeight: {x: 0.33333334, y: 0.33333334, z: 0.33333334, w: 0.33333334}
      - serializedVersion: 3
        time: 1.8609014
        value: {x: 0, y: 0, z: 0, w: 1}
        inSlope: {x: 0, y: 0, z: 0, w: 0}
        outSlope: {x: 0, y: 0, z: 0, w: 0}
        tangentMode: 0
        weightedMode: 0
        inWeight: {x: 0.33333334, y: 0.33333334, z: 0.33333334, w: 0.33333334}
        outWeight: {x: 0.33333334, y: 0.33333334, z: 0.33333334, w: 0.33333334}
      - serializedVersion: 3
        time: 1.8720063
        value: {x: 0, y: 0, z: 0, w: 1}
        inSlope: {x: 0, y: 0, z: 0, w: 0}
        outSlope: {x: 0, y: 0, z: 0, w: 0}
        tangentMode: 0
        weightedMode: 0
        inWeight: {x: 0.33333334, y: 0.33333334, z: 0.33333334, w: 0.33333334}
        outWeight: {x: 0.33333334, y: 0.33333334, z: 0.33333334, w: 0.33333334}
      - serializedVersion: 3
        time: 1.8833094
        value: {x: 0, y: 0, z: 0, w: 1}
        inSlope: {x: 0, y: 0, z: 0, w: 0}
        outSlope: {x: 0, y: 0, z: 0, w: 0}
        tangentMode: 0
        weightedMode: 0
        inWeight: {x: 0.33333334, y: 0.33333334, z: 0.33333334, w: 0.33333334}
        outWeight: {x: 0.33333334, y: 0.33333334, z: 0.33333334, w: 0.33333334}
      - serializedVersion: 3
        time: 1.8944856
        value: {x: 0, y: 0, z: 0, w: 1}
        inSlope: {x: 0, y: 0, z: 0, w: 0}
        outSlope: {x: 0, y: 0, z: 0, w: 0}
        tangentMode: 0
        weightedMode: 0
        inWeight: {x: 0.33333334, y: 0.33333334, z: 0.33333334, w: 0.33333334}
        outWeight: {x: 0.33333334, y: 0.33333334, z: 0.33333334, w: 0.33333334}
      - serializedVersion: 3
        time: 1.9054459
        value: {x: 0, y: 0, z: 0, w: 1}
        inSlope: {x: 0, y: 0, z: 0, w: 0}
        outSlope: {x: 0, y: 0, z: 0, w: 0}
        tangentMode: 0
        weightedMode: 0
        inWeight: {x: 0.33333334, y: 0.33333334, z: 0.33333334, w: 0.33333334}
        outWeight: {x: 0.33333334, y: 0.33333334, z: 0.33333334, w: 0.33333334}
      - serializedVersion: 3
        time: 1.9166757
        value: {x: 0, y: 0, z: 0, w: 1}
        inSlope: {x: 0, y: 0, z: 0, w: 0}
        outSlope: {x: 0, y: 0, z: 0, w: 0}
        tangentMode: 0
        weightedMode: 0
        inWeight: {x: 0.33333334, y: 0.33333334, z: 0.33333334, w: 0.33333334}
        outWeight: {x: 0.33333334, y: 0.33333334, z: 0.33333334, w: 0.33333334}
      - serializedVersion: 3
        time: 1.9278092
        value: {x: 0, y: 0, z: 0, w: 1}
        inSlope: {x: 0, y: 0, z: 0, w: 0}
        outSlope: {x: 0, y: 0, z: 0, w: 0}
        tangentMode: 0
        weightedMode: 0
        inWeight: {x: 0.33333334, y: 0.33333334, z: 0.33333334, w: 0.33333334}
        outWeight: {x: 0.33333334, y: 0.33333334, z: 0.33333334, w: 0.33333334}
      - serializedVersion: 3
        time: 1.9386519
        value: {x: 0, y: 0, z: 0, w: 1}
        inSlope: {x: 0, y: 0, z: 0, w: 0}
        outSlope: {x: 0, y: 0, z: 0, w: 0}
        tangentMode: 0
        weightedMode: 0
        inWeight: {x: 0.33333334, y: 0.33333334, z: 0.33333334, w: 0.33333334}
        outWeight: {x: 0.33333334, y: 0.33333334, z: 0.33333334, w: 0.33333334}
      - serializedVersion: 3
        time: 1.9499823
        value: {x: 0, y: 0, z: 0, w: 1}
        inSlope: {x: 0, y: 0, z: 0, w: 0}
        outSlope: {x: 0, y: 0, z: 0, w: 0}
        tangentMode: 0
        weightedMode: 0
        inWeight: {x: 0.33333334, y: 0.33333334, z: 0.33333334, w: 0.33333334}
        outWeight: {x: 0.33333334, y: 0.33333334, z: 0.33333334, w: 0.33333334}
      - serializedVersion: 3
        time: 1.9611919
        value: {x: 0, y: 0, z: 0, w: 1}
        inSlope: {x: 0, y: 0, z: 0, w: 0}
        outSlope: {x: 0, y: 0, z: 0, w: 0}
        tangentMode: 0
        weightedMode: 0
        inWeight: {x: 0.33333334, y: 0.33333334, z: 0.33333334, w: 0.33333334}
        outWeight: {x: 0.33333334, y: 0.33333334, z: 0.33333334, w: 0.33333334}
      - serializedVersion: 3
        time: 1.9720855
        value: {x: 0, y: 0, z: 0, w: 1}
        inSlope: {x: 0, y: 0, z: 0, w: 0}
        outSlope: {x: 0, y: 0, z: 0, w: 0}
        tangentMode: 0
        weightedMode: 0
        inWeight: {x: 0.33333334, y: 0.33333334, z: 0.33333334, w: 0.33333334}
        outWeight: {x: 0.33333334, y: 0.33333334, z: 0.33333334, w: 0.33333334}
      - serializedVersion: 3
        time: 1.9831966
        value: {x: 0, y: 0, z: 0, w: 1}
        inSlope: {x: 0, y: 0, z: 0, w: 0}
        outSlope: {x: 0, y: 0, z: 0, w: 0}
        tangentMode: 0
        weightedMode: 0
        inWeight: {x: 0.33333334, y: 0.33333334, z: 0.33333334, w: 0.33333334}
        outWeight: {x: 0.33333334, y: 0.33333334, z: 0.33333334, w: 0.33333334}
      - serializedVersion: 3
        time: 1.9944075
        value: {x: 0, y: 0, z: 0, w: 1}
        inSlope: {x: 0, y: 0, z: 0, w: 0}
        outSlope: {x: 0, y: 0, z: 0, w: 0}
        tangentMode: 0
        weightedMode: 0
        inWeight: {x: 0.33333334, y: 0.33333334, z: 0.33333334, w: 0.33333334}
        outWeight: {x: 0.33333334, y: 0.33333334, z: 0.33333334, w: 0.33333334}
      - serializedVersion: 3
        time: 2.0058095
        value: {x: 0, y: 0, z: 0, w: 1}
        inSlope: {x: 0, y: 0, z: 0, w: 0}
        outSlope: {x: 0, y: 0, z: 0, w: 0}
        tangentMode: 0
        weightedMode: 0
        inWeight: {x: 0.33333334, y: 0.33333334, z: 0.33333334, w: 0.33333334}
        outWeight: {x: 0.33333334, y: 0.33333334, z: 0.33333334, w: 0.33333334}
      - serializedVersion: 3
        time: 2.0165203
        value: {x: 0, y: 0, z: 0, w: 1}
        inSlope: {x: 0, y: 0, z: 0, w: 0}
        outSlope: {x: 0, y: 0, z: 0, w: 0}
        tangentMode: 0
        weightedMode: 0
        inWeight: {x: 0.33333334, y: 0.33333334, z: 0.33333334, w: 0.33333334}
        outWeight: {x: 0.33333334, y: 0.33333334, z: 0.33333334, w: 0.33333334}
      - serializedVersion: 3
        time: 2.027797
        value: {x: 0, y: 0, z: 0, w: 1}
        inSlope: {x: 0, y: 0, z: 0, w: 0}
        outSlope: {x: 0, y: 0, z: 0, w: 0}
        tangentMode: 0
        weightedMode: 0
        inWeight: {x: 0.33333334, y: 0.33333334, z: 0.33333334, w: 0.33333334}
        outWeight: {x: 0.33333334, y: 0.33333334, z: 0.33333334, w: 0.33333334}
      - serializedVersion: 3
        time: 2.0388782
        value: {x: 0, y: 0, z: 0, w: 1}
        inSlope: {x: 0, y: 0, z: 0, w: 0}
        outSlope: {x: 0, y: 0, z: 0, w: 0}
        tangentMode: 0
        weightedMode: 0
        inWeight: {x: 0.33333334, y: 0.33333334, z: 0.33333334, w: 0.33333334}
        outWeight: {x: 0.33333334, y: 0.33333334, z: 0.33333334, w: 0.33333334}
      - serializedVersion: 3
        time: 2.0501406
        value: {x: 0, y: 0, z: 0, w: 1}
        inSlope: {x: 0, y: 0, z: 0, w: 0}
        outSlope: {x: 0, y: 0, z: 0, w: 0}
        tangentMode: 0
        weightedMode: 0
        inWeight: {x: 0.33333334, y: 0.33333334, z: 0.33333334, w: 0.33333334}
        outWeight: {x: 0.33333334, y: 0.33333334, z: 0.33333334, w: 0.33333334}
      - serializedVersion: 3
        time: 2.0611894
        value: {x: 0, y: 0, z: 0, w: 1}
        inSlope: {x: 0, y: 0, z: 0, w: 0}
        outSlope: {x: 0, y: 0, z: 0, w: 0}
        tangentMode: 0
        weightedMode: 0
        inWeight: {x: 0.33333334, y: 0.33333334, z: 0.33333334, w: 0.33333334}
        outWeight: {x: 0.33333334, y: 0.33333334, z: 0.33333334, w: 0.33333334}
      - serializedVersion: 3
        time: 2.0723407
        value: {x: 0, y: 0, z: 0, w: 1}
        inSlope: {x: 0, y: 0, z: 0, w: 0}
        outSlope: {x: 0, y: 0, z: 0, w: 0}
        tangentMode: 0
        weightedMode: 0
        inWeight: {x: 0.33333334, y: 0.33333334, z: 0.33333334, w: 0.33333334}
        outWeight: {x: 0.33333334, y: 0.33333334, z: 0.33333334, w: 0.33333334}
      - serializedVersion: 3
        time: 2.0834007
        value: {x: 0, y: 0, z: 0, w: 1}
        inSlope: {x: 0, y: 0, z: 0, w: 0}
        outSlope: {x: 0, y: 0, z: 0, w: 0}
        tangentMode: 0
        weightedMode: 0
        inWeight: {x: 0.33333334, y: 0.33333334, z: 0.33333334, w: 0.33333334}
        outWeight: {x: 0.33333334, y: 0.33333334, z: 0.33333334, w: 0.33333334}
      - serializedVersion: 3
        time: 2.094285
        value: {x: 0, y: 0, z: 0, w: 1}
        inSlope: {x: 0, y: 0, z: 0, w: 0}
        outSlope: {x: 0, y: 0, z: 0, w: 0}
        tangentMode: 0
        weightedMode: 0
        inWeight: {x: 0.33333334, y: 0.33333334, z: 0.33333334, w: 0.33333334}
        outWeight: {x: 0.33333334, y: 0.33333334, z: 0.33333334, w: 0.33333334}
      - serializedVersion: 3
        time: 2.1055489
        value: {x: 0, y: 0, z: 0, w: 1}
        inSlope: {x: 0, y: 0, z: 0, w: 0}
        outSlope: {x: 0, y: 0, z: 0, w: 0}
        tangentMode: 0
        weightedMode: 0
        inWeight: {x: 0.33333334, y: 0.33333334, z: 0.33333334, w: 0.33333334}
        outWeight: {x: 0.33333334, y: 0.33333334, z: 0.33333334, w: 0.33333334}
      - serializedVersion: 3
        time: 2.1166475
        value: {x: 0, y: 0, z: 0, w: 1}
        inSlope: {x: 0, y: 0, z: 0, w: 0}
        outSlope: {x: 0, y: 0, z: 0, w: 0}
        tangentMode: 0
        weightedMode: 0
        inWeight: {x: 0.33333334, y: 0.33333334, z: 0.33333334, w: 0.33333334}
        outWeight: {x: 0.33333334, y: 0.33333334, z: 0.33333334, w: 0.33333334}
      - serializedVersion: 3
        time: 2.1277292
        value: {x: 0, y: 0, z: 0, w: 1}
        inSlope: {x: 0, y: 0, z: 0, w: 0}
        outSlope: {x: 0, y: 0, z: 0, w: 0}
        tangentMode: 0
        weightedMode: 0
        inWeight: {x: 0.33333334, y: 0.33333334, z: 0.33333334, w: 0.33333334}
        outWeight: {x: 0.33333334, y: 0.33333334, z: 0.33333334, w: 0.33333334}
      - serializedVersion: 3
        time: 2.1386604
        value: {x: 0, y: 0, z: 0, w: 1}
        inSlope: {x: 0, y: 0, z: 0, w: 0}
        outSlope: {x: 0, y: 0, z: 0, w: 0}
        tangentMode: 0
        weightedMode: 0
        inWeight: {x: 0.33333334, y: 0.33333334, z: 0.33333334, w: 0.33333334}
        outWeight: {x: 0.33333334, y: 0.33333334, z: 0.33333334, w: 0.33333334}
      - serializedVersion: 3
        time: 2.1498947
        value: {x: 0, y: 0, z: 0, w: 1}
        inSlope: {x: 0, y: 0, z: 0, w: 0}
        outSlope: {x: 0, y: 0, z: 0, w: 0}
        tangentMode: 0
        weightedMode: 0
        inWeight: {x: 0.33333334, y: 0.33333334, z: 0.33333334, w: 0.33333334}
        outWeight: {x: 0.33333334, y: 0.33333334, z: 0.33333334, w: 0.33333334}
      - serializedVersion: 3
        time: 2.1613228
        value: {x: 0, y: 0, z: 0, w: 1}
        inSlope: {x: 0, y: 0, z: 0, w: 0}
        outSlope: {x: 0, y: 0, z: 0, w: 0}
        tangentMode: 0
        weightedMode: 0
        inWeight: {x: 0.33333334, y: 0.33333334, z: 0.33333334, w: 0.33333334}
        outWeight: {x: 0.33333334, y: 0.33333334, z: 0.33333334, w: 0.33333334}
      - serializedVersion: 3
        time: 2.1722164
        value: {x: 0, y: 0, z: 0, w: 1}
        inSlope: {x: 0, y: 0, z: 0, w: 0}
        outSlope: {x: 0, y: 0, z: 0, w: 0}
        tangentMode: 0
        weightedMode: 0
        inWeight: {x: 0.33333334, y: 0.33333334, z: 0.33333334, w: 0.33333334}
        outWeight: {x: 0.33333334, y: 0.33333334, z: 0.33333334, w: 0.33333334}
      - serializedVersion: 3
        time: 2.183313
        value: {x: 0, y: 0, z: 0, w: 1}
        inSlope: {x: 0, y: 0, z: 0, w: 0}
        outSlope: {x: 0, y: 0, z: 0, w: 0}
        tangentMode: 0
        weightedMode: 0
        inWeight: {x: 0.33333334, y: 0.33333334, z: 0.33333334, w: 0.33333334}
        outWeight: {x: 0.33333334, y: 0.33333334, z: 0.33333334, w: 0.33333334}
      - serializedVersion: 3
        time: 2.1942985
        value: {x: 0, y: 0, z: 0, w: 1}
        inSlope: {x: 0, y: 0, z: 0, w: 0}
        outSlope: {x: 0, y: 0, z: 0, w: 0}
        tangentMode: 0
        weightedMode: 0
        inWeight: {x: 0.33333334, y: 0.33333334, z: 0.33333334, w: 0.33333334}
        outWeight: {x: 0.33333334, y: 0.33333334, z: 0.33333334, w: 0.33333334}
      - serializedVersion: 3
        time: 2.2064793
        value: {x: 0, y: 0, z: 0, w: 1}
        inSlope: {x: 0, y: 0, z: 0, w: 0}
        outSlope: {x: 0, y: 0, z: 0, w: 0}
        tangentMode: 0
        weightedMode: 0
        inWeight: {x: 0.33333334, y: 0.33333334, z: 0.33333334, w: 0.33333334}
        outWeight: {x: 0.33333334, y: 0.33333334, z: 0.33333334, w: 0.33333334}
      - serializedVersion: 3
        time: 2.2166693
        value: {x: 0, y: 0, z: 0, w: 1}
        inSlope: {x: 0, y: 0, z: 0, w: 0}
        outSlope: {x: 0, y: 0, z: 0, w: 0}
        tangentMode: 0
        weightedMode: 0
        inWeight: {x: 0.33333334, y: 0.33333334, z: 0.33333334, w: 0.33333334}
        outWeight: {x: 0.33333334, y: 0.33333334, z: 0.33333334, w: 0.33333334}
      - serializedVersion: 3
        time: 2.2278628
        value: {x: 0, y: 0, z: 0, w: 1}
        inSlope: {x: 0, y: 0, z: 0, w: 0}
        outSlope: {x: 0, y: 0, z: 0, w: 0}
        tangentMode: 0
        weightedMode: 0
        inWeight: {x: 0.33333334, y: 0.33333334, z: 0.33333334, w: 0.33333334}
        outWeight: {x: 0.33333334, y: 0.33333334, z: 0.33333334, w: 0.33333334}
      - serializedVersion: 3
        time: 2.2387729
        value: {x: 0, y: 0, z: 0, w: 1}
        inSlope: {x: 0, y: 0, z: 0, w: 0}
        outSlope: {x: 0, y: 0, z: 0, w: 0}
        tangentMode: 0
        weightedMode: 0
        inWeight: {x: 0.33333334, y: 0.33333334, z: 0.33333334, w: 0.33333334}
        outWeight: {x: 0.33333334, y: 0.33333334, z: 0.33333334, w: 0.33333334}
      - serializedVersion: 3
        time: 2.2499137
        value: {x: 0, y: 0, z: 0, w: 1}
        inSlope: {x: 0, y: 0, z: 0, w: 0}
        outSlope: {x: 0, y: 0, z: 0, w: 0}
        tangentMode: 0
        weightedMode: 0
        inWeight: {x: 0.33333334, y: 0.33333334, z: 0.33333334, w: 0.33333334}
        outWeight: {x: 0.33333334, y: 0.33333334, z: 0.33333334, w: 0.33333334}
      - serializedVersion: 3
        time: 2.2611504
        value: {x: 0, y: 0, z: 0, w: 1}
        inSlope: {x: 0, y: 0, z: 0, w: 0}
        outSlope: {x: 0, y: 0, z: 0, w: 0}
        tangentMode: 0
        weightedMode: 0
        inWeight: {x: 0.33333334, y: 0.33333334, z: 0.33333334, w: 0.33333334}
        outWeight: {x: 0.33333334, y: 0.33333334, z: 0.33333334, w: 0.33333334}
      - serializedVersion: 3
        time: 2.2722166
        value: {x: 0, y: 0, z: 0, w: 1}
        inSlope: {x: 0, y: 0, z: 0, w: 0}
        outSlope: {x: 0, y: 0, z: 0, w: 0}
        tangentMode: 0
        weightedMode: 0
        inWeight: {x: 0.33333334, y: 0.33333334, z: 0.33333334, w: 0.33333334}
        outWeight: {x: 0.33333334, y: 0.33333334, z: 0.33333334, w: 0.33333334}
      - serializedVersion: 3
        time: 2.2833412
        value: {x: 0, y: 0, z: 0, w: 1}
        inSlope: {x: 0, y: 0, z: 0, w: 0}
        outSlope: {x: 0, y: 0, z: 0, w: 0}
        tangentMode: 0
        weightedMode: 0
        inWeight: {x: 0.33333334, y: 0.33333334, z: 0.33333334, w: 0.33333334}
        outWeight: {x: 0.33333334, y: 0.33333334, z: 0.33333334, w: 0.33333334}
      - serializedVersion: 3
        time: 2.2946165
        value: {x: 0, y: 0, z: 0, w: 1}
        inSlope: {x: 0, y: 0, z: 0, w: 0}
        outSlope: {x: 0, y: 0, z: 0, w: 0}
        tangentMode: 0
        weightedMode: 0
        inWeight: {x: 0.33333334, y: 0.33333334, z: 0.33333334, w: 0.33333334}
        outWeight: {x: 0.33333334, y: 0.33333334, z: 0.33333334, w: 0.33333334}
      - serializedVersion: 3
        time: 2.3055792
        value: {x: 0, y: 0, z: 0, w: 1}
        inSlope: {x: 0, y: 0, z: 0, w: 0}
        outSlope: {x: 0, y: 0, z: 0, w: 0}
        tangentMode: 0
        weightedMode: 0
        inWeight: {x: 0.33333334, y: 0.33333334, z: 0.33333334, w: 0.33333334}
        outWeight: {x: 0.33333334, y: 0.33333334, z: 0.33333334, w: 0.33333334}
      - serializedVersion: 3
        time: 2.3170693
        value: {x: 0, y: 0, z: 0, w: 1}
        inSlope: {x: 0, y: 0, z: 0, w: 0}
        outSlope: {x: 0, y: 0, z: 0, w: 0}
        tangentMode: 0
        weightedMode: 0
        inWeight: {x: 0.33333334, y: 0.33333334, z: 0.33333334, w: 0.33333334}
        outWeight: {x: 0.33333334, y: 0.33333334, z: 0.33333334, w: 0.33333334}
      - serializedVersion: 3
        time: 2.3278024
        value: {x: 0, y: 0, z: 0, w: 1}
        inSlope: {x: 0, y: 0, z: 0, w: 0}
        outSlope: {x: 0, y: 0, z: 0, w: 0}
        tangentMode: 0
        weightedMode: 0
        inWeight: {x: 0.33333334, y: 0.33333334, z: 0.33333334, w: 0.33333334}
        outWeight: {x: 0.33333334, y: 0.33333334, z: 0.33333334, w: 0.33333334}
      - serializedVersion: 3
        time: 2.338919
        value: {x: 0, y: 0, z: 0, w: 1}
        inSlope: {x: 0, y: 0, z: 0, w: 0}
        outSlope: {x: 0, y: 0, z: 0, w: 0}
        tangentMode: 0
        weightedMode: 0
        inWeight: {x: 0.33333334, y: 0.33333334, z: 0.33333334, w: 0.33333334}
        outWeight: {x: 0.33333334, y: 0.33333334, z: 0.33333334, w: 0.33333334}
      - serializedVersion: 3
        time: 2.3499777
        value: {x: 0, y: 0, z: 0, w: 1}
        inSlope: {x: 0, y: 0, z: 0, w: 0}
        outSlope: {x: 0, y: 0, z: 0, w: 0}
        tangentMode: 0
        weightedMode: 0
        inWeight: {x: 0.33333334, y: 0.33333334, z: 0.33333334, w: 0.33333334}
        outWeight: {x: 0.33333334, y: 0.33333334, z: 0.33333334, w: 0.33333334}
      - serializedVersion: 3
        time: 2.361502
        value: {x: 0, y: 0, z: 0, w: 1}
        inSlope: {x: 0, y: 0, z: 0, w: 0}
        outSlope: {x: 0, y: 0, z: 0, w: 0}
        tangentMode: 0
        weightedMode: 0
        inWeight: {x: 0.33333334, y: 0.33333334, z: 0.33333334, w: 0.33333334}
        outWeight: {x: 0.33333334, y: 0.33333334, z: 0.33333334, w: 0.33333334}
      - serializedVersion: 3
        time: 2.3723474
        value: {x: 0, y: 0, z: 0, w: 1}
        inSlope: {x: 0, y: 0, z: 0, w: 0}
        outSlope: {x: 0, y: 0, z: 0, w: 0}
        tangentMode: 0
        weightedMode: 0
        inWeight: {x: 0.33333334, y: 0.33333334, z: 0.33333334, w: 0.33333334}
        outWeight: {x: 0.33333334, y: 0.33333334, z: 0.33333334, w: 0.33333334}
      - serializedVersion: 3
        time: 2.383296
        value: {x: 0, y: 0, z: 0, w: 1}
        inSlope: {x: 0, y: 0, z: 0, w: 0}
        outSlope: {x: 0, y: 0, z: 0, w: 0}
        tangentMode: 0
        weightedMode: 0
        inWeight: {x: 0.33333334, y: 0.33333334, z: 0.33333334, w: 0.33333334}
        outWeight: {x: 0.33333334, y: 0.33333334, z: 0.33333334, w: 0.33333334}
      - serializedVersion: 3
        time: 2.3943496
        value: {x: 0, y: 0, z: 0, w: 1}
        inSlope: {x: 0, y: 0, z: 0, w: 0}
        outSlope: {x: 0, y: 0, z: 0, w: 0}
        tangentMode: 0
        weightedMode: 0
        inWeight: {x: 0.33333334, y: 0.33333334, z: 0.33333334, w: 0.33333334}
        outWeight: {x: 0.33333334, y: 0.33333334, z: 0.33333334, w: 0.33333334}
      - serializedVersion: 3
        time: 2.4055445
        value: {x: 0, y: 0, z: 0, w: 1}
        inSlope: {x: 0, y: 0, z: 0, w: 0}
        outSlope: {x: 0, y: 0, z: 0, w: 0}
        tangentMode: 0
        weightedMode: 0
        inWeight: {x: 0.33333334, y: 0.33333334, z: 0.33333334, w: 0.33333334}
        outWeight: {x: 0.33333334, y: 0.33333334, z: 0.33333334, w: 0.33333334}
      - serializedVersion: 3
        time: 2.4167004
        value: {x: 0, y: 0, z: 0, w: 1}
        inSlope: {x: 0, y: 0, z: 0, w: 0}
        outSlope: {x: 0, y: 0, z: 0, w: 0}
        tangentMode: 0
        weightedMode: 0
        inWeight: {x: 0.33333334, y: 0.33333334, z: 0.33333334, w: 0.33333334}
        outWeight: {x: 0.33333334, y: 0.33333334, z: 0.33333334, w: 0.33333334}
      - serializedVersion: 3
        time: 2.4276967
        value: {x: 0, y: 0, z: 0, w: 1}
        inSlope: {x: 0, y: 0, z: 0, w: 0}
        outSlope: {x: 0, y: 0, z: 0, w: 0}
        tangentMode: 0
        weightedMode: 0
        inWeight: {x: 0.33333334, y: 0.33333334, z: 0.33333334, w: 0.33333334}
        outWeight: {x: 0.33333334, y: 0.33333334, z: 0.33333334, w: 0.33333334}
      - serializedVersion: 3
        time: 2.4389958
        value: {x: 0, y: 0, z: 0, w: 1}
        inSlope: {x: 0, y: 0, z: 0, w: 0}
        outSlope: {x: 0, y: 0, z: 0, w: 0}
        tangentMode: 0
        weightedMode: 0
        inWeight: {x: 0.33333334, y: 0.33333334, z: 0.33333334, w: 0.33333334}
        outWeight: {x: 0.33333334, y: 0.33333334, z: 0.33333334, w: 0.33333334}
      - serializedVersion: 3
        time: 2.4499276
        value: {x: 0, y: 0, z: 0, w: 1}
        inSlope: {x: 0, y: 0, z: 0, w: 0}
        outSlope: {x: 0, y: 0, z: 0, w: 0}
        tangentMode: 0
        weightedMode: 0
        inWeight: {x: 0.33333334, y: 0.33333334, z: 0.33333334, w: 0.33333334}
        outWeight: {x: 0.33333334, y: 0.33333334, z: 0.33333334, w: 0.33333334}
      - serializedVersion: 3
        time: 2.461127
        value: {x: 0, y: 0, z: 0, w: 1}
        inSlope: {x: 0, y: 0, z: 0, w: 0}
        outSlope: {x: 0, y: 0, z: 0, w: 0}
        tangentMode: 0
        weightedMode: 0
        inWeight: {x: 0.33333334, y: 0.33333334, z: 0.33333334, w: 0.33333334}
        outWeight: {x: 0.33333334, y: 0.33333334, z: 0.33333334, w: 0.33333334}
      - serializedVersion: 3
        time: 2.4725776
        value: {x: 0, y: 0, z: 0, w: 1}
        inSlope: {x: 0, y: 0, z: 0, w: 0}
        outSlope: {x: 0, y: 0, z: 0, w: 0}
        tangentMode: 0
        weightedMode: 0
        inWeight: {x: 0.33333334, y: 0.33333334, z: 0.33333334, w: 0.33333334}
        outWeight: {x: 0.33333334, y: 0.33333334, z: 0.33333334, w: 0.33333334}
      - serializedVersion: 3
        time: 2.4832444
        value: {x: 0, y: 0, z: 0, w: 1}
        inSlope: {x: 0, y: 0, z: 0, w: 0}
        outSlope: {x: 0, y: 0, z: 0, w: 0}
        tangentMode: 0
        weightedMode: 0
        inWeight: {x: 0.33333334, y: 0.33333334, z: 0.33333334, w: 0.33333334}
        outWeight: {x: 0.33333334, y: 0.33333334, z: 0.33333334, w: 0.33333334}
      - serializedVersion: 3
        time: 2.4944487
        value: {x: 0, y: 0, z: 0, w: 1}
        inSlope: {x: 0, y: 0, z: 0, w: 0}
        outSlope: {x: 0, y: 0, z: 0, w: 0}
        tangentMode: 0
        weightedMode: 0
        inWeight: {x: 0.33333334, y: 0.33333334, z: 0.33333334, w: 0.33333334}
        outWeight: {x: 0.33333334, y: 0.33333334, z: 0.33333334, w: 0.33333334}
      - serializedVersion: 3
        time: 2.505484
        value: {x: 0, y: 0, z: 0, w: 1}
        inSlope: {x: 0, y: 0, z: 0, w: 0}
        outSlope: {x: 0, y: 0, z: 0, w: 0}
        tangentMode: 0
        weightedMode: 0
        inWeight: {x: 0.33333334, y: 0.33333334, z: 0.33333334, w: 0.33333334}
        outWeight: {x: 0.33333334, y: 0.33333334, z: 0.33333334, w: 0.33333334}
      - serializedVersion: 3
        time: 2.5166829
        value: {x: 0, y: 0, z: 0, w: 1}
        inSlope: {x: 0, y: 0, z: 0, w: 0}
        outSlope: {x: 0, y: 0, z: 0, w: 0}
        tangentMode: 0
        weightedMode: 0
        inWeight: {x: 0.33333334, y: 0.33333334, z: 0.33333334, w: 0.33333334}
        outWeight: {x: 0.33333334, y: 0.33333334, z: 0.33333334, w: 0.33333334}
      - serializedVersion: 3
        time: 2.527803
        value: {x: 0, y: 0, z: 0, w: 1}
        inSlope: {x: 0, y: 0, z: 0, w: 0}
        outSlope: {x: 0, y: 0, z: 0, w: 0}
        tangentMode: 0
        weightedMode: 0
        inWeight: {x: 0.33333334, y: 0.33333334, z: 0.33333334, w: 0.33333334}
        outWeight: {x: 0.33333334, y: 0.33333334, z: 0.33333334, w: 0.33333334}
      - serializedVersion: 3
        time: 2.5387955
        value: {x: 0, y: 0, z: 0, w: 1}
        inSlope: {x: 0, y: 0, z: 0, w: 0}
        outSlope: {x: 0, y: 0, z: 0, w: 0}
        tangentMode: 0
        weightedMode: 0
        inWeight: {x: 0.33333334, y: 0.33333334, z: 0.33333334, w: 0.33333334}
        outWeight: {x: 0.33333334, y: 0.33333334, z: 0.33333334, w: 0.33333334}
      - serializedVersion: 3
        time: 2.5501058
        value: {x: 0, y: 0, z: 0, w: 1}
        inSlope: {x: 0, y: 0, z: 0, w: 0}
        outSlope: {x: 0, y: 0, z: 0, w: 0}
        tangentMode: 0
        weightedMode: 0
        inWeight: {x: 0.33333334, y: 0.33333334, z: 0.33333334, w: 0.33333334}
        outWeight: {x: 0.33333334, y: 0.33333334, z: 0.33333334, w: 0.33333334}
      - serializedVersion: 3
        time: 2.5611644
        value: {x: 0, y: 0, z: 0, w: 1}
        inSlope: {x: 0, y: 0, z: 0, w: 0}
        outSlope: {x: 0, y: 0, z: 0, w: 0}
        tangentMode: 0
        weightedMode: 0
        inWeight: {x: 0.33333334, y: 0.33333334, z: 0.33333334, w: 0.33333334}
        outWeight: {x: 0.33333334, y: 0.33333334, z: 0.33333334, w: 0.33333334}
      - serializedVersion: 3
        time: 2.5720785
        value: {x: 0, y: 0, z: 0, w: 1}
        inSlope: {x: 0, y: 0, z: 0, w: 0}
        outSlope: {x: 0, y: 0, z: 0, w: 0}
        tangentMode: 0
        weightedMode: 0
        inWeight: {x: 0.33333334, y: 0.33333334, z: 0.33333334, w: 0.33333334}
        outWeight: {x: 0.33333334, y: 0.33333334, z: 0.33333334, w: 0.33333334}
      - serializedVersion: 3
        time: 2.5834498
        value: {x: 0, y: 0, z: 0, w: 1}
        inSlope: {x: 0, y: 0, z: 0, w: 0}
        outSlope: {x: 0, y: 0, z: 0, w: 0}
        tangentMode: 0
        weightedMode: 0
        inWeight: {x: 0.33333334, y: 0.33333334, z: 0.33333334, w: 0.33333334}
        outWeight: {x: 0.33333334, y: 0.33333334, z: 0.33333334, w: 0.33333334}
      - serializedVersion: 3
        time: 2.5944116
        value: {x: 0, y: 0, z: 0, w: 1}
        inSlope: {x: 0, y: 0, z: 0, w: 0}
        outSlope: {x: 0, y: 0, z: 0, w: 0}
        tangentMode: 0
        weightedMode: 0
        inWeight: {x: 0.33333334, y: 0.33333334, z: 0.33333334, w: 0.33333334}
        outWeight: {x: 0.33333334, y: 0.33333334, z: 0.33333334, w: 0.33333334}
      - serializedVersion: 3
        time: 2.6055727
        value: {x: 0, y: 0, z: 0, w: 1}
        inSlope: {x: 0, y: 0, z: 0, w: 0}
        outSlope: {x: 0, y: 0, z: 0, w: 0}
        tangentMode: 0
        weightedMode: 0
        inWeight: {x: 0.33333334, y: 0.33333334, z: 0.33333334, w: 0.33333334}
        outWeight: {x: 0.33333334, y: 0.33333334, z: 0.33333334, w: 0.33333334}
      - serializedVersion: 3
        time: 2.616671
        value: {x: 0, y: 0, z: 0, w: 1}
        inSlope: {x: 0, y: 0, z: 0, w: 0}
        outSlope: {x: 0, y: 0, z: 0, w: 0}
        tangentMode: 0
        weightedMode: 0
        inWeight: {x: 0.33333334, y: 0.33333334, z: 0.33333334, w: 0.33333334}
        outWeight: {x: 0.33333334, y: 0.33333334, z: 0.33333334, w: 0.33333334}
      - serializedVersion: 3
        time: 2.6279757
        value: {x: 0, y: 0, z: 0, w: 1}
        inSlope: {x: 0, y: 0, z: 0, w: 0}
        outSlope: {x: 0, y: 0, z: 0, w: 0}
        tangentMode: 0
        weightedMode: 0
        inWeight: {x: 0.33333334, y: 0.33333334, z: 0.33333334, w: 0.33333334}
        outWeight: {x: 0.33333334, y: 0.33333334, z: 0.33333334, w: 0.33333334}
      - serializedVersion: 3
        time: 2.6387508
        value: {x: 0, y: 0, z: 0, w: 1}
        inSlope: {x: 0, y: 0, z: 0, w: 0}
        outSlope: {x: 0, y: 0, z: 0, w: 0}
        tangentMode: 0
        weightedMode: 0
        inWeight: {x: 0.33333334, y: 0.33333334, z: 0.33333334, w: 0.33333334}
        outWeight: {x: 0.33333334, y: 0.33333334, z: 0.33333334, w: 0.33333334}
      - serializedVersion: 3
        time: 2.6499383
        value: {x: 0, y: 0, z: 0, w: 1}
        inSlope: {x: 0, y: 0, z: 0, w: 0}
        outSlope: {x: 0, y: 0, z: 0, w: 0}
        tangentMode: 0
        weightedMode: 0
        inWeight: {x: 0.33333334, y: 0.33333334, z: 0.33333334, w: 0.33333334}
        outWeight: {x: 0.33333334, y: 0.33333334, z: 0.33333334, w: 0.33333334}
      - serializedVersion: 3
        time: 2.661061
        value: {x: 0, y: 0, z: 0, w: 1}
        inSlope: {x: 0, y: 0, z: 0, w: 0}
        outSlope: {x: 0, y: 0, z: 0, w: 0}
        tangentMode: 0
        weightedMode: 0
        inWeight: {x: 0.33333334, y: 0.33333334, z: 0.33333334, w: 0.33333334}
        outWeight: {x: 0.33333334, y: 0.33333334, z: 0.33333334, w: 0.33333334}
      - serializedVersion: 3
        time: 2.6773787
        value: {x: 0, y: 0, z: 0, w: 1}
        inSlope: {x: 0, y: 0, z: 0, w: 0}
        outSlope: {x: 0, y: 0, z: 0, w: 0}
        tangentMode: 0
        weightedMode: 0
        inWeight: {x: 0.33333334, y: 0.33333334, z: 0.33333334, w: 0.33333334}
        outWeight: {x: 0.33333334, y: 0.33333334, z: 0.33333334, w: 0.33333334}
      - serializedVersion: 3
        time: 2.6884513
        value: {x: 0, y: 0, z: 0, w: 1}
        inSlope: {x: 0, y: 0, z: 0, w: 0}
        outSlope: {x: 0, y: 0, z: 0, w: 0}
        tangentMode: 0
        weightedMode: 0
        inWeight: {x: 0.33333334, y: 0.33333334, z: 0.33333334, w: 0.33333334}
        outWeight: {x: 0.33333334, y: 0.33333334, z: 0.33333334, w: 0.33333334}
      - serializedVersion: 3
        time: 2.6998265
        value: {x: 0, y: 0, z: 0, w: 1}
        inSlope: {x: 0, y: 0, z: 0, w: 0}
        outSlope: {x: 0, y: 0, z: 0, w: 0}
        tangentMode: 0
        weightedMode: 0
        inWeight: {x: 0.33333334, y: 0.33333334, z: 0.33333334, w: 0.33333334}
        outWeight: {x: 0.33333334, y: 0.33333334, z: 0.33333334, w: 0.33333334}
      - serializedVersion: 3
        time: 2.7106967
        value: {x: 0, y: 0, z: 0, w: 1}
        inSlope: {x: 0, y: 0, z: 0, w: 0}
        outSlope: {x: 0, y: 0, z: 0, w: 0}
        tangentMode: 0
        weightedMode: 0
        inWeight: {x: 0.33333334, y: 0.33333334, z: 0.33333334, w: 0.33333334}
        outWeight: {x: 0.33333334, y: 0.33333334, z: 0.33333334, w: 0.33333334}
      - serializedVersion: 3
        time: 2.7216785
        value: {x: 0, y: 0, z: 0, w: 1}
        inSlope: {x: 0, y: 0, z: 0, w: 0}
        outSlope: {x: 0, y: 0, z: 0, w: 0}
        tangentMode: 0
        weightedMode: 0
        inWeight: {x: 0.33333334, y: 0.33333334, z: 0.33333334, w: 0.33333334}
        outWeight: {x: 0.33333334, y: 0.33333334, z: 0.33333334, w: 0.33333334}
      - serializedVersion: 3
        time: 2.732841
        value: {x: 0, y: 0, z: 0, w: 1}
        inSlope: {x: 0, y: 0, z: 0, w: 0}
        outSlope: {x: 0, y: 0, z: 0, w: 0}
        tangentMode: 0
        weightedMode: 0
        inWeight: {x: 0.33333334, y: 0.33333334, z: 0.33333334, w: 0.33333334}
        outWeight: {x: 0.33333334, y: 0.33333334, z: 0.33333334, w: 0.33333334}
      - serializedVersion: 3
        time: 2.743746
        value: {x: 0, y: 0, z: 0, w: 1}
        inSlope: {x: 0, y: 0, z: 0, w: 0}
        outSlope: {x: 0, y: 0, z: 0, w: 0}
        tangentMode: 0
        weightedMode: 0
        inWeight: {x: 0.33333334, y: 0.33333334, z: 0.33333334, w: 0.33333334}
        outWeight: {x: 0.33333334, y: 0.33333334, z: 0.33333334, w: 0.33333334}
      - serializedVersion: 3
        time: 2.754746
        value: {x: 0, y: 0, z: 0, w: 1}
        inSlope: {x: 0, y: 0, z: 0, w: 0}
        outSlope: {x: 0, y: 0, z: 0, w: 0}
        tangentMode: 0
        weightedMode: 0
        inWeight: {x: 0.33333334, y: 0.33333334, z: 0.33333334, w: 0.33333334}
        outWeight: {x: 0.33333334, y: 0.33333334, z: 0.33333334, w: 0.33333334}
      - serializedVersion: 3
        time: 2.766784
        value: {x: 0, y: 0, z: 0, w: 1}
        inSlope: {x: 0, y: 0, z: 0, w: 0}
        outSlope: {x: 0, y: 0, z: 0, w: 0}
        tangentMode: 0
        weightedMode: 0
        inWeight: {x: 0.33333334, y: 0.33333334, z: 0.33333334, w: 0.33333334}
        outWeight: {x: 0.33333334, y: 0.33333334, z: 0.33333334, w: 0.33333334}
      - serializedVersion: 3
        time: 2.7777383
        value: {x: 0, y: 0, z: 0, w: 1}
        inSlope: {x: 0, y: 0, z: 0, w: 0}
        outSlope: {x: 0, y: 0, z: 0, w: 0}
        tangentMode: 0
        weightedMode: 0
        inWeight: {x: 0.33333334, y: 0.33333334, z: 0.33333334, w: 0.33333334}
        outWeight: {x: 0.33333334, y: 0.33333334, z: 0.33333334, w: 0.33333334}
      - serializedVersion: 3
        time: 2.788897
        value: {x: 0, y: 0, z: 0, w: 1}
        inSlope: {x: 0, y: 0, z: 0, w: 0}
        outSlope: {x: 0, y: 0, z: 0, w: 0}
        tangentMode: 0
        weightedMode: 0
        inWeight: {x: 0.33333334, y: 0.33333334, z: 0.33333334, w: 0.33333334}
        outWeight: {x: 0.33333334, y: 0.33333334, z: 0.33333334, w: 0.33333334}
      - serializedVersion: 3
        time: 2.7996852
        value: {x: 0, y: 0, z: 0, w: 1}
        inSlope: {x: 0, y: 0, z: 0, w: 0}
        outSlope: {x: 0, y: 0, z: 0, w: 0}
        tangentMode: 0
        weightedMode: 0
        inWeight: {x: 0.33333334, y: 0.33333334, z: 0.33333334, w: 0.33333334}
        outWeight: {x: 0.33333334, y: 0.33333334, z: 0.33333334, w: 0.33333334}
      - serializedVersion: 3
        time: 2.8104615
        value: {x: 0, y: 0, z: 0, w: 1}
        inSlope: {x: 0, y: 0, z: 0, w: 0}
        outSlope: {x: 0, y: 0, z: 0, w: 0}
        tangentMode: 0
        weightedMode: 0
        inWeight: {x: 0.33333334, y: 0.33333334, z: 0.33333334, w: 0.33333334}
        outWeight: {x: 0.33333334, y: 0.33333334, z: 0.33333334, w: 0.33333334}
      - serializedVersion: 3
        time: 2.8214617
        value: {x: 0, y: 0, z: 0, w: 1}
        inSlope: {x: 0, y: 0, z: 0, w: 0}
        outSlope: {x: 0, y: 0, z: 0, w: 0}
        tangentMode: 0
        weightedMode: 0
        inWeight: {x: 0.33333334, y: 0.33333334, z: 0.33333334, w: 0.33333334}
        outWeight: {x: 0.33333334, y: 0.33333334, z: 0.33333334, w: 0.33333334}
      - serializedVersion: 3
        time: 2.8323581
        value: {x: 0, y: 0, z: 0, w: 1}
        inSlope: {x: 0, y: 0, z: 0, w: 0}
        outSlope: {x: 0, y: 0, z: 0, w: 0}
        tangentMode: 0
        weightedMode: 0
        inWeight: {x: 0.33333334, y: 0.33333334, z: 0.33333334, w: 0.33333334}
        outWeight: {x: 0.33333334, y: 0.33333334, z: 0.33333334, w: 0.33333334}
      - serializedVersion: 3
        time: 2.8444304
        value: {x: 0, y: 0, z: 0, w: 1}
        inSlope: {x: 0, y: 0, z: 0, w: 0}
        outSlope: {x: 0, y: 0, z: 0, w: 0}
        tangentMode: 0
        weightedMode: 0
        inWeight: {x: 0.33333334, y: 0.33333334, z: 0.33333334, w: 0.33333334}
        outWeight: {x: 0.33333334, y: 0.33333334, z: 0.33333334, w: 0.33333334}
      - serializedVersion: 3
        time: 2.8553295
        value: {x: 0, y: 0, z: 0, w: 1}
        inSlope: {x: 0, y: 0, z: 0, w: 0}
        outSlope: {x: 0, y: 0, z: 0, w: 0}
        tangentMode: 0
        weightedMode: 0
        inWeight: {x: 0.33333334, y: 0.33333334, z: 0.33333334, w: 0.33333334}
        outWeight: {x: 0.33333334, y: 0.33333334, z: 0.33333334, w: 0.33333334}
      - serializedVersion: 3
        time: 2.8664443
        value: {x: 0, y: 0, z: 0, w: 1}
        inSlope: {x: 0, y: 0, z: 0, w: 0}
        outSlope: {x: 0, y: 0, z: 0, w: 0}
        tangentMode: 0
        weightedMode: 0
        inWeight: {x: 0.33333334, y: 0.33333334, z: 0.33333334, w: 0.33333334}
        outWeight: {x: 0.33333334, y: 0.33333334, z: 0.33333334, w: 0.33333334}
      - serializedVersion: 3
        time: 2.8774292
        value: {x: 0, y: 0, z: 0, w: 1}
        inSlope: {x: 0, y: 0, z: 0, w: 0}
        outSlope: {x: 0, y: 0, z: 0, w: 0}
        tangentMode: 0
        weightedMode: 0
        inWeight: {x: 0.33333334, y: 0.33333334, z: 0.33333334, w: 0.33333334}
        outWeight: {x: 0.33333334, y: 0.33333334, z: 0.33333334, w: 0.33333334}
      - serializedVersion: 3
        time: 2.888583
        value: {x: 0, y: 0, z: 0, w: 1}
        inSlope: {x: 0, y: 0, z: 0, w: 0}
        outSlope: {x: 0, y: 0, z: 0, w: 0}
        tangentMode: 0
        weightedMode: 0
        inWeight: {x: 0.33333334, y: 0.33333334, z: 0.33333334, w: 0.33333334}
        outWeight: {x: 0.33333334, y: 0.33333334, z: 0.33333334, w: 0.33333334}
      - serializedVersion: 3
        time: 2.8992054
        value: {x: 0, y: 0, z: 0, w: 1}
        inSlope: {x: 0, y: 0, z: 0, w: 0}
        outSlope: {x: 0, y: 0, z: 0, w: 0}
        tangentMode: 0
        weightedMode: 0
        inWeight: {x: 0.33333334, y: 0.33333334, z: 0.33333334, w: 0.33333334}
        outWeight: {x: 0.33333334, y: 0.33333334, z: 0.33333334, w: 0.33333334}
[truncated: 64,064,703 more chars]
