# Supplementary material for: Flexible Virtual Reality System for Neurorehabilitation and Quality of Life Improvement
Source: Sensors (Basel). 2020 Oct 23;20(21):6045. doi: 10.3390/s20216045 (PMC7672612; doi:10.3390/s20216045)
Supplement: Supplementary file 1 [file sensors-20-06045-s001.zip › S3_RecordingAnimations/Lower limb/HipFlexion.anim]

%YAML 1.1
%TAG !u! tag:unity3d.com,2011:
--- !u!74 &7400000
AnimationClip:
  m_ObjectHideFlags: 0
  m_CorrespondingSourceObject: {fileID: 0}
  m_PrefabInstance: {fileID: 0}
  m_PrefabAsset: {fileID: 0}
  m_Name: SoldFlexie
  serializedVersion: 6
  m_Legacy: 0
  m_Compressed: 0
  m_UseHighQualityCurve: 1
  m_RotationCurves:
  - curve:
      serializedVersion: 2
      m_Curve:
      - serializedVersion: 3
        time: 0.019592
        value: {x: -0, y: 0.672448, z: -0, w: 0.74014443}
        inSlope: {x: 0, y: -0.011453506, z: 0, w: 0.010399014}
        outSlope: {x: 0, y: -0.011453506, z: 0, w: 0.010399014}
        tangentMode: 0
        weightedMode: 0
        inWeight: {x: 0, y: 0, z: 0, w: 0}
        outWeight: {x: 0.33333334, y: 0.33333334, z: 0.33333334, w: 0.33333334}
      - serializedVersion: 3
        time: 0.028579399
        value: {x: -0, y: 0.67234504, z: -0, w: 0.7402379}
        inSlope: {x: 0, y: -0.007460241, z: 0, w: 0.0067754057}
        outSlope: {x: 0, y: -0.007460241, z: 0, w: 0.0067754057}
        tangentMode: 0
        weightedMode: 0
        inWeight: {x: 0.33333334, y: 0.33333334, z: 0.33333334, w: 0.33333334}
        outWeight: {x: 0.33333334, y: 0.33333334, z: 0.33333334, w: 0.33333334}
      - serializedVersion: 3
        time: 0.0357657
        value: {x: -0, y: 0.6723201, z: -0, w: 0.74026054}
        inSlope: {x: 0, y: -0.0022487263, z: 0, w: 0.0020460533}
        outSlope: {x: 0, y: -0.0022487263, z: 0, w: 0.0020460533}
        tangentMode: 0
        weightedMode: 0
        inWeight: {x: 0.33333334, y: 0.33333334, z: 0.33333334, w: 0.33333334}
        outWeight: {x: 0.33333334, y: 0.33333334, z: 0.33333334, w: 0.33333334}
      - serializedVersion: 3
        time: 0.0450204
        value: {x: -0, y: 0.6723106, z: -0, w: 0.74026924}
        inSlope: {x: 0, y: -0.00036803837, z: 0, w: 0.0003368418}
        outSlope: {x: 0, y: -0.00036803837, z: 0, w: 0.0003368418}
        tangentMode: 0
        weightedMode: 0
        inWeight: {x: 0.33333334, y: 0.33333334, z: 0.33333334, w: 0.33333334}
        outWeight: {x: 0.33333334, y: 0.33333334, z: 0.33333334, w: 0.33333334}
      - serializedVersion: 3
        time: 0.055750903
        value: {x: -0, y: 0.67231375, z: -0, w: 0.7402664}
        inSlope: {x: 0, y: 0.0010736941, z: 0, w: -0.0009767977}
        outSlope: {x: 0, y: 0.0010736941, z: 0, w: -0.0009767977}
        tangentMode: 0
        weightedMode: 0
        inWeight: {x: 0.33333334, y: 0.33333334, z: 0.33333334, w: 0.33333334}
        outWeight: {x: 0.33333334, y: 0.33333334, z: 0.33333334, w: 0.33333334}
      - serializedVersion: 3
        time: 0.0668806
        value: {x: -0, y: 0.6723344, z: -0, w: 0.7402476}
        inSlope: {x: 0, y: 0.0030351821, z: 0, w: -0.0027584895}
        outSlope: {x: 0, y: 0.0030351821, z: 0, w: -0.0027584895}
        tangentMode: 0
        weightedMode: 0
        inWeight: {x: 0.33333334, y: 0.33333334, z: 0.33333334, w: 0.33333334}
        outWeight: {x: 0.33333334, y: 0.33333334, z: 0.33333334, w: 0.33333334}
      - serializedVersion: 3
        time: 0.0778055
        value: {x: -0, y: 0.67238045, z: -0, w: 0.74020576}
        inSlope: {x: 0, y: 0.0043029124, z: 0, w: -0.0039072614}
        outSlope: {x: 0, y: 0.0043029124, z: 0, w: -0.0039072614}
        tangentMode: 0
        weightedMode: 0
        inWeight: {x: 0.33333334, y: 0.33333334, z: 0.33333334, w: 0.33333334}
        outWeight: {x: 0.33333334, y: 0.33333334, z: 0.33333334, w: 0.33333334}
      - serializedVersion: 3
        time: 0.0897578
        value: {x: -0, y: 0.6724329, z: -0, w: 0.74015814}
        inSlope: {x: 0, y: 0.005356826, z: 0, w: -0.004865861}
        outSlope: {x: 0, y: 0.005356826, z: 0, w: -0.004865861}
        tangentMode: 0
        weightedMode: 0
        inWeight: {x: 0.33333334, y: 0.33333334, z: 0.33333334, w: 0.33333334}
        outWeight: {x: 0.33333334, y: 0.33333334, z: 0.33333334, w: 0.33333334}
      - serializedVersion: 3
        time: 0.1006889
        value: {x: -0, y: 0.67250204, z: -0, w: 0.7400953}
        inSlope: {x: 0, y: 0.00617796, z: 0, w: -0.005614607}
        outSlope: {x: 0, y: 0.00617796, z: 0, w: -0.005614607}
        tangentMode: 0
        weightedMode: 0
        inWeight: {x: 0.33333334, y: 0.33333334, z: 0.33333334, w: 0.33333334}
        outWeight: {x: 0.33333334, y: 0.33333334, z: 0.33333334, w: 0.33333334}
      - serializedVersion: 3
        time: 0.1123119
        value: {x: -0, y: 0.67257214, z: -0, w: 0.7400316}
        inSlope: {x: 0, y: 0.007169441, z: 0, w: -0.0065177064}
        outSlope: {x: 0, y: 0.007169441, z: 0, w: -0.0065177064}
        tangentMode: 0
        weightedMode: 0
        inWeight: {x: 0.33333334, y: 0.33333334, z: 0.33333334, w: 0.33333334}
        outWeight: {x: 0.33333334, y: 0.33333334, z: 0.33333334, w: 0.33333334}
      - serializedVersion: 3
        time: 0.1224993
        value: {x: -0, y: 0.6726568, z: -0, w: 0.73995465}
        inSlope: {x: 0, y: 0.0075009866, z: 0, w: -0.0068183793}
        outSlope: {x: 0, y: 0.0075009866, z: 0, w: -0.0068183793}
        tangentMode: 0
        weightedMode: 0
        inWeight: {x: 0.33333334, y: 0.33333334, z: 0.33333334, w: 0.33333334}
        outWeight: {x: 0.33333334, y: 0.33333334, z: 0.33333334, w: 0.33333334}
      - serializedVersion: 3
        time: 0.1337278
        value: {x: -0, y: 0.67273194, z: -0, w: 0.73988634}
        inSlope: {x: 0, y: 0.00699907, z: 0, w: -0.0063628126}
        outSlope: {x: 0, y: 0.00699907, z: 0, w: -0.0063628126}
        tangentMode: 0
        weightedMode: 0
        inWeight: {x: 0.33333334, y: 0.33333334, z: 0.33333334, w: 0.33333334}
        outWeight: {x: 0.33333334, y: 0.33333334, z: 0.33333334, w: 0.33333334}
      - serializedVersion: 3
        time: 0.1447114
        value: {x: -0, y: 0.67281216, z: -0, w: 0.7398134}
        inSlope: {x: 0, y: 0.0074024526, z: 0, w: -0.0067335106}
        outSlope: {x: 0, y: 0.0074024526, z: 0, w: -0.0067335106}
        tangentMode: 0
        weightedMode: 0
        inWeight: {x: 0.33333334, y: 0.33333334, z: 0.33333334, w: 0.33333334}
        outWeight: {x: 0.33333334, y: 0.33333334, z: 0.33333334, w: 0.33333334}
      - serializedVersion: 3
        time: 0.1554712
        value: {x: -0, y: 0.67289287, z: -0, w: 0.73973995}
        inSlope: {x: 0, y: 0.0070227045, z: 0, w: -0.0063895537}
        outSlope: {x: 0, y: 0.0070227045, z: 0, w: -0.0063895537}
        tangentMode: 0
        weightedMode: 0
        inWeight: {x: 0.33333334, y: 0.33333334, z: 0.33333334, w: 0.33333334}
        outWeight: {x: 0.33333334, y: 0.33333334, z: 0.33333334, w: 0.33333334}
      - serializedVersion: 3
        time: 0.16748351
        value: {x: -0, y: 0.6729715, z: -0, w: 0.7396684}
        inSlope: {x: 0, y: 0.0074302666, z: 0, w: -0.006760299}
        outSlope: {x: 0, y: 0.0074302666, z: 0, w: -0.006760299}
        tangentMode: 0
        weightedMode: 0
        inWeight: {x: 0.33333334, y: 0.33333334, z: 0.33333334, w: 0.33333334}
        outWeight: {x: 0.33333334, y: 0.33333334, z: 0.33333334, w: 0.33333334}
      - serializedVersion: 3
        time: 0.1782996
        value: {x: -0, y: 0.67306143, z: -0, w: 0.7395866}
        inSlope: {x: 0, y: 0.007568094, z: 0, w: -0.006885194}
        outSlope: {x: 0, y: 0.007568094, z: 0, w: -0.006885194}
        tangentMode: 0
        weightedMode: 0
        inWeight: {x: 0.33333334, y: 0.33333334, z: 0.33333334, w: 0.33333334}
        outWeight: {x: 0.33333334, y: 0.33333334, z: 0.33333334, w: 0.33333334}
      - serializedVersion: 3
        time: 0.1900012
        value: {x: -0, y: 0.67314124, z: -0, w: 0.739514}
        inSlope: {x: 0, y: 0.00770222, z: 0, w: -0.0070109377}
        outSlope: {x: 0, y: 0.00770222, z: 0, w: -0.0070109377}
        tangentMode: 0
        weightedMode: 0
        inWeight: {x: 0.33333334, y: 0.33333334, z: 0.33333334, w: 0.33333334}
        outWeight: {x: 0.33333334, y: 0.33333334, z: 0.33333334, w: 0.33333334}
      - serializedVersion: 3
        time: 0.20073621
        value: {x: -0, y: 0.6732334, z: -0, w: 0.73943007}
        inSlope: {x: 0, y: 0.008442387, z: 0, w: -0.007688651}
        outSlope: {x: 0, y: 0.008442387, z: 0, w: -0.007688651}
        tangentMode: 0
        weightedMode: 0
        inWeight: {x: 0.33333334, y: 0.33333334, z: 0.33333334, w: 0.33333334}
        outWeight: {x: 0.33333334, y: 0.33333334, z: 0.33333334, w: 0.33333334}
      - serializedVersion: 3
        time: 0.21127011
        value: {x: -0, y: 0.67332083, z: -0, w: 0.73935044}
        inSlope: {x: 0, y: 0.008372407, z: 0, w: -0.007625353}
        outSlope: {x: 0, y: 0.008372407, z: 0, w: -0.007625353}
        tangentMode: 0
        weightedMode: 0
        inWeight: {x: 0.33333334, y: 0.33333334, z: 0.33333334, w: 0.33333334}
        outWeight: {x: 0.33333334, y: 0.33333334, z: 0.33333334, w: 0.33333334}
      - serializedVersion: 3
        time: 0.22227481
        value: {x: -0, y: 0.67341375, z: -0, w: 0.7392658}
        inSlope: {x: 0, y: 0.008799564, z: 0, w: -0.008015447}
        outSlope: {x: 0, y: 0.008799564, z: 0, w: -0.008015447}
        tangentMode: 0
        weightedMode: 0
        inWeight: {x: 0.33333334, y: 0.33333334, z: 0.33333334, w: 0.33333334}
        outWeight: {x: 0.33333334, y: 0.33333334, z: 0.33333334, w: 0.33333334}
      - serializedVersion: 3
        time: 0.2331669
        value: {x: -0, y: 0.6735135, z: -0, w: 0.73917496}
        inSlope: {x: 0, y: 0.008954507, z: 0, w: -0.008160261}
        outSlope: {x: 0, y: 0.008954507, z: 0, w: -0.008160261}
        tangentMode: 0
        weightedMode: 0
        inWeight: {x: 0.33333334, y: 0.33333334, z: 0.33333334, w: 0.33333334}
        outWeight: {x: 0.33333334, y: 0.33333334, z: 0.33333334, w: 0.33333334}
      - serializedVersion: 3
        time: 0.2453481
        value: {x: -0, y: 0.6736201, z: -0, w: 0.73907775}
        inSlope: {x: 0, y: 0.010348586, z: 0, w: -0.009433172}
        outSlope: {x: 0, y: 0.010348586, z: 0, w: -0.009433172}
        tangentMode: 0
        weightedMode: 0
        inWeight: {x: 0.33333334, y: 0.33333334, z: 0.33333334, w: 0.33333334}
        outWeight: {x: 0.33333334, y: 0.33333334, z: 0.33333334, w: 0.33333334}
      - serializedVersion: 3
        time: 0.2561678
        value: {x: -0, y: 0.6737493, z: -0, w: 0.73895997}
        inSlope: {x: 0, y: 0.011409783, z: 0, w: -0.010399654}
        outSlope: {x: 0, y: 0.011409783, z: 0, w: -0.010399654}
        tangentMode: 0
        weightedMode: 0
        inWeight: {x: 0.33333334, y: 0.33333334, z: 0.33333334, w: 0.33333334}
        outWeight: {x: 0.33333334, y: 0.33333334, z: 0.33333334, w: 0.33333334}
      - serializedVersion: 3
        time: 0.2671283
        value: {x: -0, y: 0.67386854, z: -0, w: 0.7388513}
        inSlope: {x: 0, y: 0.0111403, z: 0, w: -0.010158269}
        outSlope: {x: 0, y: 0.0111403, z: 0, w: -0.010158269}
        tangentMode: 0
        weightedMode: 0
        inWeight: {x: 0.33333334, y: 0.33333334, z: 0.33333334, w: 0.33333334}
        outWeight: {x: 0.33333334, y: 0.33333334, z: 0.33333334, w: 0.33333334}
      - serializedVersion: 3
        time: 0.278198
        value: {x: -0, y: 0.6739948, z: -0, w: 0.73873615}
        inSlope: {x: 0, y: 0.01157375, z: 0, w: -0.010562772}
        outSlope: {x: 0, y: 0.01157375, z: 0, w: -0.010562772}
        tangentMode: 0
        weightedMode: 0
        inWeight: {x: 0.33333334, y: 0.33333334, z: 0.33333334, w: 0.33333334}
        outWeight: {x: 0.33333334, y: 0.33333334, z: 0.33333334, w: 0.33333334}
      - serializedVersion: 3
        time: 0.28923762
        value: {x: -0, y: 0.6741244, z: -0, w: 0.7386178}
        inSlope: {x: 0, y: 0.012000255, z: 0, w: -0.010952147}
        outSlope: {x: 0, y: 0.012000255, z: 0, w: -0.010952147}
        tangentMode: 0
        weightedMode: 0
        inWeight: {x: 0.33333334, y: 0.33333334, z: 0.33333334, w: 0.33333334}
        outWeight: {x: 0.33333334, y: 0.33333334, z: 0.33333334, w: 0.33333334}
      - serializedVersion: 3
        time: 0.30020803
        value: {x: -0, y: 0.6742589, z: -0, w: 0.7384951}
        inSlope: {x: 0, y: 0.0125105735, z: 0, w: -0.011418805}
        outSlope: {x: 0, y: 0.0125105735, z: 0, w: -0.011418805}
        tangentMode: 0
        weightedMode: 0
        inWeight: {x: 0.33333334, y: 0.33333334, z: 0.33333334, w: 0.33333334}
        outWeight: {x: 0.33333334, y: 0.33333334, z: 0.33333334, w: 0.33333334}
      - serializedVersion: 3
        time: 0.31113073
        value: {x: -0, y: 0.6743983, z: -0, w: 0.7383678}
        inSlope: {x: 0, y: 0.01213714, z: 0, w: -0.011086769}
        outSlope: {x: 0, y: 0.01213714, z: 0, w: -0.011086769}
        tangentMode: 0
        weightedMode: 0
        inWeight: {x: 0.33333334, y: 0.33333334, z: 0.33333334, w: 0.33333334}
        outWeight: {x: 0.33333334, y: 0.33333334, z: 0.33333334, w: 0.33333334}
      - serializedVersion: 3
        time: 0.32289582
        value: {x: -0, y: 0.6745337, z: -0, w: 0.73824406}
        inSlope: {x: 0, y: 0.012380745, z: 0, w: -0.01131589}
        outSlope: {x: 0, y: 0.012380745, z: 0, w: -0.01131589}
        tangentMode: 0
        weightedMode: 0
        inWeight: {x: 0.33333334, y: 0.33333334, z: 0.33333334, w: 0.33333334}
        outWeight: {x: 0.33333334, y: 0.33333334, z: 0.33333334, w: 0.33333334}
      - serializedVersion: 3
        time: 0.33390722
        value: {x: -0, y: 0.67467964, z: -0, w: 0.73811066}
        inSlope: {x: 0, y: 0.012846703, z: 0, w: -0.011741004}
        outSlope: {x: 0, y: 0.012846703, z: 0, w: -0.011741004}
        tangentMode: 0
        weightedMode: 0
        inWeight: {x: 0.33333334, y: 0.33333334, z: 0.33333334, w: 0.33333334}
        outWeight: {x: 0.33333334, y: 0.33333334, z: 0.33333334, w: 0.33333334}
      - serializedVersion: 3
        time: 0.34494442
        value: {x: -0, y: 0.67481697, z: -0, w: 0.7379852}
        inSlope: {x: 0, y: 0.012121467, z: 0, w: -0.0110811945}
        outSlope: {x: 0, y: 0.012121467, z: 0, w: -0.0110811945}
        tangentMode: 0
        weightedMode: 0
        inWeight: {x: 0.33333334, y: 0.33333334, z: 0.33333334, w: 0.33333334}
        outWeight: {x: 0.33333334, y: 0.33333334, z: 0.33333334, w: 0.33333334}
      - serializedVersion: 3
        time: 0.3562031
        value: {x: -0, y: 0.6749498, z: -0, w: 0.73786366}
        inSlope: {x: 0, y: 0.012309653, z: 0, w: -0.011258377}
        outSlope: {x: 0, y: 0.012309653, z: 0, w: -0.011258377}
        tangentMode: 0
        weightedMode: 0
        inWeight: {x: 0.33333334, y: 0.33333334, z: 0.33333334, w: 0.33333334}
        outWeight: {x: 0.33333334, y: 0.33333334, z: 0.33333334, w: 0.33333334}
      - serializedVersion: 3
        time: 0.3668558
        value: {x: -0, y: 0.6750864, z: -0, w: 0.7377388}
        inSlope: {x: 0, y: 0.012235727, z: 0, w: -0.011195364}
        outSlope: {x: 0, y: 0.012235727, z: 0, w: -0.011195364}
        tangentMode: 0
        weightedMode: 0
        inWeight: {x: 0.33333334, y: 0.33333334, z: 0.33333334, w: 0.33333334}
        outWeight: {x: 0.33333334, y: 0.33333334, z: 0.33333334, w: 0.33333334}
      - serializedVersion: 3
        time: 0.3779402
        value: {x: -0, y: 0.67521554, z: -0, w: 0.73762053}
        inSlope: {x: 0, y: 0.011725156, z: 0, w: -0.010737296}
        outSlope: {x: 0, y: 0.011725156, z: 0, w: -0.010737296}
        tangentMode: 0
        weightedMode: 0
        inWeight: {x: 0.33333334, y: 0.33333334, z: 0.33333334, w: 0.33333334}
        outWeight: {x: 0.33333334, y: 0.33333334, z: 0.33333334, w: 0.33333334}
      - serializedVersion: 3
        time: 0.3889996
        value: {x: -0, y: 0.675346, z: -0, w: 0.737501}
        inSlope: {x: 0, y: 0.011324981, z: 0, w: -0.010372997}
        outSlope: {x: 0, y: 0.011324981, z: 0, w: -0.010372997}
        tangentMode: 0
        weightedMode: 0
        inWeight: {x: 0.33333334, y: 0.33333334, z: 0.33333334, w: 0.33333334}
        outWeight: {x: 0.33333334, y: 0.33333334, z: 0.33333334, w: 0.33333334}
      - serializedVersion: 3
        time: 0.4008905
        value: {x: -0, y: 0.67547506, z: -0, w: 0.7373828}
        inSlope: {x: 0, y: 0.011774825, z: 0, w: -0.010785979}
        outSlope: {x: 0, y: 0.011774825, z: 0, w: -0.010785979}
        tangentMode: 0
        weightedMode: 0
        inWeight: {x: 0.33333334, y: 0.33333334, z: 0.33333334, w: 0.33333334}
        outWeight: {x: 0.33333334, y: 0.33333334, z: 0.33333334, w: 0.33333334}
      - serializedVersion: 3
        time: 0.4118
        value: {x: -0, y: 0.6756136, z: -0, w: 0.73725593}
        inSlope: {x: 0, y: 0.011879679, z: 0, w: -0.010886293}
        outSlope: {x: 0, y: 0.011879679, z: 0, w: -0.010886293}
        tangentMode: 0
        weightedMode: 0
        inWeight: {x: 0.33333334, y: 0.33333334, z: 0.33333334, w: 0.33333334}
        outWeight: {x: 0.33333334, y: 0.33333334, z: 0.33333334, w: 0.33333334}
      - serializedVersion: 3
        time: 0.422668
        value: {x: -0, y: 0.6757338, z: -0, w: 0.7371457}
        inSlope: {x: 0, y: 0.010996645, z: 0, w: -0.0100793615}
        outSlope: {x: 0, y: 0.010996645, z: 0, w: -0.0100793615}
        tangentMode: 0
        weightedMode: 0
        inWeight: {x: 0.33333334, y: 0.33333334, z: 0.33333334, w: 0.33333334}
        outWeight: {x: 0.33333334, y: 0.33333334, z: 0.33333334, w: 0.33333334}
      - serializedVersion: 3
        time: 0.4336988
        value: {x: -0, y: 0.6758544, z: -0, w: 0.7370352}
        inSlope: {x: 0, y: 0.011084579, z: 0, w: -0.010164898}
        outSlope: {x: 0, y: 0.011084579, z: 0, w: -0.010164898}
        tangentMode: 0
        weightedMode: 0
        inWeight: {x: 0.33333334, y: 0.33333334, z: 0.33333334, w: 0.33333334}
        outWeight: {x: 0.33333334, y: 0.33333334, z: 0.33333334, w: 0.33333334}
      - serializedVersion: 3
        time: 0.444768
        value: {x: -0, y: 0.6759788, z: -0, w: 0.7369211}
        inSlope: {x: 0, y: 0.011331447, z: 0, w: -0.010396166}
        outSlope: {x: 0, y: 0.011331447, z: 0, w: -0.010396166}
        tangentMode: 0
        weightedMode: 0
        inWeight: {x: 0.33333334, y: 0.33333334, z: 0.33333334, w: 0.33333334}
        outWeight: {x: 0.33333334, y: 0.33333334, z: 0.33333334, w: 0.33333334}
      - serializedVersion: 3
        time: 0.4557499
        value: {x: -0, y: 0.67610425, z: -0, w: 0.736806}
        inSlope: {x: 0, y: 0.011414148, z: 0, w: -0.01047199}
        outSlope: {x: 0, y: 0.011414148, z: 0, w: -0.01047199}
        tangentMode: 0
        weightedMode: 0
        inWeight: {x: 0.33333334, y: 0.33333334, z: 0.33333334, w: 0.33333334}
        outWeight: {x: 0.33333334, y: 0.33333334, z: 0.33333334, w: 0.33333334}
      - serializedVersion: 3
        time: 0.466784
        value: {x: -0, y: 0.6762301, z: -0, w: 0.7366905}
        inSlope: {x: 0, y: 0.01155037, z: 0, w: -0.010601953}
        outSlope: {x: 0, y: 0.01155037, z: 0, w: -0.010601953}
        tangentMode: 0
        weightedMode: 0
        inWeight: {x: 0.33333334, y: 0.33333334, z: 0.33333334, w: 0.33333334}
        outWeight: {x: 0.33333334, y: 0.33333334, z: 0.33333334, w: 0.33333334}
      - serializedVersion: 3
        time: 0.4776222
        value: {x: -0, y: 0.67635685, z: -0, w: 0.7365741}
        inSlope: {x: 0, y: 0.010875033, z: 0, w: -0.009986822}
        outSlope: {x: 0, y: 0.010875033, z: 0, w: -0.009986822}
        tangentMode: 0
        weightedMode: 0
        inWeight: {x: 0.33333334, y: 0.33333334, z: 0.33333334, w: 0.33333334}
        outWeight: {x: 0.33333334, y: 0.33333334, z: 0.33333334, w: 0.33333334}
      - serializedVersion: 3
        time: 0.489623
        value: {x: -0, y: 0.6764775, z: -0, w: 0.7364633}
        inSlope: {x: 0, y: 0.011771768, z: 0, w: -0.01081465}
        outSlope: {x: 0, y: 0.011771768, z: 0, w: -0.01081465}
        tangentMode: 0
        weightedMode: 0
        inWeight: {x: 0.33333334, y: 0.33333334, z: 0.33333334, w: 0.33333334}
        outWeight: {x: 0.33333334, y: 0.33333334, z: 0.33333334, w: 0.33333334}
      - serializedVersion: 3
        time: 0.5007302
        value: {x: -0, y: 0.67662734, z: -0, w: 0.7363256}
        inSlope: {x: 0, y: 0.011057394, z: 0, w: -0.010160161}
        outSlope: {x: 0, y: 0.011057394, z: 0, w: -0.010160161}
        tangentMode: 0
        weightedMode: 0
        inWeight: {x: 0.33333334, y: 0.33333334, z: 0.33333334, w: 0.33333334}
        outWeight: {x: 0.33333334, y: 0.33333334, z: 0.33333334, w: 0.33333334}
      - serializedVersion: 3
        time: 0.5167443
        value: {x: -0, y: 0.67676544, z: -0, w: 0.7361987}
        inSlope: {x: 0, y: 0.016542524, z: 0, w: -0.015208004}
        outSlope: {x: 0, y: 0.016542524, z: 0, w: -0.015208004}
        tangentMode: 0
        weightedMode: 0
        inWeight: {x: 0.33333334, y: 0.33333334, z: 0.33333334, w: 0.33333334}
        outWeight: {x: 0.33333334, y: 0.33333334, z: 0.33333334, w: 0.33333334}
      - serializedVersion: 3
        time: 0.5250072
        value: {x: -0, y: 0.67696756, z: -0, w: 0.7360129}
        inSlope: {x: 0, y: 0.017927565, z: 0, w: -0.016488072}
        outSlope: {x: 0, y: 0.017927565, z: 0, w: -0.016488072}
        tangentMode: 0
        weightedMode: 0
        inWeight: {x: 0.33333334, y: 0.33333334, z: 0.33333334, w: 0.33333334}
        outWeight: {x: 0.33333334, y: 0.33333334, z: 0.33333334, w: 0.33333334}
      - serializedVersion: 3
        time: 0.5341148
        value: {x: -0, y: 0.67707133, z: -0, w: 0.7359174}
        inSlope: {x: 0, y: 0.011146244, z: 0, w: -0.010256022}
        outSlope: {x: 0, y: 0.011146244, z: 0, w: -0.010256022}
        tangentMode: 0
        weightedMode: 0
        inWeight: {x: 0.33333334, y: 0.33333334, z: 0.33333334, w: 0.33333334}
        outWeight: {x: 0.33333334, y: 0.33333334, z: 0.33333334, w: 0.33333334}
      - serializedVersion: 3
        time: 0.54472476
        value: {x: -0, y: 0.67718697, z: -0, w: 0.735811}
        inSlope: {x: 0, y: 0.011663255, z: 0, w: -0.010734966}
        outSlope: {x: 0, y: 0.011663255, z: 0, w: -0.010734966}
        tangentMode: 0
        weightedMode: 0
        inWeight: {x: 0.33333334, y: 0.33333334, z: 0.33333334, w: 0.33333334}
        outWeight: {x: 0.33333334, y: 0.33333334, z: 0.33333334, w: 0.33333334}
      - serializedVersion: 3
        time: 0.555487
        value: {x: -0, y: 0.6773207, z: -0, w: 0.73568785}
        inSlope: {x: 0, y: 0.012008838, z: 0, w: -0.011056097}
        outSlope: {x: 0, y: 0.012008838, z: 0, w: -0.011056097}
        tangentMode: 0
        weightedMode: 0
        inWeight: {x: 0.33333334, y: 0.33333334, z: 0.33333334, w: 0.33333334}
        outWeight: {x: 0.33333334, y: 0.33333334, z: 0.33333334, w: 0.33333334}
      - serializedVersion: 3
        time: 0.56754196
        value: {x: -0, y: 0.67746043, z: -0, w: 0.7355592}
        inSlope: {x: 0, y: 0.012660591, z: 0, w: -0.011658802}
        outSlope: {x: 0, y: 0.012660591, z: 0, w: -0.011658802}
        tangentMode: 0
        weightedMode: 0
        inWeight: {x: 0.33333334, y: 0.33333334, z: 0.33333334, w: 0.33333334}
        outWeight: {x: 0.33333334, y: 0.33333334, z: 0.33333334, w: 0.33333334}
      - serializedVersion: 3
        time: 0.57831997
        value: {x: -0, y: 0.67760843, z: -0, w: 0.7354229}
        inSlope: {x: 0, y: 0.012630127, z: 0, w: -0.01163695}
        outSlope: {x: 0, y: 0.012630127, z: 0, w: -0.01163695}
        tangentMode: 0
        weightedMode: 0
        inWeight: {x: 0.33333334, y: 0.33333334, z: 0.33333334, w: 0.33333334}
        outWeight: {x: 0.33333334, y: 0.33333334, z: 0.33333334, w: 0.33333334}
      - serializedVersion: 3
        time: 0.5894822
        value: {x: -0, y: 0.6777371, z: -0, w: 0.7353043}
        inSlope: {x: 0, y: 0.011508237, z: 0, w: -0.010603843}
        outSlope: {x: 0, y: 0.011508237, z: 0, w: -0.010603843}
        tangentMode: 0
        weightedMode: 0
        inWeight: {x: 0.33333334, y: 0.33333334, z: 0.33333334, w: 0.33333334}
        outWeight: {x: 0.33333334, y: 0.33333334, z: 0.33333334, w: 0.33333334}
      - serializedVersion: 3
        time: 0.6003989
        value: {x: -0, y: 0.6778625, z: -0, w: 0.7351888}
        inSlope: {x: 0, y: 0.011005884, z: 0, w: -0.01014773}
        outSlope: {x: 0, y: 0.011005884, z: 0, w: -0.01014773}
        tangentMode: 0
        weightedMode: 0
        inWeight: {x: 0.33333334, y: 0.33333334, z: 0.33333334, w: 0.33333334}
        outWeight: {x: 0.33333334, y: 0.33333334, z: 0.33333334, w: 0.33333334}
      - serializedVersion: 3
        time: 0.6114374
        value: {x: -0, y: 0.6779787, z: -0, w: 0.73508155}
        inSlope: {x: 0, y: 0.010585198, z: 0, w: -0.00976589}
        outSlope: {x: 0, y: 0.010585198, z: 0, w: -0.00976589}
        tangentMode: 0
        weightedMode: 0
        inWeight: {x: 0.33333334, y: 0.33333334, z: 0.33333334, w: 0.33333334}
        outWeight: {x: 0.33333334, y: 0.33333334, z: 0.33333334, w: 0.33333334}
      - serializedVersion: 3
        time: 0.62229866
        value: {x: -0, y: 0.6780943, z: -0, w: 0.7349749}
        inSlope: {x: 0, y: 0.010191482, z: 0, w: -0.00940142}
        outSlope: {x: 0, y: 0.010191482, z: 0, w: -0.00940142}
        tangentMode: 0
        weightedMode: 0
        inWeight: {x: 0.33333334, y: 0.33333334, z: 0.33333334, w: 0.33333334}
        outWeight: {x: 0.33333334, y: 0.33333334, z: 0.33333334, w: 0.33333334}
      - serializedVersion: 3
        time: 0.63332385
        value: {x: -0, y: 0.6782017, z: -0, w: 0.73487586}
        inSlope: {x: 0, y: 0.008902727, z: 0, w: -0.008217583}
        outSlope: {x: 0, y: 0.008902727, z: 0, w: -0.008217583}
        tangentMode: 0
        weightedMode: 0
        inWeight: {x: 0.33333334, y: 0.33333334, z: 0.33333334, w: 0.33333334}
        outWeight: {x: 0.33333334, y: 0.33333334, z: 0.33333334, w: 0.33333334}
      - serializedVersion: 3
        time: 0.6456528
        value: {x: -0, y: 0.67830116, z: -0, w: 0.734784}
        inSlope: {x: 0, y: 0.009386296, z: 0, w: -0.008665418}
        outSlope: {x: 0, y: 0.009386296, z: 0, w: -0.008665418}
        tangentMode: 0
        weightedMode: 0
        inWeight: {x: 0.33333334, y: 0.33333334, z: 0.33333334, w: 0.33333334}
        outWeight: {x: 0.33333334, y: 0.33333334, z: 0.33333334, w: 0.33333334}
      - serializedVersion: 3
        time: 0.6562999
        value: {x: -0, y: 0.6784151, z: -0, w: 0.7346788}
        inSlope: {x: 0, y: 0.009560049, z: 0, w: -0.008823208}
        outSlope: {x: 0, y: 0.009560049, z: 0, w: -0.008823208}
        tangentMode: 0
        weightedMode: 0
        inWeight: {x: 0.33333334, y: 0.33333334, z: 0.33333334, w: 0.33333334}
        outWeight: {x: 0.33333334, y: 0.33333334, z: 0.33333334, w: 0.33333334}
      - serializedVersion: 3
        time: 0.66729116
        value: {x: -0, y: 0.6785076, z: -0, w: 0.73459345}
        inSlope: {x: 0, y: 0.008384575, z: 0, w: -0.007745144}
        outSlope: {x: 0, y: 0.008384575, z: 0, w: -0.007745144}
        tangentMode: 0
        weightedMode: 0
        inWeight: {x: 0.33333334, y: 0.33333334, z: 0.33333334, w: 0.33333334}
        outWeight: {x: 0.33333334, y: 0.33333334, z: 0.33333334, w: 0.33333334}
      - serializedVersion: 3
        time: 0.67810917
        value: {x: -0, y: 0.678598, z: -0, w: 0.7345099}
        inSlope: {x: 0, y: 0.008022452, z: 0, w: -0.007414191}
        outSlope: {x: 0, y: 0.008022452, z: 0, w: -0.007414191}
        tangentMode: 0
        weightedMode: 0
        inWeight: {x: 0.33333334, y: 0.33333334, z: 0.33333334, w: 0.33333334}
        outWeight: {x: 0.33333334, y: 0.33333334, z: 0.33333334, w: 0.33333334}
      - serializedVersion: 3
        time: 0.68925196
        value: {x: -0, y: 0.6786837, z: -0, w: 0.73443073}
        inSlope: {x: 0, y: 0.007740574, z: 0, w: -0.0071543492}
        outSlope: {x: 0, y: 0.007740574, z: 0, w: -0.0071543492}
        tangentMode: 0
        weightedMode: 0
        inWeight: {x: 0.33333334, y: 0.33333334, z: 0.33333334, w: 0.33333334}
        outWeight: {x: 0.33333334, y: 0.33333334, z: 0.33333334, w: 0.33333334}
      - serializedVersion: 3
        time: 0.7001719
        value: {x: -0, y: 0.67876875, z: -0, w: 0.73435205}
        inSlope: {x: 0, y: 0.0077038114, z: 0, w: -0.0071234163}
        outSlope: {x: 0, y: 0.0077038114, z: 0, w: -0.0071234163}
        tangentMode: 0
        weightedMode: 0
        inWeight: {x: 0.33333334, y: 0.33333334, z: 0.33333334, w: 0.33333334}
        outWeight: {x: 0.33333334, y: 0.33333334, z: 0.33333334, w: 0.33333334}
      - serializedVersion: 3
        time: 0.7110232
        value: {x: -0, y: 0.6788514, z: -0, w: 0.73427564}
        inSlope: {x: 0, y: 0.0071947607, z: 0, w: -0.0066487696}
        outSlope: {x: 0, y: 0.0071947607, z: 0, w: -0.0066487696}
        tangentMode: 0
        weightedMode: 0
        inWeight: {x: 0.33333334, y: 0.33333334, z: 0.33333334, w: 0.33333334}
        outWeight: {x: 0.33333334, y: 0.33333334, z: 0.33333334, w: 0.33333334}
      - serializedVersion: 3
        time: 0.7232858
        value: {x: -0, y: 0.67893445, z: -0, w: 0.7341989}
        inSlope: {x: 0, y: 0.007550399, z: 0, w: -0.006982388}
        outSlope: {x: 0, y: 0.007550399, z: 0, w: -0.006982388}
        tangentMode: 0
        weightedMode: 0
        inWeight: {x: 0.33333334, y: 0.33333334, z: 0.33333334, w: 0.33333334}
        outWeight: {x: 0.33333334, y: 0.33333334, z: 0.33333334, w: 0.33333334}
      - serializedVersion: 3
        time: 0.7338474
        value: {x: -0, y: 0.67902243, z: -0, w: 0.7341175}
        inSlope: {x: 0, y: 0.0073558157, z: 0, w: -0.0068036877}
        outSlope: {x: 0, y: 0.0073558157, z: 0, w: -0.0068036877}
        tangentMode: 0
        weightedMode: 0
        inWeight: {x: 0.33333334, y: 0.33333334, z: 0.33333334, w: 0.33333334}
        outWeight: {x: 0.33333334, y: 0.33333334, z: 0.33333334, w: 0.33333334}
      - serializedVersion: 3
        time: 0.7449431
        value: {x: -0, y: 0.67909324, z: -0, w: 0.73405206}
        inSlope: {x: 0, y: 0.006425708, z: 0, w: -0.0059429375}
        outSlope: {x: 0, y: 0.006425708, z: 0, w: -0.0059429375}
        tangentMode: 0
        weightedMode: 0
        inWeight: {x: 0.33333334, y: 0.33333334, z: 0.33333334, w: 0.33333334}
        outWeight: {x: 0.33333334, y: 0.33333334, z: 0.33333334, w: 0.33333334}
      - serializedVersion: 3
        time: 0.7558236
        value: {x: -0, y: 0.67916363, z: -0, w: 0.7339869}
        inSlope: {x: 0, y: 0.0059716813, z: 0, w: -0.0055232653}
        outSlope: {x: 0, y: 0.0059716813, z: 0, w: -0.0055232653}
        tangentMode: 0
        weightedMode: 0
        inWeight: {x: 0.33333334, y: 0.33333334, z: 0.33333334, w: 0.33333334}
        outWeight: {x: 0.33333334, y: 0.33333334, z: 0.33333334, w: 0.33333334}
      - serializedVersion: 3
        time: 0.7667455
        value: {x: -0, y: 0.6792234, z: -0, w: 0.73393166}
        inSlope: {x: 0, y: 0.005257475, z: 0, w: -0.0048657926}
        outSlope: {x: 0, y: 0.005257475, z: 0, w: -0.0048657926}
        tangentMode: 0
        weightedMode: 0
        inWeight: {x: 0.33333334, y: 0.33333334, z: 0.33333334, w: 0.33333334}
        outWeight: {x: 0.33333334, y: 0.33333334, z: 0.33333334, w: 0.33333334}
      - serializedVersion: 3
        time: 0.7777413
        value: {x: -0, y: 0.67927885, z: -0, w: 0.7338803}
        inSlope: {x: 0, y: 0.0044232747, z: 0, w: -0.004099034}
        outSlope: {x: 0, y: 0.0044232747, z: 0, w: -0.004099034}
        tangentMode: 0
        weightedMode: 0
        inWeight: {x: 0.33333334, y: 0.33333334, z: 0.33333334, w: 0.33333334}
        outWeight: {x: 0.33333334, y: 0.33333334, z: 0.33333334, w: 0.33333334}
      - serializedVersion: 3
        time: 0.7898805
        value: {x: -0, y: 0.67932504, z: -0, w: 0.7338375}
        inSlope: {x: 0, y: 0.0039758617, z: 0, w: -0.0036800858}
        outSlope: {x: 0, y: 0.0039758617, z: 0, w: -0.0036800858}
        tangentMode: 0
        weightedMode: 0
        inWeight: {x: 0.33333334, y: 0.33333334, z: 0.33333334, w: 0.33333334}
        outWeight: {x: 0.33333334, y: 0.33333334, z: 0.33333334, w: 0.33333334}
      - serializedVersion: 3
        time: 0.8005899
        value: {x: -0, y: 0.67936945, z: -0, w: 0.7337964}
        inSlope: {x: 0, y: 0.0036798338, z: 0, w: -0.003406304}
        outSlope: {x: 0, y: 0.0036798338, z: 0, w: -0.003406304}
        tangentMode: 0
        weightedMode: 0
        inWeight: {x: 0.33333334, y: 0.33333334, z: 0.33333334, w: 0.33333334}
        outWeight: {x: 0.33333334, y: 0.33333334, z: 0.33333334, w: 0.33333334}
      - serializedVersion: 3
        time: 0.8114785
        value: {x: -0, y: 0.67940444, z: -0, w: 0.733764}
        inSlope: {x: 0, y: 0.0028142496, z: 0, w: -0.0026071044}
        outSlope: {x: 0, y: 0.0028142496, z: 0, w: -0.0026071044}
        tangentMode: 0
        weightedMode: 0
        inWeight: {x: 0.33333334, y: 0.33333334, z: 0.33333334, w: 0.33333334}
        outWeight: {x: 0.33333334, y: 0.33333334, z: 0.33333334, w: 0.33333334}
      - serializedVersion: 3
        time: 0.822806
        value: {x: -0, y: 0.6794318, z: -0, w: 0.73373866}
        inSlope: {x: 0, y: 0.0023686057, z: 0, w: -0.0021913238}
        outSlope: {x: 0, y: 0.0023686057, z: 0, w: -0.0021913238}
        tangentMode: 0
        weightedMode: 0
        inWeight: {x: 0.33333334, y: 0.33333334, z: 0.33333334, w: 0.33333334}
        outWeight: {x: 0.33333334, y: 0.33333334, z: 0.33333334, w: 0.33333334}
      - serializedVersion: 3
        time: 0.8336643
        value: {x: -0, y: 0.679457, z: -0, w: 0.73371536}
        inSlope: {x: 0, y: 0.002044644, z: 0, w: -0.0018911564}
        outSlope: {x: 0, y: 0.002044644, z: 0, w: -0.0018911564}
        tangentMode: 0
        weightedMode: 0
        inWeight: {x: 0.33333334, y: 0.33333334, z: 0.33333334, w: 0.33333334}
        outWeight: {x: 0.33333334, y: 0.33333334, z: 0.33333334, w: 0.33333334}
      - serializedVersion: 3
        time: 0.8445579
        value: {x: -0, y: 0.67947626, z: -0, w: 0.73369753}
        inSlope: {x: 0, y: 0.001599736, z: 0, w: -0.0014823454}
        outSlope: {x: 0, y: 0.001599736, z: 0, w: -0.0014823454}
        tangentMode: 0
        weightedMode: 0
        inWeight: {x: 0.33333334, y: 0.33333334, z: 0.33333334, w: 0.33333334}
        outWeight: {x: 0.33333334, y: 0.33333334, z: 0.33333334, w: 0.33333334}
      - serializedVersion: 3
        time: 0.85550356
        value: {x: -0, y: 0.67949194, z: -0, w: 0.733683}
        inSlope: {x: 0, y: 0.00123647, z: 0, w: -0.0011448995}
        outSlope: {x: 0, y: 0.00123647, z: 0, w: -0.0011448995}
        tangentMode: 0
        weightedMode: 0
        inWeight: {x: 0.33333334, y: 0.33333334, z: 0.33333334, w: 0.33333334}
        outWeight: {x: 0.33333334, y: 0.33333334, z: 0.33333334, w: 0.33333334}
      - serializedVersion: 3
        time: 0.8674729
        value: {x: -0, y: 0.6795044, z: -0, w: 0.7336715}
        inSlope: {x: 0, y: 0.0009941524, z: 0, w: -0.0009193202}
        outSlope: {x: 0, y: 0.0009941524, z: 0, w: -0.0009193202}
        tangentMode: 0
        weightedMode: 0
        inWeight: {x: 0.33333334, y: 0.33333334, z: 0.33333334, w: 0.33333334}
        outWeight: {x: 0.33333334, y: 0.33333334, z: 0.33333334, w: 0.33333334}
      - serializedVersion: 3
        time: 0.8785442
        value: {x: -0, y: 0.6795149, z: -0, w: 0.7336618}
        inSlope: {x: 0, y: 0.00079538755, z: 0, w: -0.0007385886}
        outSlope: {x: 0, y: 0.00079538755, z: 0, w: -0.0007385886}
        tangentMode: 0
        weightedMode: 0
        inWeight: {x: 0.33333334, y: 0.33333334, z: 0.33333334, w: 0.33333334}
        outWeight: {x: 0.33333334, y: 0.33333334, z: 0.33333334, w: 0.33333334}
      - serializedVersion: 3
        time: 0.8894784
        value: {x: -0, y: 0.6795219, z: -0, w: 0.7336552}
        inSlope: {x: 0, y: 0.00018465586, z: 0, w: -0.0001709078}
        outSlope: {x: 0, y: 0.00018465586, z: 0, w: -0.0001709078}
        tangentMode: 0
        weightedMode: 0
        inWeight: {x: 0.33333334, y: 0.33333334, z: 0.33333334, w: 0.33333334}
        outWeight: {x: 0.33333334, y: 0.33333334, z: 0.33333334, w: 0.33333334}
      - serializedVersion: 3
        time: 0.9005754
        value: {x: -0, y: 0.6795189, z: -0, w: 0.7336581}
        inSlope: {x: 0, y: -0.00039875502, z: 0, w: 0.0003718062}
        outSlope: {x: 0, y: -0.00039875502, z: 0, w: 0.0003718062}
        tangentMode: 0
        weightedMode: 0
        inWeight: {x: 0.33333334, y: 0.33333334, z: 0.33333334, w: 0.33333334}
        outWeight: {x: 0.33333334, y: 0.33333334, z: 0.33333334, w: 0.33333334}
      - serializedVersion: 3
        time: 0.911618
        value: {x: -0, y: 0.6795131, z: -0, w: 0.73366344}
        inSlope: {x: 0, y: -0.0008506116, z: 0, w: 0.0007870695}
        outSlope: {x: 0, y: -0.0008506116, z: 0, w: 0.0007870695}
        tangentMode: 0
        weightedMode: 0
        inWeight: {x: 0.33333334, y: 0.33333334, z: 0.33333334, w: 0.33333334}
        outWeight: {x: 0.33333334, y: 0.33333334, z: 0.33333334, w: 0.33333334}
      - serializedVersion: 3
        time: 0.9222974
        value: {x: -0, y: 0.6795005, z: -0, w: 0.73367506}
        inSlope: {x: 0, y: -0.0013439639, z: 0, w: 0.0012428798}
        outSlope: {x: 0, y: -0.0013439639, z: 0, w: 0.0012428798}
        tangentMode: 0
        weightedMode: 0
        inWeight: {x: 0.33333334, y: 0.33333334, z: 0.33333334, w: 0.33333334}
        outWeight: {x: 0.33333334, y: 0.33333334, z: 0.33333334, w: 0.33333334}
      - serializedVersion: 3
        time: 0.93338734
        value: {x: -0, y: 0.6794838, z: -0, w: 0.73369056}
        inSlope: {x: 0, y: -0.0017089469, z: 0, w: 0.0015831452}
        outSlope: {x: 0, y: -0.0017089469, z: 0, w: 0.0015831452}
        tangentMode: 0
        weightedMode: 0
        inWeight: {x: 0.33333334, y: 0.33333334, z: 0.33333334, w: 0.33333334}
        outWeight: {x: 0.33333334, y: 0.33333334, z: 0.33333334, w: 0.33333334}
      - serializedVersion: 3
        time: 0.9454169
        value: {x: -0, y: 0.6794608, z: -0, w: 0.73371184}
        inSlope: {x: 0, y: -0.0022518968, z: 0, w: 0.0020832787}
        outSlope: {x: 0, y: -0.0022518968, z: 0, w: 0.0020832787}
        tangentMode: 0
        weightedMode: 0
        inWeight: {x: 0.33333334, y: 0.33333334, z: 0.33333334, w: 0.33333334}
        outWeight: {x: 0.33333334, y: 0.33333334, z: 0.33333334, w: 0.33333334}
      - serializedVersion: 3
        time: 0.95682734
        value: {x: -0, y: 0.6794312, z: -0, w: 0.7337392}
        inSlope: {x: 0, y: -0.003107647, z: 0, w: 0.0028777223}
        outSlope: {x: 0, y: -0.003107647, z: 0, w: 0.0028777223}
        tangentMode: 0
        weightedMode: 0
        inWeight: {x: 0.33333334, y: 0.33333334, z: 0.33333334, w: 0.33333334}
        outWeight: {x: 0.33333334, y: 0.33333334, z: 0.33333334, w: 0.33333334}
      - serializedVersion: 3
        time: 0.96731836
        value: {x: -0, y: 0.67939323, z: -0, w: 0.7337744}
        inSlope: {x: 0, y: -0.0034569502, z: 0, w: 0.0032063199}
        outSlope: {x: 0, y: -0.0034569502, z: 0, w: 0.0032063199}
        tangentMode: 0
        weightedMode: 0
        inWeight: {x: 0.33333334, y: 0.33333334, z: 0.33333334, w: 0.33333334}
        outWeight: {x: 0.33333334, y: 0.33333334, z: 0.33333334, w: 0.33333334}
      - serializedVersion: 3
        time: 0.97849834
        value: {x: -0, y: 0.6793564, z: -0, w: 0.7338086}
        inSlope: {x: 0, y: -0.003374668, z: 0, w: 0.0031239847}
        outSlope: {x: 0, y: -0.003374668, z: 0, w: 0.0031239847}
        tangentMode: 0
        weightedMode: 0
        inWeight: {x: 0.33333334, y: 0.33333334, z: 0.33333334, w: 0.33333334}
        outWeight: {x: 0.33333334, y: 0.33333334, z: 0.33333334, w: 0.33333334}
      - serializedVersion: 3
        time: 0.98921305
        value: {x: -0, y: 0.6793194, z: -0, w: 0.7338428}
        inSlope: {x: 0, y: -0.003752682, z: 0, w: 0.003471823}
        outSlope: {x: 0, y: -0.003752682, z: 0, w: 0.003471823}
        tangentMode: 0
        weightedMode: 0
        inWeight: {x: 0.33333334, y: 0.33333334, z: 0.33333334, w: 0.33333334}
        outWeight: {x: 0.33333334, y: 0.33333334, z: 0.33333334, w: 0.33333334}
      - serializedVersion: 3
        time: 1.000131
        value: {x: -0, y: 0.67927516, z: -0, w: 0.73388374}
        inSlope: {x: 0, y: -0.003993421, z: 0, w: 0.0036941974}
        outSlope: {x: 0, y: -0.003993421, z: 0, w: 0.0036941974}
        tangentMode: 0
        weightedMode: 0
        inWeight: {x: 0.33333334, y: 0.33333334, z: 0.33333334, w: 0.33333334}
        outWeight: {x: 0.33333334, y: 0.33333334, z: 0.33333334, w: 0.33333334}
      - serializedVersion: 3
        time: 1.0111251
        value: {x: -0, y: 0.6792319, z: -0, w: 0.73392373}
        inSlope: {x: 0, y: -0.0035708668, z: 0, w: 0.0033063893}
        outSlope: {x: 0, y: -0.0035708668, z: 0, w: 0.0033063893}
        tangentMode: 0
        weightedMode: 0
        inWeight: {x: 0.33333334, y: 0.33333334, z: 0.33333334, w: 0.33333334}
        outWeight: {x: 0.33333334, y: 0.33333334, z: 0.33333334, w: 0.33333334}
      - serializedVersion: 3
        time: 1.0230062
        value: {x: -0, y: 0.6791938, z: -0, w: 0.7339591}
        inSlope: {x: 0, y: -0.0032824278, z: 0, w: 0.0030400823}
        outSlope: {x: 0, y: -0.0032824278, z: 0, w: 0.0030400823}
        tangentMode: 0
        weightedMode: 0
        inWeight: {x: 0.33333334, y: 0.33333334, z: 0.33333334, w: 0.33333334}
        outWeight: {x: 0.33333334, y: 0.33333334, z: 0.33333334, w: 0.33333334}
      - serializedVersion: 3
        time: 1.0342736
        value: {x: -0, y: 0.67915595, z: -0, w: 0.73399407}
        inSlope: {x: 0, y: -0.0030455897, z: 0, w: 0.0028171386}
        outSlope: {x: 0, y: -0.0030455897, z: 0, w: 0.0028171386}
        tangentMode: 0
        weightedMode: 0
        inWeight: {x: 0.33333334, y: 0.33333334, z: 0.33333334, w: 0.33333334}
        outWeight: {x: 0.33333334, y: 0.33333334, z: 0.33333334, w: 0.33333334}
      - serializedVersion: 3
        time: 1.0451385
        value: {x: -0, y: 0.67912626, z: -0, w: 0.73402154}
        inSlope: {x: 0, y: -0.0026169522, z: 0, w: 0.0024190233}
        outSlope: {x: 0, y: -0.0026169522, z: 0, w: 0.0024190233}
        tangentMode: 0
        weightedMode: 0
        inWeight: {x: 0.33333334, y: 0.33333334, z: 0.33333334, w: 0.33333334}
        outWeight: {x: 0.33333334, y: 0.33333334, z: 0.33333334, w: 0.33333334}
      - serializedVersion: 3
        time: 1.0559546
        value: {x: -0, y: 0.6790992, z: -0, w: 0.7340465}
        inSlope: {x: 0, y: -0.0020853882, z: 0, w: 0.0019262303}
        outSlope: {x: 0, y: -0.0020853882, z: 0, w: 0.0019262303}
        tangentMode: 0
        weightedMode: 0
        inWeight: {x: 0.33333334, y: 0.33333334, z: 0.33333334, w: 0.33333334}
        outWeight: {x: 0.33333334, y: 0.33333334, z: 0.33333334, w: 0.33333334}
      - serializedVersion: 3
        time: 1.0668833
        value: {x: -0, y: 0.67908096, z: -0, w: 0.7340634}
        inSlope: {x: 0, y: -0.001442678, z: 0, w: 0.0013368975}
        outSlope: {x: 0, y: -0.001442678, z: 0, w: 0.0013368975}
        tangentMode: 0
        weightedMode: 0
        inWeight: {x: 0.33333334, y: 0.33333334, z: 0.33333334, w: 0.33333334}
        outWeight: {x: 0.33333334, y: 0.33333334, z: 0.33333334, w: 0.33333334}
      - serializedVersion: 3
        time: 1.077957
        value: {x: -0, y: 0.6790675, z: -0, w: 0.7340759}
        inSlope: {x: 0, y: -0.0011504604, z: 0, w: 0.0010661131}
        outSlope: {x: 0, y: -0.0011504604, z: 0, w: 0.0010661131}
        tangentMode: 0
        weightedMode: 0
        inWeight: {x: 0.33333334, y: 0.33333334, z: 0.33333334, w: 0.33333334}
        outWeight: {x: 0.33333334, y: 0.33333334, z: 0.33333334, w: 0.33333334}
      - serializedVersion: 3
        time: 1.0887846
        value: {x: -0, y: 0.67905575, z: -0, w: 0.73408675}
        inSlope: {x: 0, y: -0.00068949413, z: 0, w: 0.0006355124}
        outSlope: {x: 0, y: -0.00068949413, z: 0, w: 0.0006355124}
        tangentMode: 0
        weightedMode: 0
        inWeight: {x: 0.33333334, y: 0.33333334, z: 0.33333334, w: 0.33333334}
        outWeight: {x: 0.33333334, y: 0.33333334, z: 0.33333334, w: 0.33333334}
      - serializedVersion: 3
        time: 1.1005225
        value: {x: -0, y: 0.6790523, z: -0, w: 0.7340899}
        inSlope: {x: 0, y: 0.00012739013, z: 0, w: -0.0001183305}
        outSlope: {x: 0, y: 0.00012739013, z: 0, w: -0.0001183305}
        tangentMode: 0
        weightedMode: 0
        inWeight: {x: 0.33333334, y: 0.33333334, z: 0.33333334, w: 0.33333334}
        outWeight: {x: 0.33333334, y: 0.33333334, z: 0.33333334, w: 0.33333334}
      - serializedVersion: 3
        time: 1.111482
        value: {x: -0, y: 0.6790583, z: -0, w: 0.73408437}
        inSlope: {x: 0, y: 0.00036966632, z: 0, w: -0.0003397676}
        outSlope: {x: 0, y: 0.00036966632, z: 0, w: -0.0003397676}
        tangentMode: 0
        weightedMode: 0
        inWeight: {x: 0.33333334, y: 0.33333334, z: 0.33333334, w: 0.33333334}
        outWeight: {x: 0.33333334, y: 0.33333334, z: 0.33333334, w: 0.33333334}
      - serializedVersion: 3
        time: 1.12246
        value: {x: -0, y: 0.6790604, z: -0, w: 0.73408246}
        inSlope: {x: 0, y: 0.00038507566, z: 0, w: -0.00035847307}
        outSlope: {x: 0, y: 0.00038507566, z: 0, w: -0.00035847307}
        tangentMode: 0
        weightedMode: 0
        inWeight: {x: 0.33333334, y: 0.33333334, z: 0.33333334, w: 0.33333334}
        outWeight: {x: 0.33333334, y: 0.33333334, z: 0.33333334, w: 0.33333334}
      - serializedVersion: 3
        time: 1.133762
        value: {x: -0, y: 0.67906696, z: -0, w: 0.7340763}
        inSlope: {x: 0, y: 0.0004274037, z: 0, w: -0.0003957392}
        outSlope: {x: 0, y: 0.0004274037, z: 0, w: -0.0003957392}
        tangentMode: 0
        weightedMode: 0
        inWeight: {x: 0.33333334, y: 0.33333334, z: 0.33333334, w: 0.33333334}
        outWeight: {x: 0.33333334, y: 0.33333334, z: 0.33333334, w: 0.33333334}
      - serializedVersion: 3
        time: 1.1450455
        value: {x: -0, y: 0.67907006, z: -0, w: 0.7340735}
        inSlope: {x: 0, y: 0.00039707287, z: 0, w: -0.00036433822}
        outSlope: {x: 0, y: 0.00039707287, z: 0, w: -0.00036433822}
        tangentMode: 0
        weightedMode: 0
        inWeight: {x: 0.33333334, y: 0.33333334, z: 0.33333334, w: 0.33333334}
        outWeight: {x: 0.33333334, y: 0.33333334, z: 0.33333334, w: 0.33333334}
      - serializedVersion: 3
        time: 1.1603065
        value: {x: -0, y: 0.679078, z: -0, w: 0.7340662}
        inSlope: {x: 0, y: 0.0010394675, z: 0, w: -0.0009657327}
        outSlope: {x: 0, y: 0.0010394675, z: 0, w: -0.0009657327}
        tangentMode: 0
        weightedMode: 0
        inWeight: {x: 0.33333334, y: 0.33333334, z: 0.33333334, w: 0.33333334}
        outWeight: {x: 0.33333334, y: 0.33333334, z: 0.33333334, w: 0.33333334}
      - serializedVersion: 3
        time: 1.1674538
        value: {x: -0, y: 0.6790891, z: -0, w: 0.7340558}
        inSlope: {x: 0, y: 0.0010788077, z: 0, w: -0.0009999076}
        outSlope: {x: 0, y: 0.0010788077, z: 0, w: -0.0009999076}
        tangentMode: 0
        weightedMode: 0
        inWeight: {x: 0.33333334, y: 0.33333334, z: 0.33333334, w: 0.33333334}
        outWeight: {x: 0.33333334, y: 0.33333334, z: 0.33333334, w: 0.33333334}
      - serializedVersion: 3
        time: 1.1783156
        value: {x: -0, y: 0.6790956, z: -0, w: 0.73404986}
        inSlope: {x: 0, y: 0.0006033104, z: 0, w: -0.00055707735}
        outSlope: {x: 0, y: 0.0006033104, z: 0, w: -0.00055707735}
        tangentMode: 0
        weightedMode: 0
        inWeight: {x: 0.33333334, y: 0.33333334, z: 0.33333334, w: 0.33333334}
        outWeight: {x: 0.33333334, y: 0.33333334, z: 0.33333334, w: 0.33333334}
      - serializedVersion: 3
        time: 1.1893847
        value: {x: -0, y: 0.67910236, z: -0, w: 0.7340436}
        inSlope: {x: 0, y: 0.0006690484, z: 0, w: -0.0006173372}
        outSlope: {x: 0, y: 0.0006690484, z: 0, w: -0.0006173372}
        tangentMode: 0
        weightedMode: 0
        inWeight: {x: 0.33333334, y: 0.33333334, z: 0.33333334, w: 0.33333334}
        outWeight: {x: 0.33333334, y: 0.33333334, z: 0.33333334, w: 0.33333334}
      - serializedVersion: 3
        time: 1.2002499
        value: {x: -0, y: 0.6791103, z: -0, w: 0.7340363}
        inSlope: {x: 0, y: 0.00071581156, z: 0, w: -0.00066370174}
        outSlope: {x: 0, y: 0.00071581156, z: 0, w: -0.00066370174}
        tangentMode: 0
        weightedMode: 0
        inWeight: {x: 0.33333334, y: 0.33333334, z: 0.33333334, w: 0.33333334}
        outWeight: {x: 0.33333334, y: 0.33333334, z: 0.33333334, w: 0.33333334}
      - serializedVersion: 3
        time: 1.2111179
        value: {x: -0, y: 0.6791179, z: -0, w: 0.7340292}
        inSlope: {x: 0, y: 0.0011547938, z: 0, w: -0.0010712321}
        outSlope: {x: 0, y: 0.0011547938, z: 0, w: -0.0010712321}
        tangentMode: 0
        weightedMode: 0
        inWeight: {x: 0.33333334, y: 0.33333334, z: 0.33333334, w: 0.33333334}
        outWeight: {x: 0.33333334, y: 0.33333334, z: 0.33333334, w: 0.33333334}
      - serializedVersion: 3
        time: 1.222241
        value: {x: -0, y: 0.6791358, z: -0, w: 0.73401266}
        inSlope: {x: 0, y: 0.0020585447, z: 0, w: -0.0019023163}
        outSlope: {x: 0, y: 0.0020585447, z: 0, w: -0.0019023163}
        tangentMode: 0
        weightedMode: 0
        inWeight: {x: 0.33333334, y: 0.33333334, z: 0.33333334, w: 0.33333334}
        outWeight: {x: 0.33333334, y: 0.33333334, z: 0.33333334, w: 0.33333334}
      - serializedVersion: 3
        time: 1.2342118
        value: {x: -0, y: 0.67916584, z: -0, w: 0.7339849}
        inSlope: {x: 0, y: 0.0033105419, z: 0, w: -0.0030634552}
        outSlope: {x: 0, y: 0.0033105419, z: 0, w: -0.0030634552}
        tangentMode: 0
        weightedMode: 0
        inWeight: {x: 0.33333334, y: 0.33333334, z: 0.33333334, w: 0.33333334}
        outWeight: {x: 0.33333334, y: 0.33333334, z: 0.33333334, w: 0.33333334}
      - serializedVersion: 3
        time: 1.2451569
        value: {x: -0, y: 0.67921084, z: -0, w: 0.7339432}
        inSlope: {x: 0, y: 0.0046789367, z: 0, w: -0.0043276474}
        outSlope: {x: 0, y: 0.0046789367, z: 0, w: -0.0043276474}
        tangentMode: 0
        weightedMode: 0
        inWeight: {x: 0.33333334, y: 0.33333334, z: 0.33333334, w: 0.33333334}
        outWeight: {x: 0.33333334, y: 0.33333334, z: 0.33333334, w: 0.33333334}
      - serializedVersion: 3
        time: 1.2559501
        value: {x: -0, y: 0.67926747, z: -0, w: 0.7338909}
        inSlope: {x: 0, y: 0.0055888006, z: 0, w: -0.005173463}
        outSlope: {x: 0, y: 0.0055888006, z: 0, w: -0.005173463}
        tangentMode: 0
        weightedMode: 0
        inWeight: {x: 0.33333334, y: 0.33333334, z: 0.33333334, w: 0.33333334}
        outWeight: {x: 0.33333334, y: 0.33333334, z: 0.33333334, w: 0.33333334}
      - serializedVersion: 3
        time: 1.2668233
        value: {x: -0, y: 0.67933196, z: -0, w: 0.7338311}
        inSlope: {x: 0, y: 0.0069352877, z: 0, w: -0.00642471}
        outSlope: {x: 0, y: 0.0069352877, z: 0, w: -0.00642471}
        tangentMode: 0
        weightedMode: 0
        inWeight: {x: 0.33333334, y: 0.33333334, z: 0.33333334, w: 0.33333334}
        outWeight: {x: 0.33333334, y: 0.33333334, z: 0.33333334, w: 0.33333334}
      - serializedVersion: 3
        time: 1.2777693
        value: {x: -0, y: 0.67941886, z: -0, w: 0.73375064}
        inSlope: {x: 0, y: 0.008311759, z: 0, w: -0.0076970705}
        outSlope: {x: 0, y: 0.008311759, z: 0, w: -0.0076970705}
        tangentMode: 0
        weightedMode: 0
        inWeight: {x: 0.33333334, y: 0.33333334, z: 0.33333334, w: 0.33333334}
        outWeight: {x: 0.33333334, y: 0.33333334, z: 0.33333334, w: 0.33333334}
      - serializedVersion: 3
        time: 1.2899452
        value: {x: -0, y: 0.6795246, z: -0, w: 0.7336527}
        inSlope: {x: 0, y: 0.01041311, z: 0, w: -0.0096430695}
        outSlope: {x: 0, y: 0.01041311, z: 0, w: -0.0096430695}
        tangentMode: 0
        weightedMode: 0
        inWeight: {x: 0.33333334, y: 0.33333334, z: 0.33333334, w: 0.33333334}
        outWeight: {x: 0.33333334, y: 0.33333334, z: 0.33333334, w: 0.33333334}
      - serializedVersion: 3
        time: 1.3008873
        value: {x: -0, y: 0.67965746, z: -0, w: 0.7335297}
        inSlope: {x: 0, y: 0.0123139005, z: 0, w: -0.011407568}
        outSlope: {x: 0, y: 0.0123139005, z: 0, w: -0.011407568}
        tangentMode: 0
        weightedMode: 0
        inWeight: {x: 0.33333334, y: 0.33333334, z: 0.33333334, w: 0.33333334}
        outWeight: {x: 0.33333334, y: 0.33333334, z: 0.33333334, w: 0.33333334}
      - serializedVersion: 3
        time: 1.3117143
        value: {x: -0, y: 0.67979264, z: -0, w: 0.7334044}
        inSlope: {x: 0, y: 0.013336344, z: 0, w: -0.012363426}
        outSlope: {x: 0, y: 0.013336344, z: 0, w: -0.012363426}
        tangentMode: 0
        weightedMode: 0
        inWeight: {x: 0.33333334, y: 0.33333334, z: 0.33333334, w: 0.33333334}
        outWeight: {x: 0.33333334, y: 0.33333334, z: 0.33333334, w: 0.33333334}
      - serializedVersion: 3
        time: 1.3226883
        value: {x: -0, y: 0.67994833, z: -0, w: 0.73326004}
        inSlope: {x: 0, y: 0.015307132, z: 0, w: -0.014192522}
        outSlope: {x: 0, y: 0.015307132, z: 0, w: -0.014192522}
        tangentMode: 0
        weightedMode: 0
        inWeight: {x: 0.33333334, y: 0.33333334, z: 0.33333334, w: 0.33333334}
        outWeight: {x: 0.33333334, y: 0.33333334, z: 0.33333334, w: 0.33333334}
      - serializedVersion: 3
        time: 1.333392
        value: {x: -0, y: 0.68012416, z: -0, w: 0.733097}
        inSlope: {x: 0, y: 0.016514841, z: 0, w: -0.015317576}
        outSlope: {x: 0, y: 0.016514841, z: 0, w: -0.015317576}
        tangentMode: 0
        weightedMode: 0
        inWeight: {x: 0.33333334, y: 0.33333334, z: 0.33333334, w: 0.33333334}
        outWeight: {x: 0.33333334, y: 0.33333334, z: 0.33333334, w: 0.33333334}
      - serializedVersion: 3
        time: 1.3445933
        value: {x: -0, y: 0.68031013, z: -0, w: 0.73292446}
        inSlope: {x: 0, y: 0.017811056, z: 0, w: -0.016532945}
        outSlope: {x: 0, y: 0.017811056, z: 0, w: -0.016532945}
        tangentMode: 0
        weightedMode: 0
        inWeight: {x: 0.33333334, y: 0.33333334, z: 0.33333334, w: 0.33333334}
        outWeight: {x: 0.33333334, y: 0.33333334, z: 0.33333334, w: 0.33333334}
      - serializedVersion: 3
        time: 1.3556463
        value: {x: -0, y: 0.68052036, z: -0, w: 0.73272926}
        inSlope: {x: 0, y: 0.018580705, z: 0, w: -0.017261706}
        outSlope: {x: 0, y: 0.018580705, z: 0, w: -0.017261706}
        tangentMode: 0
        weightedMode: 0
        inWeight: {x: 0.33333334, y: 0.33333334, z: 0.33333334, w: 0.33333334}
        outWeight: {x: 0.33333334, y: 0.33333334, z: 0.33333334, w: 0.33333334}
      - serializedVersion: 3
        time: 1.367576
        value: {x: -0, y: 0.6807368, z: -0, w: 0.7325281}
        inSlope: {x: 0, y: 0.019860765, z: 0, w: -0.018459167}
        outSlope: {x: 0, y: 0.019860765, z: 0, w: -0.018459167}
        tangentMode: 0
        weightedMode: 0
        inWeight: {x: 0.33333334, y: 0.33333334, z: 0.33333334, w: 0.33333334}
        outWeight: {x: 0.33333334, y: 0.33333334, z: 0.33333334, w: 0.33333334}
      - serializedVersion: 3
        time: 1.3791517
        value: {x: -0, y: 0.6809866, z: -0, w: 0.73229593}
        inSlope: {x: 0, y: 0.022842774, z: 0, w: -0.02124175}
        outSlope: {x: 0, y: 0.022842774, z: 0, w: -0.02124175}
        tangentMode: 0
        weightedMode: 0
        inWeight: {x: 0.33333334, y: 0.33333334, z: 0.33333334, w: 0.33333334}
        outWeight: {x: 0.33333334, y: 0.33333334, z: 0.33333334, w: 0.33333334}
      - serializedVersion: 3
        time: 1.3895245
        value: {x: -0, y: 0.6812366, z: -0, w: 0.7320633}
        inSlope: {x: 0, y: 0.023040783, z: 0, w: -0.021441013}
        outSlope: {x: 0, y: 0.023040783, z: 0, w: -0.021441013}
        tangentMode: 0
        weightedMode: 0
        inWeight: {x: 0.33333334, y: 0.33333334, z: 0.33333334, w: 0.33333334}
        outWeight: {x: 0.33333334, y: 0.33333334, z: 0.33333334, w: 0.33333334}
      - serializedVersion: 3
        time: 1.4000616
        value: {x: -0, y: 0.6814682, z: -0, w: 0.73184776}
        inSlope: {x: 0, y: 0.022064416, z: 0, w: -0.020545054}
        outSlope: {x: 0, y: 0.022064416, z: 0, w: -0.020545054}
        tangentMode: 0
        weightedMode: 0
        inWeight: {x: 0.33333334, y: 0.33333334, z: 0.33333334, w: 0.33333334}
        outWeight: {x: 0.33333334, y: 0.33333334, z: 0.33333334, w: 0.33333334}
      - serializedVersion: 3
        time: 1.4110231
        value: {x: -0, y: 0.681711, z: -0, w: 0.73162156}
        inSlope: {x: 0, y: 0.021757323, z: 0, w: -0.020272624}
        outSlope: {x: 0, y: 0.021757323, z: 0, w: -0.020272624}
        tangentMode: 0
        weightedMode: 0
        inWeight: {x: 0.33333334, y: 0.33333334, z: 0.33333334, w: 0.33333334}
        outWeight: {x: 0.33333334, y: 0.33333334, z: 0.33333334, w: 0.33333334}
      - serializedVersion: 3
        time: 1.4230072
        value: {x: -0, y: 0.681967, z: -0, w: 0.73138297}
        inSlope: {x: 0, y: 0.023650197, z: 0, w: -0.02205111}
        outSlope: {x: 0, y: 0.023650197, z: 0, w: -0.02205111}
        tangentMode: 0
        weightedMode: 0
        inWeight: {x: 0.33333334, y: 0.33333334, z: 0.33333334, w: 0.33333334}
        outWeight: {x: 0.33333334, y: 0.33333334, z: 0.33333334, w: 0.33333334}
      - serializedVersion: 3
        time: 1.4337615
        value: {x: -0, y: 0.68224597, z: -0, w: 0.7311228}
        inSlope: {x: 0, y: 0.023810536, z: 0, w: -0.022217317}
        outSlope: {x: 0, y: 0.023810536, z: 0, w: -0.022217317}
        tangentMode: 0
        weightedMode: 0
        inWeight: {x: 0.33333334, y: 0.33333334, z: 0.33333334, w: 0.33333334}
        outWeight: {x: 0.33333334, y: 0.33333334, z: 0.33333334, w: 0.33333334}
      - serializedVersion: 3
        time: 1.445057
        value: {x: -0, y: 0.6824909, z: -0, w: 0.73089415}
        inSlope: {x: 0, y: 0.022616345, z: 0, w: -0.021120518}
        outSlope: {x: 0, y: 0.022616345, z: 0, w: -0.021120518}
        tangentMode: 0
        weightedMode: 0
        inWeight: {x: 0.33333334, y: 0.33333334, z: 0.33333334, w: 0.33333334}
        outWeight: {x: 0.33333334, y: 0.33333334, z: 0.33333334, w: 0.33333334}
      - serializedVersion: 3
        time: 1.4559705
        value: {x: -0, y: 0.6827479, z: -0, w: 0.73065406}
        inSlope: {x: 0, y: 0.023229126, z: 0, w: -0.021709746}
        outSlope: {x: 0, y: 0.023229126, z: 0, w: -0.021709746}
        tangentMode: 0
        weightedMode: 0
        inWeight: {x: 0.33333334, y: 0.33333334, z: 0.33333334, w: 0.33333334}
        outWeight: {x: 0.33333334, y: 0.33333334, z: 0.33333334, w: 0.33333334}
      - serializedVersion: 3
        time: 1.466628
        value: {x: -0, y: 0.68299204, z: -0, w: 0.7304258}
        inSlope: {x: 0, y: 0.02130121, z: 0, w: -0.0199182}
        outSlope: {x: 0, y: 0.02130121, z: 0, w: -0.0199182}
        tangentMode: 0
        weightedMode: 0
        inWeight: {x: 0.33333334, y: 0.33333334, z: 0.33333334, w: 0.33333334}
        outWeight: {x: 0.33333334, y: 0.33333334, z: 0.33333334, w: 0.33333334}
      - serializedVersion: 3
        time: 1.4785644
        value: {x: -0, y: 0.6832271, z: -0, w: 0.73020595}
        inSlope: {x: 0, y: 0.021926574, z: 0, w: -0.020513404}
        outSlope: {x: 0, y: 0.021926574, z: 0, w: -0.020513404}
        tangentMode: 0
        weightedMode: 0
        inWeight: {x: 0.33333334, y: 0.33333334, z: 0.33333334, w: 0.33333334}
        outWeight: {x: 0.33333334, y: 0.33333334, z: 0.33333334, w: 0.33333334}
      - serializedVersion: 3
        time: 1.4894226
        value: {x: -0, y: 0.68348944, z: -0, w: 0.72996044}
        inSlope: {x: 0, y: 0.022605693, z: 0, w: -0.021165166}
        outSlope: {x: 0, y: 0.022605693, z: 0, w: -0.021165166}
        tangentMode: 0
        weightedMode: 0
        inWeight: {x: 0.33333334, y: 0.33333334, z: 0.33333334, w: 0.33333334}
        outWeight: {x: 0.33333334, y: 0.33333334, z: 0.33333334, w: 0.33333334}
      - serializedVersion: 3
        time: 1.5006455
        value: {x: -0, y: 0.6837257, z: -0, w: 0.7297391}
        inSlope: {x: 0, y: 0.021341044, z: 0, w: -0.019994782}
        outSlope: {x: 0, y: 0.021341044, z: 0, w: -0.019994782}
        tangentMode: 0
        weightedMode: 0
        inWeight: {x: 0.33333334, y: 0.33333334, z: 0.33333334, w: 0.33333334}
        outWeight: {x: 0.33333334, y: 0.33333334, z: 0.33333334, w: 0.33333334}
      - serializedVersion: 3
        time: 1.5118695
        value: {x: -0, y: 0.6839685, z: -0, w: 0.7295116}
        inSlope: {x: 0, y: 0.022461696, z: 0, w: -0.021058809}
        outSlope: {x: 0, y: 0.022461696, z: 0, w: -0.021058809}
        tangentMode: 0
        weightedMode: 0
        inWeight: {x: 0.33333334, y: 0.33333334, z: 0.33333334, w: 0.33333334}
        outWeight: {x: 0.33333334, y: 0.33333334, z: 0.33333334, w: 0.33333334}
      - serializedVersion: 3
        time: 1.5223786
        value: {x: -0, y: 0.6842133, z: -0, w: 0.729282}
        inSlope: {x: 0, y: 0.022211038, z: 0, w: -0.020840943}
        outSlope: {x: 0, y: 0.022211038, z: 0, w: -0.020840943}
        tangentMode: 0
        weightedMode: 0
        inWeight: {x: 0.33333334, y: 0.33333334, z: 0.33333334, w: 0.33333334}
        outWeight: {x: 0.33333334, y: 0.33333334, z: 0.33333334, w: 0.33333334}
      - serializedVersion: 3
        time: 1.5332962
        value: {x: -0, y: 0.68444395, z: -0, w: 0.7290655}
        inSlope: {x: 0, y: 0.022111988, z: 0, w: -0.020761544}
        outSlope: {x: 0, y: 0.022111988, z: 0, w: -0.020761544}
        tangentMode: 0
        weightedMode: 0
        inWeight: {x: 0.33333334, y: 0.33333334, z: 0.33333334, w: 0.33333334}
        outWeight: {x: 0.33333334, y: 0.33333334, z: 0.33333334, w: 0.33333334}
      - serializedVersion: 3
        time: 1.5440141
        value: {x: -0, y: 0.6846915, z: -0, w: 0.728833}
        inSlope: {x: 0, y: 0.021992445, z: 0, w: -0.020655565}
        outSlope: {x: 0, y: 0.021992445, z: 0, w: -0.020655565}
        tangentMode: 0
        weightedMode: 0
        inWeight: {x: 0.33333334, y: 0.33333334, z: 0.33333334, w: 0.33333334}
        outWeight: {x: 0.33333334, y: 0.33333334, z: 0.33333334, w: 0.33333334}
      - serializedVersion: 3
        time: 1.5558243
        value: {x: -0, y: 0.6849382, z: -0, w: 0.7286013}
        inSlope: {x: 0, y: 0.02257956, z: 0, w: -0.021227257}
        outSlope: {x: 0, y: 0.02257956, z: 0, w: -0.021227257}
        tangentMode: 0
        weightedMode: 0
        inWeight: {x: 0.33333334, y: 0.33333334, z: 0.33333334, w: 0.33333334}
        outWeight: {x: 0.33333334, y: 0.33333334, z: 0.33333334, w: 0.33333334}
      - serializedVersion: 3
        time: 1.5671828
        value: {x: -0, y: 0.68521386, z: -0, w: 0.72834194}
        inSlope: {x: 0, y: 0.024682675, z: 0, w: -0.023227312}
        outSlope: {x: 0, y: 0.024682675, z: 0, w: -0.023227312}
        tangentMode: 0
        weightedMode: 0
        inWeight: {x: 0.33333334, y: 0.33333334, z: 0.33333334, w: 0.33333334}
        outWeight: {x: 0.33333334, y: 0.33333334, z: 0.33333334, w: 0.33333334}
      - serializedVersion: 3
        time: 1.5777854
        value: {x: -0, y: 0.68547994, z: -0, w: 0.7280915}
        inSlope: {x: 0, y: 0.023456186, z: 0, w: -0.022082511}
        outSlope: {x: 0, y: 0.023456186, z: 0, w: -0.022082511}
        tangentMode: 0
        weightedMode: 0
        inWeight: {x: 0.33333334, y: 0.33333334, z: 0.33333334, w: 0.33333334}
        outWeight: {x: 0.33333334, y: 0.33333334, z: 0.33333334, w: 0.33333334}
      - serializedVersion: 3
        time: 1.5888227
        value: {x: -0, y: 0.68572074, z: -0, w: 0.72786474}
        inSlope: {x: 0, y: 0.021054933, z: 0, w: -0.019834854}
        outSlope: {x: 0, y: 0.021054933, z: 0, w: -0.019834854}
        tangentMode: 0
        weightedMode: 0
        inWeight: {x: 0.33333334, y: 0.33333334, z: 0.33333334, w: 0.33333334}
        outWeight: {x: 0.33333334, y: 0.33333334, z: 0.33333334, w: 0.33333334}
      - serializedVersion: 3
        time: 1.6010945
        value: {x: -0, y: 0.68596977, z: -0, w: 0.72763}
        inSlope: {x: 0, y: 0.022054015, z: 0, w: -0.020789314}
        outSlope: {x: 0, y: 0.022054015, z: 0, w: -0.020789314}
        tangentMode: 0
        weightedMode: 0
        inWeight: {x: 0.33333334, y: 0.33333334, z: 0.33333334, w: 0.33333334}
        outWeight: {x: 0.33333334, y: 0.33333334, z: 0.33333334, w: 0.33333334}
      - serializedVersion: 3
        time: 1.6125022
        value: {x: -0, y: 0.68624145, z: -0, w: 0.7273739}
        inSlope: {x: 0, y: 0.023695987, z: 0, w: -0.022355262}
        outSlope: {x: 0, y: 0.023695987, z: 0, w: -0.022355262}
        tangentMode: 0
        weightedMode: 0
        inWeight: {x: 0.33333334, y: 0.33333334, z: 0.33333334, w: 0.33333334}
        outWeight: {x: 0.33333334, y: 0.33333334, z: 0.33333334, w: 0.33333334}
      - serializedVersion: 3
        time: 1.6229509
        value: {x: -0, y: 0.6864878, z: -0, w: 0.7271413}
        inSlope: {x: 0, y: 0.021709455, z: 0, w: -0.020496365}
        outSlope: {x: 0, y: 0.021709455, z: 0, w: -0.020496365}
        tangentMode: 0
        weightedMode: 0
        inWeight: {x: 0.33333334, y: 0.33333334, z: 0.33333334, w: 0.33333334}
        outWeight: {x: 0.33333334, y: 0.33333334, z: 0.33333334, w: 0.33333334}
      - serializedVersion: 3
        time: 1.6338131
        value: {x: -0, y: 0.6867033, z: -0, w: 0.72693783}
        inSlope: {x: 0, y: 0.019369945, z: 0, w: -0.018296555}
        outSlope: {x: 0, y: 0.019369945, z: 0, w: -0.018296555}
        tangentMode: 0
        weightedMode: 0
        inWeight: {x: 0.33333334, y: 0.33333334, z: 0.33333334, w: 0.33333334}
        outWeight: {x: 0.33333334, y: 0.33333334, z: 0.33333334, w: 0.33333334}
      - serializedVersion: 3
        time: 1.645294
        value: {x: -0, y: 0.6869203, z: -0, w: 0.7267328}
        inSlope: {x: 0, y: 0.019933576, z: 0, w: -0.01884257}
        outSlope: {x: 0, y: 0.019933576, z: 0, w: -0.01884257}
        tangentMode: 0
        weightedMode: 0
        inWeight: {x: 0.33333334, y: 0.33333334, z: 0.33333334, w: 0.33333334}
        outWeight: {x: 0.33333334, y: 0.33333334, z: 0.33333334, w: 0.33333334}
      - serializedVersion: 3
        time: 1.6550919
        value: {x: -0, y: 0.68712574, z: -0, w: 0.72653854}
        inSlope: {x: 0, y: 0.01709742, z: 0, w: -0.016165823}
        outSlope: {x: 0, y: 0.01709742, z: 0, w: -0.016165823}
        tangentMode: 0
        weightedMode: 0
        inWeight: {x: 0.33333334, y: 0.33333334, z: 0.33333334, w: 0.33333334}
        outWeight: {x: 0.33333334, y: 0.33333334, z: 0.33333334, w: 0.33333334}
      - serializedVersion: 3
        time: 1.6672693
        value: {x: -0, y: 0.6872868, z: -0, w: 0.72638625}
        inSlope: {x: 0, y: 0.0145789785, z: 0, w: -0.013795276}
        outSlope: {x: 0, y: 0.0145789785, z: 0, w: -0.013795276}
        tangentMode: 0
        weightedMode: 0
        inWeight: {x: 0.33333334, y: 0.33333334, z: 0.33333334, w: 0.33333334}
        outWeight: {x: 0.33333334, y: 0.33333334, z: 0.33333334, w: 0.33333334}
      - serializedVersion: 3
        time: 1.6780249
        value: {x: -0, y: 0.68745816, z: -0, w: 0.726224}
        inSlope: {x: 0, y: 0.013957307, z: 0, w: -0.013214663}
        outSlope: {x: 0, y: 0.013957307, z: 0, w: -0.013214663}
        tangentMode: 0
        weightedMode: 0
        inWeight: {x: 0.33333334, y: 0.33333334, z: 0.33333334, w: 0.33333334}
        outWeight: {x: 0.33333334, y: 0.33333334, z: 0.33333334, w: 0.33333334}
      - serializedVersion: 3
        time: 1.6891528
        value: {x: -0, y: 0.6875915, z: -0, w: 0.72609776}
        inSlope: {x: 0, y: 0.011592226, z: 0, w: -0.010976575}
        outSlope: {x: 0, y: 0.011592226, z: 0, w: -0.010976575}
        tangentMode: 0
        weightedMode: 0
        inWeight: {x: 0.33333334, y: 0.33333334, z: 0.33333334, w: 0.33333334}
        outWeight: {x: 0.33333334, y: 0.33333334, z: 0.33333334, w: 0.33333334}
      - serializedVersion: 3
        time: 1.7000922
        value: {x: -0, y: 0.68771404, z: -0, w: 0.7259817}
        inSlope: {x: 0, y: 0.010872509, z: 0, w: -0.010297547}
        outSlope: {x: 0, y: 0.010872509, z: 0, w: -0.010297547}
        tangentMode: 0
        weightedMode: 0
        inWeight: {x: 0.33333334, y: 0.33333334, z: 0.33333334, w: 0.33333334}
        outWeight: {x: 0.33333334, y: 0.33333334, z: 0.33333334, w: 0.33333334}
      - serializedVersion: 3
        time: 1.7110264
        value: {x: -0, y: 0.6878293, z: -0, w: 0.7258725}
        inSlope: {x: 0, y: 0.009792795, z: 0, w: -0.009280623}
        outSlope: {x: 0, y: 0.009792795, z: 0, w: -0.009280623}
        tangentMode: 0
        weightedMode: 0
        inWeight: {x: 0.33333334, y: 0.33333334, z: 0.33333334, w: 0.33333334}
        outWeight: {x: 0.33333334, y: 0.33333334, z: 0.33333334, w: 0.33333334}
      - serializedVersion: 3
        time: 1.7233719
        value: {x: -0, y: 0.68794096, z: -0, w: 0.72576666}
        inSlope: {x: 0, y: 0.010292878, z: 0, w: -0.009758389}
        outSlope: {x: 0, y: 0.010292878, z: 0, w: -0.009758389}
        tangentMode: 0
        weightedMode: 0
        inWeight: {x: 0.33333334, y: 0.33333334, z: 0.33333334, w: 0.33333334}
        outWeight: {x: 0.33333334, y: 0.33333334, z: 0.33333334, w: 0.33333334}
      - serializedVersion: 3
        time: 1.7338905
        value: {x: -0, y: 0.68806237, z: -0, w: 0.72565156}
        inSlope: {x: 0, y: 0.011015197, z: 0, w: -0.010441672}
        outSlope: {x: 0, y: 0.011015197, z: 0, w: -0.010441672}
        tangentMode: 0
        weightedMode: 0
        inWeight: {x: 0.33333334, y: 0.33333334, z: 0.33333334, w: 0.33333334}
        outWeight: {x: 0.33333334, y: 0.33333334, z: 0.33333334, w: 0.33333334}
      - serializedVersion: 3
        time: 1.7451265
        value: {x: -0, y: 0.6881802, z: -0, w: 0.72553986}
        inSlope: {x: 0, y: 0.011578452, z: 0, w: -0.010982418}
        outSlope: {x: 0, y: 0.011578452, z: 0, w: -0.010982418}
        tangentMode: 0
        weightedMode: 0
        inWeight: {x: 0.33333334, y: 0.33333334, z: 0.33333334, w: 0.33333334}
        outWeight: {x: 0.33333334, y: 0.33333334, z: 0.33333334, w: 0.33333334}
      - serializedVersion: 3
        time: 1.7561119
        value: {x: -0, y: 0.6883194, z: -0, w: 0.7254078}
        inSlope: {x: 0, y: 0.013391061, z: 0, w: -0.01270826}
        outSlope: {x: 0, y: 0.013391061, z: 0, w: -0.01270826}
        tangentMode: 0
        weightedMode: 0
        inWeight: {x: 0.33333334, y: 0.33333334, z: 0.33333334, w: 0.33333334}
        outWeight: {x: 0.33333334, y: 0.33333334, z: 0.33333334, w: 0.33333334}
      - serializedVersion: 3
        time: 1.7669576
        value: {x: -0, y: 0.68847245, z: -0, w: 0.7252625}
        inSlope: {x: 0, y: 0.014419576, z: 0, w: -0.013687624}
        outSlope: {x: 0, y: 0.014419576, z: 0, w: -0.013687624}
        tangentMode: 0
        weightedMode: 0
        inWeight: {x: 0.33333334, y: 0.33333334, z: 0.33333334, w: 0.33333334}
        outWeight: {x: 0.33333334, y: 0.33333334, z: 0.33333334, w: 0.33333334}
      - serializedVersion: 3
        time: 1.7778535
        value: {x: -0, y: 0.6886329, z: -0, w: 0.7251102}
        inSlope: {x: 0, y: 0.014781756, z: 0, w: -0.014038965}
        outSlope: {x: 0, y: 0.014781756, z: 0, w: -0.014038965}
        tangentMode: 0
        weightedMode: 0
        inWeight: {x: 0.33333334, y: 0.33333334, z: 0.33333334, w: 0.33333334}
        outWeight: {x: 0.33333334, y: 0.33333334, z: 0.33333334, w: 0.33333334}
      - serializedVersion: 3
        time: 1.7897485
        value: {x: -0, y: 0.6888094, z: -0, w: 0.7249425}
        inSlope: {x: 0, y: 0.017414233, z: 0, w: -0.016548306}
        outSlope: {x: 0, y: 0.017414233, z: 0, w: -0.016548306}
        tangentMode: 0
        weightedMode: 0
        inWeight: {x: 0.33333334, y: 0.33333334, z: 0.33333334, w: 0.33333334}
        outWeight: {x: 0.33333334, y: 0.33333334, z: 0.33333334, w: 0.33333334}
      - serializedVersion: 3
        time: 1.8009442
        value: {x: -0, y: 0.6890332, z: -0, w: 0.7247298}
        inSlope: {x: 0, y: 0.020404099, z: 0, w: -0.019396037}
        outSlope: {x: 0, y: 0.020404099, z: 0, w: -0.019396037}
        tangentMode: 0
        weightedMode: 0
        inWeight: {x: 0.33333334, y: 0.33333334, z: 0.33333334, w: 0.33333334}
        outWeight: {x: 0.33333334, y: 0.33333334, z: 0.33333334, w: 0.33333334}
      - serializedVersion: 3
        time: 1.811693
        value: {x: -0, y: 0.68925697, z: -0, w: 0.72451705}
        inSlope: {x: 0, y: 0.020327482, z: 0, w: -0.01933723}
        outSlope: {x: 0, y: 0.020327482, z: 0, w: -0.01933723}
        tangentMode: 0
        weightedMode: 0
        inWeight: {x: 0.33333334, y: 0.33333334, z: 0.33333334, w: 0.33333334}
        outWeight: {x: 0.33333334, y: 0.33333334, z: 0.33333334, w: 0.33333334}
      - serializedVersion: 3
        time: 1.8228068
        value: {x: -0, y: 0.68947744, z: -0, w: 0.7243072}
        inSlope: {x: 0, y: 0.02095429, z: 0, w: -0.019951092}
        outSlope: {x: 0, y: 0.02095429, z: 0, w: -0.019951092}
        tangentMode: 0
        weightedMode: 0
        inWeight: {x: 0.33333334, y: 0.33333334, z: 0.33333334, w: 0.33333334}
        outWeight: {x: 0.33333334, y: 0.33333334, z: 0.33333334, w: 0.33333334}
      - serializedVersion: 3
        time: 1.8335743
        value: {x: -0, y: 0.6897151, z: -0, w: 0.72408086}
        inSlope: {x: 0, y: 0.02157592, z: 0, w: -0.02055053}
        outSlope: {x: 0, y: 0.02157592, z: 0, w: -0.02055053}
        tangentMode: 0
        weightedMode: 0
        inWeight: {x: 0.33333334, y: 0.33333334, z: 0.33333334, w: 0.33333334}
        outWeight: {x: 0.33333334, y: 0.33333334, z: 0.33333334, w: 0.33333334}
      - serializedVersion: 3
        time: 1.8446717
        value: {x: -0, y: 0.68994904, z: -0, w: 0.723858}
        inSlope: {x: 0, y: 0.0225587, z: 0, w: -0.021501165}
        outSlope: {x: 0, y: 0.0225587, z: 0, w: -0.021501165}
        tangentMode: 0
        weightedMode: 0
        inWeight: {x: 0.33333334, y: 0.33333334, z: 0.33333334, w: 0.33333334}
        outWeight: {x: 0.33333334, y: 0.33333334, z: 0.33333334, w: 0.33333334}
      - serializedVersion: 3
        time: 1.85562
        value: {x: -0, y: 0.6902122, z: -0, w: 0.72360706}
        inSlope: {x: 0, y: 0.024118537, z: 0, w: -0.023007985}
        outSlope: {x: 0, y: 0.024118537, z: 0, w: -0.023007985}
        tangentMode: 0
        weightedMode: 0
        inWeight: {x: 0.33333334, y: 0.33333334, z: 0.33333334, w: 0.33333334}
        outWeight: {x: 0.33333334, y: 0.33333334, z: 0.33333334, w: 0.33333334}
      - serializedVersion: 3
        time: 1.8675405
        value: {x: -0, y: 0.6905007, z: -0, w: 0.72333175}
        inSlope: {x: 0, y: 0.029003412, z: 0, w: -0.027691482}
        outSlope: {x: 0, y: 0.029003412, z: 0, w: -0.027691482}
        tangentMode: 0
        weightedMode: 0
        inWeight: {x: 0.33333334, y: 0.33333334, z: 0.33333334, w: 0.33333334}
        outWeight: {x: 0.33333334, y: 0.33333334, z: 0.33333334, w: 0.33333334}
      - serializedVersion: 3
        time: 1.8784896
        value: {x: -0, y: 0.6908708, z: -0, w: 0.72297823}
        inSlope: {x: 0, y: 0.034777153, z: 0, w: -0.033229616}
        outSlope: {x: 0, y: 0.034777153, z: 0, w: -0.033229616}
        tangentMode: 0
        weightedMode: 0
        inWeight: {x: 0.33333334, y: 0.33333334, z: 0.33333334, w: 0.33333334}
        outWeight: {x: 0.33333334, y: 0.33333334, z: 0.33333334, w: 0.33333334}
      - serializedVersion: 3
        time: 1.8894557
        value: {x: -0, y: 0.69126284, z: -0, w: 0.7226035}
        inSlope: {x: 0, y: 0.037133947, z: 0, w: -0.03552346}
        outSlope: {x: 0, y: 0.037133947, z: 0, w: -0.03552346}
        tangentMode: 0
        weightedMode: 0
        inWeight: {x: 0.33333334, y: 0.33333334, z: 0.33333334, w: 0.33333334}
        outWeight: {x: 0.33333334, y: 0.33333334, z: 0.33333334, w: 0.33333334}
      - serializedVersion: 3
        time: 1.9010162
        value: {x: -0, y: 0.69170815, z: -0, w: 0.7221772}
        inSlope: {x: 0, y: 0.042492777, z: 0, w: -0.040705033}
        outSlope: {x: 0, y: 0.042492777, z: 0, w: -0.040705033}
        tangentMode: 0
        weightedMode: 0
        inWeight: {x: 0.33333334, y: 0.33333334, z: 0.33333334, w: 0.33333334}
        outWeight: {x: 0.33333334, y: 0.33333334, z: 0.33333334, w: 0.33333334}
      - serializedVersion: 3
        time: 1.9122224
        value: {x: -0, y: 0.69222885, z: -0, w: 0.72167814}
        inSlope: {x: 0, y: 0.048326373, z: 0, w: -0.046355363}
        outSlope: {x: 0, y: 0.048326373, z: 0, w: -0.046355363}
        tangentMode: 0
        weightedMode: 0
        inWeight: {x: 0.33333334, y: 0.33333334, z: 0.33333334, w: 0.33333334}
        outWeight: {x: 0.33333334, y: 0.33333334, z: 0.33333334, w: 0.33333334}
      - serializedVersion: 3
        time: 1.9229208
        value: {x: -0, y: 0.6927658, z: -0, w: 0.72116274}
        inSlope: {x: 0, y: 0.04908278, z: 0, w: -0.047150824}
        outSlope: {x: 0, y: 0.04908278, z: 0, w: -0.047150824}
        tangentMode: 0
        weightedMode: 0
        inWeight: {x: 0.33333334, y: 0.33333334, z: 0.33333334, w: 0.33333334}
        outWeight: {x: 0.33333334, y: 0.33333334, z: 0.33333334, w: 0.33333334}
      - serializedVersion: 3
        time: 1.9338917
        value: {x: -0, y: 0.69329214, z: -0, w: 0.7206567}
        inSlope: {x: 0, y: 0.048333757, z: 0, w: -0.04649936}
        outSlope: {x: 0, y: 0.048333757, z: 0, w: -0.04649936}
        tangentMode: 0
        weightedMode: 0
        inWeight: {x: 0.33333334, y: 0.33333334, z: 0.33333334, w: 0.33333334}
        outWeight: {x: 0.33333334, y: 0.33333334, z: 0.33333334, w: 0.33333334}
      - serializedVersion: 3
        time: 1.9448862
        value: {x: -0, y: 0.69382745, z: -0, w: 0.72014135}
        inSlope: {x: 0, y: 0.048189104, z: 0, w: -0.046429537}
        outSlope: {x: 0, y: 0.048189104, z: 0, w: -0.046429537}
        tangentMode: 0
        weightedMode: 0
        inWeight: {x: 0.33333334, y: 0.33333334, z: 0.33333334, w: 0.33333334}
        outWeight: {x: 0.33333334, y: 0.33333334, z: 0.33333334, w: 0.33333334}
      - serializedVersion: 3
        time: 1.9559461
        value: {x: -0, y: 0.6943549, z: -0, w: 0.71963274}
        inSlope: {x: 0, y: 0.04768434, z: 0, w: -0.046011724}
        outSlope: {x: 0, y: 0.04768434, z: 0, w: -0.046011724}
        tangentMode: 0
        weightedMode: 0
        inWeight: {x: 0.33333334, y: 0.33333334, z: 0.33333334, w: 0.33333334}
        outWeight: {x: 0.33333334, y: 0.33333334, z: 0.33333334, w: 0.33333334}
      - serializedVersion: 3
        time: 1.9668709
        value: {x: -0, y: 0.6948758, z: -0, w: 0.7191298}
        inSlope: {x: 0, y: 0.04518453, z: 0, w: -0.04365798}
        outSlope: {x: 0, y: 0.04518453, z: 0, w: -0.04365798}
        tangentMode: 0
        weightedMode: 0
        inWeight: {x: 0.33333334, y: 0.33333334, z: 0.33333334, w: 0.33333334}
        outWeight: {x: 0.33333334, y: 0.33333334, z: 0.33333334, w: 0.33333334}
      - serializedVersion: 3
        time: 1.9789957
        value: {x: -0, y: 0.6953934, z: -0, w: 0.7186293}
        inSlope: {x: 0, y: 0.048156414, z: 0, w: -0.04660695}
        outSlope: {x: 0, y: 0.048156414, z: 0, w: -0.04660695}
        tangentMode: 0
        weightedMode: 0
        inWeight: {x: 0.33333334, y: 0.33333334, z: 0.33333334, w: 0.33333334}
        outWeight: {x: 0.33333334, y: 0.33333334, z: 0.33333334, w: 0.33333334}
      - serializedVersion: 3
        time: 1.9900123
        value: {x: -0, y: 0.6959841, z: -0, w: 0.71805716}
        inSlope: {x: 0, y: 0.052432455, z: 0, w: -0.050817385}
        outSlope: {x: 0, y: 0.052432455, z: 0, w: -0.050817385}
        tangentMode: 0
        weightedMode: 0
        inWeight: {x: 0.33333334, y: 0.33333334, z: 0.33333334, w: 0.33333334}
        outWeight: {x: 0.33333334, y: 0.33333334, z: 0.33333334, w: 0.33333334}
      - serializedVersion: 3
        time: 2.0006416
        value: {x: -0, y: 0.6965288, z: -0, w: 0.7175289}
        inSlope: {x: 0, y: 0.04972267, z: 0, w: -0.04826433}
        outSlope: {x: 0, y: 0.04972267, z: 0, w: -0.04826433}
        tangentMode: 0
        weightedMode: 0
        inWeight: {x: 0.33333334, y: 0.33333334, z: 0.33333334, w: 0.33333334}
        outWeight: {x: 0.33333334, y: 0.33333334, z: 0.33333334, w: 0.33333334}
      - serializedVersion: 3
        time: 2.0116553
        value: {x: -0, y: 0.6970597, z: -0, w: 0.7170131}
        inSlope: {x: 0, y: 0.05020026, z: 0, w: -0.04880871}
        outSlope: {x: 0, y: 0.05020026, z: 0, w: -0.04880871}
        tangentMode: 0
        weightedMode: 0
        inWeight: {x: 0.33333334, y: 0.33333334, z: 0.33333334, w: 0.33333334}
        outWeight: {x: 0.33333334, y: 0.33333334, z: 0.33333334, w: 0.33333334}
      - serializedVersion: 3
        time: 2.0224464
        value: {x: -0, y: 0.69762295, z: -0, w: 0.71646506}
        inSlope: {x: 0, y: 0.05050111, z: 0, w: -0.049170963}
        outSlope: {x: 0, y: 0.05050111, z: 0, w: -0.049170963}
        tangentMode: 0
        weightedMode: 0
        inWeight: {x: 0.33333334, y: 0.33333334, z: 0.33333334, w: 0.33333334}
        outWeight: {x: 0.33333334, y: 0.33333334, z: 0.33333334, w: 0.33333334}
      - serializedVersion: 3
        time: 2.0342073
        value: {x: -0, y: 0.69819695, z: -0, w: 0.7159058}
        inSlope: {x: 0, y: 0.056329917, z: 0, w: -0.054945745}
        outSlope: {x: 0, y: 0.056329917, z: 0, w: -0.054945745}
        tangentMode: 0
        weightedMode: 0
        inWeight: {x: 0.33333334, y: 0.33333334, z: 0.33333334, w: 0.33333334}
        outWeight: {x: 0.33333334, y: 0.33333334, z: 0.33333334, w: 0.33333334}
      - serializedVersion: 3
        time: 2.0446227
        value: {x: -0, y: 0.698862, z: -0, w: 0.7152565}
        inSlope: {x: 0, y: 0.06046626, z: 0, w: -0.059076153}
        outSlope: {x: 0, y: 0.06046626, z: 0, w: -0.059076153}
        tangentMode: 0
        weightedMode: 0
        inWeight: {x: 0.33333334, y: 0.33333334, z: 0.33333334, w: 0.33333334}
        outWeight: {x: 0.33333334, y: 0.33333334, z: 0.33333334, w: 0.33333334}
      - serializedVersion: 3
        time: 2.0555656
        value: {x: -0, y: 0.6994866, z: -0, w: 0.71464574}
        inSlope: {x: 0, y: 0.057442427, z: 0, w: -0.0562243}
        outSlope: {x: 0, y: 0.057442427, z: 0, w: -0.0562243}
        tangentMode: 0
        weightedMode: 0
        inWeight: {x: 0.33333334, y: 0.33333334, z: 0.33333334, w: 0.33333334}
        outWeight: {x: 0.33333334, y: 0.33333334, z: 0.33333334, w: 0.33333334}
      - serializedVersion: 3
        time: 2.067816
        value: {x: -0, y: 0.7001948, z: -0, w: 0.71395195}
        inSlope: {x: 0, y: 0.06888753, z: 0, w: -0.06758048}
        outSlope: {x: 0, y: 0.06888753, z: 0, w: -0.06758048}
        tangentMode: 0
        weightedMode: 0
        inWeight: {x: 0.33333334, y: 0.33333334, z: 0.33333334, w: 0.33333334}
        outWeight: {x: 0.33333334, y: 0.33333334, z: 0.33333334, w: 0.33333334}
      - serializedVersion: 3
        time: 2.078277
        value: {x: -0, y: 0.7010313, z: -0, w: 0.7131305}
        inSlope: {x: 0, y: 0.072444424, z: 0, w: -0.07120296}
        outSlope: {x: 0, y: 0.072444424, z: 0, w: -0.07120296}
        tangentMode: 0
        weightedMode: 0
        inWeight: {x: 0.33333334, y: 0.33333334, z: 0.33333334, w: 0.33333334}
        outWeight: {x: 0.33333334, y: 0.33333334, z: 0.33333334, w: 0.33333334}
      - serializedVersion: 3
        time: 2.0893807
        value: {x: -0, y: 0.7017522, z: -0, w: 0.7124212}
        inSlope: {x: 0, y: 0.06693609, z: 0, w: -0.065938026}
        outSlope: {x: 0, y: 0.06693609, z: 0, w: -0.065938026}
        tangentMode: 0
        weightedMode: 0
        inWeight: {x: 0.33333334, y: 0.33333334, z: 0.33333334, w: 0.33333334}
        outWeight: {x: 0.33333334, y: 0.33333334, z: 0.33333334, w: 0.33333334}
      - serializedVersion: 3
        time: 2.100431
        value: {x: -0, y: 0.7025141, z: -0, w: 0.7116698}
        inSlope: {x: 0, y: 0.06670576, z: 0, w: -0.06584345}
        outSlope: {x: 0, y: 0.06670576, z: 0, w: -0.06584345}
        tangentMode: 0
        weightedMode: 0
        inWeight: {x: 0.33333334, y: 0.33333334, z: 0.33333334, w: 0.33333334}
        outWeight: {x: 0.33333334, y: 0.33333334, z: 0.33333334, w: 0.33333334}
      - serializedVersion: 3
        time: 2.1117342
        value: {x: -0, y: 0.7032427, z: -0, w: 0.7109499}
        inSlope: {x: 0, y: 0.06454773, z: 0, w: -0.06384273}
        outSlope: {x: 0, y: 0.06454773, z: 0, w: -0.06384273}
        tangentMode: 0
        weightedMode: 0
        inWeight: {x: 0.33333334, y: 0.33333334, z: 0.33333334, w: 0.33333334}
        outWeight: {x: 0.33333334, y: 0.33333334, z: 0.33333334, w: 0.33333334}
      - serializedVersion: 3
        time: 2.1223493
        value: {x: -0, y: 0.7039288, z: -0, w: 0.7102706}
        inSlope: {x: 0, y: 0.05823898, z: 0, w: -0.057710476}
        outSlope: {x: 0, y: 0.05823898, z: 0, w: -0.057710476}
        tangentMode: 0
        weightedMode: 0
        inWeight: {x: 0.33333334, y: 0.33333334, z: 0.33333334, w: 0.33333334}
        outWeight: {x: 0.33333334, y: 0.33333334, z: 0.33333334, w: 0.33333334}
      - serializedVersion: 3
        time: 2.1335015
        value: {x: -0, y: 0.704507, z: -0, w: 0.70969707}
        inSlope: {x: 0, y: 0.04835316, z: 0, w: -0.047998108}
        outSlope: {x: 0, y: 0.04835316, z: 0, w: -0.047998108}
        tangentMode: 0
        weightedMode: 0
        inWeight: {x: 0.33333334, y: 0.33333334, z: 0.33333334, w: 0.33333334}
        outWeight: {x: 0.33333334, y: 0.33333334, z: 0.33333334, w: 0.33333334}
      - serializedVersion: 3
        time: 2.1452913
        value: {x: -0, y: 0.7050359, z: -0, w: 0.7091716}
        inSlope: {x: 0, y: 0.045108683, z: 0, w: -0.04484321}
        outSlope: {x: 0, y: 0.045108683, z: 0, w: -0.04484321}
        tangentMode: 0
        weightedMode: 0
        inWeight: {x: 0.33333334, y: 0.33333334, z: 0.33333334, w: 0.33333334}
        outWeight: {x: 0.33333334, y: 0.33333334, z: 0.33333334, w: 0.33333334}
      - serializedVersion: 3
        time: 2.1563241
        value: {x: -0, y: 0.7055363, z: -0, w: 0.70867383}
        inSlope: {x: 0, y: 0.042403594, z: 0, w: -0.042211205}
        outSlope: {x: 0, y: 0.042403594, z: 0, w: -0.042211205}
        tangentMode: 0
        weightedMode: 0
        inWeight: {x: 0.33333334, y: 0.33333334, z: 0.33333334, w: 0.33333334}
        outWeight: {x: 0.33333334, y: 0.33333334, z: 0.33333334, w: 0.33333334}
      - serializedVersion: 3
        time: 2.1672666
        value: {x: -0, y: 0.705968, z: -0, w: 0.7082437}
        inSlope: {x: 0, y: 0.038808167, z: 0, w: -0.038685292}
        outSlope: {x: 0, y: 0.038808167, z: 0, w: -0.038685292}
        tangentMode: 0
        weightedMode: 0
        inWeight: {x: 0.33333334, y: 0.33333334, z: 0.33333334, w: 0.33333334}
        outWeight: {x: 0.33333334, y: 0.33333334, z: 0.33333334, w: 0.33333334}
      - serializedVersion: 3
        time: 2.1781402
        value: {x: -0, y: 0.706383, z: -0, w: 0.70782983}
        inSlope: {x: 0, y: 0.036441967, z: 0, w: -0.03636682}
        outSlope: {x: 0, y: 0.036441967, z: 0, w: -0.03636682}
        tangentMode: 0
        weightedMode: 0
        inWeight: {x: 0.33333334, y: 0.33333334, z: 0.33333334, w: 0.33333334}
        outWeight: {x: 0.33333334, y: 0.33333334, z: 0.33333334, w: 0.33333334}
      - serializedVersion: 3
        time: 2.1896865
        value: {x: -0, y: 0.7067839, z: -0, w: 0.7074295}
        inSlope: {x: 0, y: 0.035870228, z: 0, w: -0.035836264}
        outSlope: {x: 0, y: 0.035870228, z: 0, w: -0.035836264}
        tangentMode: 0
        weightedMode: 0
        inWeight: {x: 0.33333334, y: 0.33333334, z: 0.33333334, w: 0.33333334}
        outWeight: {x: 0.33333334, y: 0.33333334, z: 0.33333334, w: 0.33333334}
      - serializedVersion: 3
        time: 2.2006528
        value: {x: -0, y: 0.70718986, z: -0, w: 0.70702374}
        inSlope: {x: 0, y: 0.034269433, z: 0, w: -0.034272194}
        outSlope: {x: 0, y: 0.034269433, z: 0, w: -0.034272194}
        tangentMode: 0
        weightedMode: 0
        inWeight: {x: 0.33333334, y: 0.33333334, z: 0.33333334, w: 0.33333334}
        outWeight: {x: 0.33333334, y: 0.33333334, z: 0.33333334, w: 0.33333334}
      - serializedVersion: 3
        time: 2.2115793
        value: {x: -0, y: 0.70753425, z: -0, w: 0.7066791}
        inSlope: {x: 0, y: 0.028235357, z: 0, w: -0.028269064}
        outSlope: {x: 0, y: 0.028235357, z: 0, w: -0.028269064}
        tangentMode: 0
        weightedMode: 0
        inWeight: {x: 0.33333334, y: 0.33333334, z: 0.33333334, w: 0.33333334}
        outWeight: {x: 0.33333334, y: 0.33333334, z: 0.33333334, w: 0.33333334}
      - serializedVersion: 3
        time: 2.2233467
        value: {x: -0, y: 0.70782787, z: -0, w: 0.70638496}
        inSlope: {x: 0, y: 0.025081217, z: 0, w: -0.025133}
        outSlope: {x: 0, y: 0.025081217, z: 0, w: -0.025133}
        tangentMode: 0
        weightedMode: 0
        inWeight: {x: 0.33333334, y: 0.33333334, z: 0.33333334, w: 0.33333334}
        outWeight: {x: 0.33333334, y: 0.33333334, z: 0.33333334, w: 0.33333334}
      - serializedVersion: 3
        time: 2.2336264
        value: {x: -0, y: 0.708087, z: -0, w: 0.7061252}
        inSlope: {x: 0, y: 0.019736728, z: 0, w: -0.019784635}
        outSlope: {x: 0, y: 0.019736728, z: 0, w: -0.019784635}
        tangentMode: 0
        weightedMode: 0
        inWeight: {x: 0.33333334, y: 0.33333334, z: 0.33333334, w: 0.33333334}
        outWeight: {x: 0.33333334, y: 0.33333334, z: 0.33333334, w: 0.33333334}
      - serializedVersion: 3
        time: 2.2446551
        value: {x: -0, y: 0.7082443, z: -0, w: 0.7059675}
        inSlope: {x: 0, y: 0.0124379685, z: 0, w: -0.012478534}
        outSlope: {x: 0, y: 0.0124379685, z: 0, w: -0.012478534}
        tangentMode: 0
        weightedMode: 0
        inWeight: {x: 0.33333334, y: 0.33333334, z: 0.33333334, w: 0.33333334}
        outWeight: {x: 0.33333334, y: 0.33333334, z: 0.33333334, w: 0.33333334}
      - serializedVersion: 3
        time: 2.255668
        value: {x: -0, y: 0.7083612, z: -0, w: 0.7058501}
        inSlope: {x: 0, y: 0.008767168, z: 0, w: -0.008801337}
        outSlope: {x: 0, y: 0.008767168, z: 0, w: -0.008801337}
        tangentMode: 0
        weightedMode: 0
        inWeight: {x: 0.33333334, y: 0.33333334, z: 0.33333334, w: 0.33333334}
        outWeight: {x: 0.33333334, y: 0.33333334, z: 0.33333334, w: 0.33333334}
      - serializedVersion: 3
        time: 2.2675703
        value: {x: -0, y: 0.7084436, z: -0, w: 0.70576745}
        inSlope: {x: 0, y: 0.006987716, z: 0, w: -0.007013802}
        outSlope: {x: 0, y: 0.006987716, z: 0, w: -0.007013802}
        tangentMode: 0
        weightedMode: 0
        inWeight: {x: 0.33333334, y: 0.33333334, z: 0.33333334, w: 0.33333334}
        outWeight: {x: 0.33333334, y: 0.33333334, z: 0.33333334, w: 0.33333334}
      - serializedVersion: 3
        time: 2.278554
        value: {x: -0, y: 0.70852107, z: -0, w: 0.70568967}
        inSlope: {x: 0, y: 0.005682584, z: 0, w: -0.0057042935}
        outSlope: {x: 0, y: 0.005682584, z: 0, w: -0.0057042935}
        tangentMode: 0
        weightedMode: 0
        inWeight: {x: 0.33333334, y: 0.33333334, z: 0.33333334, w: 0.33333334}
        outWeight: {x: 0.33333334, y: 0.33333334, z: 0.33333334, w: 0.33333334}
      - serializedVersion: 3
        time: 2.2895331
        value: {x: -0, y: 0.7085684, z: -0, w: 0.70564216}
        inSlope: {x: 0, y: 0.0021821563, z: 0, w: -0.0021902996}
        outSlope: {x: 0, y: 0.0021821563, z: 0, w: -0.0021902996}
        tangentMode: 0
        weightedMode: 0
        inWeight: {x: 0.33333334, y: 0.33333334, z: 0.33333334, w: 0.33333334}
        outWeight: {x: 0.33333334, y: 0.33333334, z: 0.33333334, w: 0.33333334}
      - serializedVersion: 3
        time: 2.300616
        value: {x: -0, y: 0.708569, z: -0, w: 0.70564157}
        inSlope: {x: 0, y: -0.0027318406, z: 0, w: 0.0027401086}
        outSlope: {x: 0, y: -0.0027318406, z: 0, w: 0.0027401086}
        tangentMode: 0
        weightedMode: 0
        inWeight: {x: 0.33333334, y: 0.33333334, z: 0.33333334, w: 0.33333334}
        outWeight: {x: 0.33333334, y: 0.33333334, z: 0.33333334, w: 0.33333334}
      - serializedVersion: 3
        time: 2.3114297
        value: {x: -0, y: 0.7085093, z: -0, w: 0.7057014}
        inSlope: {x: 0, y: -0.0073540993, z: 0, w: 0.007381357}
        outSlope: {x: 0, y: -0.0073540993, z: 0, w: 0.007381357}
        tangentMode: 0
        weightedMode: 0
        inWeight: {x: 0.33333334, y: 0.33333334, z: 0.33333334, w: 0.33333334}
        outWeight: {x: 0.33333334, y: 0.33333334, z: 0.33333334, w: 0.33333334}
      - serializedVersion: 3
        time: 2.3224158
        value: {x: -0, y: 0.70840836, z: -0, w: 0.7058028}
        inSlope: {x: 0, y: -0.00964281, z: 0, w: 0.009680929}
        outSlope: {x: 0, y: -0.00964281, z: 0, w: 0.009680929}
        tangentMode: 0
        weightedMode: 0
        inWeight: {x: 0.33333334, y: 0.33333334, z: 0.33333334, w: 0.33333334}
        outWeight: {x: 0.33333334, y: 0.33333334, z: 0.33333334, w: 0.33333334}
      - serializedVersion: 3
        time: 2.3333213
        value: {x: -0, y: 0.70829827, z: -0, w: 0.7059133}
        inSlope: {x: 0, y: -0.008531587, z: 0, w: 0.008563196}
        outSlope: {x: 0, y: -0.008531587, z: 0, w: 0.008563196}
        tangentMode: 0
        weightedMode: 0
        inWeight: {x: 0.33333334, y: 0.33333334, z: 0.33333334, w: 0.33333334}
        outWeight: {x: 0.33333334, y: 0.33333334, z: 0.33333334, w: 0.33333334}
      - serializedVersion: 3
        time: 2.3452623
        value: {x: -0, y: 0.70821506, z: -0, w: 0.7059968}
        inSlope: {x: 0, y: -0.0073656337, z: 0, w: 0.0073915436}
        outSlope: {x: 0, y: -0.0073656337, z: 0, w: 0.0073915436}
        tangentMode: 0
        weightedMode: 0
        inWeight: {x: 0.33333334, y: 0.33333334, z: 0.33333334, w: 0.33333334}
        outWeight: {x: 0.33333334, y: 0.33333334, z: 0.33333334, w: 0.33333334}
      - serializedVersion: 3
        time: 2.356357
        value: {x: -0, y: 0.7081289, z: -0, w: 0.70608324}
        inSlope: {x: 0, y: -0.008246269, z: 0, w: 0.008267951}
        outSlope: {x: 0, y: -0.008246269, z: 0, w: 0.008267951}
        tangentMode: 0
        weightedMode: 0
        inWeight: {x: 0.33333334, y: 0.33333334, z: 0.33333334, w: 0.33333334}
        outWeight: {x: 0.33333334, y: 0.33333334, z: 0.33333334, w: 0.33333334}
      - serializedVersion: 3
        time: 2.367193
        value: {x: -0, y: 0.70803434, z: -0, w: 0.706178}
        inSlope: {x: 0, y: -0.008938236, z: 0, w: 0.0089568235}
        outSlope: {x: 0, y: -0.008938236, z: 0, w: 0.0089568235}
        tangentMode: 0
        weightedMode: 0
        inWeight: {x: 0.33333334, y: 0.33333334, z: 0.33333334, w: 0.33333334}
        outWeight: {x: 0.33333334, y: 0.33333334, z: 0.33333334, w: 0.33333334}
      - serializedVersion: 3
        time: 2.378727
        value: {x: -0, y: 0.70792884, z: -0, w: 0.70628375}
        inSlope: {x: 0, y: -0.008870719, z: 0, w: 0.008892378}
        outSlope: {x: 0, y: -0.008870719, z: 0, w: 0.008892378}
        tangentMode: 0
        weightedMode: 0
        inWeight: {x: 0.33333334, y: 0.33333334, z: 0.33333334, w: 0.33333334}
        outWeight: {x: 0.33333334, y: 0.33333334, z: 0.33333334, w: 0.33333334}
      - serializedVersion: 3
        time: 2.3892546
        value: {x: -0, y: 0.70783836, z: -0, w: 0.70637447}
        inSlope: {x: 0, y: -0.0060605104, z: 0, w: 0.006074555}
        outSlope: {x: 0, y: -0.0060605104, z: 0, w: 0.006074555}
        tangentMode: 0
        weightedMode: 0
        inWeight: {x: 0.33333334, y: 0.33333334, z: 0.33333334, w: 0.33333334}
        outWeight: {x: 0.33333334, y: 0.33333334, z: 0.33333334, w: 0.33333334}
      - serializedVersion: 3
        time: 2.400207
        value: {x: -0, y: 0.70779973, z: -0, w: 0.70641315}
        inSlope: {x: 0, y: -0.00061288895, z: 0, w: 0.00061561004}
        outSlope: {x: 0, y: -0.00061288895, z: 0, w: 0.00061561004}
        tangentMode: 0
        weightedMode: 0
        inWeight: {x: 0.33333334, y: 0.33333334, z: 0.33333334, w: 0.33333334}
        outWeight: {x: 0.33333334, y: 0.33333334, z: 0.33333334, w: 0.33333334}
      - serializedVersion: 3
        time: 2.411088
        value: {x: -0, y: 0.70782477, z: -0, w: 0.7063881}
        inSlope: {x: 0, y: 0.0041607553, z: 0, w: -0.0041657356}
        outSlope: {x: 0, y: 0.0041607553, z: 0, w: -0.0041657356}
        tangentMode: 0
        weightedMode: 0
        inWeight: {x: 0.33333334, y: 0.33333334, z: 0.33333334, w: 0.33333334}
        outWeight: {x: 0.33333334, y: 0.33333334, z: 0.33333334, w: 0.33333334}
      - serializedVersion: 3
        time: 2.4230568
        value: {x: -0, y: 0.7078968, z: -0, w: 0.70631593}
        inSlope: {x: 0, y: 0.008877853, z: 0, w: -0.00889681}
        outSlope: {x: 0, y: 0.008877853, z: 0, w: -0.00889681}
        tangentMode: 0
        weightedMode: 0
        inWeight: {x: 0.33333334, y: 0.33333334, z: 0.33333334, w: 0.33333334}
        outWeight: {x: 0.33333334, y: 0.33333334, z: 0.33333334, w: 0.33333334}
      - serializedVersion: 3
        time: 2.4337182
        value: {x: -0, y: 0.70802194, z: -0, w: 0.7061905}
        inSlope: {x: 0, y: 0.011989609, z: 0, w: -0.012022309}
        outSlope: {x: 0, y: 0.011989609, z: 0, w: -0.012022309}
        tangentMode: 0
        weightedMode: 0
        inWeight: {x: 0.33333334, y: 0.33333334, z: 0.33333334, w: 0.33333334}
        outWeight: {x: 0.33333334, y: 0.33333334, z: 0.33333334, w: 0.33333334}
      - serializedVersion: 3
        time: 2.444861
        value: {x: -0, y: 0.7081584, z: -0, w: 0.7060537}
        inSlope: {x: 0, y: 0.0132016, z: 0, w: -0.0132454}
        outSlope: {x: 0, y: 0.0132016, z: 0, w: -0.0132454}
        tangentMode: 0
        weightedMode: 0
        inWeight: {x: 0.33333334, y: 0.33333334, z: 0.33333334, w: 0.33333334}
        outWeight: {x: 0.33333334, y: 0.33333334, z: 0.33333334, w: 0.33333334}
      - serializedVersion: 3
        time: 2.456745
        value: {x: -0, y: 0.70832664, z: -0, w: 0.7058848}
        inSlope: {x: 0, y: 0.016988566, z: 0, w: -0.017046485}
        outSlope: {x: 0, y: 0.016988566, z: 0, w: -0.017046485}
        tangentMode: 0
        weightedMode: 0
        inWeight: {x: 0.33333334, y: 0.33333334, z: 0.33333334, w: 0.33333334}
        outWeight: {x: 0.33333334, y: 0.33333334, z: 0.33333334, w: 0.33333334}
      - serializedVersion: 3
        time: 2.466727
        value: {x: -0, y: 0.70852447, z: -0, w: 0.70568633}
        inSlope: {x: 0, y: 0.018422231, z: 0, w: -0.018490557}
        outSlope: {x: 0, y: 0.018422231, z: 0, w: -0.018490557}
        tangentMode: 0
        weightedMode: 0
        inWeight: {x: 0.33333334, y: 0.33333334, z: 0.33333334, w: 0.33333334}
        outWeight: {x: 0.33333334, y: 0.33333334, z: 0.33333334, w: 0.33333334}
      - serializedVersion: 3
        time: 2.4776459
        value: {x: -0, y: 0.7087104, z: -0, w: 0.70549965}
        inSlope: {x: 0, y: 0.017499637, z: 0, w: -0.017582117}
        outSlope: {x: 0, y: 0.017499637, z: 0, w: -0.017582117}
        tangentMode: 0
        weightedMode: 0
        inWeight: {x: 0.33333334, y: 0.33333334, z: 0.33333334, w: 0.33333334}
        outWeight: {x: 0.33333334, y: 0.33333334, z: 0.33333334, w: 0.33333334}
      - serializedVersion: 3
        time: 2.489694
        value: {x: -0, y: 0.7089269, z: -0, w: 0.705282}
        inSlope: {x: 0, y: 0.020578511, z: 0, w: -0.020687833}
        outSlope: {x: 0, y: 0.020578511, z: 0, w: -0.020687833}
        tangentMode: 0
        weightedMode: 0
        inWeight: {x: 0.33333334, y: 0.33333334, z: 0.33333334, w: 0.33333334}
        outWeight: {x: 0.33333334, y: 0.33333334, z: 0.33333334, w: 0.33333334}
      - serializedVersion: 3
        time: 2.5006926
        value: {x: -0, y: 0.7091819, z: -0, w: 0.7050256}
        inSlope: {x: 0, y: 0.023006601, z: 0, w: -0.023142777}
        outSlope: {x: 0, y: 0.023006601, z: 0, w: -0.023142777}
        tangentMode: 0
        weightedMode: 0
        inWeight: {x: 0.33333334, y: 0.33333334, z: 0.33333334, w: 0.33333334}
        outWeight: {x: 0.33333334, y: 0.33333334, z: 0.33333334, w: 0.33333334}
      - serializedVersion: 3
        time: 2.5115879
        value: {x: -0, y: 0.70943063, z: -0, w: 0.7047753}
        inSlope: {x: 0, y: 0.023477891, z: 0, w: -0.023633938}
        outSlope: {x: 0, y: 0.023477891, z: 0, w: -0.023633938}
        tangentMode: 0
        weightedMode: 0
        inWeight: {x: 0.33333334, y: 0.33333334, z: 0.33333334, w: 0.33333334}
        outWeight: {x: 0.33333334, y: 0.33333334, z: 0.33333334, w: 0.33333334}
      - serializedVersion: 3
        time: 2.5224655
        value: {x: -0, y: 0.7096931, z: -0, w: 0.70451105}
        inSlope: {x: 0, y: 0.024624718, z: 0, w: -0.024807222}
        outSlope: {x: 0, y: 0.024624718, z: 0, w: -0.024807222}
        tangentMode: 0
        weightedMode: 0
        inWeight: {x: 0.33333334, y: 0.33333334, z: 0.33333334, w: 0.33333334}
        outWeight: {x: 0.33333334, y: 0.33333334, z: 0.33333334, w: 0.33333334}
      - serializedVersion: 3
        time: 2.5343494
        value: {x: -0, y: 0.70999163, z: -0, w: 0.7042101}
        inSlope: {x: 0, y: 0.030082464, z: 0, w: -0.030331284}
        outSlope: {x: 0, y: 0.030082464, z: 0, w: -0.030331284}
        tangentMode: 0
        weightedMode: 0
        inWeight: {x: 0.33333334, y: 0.33333334, z: 0.33333334, w: 0.33333334}
        outWeight: {x: 0.33333334, y: 0.33333334, z: 0.33333334, w: 0.33333334}
      - serializedVersion: 3
        time: 2.544584
        value: {x: -0, y: 0.7103503, z: -0, w: 0.7038484}
        inSlope: {x: 0, y: 0.032134082, z: 0, w: -0.03242787}
        outSlope: {x: 0, y: 0.032134082, z: 0, w: -0.03242787}
        tangentMode: 0
        weightedMode: 0
        inWeight: {x: 0.33333334, y: 0.33333334, z: 0.33333334, w: 0.33333334}
        outWeight: {x: 0.33333334, y: 0.33333334, z: 0.33333334, w: 0.33333334}
      - serializedVersion: 3
        time: 2.556482
        value: {x: -0, y: 0.710698, z: -0, w: 0.70349723}
        inSlope: {x: 0, y: 0.0351906, z: 0, w: -0.035559017}
        outSlope: {x: 0, y: 0.0351906, z: 0, w: -0.035559017}
        tangentMode: 0
        weightedMode: 0
        inWeight: {x: 0.33333334, y: 0.33333334, z: 0.33333334, w: 0.33333334}
        outWeight: {x: 0.33333334, y: 0.33333334, z: 0.33333334, w: 0.33333334}
      - serializedVersion: 3
        time: 2.567434
        value: {x: -0, y: 0.71114874, z: -0, w: 0.7030416}
        inSlope: {x: 0, y: 0.04101515, z: 0, w: -0.041488215}
        outSlope: {x: 0, y: 0.04101515, z: 0, w: -0.041488215}
        tangentMode: 0
        weightedMode: 0
        inWeight: {x: 0.33333334, y: 0.33333334, z: 0.33333334, w: 0.33333334}
        outWeight: {x: 0.33333334, y: 0.33333334, z: 0.33333334, w: 0.33333334}
      - serializedVersion: 3
        time: 2.5784042
        value: {x: -0, y: 0.71159714, z: -0, w: 0.7025877}
        inSlope: {x: 0, y: 0.04118648, z: 0, w: -0.041714303}
        outSlope: {x: 0, y: 0.04118648, z: 0, w: -0.041714303}
        tangentMode: 0
        weightedMode: 0
        inWeight: {x: 0.33333334, y: 0.33333334, z: 0.33333334, w: 0.33333334}
        outWeight: {x: 0.33333334, y: 0.33333334, z: 0.33333334, w: 0.33333334}
      - serializedVersion: 3
        time: 2.5893433
        value: {x: -0, y: 0.7120511, z: -0, w: 0.7021277}
        inSlope: {x: 0, y: 0.041528944, z: 0, w: -0.04211551}
        outSlope: {x: 0, y: 0.041528944, z: 0, w: -0.04211551}
        tangentMode: 0
        weightedMode: 0
        inWeight: {x: 0.33333334, y: 0.33333334, z: 0.33333334, w: 0.33333334}
        outWeight: {x: 0.33333334, y: 0.33333334, z: 0.33333334, w: 0.33333334}
      - serializedVersion: 3
        time: 2.600253
        value: {x: -0, y: 0.7125045, z: -0, w: 0.70166755}
        inSlope: {x: 0, y: 0.03942959, z: 0, w: -0.04003816}
        outSlope: {x: 0, y: 0.03942959, z: 0, w: -0.04003816}
        tangentMode: 0
        weightedMode: 0
        inWeight: {x: 0.33333334, y: 0.33333334, z: 0.33333334, w: 0.33333334}
        outWeight: {x: 0.33333334, y: 0.33333334, z: 0.33333334, w: 0.33333334}
      - serializedVersion: 3
        time: 2.6118803
        value: {x: -0, y: 0.7129382, z: -0, w: 0.7012269}
        inSlope: {x: 0, y: 0.03825759, z: 0, w: -0.038893588}
        outSlope: {x: 0, y: 0.03825759, z: 0, w: -0.038893588}
        tangentMode: 0
        weightedMode: 0
        inWeight: {x: 0.33333334, y: 0.33333334, z: 0.33333334, w: 0.33333334}
        outWeight: {x: 0.33333334, y: 0.33333334, z: 0.33333334, w: 0.33333334}
      - serializedVersion: 3
        time: 2.6223433
        value: {x: -0, y: 0.7133485, z: -0, w: 0.70080954}
        inSlope: {x: 0, y: 0.034880437, z: 0, w: -0.035500832}
        outSlope: {x: 0, y: 0.034880437, z: 0, w: -0.035500832}
        tangentMode: 0
        weightedMode: 0
        inWeight: {x: 0.33333334, y: 0.33333334, z: 0.33333334, w: 0.33333334}
        outWeight: {x: 0.33333334, y: 0.33333334, z: 0.33333334, w: 0.33333334}
      - serializedVersion: 3
        time: 2.6332457
        value: {x: -0, y: 0.7136815, z: -0, w: 0.7004703}
        inSlope: {x: 0, y: 0.027531935, z: 0, w: -0.028051462}
        outSlope: {x: 0, y: 0.027531935, z: 0, w: -0.028051462}
        tangentMode: 0
        weightedMode: 0
        inWeight: {x: 0.33333334, y: 0.33333334, z: 0.33333334, w: 0.33333334}
        outWeight: {x: 0.33333334, y: 0.33333334, z: 0.33333334, w: 0.33333334}
      - serializedVersion: 3
        time: 2.6452813
        value: {x: -0, y: 0.7139766, z: -0, w: 0.70016956}
        inSlope: {x: 0, y: 0.023614863, z: 0, w: -0.024076667}
        outSlope: {x: 0, y: 0.023614863, z: 0, w: -0.024076667}
        tangentMode: 0
        weightedMode: 0
        inWeight: {x: 0.33333334, y: 0.33333334, z: 0.33333334, w: 0.33333334}
        outWeight: {x: 0.33333334, y: 0.33333334, z: 0.33333334, w: 0.33333334}
      - serializedVersion: 3
        time: 2.6563306
        value: {x: -0, y: 0.71422756, z: -0, w: 0.6999136}
        inSlope: {x: 0, y: 0.01831017, z: 0, w: -0.018681519}
        outSlope: {x: 0, y: 0.01831017, z: 0, w: -0.018681519}
        tangentMode: 0
        weightedMode: 0
        inWeight: {x: 0.33333334, y: 0.33333334, z: 0.33333334, w: 0.33333334}
        outWeight: {x: 0.33333334, y: 0.33333334, z: 0.33333334, w: 0.33333334}
      - serializedVersion: 3
        time: 2.6674461
        value: {x: -0, y: 0.7143822, z: -0, w: 0.6997558}
        inSlope: {x: 0, y: 0.011205198, z: 0, w: -0.011440006}
        outSlope: {x: 0, y: 0.011205198, z: 0, w: -0.011440006}
        tangentMode: 0
        weightedMode: 0
        inWeight: {x: 0.33333334, y: 0.33333334, z: 0.33333334, w: 0.33333334}
        outWeight: {x: 0.33333334, y: 0.33333334, z: 0.33333334, w: 0.33333334}
      - serializedVersion: 3
        time: 2.6783705
        value: {x: -0, y: 0.71447504, z: -0, w: 0.69966096}
        inSlope: {x: 0, y: 0.006270578, z: 0, w: -0.0064005298}
        outSlope: {x: 0, y: 0.006270578, z: 0, w: -0.0064005298}
        tangentMode: 0
        weightedMode: 0
        inWeight: {x: 0.33333334, y: 0.33333334, z: 0.33333334, w: 0.33333334}
        outWeight: {x: 0.33333334, y: 0.33333334, z: 0.33333334, w: 0.33333334}
      - serializedVersion: 3
        time: 2.689567
        value: {x: -0, y: 0.7145203, z: -0, w: 0.6996148}
        inSlope: {x: 0, y: 0.002779857, z: 0, w: -0.0028421246}
        outSlope: {x: 0, y: 0.002779857, z: 0, w: -0.0028421246}
        tangentMode: 0
        weightedMode: 0
        inWeight: {x: 0.33333334, y: 0.33333334, z: 0.33333334, w: 0.33333334}
        outWeight: {x: 0.33333334, y: 0.33333334, z: 0.33333334, w: 0.33333334}
      - serializedVersion: 3
        time: 2.7002387
        value: {x: -0, y: 0.7145365, z: -0, w: 0.69959813}
        inSlope: {x: 0, y: 0.00035880058, z: 0, w: -0.00036969036}
        outSlope: {x: 0, y: 0.00035880058, z: 0, w: -0.00036969036}
        tangentMode: 0
        weightedMode: 0
        inWeight: {x: 0.33333334, y: 0.33333334, z: 0.33333334, w: 0.33333334}
        outWeight: {x: 0.33333334, y: 0.33333334, z: 0.33333334, w: 0.33333334}
      - serializedVersion: 3
        time: 2.7106485
        value: {x: -0, y: 0.71452814, z: -0, w: 0.6996067}
        inSlope: {x: 0, y: -0.0020938755, z: 0, w: 0.0021399807}
        outSlope: {x: 0, y: -0.0020938755, z: 0, w: 0.0021399807}
        tangentMode: 0
        weightedMode: 0
        inWeight: {x: 0.33333334, y: 0.33333334, z: 0.33333334, w: 0.33333334}
        outWeight: {x: 0.33333334, y: 0.33333334, z: 0.33333334, w: 0.33333334}
      - serializedVersion: 3
        time: 2.7226887
        value: {x: -0, y: 0.7144874, z: -0, w: 0.6996483}
        inSlope: {x: 0, y: -0.005678036, z: 0, w: 0.005797986}
        outSlope: {x: 0, y: -0.005678036, z: 0, w: 0.005797986}
        tangentMode: 0
        weightedMode: 0
        inWeight: {x: 0.33333334, y: 0.33333334, z: 0.33333334, w: 0.33333334}
        outWeight: {x: 0.33333334, y: 0.33333334, z: 0.33333334, w: 0.33333334}
      - serializedVersion: 3
        time: 2.7338693
        value: {x: -0, y: 0.71439826, z: -0, w: 0.69973934}
        inSlope: {x: 0, y: -0.009648405, z: 0, w: 0.009851523}
        outSlope: {x: 0, y: -0.009648405, z: 0, w: 0.009851523}
        tangentMode: 0
        weightedMode: 0
        inWeight: {x: 0.33333334, y: 0.33333334, z: 0.33333334, w: 0.33333334}
        outWeight: {x: 0.33333334, y: 0.33333334, z: 0.33333334, w: 0.33333334}
      - serializedVersion: 3
        time: 2.744999
        value: {x: -0, y: 0.7142722, z: -0, w: 0.699868}
        inSlope: {x: 0, y: -0.012506157, z: 0, w: 0.0127627365}
        outSlope: {x: 0, y: -0.012506157, z: 0, w: 0.0127627365}
        tangentMode: 0
        weightedMode: 0
        inWeight: {x: 0.33333334, y: 0.33333334, z: 0.33333334, w: 0.33333334}
        outWeight: {x: 0.33333334, y: 0.33333334, z: 0.33333334, w: 0.33333334}
      - serializedVersion: 3
        time: 2.7559526
        value: {x: -0, y: 0.7141223, z: -0, w: 0.70002097}
        inSlope: {x: 0, y: -0.015448729, z: 0, w: 0.015757214}
        outSlope: {x: 0, y: -0.015448729, z: 0, w: 0.015757214}
        tangentMode: 0
        weightedMode: 0
        inWeight: {x: 0.33333334, y: 0.33333334, z: 0.33333334, w: 0.33333334}
        outWeight: {x: 0.33333334, y: 0.33333334, z: 0.33333334, w: 0.33333334}
      - serializedVersion: 3
        time: 2.7666636
        value: {x: -0, y: 0.71393794, z: -0, w: 0.70020896}
        inSlope: {x: 0, y: -0.016714396, z: 0, w: 0.0170434}
        outSlope: {x: 0, y: -0.016714396, z: 0, w: 0.0170434}
        tangentMode: 0
        weightedMode: 0
        inWeight: {x: 0.33333334, y: 0.33333334, z: 0.33333334, w: 0.33333334}
        outWeight: {x: 0.33333334, y: 0.33333334, z: 0.33333334, w: 0.33333334}
      - serializedVersion: 3
        time: 2.7788258
        value: {x: -0, y: 0.7137407, z: -0, w: 0.70041007}
        inSlope: {x: 0, y: -0.018883482, z: 0, w: 0.019243069}
        outSlope: {x: 0, y: -0.018883482, z: 0, w: 0.019243069}
        tangentMode: 0
        weightedMode: 0
        inWeight: {x: 0.33333334, y: 0.33333334, z: 0.33333334, w: 0.33333334}
        outWeight: {x: 0.33333334, y: 0.33333334, z: 0.33333334, w: 0.33333334}
      - serializedVersion: 3
        time: 2.789538
        value: {x: -0, y: 0.71350986, z: -0, w: 0.7006452}
        inSlope: {x: 0, y: -0.019920208, z: 0, w: 0.02028482}
        outSlope: {x: 0, y: -0.019920208, z: 0, w: 0.02028482}
        tangentMode: 0
        weightedMode: 0
        inWeight: {x: 0.33333334, y: 0.33333334, z: 0.33333334, w: 0.33333334}
        outWeight: {x: 0.33333334, y: 0.33333334, z: 0.33333334, w: 0.33333334}
      - serializedVersion: 3
        time: 2.800784
        value: {x: -0, y: 0.71330416, z: -0, w: 0.7008546}
        inSlope: {x: 0, y: -0.01955494, z: 0, w: 0.019902587}
        outSlope: {x: 0, y: -0.01955494, z: 0, w: 0.019902587}
        tangentMode: 0
        weightedMode: 0
        inWeight: {x: 0.33333334, y: 0.33333334, z: 0.33333334, w: 0.33333334}
        outWeight: {x: 0.33333334, y: 0.33333334, z: 0.33333334, w: 0.33333334}
      - serializedVersion: 3
        time: 2.8116746
        value: {x: -0, y: 0.7130774, z: -0, w: 0.7010853}
        inSlope: {x: 0, y: -0.021080159, z: 0, w: 0.021440484}
        outSlope: {x: 0, y: -0.021080159, z: 0, w: 0.021440484}
        tangentMode: 0
        weightedMode: 0
        inWeight: {x: 0.33333334, y: 0.33333334, z: 0.33333334, w: 0.33333334}
        outWeight: {x: 0.33333334, y: 0.33333334, z: 0.33333334, w: 0.33333334}
      - serializedVersion: 3
        time: 2.8226204
        value: {x: -0, y: 0.71284384, z: -0, w: 0.7013228}
        inSlope: {x: 0, y: -0.022395954, z: 0, w: 0.022762928}
        outSlope: {x: 0, y: -0.022395954, z: 0, w: 0.022762928}
        tangentMode: 0
        weightedMode: 0
        inWeight: {x: 0.33333334, y: 0.33333334, z: 0.33333334, w: 0.33333334}
        outWeight: {x: 0.33333334, y: 0.33333334, z: 0.33333334, w: 0.33333334}
      - serializedVersion: 3
        time: 2.8336003
        value: {x: -0, y: 0.71258634, z: -0, w: 0.70158446}
        inSlope: {x: 0, y: -0.024744026, z: 0, w: 0.025130726}
        outSlope: {x: 0, y: -0.024744026, z: 0, w: 0.025130726}
        tangentMode: 0
        weightedMode: 0
        inWeight: {x: 0.33333334, y: 0.33333334, z: 0.33333334, w: 0.33333334}
        outWeight: {x: 0.33333334, y: 0.33333334, z: 0.33333334, w: 0.33333334}
      - serializedVersion: 3
        time: 2.8451152
        value: {x: -0, y: 0.71228653, z: -0, w: 0.7018888}
        inSlope: {x: 0, y: -0.03022154, z: 0, w: 0.030664403}
        outSlope: {x: 0, y: -0.03022154, z: 0, w: 0.030664403}
        tangentMode: 0
        weightedMode: 0
        inWeight: {x: 0.33333334, y: 0.33333334, z: 0.33333334, w: 0.33333334}
        outWeight: {x: 0.33333334, y: 0.33333334, z: 0.33333334, w: 0.33333334}
      - serializedVersion: 3
        time: 2.855648
        value: {x: -0, y: 0.71192414, z: -0, w: 0.7022564}
        inSlope: {x: 0, y: -0.033263408, z: 0, w: 0.033725776}
        outSlope: {x: 0, y: -0.033263408, z: 0, w: 0.033725776}
        tangentMode: 0
        weightedMode: 0
        inWeight: {x: 0.33333334, y: 0.33333334, z: 0.33333334, w: 0.33333334}
        outWeight: {x: 0.33333334, y: 0.33333334, z: 0.33333334, w: 0.33333334}
      - serializedVersion: 3
        time: 2.8673646
        value: {x: -0, y: 0.7115478, z: -0, w: 0.7026378}
        inSlope: {x: 0, y: -0.03443768, z: 0, w: 0.034873273}
        outSlope: {x: 0, y: -0.03443768, z: 0, w: 0.034873273}
        tangentMode: 0
        weightedMode: 0
        inWeight: {x: 0.33333334, y: 0.33333334, z: 0.33333334, w: 0.33333334}
        outWeight: {x: 0.33333334, y: 0.33333334, z: 0.33333334, w: 0.33333334}
      - serializedVersion: 3
        time: 2.8795905
        value: {x: -0, y: 0.71109843, z: -0, w: 0.7030925}
        inSlope: {x: 0, y: -0.043309085, z: 0, w: 0.043793835}
        outSlope: {x: 0, y: -0.043309085, z: 0, w: 0.043793835}
        tangentMode: 0
        weightedMode: 0
        inWeight: {x: 0.33333334, y: 0.33333334, z: 0.33333334, w: 0.33333334}
        outWeight: {x: 0.33333334, y: 0.33333334, z: 0.33333334, w: 0.33333334}
      - serializedVersion: 3
        time: 2.8893614
        value: {x: -0, y: 0.7106112, z: -0, w: 0.7035849}
        inSlope: {x: 0, y: -0.042882994, z: 0, w: 0.043319855}
        outSlope: {x: 0, y: -0.042882994, z: 0, w: 0.043319855}
        tangentMode: 0
        weightedMode: 0
        inWeight: {x: 0.33333334, y: 0.33333334, z: 0.33333334, w: 0.33333334}
        outWeight: {x: 0.33333334, y: 0.33333334, z: 0.33333334, w: 0.33333334}
      - serializedVersion: 3
        time: 2.900483
        value: {x: -0, y: 0.71021193, z: -0, w: 0.703988}
        inSlope: {x: 0, y: -0.038668536, z: 0, w: 0.03900692}
        outSlope: {x: 0, y: -0.038668536, z: 0, w: 0.03900692}
        tangentMode: 0
        weightedMode: 0
        inWeight: {x: 0.33333334, y: 0.33333334, z: 0.33333334, w: 0.33333334}
        outWeight: {x: 0.33333334, y: 0.33333334, z: 0.33333334, w: 0.33333334}
      - serializedVersion: 3
        time: 2.9117336
        value: {x: -0, y: 0.70974576, z: -0, w: 0.70445794}
        inSlope: {x: 0, y: -0.044319518, z: 0, w: 0.044648524}
        outSlope: {x: 0, y: -0.044319518, z: 0, w: 0.044648524}
        tangentMode: 0
        weightedMode: 0
        inWeight: {x: 0.33333334, y: 0.33333334, z: 0.33333334, w: 0.33333334}
        outWeight: {x: 0.33333334, y: 0.33333334, z: 0.33333334, w: 0.33333334}
      - serializedVersion: 3
        time: 2.9222114
        value: {x: -0, y: 0.70925117, z: -0, w: 0.70495594}
        inSlope: {x: 0, y: -0.04518018, z: 0, w: 0.04545638}
        outSlope: {x: 0, y: -0.04518018, z: 0, w: 0.04545638}
        tangentMode: 0
        weightedMode: 0
        inWeight: {x: 0.33333334, y: 0.33333334, z: 0.33333334, w: 0.33333334}
        outWeight: {x: 0.33333334, y: 0.33333334, z: 0.33333334, w: 0.33333334}
      - serializedVersion: 3
        time: 2.9334457
        value: {x: -0, y: 0.70876634, z: -0, w: 0.7054433}
        inSlope: {x: 0, y: -0.044955373, z: 0, w: 0.045159698}
        outSlope: {x: 0, y: -0.044955373, z: 0, w: 0.045159698}
        tangentMode: 0
        weightedMode: 0
        inWeight: {x: 0.33333334, y: 0.33333334, z: 0.33333334, w: 0.33333334}
        outWeight: {x: 0.33333334, y: 0.33333334, z: 0.33333334, w: 0.33333334}
      - serializedVersion: 3
        time: 2.9453335
        value: {x: -0, y: 0.7082105, z: -0, w: 0.7060013}
        inSlope: {x: 0, y: -0.051488377, z: 0, w: 0.05164345}
        outSlope: {x: 0, y: -0.051488377, z: 0, w: 0.05164345}
        tangentMode: 0
        weightedMode: 0
        inWeight: {x: 0.33333334, y: 0.33333334, z: 0.33333334, w: 0.33333334}
        outWeight: {x: 0.33333334, y: 0.33333334, z: 0.33333334, w: 0.33333334}
      - serializedVersion: 3
        time: 2.9563677
        value: {x: -0, y: 0.70759016, z: -0, w: 0.7066231}
        inSlope: {x: 0, y: -0.055759437, z: 0, w: 0.05583788}
        outSlope: {x: 0, y: -0.055759437, z: 0, w: 0.05583788}
        tangentMode: 0
        weightedMode: 0
        inWeight: {x: 0.33333334, y: 0.33333334, z: 0.33333334, w: 0.33333334}
        outWeight: {x: 0.33333334, y: 0.33333334, z: 0.33333334, w: 0.33333334}
      - serializedVersion: 3
        time: 2.9673095
        value: {x: -0, y: 0.7069851, z: -0, w: 0.7072284}
        inSlope: {x: 0, y: -0.056455836, z: 0, w: 0.0564365}
        outSlope: {x: 0, y: -0.056455836, z: 0, w: 0.0564365}
        tangentMode: 0
        weightedMode: 0
        inWeight: {x: 0.33333334, y: 0.33333334, z: 0.33333334, w: 0.33333334}
        outWeight: {x: 0.33333334, y: 0.33333334, z: 0.33333334, w: 0.33333334}
      - serializedVersion: 3
        time: 2.9781618
        value: {x: -0, y: 0.70635986, z: -0, w: 0.70785296}
        inSlope: {x: 0, y: -0.057767272, z: 0, w: 0.05764422}
        outSlope: {x: 0, y: -0.057767272, z: 0, w: 0.05764422}
        tangentMode: 0
        weightedMode: 0
        inWeight: {x: 0.33333334, y: 0.33333334, z: 0.33333334, w: 0.33333334}
        outWeight: {x: 0.33333334, y: 0.33333334, z: 0.33333334, w: 0.33333334}
      - serializedVersion: 3
        time: 2.9890773
        value: {x: -0, y: 0.70572764, z: -0, w: 0.7084832}
        inSlope: {x: 0, y: -0.057231233, z: 0, w: 0.057009973}
        outSlope: {x: 0, y: -0.057231233, z: 0, w: 0.057009973}
        tangentMode: 0
        weightedMode: 0
        inWeight: {x: 0.33333334, y: 0.33333334, z: 0.33333334, w: 0.33333334}
        outWeight: {x: 0.33333334, y: 0.33333334, z: 0.33333334, w: 0.33333334}
      - serializedVersion: 3
        time: 3.000438
        value: {x: -0, y: 0.7050853, z: -0, w: 0.7091226}
        inSlope: {x: 0, y: -0.060029395, z: 0, w: 0.059685297}
        outSlope: {x: 0, y: -0.060029395, z: 0, w: 0.059685297}
        tangentMode: 0
        weightedMode: 0
        inWeight: {x: 0.33333334, y: 0.33333334, z: 0.33333334, w: 0.33333334}
        outWeight: {x: 0.33333334, y: 0.33333334, z: 0.33333334, w: 0.33333334}
      - serializedVersion: 3
        time: 3.0112147
        value: {x: -0, y: 0.7044008, z: -0, w: 0.7098025}
        inSlope: {x: 0, y: -0.058820464, z: 0, w: 0.058377996}
        outSlope: {x: 0, y: -0.058820464, z: 0, w: 0.058377996}
        tangentMode: 0
        weightedMode: 0
        inWeight: {x: 0.33333334, y: 0.33333334, z: 0.33333334, w: 0.33333334}
        outWeight: {x: 0.33333334, y: 0.33333334, z: 0.33333334, w: 0.33333334}
      - serializedVersion: 3
        time: 3.02329
        value: {x: -0, y: 0.7037472, z: -0, w: 0.71045053}
        inSlope: {x: 0, y: -0.06204871, z: 0, w: 0.061451025}
        outSlope: {x: 0, y: -0.06204871, z: 0, w: 0.061451025}
        tangentMode: 0
        weightedMode: 0
        inWeight: {x: 0.33333334, y: 0.33333334, z: 0.33333334, w: 0.33333334}
        outWeight: {x: 0.33333334, y: 0.33333334, z: 0.33333334, w: 0.33333334}
      - serializedVersion: 3
        time: 3.0338943
        value: {x: -0, y: 0.7030052, z: -0, w: 0.71118474}
        inSlope: {x: 0, y: -0.064839885, z: 0, w: 0.06409896}
        outSlope: {x: 0, y: -0.064839885, z: 0, w: 0.06409896}
        tangentMode: 0
        weightedMode: 0
        inWeight: {x: 0.33333334, y: 0.33333334, z: 0.33333334, w: 0.33333334}
        outWeight: {x: 0.33333334, y: 0.33333334, z: 0.33333334, w: 0.33333334}
      - serializedVersion: 3
        time: 3.0449274
        value: {x: -0, y: 0.70234644, z: -0, w: 0.71183527}
        inSlope: {x: 0, y: -0.062133953, z: 0, w: 0.06130106}
        outSlope: {x: 0, y: -0.062133953, z: 0, w: 0.06130106}
        tangentMode: 0
        weightedMode: 0
        inWeight: {x: 0.33333334, y: 0.33333334, z: 0.33333334, w: 0.33333334}
        outWeight: {x: 0.33333334, y: 0.33333334, z: 0.33333334, w: 0.33333334}
      - serializedVersion: 3
        time: 3.055744
        value: {x: -0, y: 0.7016481, z: -0, w: 0.71252364}
        inSlope: {x: 0, y: -0.06411217, z: 0, w: 0.06313798}
        outSlope: {x: 0, y: -0.06411217, z: 0, w: 0.06313798}
        tangentMode: 0
        weightedMode: 0
        inWeight: {x: 0.33333334, y: 0.33333334, z: 0.33333334, w: 0.33333334}
        outWeight: {x: 0.33333334, y: 0.33333334, z: 0.33333334, w: 0.33333334}
      - serializedVersion: 3
        time: 3.0667589
        value: {x: -0, y: 0.70094687, z: -0, w: 0.71321356}
        inSlope: {x: 0, y: -0.0619628, z: 0, w: 0.060898826}
        outSlope: {x: 0, y: -0.0619628, z: 0, w: 0.060898826}
        tangentMode: 0
        weightedMode: 0
        inWeight: {x: 0.33333334, y: 0.33333334, z: 0.33333334, w: 0.33333334}
        outWeight: {x: 0.33333334, y: 0.33333334, z: 0.33333334, w: 0.33333334}
      - serializedVersion: 3
        time: 3.0788445
        value: {x: -0, y: 0.70021856, z: -0, w: 0.7139286}
        inSlope: {x: 0, y: -0.06779775, z: 0, w: 0.066482715}
        outSlope: {x: 0, y: -0.06779775, z: 0, w: 0.066482715}
        tangentMode: 0
        weightedMode: 0
        inWeight: {x: 0.33333334, y: 0.33333334, z: 0.33333334, w: 0.33333334}
        outWeight: {x: 0.33333334, y: 0.33333334, z: 0.33333334, w: 0.33333334}
      - serializedVersion: 3
        time: 3.089556
        value: {x: -0, y: 0.69941163, z: -0, w: 0.7147191}
        inSlope: {x: 0, y: -0.07002349, z: 0, w: 0.068531856}
        outSlope: {x: 0, y: -0.07002349, z: 0, w: 0.068531856}
        tangentMode: 0
        weightedMode: 0
        inWeight: {x: 0.33333334, y: 0.33333334, z: 0.33333334, w: 0.33333334}
        outWeight: {x: 0.33333334, y: 0.33333334, z: 0.33333334, w: 0.33333334}
      - serializedVersion: 3
        time: 3.1004677
        value: {x: -0, y: 0.6987055, z: -0, w: 0.7154094}
        inSlope: {x: 0, y: -0.06475805, z: 0, w: 0.06324581}
        outSlope: {x: 0, y: -0.06475805, z: 0, w: 0.06324581}
        tangentMode: 0
        weightedMode: 0
        inWeight: {x: 0.33333334, y: 0.33333334, z: 0.33333334, w: 0.33333334}
        outWeight: {x: 0.33333334, y: 0.33333334, z: 0.33333334, w: 0.33333334}
      - serializedVersion: 3
        time: 3.1113534
        value: {x: -0, y: 0.6980001, z: -0, w: 0.7160977}
        inSlope: {x: 0, y: -0.064236574, z: 0, w: 0.06261699}
        outSlope: {x: 0, y: -0.064236574, z: 0, w: 0.06261699}
        tangentMode: 0
        weightedMode: 0
        inWeight: {x: 0.33333334, y: 0.33333334, z: 0.33333334, w: 0.33333334}
        outWeight: {x: 0.33333334, y: 0.33333334, z: 0.33333334, w: 0.33333334}
      - serializedVersion: 3
        time: 3.122147
        value: {x: -0, y: 0.69731283, z: -0, w: 0.71676695}
        inSlope: {x: 0, y: -0.05960985, z: 0, w: 0.05799615}
        outSlope: {x: 0, y: -0.05960985, z: 0, w: 0.05799615}
        tangentMode: 0
        weightedMode: 0
        inWeight: {x: 0.33333334, y: 0.33333334, z: 0.33333334, w: 0.33333334}
        outWeight: {x: 0.33333334, y: 0.33333334, z: 0.33333334, w: 0.33333334}
      - serializedVersion: 3
        time: 3.1342614
        value: {x: -0, y: 0.6966399, z: -0, w: 0.717421}
        inSlope: {x: 0, y: -0.062356446, z: 0, w: 0.06053839}
        outSlope: {x: 0, y: -0.062356446, z: 0, w: 0.06053839}
        tangentMode: 0
        weightedMode: 0
        inWeight: {x: 0.33333334, y: 0.33333334, z: 0.33333334, w: 0.33333334}
        outWeight: {x: 0.33333334, y: 0.33333334, z: 0.33333334, w: 0.33333334}
      - serializedVersion: 3
        time: 3.145026
        value: {x: -0, y: 0.6958954, z: -0, w: 0.71814317}
        inSlope: {x: 0, y: -0.0626856, z: 0, w: 0.060755335}
        outSlope: {x: 0, y: -0.0626856, z: 0, w: 0.060755335}
        tangentMode: 0
        weightedMode: 0
        inWeight: {x: 0.33333334, y: 0.33333334, z: 0.33333334, w: 0.33333334}
        outWeight: {x: 0.33333334, y: 0.33333334, z: 0.33333334, w: 0.33333334}
      - serializedVersion: 3
        time: 3.1567523
        value: {x: -0, y: 0.69523627, z: -0, w: 0.71878135}
        inSlope: {x: 0, y: -0.061657913, z: 0, w: 0.05963149}
        outSlope: {x: 0, y: -0.061657913, z: 0, w: 0.05963149}
        tangentMode: 0
        weightedMode: 0
        inWeight: {x: 0.33333334, y: 0.33333334, z: 0.33333334, w: 0.33333334}
        outWeight: {x: 0.33333334, y: 0.33333334, z: 0.33333334, w: 0.33333334}
      - serializedVersion: 3
        time: 3.1674452
        value: {x: -0, y: 0.6945187, z: -0, w: 0.7194747}
        inSlope: {x: 0, y: -0.062869936, z: 0, w: 0.06069438}
        outSlope: {x: 0, y: -0.062869936, z: 0, w: 0.06069438}
        tangentMode: 0
        weightedMode: 0
        inWeight: {x: 0.33333334, y: 0.33333334, z: 0.33333334, w: 0.33333334}
        outWeight: {x: 0.33333334, y: 0.33333334, z: 0.33333334, w: 0.33333334}
      - serializedVersion: 3
        time: 3.1784651
        value: {x: -0, y: 0.6938726, z: -0, w: 0.72009784}
        inSlope: {x: 0, y: -0.059451483, z: 0, w: 0.05728586}
        outSlope: {x: 0, y: -0.059451483, z: 0, w: 0.05728586}
        tangentMode: 0
        weightedMode: 0
        inWeight: {x: 0.33333334, y: 0.33333334, z: 0.33333334, w: 0.33333334}
        outWeight: {x: 0.33333334, y: 0.33333334, z: 0.33333334, w: 0.33333334}
      - serializedVersion: 3
        time: 3.189385
        value: {x: -0, y: 0.6932144, z: -0, w: 0.72073144}
        inSlope: {x: 0, y: -0.059570074, z: 0, w: 0.057297997}
        outSlope: {x: 0, y: -0.059570074, z: 0, w: 0.057297997}
        tangentMode: 0
        weightedMode: 0
        inWeight: {x: 0.33333334, y: 0.33333334, z: 0.33333334, w: 0.33333334}
        outWeight: {x: 0.33333334, y: 0.33333334, z: 0.33333334, w: 0.33333334}
      - serializedVersion: 3
        time: 3.2002137
        value: {x: -0, y: 0.69257694, z: -0, w: 0.72134405}
        inSlope: {x: 0, y: -0.05747374, z: 0, w: 0.05518488}
        outSlope: {x: 0, y: -0.05747374, z: 0, w: 0.05518488}
        tangentMode: 0
        weightedMode: 0
        inWeight: {x: 0.33333334, y: 0.33333334, z: 0.33333334, w: 0.33333334}
        outWeight: {x: 0.33333334, y: 0.33333334, z: 0.33333334, w: 0.33333334}
      - serializedVersion: 3
        time: 3.21126
        value: {x: -0, y: 0.6919575, z: -0, w: 0.7219383}
        inSlope: {x: 0, y: -0.053480882, z: 0, w: 0.051262096}
        outSlope: {x: 0, y: -0.053480882, z: 0, w: 0.051262096}
        tangentMode: 0
        weightedMode: 0
        inWeight: {x: 0.33333334, y: 0.33333334, z: 0.33333334, w: 0.33333334}
        outWeight: {x: 0.33333334, y: 0.33333334, z: 0.33333334, w: 0.33333334}
      - serializedVersion: 3
        time: 3.2233186
        value: {x: -0, y: 0.6913439, z: -0, w: 0.7225259}
        inSlope: {x: 0, y: -0.055751204, z: 0, w: 0.05333907}
        outSlope: {x: 0, y: -0.055751204, z: 0, w: 0.05333907}
        tangentMode: 0
        weightedMode: 0
        inWeight: {x: 0.33333334, y: 0.33333334, z: 0.33333334, w: 0.33333334}
        outWeight: {x: 0.33333334, y: 0.33333334, z: 0.33333334, w: 0.33333334}
      - serializedVersion: 3
        time: 3.2339928
        value: {x: -0, y: 0.69069684, z: -0, w: 0.7231445}
        inSlope: {x: 0, y: -0.05611184, z: 0, w: 0.053601056}
        outSlope: {x: 0, y: -0.05611184, z: 0, w: 0.053601056}
        tangentMode: 0
        weightedMode: 0
        inWeight: {x: 0.33333334, y: 0.33333334, z: 0.33333334, w: 0.33333334}
        outWeight: {x: 0.33333334, y: 0.33333334, z: 0.33333334, w: 0.33333334}
      - serializedVersion: 3
        time: 3.2447612
        value: {x: -0, y: 0.69014114, z: -0, w: 0.72367483}
        inSlope: {x: 0, y: -0.050608516, z: 0, w: 0.048265707}
        outSlope: {x: 0, y: -0.050608516, z: 0, w: 0.048265707}
        tangentMode: 0
        weightedMode: 0
        inWeight: {x: 0.33333334, y: 0.33333334, z: 0.33333334, w: 0.33333334}
        outWeight: {x: 0.33333334, y: 0.33333334, z: 0.33333334, w: 0.33333334}
      - serializedVersion: 3
        time: 3.255695
        value: {x: -0, y: 0.6895987, z: -0, w: 0.7241918}
        inSlope: {x: 0, y: -0.05076165, z: 0, w: 0.04833523}
        outSlope: {x: 0, y: -0.05076165, z: 0, w: 0.04833523}
        tangentMode: 0
        weightedMode: 0
        inWeight: {x: 0.33333334, y: 0.33333334, z: 0.33333334, w: 0.33333334}
        outWeight: {x: 0.33333334, y: 0.33333334, z: 0.33333334, w: 0.33333334}
      - serializedVersion: 3
        time: 3.2661037
        value: {x: -0, y: 0.68905836, z: -0, w: 0.7247059}
        inSlope: {x: 0, y: -0.04667715, z: 0, w: 0.044384085}
        outSlope: {x: 0, y: -0.04667715, z: 0, w: 0.044384085}
        tangentMode: 0
        weightedMode: 0
        inWeight: {x: 0.33333334, y: 0.33333334, z: 0.33333334, w: 0.33333334}
        outWeight: {x: 0.33333334, y: 0.33333334, z: 0.33333334, w: 0.33333334}
      - serializedVersion: 3
        time: 3.2781026
        value: {x: -0, y: 0.6885611, z: -0, w: 0.72517836}
        inSlope: {x: 0, y: -0.045443803, z: 0, w: 0.04314568}
        outSlope: {x: 0, y: -0.045443803, z: 0, w: 0.04314568}
        tangentMode: 0
        weightedMode: 0
        inWeight: {x: 0.33333334, y: 0.33333334, z: 0.33333334, w: 0.33333334}
        outWeight: {x: 0.33333334, y: 0.33333334, z: 0.33333334, w: 0.33333334}
      - serializedVersion: 3
        time: 3.2896948
        value: {x: -0, y: 0.6879879, z: -0, w: 0.7257222}
        inSlope: {x: 0, y: -0.049140826, z: 0, w: 0.04658815}
        outSlope: {x: 0, y: -0.049140826, z: 0, w: 0.04658815}
        tangentMode: 0
        weightedMode: 0
        inWeight: {x: 0.33333334, y: 0.33333334, z: 0.33333334, w: 0.33333334}
        outWeight: {x: 0.33333334, y: 0.33333334, z: 0.33333334, w: 0.33333334}
      - serializedVersion: 3
        time: 3.300641
        value: {x: -0, y: 0.6874533, z: -0, w: 0.7262286}
        inSlope: {x: 0, y: -0.046026003, z: 0, w: 0.043571055}
        outSlope: {x: 0, y: -0.046026003, z: 0, w: 0.043571055}
        tangentMode: 0
        weightedMode: 0
        inWeight: {x: 0.33333334, y: 0.33333334, z: 0.33333334, w: 0.33333334}
        outWeight: {x: 0.33333334, y: 0.33333334, z: 0.33333334, w: 0.33333334}
      - serializedVersion: 3
        time: 3.3118505
        value: {x: -0, y: 0.6869689, z: -0, w: 0.72668684}
        inSlope: {x: 0, y: -0.04422854, z: 0, w: 0.04180747}
        outSlope: {x: 0, y: -0.04422854, z: 0, w: 0.04180747}
        tangentMode: 0
        weightedMode: 0
        inWeight: {x: 0.33333334, y: 0.33333334, z: 0.33333334, w: 0.33333334}
        outWeight: {x: 0.33333334, y: 0.33333334, z: 0.33333334, w: 0.33333334}
      - serializedVersion: 3
        time: 3.3223557
        value: {x: -0, y: 0.68649364, z: -0, w: 0.7271358}
        inSlope: {x: 0, y: -0.041653074, z: 0, w: 0.039328285}
        outSlope: {x: 0, y: -0.041653074, z: 0, w: 0.039328285}
        tangentMode: 0
        weightedMode: 0
        inWeight: {x: 0.33333334, y: 0.33333334, z: 0.33333334, w: 0.33333334}
        outWeight: {x: 0.33333334, y: 0.33333334, z: 0.33333334, w: 0.33333334}
      - serializedVersion: 3
        time: 3.3334599
        value: {x: -0, y: 0.686071, z: -0, w: 0.72753465}
        inSlope: {x: 0, y: -0.03824467, z: 0, w: 0.036067575}
        outSlope: {x: 0, y: -0.03824467, z: 0, w: 0.036067575}
        tangentMode: 0
        weightedMode: 0
        inWeight: {x: 0.33333334, y: 0.33333334, z: 0.33333334, w: 0.33333334}
        outWeight: {x: 0.33333334, y: 0.33333334, z: 0.33333334, w: 0.33333334}
      - serializedVersion: 3
        time: 3.3445055
        value: {x: -0, y: 0.68564653, z: -0, w: 0.72793466}
        inSlope: {x: 0, y: -0.036035024, z: 0, w: 0.033943124}
        outSlope: {x: 0, y: -0.036035024, z: 0, w: 0.033943124}
        tangentMode: 0
        weightedMode: 0
        inWeight: {x: 0.33333334, y: 0.33333334, z: 0.33333334, w: 0.33333334}
        outWeight: {x: 0.33333334, y: 0.33333334, z: 0.33333334, w: 0.33333334}
      - serializedVersion: 3
        time: 3.3563578
        value: {x: -0, y: 0.6852478, z: -0, w: 0.72831005}
        inSlope: {x: 0, y: -0.035114907, z: 0, w: 0.033036865}
        outSlope: {x: 0, y: -0.035114907, z: 0, w: 0.033036865}
        tangentMode: 0
        weightedMode: 0
        inWeight: {x: 0.33333334, y: 0.33333334, z: 0.33333334, w: 0.33333334}
        outWeight: {x: 0.33333334, y: 0.33333334, z: 0.33333334, w: 0.33333334}
      - serializedVersion: 3
        time: 3.3674345
        value: {x: -0, y: 0.6848425, z: -0, w: 0.7286911}
        inSlope: {x: 0, y: -0.03435067, z: 0, w: 0.03228649}
        outSlope: {x: 0, y: -0.03435067, z: 0, w: 0.03228649}
        tangentMode: 0
        weightedMode: 0
        inWeight: {x: 0.33333334, y: 0.33333334, z: 0.33333334, w: 0.33333334}
        outWeight: {x: 0.33333334, y: 0.33333334, z: 0.33333334, w: 0.33333334}
      - serializedVersion: 3
        time: 3.3786278
        value: {x: -0, y: 0.68448305, z: -0, w: 0.7290288}
        inSlope: {x: 0, y: -0.03304003, z: 0, w: 0.031020265}
        outSlope: {x: 0, y: -0.03304003, z: 0, w: 0.031020265}
        tangentMode: 0
        weightedMode: 0
        inWeight: {x: 0.33333334, y: 0.33333334, z: 0.33333334, w: 0.33333334}
        outWeight: {x: 0.33333334, y: 0.33333334, z: 0.33333334, w: 0.33333334}
      - serializedVersion: 3
        time: 3.3891501
        value: {x: -0, y: 0.68412566, z: -0, w: 0.72936416}
        inSlope: {x: 0, y: -0.031511307, z: 0, w: 0.029557468}
        outSlope: {x: 0, y: -0.031511307, z: 0, w: 0.029557468}
        tangentMode: 0
        weightedMode: 0
        inWeight: {x: 0.33333334, y: 0.33333334, z: 0.33333334, w: 0.33333334}
        outWeight: {x: 0.33333334, y: 0.33333334, z: 0.33333334, w: 0.33333334}
      - serializedVersion: 3
        time: 3.4003356
        value: {x: -0, y: 0.68380064, z: -0, w: 0.7296689}
        inSlope: {x: 0, y: -0.029690323, z: 0, w: 0.027825983}
        outSlope: {x: 0, y: -0.029690323, z: 0, w: 0.027825983}
        tangentMode: 0
        weightedMode: 0
        inWeight: {x: 0.33333334, y: 0.33333334, z: 0.33333334, w: 0.33333334}
        outWeight: {x: 0.33333334, y: 0.33333334, z: 0.33333334, w: 0.33333334}
      - serializedVersion: 3
        time: 3.4113119
        value: {x: -0, y: 0.6834678, z: -0, w: 0.7299807}
        inSlope: {x: 0, y: -0.029214256, z: 0, w: 0.027353931}
        outSlope: {x: 0, y: -0.029214256, z: 0, w: 0.027353931}
        tangentMode: 0
        weightedMode: 0
        inWeight: {x: 0.33333334, y: 0.33333334, z: 0.33333334, w: 0.33333334}
        outWeight: {x: 0.33333334, y: 0.33333334, z: 0.33333334, w: 0.33333334}
      - serializedVersion: 3
        time: 3.4222167
        value: {x: -0, y: 0.6831613, z: -0, w: 0.7302675}
        inSlope: {x: 0, y: -0.026033312, z: 0, w: 0.024352718}
        outSlope: {x: 0, y: -0.026033312, z: 0, w: 0.024352718}
        tangentMode: 0
        weightedMode: 0
        inWeight: {x: 0.33333334, y: 0.33333334, z: 0.33333334, w: 0.33333334}
        outWeight: {x: 0.33333334, y: 0.33333334, z: 0.33333334, w: 0.33333334}
      - serializedVersion: 3
        time: 3.4343486
        value: {x: -0, y: 0.6828706, z: -0, w: 0.7305393}
        inSlope: {x: 0, y: -0.026230011, z: 0, w: 0.024515789}
        outSlope: {x: 0, y: -0.026230011, z: 0, w: 0.024515789}
        tangentMode: 0
        weightedMode: 0
        inWeight: {x: 0.33333334, y: 0.33333334, z: 0.33333334, w: 0.33333334}
        outWeight: {x: 0.33333334, y: 0.33333334, z: 0.33333334, w: 0.33333334}
      - serializedVersion: 3
        time: 3.444925
        value: {x: -0, y: 0.6825692, z: -0, w: 0.73082095}
        inSlope: {x: 0, y: -0.024865523, z: 0, w: 0.023228224}
        outSlope: {x: 0, y: -0.024865523, z: 0, w: 0.023228224}
        tangentMode: 0
        weightedMode: 0
        inWeight: {x: 0.33333334, y: 0.33333334, z: 0.33333334, w: 0.33333334}
        outWeight: {x: 0.33333334, y: 0.33333334, z: 0.33333334, w: 0.33333334}
      - serializedVersion: 3
        time: 3.4559662
        value: {x: -0, y: 0.6823348, z: -0, w: 0.7310399}
        inSlope: {x: 0, y: -0.020731395, z: 0, w: 0.019351503}
        outSlope: {x: 0, y: -0.020731395, z: 0, w: 0.019351503}
        tangentMode: 0
        weightedMode: 0
        inWeight: {x: 0.33333334, y: 0.33333334, z: 0.33333334, w: 0.33333334}
        outWeight: {x: 0.33333334, y: 0.33333334, z: 0.33333334, w: 0.33333334}
      - serializedVersion: 3
        time: 3.4671295
        value: {x: -0, y: 0.68210894, z: -0, w: 0.7312506}
        inSlope: {x: 0, y: -0.020101778, z: 0, w: 0.018749153}
        outSlope: {x: 0, y: -0.020101778, z: 0, w: 0.018749153}
        tangentMode: 0
        weightedMode: 0
        inWeight: {x: 0.33333334, y: 0.33333334, z: 0.33333334, w: 0.33333334}
        outWeight: {x: 0.33333334, y: 0.33333334, z: 0.33333334, w: 0.33333334}
      - serializedVersion: 3
        time: 3.4777775
        value: {x: -0, y: 0.68189627, z: -0, w: 0.7314489}
        inSlope: {x: 0, y: -0.018179566, z: 0, w: 0.01695012}
        outSlope: {x: 0, y: -0.018179566, z: 0, w: 0.01695012}
        tangentMode: 0
        weightedMode: 0
        inWeight: {x: 0.33333334, y: 0.33333334, z: 0.33333334, w: 0.33333334}
        outWeight: {x: 0.33333334, y: 0.33333334, z: 0.33333334, w: 0.33333334}
      - serializedVersion: 3
        time: 3.4896464
        value: {x: -0, y: 0.6817018, z: -0, w: 0.7316302}
        inSlope: {x: 0, y: -0.015023911, z: 0, w: 0.014002349}
        outSlope: {x: 0, y: -0.015023911, z: 0, w: 0.014002349}
        tangentMode: 0
        weightedMode: 0
        inWeight: {x: 0.33333334, y: 0.33333334, z: 0.33333334, w: 0.33333334}
        outWeight: {x: 0.33333334, y: 0.33333334, z: 0.33333334, w: 0.33333334}
      - serializedVersion: 3
        time: 3.5044632
        value: {x: -0, y: 0.68149936, z: -0, w: 0.7318188}
        inSlope: {x: 0, y: -0.024004204, z: 0, w: 0.02234938}
        outSlope: {x: 0, y: -0.024004204, z: 0, w: 0.02234938}
        tangentMode: 0
        weightedMode: 0
        inWeight: {x: 0.33333334, y: 0.33333334, z: 0.33333334, w: 0.33333334}
        outWeight: {x: 0.33333334, y: 0.33333334, z: 0.33333334, w: 0.33333334}
      - serializedVersion: 3
        time: 3.5117621
        value: {x: -0, y: 0.68124866, z: -0, w: 0.73205215}
        inSlope: {x: 0, y: -0.022542275, z: 0, w: 0.020979842}
        outSlope: {x: 0, y: -0.022542275, z: 0, w: 0.020979842}
        tangentMode: 0
        weightedMode: 0
        inWeight: {x: 0.33333334, y: 0.33333334, z: 0.33333334, w: 0.33333334}
        outWeight: {x: 0.33333334, y: 0.33333334, z: 0.33333334, w: 0.33333334}
      - serializedVersion: 3
        time: 3.522831
        value: {x: -0, y: 0.6811298, z: -0, w: 0.7321627}
        inSlope: {x: 0, y: -0.013364319, z: 0, w: 0.012429768}
        outSlope: {x: 0, y: -0.013364319, z: 0, w: 0.012429768}
        tangentMode: 0
        weightedMode: 0
        inWeight: {x: 0.33333334, y: 0.33333334, z: 0.33333334, w: 0.33333334}
        outWeight: {x: 0.33333334, y: 0.33333334, z: 0.33333334, w: 0.33333334}
      - serializedVersion: 3
        time: 3.534054
        value: {x: -0, y: 0.68095034, z: -0, w: 0.7323296}
        inSlope: {x: 0, y: -0.01645448, z: 0, w: 0.01530003}
        outSlope: {x: 0, y: -0.01645448, z: 0, w: 0.01530003}
        tangentMode: 0
        weightedMode: 0
        inWeight: {x: 0.33333334, y: 0.33333334, z: 0.33333334, w: 0.33333334}
        outWeight: {x: 0.33333334, y: 0.33333334, z: 0.33333334, w: 0.33333334}
      - serializedVersion: 3
        time: 3.5446377
        value: {x: -0, y: 0.6807713, z: -0, w: 0.7324961}
        inSlope: {x: 0, y: -0.015891772, z: 0, w: 0.014771849}
        outSlope: {x: 0, y: -0.015891772, z: 0, w: 0.014771849}
        tangentMode: 0
        weightedMode: 0
        inWeight: {x: 0.33333334, y: 0.33333334, z: 0.33333334, w: 0.33333334}
        outWeight: {x: 0.33333334, y: 0.33333334, z: 0.33333334, w: 0.33333334}
      - serializedVersion: 3
        time: 3.5558043
        value: {x: -0, y: 0.6806053, z: -0, w: 0.73265034}
        inSlope: {x: 0, y: -0.015363504, z: 0, w: 0.01427087}
        outSlope: {x: 0, y: -0.015363504, z: 0, w: 0.01427087}
        tangentMode: 0
        weightedMode: 0
        inWeight: {x: 0.33333334, y: 0.33333334, z: 0.33333334, w: 0.33333334}
        outWeight: {x: 0.33333334, y: 0.33333334, z: 0.33333334, w: 0.33333334}
      - serializedVersion: 3
        time: 3.5667922
        value: {x: -0, y: 0.680431, z: -0, w: 0.73281217}
        inSlope: {x: 0, y: -0.014526027, z: 0, w: 0.013484955}
        outSlope: {x: 0, y: -0.014526027, z: 0, w: 0.013484955}
        tangentMode: 0
        weightedMode: 0
        inWeight: {x: 0.33333334, y: 0.33333334, z: 0.33333334, w: 0.33333334}
        outWeight: {x: 0.33333334, y: 0.33333334, z: 0.33333334, w: 0.33333334}
      - serializedVersion: 3
        time: 3.5791101
        value: {x: -0, y: 0.6802685, z: -0, w: 0.73296297}
        inSlope: {x: 0, y: -0.015293842, z: 0, w: 0.014194834}
        outSlope: {x: 0, y: -0.015293842, z: 0, w: 0.014194834}
        tangentMode: 0
        weightedMode: 0
        inWeight: {x: 0.33333334, y: 0.33333334, z: 0.33333334, w: 0.33333334}
        outWeight: {x: 0.33333334, y: 0.33333334, z: 0.33333334, w: 0.33333334}
      - serializedVersion: 3
        time: 3.5895085
        value: {x: -0, y: 0.6800876, z: -0, w: 0.7331309}
        inSlope: {x: 0, y: -0.015314158, z: 0, w: 0.014207725}
        outSlope: {x: 0, y: -0.015314158, z: 0, w: 0.014207725}
        tangentMode: 0
        weightedMode: 0
        inWeight: {x: 0.33333334, y: 0.33333334, z: 0.33333334, w: 0.33333334}
        outWeight: {x: 0.33333334, y: 0.33333334, z: 0.33333334, w: 0.33333334}
      - serializedVersion: 3
        time: 3.6005228
        value: {x: -0, y: 0.6799419, z: -0, w: 0.733266}
        inSlope: {x: 0, y: -0.012986861, z: 0, w: 0.012041961}
        outSlope: {x: 0, y: -0.012986861, z: 0, w: 0.012041961}
        tangentMode: 0
        weightedMode: 0
        inWeight: {x: 0.33333334, y: 0.33333334, z: 0.33333334, w: 0.33333334}
        outWeight: {x: 0.33333334, y: 0.33333334, z: 0.33333334, w: 0.33333334}
      - serializedVersion: 3
        time: 3.6124883
        value: {x: -0, y: 0.6797894, z: -0, w: 0.7334074}
        inSlope: {x: 0, y: -0.014001323, z: 0, w: 0.012979548}
        outSlope: {x: 0, y: -0.014001323, z: 0, w: 0.012979548}
        tangentMode: 0
        weightedMode: 0
        inWeight: {x: 0.33333334, y: 0.33333334, z: 0.33333334, w: 0.33333334}
        outWeight: {x: 0.33333334, y: 0.33333334, z: 0.33333334, w: 0.33333334}
      - serializedVersion: 3
        time: 3.6232138
        value: {x: -0, y: 0.67962575, z: -0, w: 0.7335591}
        inSlope: {x: 0, y: -0.0145877255, z: 0, w: 0.013514363}
        outSlope: {x: 0, y: -0.0145877255, z: 0, w: 0.013514363}
        tangentMode: 0
        weightedMode: 0
        inWeight: {x: 0.33333334, y: 0.33333334, z: 0.33333334, w: 0.33333334}
        outWeight: {x: 0.33333334, y: 0.33333334, z: 0.33333334, w: 0.33333334}
      - serializedVersion: 3
        time: 3.6338067
        value: {x: -0, y: 0.67947835, z: -0, w: 0.73369557}
        inSlope: {x: 0, y: -0.013528826, z: 0, w: 0.01252661}
        outSlope: {x: 0, y: -0.013528826, z: 0, w: 0.01252661}
        tangentMode: 0
        weightedMode: 0
        inWeight: {x: 0.33333334, y: 0.33333334, z: 0.33333334, w: 0.33333334}
        outWeight: {x: 0.33333334, y: 0.33333334, z: 0.33333334, w: 0.33333334}
      - serializedVersion: 3
        time: 3.6448138
        value: {x: -0, y: 0.6793337, z: -0, w: 0.7338295}
        inSlope: {x: 0, y: -0.013273687, z: 0, w: 0.012288554}
        outSlope: {x: 0, y: -0.013273687, z: 0, w: 0.012288554}
        tangentMode: 0
        weightedMode: 0
        inWeight: {x: 0.33333334, y: 0.33333334, z: 0.33333334, w: 0.33333334}
        outWeight: {x: 0.33333334, y: 0.33333334, z: 0.33333334, w: 0.33333334}
      - serializedVersion: 3
        time: 3.65589
        value: {x: -0, y: 0.6791852, z: -0, w: 0.73396695}
        inSlope: {x: 0, y: -0.013950978, z: 0, w: 0.012913303}
        outSlope: {x: 0, y: -0.013950978, z: 0, w: 0.012913303}
        tangentMode: 0
        weightedMode: 0
        inWeight: {x: 0.33333334, y: 0.33333334, z: 0.33333334, w: 0.33333334}
        outWeight: {x: 0.33333334, y: 0.33333334, z: 0.33333334, w: 0.33333334}
      - serializedVersion: 3
        time: 3.6666539
        value: {x: -0, y: 0.67902917, z: -0, w: 0.73411137}
        inSlope: {x: 0, y: -0.013897319, z: 0, w: 0.012854863}
        outSlope: {x: 0, y: -0.013897319, z: 0, w: 0.012854863}
        tangentMode: 0
        weightedMode: 0
        inWeight: {x: 0.33333334, y: 0.33333334, z: 0.33333334, w: 0.33333334}
        outWeight: {x: 0.33333334, y: 0.33333334, z: 0.33333334, w: 0.33333334}
      - serializedVersion: 3
        time: 3.6785142
        value: {x: -0, y: 0.67887145, z: -0, w: 0.73425716}
        inSlope: {x: 0, y: -0.01408061, z: 0, w: 0.013015458}
        outSlope: {x: 0, y: -0.01408061, z: 0, w: 0.013015458}
        tangentMode: 0
        weightedMode: 0
        inWeight: {x: 0.33333334, y: 0.33333334, z: 0.33333334, w: 0.33333334}
        outWeight: {x: 0.33333334, y: 0.33333334, z: 0.33333334, w: 0.33333334}
      - serializedVersion: 3
        time: 3.69038
        value: {x: -0, y: 0.6786951, z: -0, w: 0.7344202}
        inSlope: {x: 0, y: -0.016252453, z: 0, w: 0.015017169}
        outSlope: {x: 0, y: -0.016252453, z: 0, w: 0.015017169}
        tangentMode: 0
        weightedMode: 0
        inWeight: {x: 0.33333334, y: 0.33333334, z: 0.33333334, w: 0.33333334}
        outWeight: {x: 0.33333334, y: 0.33333334, z: 0.33333334, w: 0.33333334}
      - serializedVersion: 3
        time: 3.7006142
        value: {x: -0, y: 0.67851454, z: -0, w: 0.73458695}
        inSlope: {x: 0, y: -0.016402831, z: 0, w: 0.015150614}
        outSlope: {x: 0, y: -0.016402831, z: 0, w: 0.015150614}
        tangentMode: 0
        weightedMode: 0
        inWeight: {x: 0.33333334, y: 0.33333334, z: 0.33333334, w: 0.33333334}
        outWeight: {x: 0.33333334, y: 0.33333334, z: 0.33333334, w: 0.33333334}
      - serializedVersion: 3
        time: 3.7111049
        value: {x: -0, y: 0.67835546, z: -0, w: 0.7347339}
        inSlope: {x: 0, y: -0.014344489, z: 0, w: 0.013245918}
        outSlope: {x: 0, y: -0.014344489, z: 0, w: 0.013245918}
        tangentMode: 0
        weightedMode: 0
        inWeight: {x: 0.33333334, y: 0.33333334, z: 0.33333334, w: 0.33333334}
        outWeight: {x: 0.33333334, y: 0.33333334, z: 0.33333334, w: 0.33333334}
      - serializedVersion: 3
        time: 3.72322
        value: {x: -0, y: 0.6781916, z: -0, w: 0.73488516}
        inSlope: {x: 0, y: -0.015319793, z: 0, w: 0.014138515}
        outSlope: {x: 0, y: -0.015319793, z: 0, w: 0.014138515}
        tangentMode: 0
        weightedMode: 0
        inWeight: {x: 0.33333334, y: 0.33333334, z: 0.33333334, w: 0.33333334}
        outWeight: {x: 0.33333334, y: 0.33333334, z: 0.33333334, w: 0.33333334}
      - serializedVersion: 3
        time: 3.7342007
        value: {x: -0, y: 0.67800367, z: -0, w: 0.73505855}
        inSlope: {x: 0, y: -0.01591062, z: 0, w: 0.014674697}
        outSlope: {x: 0, y: -0.01591062, z: 0, w: 0.014674697}
        tangentMode: 0
        weightedMode: 0
        inWeight: {x: 0.33333334, y: 0.33333334, z: 0.33333334, w: 0.33333334}
        outWeight: {x: 0.33333334, y: 0.33333334, z: 0.33333334, w: 0.33333334}
      - serializedVersion: 3
        time: 3.745006
        value: {x: -0, y: 0.67784476, z: -0, w: 0.73520505}
        inSlope: {x: 0, y: -0.014108896, z: 0, w: 0.0130058285}
        outSlope: {x: 0, y: -0.014108896, z: 0, w: 0.0130058285}
        tangentMode: 0
        weightedMode: 0
        inWeight: {x: 0.33333334, y: 0.33333334, z: 0.33333334, w: 0.33333334}
        outWeight: {x: 0.33333334, y: 0.33333334, z: 0.33333334, w: 0.33333334}
      - serializedVersion: 3
        time: 3.7558713
        value: {x: -0, y: 0.67769796, z: -0, w: 0.73534036}
        inSlope: {x: 0, y: -0.013078803, z: 0, w: 0.012053605}
        outSlope: {x: 0, y: -0.013078803, z: 0, w: 0.012053605}
        tangentMode: 0
        weightedMode: 0
        inWeight: {x: 0.33333334, y: 0.33333334, z: 0.33333334, w: 0.33333334}
        outWeight: {x: 0.33333334, y: 0.33333334, z: 0.33333334, w: 0.33333334}
      - serializedVersion: 3
        time: 3.766811
        value: {x: -0, y: 0.6775596, z: -0, w: 0.73546785}
        inSlope: {x: 0, y: -0.012215168, z: 0, w: 0.011253694}
        outSlope: {x: 0, y: -0.012215168, z: 0, w: 0.011253694}
        tangentMode: 0
        weightedMode: 0
        inWeight: {x: 0.33333334, y: 0.33333334, z: 0.33333334, w: 0.33333334}
        outWeight: {x: 0.33333334, y: 0.33333334, z: 0.33333334, w: 0.33333334}
      - serializedVersion: 3
        time: 3.778075
        value: {x: -0, y: 0.6774269, z: -0, w: 0.7355901}
        inSlope: {x: 0, y: -0.011364514, z: 0, w: 0.010466761}
        outSlope: {x: 0, y: -0.011364514, z: 0, w: 0.010466761}
        tangentMode: 0
        weightedMode: 0
        inWeight: {x: 0.33333334, y: 0.33333334, z: 0.33333334, w: 0.33333334}
        outWeight: {x: 0.33333334, y: 0.33333334, z: 0.33333334, w: 0.33333334}
      - serializedVersion: 3
        time: 3.7898002
        value: {x: -0, y: 0.67729855, z: -0, w: 0.7357083}
        inSlope: {x: 0, y: -0.011989038, z: 0, w: 0.011038473}
        outSlope: {x: 0, y: -0.011989038, z: 0, w: 0.011038473}
        tangentMode: 0
        weightedMode: 0
        inWeight: {x: 0.33333334, y: 0.33333334, z: 0.33333334, w: 0.33333334}
        outWeight: {x: 0.33333334, y: 0.33333334, z: 0.33333334, w: 0.33333334}
      - serializedVersion: 3
        time: 3.8002043
        value: {x: -0, y: 0.67716295, z: -0, w: 0.7358331}
        inSlope: {x: 0, y: -0.012016855, z: 0, w: 0.011060626}
        outSlope: {x: 0, y: -0.012016855, z: 0, w: 0.011060626}
        tangentMode: 0
        weightedMode: 0
        inWeight: {x: 0.33333334, y: 0.33333334, z: 0.33333334, w: 0.33333334}
        outWeight: {x: 0.33333334, y: 0.33333334, z: 0.33333334, w: 0.33333334}
      - serializedVersion: 3
        time: 3.8113012
        value: {x: -0, y: 0.6770409, z: -0, w: 0.73594546}
        inSlope: {x: 0, y: -0.011568455, z: 0, w: 0.010645013}
        outSlope: {x: 0, y: -0.011568455, z: 0, w: 0.010645013}
        tangentMode: 0
        weightedMode: 0
        inWeight: {x: 0.33333334, y: 0.33333334, z: 0.33333334, w: 0.33333334}
        outWeight: {x: 0.33333334, y: 0.33333334, z: 0.33333334, w: 0.33333334}
      - serializedVersion: 3
        time: 3.8221009
        value: {x: -0, y: 0.6769098, z: -0, w: 0.73606604}
        inSlope: {x: 0, y: -0.011452898, z: 0, w: 0.010531802}
        outSlope: {x: 0, y: -0.011452898, z: 0, w: 0.010531802}
        tangentMode: 0
        weightedMode: 0
        inWeight: {x: 0.33333334, y: 0.33333334, z: 0.33333334, w: 0.33333334}
        outWeight: {x: 0.33333334, y: 0.33333334, z: 0.33333334, w: 0.33333334}
      - serializedVersion: 3
        time: 3.8344212
        value: {x: -0, y: 0.6767771, z: -0, w: 0.736188}
        inSlope: {x: 0, y: -0.012365167, z: 0, w: 0.011365557}
        outSlope: {x: 0, y: -0.012365167, z: 0, w: 0.011365557}
        tangentMode: 0
        weightedMode: 0
        inWeight: {x: 0.33333334, y: 0.33333334, z: 0.33333334, w: 0.33333334}
        outWeight: {x: 0.33333334, y: 0.33333334, z: 0.33333334, w: 0.33333334}
      - serializedVersion: 3
        time: 3.845197
        value: {x: -0, y: 0.6766267, z: -0, w: 0.7363263}
        inSlope: {x: 0, y: -0.012401226, z: 0, w: 0.011395503}
        outSlope: {x: 0, y: -0.012401226, z: 0, w: 0.011395503}
        tangentMode: 0
        weightedMode: 0
        inWeight: {x: 0.33333334, y: 0.33333334, z: 0.33333334, w: 0.33333334}
        outWeight: {x: 0.33333334, y: 0.33333334, z: 0.33333334, w: 0.33333334}
      - serializedVersion: 3
        time: 3.8564017
        value: {x: -0, y: 0.6765052, z: -0, w: 0.73643786}
        inSlope: {x: 0, y: -0.011189033, z: 0, w: 0.010277198}
        outSlope: {x: 0, y: -0.011189033, z: 0, w: 0.010277198}
        tangentMode: 0
        weightedMode: 0
        inWeight: {x: 0.33333334, y: 0.33333334, z: 0.33333334, w: 0.33333334}
        outWeight: {x: 0.33333334, y: 0.33333334, z: 0.33333334, w: 0.33333334}
      - serializedVersion: 3
        time: 3.8669207
        value: {x: -0, y: 0.67638385, z: -0, w: 0.7365493}
        inSlope: {x: 0, y: -0.010213539, z: 0, w: 0.009378828}
        outSlope: {x: 0, y: -0.010213539, z: 0, w: 0.009378828}
        tangentMode: 0
        weightedMode: 0
        inWeight: {x: 0.33333334, y: 0.33333334, z: 0.33333334, w: 0.33333334}
        outWeight: {x: 0.33333334, y: 0.33333334, z: 0.33333334, w: 0.33333334}
      - serializedVersion: 3
        time: 3.8784523
        value: {x: -0, y: 0.67628133, z: -0, w: 0.73664343}
        inSlope: {x: 0, y: -0.0081864465, z: 0, w: 0.0075159892}
        outSlope: {x: 0, y: -0.0081864465, z: 0, w: 0.0075159892}
        tangentMode: 0
        weightedMode: 0
        inWeight: {x: 0.33333334, y: 0.33333334, z: 0.33333334, w: 0.33333334}
        outWeight: {x: 0.33333334, y: 0.33333334, z: 0.33333334, w: 0.33333334}
      - serializedVersion: 3
        time: 3.8897479
        value: {x: -0, y: 0.6761968, z: -0, w: 0.73672104}
        inSlope: {x: 0, y: -0.006886437, z: 0, w: 0.006323298}
        outSlope: {x: 0, y: -0.006886437, z: 0, w: 0.006323298}
        tangentMode: 0
        weightedMode: 0
        inWeight: {x: 0.33333334, y: 0.33333334, z: 0.33333334, w: 0.33333334}
        outWeight: {x: 0.33333334, y: 0.33333334, z: 0.33333334, w: 0.33333334}
      - serializedVersion: 3
        time: 3.9006448
        value: {x: -0, y: 0.67612827, z: -0, w: 0.736784}
        inSlope: {x: 0, y: -0.0050196787, z: 0, w: 0.004610049}
        outSlope: {x: 0, y: -0.0050196787, z: 0, w: 0.004610049}
        tangentMode: 0
        weightedMode: 0
        inWeight: {x: 0.33333334, y: 0.33333334, z: 0.33333334, w: 0.33333334}
        outWeight: {x: 0.33333334, y: 0.33333334, z: 0.33333334, w: 0.33333334}
      - serializedVersion: 3
        time: 3.9121714
        value: {x: -0, y: 0.67608505, z: -0, w: 0.7368237}
        inSlope: {x: 0, y: -0.0029652347, z: 0, w: 0.0027191974}
        outSlope: {x: 0, y: -0.0029652347, z: 0, w: 0.0027191974}
        tangentMode: 0
        weightedMode: 0
        inWeight: {x: 0.33333334, y: 0.33333334, z: 0.33333334, w: 0.33333334}
        outWeight: {x: 0.33333334, y: 0.33333334, z: 0.33333334, w: 0.33333334}
      - serializedVersion: 3
        time: 3.9226909
        value: {x: -0, y: 0.6760621, z: -0, w: 0.73684466}
        inSlope: {x: 0, y: -0.0014158579, z: 0, w: 0.001295717}
        outSlope: {x: 0, y: -0.0014158579, z: 0, w: 0.001295717}
        tangentMode: 0
        weightedMode: 0
        inWeight: {x: 0.33333334, y: 0.33333334, z: 0.33333334, w: 0.33333334}
        outWeight: {x: 0.33333334, y: 0.33333334, z: 0.33333334, w: 0.33333334}
      - serializedVersion: 3
        time: 3.9338737
        value: {x: -0, y: 0.67605484, z: -0, w: 0.73685133}
        inSlope: {x: 0, y: -0.00011468539, z: 0, w: 0.000104223436}
        outSlope: {x: 0, y: -0.00011468539, z: 0, w: 0.000104223436}
        tangentMode: 0
        weightedMode: 0
        inWeight: {x: 0.33333334, y: 0.33333334, z: 0.33333334, w: 0.33333334}
        outWeight: {x: 0.33333334, y: 0.33333334, z: 0.33333334, w: 0.33333334}
      - serializedVersion: 3
        time: 3.9449196
        value: {x: -0, y: 0.6760595, z: -0, w: 0.73684704}
        inSlope: {x: 0, y: 0.00052144786, z: 0, w: -0.00048004332}
        outSlope: {x: 0, y: 0.00052144786, z: 0, w: -0.00048004332}
        tangentMode: 0
        weightedMode: 0
        inWeight: {x: 0.33333334, y: 0.33333334, z: 0.33333334, w: 0.33333334}
        outWeight: {x: 0.33333334, y: 0.33333334, z: 0.33333334, w: 0.33333334}
      - serializedVersion: 3
        time: 3.9555564
        value: {x: -0, y: 0.6760661, z: -0, w: 0.73684096}
        inSlope: {x: 0, y: 0.00032333113, z: 0, w: -0.00029564882}
        outSlope: {x: 0, y: 0.00032333113, z: 0, w: -0.00029564882}
        tangentMode: 0
        weightedMode: 0
        inWeight: {x: 0.33333334, y: 0.33333334, z: 0.33333334, w: 0.33333334}
        outWeight: {x: 0.33333334, y: 0.33333334, z: 0.33333334, w: 0.33333334}
      - serializedVersion: 3
        time: 3.9676416
        value: {x: -0, y: 0.6760664, z: -0, w: 0.7368407}
        inSlope: {x: 0, y: -0.00035811187, z: 0, w: 0.0003310499}
        outSlope: {x: 0, y: -0.00035811187, z: 0, w: 0.0003310499}
        tangentMode: 0
        weightedMode: 0
        inWeight: {x: 0.33333334, y: 0.33333334, z: 0.33333334, w: 0.33333334}
        outWeight: {x: 0.33333334, y: 0.33333334, z: 0.33333334, w: 0.33333334}
      - serializedVersion: 3
        time: 3.9787438
        value: {x: -0, y: 0.6760582, z: -0, w: 0.7368483}
        inSlope: {x: 0, y: -0.0019192316, z: 0, w: 0.0017601785}
        outSlope: {x: 0, y: -0.0019192316, z: 0, w: 0.0017601785}
        tangentMode: 0
        weightedMode: 0
        inWeight: {x: 0.33333334, y: 0.33333334, z: 0.33333334, w: 0.33333334}
        outWeight: {x: 0.33333334, y: 0.33333334, z: 0.33333334, w: 0.33333334}
      - serializedVersion: 3
        time: 3.989558
        value: {x: -0, y: 0.6760247, z: -0, w: 0.736879}
        inSlope: {x: 0, y: -0.004118126, z: 0, w: 0.00377791}
        outSlope: {x: 0, y: -0.004118126, z: 0, w: 0.00377791}
        tangentMode: 0
        weightedMode: 0
        inWeight: {x: 0.33333334, y: 0.33333334, z: 0.33333334, w: 0.33333334}
        outWeight: {x: 0.33333334, y: 0.33333334, z: 0.33333334, w: 0.33333334}
      - serializedVersion: 3
        time: 4.0004497
        value: {x: -0, y: 0.6759687, z: -0, w: 0.7369304}
        inSlope: {x: 0, y: -0.005962573, z: 0, w: 0.005472949}
        outSlope: {x: 0, y: -0.005962573, z: 0, w: 0.005472949}
        tangentMode: 0
        weightedMode: 0
        inWeight: {x: 0.33333334, y: 0.33333334, z: 0.33333334, w: 0.33333334}
        outWeight: {x: 0.33333334, y: 0.33333334, z: 0.33333334, w: 0.33333334}
      - serializedVersion: 3
        time: 4.0114546
        value: {x: -0, y: 0.675894, z: -0, w: 0.7369989}
        inSlope: {x: 0, y: -0.00807972, z: 0, w: 0.007407534}
        outSlope: {x: 0, y: -0.00807972, z: 0, w: 0.007407534}
        tangentMode: 0
        weightedMode: 0
        inWeight: {x: 0.33333334, y: 0.33333334, z: 0.33333334, w: 0.33333334}
        outWeight: {x: 0.33333334, y: 0.33333334, z: 0.33333334, w: 0.33333334}
      - serializedVersion: 3
        time: 4.0224433
        value: {x: -0, y: 0.675791, z: -0, w: 0.73709327}
        inSlope: {x: 0, y: -0.009614311, z: 0, w: 0.008810628}
        outSlope: {x: 0, y: -0.009614311, z: 0, w: 0.008810628}
        tangentMode: 0
        weightedMode: 0
        inWeight: {x: 0.33333334, y: 0.33333334, z: 0.33333334, w: 0.33333334}
        outWeight: {x: 0.33333334, y: 0.33333334, z: 0.33333334, w: 0.33333334}
      - serializedVersion: 3
        time: 4.0336256
        value: {x: -0, y: 0.6756808, z: -0, w: 0.7371943}
        inSlope: {x: 0, y: -0.010182396, z: 0, w: 0.009333056}
        outSlope: {x: 0, y: -0.010182396, z: 0, w: 0.009333056}
        tangentMode: 0
        weightedMode: 0
        inWeight: {x: 0.33333334, y: 0.33333334, z: 0.33333334, w: 0.33333334}
        outWeight: {x: 0.33333334, y: 0.33333334, z: 0.33333334, w: 0.33333334}
      - serializedVersion: 3
        time: 4.045712
        value: {x: -0, y: 0.6755538, z: -0, w: 0.7373107}
        inSlope: {x: 0, y: -0.012584323, z: 0, w: 0.0115301125}
        outSlope: {x: 0, y: -0.012584323, z: 0, w: 0.0115301125}
        tangentMode: 0
        weightedMode: 0
        inWeight: {x: 0.33333334, y: 0.33333334, z: 0.33333334, w: 0.33333334}
        outWeight: {x: 0.33333334, y: 0.33333334, z: 0.33333334, w: 0.33333334}
      - serializedVersion: 3
        time: 4.0562224
        value: {x: -0, y: 0.6753997, z: -0, w: 0.73745185}
        inSlope: {x: 0, y: -0.013808756, z: 0, w: 0.0126455575}
        outSlope: {x: 0, y: -0.013808756, z: 0, w: 0.0126455575}
        tangentMode: 0
        weightedMode: 0
        inWeight: {x: 0.33333334, y: 0.33333334, z: 0.33333334, w: 0.33333334}
        outWeight: {x: 0.33333334, y: 0.33333334, z: 0.33333334, w: 0.33333334}
      - serializedVersion: 3
        time: 4.0674276
        value: {x: -0, y: 0.6752545, z: -0, w: 0.73758477}
        inSlope: {x: 0, y: -0.014371913, z: 0, w: 0.013155965}
        outSlope: {x: 0, y: -0.014371913, z: 0, w: 0.013155965}
        tangentMode: 0
        weightedMode: 0
        inWeight: {x: 0.33333334, y: 0.33333334, z: 0.33333334, w: 0.33333334}
        outWeight: {x: 0.33333334, y: 0.33333334, z: 0.33333334, w: 0.33333334}
      - serializedVersion: 3
        time: 4.078268
        value: {x: -0, y: 0.6750834, z: -0, w: 0.7377414}
        inSlope: {x: 0, y: -0.016520297, z: 0, w: 0.015118917}
        outSlope: {x: 0, y: -0.016520297, z: 0, w: 0.015118917}
        tangentMode: 0
        weightedMode: 0
        inWeight: {x: 0.33333334, y: 0.33333334, z: 0.33333334, w: 0.33333334}
        outWeight: {x: 0.33333334, y: 0.33333334, z: 0.33333334, w: 0.33333334}
      - serializedVersion: 3
        time: 4.089322
        value: {x: -0, y: 0.67489266, z: -0, w: 0.73791593}
        inSlope: {x: 0, y: -0.018715572, z: 0, w: 0.01711651}
        outSlope: {x: 0, y: -0.018715572, z: 0, w: 0.01711651}
        tangentMode: 0
        weightedMode: 0
        inWeight: {x: 0.33333334, y: 0.33333334, z: 0.33333334, w: 0.33333334}
        outWeight: {x: 0.33333334, y: 0.33333334, z: 0.33333334, w: 0.33333334}
      - serializedVersion: 3
        time: 4.100028
        value: {x: -0, y: 0.67467666, z: -0, w: 0.7381134}
        inSlope: {x: 0, y: -0.02075024, z: 0, w: 0.018964987}
        outSlope: {x: 0, y: -0.02075024, z: 0, w: 0.018964987}
        tangentMode: 0
        weightedMode: 0
        inWeight: {x: 0.33333334, y: 0.33333334, z: 0.33333334, w: 0.33333334}
        outWeight: {x: 0.33333334, y: 0.33333334, z: 0.33333334, w: 0.33333334}
      - serializedVersion: 3
        time: 4.11108
        value: {x: -0, y: 0.674441, z: -0, w: 0.73832875}
        inSlope: {x: 0, y: -0.021830872, z: 0, w: 0.019943409}
        outSlope: {x: 0, y: -0.021830872, z: 0, w: 0.019943409}
        tangentMode: 0
        weightedMode: 0
        inWeight: {x: 0.33333334, y: 0.33333334, z: 0.33333334, w: 0.33333334}
        outWeight: {x: 0.33333334, y: 0.33333334, z: 0.33333334, w: 0.33333334}
      - serializedVersion: 3
        time: 4.1230264
        value: {x: -0, y: 0.67417413, z: -0, w: 0.7385725}
        inSlope: {x: 0, y: -0.025037713, z: 0, w: 0.022856306}
        outSlope: {x: 0, y: -0.025037713, z: 0, w: 0.022856306}
        tangentMode: 0
        weightedMode: 0
        inWeight: {x: 0.33333334, y: 0.33333334, z: 0.33333334, w: 0.33333334}
        outWeight: {x: 0.33333334, y: 0.33333334, z: 0.33333334, w: 0.33333334}
      - serializedVersion: 3
        time: 4.1339555
        value: {x: -0, y: 0.673871, z: -0, w: 0.7388491}
        inSlope: {x: 0, y: -0.0267235, z: 0, w: 0.024372514}
        outSlope: {x: 0, y: -0.0267235, z: 0, w: 0.024372514}
        tangentMode: 0
        weightedMode: 0
        inWeight: {x: 0.33333334, y: 0.33333334, z: 0.33333334, w: 0.33333334}
        outWeight: {x: 0.33333334, y: 0.33333334, z: 0.33333334, w: 0.33333334}
      - serializedVersion: 3
        time: 4.1451163
        value: {x: -0, y: 0.67358404, z: -0, w: 0.73911065}
        inSlope: {x: 0, y: -0.026852094, z: 0, w: 0.02446991}
        outSlope: {x: 0, y: -0.026852094, z: 0, w: 0.02446991}
        tangentMode: 0
        weightedMode: 0
        inWeight: {x: 0.33333334, y: 0.33333334, z: 0.33333334, w: 0.33333334}
        outWeight: {x: 0.33333334, y: 0.33333334, z: 0.33333334, w: 0.33333334}
      - serializedVersion: 3
        time: 4.1558194
        value: {x: -0, y: 0.6732844, z: -0, w: 0.73938364}
        inSlope: {x: 0, y: -0.028058276, z: 0, w: 0.025550773}
        outSlope: {x: 0, y: -0.028058276, z: 0, w: 0.025550773}
        tangentMode: 0
        weightedMode: 0
        inWeight: {x: 0.33333334, y: 0.33333334, z: 0.33333334, w: 0.33333334}
        outWeight: {x: 0.33333334, y: 0.33333334, z: 0.33333334, w: 0.33333334}
      - serializedVersion: 3
        time: 4.1667223
        value: {x: -0, y: 0.6729778, z: -0, w: 0.7396627}
        inSlope: {x: 0, y: -0.02785692, z: 0, w: 0.025343072}
        outSlope: {x: 0, y: -0.02785692, z: 0, w: 0.025343072}
        tangentMode: 0
        weightedMode: 0
        inWeight: {x: 0.33333334, y: 0.33333334, z: 0.33333334, w: 0.33333334}
        outWeight: {x: 0.33333334, y: 0.33333334, z: 0.33333334, w: 0.33333334}
      - serializedVersion: 3
        time: 4.17861
        value: {x: -0, y: 0.6726498, z: -0, w: 0.73996097}
        inSlope: {x: 0, y: -0.030923404, z: 0, w: 0.028106801}
        outSlope: {x: 0, y: -0.030923404, z: 0, w: 0.028106801}
        tangentMode: 0
        weightedMode: 0
        inWeight: {x: 0.33333334, y: 0.33333334, z: 0.33333334, w: 0.33333334}
        outWeight: {x: 0.33333334, y: 0.33333334, z: 0.33333334, w: 0.33333334}
      - serializedVersion: 3
        time: 4.1896696
        value: {x: -0, y: 0.67227095, z: -0, w: 0.7403052}
        inSlope: {x: 0, y: -0.03425633, z: 0, w: 0.031110268}
        outSlope: {x: 0, y: -0.03425633, z: 0, w: 0.031110268}
        tangentMode: 0
        weightedMode: 0
        inWeight: {x: 0.33333334, y: 0.33333334, z: 0.33333334, w: 0.33333334}
        outWeight: {x: 0.33333334, y: 0.33333334, z: 0.33333334, w: 0.33333334}
      - serializedVersion: 3
        time: 4.2004933
        value: {x: -0, y: 0.67190015, z: -0, w: 0.7406418}
        inSlope: {x: 0, y: -0.035024855, z: 0, w: 0.03177224}
        outSlope: {x: 0, y: -0.035024855, z: 0, w: 0.03177224}
        tangentMode: 0
        weightedMode: 0
        inWeight: {x: 0.33333334, y: 0.33333334, z: 0.33333334, w: 0.33333334}
        outWeight: {x: 0.33333334, y: 0.33333334, z: 0.33333334, w: 0.33333334}
      - serializedVersion: 3
        time: 4.211508
        value: {x: -0, y: 0.6715059, z: -0, w: 0.74099916}
        inSlope: {x: 0, y: -0.037446998, z: 0, w: 0.033934794}
        outSlope: {x: 0, y: -0.037446998, z: 0, w: 0.033934794}
        tangentMode: 0
        weightedMode: 0
        inWeight: {x: 0.33333334, y: 0.33333334, z: 0.33333334, w: 0.33333334}
        outWeight: {x: 0.33333334, y: 0.33333334, z: 0.33333334, w: 0.33333334}
      - serializedVersion: 3
        time: 4.2226186
        value: {x: -0, y: 0.67107147, z: -0, w: 0.74139273}
        inSlope: {x: 0, y: -0.041581556, z: 0, w: 0.037637427}
        outSlope: {x: 0, y: -0.041581556, z: 0, w: 0.037637427}
        tangentMode: 0
        weightedMode: 0
        inWeight: {x: 0.33333334, y: 0.33333334, z: 0.33333334, w: 0.33333334}
        outWeight: {x: 0.33333334, y: 0.33333334, z: 0.33333334, w: 0.33333334}
      - serializedVersion: 3
        time: 4.2335815
        value: {x: -0, y: 0.67058843, z: -0, w: 0.74182963}
        inSlope: {x: 0, y: -0.04550115, z: 0, w: 0.041129086}
        outSlope: {x: 0, y: -0.04550115, z: 0, w: 0.041129086}
        tangentMode: 0
        weightedMode: 0
        inWeight: {x: 0.33333334, y: 0.33333334, z: 0.33333334, w: 0.33333334}
        outWeight: {x: 0.33333334, y: 0.33333334, z: 0.33333334, w: 0.33333334}
      - serializedVersion: 3
        time: 4.244659
        value: {x: -0, y: 0.67006844, z: -0, w: 0.7422994}
        inSlope: {x: 0, y: -0.047826163, z: 0, w: 0.043171145}
        outSlope: {x: 0, y: -0.047826163, z: 0, w: 0.043171145}
        tangentMode: 0
        weightedMode: 0
        inWeight: {x: 0.33333334, y: 0.33333334, z: 0.33333334, w: 0.33333334}
        outWeight: {x: 0.33333334, y: 0.33333334, z: 0.33333334, w: 0.33333334}
      - serializedVersion: 3
        time: 4.2564573
        value: {x: -0, y: 0.66949373, z: -0, w: 0.74281776}
        inSlope: {x: 0, y: -0.05473321, z: 0, w: 0.04932141}
        outSlope: {x: 0, y: -0.05473321, z: 0, w: 0.04932141}
        tangentMode: 0
        weightedMode: 0
        inWeight: {x: 0.33333334, y: 0.33333334, z: 0.33333334, w: 0.33333334}
        outWeight: {x: 0.33333334, y: 0.33333334, z: 0.33333334, w: 0.33333334}
      - serializedVersion: 3
        time: 4.267443
        value: {x: -0, y: 0.6688263, z: -0, w: 0.74341875}
        inSlope: {x: 0, y: -0.061021313, z: 0, w: 0.054895356}
        outSlope: {x: 0, y: -0.061021313, z: 0, w: 0.054895356}
        tangentMode: 0
        weightedMode: 0
        inWeight: {x: 0.33333334, y: 0.33333334, z: 0.33333334, w: 0.33333334}
        outWeight: {x: 0.33333334, y: 0.33333334, z: 0.33333334, w: 0.33333334}
      - serializedVersion: 3
        time: 4.2785234
        value: {x: -0, y: 0.6681472, z: -0, w: 0.7440291}
        inSlope: {x: 0, y: -0.06473613, z: 0, w: 0.058128495}
        outSlope: {x: 0, y: -0.06473613, z: 0, w: 0.058128495}
        tangentMode: 0
        weightedMode: 0
        inWeight: {x: 0.33333334, y: 0.33333334, z: 0.33333334, w: 0.33333334}
        outWeight: {x: 0.33333334, y: 0.33333334, z: 0.33333334, w: 0.33333334}
      - serializedVersion: 3
        time: 4.289411
        value: {x: -0, y: 0.66740483, z: -0, w: 0.7446951}
        inSlope: {x: 0, y: -0.06930626, z: 0, w: 0.062109936}
        outSlope: {x: 0, y: -0.06930626, z: 0, w: 0.062109936}
        tangentMode: 0
        weightedMode: 0
        inWeight: {x: 0.33333334, y: 0.33333334, z: 0.33333334, w: 0.33333334}
        outWeight: {x: 0.33333334, y: 0.33333334, z: 0.33333334, w: 0.33333334}
      - serializedVersion: 3
        time: 4.3005166
        value: {x: -0, y: 0.6666227, z: -0, w: 0.7453953}
        inSlope: {x: 0, y: -0.07480823, z: 0, w: 0.066894956}
        outSlope: {x: 0, y: -0.07480823, z: 0, w: 0.066894956}
        tangentMode: 0
        weightedMode: 0
        inWeight: {x: 0.33333334, y: 0.33333334, z: 0.33333334, w: 0.33333334}
        outWeight: {x: 0.33333334, y: 0.33333334, z: 0.33333334, w: 0.33333334}
      - serializedVersion: 3
        time: 4.311165
        value: {x: -0, y: 0.6657795, z: -0, w: 0.7461486}
        inSlope: {x: 0, y: -0.07842978, z: 0, w: 0.06998624}
        outSlope: {x: 0, y: -0.07842978, z: 0, w: 0.06998624}
        tangentMode: 0
        weightedMode: 0
        inWeight: {x: 0.33333334, y: 0.33333334, z: 0.33333334, w: 0.33333334}
        outWeight: {x: 0.33333334, y: 0.33333334, z: 0.33333334, w: 0.33333334}
      - serializedVersion: 3
        time: 4.3221602
        value: {x: -0, y: 0.66492546, z: -0, w: 0.7469098}
        inSlope: {x: 0, y: -0.08035455, z: 0, w: 0.07152857}
        outSlope: {x: 0, y: -0.08035455, z: 0, w: 0.07152857}
        tangentMode: 0
        weightedMode: 0
        inWeight: {x: 0.33333334, y: 0.33333334, z: 0.33333334, w: 0.33333334}
        outWeight: {x: 0.33333334, y: 0.33333334, z: 0.33333334, w: 0.33333334}
      - serializedVersion: 3
        time: 4.3332896
        value: {x: -0, y: 0.6640013, z: -0, w: 0.74773145}
        inSlope: {x: 0, y: -0.08114694, z: 0, w: 0.07205698}
        outSlope: {x: 0, y: -0.08114694, z: 0, w: 0.07205698}
        tangentMode: 0
        weightedMode: 0
        inWeight: {x: 0.33333334, y: 0.33333334, z: 0.33333334, w: 0.33333334}
        outWeight: {x: 0.33333334, y: 0.33333334, z: 0.33333334, w: 0.33333334}
      - serializedVersion: 3
        time: 4.345625
        value: {x: -0, y: 0.66302365, z: -0, w: 0.74859846}
        inSlope: {x: 0, y: -0.09193413, z: 0, w: 0.08140162}
        outSlope: {x: 0, y: -0.09193413, z: 0, w: 0.08140162}
        tangentMode: 0
        weightedMode: 0
        inWeight: {x: 0.33333334, y: 0.33333334, z: 0.33333334, w: 0.33333334}
        outWeight: {x: 0.33333334, y: 0.33333334, z: 0.33333334, w: 0.33333334}
      - serializedVersion: 3
        time: 4.35646
        value: {x: -0, y: 0.66189015, z: -0, w: 0.7496009}
        inSlope: {x: 0, y: -0.100388005, z: 0, w: 0.08865299}
        outSlope: {x: 0, y: -0.100388005, z: 0, w: 0.08865299}
        tangentMode: 0
        weightedMode: 0
        inWeight: {x: 0.33333334, y: 0.33333334, z: 0.33333334, w: 0.33333334}
        outWeight: {x: 0.33333334, y: 0.33333334, z: 0.33333334, w: 0.33333334}
      - serializedVersion: 3
        time: 4.3671565
        value: {x: -0, y: 0.66086155, z: -0, w: 0.75050783}
        inSlope: {x: 0, y: -0.09469837, z: 0, w: 0.08338666}
        outSlope: {x: 0, y: -0.09469837, z: 0, w: 0.08338666}
        tangentMode: 0
        weightedMode: 0
        inWeight: {x: 0.33333334, y: 0.33333334, z: 0.33333334, w: 0.33333334}
        outWeight: {x: 0.33333334, y: 0.33333334, z: 0.33333334, w: 0.33333334}
      - serializedVersion: 3
        time: 4.37833
        value: {x: -0, y: 0.6598198, z: -0, w: 0.7514239}
        inSlope: {x: 0, y: -0.09673012, z: 0, w: 0.084931836}
        outSlope: {x: 0, y: -0.09673012, z: 0, w: 0.084931836}
        tangentMode: 0
        weightedMode: 0
        inWeight: {x: 0.33333334, y: 0.33333334, z: 0.33333334, w: 0.33333334}
        outWeight: {x: 0.33333334, y: 0.33333334, z: 0.33333334, w: 0.33333334}
      - serializedVersion: 3
        time: 4.3893905
        value: {x: -0, y: 0.65871125, z: -0, w: 0.75239587}
        inSlope: {x: 0, y: -0.09909175, z: 0, w: 0.086760014}
        outSlope: {x: 0, y: -0.09909175, z: 0, w: 0.086760014}
        tangentMode: 0
        weightedMode: 0
        inWeight: {x: 0.33333334, y: 0.33333334, z: 0.33333334, w: 0.33333334}
        outWeight: {x: 0.33333334, y: 0.33333334, z: 0.33333334, w: 0.33333334}
      - serializedVersion: 3
        time: 4.4005013
        value: {x: -0, y: 0.6576229, z: -0, w: 0.7533474}
        inSlope: {x: 0, y: -0.09871899, z: 0, w: 0.08617516}
        outSlope: {x: 0, y: -0.09871899, z: 0, w: 0.08617516}
        tangentMode: 0
        weightedMode: 0
        inWeight: {x: 0.33333334, y: 0.33333334, z: 0.33333334, w: 0.33333334}
        outWeight: {x: 0.33333334, y: 0.33333334, z: 0.33333334, w: 0.33333334}
      - serializedVersion: 3
        time: 4.411339
        value: {x: -0, y: 0.65654474, z: -0, w: 0.7542871}
        inSlope: {x: 0, y: -0.0926269, z: 0, w: 0.08063308}
        outSlope: {x: 0, y: -0.0926269, z: 0, w: 0.08063308}
        tangentMode: 0
        weightedMode: 0
        inWeight: {x: 0.33333334, y: 0.33333334, z: 0.33333334, w: 0.33333334}
        outWeight: {x: 0.33333334, y: 0.33333334, z: 0.33333334, w: 0.33333334}
      - serializedVersion: 3
        time: 4.4232044
        value: {x: -0, y: 0.655527, z: -0, w: 0.7551718}
        inSlope: {x: 0, y: -0.09209559, z: 0, w: 0.07993236}
        outSlope: {x: 0, y: -0.09209559, z: 0, w: 0.07993236}
        tangentMode: 0
        weightedMode: 0
        inWeight: {x: 0.33333334, y: 0.33333334, z: 0.33333334, w: 0.33333334}
        outWeight: {x: 0.33333334, y: 0.33333334, z: 0.33333334, w: 0.33333334}
      - serializedVersion: 3
        time: 4.4342074
        value: {x: -0, y: 0.6544441, z: -0, w: 0.7561104}
        inSlope: {x: 0, y: -0.09446974, z: 0, w: 0.08177823}
        outSlope: {x: 0, y: -0.09446974, z: 0, w: 0.08177823}
        tangentMode: 0
        weightedMode: 0
        inWeight: {x: 0.33333334, y: 0.33333334, z: 0.33333334, w: 0.33333334}
        outWeight: {x: 0.33333334, y: 0.33333334, z: 0.33333334, w: 0.33333334}
      - serializedVersion: 3
        time: 4.444896
        value: {x: -0, y: 0.65347654, z: -0, w: 0.7569468}
        inSlope: {x: 0, y: -0.08734386, z: 0, w: 0.07541089}
        outSlope: {x: 0, y: -0.08734386, z: 0, w: 0.07541089}
        tangentMode: 0
        weightedMode: 0
        inWeight: {x: 0.33333334, y: 0.33333334, z: 0.33333334, w: 0.33333334}
        outWeight: {x: 0.33333334, y: 0.33333334, z: 0.33333334, w: 0.33333334}
      - serializedVersion: 3
        time: 4.455771
        value: {x: -0, y: 0.65256125, z: -0, w: 0.757736}
        inSlope: {x: 0, y: -0.08037625, z: 0, w: 0.069223866}
        outSlope: {x: 0, y: -0.08037625, z: 0, w: 0.069223866}
        tangentMode: 0
        weightedMode: 0
        inWeight: {x: 0.33333334, y: 0.33333334, z: 0.33333334, w: 0.33333334}
        outWeight: {x: 0.33333334, y: 0.33333334, z: 0.33333334, w: 0.33333334}
      - serializedVersion: 3
        time: 4.4676614
        value: {x: -0, y: 0.6516506, z: -0, w: 0.7585193}
        inSlope: {x: 0, y: -0.083428994, z: 0, w: 0.071661964}
        outSlope: {x: 0, y: -0.083428994, z: 0, w: 0.071661964}
        tangentMode: 0
        weightedMode: 0
        inWeight: {x: 0.33333334, y: 0.33333334, z: 0.33333334, w: 0.33333334}
        outWeight: {x: 0.33333334, y: 0.33333334, z: 0.33333334, w: 0.33333334}
      - serializedVersion: 3
        time: 4.478428
        value: {x: -0, y: 0.6506787, z: -0, w: 0.75935316}
        inSlope: {x: 0, y: -0.08281699, z: 0, w: 0.07097827}
        outSlope: {x: 0, y: -0.08281699, z: 0, w: 0.07097827}
        tangentMode: 0
        weightedMode: 0
        inWeight: {x: 0.33333334, y: 0.33333334, z: 0.33333334, w: 0.33333334}
        outWeight: {x: 0.33333334, y: 0.33333334, z: 0.33333334, w: 0.33333334}
      - serializedVersion: 3
        time: 4.4895244
        value: {x: -0, y: 0.64984244, z: -0, w: 0.76006895}
        inSlope: {x: 0, y: -0.07502137, z: 0, w: 0.06414359}
        outSlope: {x: 0, y: -0.07502137, z: 0, w: 0.06414359}
        tangentMode: 0
        weightedMode: 0
        inWeight: {x: 0.33333334, y: 0.33333334, z: 0.33333334, w: 0.33333334}
        outWeight: {x: 0.33333334, y: 0.33333334, z: 0.33333334, w: 0.33333334}
      - serializedVersion: 3
        time: 4.500762
        value: {x: -0, y: 0.6490032, z: -0, w: 0.7607857}
        inSlope: {x: 0, y: -0.076577805, z: 0, w: 0.065324225}
        outSlope: {x: 0, y: -0.076577805, z: 0, w: 0.065324225}
        tangentMode: 0
        weightedMode: 0
        inWeight: {x: 0.33333334, y: 0.33333334, z: 0.33333334, w: 0.33333334}
        outWeight: {x: 0.33333334, y: 0.33333334, z: 0.33333334, w: 0.33333334}
      - serializedVersion: 3
        time: 4.511366
        value: {x: -0, y: 0.64817107, z: -0, w: 0.76149476}
        inSlope: {x: 0, y: -0.07389213, z: 0, w: 0.06290204}
        outSlope: {x: 0, y: -0.07389213, z: 0, w: 0.06290204}
        tangentMode: 0
        weightedMode: 0
        inWeight: {x: 0.33333334, y: 0.33333334, z: 0.33333334, w: 0.33333334}
        outWeight: {x: 0.33333334, y: 0.33333334, z: 0.33333334, w: 0.33333334}
      - serializedVersion: 3
        time: 4.522347
        value: {x: -0, y: 0.64741, z: -0, w: 0.76214194}
        inSlope: {x: 0, y: -0.06795915, z: 0, w: 0.057729587}
        outSlope: {x: 0, y: -0.06795915, z: 0, w: 0.057729587}
        tangentMode: 0
        weightedMode: 0
        inWeight: {x: 0.33333334, y: 0.33333334, z: 0.33333334, w: 0.33333334}
        outWeight: {x: 0.33333334, y: 0.33333334, z: 0.33333334, w: 0.33333334}
      - serializedVersion: 3
        time: 4.53364
        value: {x: -0, y: 0.64665776, z: -0, w: 0.76278025}
        inSlope: {x: 0, y: -0.06375429, z: 0, w: 0.054050922}
        outSlope: {x: 0, y: -0.06375429, z: 0, w: 0.054050922}
        tangentMode: 0
        weightedMode: 0
        inWeight: {x: 0.33333334, y: 0.33333334, z: 0.33333334, w: 0.33333334}
        outWeight: {x: 0.33333334, y: 0.33333334, z: 0.33333334, w: 0.33333334}
      - serializedVersion: 3
        time: 4.5454836
        value: {x: -0, y: 0.6459365, z: -0, w: 0.76339114}
        inSlope: {x: 0, y: -0.059788715, z: 0, w: 0.050592802}
        outSlope: {x: 0, y: -0.059788715, z: 0, w: 0.050592802}
        tangentMode: 0
        weightedMode: 0
        inWeight: {x: 0.33333334, y: 0.33333334, z: 0.33333334, w: 0.33333334}
        outWeight: {x: 0.33333334, y: 0.33333334, z: 0.33333334, w: 0.33333334}
      - serializedVersion: 3
        time: 4.5567193
        value: {x: -0, y: 0.6452772, z: -0, w: 0.7639485}
        inSlope: {x: 0, y: -0.053502284, z: 0, w: 0.045198478}
        outSlope: {x: 0, y: -0.053502284, z: 0, w: 0.045198478}
        tangentMode: 0
        weightedMode: 0
        inWeight: {x: 0.33333334, y: 0.33333334, z: 0.33333334, w: 0.33333334}
        outWeight: {x: 0.33333334, y: 0.33333334, z: 0.33333334, w: 0.33333334}
      - serializedVersion: 3
        time: 4.5674915
        value: {x: -0, y: 0.6447566, z: -0, w: 0.7643879}
        inSlope: {x: 0, y: -0.043187253, z: 0, w: 0.036432996}
        outSlope: {x: 0, y: -0.043187253, z: 0, w: 0.036432996}
        tangentMode: 0
        weightedMode: 0
        inWeight: {x: 0.33333334, y: 0.33333334, z: 0.33333334, w: 0.33333334}
        outWeight: {x: 0.33333334, y: 0.33333334, z: 0.33333334, w: 0.33333334}
      - serializedVersion: 3
        time: 4.5784497
        value: {x: -0, y: 0.6443397, z: -0, w: 0.7647394}
        inSlope: {x: 0, y: -0.03511542, z: 0, w: 0.02959476}
        outSlope: {x: 0, y: -0.03511542, z: 0, w: 0.02959476}
        tangentMode: 0
        weightedMode: 0
        inWeight: {x: 0.33333334, y: 0.33333334, z: 0.33333334, w: 0.33333334}
        outWeight: {x: 0.33333334, y: 0.33333334, z: 0.33333334, w: 0.33333334}
      - serializedVersion: 3
        time: 4.589197
        value: {x: -0, y: 0.6439938, z: -0, w: 0.7650308}
        inSlope: {x: 0, y: -0.029500816, z: 0, w: 0.0248374}
        outSlope: {x: 0, y: -0.029500816, z: 0, w: 0.0248374}
        tangentMode: 0
        weightedMode: 0
        inWeight: {x: 0.33333334, y: 0.33333334, z: 0.33333334, w: 0.33333334}
        outWeight: {x: 0.33333334, y: 0.33333334, z: 0.33333334, w: 0.33333334}
      - serializedVersion: 3
        time: 4.600354
        value: {x: -0, y: 0.6436946, z: -0, w: 0.7652825}
        inSlope: {x: 0, y: -0.026824193, z: 0, w: 0.022559712}
        outSlope: {x: 0, y: -0.026824193, z: 0, w: 0.022559712}
        tangentMode: 0
        weightedMode: 0
        inWeight: {x: 0.33333334, y: 0.33333334, z: 0.33333334, w: 0.33333334}
        outWeight: {x: 0.33333334, y: 0.33333334, z: 0.33333334, w: 0.33333334}
      - serializedVersion: 3
        time: 4.6112533
        value: {x: -0, y: 0.64340216, z: -0, w: 0.7655284}
        inSlope: {x: 0, y: -0.026231073, z: 0, w: 0.02204642}
        outSlope: {x: 0, y: -0.026231073, z: 0, w: 0.02204642}
        tangentMode: 0
        weightedMode: 0
        inWeight: {x: 0.33333334, y: 0.33333334, z: 0.33333334, w: 0.33333334}
        outWeight: {x: 0.33333334, y: 0.33333334, z: 0.33333334, w: 0.33333334}
      - serializedVersion: 3
        time: 4.6224523
        value: {x: -0, y: 0.6431151, z: -0, w: 0.76576954}
        inSlope: {x: 0, y: -0.025071342, z: 0, w: 0.021055333}
        outSlope: {x: 0, y: -0.025071342, z: 0, w: 0.021055333}
        tangentMode: 0
        weightedMode: 0
        inWeight: {x: 0.33333334, y: 0.33333334, z: 0.33333334, w: 0.33333334}
        outWeight: {x: 0.33333334, y: 0.33333334, z: 0.33333334, w: 0.33333334}
      - serializedVersion: 3
        time: 4.634407
        value: {x: -0, y: 0.6428221, z: -0, w: 0.7660155}
        inSlope: {x: 0, y: -0.02591167, z: 0, w: 0.021746615}
        outSlope: {x: 0, y: -0.02591167, z: 0, w: 0.021746615}
        tangentMode: 0
        weightedMode: 0
        inWeight: {x: 0.33333334, y: 0.33333334, z: 0.33333334, w: 0.33333334}
        outWeight: {x: 0.33333334, y: 0.33333334, z: 0.33333334, w: 0.33333334}
      - serializedVersion: 3
        time: 4.64505
        value: {x: -0, y: 0.6425314, z: -0, w: 0.76625943}
        inSlope: {x: 0, y: -0.024749134, z: 0, w: 0.020754557}
        outSlope: {x: 0, y: -0.024749134, z: 0, w: 0.020754557}
        tangentMode: 0
        weightedMode: 0
        inWeight: {x: 0.33333334, y: 0.33333334, z: 0.33333334, w: 0.33333334}
        outWeight: {x: 0.33333334, y: 0.33333334, z: 0.33333334, w: 0.33333334}
      - serializedVersion: 3
        time: 4.656248
        value: {x: -0, y: 0.64228296, z: -0, w: 0.76646763}
        inSlope: {x: 0, y: -0.024033684, z: 0, w: 0.020136746}
        outSlope: {x: 0, y: -0.024033684, z: 0, w: 0.020136746}
        tangentMode: 0
        weightedMode: 0
        inWeight: {x: 0.33333334, y: 0.33333334, z: 0.33333334, w: 0.33333334}
        outWeight: {x: 0.33333334, y: 0.33333334, z: 0.33333334, w: 0.33333334}
      - serializedVersion: 3
        time: 4.6673574
        value: {x: -0, y: 0.64199543, z: -0, w: 0.7667085}
        inSlope: {x: 0, y: -0.027791295, z: 0, w: 0.023271719}
        outSlope: {x: 0, y: -0.027791295, z: 0, w: 0.023271719}
        tangentMode: 0
        weightedMode: 0
        inWeight: {x: 0.33333334, y: 0.33333334, z: 0.33333334, w: 0.33333334}
        outWeight: {x: 0.33333334, y: 0.33333334, z: 0.33333334, w: 0.33333334}
      - serializedVersion: 3
        time: 4.6782727
        value: {x: -0, y: 0.64167124, z: -0, w: 0.7669799}
        inSlope: {x: 0, y: -0.030509371, z: 0, w: 0.025523186}
        outSlope: {x: 0, y: -0.030509371, z: 0, w: 0.025523186}
        tangentMode: 0
        weightedMode: 0
        inWeight: {x: 0.33333334, y: 0.33333334, z: 0.33333334, w: 0.33333334}
        outWeight: {x: 0.33333334, y: 0.33333334, z: 0.33333334, w: 0.33333334}
      - serializedVersion: 3
        time: 4.689197
        value: {x: -0, y: 0.6413291, z: -0, w: 0.7672659}
        inSlope: {x: 0, y: -0.029950138, z: 0, w: 0.025033124}
        outSlope: {x: 0, y: -0.029950138, z: 0, w: 0.025033124}
        tangentMode: 0
        weightedMode: 0
        inWeight: {x: 0.33333334, y: 0.33333334, z: 0.33333334, w: 0.33333334}
        outWeight: {x: 0.33333334, y: 0.33333334, z: 0.33333334, w: 0.33333334}
      - serializedVersion: 3
        time: 4.7003956
        value: {x: -0, y: 0.64100903, z: -0, w: 0.76753336}
        inSlope: {x: 0, y: -0.026475856, z: 0, w: 0.022111395}
        outSlope: {x: 0, y: -0.026475856, z: 0, w: 0.022111395}
        tangentMode: 0
        weightedMode: 0
        inWeight: {x: 0.33333334, y: 0.33333334, z: 0.33333334, w: 0.33333334}
        outWeight: {x: 0.33333334, y: 0.33333334, z: 0.33333334, w: 0.33333334}
      - serializedVersion: 3
        time: 4.711402
        value: {x: -0, y: 0.6407408, z: -0, w: 0.76775724}
        inSlope: {x: 0, y: -0.022396203, z: 0, w: 0.018693859}
        outSlope: {x: 0, y: -0.022396203, z: 0, w: 0.018693859}
        tangentMode: 0
        weightedMode: 0
        inWeight: {x: 0.33333334, y: 0.33333334, z: 0.33333334, w: 0.33333334}
        outWeight: {x: 0.33333334, y: 0.33333334, z: 0.33333334, w: 0.33333334}
      - serializedVersion: 3
        time: 4.7223144
        value: {x: -0, y: 0.64051795, z: -0, w: 0.76794326}
        inSlope: {x: 0, y: -0.019729188, z: 0, w: 0.016456347}
        outSlope: {x: 0, y: -0.019729188, z: 0, w: 0.016456347}
        tangentMode: 0
        weightedMode: 0
        inWeight: {x: 0.33333334, y: 0.33333334, z: 0.33333334, w: 0.33333334}
        outWeight: {x: 0.33333334, y: 0.33333334, z: 0.33333334, w: 0.33333334}
      - serializedVersion: 3
        time: 4.7342725
        value: {x: -0, y: 0.6402903, z: -0, w: 0.768133}
        inSlope: {x: 0, y: -0.022491623, z: 0, w: 0.018745633}
        outSlope: {x: 0, y: -0.022491623, z: 0, w: 0.018745633}
        tangentMode: 0
        weightedMode: 0
        inWeight: {x: 0.33333334, y: 0.33333334, z: 0.33333334, w: 0.33333334}
        outWeight: {x: 0.33333334, y: 0.33333334, z: 0.33333334, w: 0.33333334}
      - serializedVersion: 3
        time: 4.745154
        value: {x: -0, y: 0.640008, z: -0, w: 0.7683683}
        inSlope: {x: 0, y: -0.025857516, z: 0, w: 0.02154103}
        outSlope: {x: 0, y: -0.025857516, z: 0, w: 0.02154103}
        tangentMode: 0
        weightedMode: 0
        inWeight: {x: 0.33333334, y: 0.33333334, z: 0.33333334, w: 0.33333334}
        outWeight: {x: 0.33333334, y: 0.33333334, z: 0.33333334, w: 0.33333334}
      - serializedVersion: 3
        time: 4.7559657
        value: {x: -0, y: 0.6397294, z: -0, w: 0.7686003}
        inSlope: {x: 0, y: -0.025035484, z: 0, w: 0.020836297}
        outSlope: {x: 0, y: -0.025035484, z: 0, w: 0.020836297}
        tangentMode: 0
        weightedMode: 0
        inWeight: {x: 0.33333334, y: 0.33333334, z: 0.33333334, w: 0.33333334}
        outWeight: {x: 0.33333334, y: 0.33333334, z: 0.33333334, w: 0.33333334}
      - serializedVersion: 3
        time: 4.766801
        value: {x: -0, y: 0.63946605, z: -0, w: 0.76881933}
        inSlope: {x: 0, y: -0.02333704, z: 0, w: 0.019409064}
        outSlope: {x: 0, y: -0.02333704, z: 0, w: 0.019409064}
        tangentMode: 0
        weightedMode: 0
        inWeight: {x: 0.33333334, y: 0.33333334, z: 0.33333334, w: 0.33333334}
        outWeight: {x: 0.33333334, y: 0.33333334, z: 0.33333334, w: 0.33333334}
      - serializedVersion: 3
        time: 4.7779036
        value: {x: -0, y: 0.6392177, z: -0, w: 0.76902586}
        inSlope: {x: 0, y: -0.023715332, z: 0, w: 0.01971221}
        outSlope: {x: 0, y: -0.023715332, z: 0, w: 0.01971221}
        tangentMode: 0
        weightedMode: 0
        inWeight: {x: 0.33333334, y: 0.33333334, z: 0.33333334, w: 0.33333334}
        outWeight: {x: 0.33333334, y: 0.33333334, z: 0.33333334, w: 0.33333334}
      - serializedVersion: 3
        time: 4.7890015
        value: {x: -0, y: 0.63893956, z: -0, w: 0.76925695}
        inSlope: {x: 0, y: -0.02677105, z: 0, w: 0.022233296}
        outSlope: {x: 0, y: -0.02677105, z: 0, w: 0.022233296}
        tangentMode: 0
        weightedMode: 0
        inWeight: {x: 0.33333334, y: 0.33333334, z: 0.33333334, w: 0.33333334}
        outWeight: {x: 0.33333334, y: 0.33333334, z: 0.33333334, w: 0.33333334}
      - serializedVersion: 3
        time: 4.8011246
        value: {x: -0, y: 0.63859427, z: -0, w: 0.7695436}
        inSlope: {x: 0, y: -0.035896625, z: 0, w: 0.029781356}
        outSlope: {x: 0, y: -0.035896625, z: 0, w: 0.029781356}
        tangentMode: 0
        weightedMode: 0
        inWeight: {x: 0.33333334, y: 0.33333334, z: 0.33333334, w: 0.33333334}
        outWeight: {x: 0.33333334, y: 0.33333334, z: 0.33333334, w: 0.33333334}
      - serializedVersion: 3
        time: 4.8119125
        value: {x: -0, y: 0.638127, z: -0, w: 0.7699311}
        inSlope: {x: 0, y: -0.04289826, z: 0, w: 0.035556287}
        outSlope: {x: 0, y: -0.04289826, z: 0, w: 0.035556287}
        tangentMode: 0
        weightedMode: 0
        inWeight: {x: 0.33333334, y: 0.33333334, z: 0.33333334, w: 0.33333334}
        outWeight: {x: 0.33333334, y: 0.33333334, z: 0.33333334, w: 0.33333334}
      - serializedVersion: 3
        time: 4.8229566
        value: {x: -0, y: 0.6376578, z: -0, w: 0.77031976}
        inSlope: {x: 0, y: -0.044108327, z: 0, w: 0.03651329}
        outSlope: {x: 0, y: -0.044108327, z: 0, w: 0.03651329}
        tangentMode: 0
        weightedMode: 0
        inWeight: {x: 0.33333334, y: 0.33333334, z: 0.33333334, w: 0.33333334}
        outWeight: {x: 0.33333334, y: 0.33333334, z: 0.33333334, w: 0.33333334}
      - serializedVersion: 3
        time: 4.833974
        value: {x: -0, y: 0.637154, z: -0, w: 0.7707366}
        inSlope: {x: 0, y: -0.046135247, z: 0, w: 0.038138058}
        outSlope: {x: 0, y: -0.046135247, z: 0, w: 0.038138058}
        tangentMode: 0
        weightedMode: 0
        inWeight: {x: 0.33333334, y: 0.33333334, z: 0.33333334, w: 0.33333334}
        outWeight: {x: 0.33333334, y: 0.33333334, z: 0.33333334, w: 0.33333334}
      - serializedVersion: 3
        time: 4.844841
        value: {x: -0, y: 0.63664824, z: -0, w: 0.77115434}
        inSlope: {x: 0, y: -0.0451166, z: 0, w: 0.037247203}
        outSlope: {x: 0, y: -0.0451166, z: 0, w: 0.037247203}
        tangentMode: 0
        weightedMode: 0
        inWeight: {x: 0.33333334, y: 0.33333334, z: 0.33333334, w: 0.33333334}
        outWeight: {x: 0.33333334, y: 0.33333334, z: 0.33333334, w: 0.33333334}
      - serializedVersion: 3
        time: 4.855993
        value: {x: -0, y: 0.63616097, z: -0, w: 0.7715564}
        inSlope: {x: 0, y: -0.04418622, z: 0, w: 0.03643153}
        outSlope: {x: 0, y: -0.04418622, z: 0, w: 0.03643153}
        tangentMode: 0
        weightedMode: 0
        inWeight: {x: 0.33333334, y: 0.33333334, z: 0.33333334, w: 0.33333334}
        outWeight: {x: 0.33333334, y: 0.33333334, z: 0.33333334, w: 0.33333334}
      - serializedVersion: 3
        time: 4.8668056
        value: {x: -0, y: 0.6356779, z: -0, w: 0.7719544}
        inSlope: {x: 0, y: -0.040505715, z: 0, w: 0.033358164}
        outSlope: {x: 0, y: -0.040505715, z: 0, w: 0.033358164}
        tangentMode: 0
        weightedMode: 0
        inWeight: {x: 0.33333334, y: 0.33333334, z: 0.33333334, w: 0.33333334}
        outWeight: {x: 0.33333334, y: 0.33333334, z: 0.33333334, w: 0.33333334}
      - serializedVersion: 3
        time: 4.878886
        value: {x: -0, y: 0.63523895, z: -0, w: 0.7723157}
        inSlope: {x: 0, y: -0.03807346, z: 0, w: 0.031317692}
        outSlope: {x: 0, y: -0.03807346, z: 0, w: 0.031317692}
        tangentMode: 0
        weightedMode: 0
        inWeight: {x: 0.33333334, y: 0.33333334, z: 0.33333334, w: 0.33333334}
        outWeight: {x: 0.33333334, y: 0.33333334, z: 0.33333334, w: 0.33333334}
      - serializedVersion: 3
        time: 4.8896413
        value: {x: -0, y: 0.63481075, z: -0, w: 0.7726677}
        inSlope: {x: 0, y: -0.033632394, z: 0, w: 0.027635684}
        outSlope: {x: 0, y: -0.033632394, z: 0, w: 0.027635684}
        tangentMode: 0
        weightedMode: 0
        inWeight: {x: 0.33333334, y: 0.33333334, z: 0.33333334, w: 0.33333334}
        outWeight: {x: 0.33333334, y: 0.33333334, z: 0.33333334, w: 0.33333334}
      - serializedVersion: 3
        time: 4.900565
        value: {x: -0, y: 0.6345109, z: -0, w: 0.77291393}
        inSlope: {x: 0, y: -0.023551274, z: 0, w: 0.019334733}
        outSlope: {x: 0, y: -0.023551274, z: 0, w: 0.019334733}
        tangentMode: 0
        weightedMode: 0
        inWeight: {x: 0.33333334, y: 0.33333334, z: 0.33333334, w: 0.33333334}
        outWeight: {x: 0.33333334, y: 0.33333334, z: 0.33333334, w: 0.33333334}
      - serializedVersion: 3
        time: 4.9122243
        value: {x: -0, y: 0.63428175, z: -0, w: 0.773102}
        inSlope: {x: 0, y: -0.017484296, z: 0, w: 0.014347409}
        outSlope: {x: 0, y: -0.017484296, z: 0, w: 0.014347409}
        tangentMode: 0
        weightedMode: 0
        inWeight: {x: 0.33333334, y: 0.33333334, z: 0.33333334, w: 0.33333334}
        outWeight: {x: 0.33333334, y: 0.33333334, z: 0.33333334, w: 0.33333334}
      - serializedVersion: 3
        time: 4.9225793
        value: {x: -0, y: 0.63412315, z: -0, w: 0.7732321}
        inSlope: {x: 0, y: -0.011276181, z: 0, w: 0.009250041}
        outSlope: {x: 0, y: -0.011276181, z: 0, w: 0.009250041}
        tangentMode: 0
        weightedMode: 0
        inWeight: {x: 0.33333334, y: 0.33333334, z: 0.33333334, w: 0.33333334}
        outWeight: {x: 0.33333334, y: 0.33333334, z: 0.33333334, w: 0.33333334}
      - serializedVersion: 3
        time: 4.9336677
        value: {x: -0, y: 0.6340429, z: -0, w: 0.7732979}
        inSlope: {x: 0, y: -0.0050141546, z: 0, w: 0.00411031}
        outSlope: {x: 0, y: -0.0050141546, z: 0, w: 0.00411031}
        tangentMode: 0
        weightedMode: 0
        inWeight: {x: 0.33333334, y: 0.33333334, z: 0.33333334, w: 0.33333334}
        outWeight: {x: 0.33333334, y: 0.33333334, z: 0.33333334, w: 0.33333334}
      - serializedVersion: 3
        time: 4.944722
        value: {x: -0, y: 0.63401204, z: -0, w: 0.7733232}
        inSlope: {x: 0, y: -0.001070173, z: 0, w: 0.00087493635}
        outSlope: {x: 0, y: -0.001070173, z: 0, w: 0.00087493635}
        tangentMode: 0
        weightedMode: 0
        inWeight: {x: 0.33333334, y: 0.33333334, z: 0.33333334, w: 0.33333334}
        outWeight: {x: 0.33333334, y: 0.33333334, z: 0.33333334, w: 0.33333334}
      - serializedVersion: 3
        time: 4.9565034
        value: {x: -0, y: 0.63401973, z: -0, w: 0.77331686}
        inSlope: {x: 0, y: 0.001497062, z: 0, w: -0.0012242902}
        outSlope: {x: 0, y: 0.001497062, z: 0, w: -0.0012242902}
        tangentMode: 0
        weightedMode: 0
        inWeight: {x: 0.33333334, y: 0.33333334, z: 0.33333334, w: 0.33333334}
        outWeight: {x: 0.33333334, y: 0.33333334, z: 0.33333334, w: 0.33333334}
      - serializedVersion: 3
        time: 4.967475
        value: {x: -0, y: 0.6340454, z: -0, w: 0.7732959}
        inSlope: {x: 0, y: 0.002729949, z: 0, w: -0.0022358522}
        outSlope: {x: 0, y: 0.002729949, z: 0, w: -0.0022358522}
        tangentMode: 0
        weightedMode: 0
        inWeight: {x: 0.33333334, y: 0.33333334, z: 0.33333334, w: 0.33333334}
        outWeight: {x: 0.33333334, y: 0.33333334, z: 0.33333334, w: 0.33333334}
      - serializedVersion: 3
        time: 4.9783506
        value: {x: -0, y: 0.63407934, z: -0, w: 0.77326804}
        inSlope: {x: 0, y: 0.0030440227, z: 0, w: -0.0024994672}
        outSlope: {x: 0, y: 0.0030440227, z: 0, w: -0.0024994672}
        tangentMode: 0
        weightedMode: 0
        inWeight: {x: 0.33333334, y: 0.33333334, z: 0.33333334, w: 0.33333334}
        outWeight: {x: 0.33333334, y: 0.33333334, z: 0.33333334, w: 0.33333334}
      - serializedVersion: 3
        time: 4.98937
        value: {x: -0, y: 0.63411206, z: -0, w: 0.77324116}
        inSlope: {x: 0, y: 0.0030150185, z: 0, w: -0.0024739434}
        outSlope: {x: 0, y: 0.0030150185, z: 0, w: -0.0024739434}
        tangentMode: 0
        weightedMode: 0
        inWeight: {x: 0.33333334, y: 0.33333334, z: 0.33333334, w: 0.33333334}
        outWeight: {x: 0.33333334, y: 0.33333334, z: 0.33333334, w: 0.33333334}
      - serializedVersion: 3
        time: 5.0004907
        value: {x: -0, y: 0.6341461, z: -0, w: 0.77321327}
        inSlope: {x: 0, y: 0.0030227448, z: 0, w: -0.0024778417}
        outSlope: {x: 0, y: 0.0030227448, z: 0, w: -0.0024778417}
        tangentMode: 0
        weightedMode: 0
        inWeight: {x: 0.33333334, y: 0.33333334, z: 0.33333334, w: 0.33333334}
        outWeight: {x: 0.33333334, y: 0.33333334, z: 0.33333334, w: 0.33333334}
      - serializedVersion: 3
        time: 5.011353
        value: {x: -0, y: 0.6341785, z: -0, w: 0.7731867}
        inSlope: {x: 0, y: 0.0031746053, z: 0, w: -0.002602318}
        outSlope: {x: 0, y: 0.0031746053, z: 0, w: -0.002602318}
        tangentMode: 0
        weightedMode: 0
        inWeight: {x: 0.33333334, y: 0.33333334, z: 0.33333334, w: 0.33333334}
        outWeight: {x: 0.33333334, y: 0.33333334, z: 0.33333334, w: 0.33333334}
      - serializedVersion: 3
        time: 5.0225506
        value: {x: -0, y: 0.6342162, z: -0, w: 0.7731558}
        inSlope: {x: 0, y: 0.0040722224, z: 0, w: -0.0033405642}
        outSlope: {x: 0, y: 0.0040722224, z: 0, w: -0.0033405642}
        tangentMode: 0
        weightedMode: 0
        inWeight: {x: 0.33333334, y: 0.33333334, z: 0.33333334, w: 0.33333334}
        outWeight: {x: 0.33333334, y: 0.33333334, z: 0.33333334, w: 0.33333334}
      - serializedVersion: 3
        time: 5.033685
        value: {x: -0, y: 0.6342694, z: -0, w: 0.7731121}
        inSlope: {x: 0, y: 0.005381546, z: 0, w: -0.004417835}
        outSlope: {x: 0, y: 0.005381546, z: 0, w: -0.004417835}
        tangentMode: 0
        weightedMode: 0
        inWeight: {x: 0.33333334, y: 0.33333334, z: 0.33333334, w: 0.33333334}
        outWeight: {x: 0.33333334, y: 0.33333334, z: 0.33333334, w: 0.33333334}
      - serializedVersion: 3
        time: 5.045262
        value: {x: -0, y: 0.6343387, z: -0, w: 0.77305526}
        inSlope: {x: 0, y: 0.00767449, z: 0, w: -0.0062993728}
        outSlope: {x: 0, y: 0.00767449, z: 0, w: -0.0062993728}
        tangentMode: 0
        weightedMode: 0
        inWeight: {x: 0.33333334, y: 0.33333334, z: 0.33333334, w: 0.33333334}
        outWeight: {x: 0.33333334, y: 0.33333334, z: 0.33333334, w: 0.33333334}
      - serializedVersion: 3
        time: 5.056265
        value: {x: -0, y: 0.63444173, z: -0, w: 0.7729707}
        inSlope: {x: 0, y: 0.011094258, z: 0, w: -0.009103468}
        outSlope: {x: 0, y: 0.011094258, z: 0, w: -0.009103468}
        tangentMode: 0
        weightedMode: 0
        inWeight: {x: 0.33333334, y: 0.33333334, z: 0.33333334, w: 0.33333334}
        outWeight: {x: 0.33333334, y: 0.33333334, z: 0.33333334, w: 0.33333334}
      - serializedVersion: 3
        time: 5.067268
        value: {x: -0, y: 0.6345828, z: -0, w: 0.7728549}
        inSlope: {x: 0, y: 0.014609747, z: 0, w: -0.011995543}
        outSlope: {x: 0, y: 0.014609747, z: 0, w: -0.011995543}
        tangentMode: 0
        weightedMode: 0
        inWeight: {x: 0.33333334, y: 0.33333334, z: 0.33333334, w: 0.33333334}
        outWeight: {x: 0.33333334, y: 0.33333334, z: 0.33333334, w: 0.33333334}
      - serializedVersion: 3
        time: 5.0782676
        value: {x: -0, y: 0.6347632, z: -0, w: 0.77270675}
        inSlope: {x: 0, y: 0.019204825, z: 0, w: -0.01578017}
        outSlope: {x: 0, y: 0.019204825, z: 0, w: -0.01578017}
        tangentMode: 0
        weightedMode: 0
        inWeight: {x: 0.33333334, y: 0.33333334, z: 0.33333334, w: 0.33333334}
        outWeight: {x: 0.33333334, y: 0.33333334, z: 0.33333334, w: 0.33333334}
      - serializedVersion: 3
        time: 5.089161
        value: {x: -0, y: 0.635003, z: -0, w: 0.7725097}
        inSlope: {x: 0, y: 0.023919642, z: 0, w: -0.019661363}
        outSlope: {x: 0, y: 0.023919642, z: 0, w: -0.019661363}
        tangentMode: 0
        weightedMode: 0
        inWeight: {x: 0.33333334, y: 0.33333334, z: 0.33333334, w: 0.33333334}
        outWeight: {x: 0.33333334, y: 0.33333334, z: 0.33333334, w: 0.33333334}
      - serializedVersion: 3
        time: 5.100061
        value: {x: -0, y: 0.6352845, z: -0, w: 0.77227825}
        inSlope: {x: 0, y: 0.025247585, z: 0, w: -0.020770177}
        outSlope: {x: 0, y: 0.025247585, z: 0, w: -0.020770177}
        tangentMode: 0
        weightedMode: 0
        inWeight: {x: 0.33333334, y: 0.33333334, z: 0.33333334, w: 0.33333334}
        outWeight: {x: 0.33333334, y: 0.33333334, z: 0.33333334, w: 0.33333334}
      - serializedVersion: 3
        time: 5.1128936
        value: {x: -0, y: 0.63560104, z: -0, w: 0.77201766}
        inSlope: {x: 0, y: 0.032414958, z: 0, w: -0.02669285}
        outSlope: {x: 0, y: 0.032414958, z: 0, w: -0.02669285}
        tangentMode: 0
        weightedMode: 0
        inWeight: {x: 0.33333334, y: 0.33333334, z: 0.33333334, w: 0.33333334}
        outWeight: {x: 0.33333334, y: 0.33333334, z: 0.33333334, w: 0.33333334}
      - serializedVersion: 3
        time: 5.1228995
        value: {x: -0, y: 0.6360029, z: -0, w: 0.7716867}
        inSlope: {x: 0, y: 0.03482119, z: 0, w: -0.028693669}
        outSlope: {x: 0, y: 0.03482119, z: 0, w: -0.028693669}
        tangentMode: 0
        weightedMode: 0
        inWeight: {x: 0.33333334, y: 0.33333334, z: 0.33333334, w: 0.33333334}
        outWeight: {x: 0.33333334, y: 0.33333334, z: 0.33333334, w: 0.33333334}
      - serializedVersion: 3
        time: 5.1339164
        value: {x: -0, y: 0.6363277, z: -0, w: 0.77141887}
        inSlope: {x: 0, y: 0.03189239, z: 0, w: -0.026308613}
        outSlope: {x: 0, y: 0.03189239, z: 0, w: -0.026308613}
        tangentMode: 0
        weightedMode: 0
        inWeight: {x: 0.33333334, y: 0.33333334, z: 0.33333334, w: 0.33333334}
        outWeight: {x: 0.33333334, y: 0.33333334, z: 0.33333334, w: 0.33333334}
      - serializedVersion: 3
        time: 5.1450315
        value: {x: -0, y: 0.636709, z: -0, w: 0.7711042}
        inSlope: {x: 0, y: 0.03612684, z: 0, w: -0.029832419}
        outSlope: {x: 0, y: 0.03612684, z: 0, w: -0.029832419}
        tangentMode: 0
        weightedMode: 0
        inWeight: {x: 0.33333334, y: 0.33333334, z: 0.33333334, w: 0.33333334}
        outWeight: {x: 0.33333334, y: 0.33333334, z: 0.33333334, w: 0.33333334}
      - serializedVersion: 3
        time: 5.1559787
        value: {x: -0, y: 0.6371244, z: -0, w: 0.77076095}
        inSlope: {x: 0, y: 0.0399241, z: 0, w: -0.033000864}
        outSlope: {x: 0, y: 0.0399241, z: 0, w: -0.033000864}
        tangentMode: 0
        weightedMode: 0
        inWeight: {x: 0.33333334, y: 0.33333334, z: 0.33333334, w: 0.33333334}
        outWeight: {x: 0.33333334, y: 0.33333334, z: 0.33333334, w: 0.33333334}
      - serializedVersion: 3
        time: 5.1669497
        value: {x: -0, y: 0.6375841, z: -0, w: 0.77038085}
        inSlope: {x: 0, y: 0.043700587, z: 0, w: -0.036168724}
        outSlope: {x: 0, y: 0.043700587, z: 0, w: -0.036168724}
        tangentMode: 0
        weightedMode: 0
        inWeight: {x: 0.33333334, y: 0.33333334, z: 0.33333334, w: 0.33333334}
        outWeight: {x: 0.33333334, y: 0.33333334, z: 0.33333334, w: 0.33333334}
      - serializedVersion: 3
        time: 5.1779766
        value: {x: -0, y: 0.63808584, z: -0, w: 0.76996523}
        inSlope: {x: 0, y: 0.045096386, z: 0, w: -0.03737715}
        outSlope: {x: 0, y: 0.045096386, z: 0, w: -0.03737715}
        tangentMode: 0
        weightedMode: 0
        inWeight: {x: 0.33333334, y: 0.33333334, z: 0.33333334, w: 0.33333334}
        outWeight: {x: 0.33333334, y: 0.33333334, z: 0.33333334, w: 0.33333334}
      - serializedVersion: 3
        time: 5.190331
        value: {x: -0, y: 0.63863796, z: -0, w: 0.76950735}
        inSlope: {x: 0, y: 0.055268884, z: 0, w: -0.045880303}
        outSlope: {x: 0, y: 0.055268884, z: 0, w: -0.045880303}
        tangentMode: 0
        weightedMode: 0
        inWeight: {x: 0.33333334, y: 0.33333334, z: 0.33333334, w: 0.33333334}
        outWeight: {x: 0.33333334, y: 0.33333334, z: 0.33333334, w: 0.33333334}
      - serializedVersion: 3
        time: 5.2007823
        value: {x: -0, y: 0.63932616, z: -0, w: 0.7689357}
        inSlope: {x: 0, y: 0.06136978, z: 0, w: -0.05101622}
        outSlope: {x: 0, y: 0.06136978, z: 0, w: -0.05101622}
        tangentMode: 0
        weightedMode: 0
        inWeight: {x: 0.33333334, y: 0.33333334, z: 0.33333334, w: 0.33333334}
        outWeight: {x: 0.33333334, y: 0.33333334, z: 0.33333334, w: 0.33333334}
      - serializedVersion: 3
        time: 5.2118144
        value: {x: -0, y: 0.6399538, z: -0, w: 0.7684135}
        inSlope: {x: 0, y: 0.06122968, z: 0, w: -0.050997537}
        outSlope: {x: 0, y: 0.06122968, z: 0, w: -0.050997537}
        tangentMode: 0
        weightedMode: 0
        inWeight: {x: 0.33333334, y: 0.33333334, z: 0.33333334, w: 0.33333334}
        outWeight: {x: 0.33333334, y: 0.33333334, z: 0.33333334, w: 0.33333334}
      - serializedVersion: 3
        time: 5.2225695
        value: {x: -0, y: 0.640659, z: -0, w: 0.7678256}
        inSlope: {x: 0, y: 0.06280664, z: 0, w: -0.05240739}
        outSlope: {x: 0, y: 0.06280664, z: 0, w: -0.05240739}
        tangentMode: 0
        weightedMode: 0
        inWeight: {x: 0.33333334, y: 0.33333334, z: 0.33333334, w: 0.33333334}
        outWeight: {x: 0.33333334, y: 0.33333334, z: 0.33333334, w: 0.33333334}
      - serializedVersion: 3
        time: 5.234494
        value: {x: -0, y: 0.641375, z: -0, w: 0.76722753}
        inSlope: {x: 0, y: 0.06787896, z: 0, w: -0.056757748}
        outSlope: {x: 0, y: 0.06787896, z: 0, w: -0.056757748}
        tangentMode: 0
        weightedMode: 0
        inWeight: {x: 0.33333334, y: 0.33333334, z: 0.33333334, w: 0.33333334}
        outWeight: {x: 0.33333334, y: 0.33333334, z: 0.33333334, w: 0.33333334}
      - serializedVersion: 3
        time: 5.245425
        value: {x: -0, y: 0.6422026, z: -0, w: 0.7665349}
        inSlope: {x: 0, y: 0.07339663, z: 0, w: -0.061484113}
        outSlope: {x: 0, y: 0.07339663, z: 0, w: -0.061484113}
        tangentMode: 0
        weightedMode: 0
        inWeight: {x: 0.33333334, y: 0.33333334, z: 0.33333334, w: 0.33333334}
        outWeight: {x: 0.33333334, y: 0.33333334, z: 0.33333334, w: 0.33333334}
      - serializedVersion: 3
        time: 5.256282
        value: {x: -0, y: 0.6429743, z: -0, w: 0.7658878}
        inSlope: {x: 0, y: 0.07088095, z: 0, w: -0.059504792}
        outSlope: {x: 0, y: 0.07088095, z: 0, w: -0.059504792}
        tangentMode: 0
        weightedMode: 0
        inWeight: {x: 0.33333334, y: 0.33333334, z: 0.33333334, w: 0.33333334}
        outWeight: {x: 0.33333334, y: 0.33333334, z: 0.33333334, w: 0.33333334}
      - serializedVersion: 3
        time: 5.2673383
        value: {x: -0, y: 0.6437558, z: -0, w: 0.765231}
        inSlope: {x: 0, y: 0.072444856, z: 0, w: -0.06095007}
        outSlope: {x: 0, y: 0.072444856, z: 0, w: -0.06095007}
        tangentMode: 0
        weightedMode: 0
        inWeight: {x: 0.33333334, y: 0.33333334, z: 0.33333334, w: 0.33333334}
        outWeight: {x: 0.33333334, y: 0.33333334, z: 0.33333334, w: 0.33333334}
      - serializedVersion: 3
        time: 5.278158
        value: {x: -0, y: 0.6445587, z: -0, w: 0.7645548}
        inSlope: {x: 0, y: 0.0727603, z: 0, w: -0.06133962}
        outSlope: {x: 0, y: 0.0727603, z: 0, w: -0.06133962}
        tangentMode: 0
        weightedMode: 0
        inWeight: {x: 0.33333334, y: 0.33333334, z: 0.33333334, w: 0.33333334}
        outWeight: {x: 0.33333334, y: 0.33333334, z: 0.33333334, w: 0.33333334}
      - serializedVersion: 3
        time: 5.289228
        value: {x: -0, y: 0.64534813, z: -0, w: 0.7638886}
        inSlope: {x: 0, y: 0.07096283, z: 0, w: -0.059951}
        outSlope: {x: 0, y: 0.07096283, z: 0, w: -0.059951}
        tangentMode: 0
        weightedMode: 0
        inWeight: {x: 0.33333334, y: 0.33333334, z: 0.33333334, w: 0.33333334}
        outWeight: {x: 0.33333334, y: 0.33333334, z: 0.33333334, w: 0.33333334}
      - serializedVersion: 3
        time: 5.30057
        value: {x: -0, y: 0.64614904, z: -0, w: 0.76321125}
        inSlope: {x: 0, y: 0.07173032, z: 0, w: -0.06072965}
        outSlope: {x: 0, y: 0.07173032, z: 0, w: -0.06072965}
        tangentMode: 0
        weightedMode: 0
        inWeight: {x: 0.33333334, y: 0.33333334, z: 0.33333334, w: 0.33333334}
        outWeight: {x: 0.33333334, y: 0.33333334, z: 0.33333334, w: 0.33333334}
      - serializedVersion: 3
        time: 5.3117747
        value: {x: -0, y: 0.64696527, z: -0, w: 0.7625195}
        inSlope: {x: 0, y: 0.07257831, z: 0, w: -0.061579436}
        outSlope: {x: 0, y: 0.07257831, z: 0, w: -0.061579436}
        tangentMode: 0
        weightedMode: 0
        inWeight: {x: 0.33333334, y: 0.33333334, z: 0.33333334, w: 0.33333334}
        outWeight: {x: 0.33333334, y: 0.33333334, z: 0.33333334, w: 0.33333334}
      - serializedVersion: 3
        time: 5.322836
        value: {x: -0, y: 0.6477651, z: -0, w: 0.7618401}
        inSlope: {x: 0, y: 0.07160727, z: 0, w: -0.060883597}
        outSlope: {x: 0, y: 0.07160727, z: 0, w: -0.060883597}
        tangentMode: 0
        weightedMode: 0
        inWeight: {x: 0.33333334, y: 0.33333334, z: 0.33333334, w: 0.33333334}
        outWeight: {x: 0.33333334, y: 0.33333334, z: 0.33333334, w: 0.33333334}
      - serializedVersion: 3
        time: 5.333885
        value: {x: -0, y: 0.64854854, z: -0, w: 0.7611733}
        inSlope: {x: 0, y: 0.071544856, z: 0, w: -0.060959227}
        outSlope: {x: 0, y: 0.071544856, z: 0, w: -0.060959227}
        tangentMode: 0
        weightedMode: 0
        inWeight: {x: 0.33333334, y: 0.33333334, z: 0.33333334, w: 0.33333334}
        outWeight: {x: 0.33333334, y: 0.33333334, z: 0.33333334, w: 0.33333334}
      - serializedVersion: 3
        time: 5.3447905
        value: {x: -0, y: 0.64933574, z: -0, w: 0.76050186}
        inSlope: {x: 0, y: 0.07149201, z: 0, w: -0.06103848}
        outSlope: {x: 0, y: 0.07149201, z: 0, w: -0.06103848}
        tangentMode: 0
        weightedMode: 0
        inWeight: {x: 0.33333334, y: 0.33333334, z: 0.33333334, w: 0.33333334}
        outWeight: {x: 0.33333334, y: 0.33333334, z: 0.33333334, w: 0.33333334}
      - serializedVersion: 3
        time: 5.355851
        value: {x: -0, y: 0.6501188, z: -0, w: 0.7598326}
        inSlope: {x: 0, y: 0.07280053, z: 0, w: -0.062290527}
        outSlope: {x: 0, y: 0.07280053, z: 0, w: -0.062290527}
        tangentMode: 0
        weightedMode: 0
        inWeight: {x: 0.33333334, y: 0.33333334, z: 0.33333334, w: 0.33333334}
        outWeight: {x: 0.33333334, y: 0.33333334, z: 0.33333334, w: 0.33333334}
      - serializedVersion: 3
        time: 5.3665805
        value: {x: -0, y: 0.6509214, z: -0, w: 0.75914514}
        inSlope: {x: 0, y: 0.07042746, z: 0, w: -0.06038519}
        outSlope: {x: 0, y: 0.07042746, z: 0, w: -0.06038519}
        tangentMode: 0
        weightedMode: 0
        inWeight: {x: 0.33333334, y: 0.33333334, z: 0.33333334, w: 0.33333334}
        outWeight: {x: 0.33333334, y: 0.33333334, z: 0.33333334, w: 0.33333334}
      - serializedVersion: 3
        time: 5.378677
        value: {x: -0, y: 0.6517204, z: -0, w: 0.7584593}
        inSlope: {x: 0, y: 0.07485436, z: 0, w: -0.06433511}
        outSlope: {x: 0, y: 0.07485436, z: 0, w: -0.06433511}
        tangentMode: 0
        weightedMode: 0
        inWeight: {x: 0.33333334, y: 0.33333334, z: 0.33333334, w: 0.33333334}
        outWeight: {x: 0.33333334, y: 0.33333334, z: 0.33333334, w: 0.33333334}
      - serializedVersion: 3
        time: 5.3896985
        value: {x: -0, y: 0.6526424, z: -0, w: 0.75766605}
        inSlope: {x: 0, y: 0.08151603, z: 0, w: -0.07021084}
        outSlope: {x: 0, y: 0.08151603, z: 0, w: -0.07021084}
        tangentMode: 0
        weightedMode: 0
        inWeight: {x: 0.33333334, y: 0.33333334, z: 0.33333334, w: 0.33333334}
        outWeight: {x: 0.33333334, y: 0.33333334, z: 0.33333334, w: 0.33333334}
      - serializedVersion: 3
        time: 5.4005733
        value: {x: -0, y: 0.6535056, z: -0, w: 0.7569217}
        inSlope: {x: 0, y: 0.079200536, z: 0, w: -0.06837874}
        outSlope: {x: 0, y: 0.079200536, z: 0, w: -0.06837874}
        tangentMode: 0
        weightedMode: 0
        inWeight: {x: 0.33333334, y: 0.33333334, z: 0.33333334, w: 0.33333334}
        outWeight: {x: 0.33333334, y: 0.33333334, z: 0.33333334, w: 0.33333334}
      - serializedVersion: 3
        time: 5.4116826
        value: {x: -0, y: 0.65438354, z: -0, w: 0.7561628}
        inSlope: {x: 0, y: 0.082043216, z: 0, w: -0.07100643}
        outSlope: {x: 0, y: 0.082043216, z: 0, w: -0.07100643}
        tangentMode: 0
        weightedMode: 0
        inWeight: {x: 0.33333334, y: 0.33333334, z: 0.33333334, w: 0.33333334}
        outWeight: {x: 0.33333334, y: 0.33333334, z: 0.33333334, w: 0.33333334}
      - serializedVersion: 3
        time: 5.422513
        value: {x: -0, y: 0.6553048, z: -0, w: 0.7553646}
        inSlope: {x: 0, y: 0.08455315, z: 0, w: -0.07335225}
        outSlope: {x: 0, y: 0.08455315, z: 0, w: -0.07335225}
        tangentMode: 0
        weightedMode: 0
        inWeight: {x: 0.33333334, y: 0.33333334, z: 0.33333334, w: 0.33333334}
        outWeight: {x: 0.33333334, y: 0.33333334, z: 0.33333334, w: 0.33333334}
      - serializedVersion: 3
        time: 5.4334865
        value: {x: -0, y: 0.65622705, z: -0, w: 0.7545635}
        inSlope: {x: 0, y: 0.0840255, z: 0, w: -0.07307889}
        outSlope: {x: 0, y: 0.0840255, z: 0, w: -0.07307889}
        tangentMode: 0
        weightedMode: 0
        inWeight: {x: 0.33333334, y: 0.33333334, z: 0.33333334, w: 0.33333334}
        outWeight: {x: 0.33333334, y: 0.33333334, z: 0.33333334, w: 0.33333334}
      - serializedVersion: 3
        time: 5.444797
        value: {x: -0, y: 0.6571772, z: -0, w: 0.7537361}
        inSlope: {x: 0, y: 0.082914874, z: 0, w: -0.07229314}
        outSlope: {x: 0, y: 0.082914874, z: 0, w: -0.07229314}
        tangentMode: 0
        weightedMode: 0
        inWeight: {x: 0.33333334, y: 0.33333334, z: 0.33333334, w: 0.33333334}
        outWeight: {x: 0.33333334, y: 0.33333334, z: 0.33333334, w: 0.33333334}
      - serializedVersion: 3
        time: 5.4567204
        value: {x: -0, y: 0.6581528, z: -0, w: 0.7528844}
        inSlope: {x: 0, y: 0.08809618, z: 0, w: -0.07701763}
        outSlope: {x: 0, y: 0.08809618, z: 0, w: -0.07701763}
        tangentMode: 0
        weightedMode: 0
        inWeight: {x: 0.33333334, y: 0.33333334, z: 0.33333334, w: 0.33333334}
        outWeight: {x: 0.33333334, y: 0.33333334, z: 0.33333334, w: 0.33333334}
      - serializedVersion: 3
        time: 5.4674616
        value: {x: -0, y: 0.65916646, z: -0, w: 0.7519971}
        inSlope: {x: 0, y: 0.08784844, z: 0, w: -0.07699101}
        outSlope: {x: 0, y: 0.08784844, z: 0, w: -0.07699101}
        tangentMode: 0
        weightedMode: 0
        inWeight: {x: 0.33333334, y: 0.33333334, z: 0.33333334, w: 0.33333334}
        outWeight: {x: 0.33333334, y: 0.33333334, z: 0.33333334, w: 0.33333334}
      - serializedVersion: 3
        time: 5.4782915
        value: {x: -0, y: 0.66004723, z: -0, w: 0.7512241}
        inSlope: {x: 0, y: 0.07825437, z: 0, w: -0.068753764}
        outSlope: {x: 0, y: 0.07825437, z: 0, w: -0.068753764}
        tangentMode: 0
        weightedMode: 0
        inWeight: {x: 0.33333334, y: 0.33333334, z: 0.33333334, w: 0.33333334}
        outWeight: {x: 0.33333334, y: 0.33333334, z: 0.33333334, w: 0.33333334}
      - serializedVersion: 3
        time: 5.489777
        value: {x: -0, y: 0.6609107, z: -0, w: 0.75046456}
        inSlope: {x: 0, y: 0.08034463, z: 0, w: -0.07076286}
        outSlope: {x: 0, y: 0.08034463, z: 0, w: -0.07076286}
        tangentMode: 0
        weightedMode: 0
        inWeight: {x: 0.33333334, y: 0.33333334, z: 0.33333334, w: 0.33333334}
        outWeight: {x: 0.33333334, y: 0.33333334, z: 0.33333334, w: 0.33333334}
      - serializedVersion: 3
        time: 5.5002623
        value: {x: -0, y: 0.6618073, z: -0, w: 0.749674}
        inSlope: {x: 0, y: 0.078950785, z: 0, w: -0.06968343}
        outSlope: {x: 0, y: 0.078950785, z: 0, w: -0.06968343}
        tangentMode: 0
        weightedMode: 0
        inWeight: {x: 0.33333334, y: 0.33333334, z: 0.33333334, w: 0.33333334}
        outWeight: {x: 0.33333334, y: 0.33333334, z: 0.33333334, w: 0.33333334}
      - serializedVersion: 3
        time: 5.511282
        value: {x: -0, y: 0.66260505, z: -0, w: 0.7489691}
        inSlope: {x: 0, y: 0.07336763, z: 0, w: -0.0649109}
        outSlope: {x: 0, y: 0.07336763, z: 0, w: -0.0649109}
        tangentMode: 0
        weightedMode: 0
        inWeight: {x: 0.33333334, y: 0.33333334, z: 0.33333334, w: 0.33333334}
        outWeight: {x: 0.33333334, y: 0.33333334, z: 0.33333334, w: 0.33333334}
      - serializedVersion: 3
        time: 5.522267
        value: {x: -0, y: 0.6634217, z: -0, w: 0.7482457}
        inSlope: {x: 0, y: 0.07024625, z: 0, w: -0.062283084}
        outSlope: {x: 0, y: 0.07024625, z: 0, w: -0.062283084}
        tangentMode: 0
        weightedMode: 0
        inWeight: {x: 0.33333334, y: 0.33333334, z: 0.33333334, w: 0.33333334}
        outWeight: {x: 0.33333334, y: 0.33333334, z: 0.33333334, w: 0.33333334}
      - serializedVersion: 3
        time: 5.5342526
        value: {x: -0, y: 0.66421455, z: -0, w: 0.74754196}
        inSlope: {x: 0, y: 0.07120059, z: 0, w: -0.063269064}
        outSlope: {x: 0, y: 0.07120059, z: 0, w: -0.063269064}
        tangentMode: 0
        weightedMode: 0
        inWeight: {x: 0.33333334, y: 0.33333334, z: 0.33333334, w: 0.33333334}
        outWeight: {x: 0.33333334, y: 0.33333334, z: 0.33333334, w: 0.33333334}
      - serializedVersion: 3
        time: 5.5452776
        value: {x: -0, y: 0.6650552, z: -0, w: 0.7467942}
        inSlope: {x: 0, y: 0.07201632, z: 0, w: -0.06412352}
        outSlope: {x: 0, y: 0.07201632, z: 0, w: -0.06412352}
        tangentMode: 0
        weightedMode: 0
        inWeight: {x: 0.33333334, y: 0.33333334, z: 0.33333334, w: 0.33333334}
        outWeight: {x: 0.33333334, y: 0.33333334, z: 0.33333334, w: 0.33333334}
      - serializedVersion: 3
        time: 5.5561905
        value: {x: -0, y: 0.6657949, z: -0, w: 0.7461348}
        inSlope: {x: 0, y: 0.06667909, z: 0, w: -0.059497427}
        outSlope: {x: 0, y: 0.06667909, z: 0, w: -0.059497427}
        tangentMode: 0
        weightedMode: 0
        inWeight: {x: 0.33333334, y: 0.33333334, z: 0.33333334, w: 0.33333334}
        outWeight: {x: 0.33333334, y: 0.33333334, z: 0.33333334, w: 0.33333334}
      - serializedVersion: 3
        time: 5.5670204
        value: {x: -0, y: 0.6665051, z: -0, w: 0.7455005}
        inSlope: {x: 0, y: 0.06325027, z: 0, w: -0.056542307}
        outSlope: {x: 0, y: 0.06325027, z: 0, w: -0.056542307}
        tangentMode: 0
        weightedMode: 0
        inWeight: {x: 0.33333334, y: 0.33333334, z: 0.33333334, w: 0.33333334}
        outWeight: {x: 0.33333334, y: 0.33333334, z: 0.33333334, w: 0.33333334}
      - serializedVersion: 3
        time: 5.5783095
        value: {x: -0, y: 0.6671929, z: -0, w: 0.7448851}
        inSlope: {x: 0, y: 0.06304169, z: 0, w: -0.05646953}
        outSlope: {x: 0, y: 0.06304169, z: 0, w: -0.05646953}
        tangentMode: 0
        weightedMode: 0
        inWeight: {x: 0.33333334, y: 0.33333334, z: 0.33333334, w: 0.33333334}
        outWeight: {x: 0.33333334, y: 0.33333334, z: 0.33333334, w: 0.33333334}
      - serializedVersion: 3
        time: 5.5892134
        value: {x: -0, y: 0.66790336, z: -0, w: 0.74424803}
        inSlope: {x: 0, y: 0.06296668, z: 0, w: -0.056507368}
        outSlope: {x: 0, y: 0.06296668, z: 0, w: -0.056507368}
        tangentMode: 0
        weightedMode: 0
        inWeight: {x: 0.33333334, y: 0.33333334, z: 0.33333334, w: 0.33333334}
        outWeight: {x: 0.33333334, y: 0.33333334, z: 0.33333334, w: 0.33333334}
      - serializedVersion: 3
        time: 5.6000566
        value: {x: -0, y: 0.66856235, z: -0, w: 0.7436561}
        inSlope: {x: 0, y: 0.057424657, z: 0, w: -0.05162183}
        outSlope: {x: 0, y: 0.057424657, z: 0, w: -0.05162183}
        tangentMode: 0
        weightedMode: 0
        inWeight: {x: 0.33333334, y: 0.33333334, z: 0.33333334, w: 0.33333334}
        outWeight: {x: 0.33333334, y: 0.33333334, z: 0.33333334, w: 0.33333334}
      - serializedVersion: 3
        time: 5.6114793
        value: {x: -0, y: 0.66918004, z: -0, w: 0.74310035}
        inSlope: {x: 0, y: 0.053323515, z: 0, w: -0.048017334}
        outSlope: {x: 0, y: 0.053323515, z: 0, w: -0.048017334}
        tangentMode: 0
        weightedMode: 0
        inWeight: {x: 0.33333334, y: 0.33333334, z: 0.33333334, w: 0.33333334}
        outWeight: {x: 0.33333334, y: 0.33333334, z: 0.33333334, w: 0.33333334}
      - serializedVersion: 3
        time: 5.623054
        value: {x: -0, y: 0.66978854, z: -0, w: 0.7425519}
        inSlope: {x: 0, y: 0.053662244, z: 0, w: -0.048401147}
        outSlope: {x: 0, y: 0.053662244, z: 0, w: -0.048401147}
        tangentMode: 0
        weightedMode: 0
        inWeight: {x: 0.33333334, y: 0.33333334, z: 0.33333334, w: 0.33333334}
        outWeight: {x: 0.33333334, y: 0.33333334, z: 0.33333334, w: 0.33333334}
      - serializedVersion: 3
        time: 5.6336637
        value: {x: -0, y: 0.67036945, z: -0, w: 0.7420276}
        inSlope: {x: 0, y: 0.048258245, z: 0, w: -0.043590385}
        outSlope: {x: 0, y: 0.048258245, z: 0, w: -0.043590385}
        tangentMode: 0
        weightedMode: 0
        inWeight: {x: 0.33333334, y: 0.33333334, z: 0.33333334, w: 0.33333334}
        outWeight: {x: 0.33333334, y: 0.33333334, z: 0.33333334, w: 0.33333334}
      - serializedVersion: 3
        time: 5.645542
        value: {x: -0, y: 0.67086554, z: -0, w: 0.74157906}
        inSlope: {x: 0, y: 0.04564195, z: 0, w: -0.04129666}
        outSlope: {x: 0, y: 0.04564195, z: 0, w: -0.04129666}
        tangentMode: 0
        weightedMode: 0
        inWeight: {x: 0.33333334, y: 0.33333334, z: 0.33333334, w: 0.33333334}
        outWeight: {x: 0.33333334, y: 0.33333334, z: 0.33333334, w: 0.33333334}
      - serializedVersion: 3
        time: 5.6557045
        value: {x: -0, y: 0.6713688, z: -0, w: 0.74112344}
        inSlope: {x: 0, y: 0.040907755, z: 0, w: -0.037048437}
        outSlope: {x: 0, y: 0.040907755, z: 0, w: -0.037048437}
        tangentMode: 0
        weightedMode: 0
        inWeight: {x: 0.33333334, y: 0.33333334, z: 0.33333334, w: 0.33333334}
        outWeight: {x: 0.33333334, y: 0.33333334, z: 0.33333334, w: 0.33333334}
      - serializedVersion: 3
        time: 5.6677933
        value: {x: -0, y: 0.6717592, z: -0, w: 0.7407697}
        inSlope: {x: 0, y: 0.03431935, z: 0, w: -0.031123925}
        outSlope: {x: 0, y: 0.03431935, z: 0, w: -0.031123925}
        tangentMode: 0
        weightedMode: 0
        inWeight: {x: 0.33333334, y: 0.33333334, z: 0.33333334, w: 0.33333334}
        outWeight: {x: 0.33333334, y: 0.33333334, z: 0.33333334, w: 0.33333334}
      - serializedVersion: 3
        time: 5.6785126
        value: {x: -0, y: 0.67214876, z: -0, w: 0.7404161}
        inSlope: {x: 0, y: 0.029965688, z: 0, w: -0.027201593}
        outSlope: {x: 0, y: 0.029965688, z: 0, w: -0.027201593}
        tangentMode: 0
        weightedMode: 0
        inWeight: {x: 0.33333334, y: 0.33333334, z: 0.33333334, w: 0.33333334}
        outWeight: {x: 0.33333334, y: 0.33333334, z: 0.33333334, w: 0.33333334}
      - serializedVersion: 3
        time: 5.690298
        value: {x: -0, y: 0.67242676, z: -0, w: 0.7401637}
        inSlope: {x: 0, y: 0.023740258, z: 0, w: -0.021567049}
        outSlope: {x: 0, y: 0.023740258, z: 0, w: -0.021567049}
        tangentMode: 0
        weightedMode: 0
        inWeight: {x: 0.33333334, y: 0.33333334, z: 0.33333334, w: 0.33333334}
        outWeight: {x: 0.33333334, y: 0.33333334, z: 0.33333334, w: 0.33333334}
      - serializedVersion: 3
        time: 5.700621
        value: {x: -0, y: 0.6726734, z: -0, w: 0.7399395}
        inSlope: {x: 0, y: 0.019751452, z: 0, w: -0.01795401}
        outSlope: {x: 0, y: 0.019751452, z: 0, w: -0.01795401}
        tangentMode: 0
        weightedMode: 0
        inWeight: {x: 0.33333334, y: 0.33333334, z: 0.33333334, w: 0.33333334}
        outWeight: {x: 0.33333334, y: 0.33333334, z: 0.33333334, w: 0.33333334}
      - serializedVersion: 3
        time: 5.711297
        value: {x: -0, y: 0.67284006, z: -0, w: 0.739788}
        inSlope: {x: 0, y: 0.013625864, z: 0, w: -0.012387417}
        outSlope: {x: 0, y: 0.013625864, z: 0, w: -0.012387417}
        tangentMode: 0
        weightedMode: 0
        inWeight: {x: 0.33333334, y: 0.33333334, z: 0.33333334, w: 0.33333334}
        outWeight: {x: 0.33333334, y: 0.33333334, z: 0.33333334, w: 0.33333334}
      - serializedVersion: 3
        time: 5.7226124
        value: {x: -0, y: 0.6729718, z: -0, w: 0.73966825}
        inSlope: {x: 0, y: 0.010800771, z: 0, w: -0.00982536}
        outSlope: {x: 0, y: 0.010800771, z: 0, w: -0.00982536}
        tangentMode: 0
        weightedMode: 0
        inWeight: {x: 0.33333334, y: 0.33333334, z: 0.33333334, w: 0.33333334}
        outWeight: {x: 0.33333334, y: 0.33333334, z: 0.33333334, w: 0.33333334}
      - serializedVersion: 3
        time: 5.733504
        value: {x: -0, y: 0.67308027, z: -0, w: 0.7395695}
        inSlope: {x: 0, y: 0.008076853, z: 0, w: -0.007351284}
        outSlope: {x: 0, y: 0.008076853, z: 0, w: -0.007351284}
        tangentMode: 0
        weightedMode: 0
        inWeight: {x: 0.33333334, y: 0.33333334, z: 0.33333334, w: 0.33333334}
        outWeight: {x: 0.33333334, y: 0.33333334, z: 0.33333334, w: 0.33333334}
      - serializedVersion: 3
        time: 5.7444844
        value: {x: -0, y: 0.6731483, z: -0, w: 0.7395076}
        inSlope: {x: 0, y: 0.0046702344, z: 0, w: -0.0042518484}
        outSlope: {x: 0, y: 0.0046702344, z: 0, w: -0.0042518484}
        tangentMode: 0
        weightedMode: 0
        inWeight: {x: 0.33333334, y: 0.33333334, z: 0.33333334, w: 0.33333334}
        outWeight: {x: 0.33333334, y: 0.33333334, z: 0.33333334, w: 0.33333334}
      - serializedVersion: 3
        time: 5.75672
        value: {x: -0, y: 0.6731868, z: -0, w: 0.7394725}
        inSlope: {x: 0, y: 0.002373111, z: 0, w: -0.0021623352}
        outSlope: {x: 0, y: 0.002373111, z: 0, w: -0.0021623352}
        tangentMode: 0
        weightedMode: 0
        inWeight: {x: 0.33333334, y: 0.33333334, z: 0.33333334, w: 0.33333334}
        outWeight: {x: 0.33333334, y: 0.33333334, z: 0.33333334, w: 0.33333334}
      - serializedVersion: 3
        time: 5.767491
        value: {x: -0, y: 0.673204, z: -0, w: 0.73945683}
        inSlope: {x: 0, y: 0.0012577367, z: 0, w: -0.0011446504}
        outSlope: {x: 0, y: 0.0012577367, z: 0, w: -0.0011446504}
        tangentMode: 0
        weightedMode: 0
        inWeight: {x: 0.33333334, y: 0.33333334, z: 0.33333334, w: 0.33333334}
        outWeight: {x: 0.33333334, y: 0.33333334, z: 0.33333334, w: 0.33333334}
      - serializedVersion: 3
        time: 5.7783556
        value: {x: -0, y: 0.67321396, z: -0, w: 0.7394478}
        inSlope: {x: 0, y: 0.000796549, z: 0, w: -0.0007251345}
        outSlope: {x: 0, y: 0.000796549, z: 0, w: -0.0007251345}
        tangentMode: 0
        weightedMode: 0
        inWeight: {x: 0.33333334, y: 0.33333334, z: 0.33333334, w: 0.33333334}
        outWeight: {x: 0.33333334, y: 0.33333334, z: 0.33333334, w: 0.33333334}
      - serializedVersion: 3
        time: 5.789186
        value: {x: -0, y: 0.6732213, z: -0, w: 0.7394411}
        inSlope: {x: 0, y: 0.00087126927, z: 0, w: -0.0007955476}
        outSlope: {x: 0, y: 0.00087126927, z: 0, w: -0.0007955476}
        tangentMode: 0
        weightedMode: 0
        inWeight: {x: 0.33333334, y: 0.33333334, z: 0.33333334, w: 0.33333334}
        outWeight: {x: 0.33333334, y: 0.33333334, z: 0.33333334, w: 0.33333334}
      - serializedVersion: 3
        time: 5.800988
        value: {x: -0, y: 0.67323387, z: -0, w: 0.7394296}
        inSlope: {x: 0, y: 0.00198152, z: 0, w: -0.0018048845}
        outSlope: {x: 0, y: 0.00198152, z: 0, w: -0.0018048845}
        tangentMode: 0
        weightedMode: 0
        inWeight: {x: 0.33333334, y: 0.33333334, z: 0.33333334, w: 0.33333334}
        outWeight: {x: 0.33333334, y: 0.33333334, z: 0.33333334, w: 0.33333334}
      - serializedVersion: 3
        time: 5.8114386
        value: {x: -0, y: 0.67326415, z: -0, w: 0.73940206}
        inSlope: {x: 0, y: 0.003176874, z: 0, w: -0.0028903205}
        outSlope: {x: 0, y: 0.003176874, z: 0, w: -0.0028903205}
        tangentMode: 0
        weightedMode: 0
        inWeight: {x: 0.33333334, y: 0.33333334, z: 0.33333334, w: 0.33333334}
        outWeight: {x: 0.33333334, y: 0.33333334, z: 0.33333334, w: 0.33333334}
      - serializedVersion: 3
        time: 5.822372
        value: {x: -0, y: 0.67330194, z: -0, w: 0.73936766}
        inSlope: {x: 0, y: 0.0032638453, z: 0, w: -0.0029720813}
        outSlope: {x: 0, y: 0.0032638453, z: 0, w: -0.0029720813}
        tangentMode: 0
        weightedMode: 0
        inWeight: {x: 0.33333334, y: 0.33333334, z: 0.33333334, w: 0.33333334}
        outWeight: {x: 0.33333334, y: 0.33333334, z: 0.33333334, w: 0.33333334}
      - serializedVersion: 3
        time: 5.8400707
        value: {x: -0, y: 0.6733563, z: -0, w: 0.73931813}
        inSlope: {x: 0, y: 0.008868365, z: 0, w: -0.008077541}
        outSlope: {x: 0, y: 0.008868365, z: 0, w: -0.008077541}
        tangentMode: 0
        weightedMode: 0
        inWeight: {x: 0.33333334, y: 0.33333334, z: 0.33333334, w: 0.33333334}
        outWeight: {x: 0.33333334, y: 0.33333334, z: 0.33333334, w: 0.33333334}
      - serializedVersion: 3
        time: 5.847858
        value: {x: -0, y: 0.6734705, z: -0, w: 0.7392141}
        inSlope: {x: 0, y: 0.01084128, z: 0, w: -0.009875208}
        outSlope: {x: 0, y: 0.01084128, z: 0, w: -0.009875208}
        tangentMode: 0
        weightedMode: 0
        inWeight: {x: 0.33333334, y: 0.33333334, z: 0.33333334, w: 0.33333334}
        outWeight: {x: 0.33333334, y: 0.33333334, z: 0.33333334, w: 0.33333334}
      - serializedVersion: 3
        time: 5.856369
        value: {x: -0, y: 0.6735302, z: -0, w: 0.7391597}
        inSlope: {x: 0, y: 0.007054894, z: 0, w: -0.0064298585}
        outSlope: {x: 0, y: 0.007054894, z: 0, w: -0.0064298585}
        tangentMode: 0
        weightedMode: 0
        inWeight: {x: 0.33333334, y: 0.33333334, z: 0.33333334, w: 0.33333334}
        outWeight: {x: 0.33333334, y: 0.33333334, z: 0.33333334, w: 0.33333334}
      - serializedVersion: 3
        time: 5.86721
        value: {x: -0, y: 0.6736071, z: -0, w: 0.7390896}
        inSlope: {x: 0, y: 0.008635558, z: 0, w: -0.007870131}
        outSlope: {x: 0, y: 0.008635558, z: 0, w: -0.007870131}
        tangentMode: 0
        weightedMode: 0
        inWeight: {x: 0.33333334, y: 0.33333334, z: 0.33333334, w: 0.33333334}
        outWeight: {x: 0.33333334, y: 0.33333334, z: 0.33333334, w: 0.33333334}
      - serializedVersion: 3
        time: 5.8786817
        value: {x: -0, y: 0.6737239, z: -0, w: 0.7389832}
        inSlope: {x: 0, y: 0.01186211, z: 0, w: -0.010814757}
        outSlope: {x: 0, y: 0.01186211, z: 0, w: -0.010814757}
        tangentMode: 0
        weightedMode: 0
        inWeight: {x: 0.33333334, y: 0.33333334, z: 0.33333334, w: 0.33333334}
        outWeight: {x: 0.33333334, y: 0.33333334, z: 0.33333334, w: 0.33333334}
      - serializedVersion: 3
        time: 5.8890443
        value: {x: -0, y: 0.67386425, z: -0, w: 0.7388552}
        inSlope: {x: 0, y: 0.012697298, z: 0, w: -0.011580023}
        outSlope: {x: 0, y: 0.012697298, z: 0, w: -0.011580023}
        tangentMode: 0
        weightedMode: 0
        inWeight: {x: 0.33333334, y: 0.33333334, z: 0.33333334, w: 0.33333334}
        outWeight: {x: 0.33333334, y: 0.33333334, z: 0.33333334, w: 0.33333334}
      - serializedVersion: 3
        time: 5.900121
        value: {x: -0, y: 0.6739955, z: -0, w: 0.7387355}
        inSlope: {x: 0, y: 0.012689847, z: 0, w: -0.0115765855}
        outSlope: {x: 0, y: 0.012689847, z: 0, w: -0.0115765855}
        tangentMode: 0
        weightedMode: 0
        inWeight: {x: 0.33333334, y: 0.33333334, z: 0.33333334, w: 0.33333334}
        outWeight: {x: 0.33333334, y: 0.33333334, z: 0.33333334, w: 0.33333334}
      - serializedVersion: 3
        time: 5.91131
        value: {x: -0, y: 0.6741469, z: -0, w: 0.73859733}
        inSlope: {x: 0, y: 0.013751841, z: 0, w: -0.012554082}
        outSlope: {x: 0, y: 0.013751841, z: 0, w: -0.012554082}
        tangentMode: 0
        weightedMode: 0
        inWeight: {x: 0.33333334, y: 0.33333334, z: 0.33333334, w: 0.33333334}
        outWeight: {x: 0.33333334, y: 0.33333334, z: 0.33333334, w: 0.33333334}
      - serializedVersion: 3
        time: 5.922269
        value: {x: -0, y: 0.6743, z: -0, w: 0.7384575}
        inSlope: {x: 0, y: 0.013523022, z: 0, w: -0.0123503115}
        outSlope: {x: 0, y: 0.013523022, z: 0, w: -0.0123503115}
        tangentMode: 0
        weightedMode: 0
        inWeight: {x: 0.33333334, y: 0.33333334, z: 0.33333334, w: 0.33333334}
        outWeight: {x: 0.33333334, y: 0.33333334, z: 0.33333334, w: 0.33333334}
      - serializedVersion: 3
        time: 5.934374
        value: {x: -0, y: 0.67445827, z: -0, w: 0.73831296}
        inSlope: {x: 0, y: 0.0145471, z: 0, w: -0.013289112}
        outSlope: {x: 0, y: 0.0145471, z: 0, w: -0.013289112}
        tangentMode: 0
        weightedMode: 0
        inWeight: {x: 0.33333334, y: 0.33333334, z: 0.33333334, w: 0.33333334}
        outWeight: {x: 0.33333334, y: 0.33333334, z: 0.33333334, w: 0.33333334}
      - serializedVersion: 3
        time: 5.94536
        value: {x: -0, y: 0.6746343, z: -0, w: 0.73815215}
        inSlope: {x: 0, y: 0.015009216, z: 0, w: -0.0137166}
        outSlope: {x: 0, y: 0.015009216, z: 0, w: -0.0137166}
        tangentMode: 0
        weightedMode: 0
        inWeight: {x: 0.33333334, y: 0.33333334, z: 0.33333334, w: 0.33333334}
        outWeight: {x: 0.33333334, y: 0.33333334, z: 0.33333334, w: 0.33333334}
      - serializedVersion: 3
        time: 5.95647
        value: {x: -0, y: 0.6747898, z: -0, w: 0.73801}
        inSlope: {x: 0, y: 0.014222392, z: 0, w: -0.0130028045}
        outSlope: {x: 0, y: 0.014222392, z: 0, w: -0.0130028045}
        tangentMode: 0
        weightedMode: 0
        inWeight: {x: 0.33333334, y: 0.33333334, z: 0.33333334, w: 0.33333334}
        outWeight: {x: 0.33333334, y: 0.33333334, z: 0.33333334, w: 0.33333334}
      - serializedVersion: 3
        time: 5.967308
        value: {x: -0, y: 0.67494637, z: -0, w: 0.7378668}
        inSlope: {x: 0, y: 0.014147852, z: 0, w: -0.012939682}
        outSlope: {x: 0, y: 0.014147852, z: 0, w: -0.012939682}
        tangentMode: 0
        weightedMode: 0
        inWeight: {x: 0.33333334, y: 0.33333334, z: 0.33333334, w: 0.33333334}
        outWeight: {x: 0.33333334, y: 0.33333334, z: 0.33333334, w: 0.33333334}
      - serializedVersion: 3
        time: 5.978077
        value: {x: -0, y: 0.6750955, z: -0, w: 0.7377304}
        inSlope: {x: 0, y: 0.013393812, z: 0, w: -0.012257922}
        outSlope: {x: 0, y: 0.013393812, z: 0, w: -0.012257922}
        tangentMode: 0
        weightedMode: 0
        inWeight: {x: 0.33333334, y: 0.33333334, z: 0.33333334, w: 0.33333334}
        outWeight: {x: 0.33333334, y: 0.33333334, z: 0.33333334, w: 0.33333334}
      - serializedVersion: 3
        time: 5.988985
        value: {x: -0, y: 0.67523664, z: -0, w: 0.73760116}
        inSlope: {x: 0, y: 0.012683479, z: 0, w: -0.011611981}
        outSlope: {x: 0, y: 0.012683479, z: 0, w: -0.011611981}
        tangentMode: 0
        weightedMode: 0
        inWeight: {x: 0.33333334, y: 0.33333334, z: 0.33333334, w: 0.33333334}
        outWeight: {x: 0.33333334, y: 0.33333334, z: 0.33333334, w: 0.33333334}
      - serializedVersion: 3
        time: 5.9999394
        value: {x: -0, y: 0.6753728, z: -0, w: 0.7374765}
        inSlope: {x: 0, y: 0.011735437, z: 0, w: -0.010745173}
        outSlope: {x: 0, y: 0.011735437, z: 0, w: -0.010745173}
        tangentMode: 0
        weightedMode: 0
        inWeight: {x: 0.33333334, y: 0.33333334, z: 0.33333334, w: 0.33333334}
        outWeight: {x: 0.33333334, y: 0.33333334, z: 0.33333334, w: 0.33333334}
      - serializedVersion: 3
        time: 6.0117273
        value: {x: -0, y: 0.67550296, z: -0, w: 0.7373573}
        inSlope: {x: 0, y: 0.01237148, z: 0, w: -0.011333102}
        outSlope: {x: 0, y: 0.01237148, z: 0, w: -0.011333102}
        tangentMode: 0
        weightedMode: 0
        inWeight: {x: 0.33333334, y: 0.33333334, z: 0.33333334, w: 0.33333334}
        outWeight: {x: 0.33333334, y: 0.33333334, z: 0.33333334, w: 0.33333334}
      - serializedVersion: 3
        time: 6.02223
        value: {x: -0, y: 0.67564684, z: -0, w: 0.7372255}
        inSlope: {x: 0, y: 0.011982769, z: 0, w: -0.010982653}
        outSlope: {x: 0, y: 0.011982769, z: 0, w: -0.010982653}
        tangentMode: 0
        weightedMode: 0
        inWeight: {x: 0.33333334, y: 0.33333334, z: 0.33333334, w: 0.33333334}
        outWeight: {x: 0.33333334, y: 0.33333334, z: 0.33333334, w: 0.33333334}
      - serializedVersion: 3
        time: 6.0344462
        value: {x: -0, y: 0.67577225, z: -0, w: 0.7371105}
        inSlope: {x: 0, y: 0.011964286, z: 0, w: -0.010969894}
        outSlope: {x: 0, y: 0.011964286, z: 0, w: -0.010969894}
        tangentMode: 0
        weightedMode: 0
        inWeight: {x: 0.33333334, y: 0.33333334, z: 0.33333334, w: 0.33333334}
        outWeight: {x: 0.33333334, y: 0.33333334, z: 0.33333334, w: 0.33333334}
      - serializedVersion: 3
        time: 6.04537
        value: {x: -0, y: 0.6759215, z: -0, w: 0.73697364}
        inSlope: {x: 0, y: 0.013059925, z: 0, w: -0.011978714}
        outSlope: {x: 0, y: 0.013059925, z: 0, w: -0.011978714}
        tangentMode: 0
        weightedMode: 0
        inWeight: {x: 0.33333334, y: 0.33333334, z: 0.33333334, w: 0.33333334}
        outWeight: {x: 0.33333334, y: 0.33333334, z: 0.33333334, w: 0.33333334}
      - serializedVersion: 3
        time: 6.056624
        value: {x: -0, y: 0.6760617, z: -0, w: 0.736845}
        inSlope: {x: 0, y: 0.012745287, z: 0, w: -0.011693314}
        outSlope: {x: 0, y: 0.012745287, z: 0, w: -0.011693314}
        tangentMode: 0
        weightedMode: 0
        inWeight: {x: 0.33333334, y: 0.33333334, z: 0.33333334, w: 0.33333334}
        outWeight: {x: 0.33333334, y: 0.33333334, z: 0.33333334, w: 0.33333334}
      - serializedVersion: 3
        time: 6.0679197
        value: {x: -0, y: 0.6762089, z: -0, w: 0.73670995}
        inSlope: {x: 0, y: 0.014190584, z: 0, w: -0.013026043}
        outSlope: {x: 0, y: 0.014190584, z: 0, w: -0.013026043}
        tangentMode: 0
        weightedMode: 0
        inWeight: {x: 0.33333334, y: 0.33333334, z: 0.33333334, w: 0.33333334}
        outWeight: {x: 0.33333334, y: 0.33333334, z: 0.33333334, w: 0.33333334}
      - serializedVersion: 3
        time: 6.0781026
        value: {x: -0, y: 0.6763652, z: -0, w: 0.7365664}
        inSlope: {x: 0, y: 0.013842651, z: 0, w: -0.012712812}
        outSlope: {x: 0, y: 0.013842651, z: 0, w: -0.012712812}
        tangentMode: 0
        weightedMode: 0
        inWeight: {x: 0.33333334, y: 0.33333334, z: 0.33333334, w: 0.33333334}
        outWeight: {x: 0.33333334, y: 0.33333334, z: 0.33333334, w: 0.33333334}
      - serializedVersion: 3
        time: 6.0894074
        value: {x: -0, y: 0.6765047, z: -0, w: 0.73643833}
        inSlope: {x: 0, y: 0.013256657, z: 0, w: -0.012175869}
        outSlope: {x: 0, y: 0.013256657, z: 0, w: -0.012175869}
        tangentMode: 0
        weightedMode: 0
        inWeight: {x: 0.33333334, y: 0.33333334, z: 0.33333334, w: 0.33333334}
        outWeight: {x: 0.33333334, y: 0.33333334, z: 0.33333334, w: 0.33333334}
      - serializedVersion: 3
        time: 6.1003523
        value: {x: -0, y: 0.6766598, z: -0, w: 0.7362958}
        inSlope: {x: 0, y: 0.013565963, z: 0, w: -0.012466641}
        outSlope: {x: 0, y: 0.013565963, z: 0, w: -0.012466641}
        tangentMode: 0
        weightedMode: 0
        inWeight: {x: 0.33333334, y: 0.33333334, z: 0.33333334, w: 0.33333334}
        outWeight: {x: 0.33333334, y: 0.33333334, z: 0.33333334, w: 0.33333334}
      - serializedVersion: 3
        time: 6.111941
        value: {x: -0, y: 0.67680997, z: -0, w: 0.7361578}
        inSlope: {x: 0, y: 0.014165772, z: 0, w: -0.013022434}
        outSlope: {x: 0, y: 0.014165772, z: 0, w: -0.013022434}
        tangentMode: 0
        weightedMode: 0
        inWeight: {x: 0.33333334, y: 0.33333334, z: 0.33333334, w: 0.33333334}
        outWeight: {x: 0.33333334, y: 0.33333334, z: 0.33333334, w: 0.33333334}
      - serializedVersion: 3
        time: 6.122206
        value: {x: -0, y: 0.6769678, z: -0, w: 0.7360127}
        inSlope: {x: 0, y: 0.013230009, z: 0, w: -0.012167212}
        outSlope: {x: 0, y: 0.013230009, z: 0, w: -0.012167212}
        tangentMode: 0
        weightedMode: 0
        inWeight: {x: 0.33333334, y: 0.33333334, z: 0.33333334, w: 0.33333334}
        outWeight: {x: 0.33333334, y: 0.33333334, z: 0.33333334, w: 0.33333334}
      - serializedVersion: 3
        time: 6.134289
        value: {x: -0, y: 0.67710173, z: -0, w: 0.73588943}
        inSlope: {x: 0, y: 0.012520475, z: 0, w: -0.011524068}
        outSlope: {x: 0, y: 0.012520475, z: 0, w: -0.011524068}
        tangentMode: 0
        weightedMode: 0
        inWeight: {x: 0.33333334, y: 0.33333334, z: 0.33333334, w: 0.33333334}
        outWeight: {x: 0.33333334, y: 0.33333334, z: 0.33333334, w: 0.33333334}
      - serializedVersion: 3
        time: 6.145299
        value: {x: -0, y: 0.6772554, z: -0, w: 0.735748}
        inSlope: {x: 0, y: 0.0131179765, z: 0, w: -0.012071673}
        outSlope: {x: 0, y: 0.0131179765, z: 0, w: -0.012071673}
        tangentMode: 0
        weightedMode: 0
        inWeight: {x: 0.33333334, y: 0.33333334, z: 0.33333334, w: 0.33333334}
        outWeight: {x: 0.33333334, y: 0.33333334, z: 0.33333334, w: 0.33333334}
      - serializedVersion: 3
        time: 6.156094
        value: {x: -0, y: 0.67738795, z: -0, w: 0.73562604}
        inSlope: {x: 0, y: 0.011871346, z: 0, w: -0.010929415}
        outSlope: {x: 0, y: 0.011871346, z: 0, w: -0.010929415}
        tangentMode: 0
        weightedMode: 0
        inWeight: {x: 0.33333334, y: 0.33333334, z: 0.33333334, w: 0.33333334}
        outWeight: {x: 0.33333334, y: 0.33333334, z: 0.33333334, w: 0.33333334}
      - serializedVersion: 3
        time: 6.1672735
        value: {x: -0, y: 0.6775161, z: -0, w: 0.73550797}
        inSlope: {x: 0, y: 0.011430813, z: 0, w: -0.010532154}
        outSlope: {x: 0, y: 0.011430813, z: 0, w: -0.010532154}
        tangentMode: 0
        weightedMode: 0
        inWeight: {x: 0.33333334, y: 0.33333334, z: 0.33333334, w: 0.33333334}
        outWeight: {x: 0.33333334, y: 0.33333334, z: 0.33333334, w: 0.33333334}
      - serializedVersion: 3
        time: 6.1781135
        value: {x: -0, y: 0.67763966, z: -0, w: 0.7353941}
        inSlope: {x: 0, y: 0.010865182, z: 0, w: -0.010012619}
        outSlope: {x: 0, y: 0.010865182, z: 0, w: -0.010012619}
        tangentMode: 0
        weightedMode: 0
        inWeight: {x: 0.33333334, y: 0.33333334, z: 0.33333334, w: 0.33333334}
        outWeight: {x: 0.33333334, y: 0.33333334, z: 0.33333334, w: 0.33333334}
      - serializedVersion: 3
        time: 6.189167
        value: {x: -0, y: 0.67775387, z: -0, w: 0.73528886}
        inSlope: {x: 0, y: 0.010334551, z: 0, w: -0.009525005}
        outSlope: {x: 0, y: 0.010334551, z: 0, w: -0.009525005}
        tangentMode: 0
        weightedMode: 0
        inWeight: {x: 0.33333334, y: 0.33333334, z: 0.33333334, w: 0.33333334}
        outWeight: {x: 0.33333334, y: 0.33333334, z: 0.33333334, w: 0.33333334}
      - serializedVersion: 3
        time: 6.200128
        value: {x: -0, y: 0.6778672, z: -0, w: 0.73518443}
        inSlope: {x: 0, y: 0.009667583, z: 0, w: -0.008912743}
        outSlope: {x: 0, y: 0.009667583, z: 0, w: -0.008912743}
        tangentMode: 0
        weightedMode: 0
        inWeight: {x: 0.33333334, y: 0.33333334, z: 0.33333334, w: 0.33333334}
        outWeight: {x: 0.33333334, y: 0.33333334, z: 0.33333334, w: 0.33333334}
      - serializedVersion: 3
        time: 6.2120585
        value: {x: -0, y: 0.6779745, z: -0, w: 0.7350854}
        inSlope: {x: 0, y: 0.009886399, z: 0, w: -0.009118395}
        outSlope: {x: 0, y: 0.009886399, z: 0, w: -0.009118395}
        tangentMode: 0
        weightedMode: 0
        inWeight: {x: 0.33333334, y: 0.33333334, z: 0.33333334, w: 0.33333334}
        outWeight: {x: 0.33333334, y: 0.33333334, z: 0.33333334, w: 0.33333334}
      - serializedVersion: 3
        time: 6.222746
        value: {x: -0, y: 0.6780897, z: -0, w: 0.7349792}
        inSlope: {x: 0, y: 0.010185287, z: 0, w: -0.009396527}
        outSlope: {x: 0, y: 0.010185287, z: 0, w: -0.009396527}
        tangentMode: 0
        weightedMode: 0
        inWeight: {x: 0.33333334, y: 0.33333334, z: 0.33333334, w: 0.33333334}
        outWeight: {x: 0.33333334, y: 0.33333334, z: 0.33333334, w: 0.33333334}
      - serializedVersion: 3
        time: 6.2340884
        value: {x: -0, y: 0.6781985, z: -0, w: 0.7348788}
        inSlope: {x: 0, y: 0.010545973, z: 0, w: -0.009732472}
        outSlope: {x: 0, y: 0.010545973, z: 0, w: -0.009732472}
        tangentMode: 0
        weightedMode: 0
        inWeight: {x: 0.33333334, y: 0.33333334, z: 0.33333334, w: 0.33333334}
        outWeight: {x: 0.33333334, y: 0.33333334, z: 0.33333334, w: 0.33333334}
      - serializedVersion: 3
        time: 6.2447844
        value: {x: -0, y: 0.6783215, z: -0, w: 0.7347653}
        inSlope: {x: 0, y: 0.011299277, z: 0, w: -0.010433001}
        outSlope: {x: 0, y: 0.011299277, z: 0, w: -0.010433001}
        tangentMode: 0
        weightedMode: 0
        inWeight: {x: 0.33333334, y: 0.33333334, z: 0.33333334, w: 0.33333334}
        outWeight: {x: 0.33333334, y: 0.33333334, z: 0.33333334, w: 0.33333334}
      - serializedVersion: 3
        time: 6.255769
        value: {x: -0, y: 0.67844343, z: -0, w: 0.73465264}
        inSlope: {x: 0, y: 0.011675413, z: 0, w: -0.010783479}
        outSlope: {x: 0, y: 0.011675413, z: 0, w: -0.010783479}
        tangentMode: 0
        weightedMode: 0
        inWeight: {x: 0.33333334, y: 0.33333334, z: 0.33333334, w: 0.33333334}
        outWeight: {x: 0.33333334, y: 0.33333334, z: 0.33333334, w: 0.33333334}
      - serializedVersion: 3
        time: 6.267151
        value: {x: -0, y: 0.67858285, z: -0, w: 0.7345239}
        inSlope: {x: 0, y: 0.013045351, z: 0, w: -0.012049891}
        outSlope: {x: 0, y: 0.013045351, z: 0, w: -0.012049891}
        tangentMode: 0
        weightedMode: 0
        inWeight: {x: 0.33333334, y: 0.33333334, z: 0.33333334, w: 0.33333334}
        outWeight: {x: 0.33333334, y: 0.33333334, z: 0.33333334, w: 0.33333334}
      - serializedVersion: 3
        time: 6.278183
        value: {x: -0, y: 0.67873555, z: -0, w: 0.7343828}
        inSlope: {x: 0, y: 0.014329765, z: 0, w: -0.013241924}
        outSlope: {x: 0, y: 0.014329765, z: 0, w: -0.013241924}
        tangentMode: 0
        weightedMode: 0
        inWeight: {x: 0.33333334, y: 0.33333334, z: 0.33333334, w: 0.33333334}
        outWeight: {x: 0.33333334, y: 0.33333334, z: 0.33333334, w: 0.33333334}
      - serializedVersion: 3
        time: 6.2893376
        value: {x: -0, y: 0.67890084, z: -0, w: 0.73423004}
        inSlope: {x: 0, y: 0.0149562005, z: 0, w: -0.013830057}
        outSlope: {x: 0, y: 0.0149562005, z: 0, w: -0.013830057}
        tangentMode: 0
        weightedMode: 0
        inWeight: {x: 0.33333334, y: 0.33333334, z: 0.33333334, w: 0.33333334}
        outWeight: {x: 0.33333334, y: 0.33333334, z: 0.33333334, w: 0.33333334}
      - serializedVersion: 3
        time: 6.301468
        value: {x: -0, y: 0.67908394, z: -0, w: 0.73406065}
        inSlope: {x: 0, y: 0.0183641, z: 0, w: -0.016994212}
        outSlope: {x: 0, y: 0.0183641, z: 0, w: -0.016994212}
        tangentMode: 0
        weightedMode: 0
        inWeight: {x: 0.33333334, y: 0.33333334, z: 0.33333334, w: 0.33333334}
        outWeight: {x: 0.33333334, y: 0.33333334, z: 0.33333334, w: 0.33333334}
      - serializedVersion: 3
        time: 6.311651
        value: {x: -0, y: 0.67930424, z: -0, w: 0.73385674}
        inSlope: {x: 0, y: 0.019942071, z: 0, w: -0.018460128}
        outSlope: {x: 0, y: 0.019942071, z: 0, w: -0.018460128}
        tangentMode: 0
        weightedMode: 0
        inWeight: {x: 0.33333334, y: 0.33333334, z: 0.33333334, w: 0.33333334}
        outWeight: {x: 0.33333334, y: 0.33333334, z: 0.33333334, w: 0.33333334}
      - serializedVersion: 3
        time: 6.3229184
        value: {x: -0, y: 0.6795099, z: -0, w: 0.73366636}
        inSlope: {x: 0, y: 0.020135192, z: 0, w: -0.018647967}
        outSlope: {x: 0, y: 0.020135192, z: 0, w: -0.018647967}
        tangentMode: 0
        weightedMode: 0
        inWeight: {x: 0.33333334, y: 0.33333334, z: 0.33333334, w: 0.33333334}
        outWeight: {x: 0.33333334, y: 0.33333334, z: 0.33333334, w: 0.33333334}
      - serializedVersion: 3
        time: 6.3340654
        value: {x: -0, y: 0.67975533, z: -0, w: 0.73343897}
        inSlope: {x: 0, y: 0.023397364, z: 0, w: -0.021684848}
        outSlope: {x: 0, y: 0.023397364, z: 0, w: -0.021684848}
        tangentMode: 0
        weightedMode: 0
        inWeight: {x: 0.33333334, y: 0.33333334, z: 0.33333334, w: 0.33333334}
        outWeight: {x: 0.33333334, y: 0.33333334, z: 0.33333334, w: 0.33333334}
      - serializedVersion: 3
        time: 6.3448315
        value: {x: -0, y: 0.68002206, z: -0, w: 0.73319167}
        inSlope: {x: 0, y: 0.025223296, z: 0, w: -0.023394555}
        outSlope: {x: 0, y: 0.025223296, z: 0, w: -0.023394555}
        tangentMode: 0
        weightedMode: 0
        inWeight: {x: 0.33333334, y: 0.33333334, z: 0.33333334, w: 0.33333334}
        outWeight: {x: 0.33333334, y: 0.33333334, z: 0.33333334, w: 0.33333334}
      - serializedVersion: 3
        time: 6.3556094
        value: {x: -0, y: 0.68029875, z: -0, w: 0.73293495}
        inSlope: {x: 0, y: 0.025047924, z: 0, w: -0.023248767}
        outSlope: {x: 0, y: 0.025047924, z: 0, w: -0.023248767}
        tangentMode: 0
        weightedMode: 0
        inWeight: {x: 0.33333334, y: 0.33333334, z: 0.33333334, w: 0.33333334}
        outWeight: {x: 0.33333334, y: 0.33333334, z: 0.33333334, w: 0.33333334}
      - serializedVersion: 3
        time: 6.3674574
        value: {x: -0, y: 0.6805881, z: -0, w: 0.73266625}
        inSlope: {x: 0, y: 0.026736189, z: 0, w: -0.024836743}
        outSlope: {x: 0, y: 0.026736189, z: 0, w: -0.024836743}
        tangentMode: 0
        weightedMode: 0
        inWeight: {x: 0.33333334, y: 0.33333334, z: 0.33333334, w: 0.33333334}
        outWeight: {x: 0.33333334, y: 0.33333334, z: 0.33333334, w: 0.33333334}
      - serializedVersion: 3
        time: 6.378866
        value: {x: -0, y: 0.6809195, z: -0, w: 0.7323583}
        inSlope: {x: 0, y: 0.029862188, z: 0, w: -0.027764818}
        outSlope: {x: 0, y: 0.029862188, z: 0, w: -0.027764818}
        tangentMode: 0
        weightedMode: 0
        inWeight: {x: 0.33333334, y: 0.33333334, z: 0.33333334, w: 0.33333334}
        outWeight: {x: 0.33333334, y: 0.33333334, z: 0.33333334, w: 0.33333334}
      - serializedVersion: 3
        time: 6.389415
        value: {x: -0, y: 0.6812431, z: -0, w: 0.7320573}
        inSlope: {x: 0, y: 0.029009692, z: 0, w: -0.02699681}
        outSlope: {x: 0, y: 0.029009692, z: 0, w: -0.02699681}
        tangentMode: 0
        weightedMode: 0
        inWeight: {x: 0.33333334, y: 0.33333334, z: 0.33333334, w: 0.33333334}
        outWeight: {x: 0.33333334, y: 0.33333334, z: 0.33333334, w: 0.33333334}
      - serializedVersion: 3
        time: 6.4004865
        value: {x: -0, y: 0.68154585, z: -0, w: 0.7317754}
        inSlope: {x: 0, y: 0.027773358, z: 0, w: -0.025867308}
        outSlope: {x: 0, y: 0.027773358, z: 0, w: -0.025867308}
        tangentMode: 0
        weightedMode: 0
        inWeight: {x: 0.33333334, y: 0.33333334, z: 0.33333334, w: 0.33333334}
        outWeight: {x: 0.33333334, y: 0.33333334, z: 0.33333334, w: 0.33333334}
      - serializedVersion: 3
        time: 6.411586
        value: {x: -0, y: 0.6818589, z: -0, w: 0.73148376}
        inSlope: {x: 0, y: 0.028116677, z: 0, w: -0.026206348}
        outSlope: {x: 0, y: 0.028116677, z: 0, w: -0.026206348}
        tangentMode: 0
        weightedMode: 0
        inWeight: {x: 0.33333334, y: 0.33333334, z: 0.33333334, w: 0.33333334}
        outWeight: {x: 0.33333334, y: 0.33333334, z: 0.33333334, w: 0.33333334}
      - serializedVersion: 3
        time: 6.4226074
        value: {x: -0, y: 0.6821678, z: -0, w: 0.7311957}
        inSlope: {x: 0, y: 0.027578242, z: 0, w: -0.025729626}
        outSlope: {x: 0, y: 0.027578242, z: 0, w: -0.025729626}
        tangentMode: 0
        weightedMode: 0
        inWeight: {x: 0.33333334, y: 0.33333334, z: 0.33333334, w: 0.33333334}
        outWeight: {x: 0.33333334, y: 0.33333334, z: 0.33333334, w: 0.33333334}
      - serializedVersion: 3
        time: 6.433475
        value: {x: -0, y: 0.68246263, z: -0, w: 0.7309205}
        inSlope: {x: 0, y: 0.025013521, z: 0, w: -0.023355164}
        outSlope: {x: 0, y: 0.025013521, z: 0, w: -0.023355164}
        tangentMode: 0
        weightedMode: 0
        inWeight: {x: 0.33333334, y: 0.33333334, z: 0.33333334, w: 0.33333334}
        outWeight: {x: 0.33333334, y: 0.33333334, z: 0.33333334, w: 0.33333334}
      - serializedVersion: 3
        time: 6.4458904
        value: {x: -0, y: 0.68274695, z: -0, w: 0.73065495}
        inSlope: {x: 0, y: 0.025835276, z: 0, w: -0.024144184}
        outSlope: {x: 0, y: 0.025835276, z: 0, w: -0.024144184}
        tangentMode: 0
        weightedMode: 0
        inWeight: {x: 0.33333334, y: 0.33333334, z: 0.33333334, w: 0.33333334}
        outWeight: {x: 0.33333334, y: 0.33333334, z: 0.33333334, w: 0.33333334}
      - serializedVersion: 3
        time: 6.456792
        value: {x: -0, y: 0.6830606, z: -0, w: 0.7303617}
        inSlope: {x: 0, y: 0.027097087, z: 0, w: -0.02534137}
        outSlope: {x: 0, y: 0.027097087, z: 0, w: -0.02534137}
        tangentMode: 0
        weightedMode: 0
        inWeight: {x: 0.33333334, y: 0.33333334, z: 0.33333334, w: 0.33333334}
        outWeight: {x: 0.33333334, y: 0.33333334, z: 0.33333334, w: 0.33333334}
      - serializedVersion: 3
        time: 6.4672856
        value: {x: -0, y: 0.6833274, z: -0, w: 0.73011214}
        inSlope: {x: 0, y: 0.024166353, z: 0, w: -0.022615273}
        outSlope: {x: 0, y: 0.024166353, z: 0, w: -0.022615273}
        tangentMode: 0
        weightedMode: 0
        inWeight: {x: 0.33333334, y: 0.33333334, z: 0.33333334, w: 0.33333334}
        outWeight: {x: 0.33333334, y: 0.33333334, z: 0.33333334, w: 0.33333334}
      - serializedVersion: 3
        time: 6.4781404
        value: {x: -0, y: 0.68357605, z: -0, w: 0.7298793}
        inSlope: {x: 0, y: 0.022923049, z: 0, w: -0.021468341}
        outSlope: {x: 0, y: 0.022923049, z: 0, w: -0.021468341}
        tangentMode: 0
        weightedMode: 0
        inWeight: {x: 0.33333334, y: 0.33333334, z: 0.33333334, w: 0.33333334}
        outWeight: {x: 0.33333334, y: 0.33333334, z: 0.33333334, w: 0.33333334}
      - serializedVersion: 3
        time: 6.4891663
        value: {x: -0, y: 0.68382895, z: -0, w: 0.7296424}
        inSlope: {x: 0, y: 0.02290677, z: 0, w: -0.021468347}
        outSlope: {x: 0, y: 0.02290677, z: 0, w: -0.021468347}
        tangentMode: 0
        weightedMode: 0
        inWeight: {x: 0.33333334, y: 0.33333334, z: 0.33333334, w: 0.33333334}
        outWeight: {x: 0.33333334, y: 0.33333334, z: 0.33333334, w: 0.33333334}
      - serializedVersion: 3
        time: 6.5001016
        value: {x: -0, y: 0.6840791, z: -0, w: 0.72940785}
        inSlope: {x: 0, y: 0.021626998, z: 0, w: -0.020282492}
        outSlope: {x: 0, y: 0.021626998, z: 0, w: -0.020282492}
        tangentMode: 0
        weightedMode: 0
        inWeight: {x: 0.33333334, y: 0.33333334, z: 0.33333334, w: 0.33333334}
        outWeight: {x: 0.33333334, y: 0.33333334, z: 0.33333334, w: 0.33333334}
      - serializedVersion: 3
        time: 6.511872
        value: {x: -0, y: 0.68431896, z: -0, w: 0.72918284}
        inSlope: {x: 0, y: 0.021710407, z: 0, w: -0.020377237}
        outSlope: {x: 0, y: 0.021710407, z: 0, w: -0.020377237}
        tangentMode: 0
        weightedMode: 0
        inWeight: {x: 0.33333334, y: 0.33333334, z: 0.33333334, w: 0.33333334}
        outWeight: {x: 0.33333334, y: 0.33333334, z: 0.33333334, w: 0.33333334}
      - serializedVersion: 3
        time: 6.5228987
        value: {x: -0, y: 0.68457305, z: -0, w: 0.72894424}
        inSlope: {x: 0, y: 0.021495607, z: 0, w: -0.020184735}
        outSlope: {x: 0, y: 0.021495607, z: 0, w: -0.020184735}
        tangentMode: 0
        weightedMode: 0
        inWeight: {x: 0.33333334, y: 0.33333334, z: 0.33333334, w: 0.33333334}
        outWeight: {x: 0.33333334, y: 0.33333334, z: 0.33333334, w: 0.33333334}
      - serializedVersion: 3
        time: 6.5349045
        value: {x: -0, y: 0.68481255, z: -0, w: 0.72871935}
        inSlope: {x: 0, y: 0.022548301, z: 0, w: -0.021191023}
        outSlope: {x: 0, y: 0.022548301, z: 0, w: -0.021191023}
        tangentMode: 0
        weightedMode: 0
        inWeight: {x: 0.33333334, y: 0.33333334, z: 0.33333334, w: 0.33333334}
        outWeight: {x: 0.33333334, y: 0.33333334, z: 0.33333334, w: 0.33333334}
      - serializedVersion: 3
        time: 6.54493
        value: {x: -0, y: 0.6850647, z: -0, w: 0.72848225}
        inSlope: {x: 0, y: 0.022241235, z: 0, w: -0.020916361}
        outSlope: {x: 0, y: 0.022241235, z: 0, w: -0.020916361}
        tangentMode: 0
        weightedMode: 0
        inWeight: {x: 0.33333334, y: 0.33333334, z: 0.33333334, w: 0.33333334}
        outWeight: {x: 0.33333334, y: 0.33333334, z: 0.33333334, w: 0.33333334}
      - serializedVersion: 3
        time: 6.556007
        value: {x: -0, y: 0.68527883, z: -0, w: 0.72828084}
        inSlope: {x: 0, y: 0.02068464, z: 0, w: -0.019463819}
        outSlope: {x: 0, y: 0.02068464, z: 0, w: -0.019463819}
        tangentMode: 0
        weightedMode: 0
        inWeight: {x: 0.33333334, y: 0.33333334, z: 0.33333334, w: 0.33333334}
        outWeight: {x: 0.33333334, y: 0.33333334, z: 0.33333334, w: 0.33333334}
      - serializedVersion: 3
        time: 6.5669565
        value: {x: -0, y: 0.6855201, z: -0, w: 0.7280537}
        inSlope: {x: 0, y: 0.021740336, z: 0, w: -0.020472791}
        outSlope: {x: 0, y: 0.021740336, z: 0, w: -0.020472791}
        tangentMode: 0
        weightedMode: 0
        inWeight: {x: 0.33333334, y: 0.33333334, z: 0.33333334, w: 0.33333334}
        outWeight: {x: 0.33333334, y: 0.33333334, z: 0.33333334, w: 0.33333334}
      - serializedVersion: 3
        time: 6.5782075
        value: {x: -0, y: 0.6857614, z: -0, w: 0.7278264}
        inSlope: {x: 0, y: 0.021450678, z: 0, w: -0.020211317}
        outSlope: {x: 0, y: 0.021450678, z: 0, w: -0.020211317}
        tangentMode: 0
        weightedMode: 0
        inWeight: {x: 0.33333334, y: 0.33333334, z: 0.33333334, w: 0.33333334}
        outWeight: {x: 0.33333334, y: 0.33333334, z: 0.33333334, w: 0.33333334}
      - serializedVersion: 3
        time: 6.589947
        value: {x: -0, y: 0.6860133, z: -0, w: 0.727589}
        inSlope: {x: 0, y: 0.022407334, z: 0, w: -0.02112713}
        outSlope: {x: 0, y: 0.022407334, z: 0, w: -0.02112713}
        tangentMode: 0
        weightedMode: 0
        inWeight: {x: 0.33333334, y: 0.33333334, z: 0.33333334, w: 0.33333334}
        outWeight: {x: 0.33333334, y: 0.33333334, z: 0.33333334, w: 0.33333334}
      - serializedVersion: 3
        time: 6.6012692
        value: {x: -0, y: 0.68627775, z: -0, w: 0.72733957}
        inSlope: {x: 0, y: 0.023525637, z: 0, w: -0.022194711}
        outSlope: {x: 0, y: 0.023525637, z: 0, w: -0.022194711}
        tangentMode: 0
        weightedMode: 0
        inWeight: {x: 0.33333334, y: 0.33333334, z: 0.33333334, w: 0.33333334}
        outWeight: {x: 0.33333334, y: 0.33333334, z: 0.33333334, w: 0.33333334}
      - serializedVersion: 3
        time: 6.6119385
        value: {x: -0, y: 0.68653053, z: -0, w: 0.727101}
        inSlope: {x: 0, y: 0.0229107, z: 0, w: -0.021630248}
        outSlope: {x: 0, y: 0.0229107, z: 0, w: -0.021630248}
        tangentMode: 0
        weightedMode: 0
        inWeight: {x: 0.33333334, y: 0.33333334, z: 0.33333334, w: 0.33333334}
        outWeight: {x: 0.33333334, y: 0.33333334, z: 0.33333334, w: 0.33333334}
      - serializedVersion: 3
        time: 6.6227827
        value: {x: -0, y: 0.6867705, z: -0, w: 0.72687435}
        inSlope: {x: 0, y: 0.02192045, z: 0, w: -0.020710807}
        outSlope: {x: 0, y: 0.02192045, z: 0, w: -0.020710807}
        tangentMode: 0
        weightedMode: 0
        inWeight: {x: 0.33333334, y: 0.33333334, z: 0.33333334, w: 0.33333334}
        outWeight: {x: 0.33333334, y: 0.33333334, z: 0.33333334, w: 0.33333334}
      - serializedVersion: 3
        time: 6.633769
        value: {x: -0, y: 0.68700904, z: -0, w: 0.7266489}
        inSlope: {x: 0, y: 0.02084633, z: 0, w: -0.01970953}
        outSlope: {x: 0, y: 0.02084633, z: 0, w: -0.01970953}
        tangentMode: 0
        weightedMode: 0
        inWeight: {x: 0.33333334, y: 0.33333334, z: 0.33333334, w: 0.33333334}
        outWeight: {x: 0.33333334, y: 0.33333334, z: 0.33333334, w: 0.33333334}
      - serializedVersion: 3
        time: 6.6455793
        value: {x: -0, y: 0.687245, z: -0, w: 0.7264257}
        inSlope: {x: 0, y: 0.021567624, z: 0, w: -0.020407295}
        outSlope: {x: 0, y: 0.021567624, z: 0, w: -0.020407295}
        tangentMode: 0
        weightedMode: 0
        inWeight: {x: 0.33333334, y: 0.33333334, z: 0.33333334, w: 0.33333334}
        outWeight: {x: 0.33333334, y: 0.33333334, z: 0.33333334, w: 0.33333334}
      - serializedVersion: 3
        time: 6.656149
        value: {x: -0, y: 0.68748975, z: -0, w: 0.7261941}
        inSlope: {x: 0, y: 0.020885173, z: 0, w: -0.019772107}
        outSlope: {x: 0, y: 0.020885173, z: 0, w: -0.019772107}
        tangentMode: 0
        weightedMode: 0
        inWeight: {x: 0.33333334, y: 0.33333334, z: 0.33333334, w: 0.33333334}
        outWeight: {x: 0.33333334, y: 0.33333334, z: 0.33333334, w: 0.33333334}
      - serializedVersion: 3
        time: 6.667096
        value: {x: -0, y: 0.68769354, z: -0, w: 0.7260011}
        inSlope: {x: 0, y: 0.018410213, z: 0, w: -0.01743839}
        outSlope: {x: 0, y: 0.018410213, z: 0, w: -0.01743839}
        tangentMode: 0
        weightedMode: 0
        inWeight: {x: 0.33333334, y: 0.33333334, z: 0.33333334, w: 0.33333334}
        outWeight: {x: 0.33333334, y: 0.33333334, z: 0.33333334, w: 0.33333334}
      - serializedVersion: 3
        time: 6.677796
        value: {x: -0, y: 0.6878883, z: -0, w: 0.72581655}
        inSlope: {x: 0, y: 0.016506245, z: 0, w: -0.015641352}
        outSlope: {x: 0, y: 0.016506245, z: 0, w: -0.015641352}
        tangentMode: 0
        weightedMode: 0
        inWeight: {x: 0.33333334, y: 0.33333334, z: 0.33333334, w: 0.33333334}
        outWeight: {x: 0.33333334, y: 0.33333334, z: 0.33333334, w: 0.33333334}
      - serializedVersion: 3
        time: 6.6900005
        value: {x: -0, y: 0.68806905, z: -0, w: 0.72564524}
        inSlope: {x: 0, y: 0.016399836, z: 0, w: -0.015549937}
        outSlope: {x: 0, y: 0.016399836, z: 0, w: -0.015549937}
        tangentMode: 0
        weightedMode: 0
        inWeight: {x: 0.33333334, y: 0.33333334, z: 0.33333334, w: 0.33333334}
        outWeight: {x: 0.33333334, y: 0.33333334, z: 0.33333334, w: 0.33333334}
      - serializedVersion: 3
        time: 6.7008533
        value: {x: -0, y: 0.6882643, z: -0, w: 0.72546005}
        inSlope: {x: 0, y: 0.016118305, z: 0, w: -0.015291009}
        outSlope: {x: 0, y: 0.016118305, z: 0, w: -0.015291009}
        tangentMode: 0
        weightedMode: 0
        inWeight: {x: 0.33333334, y: 0.33333334, z: 0.33333334, w: 0.33333334}
        outWeight: {x: 0.33333334, y: 0.33333334, z: 0.33333334, w: 0.33333334}
      - serializedVersion: 3
        time: 6.7117662
        value: {x: -0, y: 0.68841976, z: -0, w: 0.72531253}
        inSlope: {x: 0, y: 0.013328008, z: 0, w: -0.012648338}
        outSlope: {x: 0, y: 0.013328008, z: 0, w: -0.012648338}
        tangentMode: 0
        weightedMode: 0
        inWeight: {x: 0.33333334, y: 0.33333334, z: 0.33333334, w: 0.33333334}
        outWeight: {x: 0.33333334, y: 0.33333334, z: 0.33333334, w: 0.33333334}
      - serializedVersion: 3
        time: 6.722879
        value: {x: -0, y: 0.6885577, z: -0, w: 0.72518164}
        inSlope: {x: 0, y: 0.011985851, z: 0, w: -0.0113798585}
        outSlope: {x: 0, y: 0.011985851, z: 0, w: -0.0113798585}
        tangentMode: 0
        weightedMode: 0
        inWeight: {x: 0.33333334, y: 0.33333334, z: 0.33333334, w: 0.33333334}
        outWeight: {x: 0.33333334, y: 0.33333334, z: 0.33333334, w: 0.33333334}
      - serializedVersion: 3
        time: 6.7340984
        value: {x: -0, y: 0.6886874, z: -0, w: 0.72505844}
        inSlope: {x: 0, y: 0.011371283, z: 0, w: -0.010804169}
        outSlope: {x: 0, y: 0.011371283, z: 0, w: -0.010804169}
        tangentMode: 0
        weightedMode: 0
        inWeight: {x: 0.33333334, y: 0.33333334, z: 0.33333334, w: 0.33333334}
        outWeight: {x: 0.33333334, y: 0.33333334, z: 0.33333334, w: 0.33333334}
      - serializedVersion: 3
        time: 6.7446203
        value: {x: -0, y: 0.68880504, z: -0, w: 0.7249466}
        inSlope: {x: 0, y: 0.008340408, z: 0, w: -0.00792554}
        outSlope: {x: 0, y: 0.008340408, z: 0, w: -0.00792554}
        tangentMode: 0
        weightedMode: 0
        inWeight: {x: 0.33333334, y: 0.33333334, z: 0.33333334, w: 0.33333334}
        outWeight: {x: 0.33333334, y: 0.33333334, z: 0.33333334, w: 0.33333334}
      - serializedVersion: 3
        time: 6.762203
        value: {x: -0, y: 0.6889017, z: -0, w: 0.72485477}
        inSlope: {x: 0, y: 0.012741478, z: 0, w: -0.012107803}
        outSlope: {x: 0, y: 0.012741478, z: 0, w: -0.012107803}
        tangentMode: 0
        weightedMode: 0
        inWeight: {x: 0.33333334, y: 0.33333334, z: 0.33333334, w: 0.33333334}
        outWeight: {x: 0.33333334, y: 0.33333334, z: 0.33333334, w: 0.33333334}
      - serializedVersion: 3
        time: 6.769588
        value: {x: -0, y: 0.6890493, z: -0, w: 0.7247145}
        inSlope: {x: 0, y: 0.013046086, z: 0, w: -0.012403634}
        outSlope: {x: 0, y: 0.013046086, z: 0, w: -0.012403634}
        tangentMode: 0
        weightedMode: 0
        inWeight: {x: 0.33333334, y: 0.33333334, z: 0.33333334, w: 0.33333334}
        outWeight: {x: 0.33333334, y: 0.33333334, z: 0.33333334, w: 0.33333334}
      - serializedVersion: 3
        time: 6.7783613
        value: {x: -0, y: 0.6891029, z: -0, w: 0.7246635}
        inSlope: {x: 0, y: 0.00578006, z: 0, w: -0.005497681}
        outSlope: {x: 0, y: 0.00578006, z: 0, w: -0.005497681}
        tangentMode: 0
        weightedMode: 0
        inWeight: {x: 0.33333334, y: 0.33333334, z: 0.33333334, w: 0.33333334}
        outWeight: {x: 0.33333334, y: 0.33333334, z: 0.33333334, w: 0.33333334}
      - serializedVersion: 3
        time: 6.789949
        value: {x: -0, y: 0.68916607, z: -0, w: 0.7246035}
        inSlope: {x: 0, y: 0.006079479, z: 0, w: -0.005779932}
        outSlope: {x: 0, y: 0.006079479, z: 0, w: -0.005779932}
        tangentMode: 0
        weightedMode: 0
        inWeight: {x: 0.33333334, y: 0.33333334, z: 0.33333334, w: 0.33333334}
        outWeight: {x: 0.33333334, y: 0.33333334, z: 0.33333334, w: 0.33333334}
      - serializedVersion: 3
        time: 6.8007207
        value: {x: -0, y: 0.6892383, z: -0, w: 0.72453475}
        inSlope: {x: 0, y: 0.0063878414, z: 0, w: -0.0060777706}
        outSlope: {x: 0, y: 0.0063878414, z: 0, w: -0.0060777706}
        tangentMode: 0
        weightedMode: 0
        inWeight: {x: 0.33333334, y: 0.33333334, z: 0.33333334, w: 0.33333334}
        outWeight: {x: 0.33333334, y: 0.33333334, z: 0.33333334, w: 0.33333334}
      - serializedVersion: 3
        time: 6.811681
        value: {x: -0, y: 0.6893048, z: -0, w: 0.72447145}
        inSlope: {x: 0, y: 0.0059764627, z: 0, w: -0.0056838836}
        outSlope: {x: 0, y: 0.0059764627, z: 0, w: -0.0056838836}
        tangentMode: 0
        weightedMode: 0
        inWeight: {x: 0.33333334, y: 0.33333334, z: 0.33333334, w: 0.33333334}
        outWeight: {x: 0.33333334, y: 0.33333334, z: 0.33333334, w: 0.33333334}
      - serializedVersion: 3
        time: 6.822723
        value: {x: -0, y: 0.6893698, z: -0, w: 0.7244097}
        inSlope: {x: 0, y: 0.005914497, z: 0, w: -0.0056299744}
        outSlope: {x: 0, y: 0.005914497, z: 0, w: -0.0056299744}
        tangentMode: 0
        weightedMode: 0
        inWeight: {x: 0.33333334, y: 0.33333334, z: 0.33333334, w: 0.33333334}
        outWeight: {x: 0.33333334, y: 0.33333334, z: 0.33333334, w: 0.33333334}
      - serializedVersion: 3
        time: 6.8334603
        value: {x: -0, y: 0.68943363, z: -0, w: 0.72434884}
        inSlope: {x: 0, y: 0.0056374134, z: 0, w: -0.005369303}
        outSlope: {x: 0, y: 0.0056374134, z: 0, w: -0.005369303}
        tangentMode: 0
        weightedMode: 0
        inWeight: {x: 0.33333334, y: 0.33333334, z: 0.33333334, w: 0.33333334}
        outWeight: {x: 0.33333334, y: 0.33333334, z: 0.33333334, w: 0.33333334}
      - serializedVersion: 3
        time: 6.844521
        value: {x: -0, y: 0.6894926, z: -0, w: 0.72429276}
        inSlope: {x: 0, y: 0.00515524, z: 0, w: -0.0049065216}
        outSlope: {x: 0, y: 0.00515524, z: 0, w: -0.0049065216}
        tangentMode: 0
        weightedMode: 0
        inWeight: {x: 0.33333334, y: 0.33333334, z: 0.33333334, w: 0.33333334}
        outWeight: {x: 0.33333334, y: 0.33333334, z: 0.33333334, w: 0.33333334}
      - serializedVersion: 3
        time: 6.855255
        value: {x: -0, y: 0.68954605, z: -0, w: 0.72424185}
        inSlope: {x: 0, y: 0.004462286, z: 0, w: -0.004244824}
        outSlope: {x: 0, y: 0.004462286, z: 0, w: -0.004244824}
        tangentMode: 0
        weightedMode: 0
        inWeight: {x: 0.33333334, y: 0.33333334, z: 0.33333334, w: 0.33333334}
        outWeight: {x: 0.33333334, y: 0.33333334, z: 0.33333334, w: 0.33333334}
      - serializedVersion: 3
        time: 6.866802
        value: {x: -0, y: 0.6895916, z: -0, w: 0.7241986}
        inSlope: {x: 0, y: 0.003865859, z: 0, w: -0.0036804508}
        outSlope: {x: 0, y: 0.003865859, z: 0, w: -0.0036804508}
        tangentMode: 0
        weightedMode: 0
        inWeight: {x: 0.33333334, y: 0.33333334, z: 0.33333334, w: 0.33333334}
        outWeight: {x: 0.33333334, y: 0.33333334, z: 0.33333334, w: 0.33333334}
      - serializedVersion: 3
        time: 6.8777223
        value: {x: -0, y: 0.68963295, z: -0, w: 0.7241591}
        inSlope: {x: 0, y: 0.0031991093, z: 0, w: -0.0030482335}
        outSlope: {x: 0, y: 0.0031991093, z: 0, w: -0.0030482335}
        tangentMode: 0
        weightedMode: 0
        inWeight: {x: 0.33333334, y: 0.33333334, z: 0.33333334, w: 0.33333334}
        outWeight: {x: 0.33333334, y: 0.33333334, z: 0.33333334, w: 0.33333334}
      - serializedVersion: 3
        time: 6.8899164
        value: {x: -0, y: 0.6896648, z: -0, w: 0.72412884}
        inSlope: {x: 0, y: 0.0024522813, z: 0, w: -0.002336342}
        outSlope: {x: 0, y: 0.0024522813, z: 0, w: -0.002336342}
        tangentMode: 0
        weightedMode: 0
        inWeight: {x: 0.33333334, y: 0.33333334, z: 0.33333334, w: 0.33333334}
        outWeight: {x: 0.33333334, y: 0.33333334, z: 0.33333334, w: 0.33333334}
      - serializedVersion: 3
        time: 6.9007235
        value: {x: -0, y: 0.6896896, z: -0, w: 0.7241052}
        inSlope: {x: 0, y: 0.0017446142, z: 0, w: -0.0016649389}
        outSlope: {x: 0, y: 0.0017446142, z: 0, w: -0.0016649389}
        tangentMode: 0
        weightedMode: 0
        inWeight: {x: 0.33333334, y: 0.33333334, z: 0.33333334, w: 0.33333334}
        outWeight: {x: 0.33333334, y: 0.33333334, z: 0.33333334, w: 0.33333334}
      - serializedVersion: 3
        time: 6.9116483
        value: {x: -0, y: 0.68970263, z: -0, w: 0.7240927}
        inSlope: {x: 0, y: 0.00066519313, z: 0, w: -0.00063520274}
        outSlope: {x: 0, y: 0.00066519313, z: 0, w: -0.00063520274}
        tangentMode: 0
        weightedMode: 0
        inWeight: {x: 0.33333334, y: 0.33333334, z: 0.33333334, w: 0.33333334}
        outWeight: {x: 0.33333334, y: 0.33333334, z: 0.33333334, w: 0.33333334}
      - serializedVersion: 3
        time: 6.9226418
        value: {x: -0, y: 0.6897041, z: -0, w: 0.7240913}
        inSlope: {x: 0, y: -0.000092386246, z: 0, w: 0.000089668036}
        outSlope: {x: 0, y: -0.000092386246, z: 0, w: 0.000089668036}
        tangentMode: 0
        weightedMode: 0
        inWeight: {x: 0.33333334, y: 0.33333334, z: 0.33333334, w: 0.33333334}
        outWeight: {x: 0.33333334, y: 0.33333334, z: 0.33333334, w: 0.33333334}
      - serializedVersion: 3
        time: 6.9336205
        value: {x: -0, y: 0.6897006, z: -0, w: 0.7240947}
        inSlope: {x: 0, y: -0.00083364453, z: 0, w: 0.0007960169}
        outSlope: {x: 0, y: -0.00083364453, z: 0, w: 0.0007960169}
        tangentMode: 0
        weightedMode: 0
        inWeight: {x: 0.33333334, y: 0.33333334, z: 0.33333334, w: 0.33333334}
        outWeight: {x: 0.33333334, y: 0.33333334, z: 0.33333334, w: 0.33333334}
      - serializedVersion: 3
        time: 6.9447274
        value: {x: -0, y: 0.68968564, z: -0, w: 0.72410893}
        inSlope: {x: 0, y: -0.0017149681, z: 0, w: 0.0016330436}
        outSlope: {x: 0, y: -0.0017149681, z: 0, w: 0.0016330436}
        tangentMode: 0
        weightedMode: 0
        inWeight: {x: 0.33333334, y: 0.33333334, z: 0.33333334, w: 0.33333334}
        outWeight: {x: 0.33333334, y: 0.33333334, z: 0.33333334, w: 0.33333334}
      - serializedVersion: 3
        time: 6.9555154
        value: {x: -0, y: 0.6896632, z: -0, w: 0.72413033}
        inSlope: {x: 0, y: -0.0022560153, z: 0, w: 0.0021516476}
        outSlope: {x: 0, y: -0.0022560153, z: 0, w: 0.0021516476}
        tangentMode: 0
        weightedMode: 0
        inWeight: {x: 0.33333334, y: 0.33333334, z: 0.33333334, w: 0.33333334}
        outWeight: {x: 0.33333334, y: 0.33333334, z: 0.33333334, w: 0.33333334}
      - serializedVersion: 3
        time: 6.9675145
        value: {x: -0, y: 0.689634, z: -0, w: 0.72415817}
        inSlope: {x: 0, y: -0.003159576, z: 0, w: 0.0030086455}
        outSlope: {x: 0, y: -0.003159576, z: 0, w: 0.0030086455}
        tangentMode: 0
        weightedMode: 0
        inWeight: {x: 0.33333334, y: 0.33333334, z: 0.33333334, w: 0.33333334}
        outWeight: {x: 0.33333334, y: 0.33333334, z: 0.33333334, w: 0.33333334}
      - serializedVersion: 3
        time: 6.9783473
        value: {x: -0, y: 0.6895919, z: -0, w: 0.7241982}
        inSlope: {x: 0, y: -0.003870754, z: 0, w: 0.0036835284}
        outSlope: {x: 0, y: -0.003870754, z: 0, w: 0.0036835284}
        tangentMode: 0
        weightedMode: 0
        inWeight: {x: 0.33333334, y: 0.33333334, z: 0.33333334, w: 0.33333334}
        outWeight: {x: 0.33333334, y: 0.33333334, z: 0.33333334, w: 0.33333334}
      - serializedVersion: 3
        time: 6.98949
        value: {x: -0, y: 0.68954897, z: -0, w: 0.7242391}
        inSlope: {x: 0, y: -0.0040202467, z: 0, w: 0.0038298266}
        outSlope: {x: 0, y: -0.0040202467, z: 0, w: 0.0038298266}
        tangentMode: 0
        weightedMode: 0
        inWeight: {x: 0.33333334, y: 0.33333334, z: 0.33333334, w: 0.33333334}
        outWeight: {x: 0.33333334, y: 0.33333334, z: 0.33333334, w: 0.33333334}
      - serializedVersion: 3
        time: 7.000574
        value: {x: -0, y: 0.68950254, z: -0, w: 0.72428334}
        inSlope: {x: 0, y: -0.004540522, z: 0, w: 0.0043205195}
        outSlope: {x: 0, y: -0.004540522, z: 0, w: 0.0043205195}
        tangentMode: 0
        weightedMode: 0
        inWeight: {x: 0.33333334, y: 0.33333334, z: 0.33333334, w: 0.33333334}
        outWeight: {x: 0.33333334, y: 0.33333334, z: 0.33333334, w: 0.33333334}
      - serializedVersion: 3
        time: 7.0114546
        value: {x: -0, y: 0.6894493, z: -0, w: 0.72433394}
        inSlope: {x: 0, y: -0.0053365417, z: 0, w: 0.0050781146}
        outSlope: {x: 0, y: -0.0053365417, z: 0, w: 0.0050781146}
        tangentMode: 0
        weightedMode: 0
        inWeight: {x: 0.33333334, y: 0.33333334, z: 0.33333334, w: 0.33333334}
        outWeight: {x: 0.33333334, y: 0.33333334, z: 0.33333334, w: 0.33333334}
      - serializedVersion: 3
        time: 7.0222597
        value: {x: -0, y: 0.68938684, z: -0, w: 0.7243934}
        inSlope: {x: 0, y: -0.006146605, z: 0, w: 0.005849931}
        outSlope: {x: 0, y: -0.006146605, z: 0, w: 0.005849931}
        tangentMode: 0
        weightedMode: 0
        inWeight: {x: 0.33333334, y: 0.33333334, z: 0.33333334, w: 0.33333334}
        outWeight: {x: 0.33333334, y: 0.33333334, z: 0.33333334, w: 0.33333334}
      - serializedVersion: 3
        time: 7.0333347
        value: {x: -0, y: 0.6893147, z: -0, w: 0.72446203}
        inSlope: {x: 0, y: -0.0073210467, z: 0, w: 0.0069646393}
        outSlope: {x: 0, y: -0.0073210467, z: 0, w: 0.0069646393}
        tangentMode: 0
        weightedMode: 0
        inWeight: {x: 0.33333334, y: 0.33333334, z: 0.33333334, w: 0.33333334}
        outWeight: {x: 0.33333334, y: 0.33333334, z: 0.33333334, w: 0.33333334}
      - serializedVersion: 3
        time: 7.044493
        value: {x: -0, y: 0.689224, z: -0, w: 0.72454834}
        inSlope: {x: 0, y: -0.008413667, z: 0, w: 0.008004684}
        outSlope: {x: 0, y: -0.008413667, z: 0, w: 0.008004684}
        tangentMode: 0
        weightedMode: 0
        inWeight: {x: 0.33333334, y: 0.33333334, z: 0.33333334, w: 0.33333334}
        outWeight: {x: 0.33333334, y: 0.33333334, z: 0.33333334, w: 0.33333334}
      - serializedVersion: 3
        time: 7.0564795
        value: {x: -0, y: 0.68911976, z: -0, w: 0.7246475}
        inSlope: {x: 0, y: -0.010132887, z: 0, w: 0.009633718}
        outSlope: {x: 0, y: -0.010132887, z: 0, w: 0.009633718}
        tangentMode: 0
        weightedMode: 0
        inWeight: {x: 0.33333334, y: 0.33333334, z: 0.33333334, w: 0.33333334}
        outWeight: {x: 0.33333334, y: 0.33333334, z: 0.33333334, w: 0.33333334}
      - serializedVersion: 3
        time: 7.067248
        value: {x: -0, y: 0.6889952, z: -0, w: 0.7247659}
        inSlope: {x: 0, y: -0.011134553, z: 0, w: 0.010583503}
        outSlope: {x: 0, y: -0.011134553, z: 0, w: 0.010583503}
        tangentMode: 0
        weightedMode: 0
        inWeight: {x: 0.33333334, y: 0.33333334, z: 0.33333334, w: 0.33333334}
        outWeight: {x: 0.33333334, y: 0.33333334, z: 0.33333334, w: 0.33333334}
      - serializedVersion: 3
        time: 7.078004
        value: {x: -0, y: 0.6888801, z: -0, w: 0.72487533}
        inSlope: {x: 0, y: -0.010471288, z: 0, w: 0.00995652}
        outSlope: {x: 0, y: -0.010471288, z: 0, w: 0.00995652}
        tangentMode: 0
        weightedMode: 0
        inWeight: {x: 0.33333334, y: 0.33333334, z: 0.33333334, w: 0.33333334}
        outWeight: {x: 0.33333334, y: 0.33333334, z: 0.33333334, w: 0.33333334}
      - serializedVersion: 3
        time: 7.089259
        value: {x: -0, y: 0.6887648, z: -0, w: 0.72498494}
        inSlope: {x: 0, y: -0.010409834, z: 0, w: 0.009892214}
        outSlope: {x: 0, y: -0.010409834, z: 0, w: 0.009892214}
        tangentMode: 0
        weightedMode: 0
        inWeight: {x: 0.33333334, y: 0.33333334, z: 0.33333334, w: 0.33333334}
        outWeight: {x: 0.33333334, y: 0.33333334, z: 0.33333334, w: 0.33333334}
      - serializedVersion: 3
        time: 7.100236
        value: {x: -0, y: 0.6886487, z: -0, w: 0.7250952}
        inSlope: {x: 0, y: -0.010496749, z: 0, w: 0.009966387}
        outSlope: {x: 0, y: -0.010496749, z: 0, w: 0.009966387}
        tangentMode: 0
        weightedMode: 0
        inWeight: {x: 0.33333334, y: 0.33333334, z: 0.33333334, w: 0.33333334}
        outWeight: {x: 0.33333334, y: 0.33333334, z: 0.33333334, w: 0.33333334}
      - serializedVersion: 3
        time: 7.1109486
        value: {x: -0, y: 0.6885371, z: -0, w: 0.72520113}
        inSlope: {x: 0, y: -0.008324014, z: 0, w: 0.007901901}
        outSlope: {x: 0, y: -0.008324014, z: 0, w: 0.007901901}
        tangentMode: 0
        weightedMode: 0
        inWeight: {x: 0.33333334, y: 0.33333334, z: 0.33333334, w: 0.33333334}
        outWeight: {x: 0.33333334, y: 0.33333334, z: 0.33333334, w: 0.33333334}
      - serializedVersion: 3
        time: 7.1279435
        value: {x: -0, y: 0.6884312, z: -0, w: 0.7253017}
        inSlope: {x: 0, y: -0.015036333, z: 0, w: 0.014272116}
        outSlope: {x: 0, y: -0.015036333, z: 0, w: 0.014272116}
        tangentMode: 0
        weightedMode: 0
        inWeight: {x: 0.33333334, y: 0.33333334, z: 0.33333334, w: 0.33333334}
        outWeight: {x: 0.33333334, y: 0.33333334, z: 0.33333334, w: 0.33333334}
      - serializedVersion: 3
        time: 7.135119
        value: {x: -0, y: 0.68826014, z: -0, w: 0.72546405}
        inSlope: {x: 0, y: -0.015276017, z: 0, w: 0.014494778}
        outSlope: {x: 0, y: -0.015276017, z: 0, w: 0.014494778}
        tangentMode: 0
        weightedMode: 0
        inWeight: {x: 0.33333334, y: 0.33333334, z: 0.33333334, w: 0.33333334}
        outWeight: {x: 0.33333334, y: 0.33333334, z: 0.33333334, w: 0.33333334}
      - serializedVersion: 3
        time: 7.1448345
        value: {x: -0, y: 0.68819493, z: -0, w: 0.72552586}
        inSlope: {x: 0, y: -0.0075109075, z: 0, w: 0.0071242335}
        outSlope: {x: 0, y: -0.0075109075, z: 0, w: 0.0071242335}
        tangentMode: 0
        weightedMode: 0
        inWeight: {x: 0.33333334, y: 0.33333334, z: 0.33333334, w: 0.33333334}
        outWeight: {x: 0.33333334, y: 0.33333334, z: 0.33333334, w: 0.33333334}
      - serializedVersion: 3
        time: 7.1558084
        value: {x: -0, y: 0.68810374, z: -0, w: 0.7256124}
        inSlope: {x: 0, y: -0.008191198, z: 0, w: 0.007770562}
        outSlope: {x: 0, y: -0.008191198, z: 0, w: 0.007770562}
        tangentMode: 0
        weightedMode: 0
        inWeight: {x: 0.33333334, y: 0.33333334, z: 0.33333334, w: 0.33333334}
        outWeight: {x: 0.33333334, y: 0.33333334, z: 0.33333334, w: 0.33333334}
      - serializedVersion: 3
        time: 7.167512
        value: {x: -0, y: 0.68800926, z: -0, w: 0.725702}
        inSlope: {x: 0, y: -0.008614335, z: 0, w: 0.008163279}
        outSlope: {x: 0, y: -0.008614335, z: 0, w: 0.008163279}
        tangentMode: 0
        weightedMode: 0
        inWeight: {x: 0.33333334, y: 0.33333334, z: 0.33333334, w: 0.33333334}
        outWeight: {x: 0.33333334, y: 0.33333334, z: 0.33333334, w: 0.33333334}
      - serializedVersion: 3
        time: 7.178461
        value: {x: -0, y: 0.687909, z: -0, w: 0.72579694}
        inSlope: {x: 0, y: -0.008840257, z: 0, w: 0.008375831}
        outSlope: {x: 0, y: -0.008840257, z: 0, w: 0.008375831}
        tangentMode: 0
        weightedMode: 0
        inWeight: {x: 0.33333334, y: 0.33333334, z: 0.33333334, w: 0.33333334}
        outWeight: {x: 0.33333334, y: 0.33333334, z: 0.33333334, w: 0.33333334}
      - serializedVersion: 3
        time: 7.1894603
        value: {x: -0, y: 0.68781525, z: -0, w: 0.7258858}
        inSlope: {x: 0, y: -0.0083492715, z: 0, w: 0.007912398}
        outSlope: {x: 0, y: -0.0083492715, z: 0, w: 0.007912398}
        tangentMode: 0
        weightedMode: 0
        inWeight: {x: 0.33333334, y: 0.33333334, z: 0.33333334, w: 0.33333334}
        outWeight: {x: 0.33333334, y: 0.33333334, z: 0.33333334, w: 0.33333334}
      - serializedVersion: 3
        time: 7.2005653
        value: {x: -0, y: 0.6877245, z: -0, w: 0.7259718}
        inSlope: {x: 0, y: -0.008842336, z: 0, w: 0.008376792}
        outSlope: {x: 0, y: -0.008842336, z: 0, w: 0.008376792}
        tangentMode: 0
        weightedMode: 0
        inWeight: {x: 0.33333334, y: 0.33333334, z: 0.33333334, w: 0.33333334}
        outWeight: {x: 0.33333334, y: 0.33333334, z: 0.33333334, w: 0.33333334}
      - serializedVersion: 3
        time: 7.2113767
        value: {x: -0, y: 0.68762165, z: -0, w: 0.7260692}
        inSlope: {x: 0, y: -0.009416852, z: 0, w: 0.008920211}
        outSlope: {x: 0, y: -0.009416852, z: 0, w: 0.008920211}
        tangentMode: 0
        weightedMode: 0
        inWeight: {x: 0.33333334, y: 0.33333334, z: 0.33333334, w: 0.33333334}
        outWeight: {x: 0.33333334, y: 0.33333334, z: 0.33333334, w: 0.33333334}
      - serializedVersion: 3
        time: 7.222168
        value: {x: -0, y: 0.68752104, z: -0, w: 0.7261645}
        inSlope: {x: 0, y: -0.009095179, z: 0, w: 0.008610889}
        outSlope: {x: 0, y: -0.009095179, z: 0, w: 0.008610889}
        tangentMode: 0
        weightedMode: 0
        inWeight: {x: 0.33333334, y: 0.33333334, z: 0.33333334, w: 0.33333334}
        outWeight: {x: 0.33333334, y: 0.33333334, z: 0.33333334, w: 0.33333334}
      - serializedVersion: 3
        time: 7.233414
        value: {x: -0, y: 0.6874213, z: -0, w: 0.7262589}
        inSlope: {x: 0, y: -0.009310655, z: 0, w: 0.00881152}
        outSlope: {x: 0, y: -0.009310655, z: 0, w: 0.00881152}
        tangentMode: 0
        weightedMode: 0
        inWeight: {x: 0.33333334, y: 0.33333334, z: 0.33333334, w: 0.33333334}
        outWeight: {x: 0.33333334, y: 0.33333334, z: 0.33333334, w: 0.33333334}
      - serializedVersion: 3
        time: 7.2441626
        value: {x: -0, y: 0.6873165, z: -0, w: 0.7263581}
        inSlope: {x: 0, y: -0.008909322, z: 0, w: 0.008429605}
        outSlope: {x: 0, y: -0.008909322, z: 0, w: 0.008429605}
        tangentMode: 0
        weightedMode: 0
        inWeight: {x: 0.33333334, y: 0.33333334, z: 0.33333334, w: 0.33333334}
        outWeight: {x: 0.33333334, y: 0.33333334, z: 0.33333334, w: 0.33333334}
      - serializedVersion: 3
        time: 7.2562695
        value: {x: -0, y: 0.68721884, z: -0, w: 0.72645044}
        inSlope: {x: 0, y: -0.008793127, z: 0, w: 0.008319473}
        outSlope: {x: 0, y: -0.008793127, z: 0, w: 0.008319473}
        tangentMode: 0
        weightedMode: 0
        inWeight: {x: 0.33333334, y: 0.33333334, z: 0.33333334, w: 0.33333334}
        outWeight: {x: 0.33333334, y: 0.33333334, z: 0.33333334, w: 0.33333334}
      - serializedVersion: 3
        time: 7.267274
        value: {x: -0, y: 0.68711406, z: -0, w: 0.7265496}
        inSlope: {x: 0, y: -0.00867204, z: 0, w: 0.008202459}
        outSlope: {x: 0, y: -0.00867204, z: 0, w: 0.008202459}
        tangentMode: 0
        weightedMode: 0
        inWeight: {x: 0.33333334, y: 0.33333334, z: 0.33333334, w: 0.33333334}
        outWeight: {x: 0.33333334, y: 0.33333334, z: 0.33333334, w: 0.33333334}
      - serializedVersion: 3
        time: 7.278224
        value: {x: -0, y: 0.6870284, z: -0, w: 0.72663057}
        inSlope: {x: 0, y: -0.007173774, z: 0, w: 0.0067799157}
        outSlope: {x: 0, y: -0.007173774, z: 0, w: 0.0067799157}
        tangentMode: 0
        weightedMode: 0
        inWeight: {x: 0.33333334, y: 0.33333334, z: 0.33333334, w: 0.33333334}
        outWeight: {x: 0.33333334, y: 0.33333334, z: 0.33333334, w: 0.33333334}
      - serializedVersion: 3
        time: 7.290555
        value: {x: -0, y: 0.68694794, z: -0, w: 0.7267066}
        inSlope: {x: 0, y: -0.007128928, z: 0, w: 0.006738318}
        outSlope: {x: 0, y: -0.007128928, z: 0, w: 0.006738318}
        tangentMode: 0
        weightedMode: 0
        inWeight: {x: 0.33333334, y: 0.33333334, z: 0.33333334, w: 0.33333334}
        outWeight: {x: 0.33333334, y: 0.33333334, z: 0.33333334, w: 0.33333334}
      - serializedVersion: 3
        time: 7.3004065
        value: {x: -0, y: 0.68687177, z: -0, w: 0.7267786}
        inSlope: {x: 0, y: -0.006293432, z: 0, w: 0.00594882}
        outSlope: {x: 0, y: -0.006293432, z: 0, w: 0.00594882}
        tangentMode: 0
        weightedMode: 0
        inWeight: {x: 0.33333334, y: 0.33333334, z: 0.33333334, w: 0.33333334}
        outWeight: {x: 0.33333334, y: 0.33333334, z: 0.33333334, w: 0.33333334}
      - serializedVersion: 3
        time: 7.3111744
        value: {x: -0, y: 0.6868195, z: -0, w: 0.72682804}
        inSlope: {x: 0, y: -0.0044903667, z: 0, w: 0.004243203}
        outSlope: {x: 0, y: -0.0044903667, z: 0, w: 0.004243203}
        tangentMode: 0
        weightedMode: 0
        inWeight: {x: 0.33333334, y: 0.33333334, z: 0.33333334, w: 0.33333334}
        outWeight: {x: 0.33333334, y: 0.33333334, z: 0.33333334, w: 0.33333334}
      - serializedVersion: 3
        time: 7.322124
        value: {x: -0, y: 0.6867743, z: -0, w: 0.7268707}
        inSlope: {x: 0, y: -0.0034333034, z: 0, w: 0.0032423171}
        outSlope: {x: 0, y: -0.0034333034, z: 0, w: 0.0032423171}
        tangentMode: 0
        weightedMode: 0
        inWeight: {x: 0.33333334, y: 0.33333334, z: 0.33333334, w: 0.33333334}
        outWeight: {x: 0.33333334, y: 0.33333334, z: 0.33333334, w: 0.33333334}
      - serializedVersion: 3
        time: 7.3341737
        value: {x: -0, y: 0.6867413, z: -0, w: 0.7269019}
        inSlope: {x: 0, y: -0.0024371357, z: 0, w: 0.0023060283}
        outSlope: {x: 0, y: -0.0024371357, z: 0, w: 0.0023060283}
        tangentMode: 0
        weightedMode: 0
        inWeight: {x: 0.33333334, y: 0.33333334, z: 0.33333334, w: 0.33333334}
        outWeight: {x: 0.33333334, y: 0.33333334, z: 0.33333334, w: 0.33333334}
      - serializedVersion: 3
        time: 7.3451233
        value: {x: -0, y: 0.6867179, z: -0, w: 0.72692406}
        inSlope: {x: 0, y: -0.0013081032, z: 0, w: 0.0012404168}
        outSlope: {x: 0, y: -0.0013081032, z: 0, w: 0.0012404168}
        tangentMode: 0
        weightedMode: 0
        inWeight: {x: 0.33333334, y: 0.33333334, z: 0.33333334, w: 0.33333334}
        outWeight: {x: 0.33333334, y: 0.33333334, z: 0.33333334, w: 0.33333334}
      - serializedVersion: 3
        time: 7.3563685
        value: {x: -0, y: 0.6867125, z: -0, w: 0.7269292}
        inSlope: {x: 0, y: 0.000031804942, z: 0, w: -0.0000339142}
        outSlope: {x: 0, y: 0.000031804942, z: 0, w: -0.0000339142}
        tangentMode: 0
        weightedMode: 0
        inWeight: {x: 0.33333334, y: 0.33333334, z: 0.33333334, w: 0.33333334}
        outWeight: {x: 0.33333334, y: 0.33333334, z: 0.33333334, w: 0.33333334}
      - serializedVersion: 3
        time: 7.367068
        value: {x: -0, y: 0.68671834, z: -0, w: 0.7269236}
        inSlope: {x: 0, y: 0.0011863695, z: 0, w: -0.001123883}
        outSlope: {x: 0, y: 0.0011863695, z: 0, w: -0.001123883}
        tangentMode: 0
        weightedMode: 0
        inWeight: {x: 0.33333334, y: 0.33333334, z: 0.33333334, w: 0.33333334}
        outWeight: {x: 0.33333334, y: 0.33333334, z: 0.33333334, w: 0.33333334}
      - serializedVersion: 3
        time: 7.378096
        value: {x: -0, y: 0.6867385, z: -0, w: 0.7269046}
        inSlope: {x: 0, y: 0.0021720794, z: 0, w: -0.002049281}
        outSlope: {x: 0, y: 0.0021720794, z: 0, w: -0.002049281}
        tangentMode: 0
        weightedMode: 0
        inWeight: {x: 0.33333334, y: 0.33333334, z: 0.33333334, w: 0.33333334}
        outWeight: {x: 0.33333334, y: 0.33333334, z: 0.33333334, w: 0.33333334}
      - serializedVersion: 3
        time: 7.3889403
        value: {x: -0, y: 0.6867658, z: -0, w: 0.7268788}
        inSlope: {x: 0, y: 0.0026952832, z: 0, w: -0.0025469635}
        outSlope: {x: 0, y: 0.0026952832, z: 0, w: -0.0025469635}
        tangentMode: 0
        weightedMode: 0
        inWeight: {x: 0.33333334, y: 0.33333334, z: 0.33333334, w: 0.33333334}
        outWeight: {x: 0.33333334, y: 0.33333334, z: 0.33333334, w: 0.33333334}
      - serializedVersion: 3
        time: 7.400184
        value: {x: -0, y: 0.6867981, z: -0, w: 0.72684824}
        inSlope: {x: 0, y: 0.0032413842, z: 0, w: -0.0030618277}
        outSlope: {x: 0, y: 0.0032413842, z: 0, w: -0.0030618277}
        tangentMode: 0
        weightedMode: 0
        inWeight: {x: 0.33333334, y: 0.33333334, z: 0.33333334, w: 0.33333334}
        outWeight: {x: 0.33333334, y: 0.33333334, z: 0.33333334, w: 0.33333334}
      - serializedVersion: 3
        time: 7.4117928
        value: {x: -0, y: 0.68684, z: -0, w: 0.7268087}
        inSlope: {x: 0, y: 0.0038464977, z: 0, w: -0.003634038}
        outSlope: {x: 0, y: 0.0038464977, z: 0, w: -0.003634038}
        tangentMode: 0
        weightedMode: 0
        inWeight: {x: 0.33333334, y: 0.33333334, z: 0.33333334, w: 0.33333334}
        outWeight: {x: 0.33333334, y: 0.33333334, z: 0.33333334, w: 0.33333334}
      - serializedVersion: 3
        time: 7.4226527
        value: {x: -0, y: 0.68688434, z: -0, w: 0.72676677}
        inSlope: {x: 0, y: 0.0039412277, z: 0, w: -0.0037259294}
        outSlope: {x: 0, y: 0.0039412277, z: 0, w: -0.0037259294}
        tangentMode: 0
        weightedMode: 0
        inWeight: {x: 0.33333334, y: 0.33333334, z: 0.33333334, w: 0.33333334}
        outWeight: {x: 0.33333334, y: 0.33333334, z: 0.33333334, w: 0.33333334}
      - serializedVersion: 3
        time: 7.4336667
        value: {x: -0, y: 0.6869262, z: -0, w: 0.72672725}
        inSlope: {x: 0, y: 0.0020870273, z: 0, w: -0.0019713405}
        outSlope: {x: 0, y: 0.0020870273, z: 0, w: -0.0019713405}
        tangentMode: 0
        weightedMode: 0
        inWeight: {x: 0.33333334, y: 0.33333334, z: 0.33333334, w: 0.33333334}
        outWeight: {x: 0.33333334, y: 0.33333334, z: 0.33333334, w: 0.33333334}
      - serializedVersion: 3
        time: 7.5422196
        value: {x: -0, y: 0.6869669, z: -0, w: 0.72668874}
        inSlope: {x: 0, y: 0.019801293, z: 0, w: -0.018729748}
        outSlope: {x: 0, y: 0.019801293, z: 0, w: -0.018729748}
        tangentMode: 0
        weightedMode: 0
        inWeight: {x: 0.33333334, y: 0.33333334, z: 0.33333334, w: 0.33333334}
        outWeight: {x: 0.33333334, y: 0.33333334, z: 0.33333334, w: 0.33333334}
      - serializedVersion: 3
        time: 7.5517664
        value: {x: -0, y: 0.6873414, z: -0, w: 0.7263345}
        inSlope: {x: 0, y: 0.020349108, z: 0, w: -0.019247033}
        outSlope: {x: 0, y: 0.020349108, z: 0, w: -0.019247033}
        tangentMode: 0
        weightedMode: 0
        inWeight: {x: 0.33333334, y: 0.33333334, z: 0.33333334, w: 0.33333334}
        outWeight: {x: 0.33333334, y: 0.33333334, z: 0.33333334, w: 0.33333334}
      - serializedVersion: 3
        time: 7.5620203
        value: {x: -0, y: 0.6873565, z: -0, w: 0.72632027}
        inSlope: {x: 0, y: 0.0033953576, z: 0, w: -0.00321113}
        outSlope: {x: 0, y: 0.0033953576, z: 0, w: -0.00321113}
        tangentMode: 0
        weightedMode: 0
        inWeight: {x: 0.33333334, y: 0.33333334, z: 0.33333334, w: 0.33333334}
        outWeight: {x: 0.33333334, y: 0.33333334, z: 0.33333334, w: 0.33333334}
      - serializedVersion: 3
        time: 7.571779
        value: {x: -0, y: 0.6874084, z: -0, w: 0.72627115}
        inSlope: {x: 0, y: 0.0040491396, z: 0, w: -0.003833408}
        outSlope: {x: 0, y: 0.0040491396, z: 0, w: -0.003833408}
        tangentMode: 0
        weightedMode: 0
        inWeight: {x: 0.33333334, y: 0.33333334, z: 0.33333334, w: 0.33333334}
        outWeight: {x: 0.33333334, y: 0.33333334, z: 0.33333334, w: 0.33333334}
      - serializedVersion: 3
        time: 7.5837502
        value: {x: -0, y: 0.68744165, z: -0, w: 0.7262396}
        inSlope: {x: 0, y: 0.0029763728, z: 0, w: -0.0028201784}
        outSlope: {x: 0, y: 0.0029763728, z: 0, w: -0.0028201784}
        tangentMode: 0
        weightedMode: 0
        inWeight: {x: 0.33333334, y: 0.33333334, z: 0.33333334, w: 0.33333334}
        outWeight: {x: 0.33333334, y: 0.33333334, z: 0.33333334, w: 0.33333334}
      - serializedVersion: 3
        time: 7.60078
        value: {x: -0, y: 0.6874957, z: -0, w: 0.7261884}
        inSlope: {x: 0, y: 0.005470701, z: 0, w: -0.0051793894}
        outSlope: {x: 0, y: 0.005470701, z: 0, w: -0.0051793894}
        tangentMode: 0
        weightedMode: 0
        inWeight: {x: 0.33333334, y: 0.33333334, z: 0.33333334, w: 0.33333334}
        outWeight: {x: 0.33333334, y: 0.33333334, z: 0.33333334, w: 0.33333334}
      - serializedVersion: 3
        time: 7.6109867
        value: {x: -0, y: 0.687575, z: -0, w: 0.7261134}
        inSlope: {x: 0, y: 0.0062577054, z: 0, w: -0.0059213582}
        outSlope: {x: 0, y: 0.0062577054, z: 0, w: -0.0059213582}
        tangentMode: 0
        weightedMode: 0
        inWeight: {x: 0.33333334, y: 0.33333334, z: 0.33333334, w: 0.33333334}
        outWeight: {x: 0.33333334, y: 0.33333334, z: 0.33333334, w: 0.33333334}
      - serializedVersion: 3
        time: 7.6225348
        value: {x: -0, y: 0.6876298, z: -0, w: 0.7260615}
        inSlope: {x: 0, y: 0.0054968167, z: 0, w: -0.005201717}
        outSlope: {x: 0, y: 0.0054968167, z: 0, w: -0.005201717}
        tangentMode: 0
        weightedMode: 0
        inWeight: {x: 0.33333334, y: 0.33333334, z: 0.33333334, w: 0.33333334}
        outWeight: {x: 0.33333334, y: 0.33333334, z: 0.33333334, w: 0.33333334}
      - serializedVersion: 3
        time: 7.633482
        value: {x: -0, y: 0.6876982, z: -0, w: 0.7259968}
        inSlope: {x: 0, y: 0.006484201, z: 0, w: -0.0061436477}
        outSlope: {x: 0, y: 0.006484201, z: 0, w: -0.0061436477}
        tangentMode: 0
        weightedMode: 0
        inWeight: {x: 0.33333334, y: 0.33333334, z: 0.33333334, w: 0.33333334}
        outWeight: {x: 0.33333334, y: 0.33333334, z: 0.33333334, w: 0.33333334}
      - serializedVersion: 3
        time: 7.644413
        value: {x: -0, y: 0.6877717, z: -0, w: 0.7259271}
        inSlope: {x: 0, y: 0.006862795, z: 0, w: -0.006504887}
        outSlope: {x: 0, y: 0.006862795, z: 0, w: -0.006504887}
        tangentMode: 0
        weightedMode: 0
        inWeight: {x: 0.33333334, y: 0.33333334, z: 0.33333334, w: 0.33333334}
        outWeight: {x: 0.33333334, y: 0.33333334, z: 0.33333334, w: 0.33333334}
      - serializedVersion: 3
        time: 7.655462
        value: {x: -0, y: 0.68784904, z: -0, w: 0.7258538}
        inSlope: {x: 0, y: 0.00680523, z: 0, w: -0.0064492277}
        outSlope: {x: 0, y: 0.00680523, z: 0, w: -0.0064492277}
        tangentMode: 0
        weightedMode: 0
        inWeight: {x: 0.33333334, y: 0.33333334, z: 0.33333334, w: 0.33333334}
        outWeight: {x: 0.33333334, y: 0.33333334, z: 0.33333334, w: 0.33333334}
      - serializedVersion: 3
        time: 7.667377
        value: {x: -0, y: 0.6879278, z: -0, w: 0.7257792}
        inSlope: {x: 0, y: 0.007457465, z: 0, w: -0.0070694014}
        outSlope: {x: 0, y: 0.007457465, z: 0, w: -0.0070694014}
        tangentMode: 0
        weightedMode: 0
        inWeight: {x: 0.33333334, y: 0.33333334, z: 0.33333334, w: 0.33333334}
        outWeight: {x: 0.33333334, y: 0.33333334, z: 0.33333334, w: 0.33333334}
      - serializedVersion: 3
        time: 7.6784415
        value: {x: -0, y: 0.6880197, z: -0, w: 0.72569203}
        inSlope: {x: 0, y: 0.008540561, z: 0, w: -0.008097535}
        outSlope: {x: 0, y: 0.008540561, z: 0, w: -0.008097535}
        tangentMode: 0
        weightedMode: 0
        inWeight: {x: 0.33333334, y: 0.33333334, z: 0.33333334, w: 0.33333334}
        outWeight: {x: 0.33333334, y: 0.33333334, z: 0.33333334, w: 0.33333334}
      - serializedVersion: 3
        time: 7.6891813
        value: {x: -0, y: 0.6881139, z: -0, w: 0.7256027}
        inSlope: {x: 0, y: 0.008382412, z: 0, w: -0.007949983}
        outSlope: {x: 0, y: 0.008382412, z: 0, w: -0.007949983}
        tangentMode: 0
        weightedMode: 0
        inWeight: {x: 0.33333334, y: 0.33333334, z: 0.33333334, w: 0.33333334}
        outWeight: {x: 0.33333334, y: 0.33333334, z: 0.33333334, w: 0.33333334}
      - serializedVersion: 3
        time: 7.700527
        value: {x: -0, y: 0.6882046, z: -0, w: 0.7255167}
        inSlope: {x: 0, y: 0.008612417, z: 0, w: -0.008171538}
        outSlope: {x: 0, y: 0.008612417, z: 0, w: -0.008171538}
        tangentMode: 0
        weightedMode: 0
        inWeight: {x: 0.33333334, y: 0.33333334, z: 0.33333334, w: 0.33333334}
        outWeight: {x: 0.33333334, y: 0.33333334, z: 0.33333334, w: 0.33333334}
      - serializedVersion: 3
        time: 7.7112613
        value: {x: -0, y: 0.6883037, z: -0, w: 0.7254226}
        inSlope: {x: 0, y: 0.00899042, z: 0, w: -0.008528832}
        outSlope: {x: 0, y: 0.00899042, z: 0, w: -0.008528832}
        tangentMode: 0
        weightedMode: 0
        inWeight: {x: 0.33333334, y: 0.33333334, z: 0.33333334, w: 0.33333334}
        outWeight: {x: 0.33333334, y: 0.33333334, z: 0.33333334, w: 0.33333334}
      - serializedVersion: 3
        time: 7.722226
        value: {x: -0, y: 0.6883996, z: -0, w: 0.72533166}
        inSlope: {x: 0, y: 0.008942667, z: 0, w: -0.008484499}
        outSlope: {x: 0, y: 0.008942667, z: 0, w: -0.008484499}
        tangentMode: 0
        weightedMode: 0
        inWeight: {x: 0.33333334, y: 0.33333334, z: 0.33333334, w: 0.33333334}
        outWeight: {x: 0.33333334, y: 0.33333334, z: 0.33333334, w: 0.33333334}
      - serializedVersion: 3
        time: 7.733118
        value: {x: -0, y: 0.68849915, z: -0, w: 0.7252372}
        inSlope: {x: 0, y: 0.008679338, z: 0, w: -0.008239519}
        outSlope: {x: 0, y: 0.008679338, z: 0, w: -0.008239519}
        tangentMode: 0
        weightedMode: 0
        inWeight: {x: 0.33333334, y: 0.33333334, z: 0.33333334, w: 0.33333334}
        outWeight: {x: 0.33333334, y: 0.33333334, z: 0.33333334, w: 0.33333334}
      - serializedVersion: 3
        time: 7.745054
        value: {x: -0, y: 0.68859726, z: -0, w: 0.725144}
        inSlope: {x: 0, y: 0.0089434795, z: 0, w: -0.008495892}
        outSlope: {x: 0, y: 0.0089434795, z: 0, w: -0.008495892}
        tangentMode: 0
        weightedMode: 0
        inWeight: {x: 0.33333334, y: 0.33333334, z: 0.33333334, w: 0.33333334}
        outWeight: {x: 0.33333334, y: 0.33333334, z: 0.33333334, w: 0.33333334}
      - serializedVersion: 3
        time: 7.7562137
        value: {x: -0, y: 0.68870515, z: -0, w: 0.7250415}
        inSlope: {x: 0, y: 0.009654761, z: 0, w: -0.00916774}
        outSlope: {x: 0, y: 0.009654761, z: 0, w: -0.00916774}
        tangentMode: 0
        weightedMode: 0
        inWeight: {x: 0.33333334, y: 0.33333334, z: 0.33333334, w: 0.33333334}
        outWeight: {x: 0.33333334, y: 0.33333334, z: 0.33333334, w: 0.33333334}
      - serializedVersion: 3
        time: 7.767087
        value: {x: -0, y: 0.68881, z: -0, w: 0.724942}
        inSlope: {x: 0, y: 0.009618161, z: 0, w: -0.009136552}
        outSlope: {x: 0, y: 0.009618161, z: 0, w: -0.009136552}
        tangentMode: 0
        weightedMode: 0
        inWeight: {x: 0.33333334, y: 0.33333334, z: 0.33333334, w: 0.33333334}
        outWeight: {x: 0.33333334, y: 0.33333334, z: 0.33333334, w: 0.33333334}
      - serializedVersion: 3
        time: 7.7779965
        value: {x: -0, y: 0.68891466, z: -0, w: 0.7248425}
        inSlope: {x: 0, y: 0.009496894, z: 0, w: -0.0090298}
        outSlope: {x: 0, y: 0.009496894, z: 0, w: -0.0090298}
        tangentMode: 0
        weightedMode: 0
        inWeight: {x: 0.33333334, y: 0.33333334, z: 0.33333334, w: 0.33333334}
        outWeight: {x: 0.33333334, y: 0.33333334, z: 0.33333334, w: 0.33333334}
      - serializedVersion: 3
        time: 7.7890363
        value: {x: -0, y: 0.6890184, z: -0, w: 0.72474384}
        inSlope: {x: 0, y: 0.009288403, z: 0, w: -0.008833526}
        outSlope: {x: 0, y: 0.009288403, z: 0, w: -0.008833526}
        tangentMode: 0
        weightedMode: 0
        inWeight: {x: 0.33333334, y: 0.33333334, z: 0.33333334, w: 0.33333334}
        outWeight: {x: 0.33333334, y: 0.33333334, z: 0.33333334, w: 0.33333334}
      - serializedVersion: 3
        time: 7.800143
        value: {x: -0, y: 0.68912035, z: -0, w: 0.72464687}
        inSlope: {x: 0, y: 0.009225519, z: 0, w: -0.00877234}
        outSlope: {x: 0, y: 0.009225519, z: 0, w: -0.00877234}
        tangentMode: 0
        weightedMode: 0
        inWeight: {x: 0.33333334, y: 0.33333334, z: 0.33333334, w: 0.33333334}
        outWeight: {x: 0.33333334, y: 0.33333334, z: 0.33333334, w: 0.33333334}
      - serializedVersion: 3
        time: 7.810876
        value: {x: -0, y: 0.6892199, z: -0, w: 0.7245523}
        inSlope: {x: 0, y: 0.008541528, z: 0, w: -0.008122097}
        outSlope: {x: 0, y: 0.008541528, z: 0, w: -0.008122097}
        tangentMode: 0
        weightedMode: 0
        inWeight: {x: 0.33333334, y: 0.33333334, z: 0.33333334, w: 0.33333334}
        outWeight: {x: 0.33333334, y: 0.33333334, z: 0.33333334, w: 0.33333334}
      - serializedVersion: 3
        time: 7.8225465
        value: {x: -0, y: 0.689311, z: -0, w: 0.72446555}
        inSlope: {x: 0, y: 0.008154387, z: 0, w: -0.0077560116}
        outSlope: {x: 0, y: 0.008154387, z: 0, w: -0.0077560116}
        tangentMode: 0
        weightedMode: 0
        inWeight: {x: 0.33333334, y: 0.33333334, z: 0.33333334, w: 0.33333334}
        outWeight: {x: 0.33333334, y: 0.33333334, z: 0.33333334, w: 0.33333334}
      - serializedVersion: 3
        time: 7.8336473
        value: {x: -0, y: 0.6894054, z: -0, w: 0.72437584}
        inSlope: {x: 0, y: 0.00790775, z: 0, w: -0.0075264974}
        outSlope: {x: 0, y: 0.00790775, z: 0, w: -0.0075264974}
        tangentMode: 0
        weightedMode: 0
        inWeight: {x: 0.33333334, y: 0.33333334, z: 0.33333334, w: 0.33333334}
        outWeight: {x: 0.33333334, y: 0.33333334, z: 0.33333334, w: 0.33333334}
      - serializedVersion: 3
        time: 7.844573
        value: {x: -0, y: 0.6894853, z: -0, w: 0.72429967}
        inSlope: {x: 0, y: 0.0069858492, z: 0, w: -0.0066537475}
        outSlope: {x: 0, y: 0.0069858492, z: 0, w: -0.0066537475}
        tangentMode: 0
        weightedMode: 0
        inWeight: {x: 0.33333334, y: 0.33333334, z: 0.33333334, w: 0.33333334}
        outWeight: {x: 0.33333334, y: 0.33333334, z: 0.33333334, w: 0.33333334}
      - serializedVersion: 3
        time: 7.855731
        value: {x: -0, y: 0.6895596, z: -0, w: 0.724229}
        inSlope: {x: 0, y: 0.006274717, z: 0, w: -0.0059749857}
        outSlope: {x: 0, y: 0.006274717, z: 0, w: -0.0059749857}
        tangentMode: 0
        weightedMode: 0
        inWeight: {x: 0.33333334, y: 0.33333334, z: 0.33333334, w: 0.33333334}
        outWeight: {x: 0.33333334, y: 0.33333334, z: 0.33333334, w: 0.33333334}
      - serializedVersion: 3
        time: 7.867483
        value: {x: -0, y: 0.68962884, z: -0, w: 0.724163}
        inSlope: {x: 0, y: 0.0062895706, z: 0, w: -0.0059915637}
        outSlope: {x: 0, y: 0.0062895706, z: 0, w: -0.0059915637}
        tangentMode: 0
        weightedMode: 0
        inWeight: {x: 0.33333334, y: 0.33333334, z: 0.33333334, w: 0.33333334}
        outWeight: {x: 0.33333334, y: 0.33333334, z: 0.33333334, w: 0.33333334}
      - serializedVersion: 3
        time: 7.8783865
        value: {x: -0, y: 0.68970174, z: -0, w: 0.72409356}
        inSlope: {x: 0, y: 0.0062749647, z: 0, w: -0.005972091}
        outSlope: {x: 0, y: 0.0062749647, z: 0, w: -0.005972091}
        tangentMode: 0
        weightedMode: 0
        inWeight: {x: 0.33333334, y: 0.33333334, z: 0.33333334, w: 0.33333334}
        outWeight: {x: 0.33333334, y: 0.33333334, z: 0.33333334, w: 0.33333334}
      - serializedVersion: 3
        time: 7.8889165
        value: {x: -0, y: 0.6897635, z: -0, w: 0.72403485}
        inSlope: {x: 0, y: 0.0054601, z: 0, w: -0.005200031}
        outSlope: {x: 0, y: 0.0054601, z: 0, w: -0.005200031}
        tangentMode: 0
        weightedMode: 0
        inWeight: {x: 0.33333334, y: 0.33333334, z: 0.33333334, w: 0.33333334}
        outWeight: {x: 0.33333334, y: 0.33333334, z: 0.33333334, w: 0.33333334}
      - serializedVersion: 3
        time: 7.900505
        value: {x: -0, y: 0.6898221, z: -0, w: 0.72397894}
        inSlope: {x: 0, y: 0.0052806763, z: 0, w: -0.005032322}
        outSlope: {x: 0, y: 0.0052806763, z: 0, w: -0.005032322}
        tangentMode: 0
        weightedMode: 0
        inWeight: {x: 0.33333334, y: 0.33333334, z: 0.33333334, w: 0.33333334}
        outWeight: {x: 0.33333334, y: 0.33333334, z: 0.33333334, w: 0.33333334}
      - serializedVersion: 3
        time: 7.9115157
        value: {x: -0, y: 0.6898827, z: -0, w: 0.72392124}
        inSlope: {x: 0, y: 0.00522666, z: 0, w: -0.004978195}
        outSlope: {x: 0, y: 0.00522666, z: 0, w: -0.004978195}
        tangentMode: 0
        weightedMode: 0
        inWeight: {x: 0.33333334, y: 0.33333334, z: 0.33333334, w: 0.33333334}
        outWeight: {x: 0.33333334, y: 0.33333334, z: 0.33333334, w: 0.33333334}
      - serializedVersion: 3
        time: 7.9223213
        value: {x: -0, y: 0.68993616, z: -0, w: 0.7238703}
        inSlope: {x: 0, y: 0.004956548, z: 0, w: -0.004727128}
        outSlope: {x: 0, y: 0.004956548, z: 0, w: -0.004727128}
        tangentMode: 0
        weightedMode: 0
        inWeight: {x: 0.33333334, y: 0.33333334, z: 0.33333334, w: 0.33333334}
        outWeight: {x: 0.33333334, y: 0.33333334, z: 0.33333334, w: 0.33333334}
      - serializedVersion: 3
        time: 7.9333415
        value: {x: -0, y: 0.6899909, z: -0, w: 0.72381806}
        inSlope: {x: 0, y: 0.004965168, z: 0, w: -0.0047380035}
        outSlope: {x: 0, y: 0.004965168, z: 0, w: -0.0047380035}
        tangentMode: 0
        weightedMode: 0
        inWeight: {x: 0.33333334, y: 0.33333334, z: 0.33333334, w: 0.33333334}
        outWeight: {x: 0, y: 0, z: 0, w: 0}
      m_PreInfinity: 2
      m_PostInfinity: 2
      m_RotationOrder: 4
    path: 
  - curve:
      serializedVersion: 2
      m_Curve:
      - serializedVersion: 3
        time: 0.019592
        value: {x: 0, y: 0, z: 0, w: 1}
        inSlope: {x: 0, y: 0, z: 0, w: 0}
        outSlope: {x: 0, y: 0, z: 0, w: 0}
        tangentMode: 0
        weightedMode: 0
        inWeight: {x: 0, y: 0, z: 0, w: 0}
        outWeight: {x: 0.33333334, y: 0.33333334, z: 0.33333334, w: 0.33333334}
      - serializedVersion: 3
        time: 0.028579399
        value: {x: 0, y: 0, z: 0, w: 1}
        inSlope: {x: 0, y: 0, z: 0, w: 0}
        outSlope: {x: 0, y: 0, z: 0, w: 0}
        tangentMode: 0
        weightedMode: 0
        inWeight: {x: 0.33333334, y: 0.33333334, z: 0.33333334, w: 0.33333334}
        outWeight: {x: 0.33333334, y: 0.33333334, z: 0.33333334, w: 0.33333334}
      - serializedVersion: 3
        time: 0.0357657
        value: {x: 0, y: 0, z: 0, w: 1}
        inSlope: {x: 0, y: 0, z: 0, w: 0}
        outSlope: {x: 0, y: 0, z: 0, w: 0}
        tangentMode: 0
        weightedMode: 0
        inWeight: {x: 0.33333334, y: 0.33333334, z: 0.33333334, w: 0.33333334}
        outWeight: {x: 0.33333334, y: 0.33333334, z: 0.33333334, w: 0.33333334}
      - serializedVersion: 3
        time: 0.0450204
        value: {x: 0, y: 0, z: 0, w: 1}
        inSlope: {x: 0, y: 0, z: 0, w: 0}
        outSlope: {x: 0, y: 0, z: 0, w: 0}
        tangentMode: 0
        weightedMode: 0
        inWeight: {x: 0.33333334, y: 0.33333334, z: 0.33333334, w: 0.33333334}
        outWeight: {x: 0.33333334, y: 0.33333334, z: 0.33333334, w: 0.33333334}
      - serializedVersion: 3
        time: 0.055750903
        value: {x: 0, y: 0, z: 0, w: 1}
        inSlope: {x: 0, y: 0, z: 0, w: 0}
        outSlope: {x: 0, y: 0, z: 0, w: 0}
        tangentMode: 0
        weightedMode: 0
        inWeight: {x: 0.33333334, y: 0.33333334, z: 0.33333334, w: 0.33333334}
        outWeight: {x: 0.33333334, y: 0.33333334, z: 0.33333334, w: 0.33333334}
      - serializedVersion: 3
        time: 0.0668806
        value: {x: 0, y: 0, z: 0, w: 1}
        inSlope: {x: 0, y: 0, z: 0, w: 0}
        outSlope: {x: 0, y: 0, z: 0, w: 0}
        tangentMode: 0
        weightedMode: 0
        inWeight: {x: 0.33333334, y: 0.33333334, z: 0.33333334, w: 0.33333334}
        outWeight: {x: 0.33333334, y: 0.33333334, z: 0.33333334, w: 0.33333334}
      - serializedVersion: 3
        time: 0.0778055
        value: {x: 0, y: 0, z: 0, w: 1}
        inSlope: {x: 0, y: 0, z: 0, w: 0}
        outSlope: {x: 0, y: 0, z: 0, w: 0}
        tangentMode: 0
        weightedMode: 0
        inWeight: {x: 0.33333334, y: 0.33333334, z: 0.33333334, w: 0.33333334}
        outWeight: {x: 0.33333334, y: 0.33333334, z: 0.33333334, w: 0.33333334}
      - serializedVersion: 3
        time: 0.0897578
        value: {x: 0, y: 0, z: 0, w: 1}
        inSlope: {x: 0, y: 0, z: 0, w: 0}
        outSlope: {x: 0, y: 0, z: 0, w: 0}
        tangentMode: 0
        weightedMode: 0
        inWeight: {x: 0.33333334, y: 0.33333334, z: 0.33333334, w: 0.33333334}
        outWeight: {x: 0.33333334, y: 0.33333334, z: 0.33333334, w: 0.33333334}
      - serializedVersion: 3
        time: 0.1006889
        value: {x: 0, y: 0, z: 0, w: 1}
        inSlope: {x: 0, y: 0, z: 0, w: 0}
        outSlope: {x: 0, y: 0, z: 0, w: 0}
        tangentMode: 0
        weightedMode: 0
        inWeight: {x: 0.33333334, y: 0.33333334, z: 0.33333334, w: 0.33333334}
        outWeight: {x: 0.33333334, y: 0.33333334, z: 0.33333334, w: 0.33333334}
      - serializedVersion: 3
        time: 0.1123119
        value: {x: 0, y: 0, z: 0, w: 1}
        inSlope: {x: 0, y: 0, z: 0, w: 0}
        outSlope: {x: 0, y: 0, z: 0, w: 0}
        tangentMode: 0
        weightedMode: 0
        inWeight: {x: 0.33333334, y: 0.33333334, z: 0.33333334, w: 0.33333334}
        outWeight: {x: 0.33333334, y: 0.33333334, z: 0.33333334, w: 0.33333334}
      - serializedVersion: 3
        time: 0.1224993
        value: {x: 0, y: 0, z: 0, w: 1}
        inSlope: {x: 0, y: 0, z: 0, w: 0}
        outSlope: {x: 0, y: 0, z: 0, w: 0}
        tangentMode: 0
        weightedMode: 0
        inWeight: {x: 0.33333334, y: 0.33333334, z: 0.33333334, w: 0.33333334}
        outWeight: {x: 0.33333334, y: 0.33333334, z: 0.33333334, w: 0.33333334}
      - serializedVersion: 3
        time: 0.1337278
        value: {x: 0, y: 0, z: 0, w: 1}
        inSlope: {x: 0, y: 0, z: 0, w: 0}
        outSlope: {x: 0, y: 0, z: 0, w: 0}
        tangentMode: 0
        weightedMode: 0
        inWeight: {x: 0.33333334, y: 0.33333334, z: 0.33333334, w: 0.33333334}
        outWeight: {x: 0.33333334, y: 0.33333334, z: 0.33333334, w: 0.33333334}
      - serializedVersion: 3
        time: 0.1447114
        value: {x: 0, y: 0, z: 0, w: 1}
        inSlope: {x: 0, y: 0, z: 0, w: 0}
        outSlope: {x: 0, y: 0, z: 0, w: 0}
        tangentMode: 0
        weightedMode: 0
        inWeight: {x: 0.33333334, y: 0.33333334, z: 0.33333334, w: 0.33333334}
        outWeight: {x: 0.33333334, y: 0.33333334, z: 0.33333334, w: 0.33333334}
      - serializedVersion: 3
        time: 0.1554712
        value: {x: 0, y: 0, z: 0, w: 1}
        inSlope: {x: 0, y: 0, z: 0, w: 0}
        outSlope: {x: 0, y: 0, z: 0, w: 0}
        tangentMode: 0
        weightedMode: 0
        inWeight: {x: 0.33333334, y: 0.33333334, z: 0.33333334, w: 0.33333334}
        outWeight: {x: 0.33333334, y: 0.33333334, z: 0.33333334, w: 0.33333334}
      - serializedVersion: 3
        time: 0.16748351
        value: {x: 0, y: 0, z: 0, w: 1}
        inSlope: {x: 0, y: 0, z: 0, w: 0}
        outSlope: {x: 0, y: 0, z: 0, w: 0}
        tangentMode: 0
        weightedMode: 0
        inWeight: {x: 0.33333334, y: 0.33333334, z: 0.33333334, w: 0.33333334}
        outWeight: {x: 0.33333334, y: 0.33333334, z: 0.33333334, w: 0.33333334}
      - serializedVersion: 3
        time: 0.1782996
        value: {x: 0, y: 0, z: 0, w: 1}
        inSlope: {x: 0, y: 0, z: 0, w: 0}
        outSlope: {x: 0, y: 0, z: 0, w: 0}
        tangentMode: 0
        weightedMode: 0
        inWeight: {x: 0.33333334, y: 0.33333334, z: 0.33333334, w: 0.33333334}
        outWeight: {x: 0.33333334, y: 0.33333334, z: 0.33333334, w: 0.33333334}
      - serializedVersion: 3
        time: 0.1900012
        value: {x: 0, y: 0, z: 0, w: 1}
        inSlope: {x: 0, y: 0, z: 0, w: 0}
        outSlope: {x: 0, y: 0, z: 0, w: 0}
        tangentMode: 0
        weightedMode: 0
        inWeight: {x: 0.33333334, y: 0.33333334, z: 0.33333334, w: 0.33333334}
        outWeight: {x: 0.33333334, y: 0.33333334, z: 0.33333334, w: 0.33333334}
      - serializedVersion: 3
        time: 0.20073621
        value: {x: 0, y: 0, z: 0, w: 1}
        inSlope: {x: 0, y: 0, z: 0, w: 0}
        outSlope: {x: 0, y: 0, z: 0, w: 0}
        tangentMode: 0
        weightedMode: 0
        inWeight: {x: 0.33333334, y: 0.33333334, z: 0.33333334, w: 0.33333334}
        outWeight: {x: 0.33333334, y: 0.33333334, z: 0.33333334, w: 0.33333334}
      - serializedVersion: 3
        time: 0.21127011
        value: {x: 0, y: 0, z: 0, w: 1}
        inSlope: {x: 0, y: 0, z: 0, w: 0}
        outSlope: {x: 0, y: 0, z: 0, w: 0}
        tangentMode: 0
        weightedMode: 0
        inWeight: {x: 0.33333334, y: 0.33333334, z: 0.33333334, w: 0.33333334}
        outWeight: {x: 0.33333334, y: 0.33333334, z: 0.33333334, w: 0.33333334}
      - serializedVersion: 3
        time: 0.22227481
        value: {x: 0, y: 0, z: 0, w: 1}
        inSlope: {x: 0, y: 0, z: 0, w: 0}
        outSlope: {x: 0, y: 0, z: 0, w: 0}
        tangentMode: 0
        weightedMode: 0
        inWeight: {x: 0.33333334, y: 0.33333334, z: 0.33333334, w: 0.33333334}
        outWeight: {x: 0.33333334, y: 0.33333334, z: 0.33333334, w: 0.33333334}
      - serializedVersion: 3
        time: 0.2331669
        value: {x: 0, y: 0, z: 0, w: 1}
        inSlope: {x: 0, y: 0, z: 0, w: 0}
        outSlope: {x: 0, y: 0, z: 0, w: 0}
        tangentMode: 0
        weightedMode: 0
        inWeight: {x: 0.33333334, y: 0.33333334, z: 0.33333334, w: 0.33333334}
        outWeight: {x: 0.33333334, y: 0.33333334, z: 0.33333334, w: 0.33333334}
      - serializedVersion: 3
        time: 0.2453481
        value: {x: 0, y: 0, z: 0, w: 1}
        inSlope: {x: 0, y: 0, z: 0, w: 0}
        outSlope: {x: 0, y: 0, z: 0, w: 0}
        tangentMode: 0
        weightedMode: 0
        inWeight: {x: 0.33333334, y: 0.33333334, z: 0.33333334, w: 0.33333334}
        outWeight: {x: 0.33333334, y: 0.33333334, z: 0.33333334, w: 0.33333334}
      - serializedVersion: 3
        time: 0.2561678
        value: {x: 0, y: 0, z: 0, w: 1}
        inSlope: {x: 0, y: 0, z: 0, w: 0}
        outSlope: {x: 0, y: 0, z: 0, w: 0}
        tangentMode: 0
        weightedMode: 0
        inWeight: {x: 0.33333334, y: 0.33333334, z: 0.33333334, w: 0.33333334}
        outWeight: {x: 0.33333334, y: 0.33333334, z: 0.33333334, w: 0.33333334}
      - serializedVersion: 3
        time: 0.2671283
        value: {x: 0, y: 0, z: 0, w: 1}
        inSlope: {x: 0, y: 0, z: 0, w: 0}
        outSlope: {x: 0, y: 0, z: 0, w: 0}
        tangentMode: 0
        weightedMode: 0
        inWeight: {x: 0.33333334, y: 0.33333334, z: 0.33333334, w: 0.33333334}
        outWeight: {x: 0.33333334, y: 0.33333334, z: 0.33333334, w: 0.33333334}
      - serializedVersion: 3
        time: 0.278198
        value: {x: 0, y: 0, z: 0, w: 1}
        inSlope: {x: 0, y: 0, z: 0, w: 0}
        outSlope: {x: 0, y: 0, z: 0, w: 0}
        tangentMode: 0
        weightedMode: 0
        inWeight: {x: 0.33333334, y: 0.33333334, z: 0.33333334, w: 0.33333334}
        outWeight: {x: 0.33333334, y: 0.33333334, z: 0.33333334, w: 0.33333334}
      - serializedVersion: 3
        time: 0.28923762
        value: {x: 0, y: 0, z: 0, w: 1}
        inSlope: {x: 0, y: 0, z: 0, w: 0}
        outSlope: {x: 0, y: 0, z: 0, w: 0}
        tangentMode: 0
        weightedMode: 0
        inWeight: {x: 0.33333334, y: 0.33333334, z: 0.33333334, w: 0.33333334}
        outWeight: {x: 0.33333334, y: 0.33333334, z: 0.33333334, w: 0.33333334}
      - serializedVersion: 3
        time: 0.30020803
        value: {x: 0, y: 0, z: 0, w: 1}
        inSlope: {x: 0, y: 0, z: 0, w: 0}
        outSlope: {x: 0, y: 0, z: 0, w: 0}
        tangentMode: 0
        weightedMode: 0
        inWeight: {x: 0.33333334, y: 0.33333334, z: 0.33333334, w: 0.33333334}
        outWeight: {x: 0.33333334, y: 0.33333334, z: 0.33333334, w: 0.33333334}
      - serializedVersion: 3
        time: 0.31113073
        value: {x: 0, y: 0, z: 0, w: 1}
        inSlope: {x: 0, y: 0, z: 0, w: 0}
        outSlope: {x: 0, y: 0, z: 0, w: 0}
        tangentMode: 0
        weightedMode: 0
        inWeight: {x: 0.33333334, y: 0.33333334, z: 0.33333334, w: 0.33333334}
        outWeight: {x: 0.33333334, y: 0.33333334, z: 0.33333334, w: 0.33333334}
      - serializedVersion: 3
        time: 0.32289582
        value: {x: 0, y: 0, z: 0, w: 1}
        inSlope: {x: 0, y: 0, z: 0, w: 0}
        outSlope: {x: 0, y: 0, z: 0, w: 0}
        tangentMode: 0
        weightedMode: 0
        inWeight: {x: 0.33333334, y: 0.33333334, z: 0.33333334, w: 0.33333334}
        outWeight: {x: 0.33333334, y: 0.33333334, z: 0.33333334, w: 0.33333334}
      - serializedVersion: 3
        time: 0.33390722
        value: {x: 0, y: 0, z: 0, w: 1}
        inSlope: {x: 0, y: 0, z: 0, w: 0}
        outSlope: {x: 0, y: 0, z: 0, w: 0}
        tangentMode: 0
        weightedMode: 0
        inWeight: {x: 0.33333334, y: 0.33333334, z: 0.33333334, w: 0.33333334}
        outWeight: {x: 0.33333334, y: 0.33333334, z: 0.33333334, w: 0.33333334}
      - serializedVersion: 3
        time: 0.34494442
        value: {x: 0, y: 0, z: 0, w: 1}
        inSlope: {x: 0, y: 0, z: 0, w: 0}
        outSlope: {x: 0, y: 0, z: 0, w: 0}
        tangentMode: 0
        weightedMode: 0
        inWeight: {x: 0.33333334, y: 0.33333334, z: 0.33333334, w: 0.33333334}
        outWeight: {x: 0.33333334, y: 0.33333334, z: 0.33333334, w: 0.33333334}
      - serializedVersion: 3
        time: 0.3562031
        value: {x: 0, y: 0, z: 0, w: 1}
        inSlope: {x: 0, y: 0, z: 0, w: 0}
        outSlope: {x: 0, y: 0, z: 0, w: 0}
        tangentMode: 0
        weightedMode: 0
        inWeight: {x: 0.33333334, y: 0.33333334, z: 0.33333334, w: 0.33333334}
        outWeight: {x: 0.33333334, y: 0.33333334, z: 0.33333334, w: 0.33333334}
      - serializedVersion: 3
        time: 0.3668558
        value: {x: 0, y: 0, z: 0, w: 1}
        inSlope: {x: 0, y: 0, z: 0, w: 0}
        outSlope: {x: 0, y: 0, z: 0, w: 0}
        tangentMode: 0
        weightedMode: 0
        inWeight: {x: 0.33333334, y: 0.33333334, z: 0.33333334, w: 0.33333334}
        outWeight: {x: 0.33333334, y: 0.33333334, z: 0.33333334, w: 0.33333334}
      - serializedVersion: 3
        time: 0.3779402
        value: {x: 0, y: 0, z: 0, w: 1}
        inSlope: {x: 0, y: 0, z: 0, w: 0}
        outSlope: {x: 0, y: 0, z: 0, w: 0}
        tangentMode: 0
        weightedMode: 0
        inWeight: {x: 0.33333334, y: 0.33333334, z: 0.33333334, w: 0.33333334}
        outWeight: {x: 0.33333334, y: 0.33333334, z: 0.33333334, w: 0.33333334}
      - serializedVersion: 3
        time: 0.3889996
        value: {x: 0, y: 0, z: 0, w: 1}
        inSlope: {x: 0, y: 0, z: 0, w: 0}
        outSlope: {x: 0, y: 0, z: 0, w: 0}
        tangentMode: 0
        weightedMode: 0
        inWeight: {x: 0.33333334, y: 0.33333334, z: 0.33333334, w: 0.33333334}
        outWeight: {x: 0.33333334, y: 0.33333334, z: 0.33333334, w: 0.33333334}
      - serializedVersion: 3
        time: 0.4008905
        value: {x: 0, y: 0, z: 0, w: 1}
        inSlope: {x: 0, y: 0, z: 0, w: 0}
        outSlope: {x: 0, y: 0, z: 0, w: 0}
        tangentMode: 0
        weightedMode: 0
        inWeight: {x: 0.33333334, y: 0.33333334, z: 0.33333334, w: 0.33333334}
        outWeight: {x: 0.33333334, y: 0.33333334, z: 0.33333334, w: 0.33333334}
      - serializedVersion: 3
        time: 0.4118
        value: {x: 0, y: 0, z: 0, w: 1}
        inSlope: {x: 0, y: 0, z: 0, w: 0}
        outSlope: {x: 0, y: 0, z: 0, w: 0}
        tangentMode: 0
        weightedMode: 0
        inWeight: {x: 0.33333334, y: 0.33333334, z: 0.33333334, w: 0.33333334}
        outWeight: {x: 0.33333334, y: 0.33333334, z: 0.33333334, w: 0.33333334}
      - serializedVersion: 3
        time: 0.422668
        value: {x: 0, y: 0, z: 0, w: 1}
        inSlope: {x: 0, y: 0, z: 0, w: 0}
        outSlope: {x: 0, y: 0, z: 0, w: 0}
        tangentMode: 0
        weightedMode: 0
        inWeight: {x: 0.33333334, y: 0.33333334, z: 0.33333334, w: 0.33333334}
        outWeight: {x: 0.33333334, y: 0.33333334, z: 0.33333334, w: 0.33333334}
      - serializedVersion: 3
        time: 0.4336988
        value: {x: 0, y: 0, z: 0, w: 1}
        inSlope: {x: 0, y: 0, z: 0, w: 0}
        outSlope: {x: 0, y: 0, z: 0, w: 0}
        tangentMode: 0
        weightedMode: 0
        inWeight: {x: 0.33333334, y: 0.33333334, z: 0.33333334, w: 0.33333334}
        outWeight: {x: 0.33333334, y: 0.33333334, z: 0.33333334, w: 0.33333334}
      - serializedVersion: 3
        time: 0.444768
        value: {x: 0, y: 0, z: 0, w: 1}
        inSlope: {x: 0, y: 0, z: 0, w: 0}
        outSlope: {x: 0, y: 0, z: 0, w: 0}
        tangentMode: 0
        weightedMode: 0
        inWeight: {x: 0.33333334, y: 0.33333334, z: 0.33333334, w: 0.33333334}
        outWeight: {x: 0.33333334, y: 0.33333334, z: 0.33333334, w: 0.33333334}
      - serializedVersion: 3
        time: 0.4557499
        value: {x: 0, y: 0, z: 0, w: 1}
        inSlope: {x: 0, y: 0, z: 0, w: 0}
        outSlope: {x: 0, y: 0, z: 0, w: 0}
        tangentMode: 0
        weightedMode: 0
        inWeight: {x: 0.33333334, y: 0.33333334, z: 0.33333334, w: 0.33333334}
        outWeight: {x: 0.33333334, y: 0.33333334, z: 0.33333334, w: 0.33333334}
      - serializedVersion: 3
        time: 0.466784
        value: {x: 0, y: 0, z: 0, w: 1}
        inSlope: {x: 0, y: 0, z: 0, w: 0}
        outSlope: {x: 0, y: 0, z: 0, w: 0}
        tangentMode: 0
        weightedMode: 0
        inWeight: {x: 0.33333334, y: 0.33333334, z: 0.33333334, w: 0.33333334}
        outWeight: {x: 0.33333334, y: 0.33333334, z: 0.33333334, w: 0.33333334}
      - serializedVersion: 3
        time: 0.4776222
        value: {x: 0, y: 0, z: 0, w: 1}
        inSlope: {x: 0, y: 0, z: 0, w: 0}
        outSlope: {x: 0, y: 0, z: 0, w: 0}
        tangentMode: 0
        weightedMode: 0
        inWeight: {x: 0.33333334, y: 0.33333334, z: 0.33333334, w: 0.33333334}
        outWeight: {x: 0.33333334, y: 0.33333334, z: 0.33333334, w: 0.33333334}
      - serializedVersion: 3
        time: 0.489623
        value: {x: 0, y: 0, z: 0, w: 1}
        inSlope: {x: 0, y: 0, z: 0, w: 0}
        outSlope: {x: 0, y: 0, z: 0, w: 0}
        tangentMode: 0
        weightedMode: 0
        inWeight: {x: 0.33333334, y: 0.33333334, z: 0.33333334, w: 0.33333334}
        outWeight: {x: 0.33333334, y: 0.33333334, z: 0.33333334, w: 0.33333334}
      - serializedVersion: 3
        time: 0.5007302
        value: {x: 0, y: 0, z: 0, w: 1}
        inSlope: {x: 0, y: 0, z: 0, w: 0}
        outSlope: {x: 0, y: 0, z: 0, w: 0}
        tangentMode: 0
        weightedMode: 0
        inWeight: {x: 0.33333334, y: 0.33333334, z: 0.33333334, w: 0.33333334}
        outWeight: {x: 0.33333334, y: 0.33333334, z: 0.33333334, w: 0.33333334}
      - serializedVersion: 3
        time: 0.5167443
        value: {x: 0, y: 0, z: 0, w: 1}
        inSlope: {x: 0, y: 0, z: 0, w: 0}
        outSlope: {x: 0, y: 0, z: 0, w: 0}
        tangentMode: 0
        weightedMode: 0
        inWeight: {x: 0.33333334, y: 0.33333334, z: 0.33333334, w: 0.33333334}
        outWeight: {x: 0.33333334, y: 0.33333334, z: 0.33333334, w: 0.33333334}
      - serializedVersion: 3
        time: 0.5250072
        value: {x: 0, y: 0, z: 0, w: 1}
        inSlope: {x: 0, y: 0, z: 0, w: 0}
        outSlope: {x: 0, y: 0, z: 0, w: 0}
        tangentMode: 0
        weightedMode: 0
        inWeight: {x: 0.33333334, y: 0.33333334, z: 0.33333334, w: 0.33333334}
        outWeight: {x: 0.33333334, y: 0.33333334, z: 0.33333334, w: 0.33333334}
      - serializedVersion: 3
        time: 0.5341148
        value: {x: 0, y: 0, z: 0, w: 1}
        inSlope: {x: 0, y: 0, z: 0, w: 0}
        outSlope: {x: 0, y: 0, z: 0, w: 0}
        tangentMode: 0
        weightedMode: 0
        inWeight: {x: 0.33333334, y: 0.33333334, z: 0.33333334, w: 0.33333334}
        outWeight: {x: 0.33333334, y: 0.33333334, z: 0.33333334, w: 0.33333334}
      - serializedVersion: 3
        time: 0.54472476
        value: {x: 0, y: 0, z: 0, w: 1}
        inSlope: {x: 0, y: 0, z: 0, w: 0}
        outSlope: {x: 0, y: 0, z: 0, w: 0}
        tangentMode: 0
        weightedMode: 0
        inWeight: {x: 0.33333334, y: 0.33333334, z: 0.33333334, w: 0.33333334}
        outWeight: {x: 0.33333334, y: 0.33333334, z: 0.33333334, w: 0.33333334}
      - serializedVersion: 3
        time: 0.555487
        value: {x: 0, y: 0, z: 0, w: 1}
        inSlope: {x: 0, y: 0, z: 0, w: 0}
        outSlope: {x: 0, y: 0, z: 0, w: 0}
        tangentMode: 0
        weightedMode: 0
        inWeight: {x: 0.33333334, y: 0.33333334, z: 0.33333334, w: 0.33333334}
        outWeight: {x: 0.33333334, y: 0.33333334, z: 0.33333334, w: 0.33333334}
      - serializedVersion: 3
        time: 0.56754196
        value: {x: 0, y: 0, z: 0, w: 1}
        inSlope: {x: 0, y: 0, z: 0, w: 0}
        outSlope: {x: 0, y: 0, z: 0, w: 0}
        tangentMode: 0
        weightedMode: 0
        inWeight: {x: 0.33333334, y: 0.33333334, z: 0.33333334, w: 0.33333334}
        outWeight: {x: 0.33333334, y: 0.33333334, z: 0.33333334, w: 0.33333334}
      - serializedVersion: 3
        time: 0.57831997
        value: {x: 0, y: 0, z: 0, w: 1}
        inSlope: {x: 0, y: 0, z: 0, w: 0}
        outSlope: {x: 0, y: 0, z: 0, w: 0}
        tangentMode: 0
        weightedMode: 0
        inWeight: {x: 0.33333334, y: 0.33333334, z: 0.33333334, w: 0.33333334}
        outWeight: {x: 0.33333334, y: 0.33333334, z: 0.33333334, w: 0.33333334}
      - serializedVersion: 3
        time: 0.5894822
        value: {x: 0, y: 0, z: 0, w: 1}
        inSlope: {x: 0, y: 0, z: 0, w: 0}
        outSlope: {x: 0, y: 0, z: 0, w: 0}
        tangentMode: 0
        weightedMode: 0
        inWeight: {x: 0.33333334, y: 0.33333334, z: 0.33333334, w: 0.33333334}
        outWeight: {x: 0.33333334, y: 0.33333334, z: 0.33333334, w: 0.33333334}
      - serializedVersion: 3
        time: 0.6003989
        value: {x: 0, y: 0, z: 0, w: 1}
        inSlope: {x: 0, y: 0, z: 0, w: 0}
        outSlope: {x: 0, y: 0, z: 0, w: 0}
        tangentMode: 0
        weightedMode: 0
        inWeight: {x: 0.33333334, y: 0.33333334, z: 0.33333334, w: 0.33333334}
        outWeight: {x: 0.33333334, y: 0.33333334, z: 0.33333334, w: 0.33333334}
      - serializedVersion: 3
        time: 0.6114374
        value: {x: 0, y: 0, z: 0, w: 1}
        inSlope: {x: 0, y: 0, z: 0, w: 0}
        outSlope: {x: 0, y: 0, z: 0, w: 0}
        tangentMode: 0
        weightedMode: 0
        inWeight: {x: 0.33333334, y: 0.33333334, z: 0.33333334, w: 0.33333334}
        outWeight: {x: 0.33333334, y: 0.33333334, z: 0.33333334, w: 0.33333334}
      - serializedVersion: 3
        time: 0.62229866
        value: {x: 0, y: 0, z: 0, w: 1}
        inSlope: {x: 0, y: 0, z: 0, w: 0}
        outSlope: {x: 0, y: 0, z: 0, w: 0}
        tangentMode: 0
        weightedMode: 0
        inWeight: {x: 0.33333334, y: 0.33333334, z: 0.33333334, w: 0.33333334}
        outWeight: {x: 0.33333334, y: 0.33333334, z: 0.33333334, w: 0.33333334}
      - serializedVersion: 3
        time: 0.63332385
        value: {x: 0, y: 0, z: 0, w: 1}
        inSlope: {x: 0, y: 0, z: 0, w: 0}
        outSlope: {x: 0, y: 0, z: 0, w: 0}
        tangentMode: 0
        weightedMode: 0
        inWeight: {x: 0.33333334, y: 0.33333334, z: 0.33333334, w: 0.33333334}
        outWeight: {x: 0.33333334, y: 0.33333334, z: 0.33333334, w: 0.33333334}
      - serializedVersion: 3
        time: 0.6456528
        value: {x: 0, y: 0, z: 0, w: 1}
        inSlope: {x: 0, y: 0, z: 0, w: 0}
        outSlope: {x: 0, y: 0, z: 0, w: 0}
        tangentMode: 0
        weightedMode: 0
        inWeight: {x: 0.33333334, y: 0.33333334, z: 0.33333334, w: 0.33333334}
        outWeight: {x: 0.33333334, y: 0.33333334, z: 0.33333334, w: 0.33333334}
      - serializedVersion: 3
        time: 0.6562999
        value: {x: 0, y: 0, z: 0, w: 1}
        inSlope: {x: 0, y: 0, z: 0, w: 0}
        outSlope: {x: 0, y: 0, z: 0, w: 0}
        tangentMode: 0
        weightedMode: 0
        inWeight: {x: 0.33333334, y: 0.33333334, z: 0.33333334, w: 0.33333334}
        outWeight: {x: 0.33333334, y: 0.33333334, z: 0.33333334, w: 0.33333334}
      - serializedVersion: 3
        time: 0.66729116
        value: {x: 0, y: 0, z: 0, w: 1}
        inSlope: {x: 0, y: 0, z: 0, w: 0}
        outSlope: {x: 0, y: 0, z: 0, w: 0}
        tangentMode: 0
        weightedMode: 0
        inWeight: {x: 0.33333334, y: 0.33333334, z: 0.33333334, w: 0.33333334}
        outWeight: {x: 0.33333334, y: 0.33333334, z: 0.33333334, w: 0.33333334}
      - serializedVersion: 3
        time: 0.67810917
        value: {x: 0, y: 0, z: 0, w: 1}
        inSlope: {x: 0, y: 0, z: 0, w: 0}
        outSlope: {x: 0, y: 0, z: 0, w: 0}
        tangentMode: 0
        weightedMode: 0
        inWeight: {x: 0.33333334, y: 0.33333334, z: 0.33333334, w: 0.33333334}
        outWeight: {x: 0.33333334, y: 0.33333334, z: 0.33333334, w: 0.33333334}
      - serializedVersion: 3
        time: 0.68925196
        value: {x: 0, y: 0, z: 0, w: 1}
        inSlope: {x: 0, y: 0, z: 0, w: 0}
        outSlope: {x: 0, y: 0, z: 0, w: 0}
        tangentMode: 0
        weightedMode: 0
        inWeight: {x: 0.33333334, y: 0.33333334, z: 0.33333334, w: 0.33333334}
        outWeight: {x: 0.33333334, y: 0.33333334, z: 0.33333334, w: 0.33333334}
      - serializedVersion: 3
        time: 0.7001719
        value: {x: 0, y: 0, z: 0, w: 1}
        inSlope: {x: 0, y: 0, z: 0, w: 0}
        outSlope: {x: 0, y: 0, z: 0, w: 0}
        tangentMode: 0
        weightedMode: 0
        inWeight: {x: 0.33333334, y: 0.33333334, z: 0.33333334, w: 0.33333334}
        outWeight: {x: 0.33333334, y: 0.33333334, z: 0.33333334, w: 0.33333334}
      - serializedVersion: 3
        time: 0.7110232
        value: {x: 0, y: 0, z: 0, w: 1}
        inSlope: {x: 0, y: 0, z: 0, w: 0}
        outSlope: {x: 0, y: 0, z: 0, w: 0}
        tangentMode: 0
        weightedMode: 0
        inWeight: {x: 0.33333334, y: 0.33333334, z: 0.33333334, w: 0.33333334}
        outWeight: {x: 0.33333334, y: 0.33333334, z: 0.33333334, w: 0.33333334}
      - serializedVersion: 3
        time: 0.7232858
        value: {x: 0, y: 0, z: 0, w: 1}
        inSlope: {x: 0, y: 0, z: 0, w: 0}
        outSlope: {x: 0, y: 0, z: 0, w: 0}
        tangentMode: 0
        weightedMode: 0
        inWeight: {x: 0.33333334, y: 0.33333334, z: 0.33333334, w: 0.33333334}
        outWeight: {x: 0.33333334, y: 0.33333334, z: 0.33333334, w: 0.33333334}
      - serializedVersion: 3
        time: 0.7338474
        value: {x: 0, y: 0, z: 0, w: 1}
        inSlope: {x: 0, y: 0, z: 0, w: 0}
        outSlope: {x: 0, y: 0, z: 0, w: 0}
        tangentMode: 0
        weightedMode: 0
        inWeight: {x: 0.33333334, y: 0.33333334, z: 0.33333334, w: 0.33333334}
        outWeight: {x: 0.33333334, y: 0.33333334, z: 0.33333334, w: 0.33333334}
      - serializedVersion: 3
        time: 0.7449431
        value: {x: 0, y: 0, z: 0, w: 1}
        inSlope: {x: 0, y: 0, z: 0, w: 0}
        outSlope: {x: 0, y: 0, z: 0, w: 0}
        tangentMode: 0
        weightedMode: 0
        inWeight: {x: 0.33333334, y: 0.33333334, z: 0.33333334, w: 0.33333334}
        outWeight: {x: 0.33333334, y: 0.33333334, z: 0.33333334, w: 0.33333334}
      - serializedVersion: 3
        time: 0.7558236
        value: {x: 0, y: 0, z: 0, w: 1}
        inSlope: {x: 0, y: 0, z: 0, w: 0}
        outSlope: {x: 0, y: 0, z: 0, w: 0}
        tangentMode: 0
        weightedMode: 0
        inWeight: {x: 0.33333334, y: 0.33333334, z: 0.33333334, w: 0.33333334}
        outWeight: {x: 0.33333334, y: 0.33333334, z: 0.33333334, w: 0.33333334}
      - serializedVersion: 3
        time: 0.7667455
        value: {x: 0, y: 0, z: 0, w: 1}
        inSlope: {x: 0, y: 0, z: 0, w: 0}
        outSlope: {x: 0, y: 0, z: 0, w: 0}
        tangentMode: 0
        weightedMode: 0
        inWeight: {x: 0.33333334, y: 0.33333334, z: 0.33333334, w: 0.33333334}
        outWeight: {x: 0.33333334, y: 0.33333334, z: 0.33333334, w: 0.33333334}
      - serializedVersion: 3
        time: 0.7777413
        value: {x: 0, y: 0, z: 0, w: 1}
        inSlope: {x: 0, y: 0, z: 0, w: 0}
        outSlope: {x: 0, y: 0, z: 0, w: 0}
        tangentMode: 0
        weightedMode: 0
        inWeight: {x: 0.33333334, y: 0.33333334, z: 0.33333334, w: 0.33333334}
        outWeight: {x: 0.33333334, y: 0.33333334, z: 0.33333334, w: 0.33333334}
      - serializedVersion: 3
        time: 0.7898805
        value: {x: 0, y: 0, z: 0, w: 1}
        inSlope: {x: 0, y: 0, z: 0, w: 0}
        outSlope: {x: 0, y: 0, z: 0, w: 0}
        tangentMode: 0
        weightedMode: 0
        inWeight: {x: 0.33333334, y: 0.33333334, z: 0.33333334, w: 0.33333334}
        outWeight: {x: 0.33333334, y: 0.33333334, z: 0.33333334, w: 0.33333334}
      - serializedVersion: 3
        time: 0.8005899
        value: {x: 0, y: 0, z: 0, w: 1}
        inSlope: {x: 0, y: 0, z: 0, w: 0}
        outSlope: {x: 0, y: 0, z: 0, w: 0}
        tangentMode: 0
        weightedMode: 0
        inWeight: {x: 0.33333334, y: 0.33333334, z: 0.33333334, w: 0.33333334}
        outWeight: {x: 0.33333334, y: 0.33333334, z: 0.33333334, w: 0.33333334}
      - serializedVersion: 3
        time: 0.8114785
        value: {x: 0, y: 0, z: 0, w: 1}
        inSlope: {x: 0, y: 0, z: 0, w: 0}
        outSlope: {x: 0, y: 0, z: 0, w: 0}
        tangentMode: 0
        weightedMode: 0
        inWeight: {x: 0.33333334, y: 0.33333334, z: 0.33333334, w: 0.33333334}
        outWeight: {x: 0.33333334, y: 0.33333334, z: 0.33333334, w: 0.33333334}
      - serializedVersion: 3
        time: 0.822806
        value: {x: 0, y: 0, z: 0, w: 1}
        inSlope: {x: 0, y: 0, z: 0, w: 0}
        outSlope: {x: 0, y: 0, z: 0, w: 0}
        tangentMode: 0
        weightedMode: 0
        inWeight: {x: 0.33333334, y: 0.33333334, z: 0.33333334, w: 0.33333334}
        outWeight: {x: 0.33333334, y: 0.33333334, z: 0.33333334, w: 0.33333334}
      - serializedVersion: 3
        time: 0.8336643
        value: {x: 0, y: 0, z: 0, w: 1}
        inSlope: {x: 0, y: 0, z: 0, w: 0}
        outSlope: {x: 0, y: 0, z: 0, w: 0}
        tangentMode: 0
        weightedMode: 0
        inWeight: {x: 0.33333334, y: 0.33333334, z: 0.33333334, w: 0.33333334}
        outWeight: {x: 0.33333334, y: 0.33333334, z: 0.33333334, w: 0.33333334}
      - serializedVersion: 3
        time: 0.8445579
        value: {x: 0, y: 0, z: 0, w: 1}
        inSlope: {x: 0, y: 0, z: 0, w: 0}
        outSlope: {x: 0, y: 0, z: 0, w: 0}
        tangentMode: 0
        weightedMode: 0
        inWeight: {x: 0.33333334, y: 0.33333334, z: 0.33333334, w: 0.33333334}
        outWeight: {x: 0.33333334, y: 0.33333334, z: 0.33333334, w: 0.33333334}
      - serializedVersion: 3
        time: 0.85550356
        value: {x: 0, y: 0, z: 0, w: 1}
        inSlope: {x: 0, y: 0, z: 0, w: 0}
        outSlope: {x: 0, y: 0, z: 0, w: 0}
        tangentMode: 0
        weightedMode: 0
        inWeight: {x: 0.33333334, y: 0.33333334, z: 0.33333334, w: 0.33333334}
        outWeight: {x: 0.33333334, y: 0.33333334, z: 0.33333334, w: 0.33333334}
      - serializedVersion: 3
        time: 0.8674729
        value: {x: 0, y: 0, z: 0, w: 1}
        inSlope: {x: 0, y: 0, z: 0, w: 0}
        outSlope: {x: 0, y: 0, z: 0, w: 0}
        tangentMode: 0
        weightedMode: 0
        inWeight: {x: 0.33333334, y: 0.33333334, z: 0.33333334, w: 0.33333334}
        outWeight: {x: 0.33333334, y: 0.33333334, z: 0.33333334, w: 0.33333334}
      - serializedVersion: 3
        time: 0.8785442
        value: {x: 0, y: 0, z: 0, w: 1}
        inSlope: {x: 0, y: 0, z: 0, w: 0}
        outSlope: {x: 0, y: 0, z: 0, w: 0}
        tangentMode: 0
        weightedMode: 0
        inWeight: {x: 0.33333334, y: 0.33333334, z: 0.33333334, w: 0.33333334}
        outWeight: {x: 0.33333334, y: 0.33333334, z: 0.33333334, w: 0.33333334}
      - serializedVersion: 3
        time: 0.8894784
        value: {x: 0, y: 0, z: 0, w: 1}
        inSlope: {x: 0, y: 0, z: 0, w: 0}
        outSlope: {x: 0, y: 0, z: 0, w: 0}
        tangentMode: 0
        weightedMode: 0
        inWeight: {x: 0.33333334, y: 0.33333334, z: 0.33333334, w: 0.33333334}
        outWeight: {x: 0.33333334, y: 0.33333334, z: 0.33333334, w: 0.33333334}
      - serializedVersion: 3
        time: 0.9005754
        value: {x: 0, y: 0, z: 0, w: 1}
        inSlope: {x: 0, y: 0, z: 0, w: 0}
        outSlope: {x: 0, y: 0, z: 0, w: 0}
        tangentMode: 0
        weightedMode: 0
        inWeight: {x: 0.33333334, y: 0.33333334, z: 0.33333334, w: 0.33333334}
        outWeight: {x: 0.33333334, y: 0.33333334, z: 0.33333334, w: 0.33333334}
      - serializedVersion: 3
        time: 0.911618
        value: {x: 0, y: 0, z: 0, w: 1}
        inSlope: {x: 0, y: 0, z: 0, w: 0}
        outSlope: {x: 0, y: 0, z: 0, w: 0}
        tangentMode: 0
        weightedMode: 0
        inWeight: {x: 0.33333334, y: 0.33333334, z: 0.33333334, w: 0.33333334}
        outWeight: {x: 0.33333334, y: 0.33333334, z: 0.33333334, w: 0.33333334}
      - serializedVersion: 3
        time: 0.9222974
        value: {x: 0, y: 0, z: 0, w: 1}
        inSlope: {x: 0, y: 0, z: 0, w: 0}
        outSlope: {x: 0, y: 0, z: 0, w: 0}
        tangentMode: 0
        weightedMode: 0
        inWeight: {x: 0.33333334, y: 0.33333334, z: 0.33333334, w: 0.33333334}
        outWeight: {x: 0.33333334, y: 0.33333334, z: 0.33333334, w: 0.33333334}
      - serializedVersion: 3
        time: 0.93338734
        value: {x: 0, y: 0, z: 0, w: 1}
        inSlope: {x: 0, y: 0, z: 0, w: 0}
        outSlope: {x: 0, y: 0, z: 0, w: 0}
        tangentMode: 0
        weightedMode: 0
        inWeight: {x: 0.33333334, y: 0.33333334, z: 0.33333334, w: 0.33333334}
        outWeight: {x: 0.33333334, y: 0.33333334, z: 0.33333334, w: 0.33333334}
      - serializedVersion: 3
        time: 0.9454169
        value: {x: 0, y: 0, z: 0, w: 1}
        inSlope: {x: 0, y: 0, z: 0, w: 0}
        outSlope: {x: 0, y: 0, z: 0, w: 0}
        tangentMode: 0
        weightedMode: 0
        inWeight: {x: 0.33333334, y: 0.33333334, z: 0.33333334, w: 0.33333334}
        outWeight: {x: 0.33333334, y: 0.33333334, z: 0.33333334, w: 0.33333334}
      - serializedVersion: 3
        time: 0.95682734
        value: {x: 0, y: 0, z: 0, w: 1}
        inSlope: {x: 0, y: 0, z: 0, w: 0}
        outSlope: {x: 0, y: 0, z: 0, w: 0}
        tangentMode: 0
        weightedMode: 0
        inWeight: {x: 0.33333334, y: 0.33333334, z: 0.33333334, w: 0.33333334}
        outWeight: {x: 0.33333334, y: 0.33333334, z: 0.33333334, w: 0.33333334}
      - serializedVersion: 3
        time: 0.96731836
        value: {x: 0, y: 0, z: 0, w: 1}
        inSlope: {x: 0, y: 0, z: 0, w: 0}
        outSlope: {x: 0, y: 0, z: 0, w: 0}
        tangentMode: 0
        weightedMode: 0
        inWeight: {x: 0.33333334, y: 0.33333334, z: 0.33333334, w: 0.33333334}
        outWeight: {x: 0.33333334, y: 0.33333334, z: 0.33333334, w: 0.33333334}
      - serializedVersion: 3
        time: 0.97849834
        value: {x: 0, y: 0, z: 0, w: 1}
        inSlope: {x: 0, y: 0, z: 0, w: 0}
        outSlope: {x: 0, y: 0, z: 0, w: 0}
        tangentMode: 0
        weightedMode: 0
        inWeight: {x: 0.33333334, y: 0.33333334, z: 0.33333334, w: 0.33333334}
        outWeight: {x: 0.33333334, y: 0.33333334, z: 0.33333334, w: 0.33333334}
      - serializedVersion: 3
        time: 0.98921305
        value: {x: 0, y: 0, z: 0, w: 1}
        inSlope: {x: 0, y: 0, z: 0, w: 0}
        outSlope: {x: 0, y: 0, z: 0, w: 0}
        tangentMode: 0
        weightedMode: 0
        inWeight: {x: 0.33333334, y: 0.33333334, z: 0.33333334, w: 0.33333334}
        outWeight: {x: 0.33333334, y: 0.33333334, z: 0.33333334, w: 0.33333334}
      - serializedVersion: 3
        time: 1.000131
        value: {x: 0, y: 0, z: 0, w: 1}
        inSlope: {x: 0, y: 0, z: 0, w: 0}
        outSlope: {x: 0, y: 0, z: 0, w: 0}
        tangentMode: 0
        weightedMode: 0
        inWeight: {x: 0.33333334, y: 0.33333334, z: 0.33333334, w: 0.33333334}
        outWeight: {x: 0.33333334, y: 0.33333334, z: 0.33333334, w: 0.33333334}
      - serializedVersion: 3
        time: 1.0111251
        value: {x: 0, y: 0, z: 0, w: 1}
        inSlope: {x: 0, y: 0, z: 0, w: 0}
        outSlope: {x: 0, y: 0, z: 0, w: 0}
        tangentMode: 0
        weightedMode: 0
        inWeight: {x: 0.33333334, y: 0.33333334, z: 0.33333334, w: 0.33333334}
        outWeight: {x: 0.33333334, y: 0.33333334, z: 0.33333334, w: 0.33333334}
      - serializedVersion: 3
        time: 1.0230062
        value: {x: 0, y: 0, z: 0, w: 1}
        inSlope: {x: 0, y: 0, z: 0, w: 0}
        outSlope: {x: 0, y: 0, z: 0, w: 0}
        tangentMode: 0
        weightedMode: 0
        inWeight: {x: 0.33333334, y: 0.33333334, z: 0.33333334, w: 0.33333334}
        outWeight: {x: 0.33333334, y: 0.33333334, z: 0.33333334, w: 0.33333334}
      - serializedVersion: 3
        time: 1.0342736
        value: {x: 0, y: 0, z: 0, w: 1}
        inSlope: {x: 0, y: 0, z: 0, w: 0}
        outSlope: {x: 0, y: 0, z: 0, w: 0}
        tangentMode: 0
        weightedMode: 0
        inWeight: {x: 0.33333334, y: 0.33333334, z: 0.33333334, w: 0.33333334}
        outWeight: {x: 0.33333334, y: 0.33333334, z: 0.33333334, w: 0.33333334}
      - serializedVersion: 3
        time: 1.0451385
        value: {x: 0, y: 0, z: 0, w: 1}
        inSlope: {x: 0, y: 0, z: 0, w: 0}
        outSlope: {x: 0, y: 0, z: 0, w: 0}
        tangentMode: 0
        weightedMode: 0
        inWeight: {x: 0.33333334, y: 0.33333334, z: 0.33333334, w: 0.33333334}
        outWeight: {x: 0.33333334, y: 0.33333334, z: 0.33333334, w: 0.33333334}
      - serializedVersion: 3
        time: 1.0559546
        value: {x: 0, y: 0, z: 0, w: 1}
        inSlope: {x: 0, y: 0, z: 0, w: 0}
        outSlope: {x: 0, y: 0, z: 0, w: 0}
        tangentMode: 0
        weightedMode: 0
        inWeight: {x: 0.33333334, y: 0.33333334, z: 0.33333334, w: 0.33333334}
        outWeight: {x: 0.33333334, y: 0.33333334, z: 0.33333334, w: 0.33333334}
      - serializedVersion: 3
        time: 1.0668833
        value: {x: 0, y: 0, z: 0, w: 1}
        inSlope: {x: 0, y: 0, z: 0, w: 0}
        outSlope: {x: 0, y: 0, z: 0, w: 0}
        tangentMode: 0
        weightedMode: 0
        inWeight: {x: 0.33333334, y: 0.33333334, z: 0.33333334, w: 0.33333334}
        outWeight: {x: 0.33333334, y: 0.33333334, z: 0.33333334, w: 0.33333334}
      - serializedVersion: 3
        time: 1.077957
        value: {x: 0, y: 0, z: 0, w: 1}
        inSlope: {x: 0, y: 0, z: 0, w: 0}
        outSlope: {x: 0, y: 0, z: 0, w: 0}
        tangentMode: 0
        weightedMode: 0
        inWeight: {x: 0.33333334, y: 0.33333334, z: 0.33333334, w: 0.33333334}
        outWeight: {x: 0.33333334, y: 0.33333334, z: 0.33333334, w: 0.33333334}
      - serializedVersion: 3
        time: 1.0887846
        value: {x: 0, y: 0, z: 0, w: 1}
        inSlope: {x: 0, y: 0, z: 0, w: 0}
        outSlope: {x: 0, y: 0, z: 0, w: 0}
        tangentMode: 0
        weightedMode: 0
        inWeight: {x: 0.33333334, y: 0.33333334, z: 0.33333334, w: 0.33333334}
        outWeight: {x: 0.33333334, y: 0.33333334, z: 0.33333334, w: 0.33333334}
      - serializedVersion: 3
        time: 1.1005225
        value: {x: 0, y: 0, z: 0, w: 1}
        inSlope: {x: 0, y: 0, z: 0, w: 0}
        outSlope: {x: 0, y: 0, z: 0, w: 0}
        tangentMode: 0
        weightedMode: 0
        inWeight: {x: 0.33333334, y: 0.33333334, z: 0.33333334, w: 0.33333334}
        outWeight: {x: 0.33333334, y: 0.33333334, z: 0.33333334, w: 0.33333334}
      - serializedVersion: 3
        time: 1.111482
        value: {x: 0, y: 0, z: 0, w: 1}
        inSlope: {x: 0, y: 0, z: 0, w: 0}
        outSlope: {x: 0, y: 0, z: 0, w: 0}
        tangentMode: 0
        weightedMode: 0
        inWeight: {x: 0.33333334, y: 0.33333334, z: 0.33333334, w: 0.33333334}
        outWeight: {x: 0.33333334, y: 0.33333334, z: 0.33333334, w: 0.33333334}
      - serializedVersion: 3
        time: 1.12246
        value: {x: 0, y: 0, z: 0, w: 1}
        inSlope: {x: 0, y: 0, z: 0, w: 0}
        outSlope: {x: 0, y: 0, z: 0, w: 0}
        tangentMode: 0
        weightedMode: 0
        inWeight: {x: 0.33333334, y: 0.33333334, z: 0.33333334, w: 0.33333334}
        outWeight: {x: 0.33333334, y: 0.33333334, z: 0.33333334, w: 0.33333334}
      - serializedVersion: 3
        time: 1.133762
        value: {x: 0, y: 0, z: 0, w: 1}
        inSlope: {x: 0, y: 0, z: 0, w: 0}
        outSlope: {x: 0, y: 0, z: 0, w: 0}
        tangentMode: 0
        weightedMode: 0
        inWeight: {x: 0.33333334, y: 0.33333334, z: 0.33333334, w: 0.33333334}
        outWeight: {x: 0.33333334, y: 0.33333334, z: 0.33333334, w: 0.33333334}
      - serializedVersion: 3
        time: 1.1450455
        value: {x: 0, y: 0, z: 0, w: 1}
        inSlope: {x: 0, y: 0, z: 0, w: 0}
        outSlope: {x: 0, y: 0, z: 0, w: 0}
        tangentMode: 0
        weightedMode: 0
        inWeight: {x: 0.33333334, y: 0.33333334, z: 0.33333334, w: 0.33333334}
        outWeight: {x: 0.33333334, y: 0.33333334, z: 0.33333334, w: 0.33333334}
      - serializedVersion: 3
        time: 1.1603065
        value: {x: 0, y: 0, z: 0, w: 1}
        inSlope: {x: 0, y: 0, z: 0, w: 0}
        outSlope: {x: 0, y: 0, z: 0, w: 0}
        tangentMode: 0
        weightedMode: 0
        inWeight: {x: 0.33333334, y: 0.33333334, z: 0.33333334, w: 0.33333334}
        outWeight: {x: 0.33333334, y: 0.33333334, z: 0.33333334, w: 0.33333334}
      - serializedVersion: 3
        time: 1.1674538
        value: {x: 0, y: 0, z: 0, w: 1}
        inSlope: {x: 0, y: 0, z: 0, w: 0}
        outSlope: {x: 0, y: 0, z: 0, w: 0}
        tangentMode: 0
        weightedMode: 0
        inWeight: {x: 0.33333334, y: 0.33333334, z: 0.33333334, w: 0.33333334}
        outWeight: {x: 0.33333334, y: 0.33333334, z: 0.33333334, w: 0.33333334}
      - serializedVersion: 3
        time: 1.1783156
        value: {x: 0, y: 0, z: 0, w: 1}
        inSlope: {x: 0, y: 0, z: 0, w: 0}
        outSlope: {x: 0, y: 0, z: 0, w: 0}
        tangentMode: 0
        weightedMode: 0
        inWeight: {x: 0.33333334, y: 0.33333334, z: 0.33333334, w: 0.33333334}
        outWeight: {x: 0.33333334, y: 0.33333334, z: 0.33333334, w: 0.33333334}
      - serializedVersion: 3
        time: 1.1893847
        value: {x: 0, y: 0, z: 0, w: 1}
        inSlope: {x: 0, y: 0, z: 0, w: 0}
        outSlope: {x: 0, y: 0, z: 0, w: 0}
        tangentMode: 0
        weightedMode: 0
        inWeight: {x: 0.33333334, y: 0.33333334, z: 0.33333334, w: 0.33333334}
        outWeight: {x: 0.33333334, y: 0.33333334, z: 0.33333334, w: 0.33333334}
      - serializedVersion: 3
        time: 1.2002499
        value: {x: 0, y: 0, z: 0, w: 1}
        inSlope: {x: 0, y: 0, z: 0, w: 0}
        outSlope: {x: 0, y: 0, z: 0, w: 0}
        tangentMode: 0
        weightedMode: 0
        inWeight: {x: 0.33333334, y: 0.33333334, z: 0.33333334, w: 0.33333334}
        outWeight: {x: 0.33333334, y: 0.33333334, z: 0.33333334, w: 0.33333334}
      - serializedVersion: 3
        time: 1.2111179
        value: {x: 0, y: 0, z: 0, w: 1}
        inSlope: {x: 0, y: 0, z: 0, w: 0}
        outSlope: {x: 0, y: 0, z: 0, w: 0}
        tangentMode: 0
        weightedMode: 0
        inWeight: {x: 0.33333334, y: 0.33333334, z: 0.33333334, w: 0.33333334}
        outWeight: {x: 0.33333334, y: 0.33333334, z: 0.33333334, w: 0.33333334}
      - serializedVersion: 3
        time: 1.222241
        value: {x: 0, y: 0, z: 0, w: 1}
        inSlope: {x: 0, y: 0, z: 0, w: 0}
        outSlope: {x: 0, y: 0, z: 0, w: 0}
        tangentMode: 0
        weightedMode: 0
        inWeight: {x: 0.33333334, y: 0.33333334, z: 0.33333334, w: 0.33333334}
        outWeight: {x: 0.33333334, y: 0.33333334, z: 0.33333334, w: 0.33333334}
      - serializedVersion: 3
        time: 1.2342118
        value: {x: 0, y: 0, z: 0, w: 1}
        inSlope: {x: 0, y: 0, z: 0, w: 0}
        outSlope: {x: 0, y: 0, z: 0, w: 0}
        tangentMode: 0
        weightedMode: 0
        inWeight: {x: 0.33333334, y: 0.33333334, z: 0.33333334, w: 0.33333334}
        outWeight: {x: 0.33333334, y: 0.33333334, z: 0.33333334, w: 0.33333334}
      - serializedVersion: 3
        time: 1.2451569
        value: {x: 0, y: 0, z: 0, w: 1}
        inSlope: {x: 0, y: 0, z: 0, w: 0}
        outSlope: {x: 0, y: 0, z: 0, w: 0}
        tangentMode: 0
        weightedMode: 0
        inWeight: {x: 0.33333334, y: 0.33333334, z: 0.33333334, w: 0.33333334}
        outWeight: {x: 0.33333334, y: 0.33333334, z: 0.33333334, w: 0.33333334}
      - serializedVersion: 3
        time: 1.2559501
        value: {x: 0, y: 0, z: 0, w: 1}
        inSlope: {x: 0, y: 0, z: 0, w: 0}
        outSlope: {x: 0, y: 0, z: 0, w: 0}
        tangentMode: 0
        weightedMode: 0
        inWeight: {x: 0.33333334, y: 0.33333334, z: 0.33333334, w: 0.33333334}
        outWeight: {x: 0.33333334, y: 0.33333334, z: 0.33333334, w: 0.33333334}
      - serializedVersion: 3
        time: 1.2668233
        value: {x: 0, y: 0, z: 0, w: 1}
        inSlope: {x: 0, y: 0, z: 0, w: 0}
        outSlope: {x: 0, y: 0, z: 0, w: 0}
        tangentMode: 0
        weightedMode: 0
        inWeight: {x: 0.33333334, y: 0.33333334, z: 0.33333334, w: 0.33333334}
        outWeight: {x: 0.33333334, y: 0.33333334, z: 0.33333334, w: 0.33333334}
      - serializedVersion: 3
        time: 1.2777693
        value: {x: 0, y: 0, z: 0, w: 1}
        inSlope: {x: 0, y: 0, z: 0, w: 0}
        outSlope: {x: 0, y: 0, z: 0, w: 0}
        tangentMode: 0
        weightedMode: 0
        inWeight: {x: 0.33333334, y: 0.33333334, z: 0.33333334, w: 0.33333334}
        outWeight: {x: 0.33333334, y: 0.33333334, z: 0.33333334, w: 0.33333334}
      - serializedVersion: 3
        time: 1.2899452
        value: {x: 0, y: 0, z: 0, w: 1}
        inSlope: {x: 0, y: 0, z: 0, w: 0}
        outSlope: {x: 0, y: 0, z: 0, w: 0}
        tangentMode: 0
        weightedMode: 0
        inWeight: {x: 0.33333334, y: 0.33333334, z: 0.33333334, w: 0.33333334}
        outWeight: {x: 0.33333334, y: 0.33333334, z: 0.33333334, w: 0.33333334}
      - serializedVersion: 3
        time: 1.3008873
        value: {x: 0, y: 0, z: 0, w: 1}
        inSlope: {x: 0, y: 0, z: 0, w: 0}
        outSlope: {x: 0, y: 0, z: 0, w: 0}
        tangentMode: 0
        weightedMode: 0
        inWeight: {x: 0.33333334, y: 0.33333334, z: 0.33333334, w: 0.33333334}
        outWeight: {x: 0.33333334, y: 0.33333334, z: 0.33333334, w: 0.33333334}
      - serializedVersion: 3
        time: 1.3117143
        value: {x: 0, y: 0, z: 0, w: 1}
        inSlope: {x: 0, y: 0, z: 0, w: 0}
        outSlope: {x: 0, y: 0, z: 0, w: 0}
        tangentMode: 0
        weightedMode: 0
        inWeight: {x: 0.33333334, y: 0.33333334, z: 0.33333334, w: 0.33333334}
        outWeight: {x: 0.33333334, y: 0.33333334, z: 0.33333334, w: 0.33333334}
      - serializedVersion: 3
        time: 1.3226883
        value: {x: 0, y: 0, z: 0, w: 1}
        inSlope: {x: 0, y: 0, z: 0, w: 0}
        outSlope: {x: 0, y: 0, z: 0, w: 0}
        tangentMode: 0
        weightedMode: 0
        inWeight: {x: 0.33333334, y: 0.33333334, z: 0.33333334, w: 0.33333334}
        outWeight: {x: 0.33333334, y: 0.33333334, z: 0.33333334, w: 0.33333334}
      - serializedVersion: 3
        time: 1.333392
        value: {x: 0, y: 0, z: 0, w: 1}
        inSlope: {x: 0, y: 0, z: 0, w: 0}
        outSlope: {x: 0, y: 0, z: 0, w: 0}
        tangentMode: 0
        weightedMode: 0
        inWeight: {x: 0.33333334, y: 0.33333334, z: 0.33333334, w: 0.33333334}
        outWeight: {x: 0.33333334, y: 0.33333334, z: 0.33333334, w: 0.33333334}
      - serializedVersion: 3
        time: 1.3445933
        value: {x: 0, y: 0, z: 0, w: 1}
        inSlope: {x: 0, y: 0, z: 0, w: 0}
        outSlope: {x: 0, y: 0, z: 0, w: 0}
        tangentMode: 0
        weightedMode: 0
        inWeight: {x: 0.33333334, y: 0.33333334, z: 0.33333334, w: 0.33333334}
        outWeight: {x: 0.33333334, y: 0.33333334, z: 0.33333334, w: 0.33333334}
      - serializedVersion: 3
        time: 1.3556463
        value: {x: 0, y: 0, z: 0, w: 1}
        inSlope: {x: 0, y: 0, z: 0, w: 0}
        outSlope: {x: 0, y: 0, z: 0, w: 0}
        tangentMode: 0
        weightedMode: 0
        inWeight: {x: 0.33333334, y: 0.33333334, z: 0.33333334, w: 0.33333334}
        outWeight: {x: 0.33333334, y: 0.33333334, z: 0.33333334, w: 0.33333334}
      - serializedVersion: 3
        time: 1.367576
        value: {x: 0, y: 0, z: 0, w: 1}
        inSlope: {x: 0, y: 0, z: 0, w: 0}
        outSlope: {x: 0, y: 0, z: 0, w: 0}
        tangentMode: 0
        weightedMode: 0
        inWeight: {x: 0.33333334, y: 0.33333334, z: 0.33333334, w: 0.33333334}
        outWeight: {x: 0.33333334, y: 0.33333334, z: 0.33333334, w: 0.33333334}
      - serializedVersion: 3
        time: 1.3791517
        value: {x: 0, y: 0, z: 0, w: 1}
        inSlope: {x: 0, y: 0, z: 0, w: 0}
        outSlope: {x: 0, y: 0, z: 0, w: 0}
        tangentMode: 0
        weightedMode: 0
        inWeight: {x: 0.33333334, y: 0.33333334, z: 0.33333334, w: 0.33333334}
        outWeight: {x: 0.33333334, y: 0.33333334, z: 0.33333334, w: 0.33333334}
      - serializedVersion: 3
        time: 1.3895245
        value: {x: 0, y: 0, z: 0, w: 1}
        inSlope: {x: 0, y: 0, z: 0, w: 0}
        outSlope: {x: 0, y: 0, z: 0, w: 0}
        tangentMode: 0
        weightedMode: 0
        inWeight: {x: 0.33333334, y: 0.33333334, z: 0.33333334, w: 0.33333334}
        outWeight: {x: 0.33333334, y: 0.33333334, z: 0.33333334, w: 0.33333334}
      - serializedVersion: 3
        time: 1.4000616
        value: {x: 0, y: 0, z: 0, w: 1}
        inSlope: {x: 0, y: 0, z: 0, w: 0}
        outSlope: {x: 0, y: 0, z: 0, w: 0}
        tangentMode: 0
        weightedMode: 0
        inWeight: {x: 0.33333334, y: 0.33333334, z: 0.33333334, w: 0.33333334}
        outWeight: {x: 0.33333334, y: 0.33333334, z: 0.33333334, w: 0.33333334}
      - serializedVersion: 3
        time: 1.4110231
        value: {x: 0, y: 0, z: 0, w: 1}
        inSlope: {x: 0, y: 0, z: 0, w: 0}
        outSlope: {x: 0, y: 0, z: 0, w: 0}
        tangentMode: 0
        weightedMode: 0
        inWeight: {x: 0.33333334, y: 0.33333334, z: 0.33333334, w: 0.33333334}
        outWeight: {x: 0.33333334, y: 0.33333334, z: 0.33333334, w: 0.33333334}
      - serializedVersion: 3
        time: 1.4230072
        value: {x: 0, y: 0, z: 0, w: 1}
        inSlope: {x: 0, y: 0, z: 0, w: 0}
        outSlope: {x: 0, y: 0, z: 0, w: 0}
        tangentMode: 0
        weightedMode: 0
        inWeight: {x: 0.33333334, y: 0.33333334, z: 0.33333334, w: 0.33333334}
        outWeight: {x: 0.33333334, y: 0.33333334, z: 0.33333334, w: 0.33333334}
      - serializedVersion: 3
        time: 1.4337615
        value: {x: 0, y: 0, z: 0, w: 1}
        inSlope: {x: 0, y: 0, z: 0, w: 0}
        outSlope: {x: 0, y: 0, z: 0, w: 0}
        tangentMode: 0
        weightedMode: 0
        inWeight: {x: 0.33333334, y: 0.33333334, z: 0.33333334, w: 0.33333334}
        outWeight: {x: 0.33333334, y: 0.33333334, z: 0.33333334, w: 0.33333334}
      - serializedVersion: 3
        time: 1.445057
        value: {x: 0, y: 0, z: 0, w: 1}
        inSlope: {x: 0, y: 0, z: 0, w: 0}
        outSlope: {x: 0, y: 0, z: 0, w: 0}
        tangentMode: 0
        weightedMode: 0
        inWeight: {x: 0.33333334, y: 0.33333334, z: 0.33333334, w: 0.33333334}
        outWeight: {x: 0.33333334, y: 0.33333334, z: 0.33333334, w: 0.33333334}
      - serializedVersion: 3
        time: 1.4559705
        value: {x: 0, y: 0, z: 0, w: 1}
        inSlope: {x: 0, y: 0, z: 0, w: 0}
        outSlope: {x: 0, y: 0, z: 0, w: 0}
        tangentMode: 0
        weightedMode: 0
        inWeight: {x: 0.33333334, y: 0.33333334, z: 0.33333334, w: 0.33333334}
        outWeight: {x: 0.33333334, y: 0.33333334, z: 0.33333334, w: 0.33333334}
      - serializedVersion: 3
        time: 1.466628
        value: {x: 0, y: 0, z: 0, w: 1}
        inSlope: {x: 0, y: 0, z: 0, w: 0}
        outSlope: {x: 0, y: 0, z: 0, w: 0}
        tangentMode: 0
        weightedMode: 0
        inWeight: {x: 0.33333334, y: 0.33333334, z: 0.33333334, w: 0.33333334}
        outWeight: {x: 0.33333334, y: 0.33333334, z: 0.33333334, w: 0.33333334}
      - serializedVersion: 3
        time: 1.4785644
        value: {x: 0, y: 0, z: 0, w: 1}
        inSlope: {x: 0, y: 0, z: 0, w: 0}
        outSlope: {x: 0, y: 0, z: 0, w: 0}
        tangentMode: 0
        weightedMode: 0
        inWeight: {x: 0.33333334, y: 0.33333334, z: 0.33333334, w: 0.33333334}
        outWeight: {x: 0.33333334, y: 0.33333334, z: 0.33333334, w: 0.33333334}
      - serializedVersion: 3
        time: 1.4894226
        value: {x: 0, y: 0, z: 0, w: 1}
        inSlope: {x: 0, y: 0, z: 0, w: 0}
        outSlope: {x: 0, y: 0, z: 0, w: 0}
        tangentMode: 0
        weightedMode: 0
        inWeight: {x: 0.33333334, y: 0.33333334, z: 0.33333334, w: 0.33333334}
        outWeight: {x: 0.33333334, y: 0.33333334, z: 0.33333334, w: 0.33333334}
      - serializedVersion: 3
        time: 1.5006455
        value: {x: 0, y: 0, z: 0, w: 1}
        inSlope: {x: 0, y: 0, z: 0, w: 0}
        outSlope: {x: 0, y: 0, z: 0, w: 0}
        tangentMode: 0
        weightedMode: 0
        inWeight: {x: 0.33333334, y: 0.33333334, z: 0.33333334, w: 0.33333334}
        outWeight: {x: 0.33333334, y: 0.33333334, z: 0.33333334, w: 0.33333334}
      - serializedVersion: 3
        time: 1.5118695
        value: {x: 0, y: 0, z: 0, w: 1}
        inSlope: {x: 0, y: 0, z: 0, w: 0}
        outSlope: {x: 0, y: 0, z: 0, w: 0}
        tangentMode: 0
        weightedMode: 0
        inWeight: {x: 0.33333334, y: 0.33333334, z: 0.33333334, w: 0.33333334}
        outWeight: {x: 0.33333334, y: 0.33333334, z: 0.33333334, w: 0.33333334}
      - serializedVersion: 3
        time: 1.5223786
        value: {x: 0, y: 0, z: 0, w: 1}
        inSlope: {x: 0, y: 0, z: 0, w: 0}
        outSlope: {x: 0, y: 0, z: 0, w: 0}
        tangentMode: 0
        weightedMode: 0
        inWeight: {x: 0.33333334, y: 0.33333334, z: 0.33333334, w: 0.33333334}
        outWeight: {x: 0.33333334, y: 0.33333334, z: 0.33333334, w: 0.33333334}
      - serializedVersion: 3
        time: 1.5332962
        value: {x: 0, y: 0, z: 0, w: 1}
        inSlope: {x: 0, y: 0, z: 0, w: 0}
        outSlope: {x: 0, y: 0, z: 0, w: 0}
        tangentMode: 0
        weightedMode: 0
        inWeight: {x: 0.33333334, y: 0.33333334, z: 0.33333334, w: 0.33333334}
        outWeight: {x: 0.33333334, y: 0.33333334, z: 0.33333334, w: 0.33333334}
      - serializedVersion: 3
        time: 1.5440141
        value: {x: 0, y: 0, z: 0, w: 1}
        inSlope: {x: 0, y: 0, z: 0, w: 0}
        outSlope: {x: 0, y: 0, z: 0, w: 0}
        tangentMode: 0
        weightedMode: 0
        inWeight: {x: 0.33333334, y: 0.33333334, z: 0.33333334, w: 0.33333334}
        outWeight: {x: 0.33333334, y: 0.33333334, z: 0.33333334, w: 0.33333334}
      - serializedVersion: 3
        time: 1.5558243
        value: {x: 0, y: 0, z: 0, w: 1}
        inSlope: {x: 0, y: 0, z: 0, w: 0}
        outSlope: {x: 0, y: 0, z: 0, w: 0}
        tangentMode: 0
        weightedMode: 0
        inWeight: {x: 0.33333334, y: 0.33333334, z: 0.33333334, w: 0.33333334}
        outWeight: {x: 0.33333334, y: 0.33333334, z: 0.33333334, w: 0.33333334}
      - serializedVersion: 3
        time: 1.5671828
        value: {x: 0, y: 0, z: 0, w: 1}
        inSlope: {x: 0, y: 0, z: 0, w: 0}
        outSlope: {x: 0, y: 0, z: 0, w: 0}
        tangentMode: 0
        weightedMode: 0
        inWeight: {x: 0.33333334, y: 0.33333334, z: 0.33333334, w: 0.33333334}
        outWeight: {x: 0.33333334, y: 0.33333334, z: 0.33333334, w: 0.33333334}
      - serializedVersion: 3
        time: 1.5777854
        value: {x: 0, y: 0, z: 0, w: 1}
        inSlope: {x: 0, y: 0, z: 0, w: 0}
        outSlope: {x: 0, y: 0, z: 0, w: 0}
        tangentMode: 0
        weightedMode: 0
        inWeight: {x: 0.33333334, y: 0.33333334, z: 0.33333334, w: 0.33333334}
        outWeight: {x: 0.33333334, y: 0.33333334, z: 0.33333334, w: 0.33333334}
      - serializedVersion: 3
        time: 1.5888227
        value: {x: 0, y: 0, z: 0, w: 1}
        inSlope: {x: 0, y: 0, z: 0, w: 0}
        outSlope: {x: 0, y: 0, z: 0, w: 0}
        tangentMode: 0
        weightedMode: 0
        inWeight: {x: 0.33333334, y: 0.33333334, z: 0.33333334, w: 0.33333334}
        outWeight: {x: 0.33333334, y: 0.33333334, z: 0.33333334, w: 0.33333334}
      - serializedVersion: 3
        time: 1.6010945
        value: {x: 0, y: 0, z: 0, w: 1}
        inSlope: {x: 0, y: 0, z: 0, w: 0}
        outSlope: {x: 0, y: 0, z: 0, w: 0}
        tangentMode: 0
        weightedMode: 0
        inWeight: {x: 0.33333334, y: 0.33333334, z: 0.33333334, w: 0.33333334}
        outWeight: {x: 0.33333334, y: 0.33333334, z: 0.33333334, w: 0.33333334}
      - serializedVersion: 3
        time: 1.6125022
        value: {x: 0, y: 0, z: 0, w: 1}
        inSlope: {x: 0, y: 0, z: 0, w: 0}
        outSlope: {x: 0, y: 0, z: 0, w: 0}
        tangentMode: 0
        weightedMode: 0
        inWeight: {x: 0.33333334, y: 0.33333334, z: 0.33333334, w: 0.33333334}
        outWeight: {x: 0.33333334, y: 0.33333334, z: 0.33333334, w: 0.33333334}
      - serializedVersion: 3
        time: 1.6229509
        value: {x: 0, y: 0, z: 0, w: 1}
        inSlope: {x: 0, y: 0, z: 0, w: 0}
        outSlope: {x: 0, y: 0, z: 0, w: 0}
        tangentMode: 0
        weightedMode: 0
        inWeight: {x: 0.33333334, y: 0.33333334, z: 0.33333334, w: 0.33333334}
        outWeight: {x: 0.33333334, y: 0.33333334, z: 0.33333334, w: 0.33333334}
      - serializedVersion: 3
        time: 1.6338131
        value: {x: 0, y: 0, z: 0, w: 1}
        inSlope: {x: 0, y: 0, z: 0, w: 0}
        outSlope: {x: 0, y: 0, z: 0, w: 0}
        tangentMode: 0
        weightedMode: 0
        inWeight: {x: 0.33333334, y: 0.33333334, z: 0.33333334, w: 0.33333334}
        outWeight: {x: 0.33333334, y: 0.33333334, z: 0.33333334, w: 0.33333334}
      - serializedVersion: 3
        time: 1.645294
        value: {x: 0, y: 0, z: 0, w: 1}
        inSlope: {x: 0, y: 0, z: 0, w: 0}
        outSlope: {x: 0, y: 0, z: 0, w: 0}
        tangentMode: 0
        weightedMode: 0
        inWeight: {x: 0.33333334, y: 0.33333334, z: 0.33333334, w: 0.33333334}
        outWeight: {x: 0.33333334, y: 0.33333334, z: 0.33333334, w: 0.33333334}
      - serializedVersion: 3
        time: 1.6550919
        value: {x: 0, y: 0, z: 0, w: 1}
        inSlope: {x: 0, y: 0, z: 0, w: 0}
        outSlope: {x: 0, y: 0, z: 0, w: 0}
        tangentMode: 0
        weightedMode: 0
        inWeight: {x: 0.33333334, y: 0.33333334, z: 0.33333334, w: 0.33333334}
        outWeight: {x: 0.33333334, y: 0.33333334, z: 0.33333334, w: 0.33333334}
      - serializedVersion: 3
        time: 1.6672693
        value: {x: 0, y: 0, z: 0, w: 1}
        inSlope: {x: 0, y: 0, z: 0, w: 0}
        outSlope: {x: 0, y: 0, z: 0, w: 0}
        tangentMode: 0
        weightedMode: 0
        inWeight: {x: 0.33333334, y: 0.33333334, z: 0.33333334, w: 0.33333334}
        outWeight: {x: 0.33333334, y: 0.33333334, z: 0.33333334, w: 0.33333334}
      - serializedVersion: 3
        time: 1.6780249
        value: {x: 0, y: 0, z: 0, w: 1}
        inSlope: {x: 0, y: 0, z: 0, w: 0}
        outSlope: {x: 0, y: 0, z: 0, w: 0}
        tangentMode: 0
        weightedMode: 0
        inWeight: {x: 0.33333334, y: 0.33333334, z: 0.33333334, w: 0.33333334}
        outWeight: {x: 0.33333334, y: 0.33333334, z: 0.33333334, w: 0.33333334}
      - serializedVersion: 3
        time: 1.6891528
        value: {x: 0, y: 0, z: 0, w: 1}
        inSlope: {x: 0, y: 0, z: 0, w: 0}
        outSlope: {x: 0, y: 0, z: 0, w: 0}
        tangentMode: 0
        weightedMode: 0
        inWeight: {x: 0.33333334, y: 0.33333334, z: 0.33333334, w: 0.33333334}
        outWeight: {x: 0.33333334, y: 0.33333334, z: 0.33333334, w: 0.33333334}
      - serializedVersion: 3
        time: 1.7000922
        value: {x: 0, y: 0, z: 0, w: 1}
        inSlope: {x: 0, y: 0, z: 0, w: 0}
        outSlope: {x: 0, y: 0, z: 0, w: 0}
        tangentMode: 0
        weightedMode: 0
        inWeight: {x: 0.33333334, y: 0.33333334, z: 0.33333334, w: 0.33333334}
        outWeight: {x: 0.33333334, y: 0.33333334, z: 0.33333334, w: 0.33333334}
      - serializedVersion: 3
        time: 1.7110264
        value: {x: 0, y: 0, z: 0, w: 1}
        inSlope: {x: 0, y: 0, z: 0, w: 0}
        outSlope: {x: 0, y: 0, z: 0, w: 0}
        tangentMode: 0
        weightedMode: 0
        inWeight: {x: 0.33333334, y: 0.33333334, z: 0.33333334, w: 0.33333334}
        outWeight: {x: 0.33333334, y: 0.33333334, z: 0.33333334, w: 0.33333334}
      - serializedVersion: 3
        time: 1.7233719
        value: {x: 0, y: 0, z: 0, w: 1}
        inSlope: {x: 0, y: 0, z: 0, w: 0}
        outSlope: {x: 0, y: 0, z: 0, w: 0}
        tangentMode: 0
        weightedMode: 0
        inWeight: {x: 0.33333334, y: 0.33333334, z: 0.33333334, w: 0.33333334}
        outWeight: {x: 0.33333334, y: 0.33333334, z: 0.33333334, w: 0.33333334}
      - serializedVersion: 3
        time: 1.7338905
        value: {x: 0, y: 0, z: 0, w: 1}
        inSlope: {x: 0, y: 0, z: 0, w: 0}
        outSlope: {x: 0, y: 0, z: 0, w: 0}
        tangentMode: 0
        weightedMode: 0
        inWeight: {x: 0.33333334, y: 0.33333334, z: 0.33333334, w: 0.33333334}
        outWeight: {x: 0.33333334, y: 0.33333334, z: 0.33333334, w: 0.33333334}
      - serializedVersion: 3
        time: 1.7451265
        value: {x: 0, y: 0, z: 0, w: 1}
        inSlope: {x: 0, y: 0, z: 0, w: 0}
        outSlope: {x: 0, y: 0, z: 0, w: 0}
        tangentMode: 0
        weightedMode: 0
        inWeight: {x: 0.33333334, y: 0.33333334, z: 0.33333334, w: 0.33333334}
        outWeight: {x: 0.33333334, y: 0.33333334, z: 0.33333334, w: 0.33333334}
      - serializedVersion: 3
        time: 1.7561119
        value: {x: 0, y: 0, z: 0, w: 1}
        inSlope: {x: 0, y: 0, z: 0, w: 0}
        outSlope: {x: 0, y: 0, z: 0, w: 0}
        tangentMode: 0
        weightedMode: 0
        inWeight: {x: 0.33333334, y: 0.33333334, z: 0.33333334, w: 0.33333334}
        outWeight: {x: 0.33333334, y: 0.33333334, z: 0.33333334, w: 0.33333334}
      - serializedVersion: 3
        time: 1.7669576
        value: {x: 0, y: 0, z: 0, w: 1}
        inSlope: {x: 0, y: 0, z: 0, w: 0}
        outSlope: {x: 0, y: 0, z: 0, w: 0}
        tangentMode: 0
        weightedMode: 0
        inWeight: {x: 0.33333334, y: 0.33333334, z: 0.33333334, w: 0.33333334}
        outWeight: {x: 0.33333334, y: 0.33333334, z: 0.33333334, w: 0.33333334}
      - serializedVersion: 3
        time: 1.7778535
        value: {x: 0, y: 0, z: 0, w: 1}
        inSlope: {x: 0, y: 0, z: 0, w: 0}
        outSlope: {x: 0, y: 0, z: 0, w: 0}
        tangentMode: 0
        weightedMode: 0
        inWeight: {x: 0.33333334, y: 0.33333334, z: 0.33333334, w: 0.33333334}
        outWeight: {x: 0.33333334, y: 0.33333334, z: 0.33333334, w: 0.33333334}
      - serializedVersion: 3
        time: 1.7897485
        value: {x: 0, y: 0, z: 0, w: 1}
        inSlope: {x: 0, y: 0, z: 0, w: 0}
        outSlope: {x: 0, y: 0, z: 0, w: 0}
        tangentMode: 0
        weightedMode: 0
        inWeight: {x: 0.33333334, y: 0.33333334, z: 0.33333334, w: 0.33333334}
        outWeight: {x: 0.33333334, y: 0.33333334, z: 0.33333334, w: 0.33333334}
      - serializedVersion: 3
        time: 1.8009442
        value: {x: 0, y: 0, z: 0, w: 1}
        inSlope: {x: 0, y: 0, z: 0, w: 0}
        outSlope: {x: 0, y: 0, z: 0, w: 0}
        tangentMode: 0
        weightedMode: 0
        inWeight: {x: 0.33333334, y: 0.33333334, z: 0.33333334, w: 0.33333334}
        outWeight: {x: 0.33333334, y: 0.33333334, z: 0.33333334, w: 0.33333334}
      - serializedVersion: 3
        time: 1.811693
        value: {x: 0, y: 0, z: 0, w: 1}
        inSlope: {x: 0, y: 0, z: 0, w: 0}
        outSlope: {x: 0, y: 0, z: 0, w: 0}
        tangentMode: 0
        weightedMode: 0
        inWeight: {x: 0.33333334, y: 0.33333334, z: 0.33333334, w: 0.33333334}
        outWeight: {x: 0.33333334, y: 0.33333334, z: 0.33333334, w: 0.33333334}
      - serializedVersion: 3
        time: 1.8228068
        value: {x: 0, y: 0, z: 0, w: 1}
        inSlope: {x: 0, y: 0, z: 0, w: 0}
        outSlope: {x: 0, y: 0, z: 0, w: 0}
        tangentMode: 0
        weightedMode: 0
        inWeight: {x: 0.33333334, y: 0.33333334, z: 0.33333334, w: 0.33333334}
        outWeight: {x: 0.33333334, y: 0.33333334, z: 0.33333334, w: 0.33333334}
      - serializedVersion: 3
        time: 1.8335743
        value: {x: 0, y: 0, z: 0, w: 1}
        inSlope: {x: 0, y: 0, z: 0, w: 0}
        outSlope: {x: 0, y: 0, z: 0, w: 0}
        tangentMode: 0
        weightedMode: 0
        inWeight: {x: 0.33333334, y: 0.33333334, z: 0.33333334, w: 0.33333334}
        outWeight: {x: 0.33333334, y: 0.33333334, z: 0.33333334, w: 0.33333334}
      - serializedVersion: 3
        time: 1.8446717
        value: {x: 0, y: 0, z: 0, w: 1}
        inSlope: {x: 0, y: 0, z: 0, w: 0}
        outSlope: {x: 0, y: 0, z: 0, w: 0}
        tangentMode: 0
        weightedMode: 0
        inWeight: {x: 0.33333334, y: 0.33333334, z: 0.33333334, w: 0.33333334}
        outWeight: {x: 0.33333334, y: 0.33333334, z: 0.33333334, w: 0.33333334}
      - serializedVersion: 3
        time: 1.85562
        value: {x: 0, y: 0, z: 0, w: 1}
        inSlope: {x: 0, y: 0, z: 0, w: 0}
        outSlope: {x: 0, y: 0, z: 0, w: 0}
        tangentMode: 0
        weightedMode: 0
        inWeight: {x: 0.33333334, y: 0.33333334, z: 0.33333334, w: 0.33333334}
        outWeight: {x: 0.33333334, y: 0.33333334, z: 0.33333334, w: 0.33333334}
      - serializedVersion: 3
        time: 1.8675405
        value: {x: 0, y: 0, z: 0, w: 1}
        inSlope: {x: 0, y: 0, z: 0, w: 0}
        outSlope: {x: 0, y: 0, z: 0, w: 0}
        tangentMode: 0
        weightedMode: 0
        inWeight: {x: 0.33333334, y: 0.33333334, z: 0.33333334, w: 0.33333334}
        outWeight: {x: 0.33333334, y: 0.33333334, z: 0.33333334, w: 0.33333334}
      - serializedVersion: 3
        time: 1.8784896
        value: {x: 0, y: 0, z: 0, w: 1}
        inSlope: {x: 0, y: 0, z: 0, w: 0}
        outSlope: {x: 0, y: 0, z: 0, w: 0}
        tangentMode: 0
        weightedMode: 0
        inWeight: {x: 0.33333334, y: 0.33333334, z: 0.33333334, w: 0.33333334}
        outWeight: {x: 0.33333334, y: 0.33333334, z: 0.33333334, w: 0.33333334}
      - serializedVersion: 3
        time: 1.8894557
        value: {x: 0, y: 0, z: 0, w: 1}
        inSlope: {x: 0, y: 0, z: 0, w: 0}
        outSlope: {x: 0, y: 0, z: 0, w: 0}
        tangentMode: 0
        weightedMode: 0
        inWeight: {x: 0.33333334, y: 0.33333334, z: 0.33333334, w: 0.33333334}
        outWeight: {x: 0.33333334, y: 0.33333334, z: 0.33333334, w: 0.33333334}
      - serializedVersion: 3
        time: 1.9010162
        value: {x: 0, y: 0, z: 0, w: 1}
        inSlope: {x: 0, y: 0, z: 0, w: 0}
        outSlope: {x: 0, y: 0, z: 0, w: 0}
        tangentMode: 0
        weightedMode: 0
        inWeight: {x: 0.33333334, y: 0.33333334, z: 0.33333334, w: 0.33333334}
        outWeight: {x: 0.33333334, y: 0.33333334, z: 0.33333334, w: 0.33333334}
      - serializedVersion: 3
        time: 1.9122224
        value: {x: 0, y: 0, z: 0, w: 1}
        inSlope: {x: 0, y: 0, z: 0, w: 0}
        outSlope: {x: 0, y: 0, z: 0, w: 0}
        tangentMode: 0
        weightedMode: 0
        inWeight: {x: 0.33333334, y: 0.33333334, z: 0.33333334, w: 0.33333334}
        outWeight: {x: 0.33333334, y: 0.33333334, z: 0.33333334, w: 0.33333334}
      - serializedVersion: 3
        time: 1.9229208
        value: {x: 0, y: 0, z: 0, w: 1}
        inSlope: {x: 0, y: 0, z: 0, w: 0}
        outSlope: {x: 0, y: 0, z: 0, w: 0}
        tangentMode: 0
        weightedMode: 0
        inWeight: {x: 0.33333334, y: 0.33333334, z: 0.33333334, w: 0.33333334}
        outWeight: {x: 0.33333334, y: 0.33333334, z: 0.33333334, w: 0.33333334}
      - serializedVersion: 3
        time: 1.9338917
        value: {x: 0, y: 0, z: 0, w: 1}
        inSlope: {x: 0, y: 0, z: 0, w: 0}
        outSlope: {x: 0, y: 0, z: 0, w: 0}
        tangentMode: 0
        weightedMode: 0
        inWeight: {x: 0.33333334, y: 0.33333334, z: 0.33333334, w: 0.33333334}
        outWeight: {x: 0.33333334, y: 0.33333334, z: 0.33333334, w: 0.33333334}
      - serializedVersion: 3
        time: 1.9448862
        value: {x: 0, y: 0, z: 0, w: 1}
        inSlope: {x: 0, y: 0, z: 0, w: 0}
        outSlope: {x: 0, y: 0, z: 0, w: 0}
        tangentMode: 0
        weightedMode: 0
        inWeight: {x: 0.33333334, y: 0.33333334, z: 0.33333334, w: 0.33333334}
        outWeight: {x: 0.33333334, y: 0.33333334, z: 0.33333334, w: 0.33333334}
      - serializedVersion: 3
        time: 1.9559461
        value: {x: 0, y: 0, z: 0, w: 1}
        inSlope: {x: 0, y: 0, z: 0, w: 0}
        outSlope: {x: 0, y: 0, z: 0, w: 0}
        tangentMode: 0
        weightedMode: 0
        inWeight: {x: 0.33333334, y: 0.33333334, z: 0.33333334, w: 0.33333334}
        outWeight: {x: 0.33333334, y: 0.33333334, z: 0.33333334, w: 0.33333334}
      - serializedVersion: 3
        time: 1.9668709
        value: {x: 0, y: 0, z: 0, w: 1}
        inSlope: {x: 0, y: 0, z: 0, w: 0}
        outSlope: {x: 0, y: 0, z: 0, w: 0}
        tangentMode: 0
        weightedMode: 0
        inWeight: {x: 0.33333334, y: 0.33333334, z: 0.33333334, w: 0.33333334}
        outWeight: {x: 0.33333334, y: 0.33333334, z: 0.33333334, w: 0.33333334}
      - serializedVersion: 3
        time: 1.9789957
        value: {x: 0, y: 0, z: 0, w: 1}
        inSlope: {x: 0, y: 0, z: 0, w: 0}
        outSlope: {x: 0, y: 0, z: 0, w: 0}
        tangentMode: 0
        weightedMode: 0
        inWeight: {x: 0.33333334, y: 0.33333334, z: 0.33333334, w: 0.33333334}
        outWeight: {x: 0.33333334, y: 0.33333334, z: 0.33333334, w: 0.33333334}
      - serializedVersion: 3
        time: 1.9900123
        value: {x: 0, y: 0, z: 0, w: 1}
        inSlope: {x: 0, y: 0, z: 0, w: 0}
        outSlope: {x: 0, y: 0, z: 0, w: 0}
        tangentMode: 0
        weightedMode: 0
        inWeight: {x: 0.33333334, y: 0.33333334, z: 0.33333334, w: 0.33333334}
        outWeight: {x: 0.33333334, y: 0.33333334, z: 0.33333334, w: 0.33333334}
      - serializedVersion: 3
        time: 2.0006416
        value: {x: 0, y: 0, z: 0, w: 1}
        inSlope: {x: 0, y: 0, z: 0, w: 0}
        outSlope: {x: 0, y: 0, z: 0, w: 0}
        tangentMode: 0
        weightedMode: 0
        inWeight: {x: 0.33333334, y: 0.33333334, z: 0.33333334, w: 0.33333334}
        outWeight: {x: 0.33333334, y: 0.33333334, z: 0.33333334, w: 0.33333334}
      - serializedVersion: 3
        time: 2.0116553
        value: {x: 0, y: 0, z: 0, w: 1}
        inSlope: {x: 0, y: 0, z: 0, w: 0}
        outSlope: {x: 0, y: 0, z: 0, w: 0}
        tangentMode: 0
        weightedMode: 0
        inWeight: {x: 0.33333334, y: 0.33333334, z: 0.33333334, w: 0.33333334}
        outWeight: {x: 0.33333334, y: 0.33333334, z: 0.33333334, w: 0.33333334}
      - serializedVersion: 3
        time: 2.0224464
        value: {x: 0, y: 0, z: 0, w: 1}
        inSlope: {x: 0, y: 0, z: 0, w: 0}
        outSlope: {x: 0, y: 0, z: 0, w: 0}
        tangentMode: 0
        weightedMode: 0
        inWeight: {x: 0.33333334, y: 0.33333334, z: 0.33333334, w: 0.33333334}
        outWeight: {x: 0.33333334, y: 0.33333334, z: 0.33333334, w: 0.33333334}
      - serializedVersion: 3
        time: 2.0342073
        value: {x: 0, y: 0, z: 0, w: 1}
        inSlope: {x: 0, y: 0, z: 0, w: 0}
        outSlope: {x: 0, y: 0, z: 0, w: 0}
        tangentMode: 0
        weightedMode: 0
        inWeight: {x: 0.33333334, y: 0.33333334, z: 0.33333334, w: 0.33333334}
        outWeight: {x: 0.33333334, y: 0.33333334, z: 0.33333334, w: 0.33333334}
      - serializedVersion: 3
        time: 2.0446227
        value: {x: 0, y: 0, z: 0, w: 1}
        inSlope: {x: 0, y: 0, z: 0, w: 0}
        outSlope: {x: 0, y: 0, z: 0, w: 0}
        tangentMode: 0
        weightedMode: 0
        inWeight: {x: 0.33333334, y: 0.33333334, z: 0.33333334, w: 0.33333334}
        outWeight: {x: 0.33333334, y: 0.33333334, z: 0.33333334, w: 0.33333334}
      - serializedVersion: 3
        time: 2.0555656
        value: {x: 0, y: 0, z: 0, w: 1}
        inSlope: {x: 0, y: 0, z: 0, w: 0}
        outSlope: {x: 0, y: 0, z: 0, w: 0}
        tangentMode: 0
        weightedMode: 0
        inWeight: {x: 0.33333334, y: 0.33333334, z: 0.33333334, w: 0.33333334}
        outWeight: {x: 0.33333334, y: 0.33333334, z: 0.33333334, w: 0.33333334}
      - serializedVersion: 3
        time: 2.067816
        value: {x: 0, y: 0, z: 0, w: 1}
        inSlope: {x: 0, y: 0, z: 0, w: 0}
        outSlope: {x: 0, y: 0, z: 0, w: 0}
        tangentMode: 0
        weightedMode: 0
        inWeight: {x: 0.33333334, y: 0.33333334, z: 0.33333334, w: 0.33333334}
        outWeight: {x: 0.33333334, y: 0.33333334, z: 0.33333334, w: 0.33333334}
      - serializedVersion: 3
        time: 2.078277
        value: {x: 0, y: 0, z: 0, w: 1}
        inSlope: {x: 0, y: 0, z: 0, w: 0}
        outSlope: {x: 0, y: 0, z: 0, w: 0}
        tangentMode: 0
        weightedMode: 0
        inWeight: {x: 0.33333334, y: 0.33333334, z: 0.33333334, w: 0.33333334}
        outWeight: {x: 0.33333334, y: 0.33333334, z: 0.33333334, w: 0.33333334}
      - serializedVersion: 3
        time: 2.0893807
        value: {x: 0, y: 0, z: 0, w: 1}
        inSlope: {x: 0, y: 0, z: 0, w: 0}
        outSlope: {x: 0, y: 0, z: 0, w: 0}
        tangentMode: 0
        weightedMode: 0
        inWeight: {x: 0.33333334, y: 0.33333334, z: 0.33333334, w: 0.33333334}
        outWeight: {x: 0.33333334, y: 0.33333334, z: 0.33333334, w: 0.33333334}
      - serializedVersion: 3
        time: 2.100431
        value: {x: 0, y: 0, z: 0, w: 1}
        inSlope: {x: 0, y: 0, z: 0, w: 0}
        outSlope: {x: 0, y: 0, z: 0, w: 0}
        tangentMode: 0
        weightedMode: 0
        inWeight: {x: 0.33333334, y: 0.33333334, z: 0.33333334, w: 0.33333334}
        outWeight: {x: 0.33333334, y: 0.33333334, z: 0.33333334, w: 0.33333334}
      - serializedVersion: 3
        time: 2.1117342
        value: {x: 0, y: 0, z: 0, w: 1}
        inSlope: {x: 0, y: 0, z: 0, w: 0}
        outSlope: {x: 0, y: 0, z: 0, w: 0}
        tangentMode: 0
        weightedMode: 0
        inWeight: {x: 0.33333334, y: 0.33333334, z: 0.33333334, w: 0.33333334}
        outWeight: {x: 0.33333334, y: 0.33333334, z: 0.33333334, w: 0.33333334}
      - serializedVersion: 3
        time: 2.1223493
        value: {x: 0, y: 0, z: 0, w: 1}
        inSlope: {x: 0, y: 0, z: 0, w: 0}
        outSlope: {x: 0, y: 0, z: 0, w: 0}
        tangentMode: 0
        weightedMode: 0
        inWeight: {x: 0.33333334, y: 0.33333334, z: 0.33333334, w: 0.33333334}
        outWeight: {x: 0.33333334, y: 0.33333334, z: 0.33333334, w: 0.33333334}
      - serializedVersion: 3
        time: 2.1335015
        value: {x: 0, y: 0, z: 0, w: 1}
        inSlope: {x: 0, y: 0, z: 0, w: 0}
        outSlope: {x: 0, y: 0, z: 0, w: 0}
        tangentMode: 0
        weightedMode: 0
        inWeight: {x: 0.33333334, y: 0.33333334, z: 0.33333334, w: 0.33333334}
        outWeight: {x: 0.33333334, y: 0.33333334, z: 0.33333334, w: 0.33333334}
      - serializedVersion: 3
        time: 2.1452913
        value: {x: 0, y: 0, z: 0, w: 1}
        inSlope: {x: 0, y: 0, z: 0, w: 0}
        outSlope: {x: 0, y: 0, z: 0, w: 0}
        tangentMode: 0
        weightedMode: 0
        inWeight: {x: 0.33333334, y: 0.33333334, z: 0.33333334, w: 0.33333334}
        outWeight: {x: 0.33333334, y: 0.33333334, z: 0.33333334, w: 0.33333334}
      - serializedVersion: 3
        time: 2.1563241
        value: {x: 0, y: 0, z: 0, w: 1}
        inSlope: {x: 0, y: 0, z: 0, w: 0}
        outSlope: {x: 0, y: 0, z: 0, w: 0}
        tangentMode: 0
        weightedMode: 0
        inWeight: {x: 0.33333334, y: 0.33333334, z: 0.33333334, w: 0.33333334}
        outWeight: {x: 0.33333334, y: 0.33333334, z: 0.33333334, w: 0.33333334}
      - serializedVersion: 3
        time: 2.1672666
        value: {x: 0, y: 0, z: 0, w: 1}
        inSlope: {x: 0, y: 0, z: 0, w: 0}
        outSlope: {x: 0, y: 0, z: 0, w: 0}
        tangentMode: 0
        weightedMode: 0
        inWeight: {x: 0.33333334, y: 0.33333334, z: 0.33333334, w: 0.33333334}
        outWeight: {x: 0.33333334, y: 0.33333334, z: 0.33333334, w: 0.33333334}
      - serializedVersion: 3
        time: 2.1781402
        value: {x: 0, y: 0, z: 0, w: 1}
        inSlope: {x: 0, y: 0, z: 0, w: 0}
        outSlope: {x: 0, y: 0, z: 0, w: 0}
        tangentMode: 0
        weightedMode: 0
        inWeight: {x: 0.33333334, y: 0.33333334, z: 0.33333334, w: 0.33333334}
        outWeight: {x: 0.33333334, y: 0.33333334, z: 0.33333334, w: 0.33333334}
      - serializedVersion: 3
        time: 2.1896865
        value: {x: 0, y: 0, z: 0, w: 1}
        inSlope: {x: 0, y: 0, z: 0, w: 0}
        outSlope: {x: 0, y: 0, z: 0, w: 0}
        tangentMode: 0
        weightedMode: 0
        inWeight: {x: 0.33333334, y: 0.33333334, z: 0.33333334, w: 0.33333334}
        outWeight: {x: 0.33333334, y: 0.33333334, z: 0.33333334, w: 0.33333334}
      - serializedVersion: 3
        time: 2.2006528
        value: {x: 0, y: 0, z: 0, w: 1}
        inSlope: {x: 0, y: 0, z: 0, w: 0}
        outSlope: {x: 0, y: 0, z: 0, w: 0}
        tangentMode: 0
        weightedMode: 0
        inWeight: {x: 0.33333334, y: 0.33333334, z: 0.33333334, w: 0.33333334}
        outWeight: {x: 0.33333334, y: 0.33333334, z: 0.33333334, w: 0.33333334}
      - serializedVersion: 3
        time: 2.2115793
        value: {x: 0, y: 0, z: 0, w: 1}
        inSlope: {x: 0, y: 0, z: 0, w: 0}
        outSlope: {x: 0, y: 0, z: 0, w: 0}
        tangentMode: 0
        weightedMode: 0
        inWeight: {x: 0.33333334, y: 0.33333334, z: 0.33333334, w: 0.33333334}
        outWeight: {x: 0.33333334, y: 0.33333334, z: 0.33333334, w: 0.33333334}
      - serializedVersion: 3
        time: 2.2233467
        value: {x: 0, y: 0, z: 0, w: 1}
        inSlope: {x: 0, y: 0, z: 0, w: 0}
        outSlope: {x: 0, y: 0, z: 0, w: 0}
        tangentMode: 0
        weightedMode: 0
        inWeight: {x: 0.33333334, y: 0.33333334, z: 0.33333334, w: 0.33333334}
        outWeight: {x: 0.33333334, y: 0.33333334, z: 0.33333334, w: 0.33333334}
      - serializedVersion: 3
        time: 2.2336264
        value: {x: 0, y: 0, z: 0, w: 1}
        inSlope: {x: 0, y: 0, z: 0, w: 0}
        outSlope: {x: 0, y: 0, z: 0, w: 0}
        tangentMode: 0
        weightedMode: 0
        inWeight: {x: 0.33333334, y: 0.33333334, z: 0.33333334, w: 0.33333334}
        outWeight: {x: 0.33333334, y: 0.33333334, z: 0.33333334, w: 0.33333334}
      - serializedVersion: 3
        time: 2.2446551
        value: {x: 0, y: 0, z: 0, w: 1}
        inSlope: {x: 0, y: 0, z: 0, w: 0}
        outSlope: {x: 0, y: 0, z: 0, w: 0}
        tangentMode: 0
        weightedMode: 0
        inWeight: {x: 0.33333334, y: 0.33333334, z: 0.33333334, w: 0.33333334}
        outWeight: {x: 0.33333334, y: 0.33333334, z: 0.33333334, w: 0.33333334}
      - serializedVersion: 3
        time: 2.255668
        value: {x: 0, y: 0, z: 0, w: 1}
        inSlope: {x: 0, y: 0, z: 0, w: 0}
        outSlope: {x: 0, y: 0, z: 0, w: 0}
        tangentMode: 0
        weightedMode: 0
        inWeight: {x: 0.33333334, y: 0.33333334, z: 0.33333334, w: 0.33333334}
        outWeight: {x: 0.33333334, y: 0.33333334, z: 0.33333334, w: 0.33333334}
      - serializedVersion: 3
        time: 2.2675703
        value: {x: 0, y: 0, z: 0, w: 1}
        inSlope: {x: 0, y: 0, z: 0, w: 0}
        outSlope: {x: 0, y: 0, z: 0, w: 0}
        tangentMode: 0
        weightedMode: 0
        inWeight: {x: 0.33333334, y: 0.33333334, z: 0.33333334, w: 0.33333334}
        outWeight: {x: 0.33333334, y: 0.33333334, z: 0.33333334, w: 0.33333334}
      - serializedVersion: 3
        time: 2.278554
        value: {x: 0, y: 0, z: 0, w: 1}
        inSlope: {x: 0, y: 0, z: 0, w: 0}
        outSlope: {x: 0, y: 0, z: 0, w: 0}
        tangentMode: 0
        weightedMode: 0
        inWeight: {x: 0.33333334, y: 0.33333334, z: 0.33333334, w: 0.33333334}
        outWeight: {x: 0.33333334, y: 0.33333334, z: 0.33333334, w: 0.33333334}
      - serializedVersion: 3
        time: 2.2895331
        value: {x: 0, y: 0, z: 0, w: 1}
        inSlope: {x: 0, y: 0, z: 0, w: 0}
        outSlope: {x: 0, y: 0, z: 0, w: 0}
        tangentMode: 0
        weightedMode: 0
        inWeight: {x: 0.33333334, y: 0.33333334, z: 0.33333334, w: 0.33333334}
        outWeight: {x: 0.33333334, y: 0.33333334, z: 0.33333334, w: 0.33333334}
      - serializedVersion: 3
        time: 2.300616
        value: {x: 0, y: 0, z: 0, w: 1}
        inSlope: {x: 0, y: 0, z: 0, w: 0}
        outSlope: {x: 0, y: 0, z: 0, w: 0}
        tangentMode: 0
        weightedMode: 0
        inWeight: {x: 0.33333334, y: 0.33333334, z: 0.33333334, w: 0.33333334}
        outWeight: {x: 0.33333334, y: 0.33333334, z: 0.33333334, w: 0.33333334}
      - serializedVersion: 3
        time: 2.3114297
        value: {x: 0, y: 0, z: 0, w: 1}
        inSlope: {x: 0, y: 0, z: 0, w: 0}
        outSlope: {x: 0, y: 0, z: 0, w: 0}
        tangentMode: 0
        weightedMode: 0
        inWeight: {x: 0.33333334, y: 0.33333334, z: 0.33333334, w: 0.33333334}
        outWeight: {x: 0.33333334, y: 0.33333334, z: 0.33333334, w: 0.33333334}
      - serializedVersion: 3
        time: 2.3224158
        value: {x: 0, y: 0, z: 0, w: 1}
        inSlope: {x: 0, y: 0, z: 0, w: 0}
        outSlope: {x: 0, y: 0, z: 0, w: 0}
        tangentMode: 0
        weightedMode: 0
        inWeight: {x: 0.33333334, y: 0.33333334, z: 0.33333334, w: 0.33333334}
        outWeight: {x: 0.33333334, y: 0.33333334, z: 0.33333334, w: 0.33333334}
      - serializedVersion: 3
        time: 2.3333213
        value: {x: 0, y: 0, z: 0, w: 1}
        inSlope: {x: 0, y: 0, z: 0, w: 0}
        outSlope: {x: 0, y: 0, z: 0, w: 0}
        tangentMode: 0
        weightedMode: 0
        inWeight: {x: 0.33333334, y: 0.33333334, z: 0.33333334, w: 0.33333334}
        outWeight: {x: 0.33333334, y: 0.33333334, z: 0.33333334, w: 0.33333334}
      - serializedVersion: 3
        time: 2.3452623
        value: {x: 0, y: 0, z: 0, w: 1}
        inSlope: {x: 0, y: 0, z: 0, w: 0}
        outSlope: {x: 0, y: 0, z: 0, w: 0}
        tangentMode: 0
        weightedMode: 0
        inWeight: {x: 0.33333334, y: 0.33333334, z: 0.33333334, w: 0.33333334}
        outWeight: {x: 0.33333334, y: 0.33333334, z: 0.33333334, w: 0.33333334}
      - serializedVersion: 3
        time: 2.356357
        value: {x: 0, y: 0, z: 0, w: 1}
        inSlope: {x: 0, y: 0, z: 0, w: 0}
        outSlope: {x: 0, y: 0, z: 0, w: 0}
        tangentMode: 0
        weightedMode: 0
        inWeight: {x: 0.33333334, y: 0.33333334, z: 0.33333334, w: 0.33333334}
        outWeight: {x: 0.33333334, y: 0.33333334, z: 0.33333334, w: 0.33333334}
      - serializedVersion: 3
        time: 2.367193
        value: {x: 0, y: 0, z: 0, w: 1}
        inSlope: {x: 0, y: 0, z: 0, w: 0}
        outSlope: {x: 0, y: 0, z: 0, w: 0}
        tangentMode: 0
        weightedMode: 0
        inWeight: {x: 0.33333334, y: 0.33333334, z: 0.33333334, w: 0.33333334}
        outWeight: {x: 0.33333334, y: 0.33333334, z: 0.33333334, w: 0.33333334}
      - serializedVersion: 3
        time: 2.378727
        value: {x: 0, y: 0, z: 0, w: 1}
        inSlope: {x: 0, y: 0, z: 0, w: 0}
        outSlope: {x: 0, y: 0, z: 0, w: 0}
        tangentMode: 0
        weightedMode: 0
        inWeight: {x: 0.33333334, y: 0.33333334, z: 0.33333334, w: 0.33333334}
        outWeight: {x: 0.33333334, y: 0.33333334, z: 0.33333334, w: 0.33333334}
      - serializedVersion: 3
        time: 2.3892546
        value: {x: 0, y: 0, z: 0, w: 1}
        inSlope: {x: 0, y: 0, z: 0, w: 0}
        outSlope: {x: 0, y: 0, z: 0, w: 0}
        tangentMode: 0
        weightedMode: 0
        inWeight: {x: 0.33333334, y: 0.33333334, z: 0.33333334, w: 0.33333334}
        outWeight: {x: 0.33333334, y: 0.33333334, z: 0.33333334, w: 0.33333334}
      - serializedVersion: 3
        time: 2.400207
        value: {x: 0, y: 0, z: 0, w: 1}
        inSlope: {x: 0, y: 0, z: 0, w: 0}
        outSlope: {x: 0, y: 0, z: 0, w: 0}
        tangentMode: 0
        weightedMode: 0
        inWeight: {x: 0.33333334, y: 0.33333334, z: 0.33333334, w: 0.33333334}
        outWeight: {x: 0.33333334, y: 0.33333334, z: 0.33333334, w: 0.33333334}
      - serializedVersion: 3
        time: 2.411088
        value: {x: 0, y: 0, z: 0, w: 1}
        inSlope: {x: 0, y: 0, z: 0, w: 0}
        outSlope: {x: 0, y: 0, z: 0, w: 0}
        tangentMode: 0
        weightedMode: 0
        inWeight: {x: 0.33333334, y: 0.33333334, z: 0.33333334, w: 0.33333334}
        outWeight: {x: 0.33333334, y: 0.33333334, z: 0.33333334, w: 0.33333334}
      - serializedVersion: 3
        time: 2.4230568
        value: {x: 0, y: 0, z: 0, w: 1}
        inSlope: {x: 0, y: 0, z: 0, w: 0}
        outSlope: {x: 0, y: 0, z: 0, w: 0}
        tangentMode: 0
        weightedMode: 0
        inWeight: {x: 0.33333334, y: 0.33333334, z: 0.33333334, w: 0.33333334}
        outWeight: {x: 0.33333334, y: 0.33333334, z: 0.33333334, w: 0.33333334}
      - serializedVersion: 3
        time: 2.4337182
        value: {x: 0, y: 0, z: 0, w: 1}
        inSlope: {x: 0, y: 0, z: 0, w: 0}
        outSlope: {x: 0, y: 0, z: 0, w: 0}
        tangentMode: 0
        weightedMode: 0
        inWeight: {x: 0.33333334, y: 0.33333334, z: 0.33333334, w: 0.33333334}
        outWeight: {x: 0.33333334, y: 0.33333334, z: 0.33333334, w: 0.33333334}
      - serializedVersion: 3
        time: 2.444861
        value: {x: 0, y: 0, z: 0, w: 1}
        inSlope: {x: 0, y: 0, z: 0, w: 0}
        outSlope: {x: 0, y: 0, z: 0, w: 0}
        tangentMode: 0
        weightedMode: 0
        inWeight: {x: 0.33333334, y: 0.33333334, z: 0.33333334, w: 0.33333334}
        outWeight: {x: 0.33333334, y: 0.33333334, z: 0.33333334, w: 0.33333334}
      - serializedVersion: 3
        time: 2.456745
        value: {x: 0, y: 0, z: 0, w: 1}
        inSlope: {x: 0, y: 0, z: 0, w: 0}
        outSlope: {x: 0, y: 0, z: 0, w: 0}
        tangentMode: 0
        weightedMode: 0
        inWeight: {x: 0.33333334, y: 0.33333334, z: 0.33333334, w: 0.33333334}
        outWeight: {x: 0.33333334, y: 0.33333334, z: 0.33333334, w: 0.33333334}
      - serializedVersion: 3
        time: 2.466727
        value: {x: 0, y: 0, z: 0, w: 1}
        inSlope: {x: 0, y: 0, z: 0, w: 0}
        outSlope: {x: 0, y: 0, z: 0, w: 0}
        tangentMode: 0
        weightedMode: 0
        inWeight: {x: 0.33333334, y: 0.33333334, z: 0.33333334, w: 0.33333334}
        outWeight: {x: 0.33333334, y: 0.33333334, z: 0.33333334, w: 0.33333334}
      - serializedVersion: 3
        time: 2.4776459
        value: {x: 0, y: 0, z: 0, w: 1}
        inSlope: {x: 0, y: 0, z: 0, w: 0}
        outSlope: {x: 0, y: 0, z: 0, w: 0}
        tangentMode: 0
        weightedMode: 0
        inWeight: {x: 0.33333334, y: 0.33333334, z: 0.33333334, w: 0.33333334}
        outWeight: {x: 0.33333334, y: 0.33333334, z: 0.33333334, w: 0.33333334}
      - serializedVersion: 3
        time: 2.489694
        value: {x: 0, y: 0, z: 0, w: 1}
        inSlope: {x: 0, y: 0, z: 0, w: 0}
        outSlope: {x: 0, y: 0, z: 0, w: 0}
        tangentMode: 0
        weightedMode: 0
        inWeight: {x: 0.33333334, y: 0.33333334, z: 0.33333334, w: 0.33333334}
        outWeight: {x: 0.33333334, y: 0.33333334, z: 0.33333334, w: 0.33333334}
      - serializedVersion: 3
        time: 2.5006926
        value: {x: 0, y: 0, z: 0, w: 1}
        inSlope: {x: 0, y: 0, z: 0, w: 0}
        outSlope: {x: 0, y: 0, z: 0, w: 0}
        tangentMode: 0
        weightedMode: 0
        inWeight: {x: 0.33333334, y: 0.33333334, z: 0.33333334, w: 0.33333334}
[truncated: 66,800,730 more chars]
