# Supplementary material for: Flexible Virtual Reality System for Neurorehabilitation and Quality of Life Improvement
Source: Sensors (Basel). 2020 Oct 23;20(21):6045. doi: 10.3390/s20216045 (PMC7672612; doi:10.3390/s20216045)
Supplement: Supplementary file 1 [file sensors-20-06045-s001.zip › S3_RecordingAnimations/Lower limb/KneeFlexion.anim]

%YAML 1.1
%TAG !u! tag:unity3d.com,2011:
--- !u!74 &7400000
AnimationClip:
  m_ObjectHideFlags: 0
  m_CorrespondingSourceObject: {fileID: 0}
  m_PrefabInstance: {fileID: 0}
  m_PrefabAsset: {fileID: 0}
  m_Name: flexie genunchi fata
  serializedVersion: 6
  m_Legacy: 0
  m_Compressed: 0
  m_UseHighQualityCurve: 1
  m_RotationCurves:
  - curve:
      serializedVersion: 2
      m_Curve:
      - serializedVersion: 3
        time: 0.0136682
        value: {x: -0, y: 0.18876134, z: -0, w: 0.982023}
        inSlope: {x: 0, y: 0.0015097267, z: 0, w: -0.00028690055}
        outSlope: {x: 0, y: 0.0015097267, z: 0, w: -0.00028690055}
        tangentMode: 0
        weightedMode: 0
        inWeight: {x: 0, y: 0, z: 0, w: 0}
        outWeight: {x: 0.33333334, y: 0.33333334, z: 0.33333334, w: 0.33333334}
      - serializedVersion: 3
        time: 0.0221861
        value: {x: -0, y: 0.1887742, z: -0, w: 0.98202056}
        inSlope: {x: 0, y: 0.0012313948, z: 0, w: -0.00023728207}
        outSlope: {x: 0, y: 0.0012313948, z: 0, w: -0.00023728207}
        tangentMode: 0
        weightedMode: 0
        inWeight: {x: 0.33333334, y: 0.33333334, z: 0.33333334, w: 0.33333334}
        outWeight: {x: 0.33333334, y: 0.33333334, z: 0.33333334, w: 0.33333334}
      - serializedVersion: 3
        time: 0.0333026
        value: {x: -0, y: 0.1887848, z: -0, w: 0.9820185}
        inSlope: {x: 0, y: 0.0014062541, z: 0, w: -0.00027000427}
        outSlope: {x: 0, y: 0.0014062541, z: 0, w: -0.00027000427}
        tangentMode: 0
        weightedMode: 0
        inWeight: {x: 0.33333334, y: 0.33333334, z: 0.33333334, w: 0.33333334}
        outWeight: {x: 0.33333334, y: 0.33333334, z: 0.33333334, w: 0.33333334}
      - serializedVersion: 3
        time: 0.0441292
        value: {x: -0, y: 0.18880492, z: -0, w: 0.98201466}
        inSlope: {x: 0, y: 0.0014988568, z: 0, w: -0.000286659}
        outSlope: {x: 0, y: 0.0014988568, z: 0, w: -0.000286659}
        tangentMode: 0
        weightedMode: 0
        inWeight: {x: 0.33333334, y: 0.33333334, z: 0.33333334, w: 0.33333334}
        outWeight: {x: 0.33333334, y: 0.33333334, z: 0.33333334, w: 0.33333334}
      - serializedVersion: 3
        time: 0.0557279
        value: {x: -0, y: 0.18881813, z: -0, w: 0.9820121}
        inSlope: {x: 0, y: 0.0014885117, z: 0, w: -0.00028807804}
        outSlope: {x: 0, y: 0.0014885117, z: 0, w: -0.00028807804}
        tangentMode: 0
        weightedMode: 0
        inWeight: {x: 0.33333334, y: 0.33333334, z: 0.33333334, w: 0.33333334}
        outWeight: {x: 0.33333334, y: 0.33333334, z: 0.33333334, w: 0.33333334}
      - serializedVersion: 3
        time: 0.0666358
        value: {x: -0, y: 0.18883818, z: -0, w: 0.9820082}
        inSlope: {x: 0, y: 0.0016557601, z: 0, w: -0.00031694403}
        outSlope: {x: 0, y: 0.0016557601, z: 0, w: -0.00031694403}
        tangentMode: 0
        weightedMode: 0
        inWeight: {x: 0.33333334, y: 0.33333334, z: 0.33333334, w: 0.33333334}
        outWeight: {x: 0.33333334, y: 0.33333334, z: 0.33333334, w: 0.33333334}
      - serializedVersion: 3
        time: 0.077542804
        value: {x: -0, y: 0.18885425, z: -0, w: 0.9820052}
        inSlope: {x: 0, y: 0.0019259363, z: 0, w: -0.0003687284}
        outSlope: {x: 0, y: 0.0019259363, z: 0, w: -0.0003687284}
        tangentMode: 0
        weightedMode: 0
        inWeight: {x: 0.33333334, y: 0.33333334, z: 0.33333334, w: 0.33333334}
        outWeight: {x: 0.33333334, y: 0.33333334, z: 0.33333334, w: 0.33333334}
      - serializedVersion: 3
        time: 0.088716604
        value: {x: -0, y: 0.18888083, z: -0, w: 0.98200005}
        inSlope: {x: 0, y: 0.002862337, z: 0, w: -0.0005518707}
        outSlope: {x: 0, y: 0.002862337, z: 0, w: -0.0005518707}
        tangentMode: 0
        weightedMode: 0
        inWeight: {x: 0.33333334, y: 0.33333334, z: 0.33333334, w: 0.33333334}
        outWeight: {x: 0.33333334, y: 0.33333334, z: 0.33333334, w: 0.33333334}
      - serializedVersion: 3
        time: 0.1004529
        value: {x: -0, y: 0.1889201, z: -0, w: 0.9819925}
        inSlope: {x: 0, y: 0.0043638684, z: 0, w: -0.0008409979}
        outSlope: {x: 0, y: 0.0043638684, z: 0, w: -0.0008409979}
        tangentMode: 0
        weightedMode: 0
        inWeight: {x: 0.33333334, y: 0.33333334, z: 0.33333334, w: 0.33333334}
        outWeight: {x: 0.33333334, y: 0.33333334, z: 0.33333334, w: 0.33333334}
      - serializedVersion: 3
        time: 0.1114886
        value: {x: -0, y: 0.18897949, z: -0, w: 0.98198104}
        inSlope: {x: 0, y: 0.0063475324, z: 0, w: -0.0012220719}
        outSlope: {x: 0, y: 0.0063475324, z: 0, w: -0.0012220719}
        tangentMode: 0
        weightedMode: 0
        inWeight: {x: 0.33333334, y: 0.33333334, z: 0.33333334, w: 0.33333334}
        outWeight: {x: 0.33333334, y: 0.33333334, z: 0.33333334, w: 0.33333334}
      - serializedVersion: 3
        time: 0.1220783
        value: {x: -0, y: 0.18905693, z: -0, w: 0.98196614}
        inSlope: {x: 0, y: 0.007980794, z: 0, w: -0.001534166}
        outSlope: {x: 0, y: 0.007980794, z: 0, w: -0.001534166}
        tangentMode: 0
        weightedMode: 0
        inWeight: {x: 0.33333334, y: 0.33333334, z: 0.33333334, w: 0.33333334}
        outWeight: {x: 0.33333334, y: 0.33333334, z: 0.33333334, w: 0.33333334}
      - serializedVersion: 3
        time: 0.1331654
        value: {x: -0, y: 0.18915282, z: -0, w: 0.9819477}
        inSlope: {x: 0, y: 0.009593729, z: 0, w: -0.0018485613}
        outSlope: {x: 0, y: 0.009593729, z: 0, w: -0.0018485613}
        tangentMode: 0
        weightedMode: 0
        inWeight: {x: 0.33333334, y: 0.33333334, z: 0.33333334, w: 0.33333334}
        outWeight: {x: 0.33333334, y: 0.33333334, z: 0.33333334, w: 0.33333334}
      - serializedVersion: 3
        time: 0.1442026
        value: {x: -0, y: 0.18926914, z: -0, w: 0.98192525}
        inSlope: {x: 0, y: 0.0116989, z: 0, w: -0.0022578668}
        outSlope: {x: 0, y: 0.0116989, z: 0, w: -0.0022578668}
        tangentMode: 0
        weightedMode: 0
        inWeight: {x: 0.33333334, y: 0.33333334, z: 0.33333334, w: 0.33333334}
        outWeight: {x: 0.33333334, y: 0.33333334, z: 0.33333334, w: 0.33333334}
      - serializedVersion: 3
        time: 0.1554755
        value: {x: -0, y: 0.1894141, z: -0, w: 0.9818973}
        inSlope: {x: 0, y: 0.013940988, z: 0, w: -0.0026883031}
        outSlope: {x: 0, y: 0.013940988, z: 0, w: -0.0026883031}
        tangentMode: 0
        weightedMode: 0
        inWeight: {x: 0.33333334, y: 0.33333334, z: 0.33333334, w: 0.33333334}
        outWeight: {x: 0.33333334, y: 0.33333334, z: 0.33333334, w: 0.33333334}
      - serializedVersion: 3
        time: 0.1669775
        value: {x: -0, y: 0.1895869, z: -0, w: 0.981864}
        inSlope: {x: 0, y: 0.016819742, z: 0, w: -0.003245452}
        outSlope: {x: 0, y: 0.016819742, z: 0, w: -0.003245452}
        tangentMode: 0
        weightedMode: 0
        inWeight: {x: 0.33333334, y: 0.33333334, z: 0.33333334, w: 0.33333334}
        outWeight: {x: 0.33333334, y: 0.33333334, z: 0.33333334, w: 0.33333334}
      - serializedVersion: 3
        time: 0.1780722
        value: {x: -0, y: 0.18979344, z: -0, w: 0.9818241}
        inSlope: {x: 0, y: 0.019881532, z: 0, w: -0.0038430465}
        outSlope: {x: 0, y: 0.019881532, z: 0, w: -0.0038430465}
        tangentMode: 0
        weightedMode: 0
        inWeight: {x: 0.33333334, y: 0.33333334, z: 0.33333334, w: 0.33333334}
        outWeight: {x: 0.33333334, y: 0.33333334, z: 0.33333334, w: 0.33333334}
      - serializedVersion: 3
        time: 0.188924
        value: {x: -0, y: 0.19002292, z: -0, w: 0.9817797}
        inSlope: {x: 0, y: 0.022243086, z: 0, w: -0.0043074833}
        outSlope: {x: 0, y: 0.022243086, z: 0, w: -0.0043074833}
        tangentMode: 0
        weightedMode: 0
        inWeight: {x: 0.33333334, y: 0.33333334, z: 0.33333334, w: 0.33333334}
        outWeight: {x: 0.33333334, y: 0.33333334, z: 0.33333334, w: 0.33333334}
      - serializedVersion: 3
        time: 0.1998619
        value: {x: -0, y: 0.1902782, z: -0, w: 0.9817302}
        inSlope: {x: 0, y: 0.024158254, z: 0, w: -0.0046832254}
        outSlope: {x: 0, y: 0.024158254, z: 0, w: -0.0046832254}
        tangentMode: 0
        weightedMode: 0
        inWeight: {x: 0.33333334, y: 0.33333334, z: 0.33333334, w: 0.33333334}
        outWeight: {x: 0.33333334, y: 0.33333334, z: 0.33333334, w: 0.33333334}
      - serializedVersion: 3
        time: 0.2116143
        value: {x: -0, y: 0.19057174, z: -0, w: 0.9816733}
        inSlope: {x: 0, y: 0.028538935, z: 0, w: -0.0055411216}
        outSlope: {x: 0, y: 0.028538935, z: 0, w: -0.0055411216}
        tangentMode: 0
        weightedMode: 0
        inWeight: {x: 0.33333334, y: 0.33333334, z: 0.33333334, w: 0.33333334}
        outWeight: {x: 0.33333334, y: 0.33333334, z: 0.33333334, w: 0.33333334}
      - serializedVersion: 3
        time: 0.2228497
        value: {x: -0, y: 0.19093241, z: -0, w: 0.9816032}
        inSlope: {x: 0, y: 0.033783194, z: 0, w: -0.0065716803}
        outSlope: {x: 0, y: 0.033783194, z: 0, w: -0.0065716803}
        tangentMode: 0
        weightedMode: 0
        inWeight: {x: 0.33333334, y: 0.33333334, z: 0.33333334, w: 0.33333334}
        outWeight: {x: 0.33333334, y: 0.33333334, z: 0.33333334, w: 0.33333334}
      - serializedVersion: 3
        time: 0.23364909
        value: {x: -0, y: 0.19131541, z: -0, w: 0.98152864}
        inSlope: {x: 0, y: 0.03707908, z: 0, w: -0.0072283656}
        outSlope: {x: 0, y: 0.03707908, z: 0, w: -0.0072283656}
        tangentMode: 0
        weightedMode: 0
        inWeight: {x: 0.33333334, y: 0.33333334, z: 0.33333334, w: 0.33333334}
        outWeight: {x: 0.33333334, y: 0.33333334, z: 0.33333334, w: 0.33333334}
      - serializedVersion: 3
        time: 0.2442644
        value: {x: -0, y: 0.19172615, z: -0, w: 0.9814485}
        inSlope: {x: 0, y: 0.040080443, z: 0, w: -0.007832131}
        outSlope: {x: 0, y: 0.040080443, z: 0, w: -0.007832131}
        tangentMode: 0
        weightedMode: 0
        inWeight: {x: 0.33333334, y: 0.33333334, z: 0.33333334, w: 0.33333334}
        outWeight: {x: 0.33333334, y: 0.33333334, z: 0.33333334, w: 0.33333334}
      - serializedVersion: 3
        time: 0.25531518
        value: {x: -0, y: 0.1921844, z: -0, w: 0.9813588}
        inSlope: {x: 0, y: 0.043127492, z: 0, w: -0.008446783}
        outSlope: {x: 0, y: 0.043127492, z: 0, w: -0.008446783}
        tangentMode: 0
        weightedMode: 0
        inWeight: {x: 0.33333334, y: 0.33333334, z: 0.33333334, w: 0.33333334}
        outWeight: {x: 0.33333334, y: 0.33333334, z: 0.33333334, w: 0.33333334}
      - serializedVersion: 3
        time: 0.2671052
        value: {x: -0, y: 0.19271244, z: -0, w: 0.9812553}
        inSlope: {x: 0, y: 0.05173558, z: 0, w: -0.0101638045}
        outSlope: {x: 0, y: 0.05173558, z: 0, w: -0.0101638045}
        tangentMode: 0
        weightedMode: 0
        inWeight: {x: 0.33333334, y: 0.33333334, z: 0.33333334, w: 0.33333334}
        outWeight: {x: 0.33333334, y: 0.33333334, z: 0.33333334, w: 0.33333334}
      - serializedVersion: 3
        time: 0.2779202
        value: {x: -0, y: 0.19334711, z: -0, w: 0.9811304}
        inSlope: {x: 0, y: 0.05767056, z: 0, w: -0.011364793}
        outSlope: {x: 0, y: 0.05767056, z: 0, w: -0.011364793}
        tangentMode: 0
        weightedMode: 0
        inWeight: {x: 0.33333334, y: 0.33333334, z: 0.33333334, w: 0.33333334}
        outWeight: {x: 0.33333334, y: 0.33333334, z: 0.33333334, w: 0.33333334}
      - serializedVersion: 3
        time: 0.28897938
        value: {x: -0, y: 0.19397369, z: -0, w: 0.98100674}
        inSlope: {x: 0, y: 0.0608079, z: 0, w: -0.012024617}
        outSlope: {x: 0, y: 0.0608079, z: 0, w: -0.012024617}
        tangentMode: 0
        weightedMode: 0
        inWeight: {x: 0.33333334, y: 0.33333334, z: 0.33333334, w: 0.33333334}
        outWeight: {x: 0.33333334, y: 0.33333334, z: 0.33333334, w: 0.33333334}
      - serializedVersion: 3
        time: 0.29988497
        value: {x: -0, y: 0.1946821, z: -0, w: 0.98086643}
        inSlope: {x: 0, y: 0.064798646, z: 0, w: -0.012863385}
        outSlope: {x: 0, y: 0.064798646, z: 0, w: -0.012863385}
        tangentMode: 0
        weightedMode: 0
        inWeight: {x: 0.33333334, y: 0.33333334, z: 0.33333334, w: 0.33333334}
        outWeight: {x: 0.33333334, y: 0.33333334, z: 0.33333334, w: 0.33333334}
      - serializedVersion: 3
        time: 0.31141108
        value: {x: -0, y: 0.19542713, z: -0, w: 0.9807182}
        inSlope: {x: 0, y: 0.07119798, z: 0, w: -0.014193483}
        outSlope: {x: 0, y: 0.07119798, z: 0, w: -0.014193483}
        tangentMode: 0
        weightedMode: 0
        inWeight: {x: 0.33333334, y: 0.33333334, z: 0.33333334, w: 0.33333334}
        outWeight: {x: 0.33333334, y: 0.33333334, z: 0.33333334, w: 0.33333334}
      - serializedVersion: 3
        time: 0.32239068
        value: {x: -0, y: 0.19628088, z: -0, w: 0.9805477}
        inSlope: {x: 0, y: 0.07800938, z: 0, w: -0.015613925}
        outSlope: {x: 0, y: 0.07800938, z: 0, w: -0.015613925}
        tangentMode: 0
        weightedMode: 0
        inWeight: {x: 0.33333334, y: 0.33333334, z: 0.33333334, w: 0.33333334}
        outWeight: {x: 0.33333334, y: 0.33333334, z: 0.33333334, w: 0.33333334}
      - serializedVersion: 3
        time: 0.33338398
        value: {x: -0, y: 0.19714123, z: -0, w: 0.9803751}
        inSlope: {x: 0, y: 0.08122116, z: 0, w: -0.016334906}
        outSlope: {x: 0, y: 0.08122116, z: 0, w: -0.016334906}
        tangentMode: 0
        weightedMode: 0
        inWeight: {x: 0.33333334, y: 0.33333334, z: 0.33333334, w: 0.33333334}
        outWeight: {x: 0.33333334, y: 0.33333334, z: 0.33333334, w: 0.33333334}
      - serializedVersion: 3
        time: 0.3443333
        value: {x: -0, y: 0.19806296, z: -0, w: 0.9801893}
        inSlope: {x: 0, y: 0.08631509, z: 0, w: -0.017443335}
        outSlope: {x: 0, y: 0.08631509, z: 0, w: -0.017443335}
        tangentMode: 0
        weightedMode: 0
        inWeight: {x: 0.33333334, y: 0.33333334, z: 0.33333334, w: 0.33333334}
        outWeight: {x: 0.33333334, y: 0.33333334, z: 0.33333334, w: 0.33333334}
      - serializedVersion: 3
        time: 0.3554002
        value: {x: -0, y: 0.19904181, z: -0, w: 0.979991}
        inSlope: {x: 0, y: 0.08812183, z: 0, w: -0.017900562}
        outSlope: {x: 0, y: 0.08812183, z: 0, w: -0.017900562}
        tangentMode: 0
        weightedMode: 0
        inWeight: {x: 0.33333334, y: 0.33333334, z: 0.33333334, w: 0.33333334}
        outWeight: {x: 0.33333334, y: 0.33333334, z: 0.33333334, w: 0.33333334}
      - serializedVersion: 3
        time: 0.3674595
        value: {x: -0, y: 0.20010056, z: -0, w: 0.97977537}
        inSlope: {x: 0, y: 0.10502794, z: 0, w: -0.021466099}
        outSlope: {x: 0, y: 0.10502794, z: 0, w: -0.021466099}
        tangentMode: 0
        weightedMode: 0
        inWeight: {x: 0.33333334, y: 0.33333334, z: 0.33333334, w: 0.33333334}
        outWeight: {x: 0.33333334, y: 0.33333334, z: 0.33333334, w: 0.33333334}
      - serializedVersion: 3
        time: 0.3775793
        value: {x: -0, y: 0.20133781, z: -0, w: 0.9795219}
        inSlope: {x: 0, y: 0.11079271, z: 0, w: -0.022761207}
        outSlope: {x: 0, y: 0.11079271, z: 0, w: -0.022761207}
        tangentMode: 0
        weightedMode: 0
        inWeight: {x: 0.33333334, y: 0.33333334, z: 0.33333334, w: 0.33333334}
        outWeight: {x: 0.33333334, y: 0.33333334, z: 0.33333334, w: 0.33333334}
      - serializedVersion: 3
        time: 0.3890678
        value: {x: -0, y: 0.2024789, z: -0, w: 0.9792867}
        inSlope: {x: 0, y: 0.11308722, z: 0, w: -0.023396904}
        outSlope: {x: 0, y: 0.11308722, z: 0, w: -0.023396904}
        tangentMode: 0
        weightedMode: 0
        inWeight: {x: 0.33333334, y: 0.33333334, z: 0.33333334, w: 0.33333334}
        outWeight: {x: 0.33333334, y: 0.33333334, z: 0.33333334, w: 0.33333334}
      - serializedVersion: 3
        time: 0.400019
        value: {x: -0, y: 0.20386806, z: -0, w: 0.9789984}
        inSlope: {x: 0, y: 0.12748602, z: 0, w: -0.02655007}
        outSlope: {x: 0, y: 0.12748602, z: 0, w: -0.02655007}
        tangentMode: 0
        weightedMode: 0
        inWeight: {x: 0.33333334, y: 0.33333334, z: 0.33333334, w: 0.33333334}
        outWeight: {x: 0.33333334, y: 0.33333334, z: 0.33333334, w: 0.33333334}
      - serializedVersion: 3
        time: 0.4114329
        value: {x: -0, y: 0.20533043, z: -0, w: 0.97869277}
        inSlope: {x: 0, y: 0.14080453, z: 0, w: -0.029559672}
        outSlope: {x: 0, y: 0.14080453, z: 0, w: -0.029559672}
        tangentMode: 0
        weightedMode: 0
        inWeight: {x: 0.33333334, y: 0.33333334, z: 0.33333334, w: 0.33333334}
        outWeight: {x: 0.33333334, y: 0.33333334, z: 0.33333334, w: 0.33333334}
      - serializedVersion: 3
        time: 0.4222497
        value: {x: -0, y: 0.20699067, z: -0, w: 0.97834295}
        inSlope: {x: 0, y: 0.1546264, z: 0, w: -0.032718524}
        outSlope: {x: 0, y: 0.1546264, z: 0, w: -0.032718524}
        tangentMode: 0
        weightedMode: 0
        inWeight: {x: 0.33333334, y: 0.33333334, z: 0.33333334, w: 0.33333334}
        outWeight: {x: 0.33333334, y: 0.33333334, z: 0.33333334, w: 0.33333334}
      - serializedVersion: 3
        time: 0.4331597
        value: {x: -0, y: 0.20869008, z: -0, w: 0.97798187}
        inSlope: {x: 0, y: 0.15507688, z: 0, w: -0.03309732}
        outSlope: {x: 0, y: 0.15507688, z: 0, w: -0.03309732}
        tangentMode: 0
        weightedMode: 0
        inWeight: {x: 0.33333334, y: 0.33333334, z: 0.33333334, w: 0.33333334}
        outWeight: {x: 0.33333334, y: 0.33333334, z: 0.33333334, w: 0.33333334}
      - serializedVersion: 3
        time: 0.4451246
        value: {x: -0, y: 0.21053731, z: -0, w: 0.97758585}
        inSlope: {x: 0, y: 0.16393854, z: 0, w: -0.035330787}
        outSlope: {x: 0, y: 0.16393854, z: 0, w: -0.035330787}
        tangentMode: 0
        weightedMode: 0
        inWeight: {x: 0.33333334, y: 0.33333334, z: 0.33333334, w: 0.33333334}
        outWeight: {x: 0.33333334, y: 0.33333334, z: 0.33333334, w: 0.33333334}
      - serializedVersion: 3
        time: 0.4574268
        value: {x: -0, y: 0.21267161, z: -0, w: 0.97712374}
        inSlope: {x: 0, y: 0.20581488, z: 0, w: -0.04484316}
        outSlope: {x: 0, y: 0.20581488, z: 0, w: -0.04484316}
        tangentMode: 0
        weightedMode: 0
        inWeight: {x: 0.33333334, y: 0.33333334, z: 0.33333334, w: 0.33333334}
        outWeight: {x: 0.33333334, y: 0.33333334, z: 0.33333334, w: 0.33333334}
      - serializedVersion: 3
        time: 0.4670806
        value: {x: -0, y: 0.21497057, z: -0, w: 0.97662055}
        inSlope: {x: 0, y: 0.20540872, z: 0, w: -0.045153186}
        outSlope: {x: 0, y: 0.20540872, z: 0, w: -0.045153186}
        tangentMode: 0
        weightedMode: 0
        inWeight: {x: 0.33333334, y: 0.33333334, z: 0.33333334, w: 0.33333334}
        outWeight: {x: 0.33333334, y: 0.33333334, z: 0.33333334, w: 0.33333334}
      - serializedVersion: 3
        time: 0.477967
        value: {x: -0, y: 0.2168504, z: -0, w: 0.9762049}
        inSlope: {x: 0, y: 0.18757927, z: 0, w: -0.04170276}
        outSlope: {x: 0, y: 0.18757927, z: 0, w: -0.04170276}
        tangentMode: 0
        weightedMode: 0
        inWeight: {x: 0.33333334, y: 0.33333334, z: 0.33333334, w: 0.33333334}
        outWeight: {x: 0.33333334, y: 0.33333334, z: 0.33333334, w: 0.33333334}
      - serializedVersion: 3
        time: 0.4889345
        value: {x: -0, y: 0.21907112, z: -0, w: 0.9757089}
        inSlope: {x: 0, y: 0.20616668, z: 0, w: -0.046300877}
        outSlope: {x: 0, y: 0.20616668, z: 0, w: -0.046300877}
        tangentMode: 0
        weightedMode: 0
        inWeight: {x: 0.33333334, y: 0.33333334, z: 0.33333334, w: 0.33333334}
        outWeight: {x: 0.33333334, y: 0.33333334, z: 0.33333334, w: 0.33333334}
      - serializedVersion: 3
        time: 0.4999786
        value: {x: -0, y: 0.22138874, z: -0, w: 0.97518563}
        inSlope: {x: 0, y: 0.20669177, z: 0, w: -0.0469251}
        outSlope: {x: 0, y: 0.20669177, z: 0, w: -0.0469251}
        tangentMode: 0
        weightedMode: 0
        inWeight: {x: 0.33333334, y: 0.33333334, z: 0.33333334, w: 0.33333334}
        outWeight: {x: 0.33333334, y: 0.33333334, z: 0.33333334, w: 0.33333334}
      - serializedVersion: 3
        time: 0.5118161
        value: {x: -0, y: 0.22379805, z: -0, w: 0.97463554}
        inSlope: {x: 0, y: 0.22241962, z: 0, w: -0.051110297}
        outSlope: {x: 0, y: 0.22241962, z: 0, w: -0.051110297}
        tangentMode: 0
        weightedMode: 0
        inWeight: {x: 0.33333334, y: 0.33333334, z: 0.33333334, w: 0.33333334}
        outWeight: {x: 0.33333334, y: 0.33333334, z: 0.33333334, w: 0.33333334}
      - serializedVersion: 3
        time: 0.5227833
        value: {x: -0, y: 0.22644451, z: -0, w: 0.9740241}
        inSlope: {x: 0, y: 0.23617123, z: 0, w: -0.054888807}
        outSlope: {x: 0, y: 0.23617123, z: 0, w: -0.054888807}
        tangentMode: 0
        weightedMode: 0
        inWeight: {x: 0.33333334, y: 0.33333334, z: 0.33333334, w: 0.33333334}
        outWeight: {x: 0.33333334, y: 0.33333334, z: 0.33333334, w: 0.33333334}
      - serializedVersion: 3
        time: 0.53356516
        value: {x: -0, y: 0.22893551, z: -0, w: 0.9734416}
        inSlope: {x: 0, y: 0.22671472, z: 0, w: -0.05331386}
        outSlope: {x: 0, y: 0.22671472, z: 0, w: -0.05331386}
        tangentMode: 0
        weightedMode: 0
        inWeight: {x: 0.33333334, y: 0.33333334, z: 0.33333334, w: 0.33333334}
        outWeight: {x: 0.33333334, y: 0.33333334, z: 0.33333334, w: 0.33333334}
      - serializedVersion: 3
        time: 0.544737
        value: {x: -0, y: 0.23142006, z: -0, w: 0.97285396}
        inSlope: {x: 0, y: 0.22951281, z: 0, w: -0.054610323}
        outSlope: {x: 0, y: 0.22951281, z: 0, w: -0.054610323}
        tangentMode: 0
        weightedMode: 0
        inWeight: {x: 0.33333334, y: 0.33333334, z: 0.33333334, w: 0.33333334}
        outWeight: {x: 0.33333334, y: 0.33333334, z: 0.33333334, w: 0.33333334}
      - serializedVersion: 3
        time: 0.5556662
        value: {x: -0, y: 0.23400626, z: -0, w: 0.97223514}
        inSlope: {x: 0, y: 0.22753939, z: 0, w: -0.054751113}
        outSlope: {x: 0, y: 0.22753939, z: 0, w: -0.054751113}
        tangentMode: 0
        weightedMode: 0
        inWeight: {x: 0.33333334, y: 0.33333334, z: 0.33333334, w: 0.33333334}
        outWeight: {x: 0.33333334, y: 0.33333334, z: 0.33333334, w: 0.33333334}
      - serializedVersion: 3
        time: 0.5672418
        value: {x: -0, y: 0.23653491, z: -0, w: 0.971623}
        inSlope: {x: 0, y: 0.23363894, z: 0, w: -0.056912832}
        outSlope: {x: 0, y: 0.23363894, z: 0, w: -0.056912832}
        tangentMode: 0
        weightedMode: 0
        inWeight: {x: 0.33333334, y: 0.33333334, z: 0.33333334, w: 0.33333334}
        outWeight: {x: 0.33333334, y: 0.33333334, z: 0.33333334, w: 0.33333334}
      - serializedVersion: 3
        time: 0.5782143
        value: {x: -0, y: 0.2392652, z: -0, w: 0.9709543}
        inSlope: {x: 0, y: 0.24167329, z: 0, w: -0.05953052}
        outSlope: {x: 0, y: 0.24167329, z: 0, w: -0.05953052}
        tangentMode: 0
        weightedMode: 0
        inWeight: {x: 0.33333334, y: 0.33333334, z: 0.33333334, w: 0.33333334}
        outWeight: {x: 0.33333334, y: 0.33333334, z: 0.33333334, w: 0.33333334}
      - serializedVersion: 3
        time: 0.5889984
        value: {x: -0, y: 0.24179424, z: -0, w: 0.97032756}
        inSlope: {x: 0, y: 0.22530787, z: 0, w: -0.05612564}
        outSlope: {x: 0, y: 0.22530787, z: 0, w: -0.05612564}
        tangentMode: 0
        weightedMode: 0
        inWeight: {x: 0.33333334, y: 0.33333334, z: 0.33333334, w: 0.33333334}
        outWeight: {x: 0.33333334, y: 0.33333334, z: 0.33333334, w: 0.33333334}
      - serializedVersion: 3
        time: 0.60021377
        value: {x: -0, y: 0.24421789, z: -0, w: 0.9697204}
        inSlope: {x: 0, y: 0.22275698, z: 0, w: -0.0561087}
        outSlope: {x: 0, y: 0.22275698, z: 0, w: -0.0561087}
        tangentMode: 0
        weightedMode: 0
        inWeight: {x: 0.33333334, y: 0.33333334, z: 0.33333334, w: 0.33333334}
        outWeight: {x: 0.33333334, y: 0.33333334, z: 0.33333334, w: 0.33333334}
      - serializedVersion: 3
        time: 0.61085945
        value: {x: -0, y: 0.24666016, z: -0, w: 0.9691021}
        inSlope: {x: 0, y: 0.21041194, z: 0, w: -0.0535158}
        outSlope: {x: 0, y: 0.21041194, z: 0, w: -0.0535158}
        tangentMode: 0
        weightedMode: 0
        inWeight: {x: 0.33333334, y: 0.33333334, z: 0.33333334, w: 0.33333334}
        outWeight: {x: 0.33333334, y: 0.33333334, z: 0.33333334, w: 0.33333334}
      - serializedVersion: 3
        time: 0.6222122
        value: {x: -0, y: 0.24883318, z: -0, w: 0.9685464}
        inSlope: {x: 0, y: 0.19501626, z: 0, w: -0.05010894}
        outSlope: {x: 0, y: 0.19501626, z: 0, w: -0.05010894}
        tangentMode: 0
        weightedMode: 0
        inWeight: {x: 0.33333334, y: 0.33333334, z: 0.33333334, w: 0.33333334}
        outWeight: {x: 0.33333334, y: 0.33333334, z: 0.33333334, w: 0.33333334}
      - serializedVersion: 3
        time: 0.63316125
        value: {x: -0, y: 0.2510079, z: -0, w: 0.96798503}
        inSlope: {x: 0, y: 0.1867714, z: 0, w: -0.04840904}
        outSlope: {x: 0, y: 0.1867714, z: 0, w: -0.04840904}
        tangentMode: 0
        weightedMode: 0
        inWeight: {x: 0.33333334, y: 0.33333334, z: 0.33333334, w: 0.33333334}
        outWeight: {x: 0.33333334, y: 0.33333334, z: 0.33333334, w: 0.33333334}
      - serializedVersion: 3
        time: 0.64440084
        value: {x: -0, y: 0.25297394, z: -0, w: 0.9674731}
        inSlope: {x: 0, y: 0.16675492, z: 0, w: -0.043588687}
        outSlope: {x: 0, y: 0.16675492, z: 0, w: -0.043588687}
        tangentMode: 0
        weightedMode: 0
        inWeight: {x: 0.33333334, y: 0.33333334, z: 0.33333334, w: 0.33333334}
        outWeight: {x: 0.33333334, y: 0.33333334, z: 0.33333334, w: 0.33333334}
      - serializedVersion: 3
        time: 0.6562218
        value: {x: -0, y: 0.25484863, z: -0, w: 0.966981}
        inSlope: {x: 0, y: 0.16569275, z: 0, w: -0.043674245}
        outSlope: {x: 0, y: 0.16569275, z: 0, w: -0.043674245}
        tangentMode: 0
        weightedMode: 0
        inWeight: {x: 0.33333334, y: 0.33333334, z: 0.33333334, w: 0.33333334}
        outWeight: {x: 0.33333334, y: 0.33333334, z: 0.33333334, w: 0.33333334}
      - serializedVersion: 3
        time: 0.667023
        value: {x: -0, y: 0.25671503, z: -0, w: 0.96648717}
        inSlope: {x: 0, y: 0.1572697, z: 0, w: -0.04174552}
        outSlope: {x: 0, y: 0.1572697, z: 0, w: -0.04174552}
        tangentMode: 0
        weightedMode: 0
        inWeight: {x: 0.33333334, y: 0.33333334, z: 0.33333334, w: 0.33333334}
        outWeight: {x: 0.33333334, y: 0.33333334, z: 0.33333334, w: 0.33333334}
      - serializedVersion: 3
        time: 0.6781844
        value: {x: -0, y: 0.2582971, z: -0, w: 0.9660656}
        inSlope: {x: 0, y: 0.1429655, z: 0, w: -0.038222395}
        outSlope: {x: 0, y: 0.1429655, z: 0, w: -0.038222395}
        tangentMode: 0
        weightedMode: 0
        inWeight: {x: 0.33333334, y: 0.33333334, z: 0.33333334, w: 0.33333334}
        outWeight: {x: 0.33333334, y: 0.33333334, z: 0.33333334, w: 0.33333334}
      - serializedVersion: 3
        time: 0.6888652
        value: {x: -0, y: 0.25983712, z: -0, w: 0.9656525}
        inSlope: {x: 0, y: 0.13644944, z: 0, w: -0.036704667}
        outSlope: {x: 0, y: 0.13644944, z: 0, w: -0.036704667}
        tangentMode: 0
        weightedMode: 0
        inWeight: {x: 0.33333334, y: 0.33333334, z: 0.33333334, w: 0.33333334}
        outWeight: {x: 0.33333334, y: 0.33333334, z: 0.33333334, w: 0.33333334}
      - serializedVersion: 3
        time: 0.6998797
        value: {x: -0, y: 0.26125482, z: -0, w: 0.9652699}
        inSlope: {x: 0, y: 0.1264437, z: 0, w: -0.03422053}
        outSlope: {x: 0, y: 0.1264437, z: 0, w: -0.03422053}
        tangentMode: 0
        weightedMode: 0
        inWeight: {x: 0.33333334, y: 0.33333334, z: 0.33333334, w: 0.33333334}
        outWeight: {x: 0.33333334, y: 0.33333334, z: 0.33333334, w: 0.33333334}
      - serializedVersion: 3
        time: 0.7111888
        value: {x: -0, y: 0.26265913, z: -0, w: 0.96488875}
        inSlope: {x: 0, y: 0.12738056, z: 0, w: -0.034680564}
        outSlope: {x: 0, y: 0.12738056, z: 0, w: -0.034680564}
        tangentMode: 0
        weightedMode: 0
        inWeight: {x: 0.33333334, y: 0.33333334, z: 0.33333334, w: 0.33333334}
        outWeight: {x: 0.33333334, y: 0.33333334, z: 0.33333334, w: 0.33333334}
      - serializedVersion: 3
        time: 0.7220779
        value: {x: -0, y: 0.2640811, z: -0, w: 0.9645005}
        inSlope: {x: 0, y: 0.12454635, z: 0, w: -0.034096856}
        outSlope: {x: 0, y: 0.12454635, z: 0, w: -0.034096856}
        tangentMode: 0
        weightedMode: 0
        inWeight: {x: 0.33333334, y: 0.33333334, z: 0.33333334, w: 0.33333334}
        outWeight: {x: 0.33333334, y: 0.33333334, z: 0.33333334, w: 0.33333334}
      - serializedVersion: 3
        time: 0.73348683
        value: {x: -0, y: 0.26543313, z: -0, w: 0.96412927}
        inSlope: {x: 0, y: 0.11894098, z: 0, w: -0.032746304}
        outSlope: {x: 0, y: 0.11894098, z: 0, w: -0.032746304}
        tangentMode: 0
        weightedMode: 0
        inWeight: {x: 0.33333334, y: 0.33333334, z: 0.33333334, w: 0.33333334}
        outWeight: {x: 0.33333334, y: 0.33333334, z: 0.33333334, w: 0.33333334}
      - serializedVersion: 3
        time: 0.7450333
        value: {x: -0, y: 0.2668115, z: -0, w: 0.96374875}
        inSlope: {x: 0, y: 0.12357865, z: 0, w: -0.03421517}
        outSlope: {x: 0, y: 0.12357865, z: 0, w: -0.03421517}
        tangentMode: 0
        weightedMode: 0
        inWeight: {x: 0.33333334, y: 0.33333334, z: 0.33333334, w: 0.33333334}
        outWeight: {x: 0.33333334, y: 0.33333334, z: 0.33333334, w: 0.33333334}
      - serializedVersion: 3
        time: 0.7559679
        value: {x: -0, y: 0.26820874, z: -0, w: 0.96336085}
        inSlope: {x: 0, y: 0.11975497, z: 0, w: -0.03333082}
        outSlope: {x: 0, y: 0.11975497, z: 0, w: -0.03333082}
        tangentMode: 0
        weightedMode: 0
        inWeight: {x: 0.33333334, y: 0.33333334, z: 0.33333334, w: 0.33333334}
        outWeight: {x: 0.33333334, y: 0.33333334, z: 0.33333334, w: 0.33333334}
      - serializedVersion: 3
        time: 0.7672767
        value: {x: -0, y: 0.26947224, z: -0, w: 0.96300817}
        inSlope: {x: 0, y: 0.11902643, z: 0, w: -0.033314846}
        outSlope: {x: 0, y: 0.11902643, z: 0, w: -0.033314846}
        tangentMode: 0
        weightedMode: 0
        inWeight: {x: 0.33333334, y: 0.33333334, z: 0.33333334, w: 0.33333334}
        outWeight: {x: 0.33333334, y: 0.33333334, z: 0.33333334, w: 0.33333334}
      - serializedVersion: 3
        time: 0.7776292
        value: {x: -0, y: 0.27078003, z: -0, w: 0.96264124}
        inSlope: {x: 0, y: 0.11559431, z: 0, w: -0.03250271}
        outSlope: {x: 0, y: 0.11559431, z: 0, w: -0.03250271}
        tangentMode: 0
        weightedMode: 0
        inWeight: {x: 0.33333334, y: 0.33333334, z: 0.33333334, w: 0.33333334}
        outWeight: {x: 0.33333334, y: 0.33333334, z: 0.33333334, w: 0.33333334}
      - serializedVersion: 3
        time: 0.7889484
        value: {x: -0, y: 0.271967, z: -0, w: 0.9623066}
        inSlope: {x: 0, y: 0.109717116, z: 0, w: -0.03101312}
        outSlope: {x: 0, y: 0.109717116, z: 0, w: -0.03101312}
        tangentMode: 0
        weightedMode: 0
        inWeight: {x: 0.33333334, y: 0.33333334, z: 0.33333334, w: 0.33333334}
        outWeight: {x: 0.33333334, y: 0.33333334, z: 0.33333334, w: 0.33333334}
      - serializedVersion: 3
        time: 0.80053
        value: {x: -0, y: 0.2732939, z: -0, w: 0.96193063}
        inSlope: {x: 0, y: 0.12083142, z: 0, w: -0.03433562}
        outSlope: {x: 0, y: 0.12083142, z: 0, w: -0.03433562}
        tangentMode: 0
        weightedMode: 0
        inWeight: {x: 0.33333334, y: 0.33333334, z: 0.33333334, w: 0.33333334}
        outWeight: {x: 0.33333334, y: 0.33333334, z: 0.33333334, w: 0.33333334}
      - serializedVersion: 3
        time: 0.811181
        value: {x: -0, y: 0.27464756, z: -0, w: 0.961545}
        inSlope: {x: 0, y: 0.11880418, z: 0, w: -0.03392536}
        outSlope: {x: 0, y: 0.11880418, z: 0, w: -0.03392536}
        tangentMode: 0
        weightedMode: 0
        inWeight: {x: 0.33333334, y: 0.33333334, z: 0.33333334, w: 0.33333334}
        outWeight: {x: 0.33333334, y: 0.33333334, z: 0.33333334, w: 0.33333334}
      - serializedVersion: 3
        time: 0.8223076
        value: {x: -0, y: 0.27587724, z: -0, w: 0.9611929}
        inSlope: {x: 0, y: 0.11205501, z: 0, w: -0.032165416}
        outSlope: {x: 0, y: 0.11205501, z: 0, w: -0.032165416}
        tangentMode: 0
        weightedMode: 0
        inWeight: {x: 0.33333334, y: 0.33333334, z: 0.33333334, w: 0.33333334}
        outWeight: {x: 0.33333334, y: 0.33333334, z: 0.33333334, w: 0.33333334}
      - serializedVersion: 3
        time: 0.833646
        value: {x: -0, y: 0.2771652, z: -0, w: 0.9608223}
        inSlope: {x: 0, y: 0.117317975, z: 0, w: -0.033846885}
        outSlope: {x: 0, y: 0.117317975, z: 0, w: -0.033846885}
        tangentMode: 0
        weightedMode: 0
        inWeight: {x: 0.33333334, y: 0.33333334, z: 0.33333334, w: 0.33333334}
        outWeight: {x: 0.33333334, y: 0.33333334, z: 0.33333334, w: 0.33333334}
      - serializedVersion: 3
        time: 0.8443984
        value: {x: -0, y: 0.2784667, z: -0, w: 0.9604459}
        inSlope: {x: 0, y: 0.1159854, z: 0, w: -0.033620045}
        outSlope: {x: 0, y: 0.1159854, z: 0, w: -0.033620045}
        tangentMode: 0
        weightedMode: 0
        inWeight: {x: 0.33333334, y: 0.33333334, z: 0.33333334, w: 0.33333334}
        outWeight: {x: 0.33333334, y: 0.33333334, z: 0.33333334, w: 0.33333334}
      - serializedVersion: 3
        time: 0.8554711
        value: {x: -0, y: 0.27969497, z: -0, w: 0.96008897}
        inSlope: {x: 0, y: 0.10834633, z: 0, w: -0.031561285}
        outSlope: {x: 0, y: 0.10834633, z: 0, w: -0.031561285}
        tangentMode: 0
        weightedMode: 0
        inWeight: {x: 0.33333334, y: 0.33333334, z: 0.33333334, w: 0.33333334}
        outWeight: {x: 0.33333334, y: 0.33333334, z: 0.33333334, w: 0.33333334}
      - serializedVersion: 3
        time: 0.8672554
        value: {x: -0, y: 0.28094134, z: -0, w: 0.95972496}
        inSlope: {x: 0, y: 0.10987363, z: 0, w: -0.032166954}
        outSlope: {x: 0, y: 0.10987363, z: 0, w: -0.032166954}
        tangentMode: 0
        weightedMode: 0
        inWeight: {x: 0.33333334, y: 0.33333334, z: 0.33333334, w: 0.33333334}
        outWeight: {x: 0.33333334, y: 0.33333334, z: 0.33333334, w: 0.33333334}
      - serializedVersion: 3
        time: 0.8783833
        value: {x: -0, y: 0.28220972, z: -0, w: 0.9593528}
        inSlope: {x: 0, y: 0.11033885, z: 0, w: -0.032450512}
        outSlope: {x: 0, y: 0.11033885, z: 0, w: -0.032450512}
        tangentMode: 0
        weightedMode: 0
        inWeight: {x: 0.33333334, y: 0.33333334, z: 0.33333334, w: 0.33333334}
        outWeight: {x: 0.33333334, y: 0.33333334, z: 0.33333334, w: 0.33333334}
      - serializedVersion: 3
        time: 0.8890115
        value: {x: -0, y: 0.2833437, z: -0, w: 0.95901847}
        inSlope: {x: 0, y: 0.09933964, z: 0, w: -0.029343138}
        outSlope: {x: 0, y: 0.09933964, z: 0, w: -0.029343138}
        tangentMode: 0
        weightedMode: 0
        inWeight: {x: 0.33333334, y: 0.33333334, z: 0.33333334, w: 0.33333334}
        outWeight: {x: 0.33333334, y: 0.33333334, z: 0.33333334, w: 0.33333334}
      - serializedVersion: 3
        time: 0.900129
        value: {x: -0, y: 0.28436634, z: -0, w: 0.95871574}
        inSlope: {x: 0, y: 0.09032826, z: 0, w: -0.02679089}
        outSlope: {x: 0, y: 0.09032826, z: 0, w: -0.02679089}
        tangentMode: 0
        weightedMode: 0
        inWeight: {x: 0.33333334, y: 0.33333334, z: 0.33333334, w: 0.33333334}
        outWeight: {x: 0.33333334, y: 0.33333334, z: 0.33333334, w: 0.33333334}
      - serializedVersion: 3
        time: 0.91103363
        value: {x: -0, y: 0.28533328, z: -0, w: 0.9584284}
        inSlope: {x: 0, y: 0.081094265, z: 0, w: -0.0241388}
        outSlope: {x: 0, y: 0.081094265, z: 0, w: -0.0241388}
        tangentMode: 0
        weightedMode: 0
        inWeight: {x: 0.33333334, y: 0.33333334, z: 0.33333334, w: 0.33333334}
        outWeight: {x: 0.33333334, y: 0.33333334, z: 0.33333334, w: 0.33333334}
      - serializedVersion: 3
        time: 0.9230573
        value: {x: -0, y: 0.2862172, z: -0, w: 0.95816475}
        inSlope: {x: 0, y: 0.07914802, z: 0, w: -0.023645595}
        outSlope: {x: 0, y: 0.07914802, z: 0, w: -0.023645595}
        tangentMode: 0
        weightedMode: 0
        inWeight: {x: 0.33333334, y: 0.33333334, z: 0.33333334, w: 0.33333334}
        outWeight: {x: 0.33333334, y: 0.33333334, z: 0.33333334, w: 0.33333334}
      - serializedVersion: 3
        time: 0.93350714
        value: {x: -0, y: 0.28710315, z: -0, w: 0.9578997}
        inSlope: {x: 0, y: 0.07230735, z: 0, w: -0.021661818}
        outSlope: {x: 0, y: 0.07230735, z: 0, w: -0.021661818}
        tangentMode: 0
        weightedMode: 0
        inWeight: {x: 0.33333334, y: 0.33333334, z: 0.33333334, w: 0.33333334}
        outWeight: {x: 0.33333334, y: 0.33333334, z: 0.33333334, w: 0.33333334}
      - serializedVersion: 3
        time: 0.94473875
        value: {x: -0, y: 0.2877752, z: -0, w: 0.957698}
        inSlope: {x: 0, y: 0.057524655, z: 0, w: -0.017284323}
        outSlope: {x: 0, y: 0.057524655, z: 0, w: -0.017284323}
        tangentMode: 0
        weightedMode: 0
        inWeight: {x: 0.33333334, y: 0.33333334, z: 0.33333334, w: 0.33333334}
        outWeight: {x: 0.33333334, y: 0.33333334, z: 0.33333334, w: 0.33333334}
      - serializedVersion: 3
        time: 0.9561033
        value: {x: -0, y: 0.28840268, z: -0, w: 0.9575092}
        inSlope: {x: 0, y: 0.051663026, z: 0, w: -0.015555766}
        outSlope: {x: 0, y: 0.051663026, z: 0, w: -0.015555766}
        tangentMode: 0
        weightedMode: 0
        inWeight: {x: 0.33333334, y: 0.33333334, z: 0.33333334, w: 0.33333334}
        outWeight: {x: 0.33333334, y: 0.33333334, z: 0.33333334, w: 0.33333334}
      - serializedVersion: 3
        time: 0.96717644
        value: {x: -0, y: 0.28893542, z: -0, w: 0.95734864}
        inSlope: {x: 0, y: 0.041561063, z: 0, w: -0.0125381425}
        outSlope: {x: 0, y: 0.041561063, z: 0, w: -0.0125381425}
        tangentMode: 0
        weightedMode: 0
        inWeight: {x: 0.33333334, y: 0.33333334, z: 0.33333334, w: 0.33333334}
        outWeight: {x: 0.33333334, y: 0.33333334, z: 0.33333334, w: 0.33333334}
      - serializedVersion: 3
        time: 0.97829705
        value: {x: -0, y: 0.28932476, z: -0, w: 0.95723104}
        inSlope: {x: 0, y: 0.029928837, z: 0, w: -0.009045032}
        outSlope: {x: 0, y: 0.029928837, z: 0, w: -0.009045032}
        tangentMode: 0
        weightedMode: 0
        inWeight: {x: 0.33333334, y: 0.33333334, z: 0.33333334, w: 0.33333334}
        outWeight: {x: 0.33333334, y: 0.33333334, z: 0.33333334, w: 0.33333334}
      - serializedVersion: 3
        time: 0.98949605
        value: {x: -0, y: 0.28960302, z: -0, w: 0.9571469}
        inSlope: {x: 0, y: 0.020049883, z: 0, w: -0.0060678693}
        outSlope: {x: 0, y: 0.020049883, z: 0, w: -0.0060678693}
        tangentMode: 0
        weightedMode: 0
        inWeight: {x: 0.33333334, y: 0.33333334, z: 0.33333334, w: 0.33333334}
        outWeight: {x: 0.33333334, y: 0.33333334, z: 0.33333334, w: 0.33333334}
      - serializedVersion: 3
        time: 1.0001899
        value: {x: -0, y: 0.28976613, z: -0, w: 0.9570975}
        inSlope: {x: 0, y: 0.008846267, z: 0, w: -0.0026767217}
        outSlope: {x: 0, y: 0.008846267, z: 0, w: -0.0026767217}
        tangentMode: 0
        weightedMode: 0
        inWeight: {x: 0.33333334, y: 0.33333334, z: 0.33333334, w: 0.33333334}
        outWeight: {x: 0.33333334, y: 0.33333334, z: 0.33333334, w: 0.33333334}
      - serializedVersion: 3
        time: 1.0111703
        value: {x: -0, y: 0.28979293, z: -0, w: 0.9570894}
        inSlope: {x: 0, y: -0.0034466614, z: 0, w: 0.0010448543}
        outSlope: {x: 0, y: -0.0034466614, z: 0, w: 0.0010448543}
        tangentMode: 0
        weightedMode: 0
        inWeight: {x: 0.33333334, y: 0.33333334, z: 0.33333334, w: 0.33333334}
        outWeight: {x: 0.33333334, y: 0.33333334, z: 0.33333334, w: 0.33333334}
      - serializedVersion: 3
        time: 1.0221514
        value: {x: -0, y: 0.28969043, z: -0, w: 0.9571204}
        inSlope: {x: 0, y: -0.014024323, z: 0, w: 0.004241014}
        outSlope: {x: 0, y: -0.014024323, z: 0, w: 0.004241014}
        tangentMode: 0
        weightedMode: 0
        inWeight: {x: 0.33333334, y: 0.33333334, z: 0.33333334, w: 0.33333334}
        outWeight: {x: 0.33333334, y: 0.33333334, z: 0.33333334, w: 0.33333334}
      - serializedVersion: 3
        time: 1.0331676
        value: {x: -0, y: 0.28948426, z: -0, w: 0.95718277}
        inSlope: {x: 0, y: -0.024917226, z: 0, w: 0.007533714}
        outSlope: {x: 0, y: -0.024917226, z: 0, w: 0.007533714}
        tangentMode: 0
        weightedMode: 0
        inWeight: {x: 0.33333334, y: 0.33333334, z: 0.33333334, w: 0.33333334}
        outWeight: {x: 0.33333334, y: 0.33333334, z: 0.33333334, w: 0.33333334}
      - serializedVersion: 3
        time: 1.0443562
        value: {x: -0, y: 0.28913608, z: -0, w: 0.957288}
        inSlope: {x: 0, y: -0.03527837, z: 0, w: 0.010654403}
        outSlope: {x: 0, y: -0.03527837, z: 0, w: 0.010654403}
        tangentMode: 0
        weightedMode: 0
        inWeight: {x: 0.33333334, y: 0.33333334, z: 0.33333334, w: 0.33333334}
        outWeight: {x: 0.33333334, y: 0.33333334, z: 0.33333334, w: 0.33333334}
      - serializedVersion: 3
        time: 1.0560459
        value: {x: -0, y: 0.28867507, z: -0, w: 0.95742714}
        inSlope: {x: 0, y: -0.047299717, z: 0, w: 0.014256673}
        outSlope: {x: 0, y: -0.047299717, z: 0, w: 0.014256673}
        tangentMode: 0
        weightedMode: 0
        inWeight: {x: 0.33333334, y: 0.33333334, z: 0.33333334, w: 0.33333334}
        outWeight: {x: 0.33333334, y: 0.33333334, z: 0.33333334, w: 0.33333334}
      - serializedVersion: 3
        time: 1.06719
        value: {x: -0, y: 0.28806034, z: -0, w: 0.9576123}
        inSlope: {x: 0, y: -0.061396442, z: 0, w: 0.01846357}
        outSlope: {x: 0, y: -0.061396442, z: 0, w: 0.01846357}
        tangentMode: 0
        weightedMode: 0
        inWeight: {x: 0.33333334, y: 0.33333334, z: 0.33333334, w: 0.33333334}
        outWeight: {x: 0.33333334, y: 0.33333334, z: 0.33333334, w: 0.33333334}
      - serializedVersion: 3
        time: 1.0780021
        value: {x: -0, y: 0.2873291, z: -0, w: 0.9578319}
        inSlope: {x: 0, y: -0.07138574, z: 0, w: 0.02141206}
        outSlope: {x: 0, y: -0.07138574, z: 0, w: 0.02141206}
        tangentMode: 0
        weightedMode: 0
        inWeight: {x: 0.33333334, y: 0.33333334, z: 0.33333334, w: 0.33333334}
        outWeight: {x: 0.33333334, y: 0.33333334, z: 0.33333334, w: 0.33333334}
      - serializedVersion: 3
        time: 1.0887609
        value: {x: -0, y: 0.2865207, z: -0, w: 0.9580741}
        inSlope: {x: 0, y: -0.07555351, z: 0, w: 0.022594484}
        outSlope: {x: 0, y: -0.07555351, z: 0, w: 0.022594484}
        tangentMode: 0
        weightedMode: 0
        inWeight: {x: 0.33333334, y: 0.33333334, z: 0.33333334, w: 0.33333334}
        outWeight: {x: 0.33333334, y: 0.33333334, z: 0.33333334, w: 0.33333334}
      - serializedVersion: 3
        time: 1.1009028
        value: {x: -0, y: 0.2855983, z: -0, w: 0.95834947}
        inSlope: {x: 0, y: -0.09167142, z: 0, w: 0.027302064}
        outSlope: {x: 0, y: -0.09167142, z: 0, w: 0.027302064}
        tangentMode: 0
        weightedMode: 0
        inWeight: {x: 0.33333334, y: 0.33333334, z: 0.33333334, w: 0.33333334}
        outWeight: {x: 0.33333334, y: 0.33333334, z: 0.33333334, w: 0.33333334}
      - serializedVersion: 3
        time: 1.1117373
        value: {x: -0, y: 0.28443494, z: -0, w: 0.95869535}
        inSlope: {x: 0, y: -0.10790137, z: 0, w: 0.03201422}
        outSlope: {x: 0, y: -0.10790137, z: 0, w: 0.03201422}
        tangentMode: 0
        weightedMode: 0
        inWeight: {x: 0.33333334, y: 0.33333334, z: 0.33333334, w: 0.33333334}
        outWeight: {x: 0.33333334, y: 0.33333334, z: 0.33333334, w: 0.33333334}
      - serializedVersion: 3
        time: 1.1222216
        value: {x: -0, y: 0.28329816, z: -0, w: 0.95903194}
        inSlope: {x: 0, y: -0.10807416, z: 0, w: 0.0319233}
        outSlope: {x: 0, y: -0.10807416, z: 0, w: 0.0319233}
        tangentMode: 0
        weightedMode: 0
        inWeight: {x: 0.33333334, y: 0.33333334, z: 0.33333334, w: 0.33333334}
        outWeight: {x: 0.33333334, y: 0.33333334, z: 0.33333334, w: 0.33333334}
      - serializedVersion: 3
        time: 1.1332589
        value: {x: -0, y: 0.2821092, z: -0, w: 0.9593823}
        inSlope: {x: 0, y: -0.114118375, z: 0, w: 0.03354326}
        outSlope: {x: 0, y: -0.114118375, z: 0, w: 0.03354326}
        tangentMode: 0
        weightedMode: 0
        inWeight: {x: 0.33333334, y: 0.33333334, z: 0.33333334, w: 0.33333334}
        outWeight: {x: 0.33333334, y: 0.33333334, z: 0.33333334, w: 0.33333334}
      - serializedVersion: 3
        time: 1.1446912
        value: {x: -0, y: 0.28073144, z: -0, w: 0.95978636}
        inSlope: {x: 0, y: -0.13038327, z: 0, w: 0.03812328}
        outSlope: {x: 0, y: -0.13038327, z: 0, w: 0.03812328}
        tangentMode: 0
        weightedMode: 0
        inWeight: {x: 0.33333334, y: 0.33333334, z: 0.33333334, w: 0.33333334}
        outWeight: {x: 0.33333334, y: 0.33333334, z: 0.33333334, w: 0.33333334}
      - serializedVersion: 3
        time: 1.1554922
        value: {x: -0, y: 0.2792166, z: -0, w: 0.96022815}
        inSlope: {x: 0, y: -0.13462436, z: 0, w: 0.039153263}
        outSlope: {x: 0, y: -0.13462436, z: 0, w: 0.039153263}
        tangentMode: 0
        weightedMode: 0
        inWeight: {x: 0.33333334, y: 0.33333334, z: 0.33333334, w: 0.33333334}
        outWeight: {x: 0.33333334, y: 0.33333334, z: 0.33333334, w: 0.33333334}
      - serializedVersion: 3
        time: 1.1672988
        value: {x: -0, y: 0.27769357, z: -0, w: 0.96066976}
        inSlope: {x: 0, y: -0.14382893, z: 0, w: 0.041553535}
        outSlope: {x: 0, y: -0.14382893, z: 0, w: 0.041553535}
        tangentMode: 0
        weightedMode: 0
        inWeight: {x: 0.33333334, y: 0.33333334, z: 0.33333334, w: 0.33333334}
        outWeight: {x: 0.33333334, y: 0.33333334, z: 0.33333334, w: 0.33333334}
      - serializedVersion: 3
        time: 1.1783398
        value: {x: -0, y: 0.2759418, z: -0, w: 0.96117437}
        inSlope: {x: 0, y: -0.15771842, z: 0, w: 0.045280263}
        outSlope: {x: 0, y: -0.15771842, z: 0, w: 0.045280263}
        tangentMode: 0
        weightedMode: 0
        inWeight: {x: 0.33333334, y: 0.33333334, z: 0.33333334, w: 0.33333334}
        outWeight: {x: 0.33333334, y: 0.33333334, z: 0.33333334, w: 0.33333334}
      - serializedVersion: 3
        time: 1.1892517
        value: {x: -0, y: 0.27423108, z: -0, w: 0.96166384}
        inSlope: {x: 0, y: -0.15878814, z: 0, w: 0.045277573}
        outSlope: {x: 0, y: -0.15878814, z: 0, w: 0.045277573}
        tangentMode: 0
        weightedMode: 0
        inWeight: {x: 0.33333334, y: 0.33333334, z: 0.33333334, w: 0.33333334}
        outWeight: {x: 0.33333334, y: 0.33333334, z: 0.33333334, w: 0.33333334}
      - serializedVersion: 3
        time: 1.2002027
        value: {x: -0, y: 0.27247015, z: -0, w: 0.9621643}
        inSlope: {x: 0, y: -0.16337101, z: 0, w: 0.04625784}
        outSlope: {x: 0, y: -0.16337101, z: 0, w: 0.04625784}
        tangentMode: 0
        weightedMode: 0
        inWeight: {x: 0.33333334, y: 0.33333334, z: 0.33333334, w: 0.33333334}
        outWeight: {x: 0.33333334, y: 0.33333334, z: 0.33333334, w: 0.33333334}
      - serializedVersion: 3
        time: 1.2112216
        value: {x: -0, y: 0.27064165, z: -0, w: 0.96268016}
        inSlope: {x: 0, y: -0.16757478, z: 0, w: 0.04710469}
        outSlope: {x: 0, y: -0.16757478, z: 0, w: 0.04710469}
        tangentMode: 0
        weightedMode: 0
        inWeight: {x: 0.33333334, y: 0.33333334, z: 0.33333334, w: 0.33333334}
        outWeight: {x: 0.33333334, y: 0.33333334, z: 0.33333334, w: 0.33333334}
      - serializedVersion: 3
        time: 1.2223321
        value: {x: -0, y: 0.26876166, z: -0, w: 0.9632067}
        inSlope: {x: 0, y: -0.1708852, z: 0, w: 0.047679767}
        outSlope: {x: 0, y: -0.1708852, z: 0, w: 0.047679767}
        tangentMode: 0
        weightedMode: 0
        inWeight: {x: 0.33333334, y: 0.33333334, z: 0.33333334, w: 0.33333334}
        outWeight: {x: 0.33333334, y: 0.33333334, z: 0.33333334, w: 0.33333334}
      - serializedVersion: 3
        time: 1.233513
        value: {x: -0, y: 0.26683226, z: -0, w: 0.96374303}
        inSlope: {x: 0, y: -0.1766372, z: 0, w: 0.04889784}
        outSlope: {x: 0, y: -0.1766372, z: 0, w: 0.04889784}
        tangentMode: 0
        weightedMode: 0
        inWeight: {x: 0.33333334, y: 0.33333334, z: 0.33333334, w: 0.33333334}
        outWeight: {x: 0.33333334, y: 0.33333334, z: 0.33333334, w: 0.33333334}
      - serializedVersion: 3
        time: 1.2444535
        value: {x: -0, y: 0.26485518, z: -0, w: 0.9642882}
        inSlope: {x: 0, y: -0.17908964, z: 0, w: 0.049189724}
        outSlope: {x: 0, y: -0.17908964, z: 0, w: 0.049189724}
        tangentMode: 0
        weightedMode: 0
        inWeight: {x: 0.33333334, y: 0.33333334, z: 0.33333334, w: 0.33333334}
        outWeight: {x: 0.33333334, y: 0.33333334, z: 0.33333334, w: 0.33333334}
      - serializedVersion: 3
        time: 1.2555687
        value: {x: -0, y: 0.2628826, z: -0, w: 0.96482784}
        inSlope: {x: 0, y: -0.17637254, z: 0, w: 0.048054963}
        outSlope: {x: 0, y: -0.17637254, z: 0, w: 0.048054963}
        tangentMode: 0
        weightedMode: 0
        inWeight: {x: 0.33333334, y: 0.33333334, z: 0.33333334, w: 0.33333334}
        outWeight: {x: 0.33333334, y: 0.33333334, z: 0.33333334, w: 0.33333334}
      - serializedVersion: 3
        time: 1.2672081
        value: {x: -0, y: 0.26084247, z: -0, w: 0.9653814}
        inSlope: {x: 0, y: -0.18509945, z: 0, w: 0.049997155}
        outSlope: {x: 0, y: -0.18509945, z: 0, w: 0.049997155}
        tangentMode: 0
        weightedMode: 0
        inWeight: {x: 0.33333334, y: 0.33333334, z: 0.33333334, w: 0.33333334}
        outWeight: {x: 0.33333334, y: 0.33333334, z: 0.33333334, w: 0.33333334}
      - serializedVersion: 3
        time: 1.2783388
        value: {x: -0, y: 0.25867286, z: -0, w: 0.96596503}
        inSlope: {x: 0, y: -0.19099644, z: 0, w: 0.05115711}
        outSlope: {x: 0, y: -0.19099644, z: 0, w: 0.05115711}
        tangentMode: 0
        weightedMode: 0
        inWeight: {x: 0.33333334, y: 0.33333334, z: 0.33333334, w: 0.33333334}
        outWeight: {x: 0.33333334, y: 0.33333334, z: 0.33333334, w: 0.33333334}
      - serializedVersion: 3
        time: 1.2894511
        value: {x: -0, y: 0.25659406, z: -0, w: 0.9665193}
        inSlope: {x: 0, y: -0.19070454, z: 0, w: 0.05062163}
        outSlope: {x: 0, y: -0.19070454, z: 0, w: 0.05062163}
        tangentMode: 0
        weightedMode: 0
        inWeight: {x: 0.33333334, y: 0.33333334, z: 0.33333334, w: 0.33333334}
        outWeight: {x: 0.33333334, y: 0.33333334, z: 0.33333334, w: 0.33333334}
      - serializedVersion: 3
        time: 1.3002279
        value: {x: -0, y: 0.25449973, z: -0, w: 0.96707284}
        inSlope: {x: 0, y: -0.19024508, z: 0, w: 0.050073482}
        outSlope: {x: 0, y: -0.19024508, z: 0, w: 0.050073482}
        tangentMode: 0
        weightedMode: 0
        inWeight: {x: 0.33333334, y: 0.33333334, z: 0.33333334, w: 0.33333334}
        outWeight: {x: 0.33333334, y: 0.33333334, z: 0.33333334, w: 0.33333334}
      - serializedVersion: 3
        time: 1.311199
        value: {x: -0, y: 0.25245744, z: -0, w: 0.96760803}
        inSlope: {x: 0, y: -0.18848282, z: 0, w: 0.049173012}
        outSlope: {x: 0, y: -0.18848282, z: 0, w: 0.049173012}
        tangentMode: 0
        weightedMode: 0
        inWeight: {x: 0.33333334, y: 0.33333334, z: 0.33333334, w: 0.33333334}
        outWeight: {x: 0.33333334, y: 0.33333334, z: 0.33333334, w: 0.33333334}
      - serializedVersion: 3
        time: 1.3221376
        value: {x: -0, y: 0.2503702, z: -0, w: 0.9681502}
        inSlope: {x: 0, y: -0.18973595, z: 0, w: 0.049067736}
        outSlope: {x: 0, y: -0.18973595, z: 0, w: 0.049067736}
        tangentMode: 0
        weightedMode: 0
        inWeight: {x: 0.33333334, y: 0.33333334, z: 0.33333334, w: 0.33333334}
        outWeight: {x: 0.33333334, y: 0.33333334, z: 0.33333334, w: 0.33333334}
      - serializedVersion: 3
        time: 1.333144
        value: {x: -0, y: 0.24829376, z: -0, w: 0.9686848}
        inSlope: {x: 0, y: -0.18169677, z: 0, w: 0.04657852}
        outSlope: {x: 0, y: -0.18169677, z: 0, w: 0.04657852}
        tangentMode: 0
        weightedMode: 0
        inWeight: {x: 0.33333334, y: 0.33333334, z: 0.33333334, w: 0.33333334}
        outWeight: {x: 0.33333334, y: 0.33333334, z: 0.33333334, w: 0.33333334}
      - serializedVersion: 3
        time: 1.3451048
        value: {x: -0, y: 0.24620378, z: -0, w: 0.9692181}
        inSlope: {x: 0, y: -0.1973245, z: 0, w: 0.050090194}
        outSlope: {x: 0, y: -0.1973245, z: 0, w: 0.050090194}
        tangentMode: 0
        weightedMode: 0
        inWeight: {x: 0.33333334, y: 0.33333334, z: 0.33333334, w: 0.33333334}
        outWeight: {x: 0.33333334, y: 0.33333334, z: 0.33333334, w: 0.33333334}
      - serializedVersion: 3
        time: 1.3554133
        value: {x: -0, y: 0.24393679, z: -0, w: 0.9697912}
        inSlope: {x: 0, y: -0.19517857, z: 0, w: 0.049142383}
        outSlope: {x: 0, y: -0.19517857, z: 0, w: 0.049142383}
        tangentMode: 0
        weightedMode: 0
        inWeight: {x: 0.33333334, y: 0.33333334, z: 0.33333334, w: 0.33333334}
        outWeight: {x: 0.33333334, y: 0.33333334, z: 0.33333334, w: 0.33333334}
      - serializedVersion: 3
        time: 1.3666836
        value: {x: -0, y: 0.24201585, z: -0, w: 0.9702723}
        inSlope: {x: 0, y: -0.17765275, z: 0, w: 0.044296436}
        outSlope: {x: 0, y: -0.17765275, z: 0, w: 0.044296436}
        tangentMode: 0
        weightedMode: 0
        inWeight: {x: 0.33333334, y: 0.33333334, z: 0.33333334, w: 0.33333334}
        outWeight: {x: 0.33333334, y: 0.33333334, z: 0.33333334, w: 0.33333334}
      - serializedVersion: 3
        time: 1.3779727
        value: {x: -0, y: 0.23992892, z: -0, w: 0.9707905}
        inSlope: {x: 0, y: -0.18613319, z: 0, w: 0.04600259}
        outSlope: {x: 0, y: -0.18613319, z: 0, w: 0.04600259}
        tangentMode: 0
        weightedMode: 0
        inWeight: {x: 0.33333334, y: 0.33333334, z: 0.33333334, w: 0.33333334}
        outWeight: {x: 0.33333334, y: 0.33333334, z: 0.33333334, w: 0.33333334}
      - serializedVersion: 3
        time: 1.3889557
        value: {x: -0, y: 0.23787066, z: -0, w: 0.97129685}
        inSlope: {x: 0, y: -0.18317623, z: 0, w: 0.044868745}
        outSlope: {x: 0, y: -0.18317623, z: 0, w: 0.044868745}
        tangentMode: 0
        weightedMode: 0
        inWeight: {x: 0.33333334, y: 0.33333334, z: 0.33333334, w: 0.33333334}
        outWeight: {x: 0.33333334, y: 0.33333334, z: 0.33333334, w: 0.33333334}
      - serializedVersion: 3
        time: 1.3999723
        value: {x: -0, y: 0.23589925, z: -0, w: 0.97177756}
        inSlope: {x: 0, y: -0.17733921, z: 0, w: 0.043053553}
        outSlope: {x: 0, y: -0.17733921, z: 0, w: 0.043053553}
        tangentMode: 0
        weightedMode: 0
        inWeight: {x: 0.33333334, y: 0.33333334, z: 0.33333334, w: 0.33333334}
        outWeight: {x: 0.33333334, y: 0.33333334, z: 0.33333334, w: 0.33333334}
      - serializedVersion: 3
        time: 1.4109763
        value: {x: -0, y: 0.23396553, z: -0, w: 0.9722449}
        inSlope: {x: 0, y: -0.16773605, z: 0, w: 0.04037456}
        outSlope: {x: 0, y: -0.16773605, z: 0, w: 0.04037456}
        tangentMode: 0
        weightedMode: 0
        inWeight: {x: 0.33333334, y: 0.33333334, z: 0.33333334, w: 0.33333334}
        outWeight: {x: 0.33333334, y: 0.33333334, z: 0.33333334, w: 0.33333334}
      - serializedVersion: 3
        time: 1.422814
        value: {x: -0, y: 0.23207454, z: -0, w: 0.97269803}
        inSlope: {x: 0, y: -0.17258142, z: 0, w: 0.04115904}
        outSlope: {x: 0, y: -0.17258142, z: 0, w: 0.04115904}
        tangentMode: 0
        weightedMode: 0
        inWeight: {x: 0.33333334, y: 0.33333334, z: 0.33333334, w: 0.33333334}
        outWeight: {x: 0.33333334, y: 0.33333334, z: 0.33333334, w: 0.33333334}
      - serializedVersion: 3
        time: 1.4335045
        value: {x: -0, y: 0.23009232, z: -0, w: 0.97316885}
        inSlope: {x: 0, y: -0.17022112, z: 0, w: 0.040271953}
        outSlope: {x: 0, y: -0.17022112, z: 0, w: 0.040271953}
        tangentMode: 0
        weightedMode: 0
        inWeight: {x: 0.33333334, y: 0.33333334, z: 0.33333334, w: 0.33333334}
        outWeight: {x: 0.33333334, y: 0.33333334, z: 0.33333334, w: 0.33333334}
      - serializedVersion: 3
        time: 1.4446945
        value: {x: -0, y: 0.22835761, z: -0, w: 0.9735773}
        inSlope: {x: 0, y: -0.15811445, z: 0, w: 0.037080925}
        outSlope: {x: 0, y: -0.15811445, z: 0, w: 0.037080925}
        tangentMode: 0
        weightedMode: 0
        inWeight: {x: 0.33333334, y: 0.33333334, z: 0.33333334, w: 0.33333334}
        outWeight: {x: 0.33333334, y: 0.33333334, z: 0.33333334, w: 0.33333334}
      - serializedVersion: 3
        time: 1.4557073
        value: {x: -0, y: 0.22658227, z: -0, w: 0.97399205}
        inSlope: {x: 0, y: -0.15784311, z: 0, w: 0.036728244}
        outSlope: {x: 0, y: -0.15784311, z: 0, w: 0.036728244}
        tangentMode: 0
        weightedMode: 0
        inWeight: {x: 0.33333334, y: 0.33333334, z: 0.33333334, w: 0.33333334}
        outWeight: {x: 0.33333334, y: 0.33333334, z: 0.33333334, w: 0.33333334}
      - serializedVersion: 3
        time: 1.4666383
        value: {x: -0, y: 0.22489366, z: -0, w: 0.97438335}
        inSlope: {x: 0, y: -0.14822605, z: 0, w: 0.034219578}
        outSlope: {x: 0, y: -0.14822605, z: 0, w: 0.034219578}
        tangentMode: 0
        weightedMode: 0
        inWeight: {x: 0.33333334, y: 0.33333334, z: 0.33333334, w: 0.33333334}
        outWeight: {x: 0.33333334, y: 0.33333334, z: 0.33333334, w: 0.33333334}
      - serializedVersion: 3
        time: 1.4780858
        value: {x: -0, y: 0.22326843, z: -0, w: 0.974757}
        inSlope: {x: 0, y: -0.1459657, z: 0, w: 0.033430323}
        outSlope: {x: 0, y: -0.1459657, z: 0, w: 0.033430323}
        tangentMode: 0
        weightedMode: 0
        inWeight: {x: 0.33333334, y: 0.33333334, z: 0.33333334, w: 0.33333334}
        outWeight: {x: 0.33333334, y: 0.33333334, z: 0.33333334, w: 0.33333334}
      - serializedVersion: 3
        time: 1.4890002
        value: {x: -0, y: 0.22163172, z: -0, w: 0.9751305}
        inSlope: {x: 0, y: -0.14101872, z: 0, w: 0.032066237}
        outSlope: {x: 0, y: -0.14101872, z: 0, w: 0.032066237}
        tangentMode: 0
        weightedMode: 0
        inWeight: {x: 0.33333334, y: 0.33333334, z: 0.33333334, w: 0.33333334}
        outWeight: {x: 0.33333334, y: 0.33333334, z: 0.33333334, w: 0.33333334}
      - serializedVersion: 3
        time: 1.5002682
        value: {x: -0, y: 0.22014345, z: -0, w: 0.97546756}
        inSlope: {x: 0, y: -0.115471356, z: 0, w: 0.02607166}
        outSlope: {x: 0, y: -0.115471356, z: 0, w: 0.02607166}
        tangentMode: 0
        weightedMode: 0
        inWeight: {x: 0.33333334, y: 0.33333334, z: 0.33333334, w: 0.33333334}
        outWeight: {x: 0.33333334, y: 0.33333334, z: 0.33333334, w: 0.33333334}
      - serializedVersion: 3
        time: 1.5153209
        value: {x: -0, y: 0.21865529, z: -0, w: 0.9758022}
        inSlope: {x: 0, y: -0.1312726, z: 0, w: 0.029369554}
        outSlope: {x: 0, y: -0.1312726, z: 0, w: 0.029369554}
        tangentMode: 0
        weightedMode: 0
        inWeight: {x: 0.33333334, y: 0.33333334, z: 0.33333334, w: 0.33333334}
        outWeight: {x: 0.33333334, y: 0.33333334, z: 0.33333334, w: 0.33333334}
      - serializedVersion: 3
        time: 1.5269548
        value: {x: -0, y: 0.21675104, z: -0, w: 0.9762269}
        inSlope: {x: 0, y: -0.14410447, z: 0, w: 0.032033354}
        outSlope: {x: 0, y: -0.14410447, z: 0, w: 0.032033354}
        tangentMode: 0
        weightedMode: 0
        inWeight: {x: 0.33333334, y: 0.33333334, z: 0.33333334, w: 0.33333334}
        outWeight: {x: 0.33333334, y: 0.33333334, z: 0.33333334, w: 0.33333334}
      - serializedVersion: 3
        time: 1.5379921
        value: {x: -0, y: 0.21537659, z: -0, w: 0.9765311}
        inSlope: {x: 0, y: -0.113882855, z: 0, w: 0.025129393}
        outSlope: {x: 0, y: -0.113882855, z: 0, w: 0.025129393}
        tangentMode: 0
        weightedMode: 0
        inWeight: {x: 0.33333334, y: 0.33333334, z: 0.33333334, w: 0.33333334}
        outWeight: {x: 0.33333334, y: 0.33333334, z: 0.33333334, w: 0.33333334}
      - serializedVersion: 3
        time: 1.5499518
        value: {x: -0, y: 0.21414189, z: -0, w: 0.9768026}
        inSlope: {x: 0, y: -0.11415943, z: 0, w: 0.025018234}
        outSlope: {x: 0, y: -0.11415943, z: 0, w: 0.025018234}
        tangentMode: 0
        weightedMode: 0
        inWeight: {x: 0.33333334, y: 0.33333334, z: 0.33333334, w: 0.33333334}
        outWeight: {x: 0.33333334, y: 0.33333334, z: 0.33333334, w: 0.33333334}
      - serializedVersion: 3
        time: 1.5603005
        value: {x: -0, y: 0.21284747, z: -0, w: 0.9770855}
        inSlope: {x: 0, y: -0.11085211, z: 0, w: 0.024164064}
        outSlope: {x: 0, y: -0.11085211, z: 0, w: 0.024164064}
        tangentMode: 0
        weightedMode: 0
        inWeight: {x: 0.33333334, y: 0.33333334, z: 0.33333334, w: 0.33333334}
        outWeight: {x: 0.33333334, y: 0.33333334, z: 0.33333334, w: 0.33333334}
      - serializedVersion: 3
        time: 1.5713055
        value: {x: -0, y: 0.21178412, z: -0, w: 0.9773165}
        inSlope: {x: 0, y: -0.09349467, z: 0, w: 0.020261485}
        outSlope: {x: 0, y: -0.09349467, z: 0, w: 0.020261485}
        tangentMode: 0
        weightedMode: 0
        inWeight: {x: 0.33333334, y: 0.33333334, z: 0.33333334, w: 0.33333334}
        outWeight: {x: 0.33333334, y: 0.33333334, z: 0.33333334, w: 0.33333334}
      - serializedVersion: 3
        time: 1.5833149
        value: {x: -0, y: 0.21069889, z: -0, w: 0.97755104}
        inSlope: {x: 0, y: -0.098265976, z: 0, w: 0.021172225}
        outSlope: {x: 0, y: -0.098265976, z: 0, w: 0.021172225}
        tangentMode: 0
        weightedMode: 0
        inWeight: {x: 0.33333334, y: 0.33333334, z: 0.33333334, w: 0.33333334}
        outWeight: {x: 0.33333334, y: 0.33333334, z: 0.33333334, w: 0.33333334}
      - serializedVersion: 3
        time: 1.5940474
        value: {x: -0, y: 0.20955946, z: -0, w: 0.9777959}
        inSlope: {x: 0, y: -0.096773624, z: 0, w: 0.020749528}
        outSlope: {x: 0, y: -0.096773624, z: 0, w: 0.020749528}
        tangentMode: 0
        weightedMode: 0
        inWeight: {x: 0.33333334, y: 0.33333334, z: 0.33333334, w: 0.33333334}
        outWeight: {x: 0.33333334, y: 0.33333334, z: 0.33333334, w: 0.33333334}
      - serializedVersion: 3
        time: 1.6050339
        value: {x: -0, y: 0.20859945, z: -0, w: 0.9780012}
        inSlope: {x: 0, y: -0.091264136, z: 0, w: 0.019464264}
        outSlope: {x: 0, y: -0.091264136, z: 0, w: 0.019464264}
        tangentMode: 0
        weightedMode: 0
        inWeight: {x: 0.33333334, y: 0.33333334, z: 0.33333334, w: 0.33333334}
        outWeight: {x: 0.33333334, y: 0.33333334, z: 0.33333334, w: 0.33333334}
      - serializedVersion: 3
        time: 1.6149975
        value: {x: -0, y: 0.20765144, z: -0, w: 0.9782029}
        inSlope: {x: 0, y: -0.08314735, z: 0, w: 0.01765871}
        outSlope: {x: 0, y: -0.08314735, z: 0, w: 0.01765871}
        tangentMode: 0
        weightedMode: 0
        inWeight: {x: 0.33333334, y: 0.33333334, z: 0.33333334, w: 0.33333334}
        outWeight: {x: 0.33333334, y: 0.33333334, z: 0.33333334, w: 0.33333334}
      - serializedVersion: 3
        time: 1.6268642
        value: {x: -0, y: 0.20680715, z: -0, w: 0.97838175}
        inSlope: {x: 0, y: -0.08274634, z: 0, w: 0.017481696}
        outSlope: {x: 0, y: -0.08274634, z: 0, w: 0.017481696}
        tangentMode: 0
        weightedMode: 0
        inWeight: {x: 0.33333334, y: 0.33333334, z: 0.33333334, w: 0.33333334}
        outWeight: {x: 0.33333334, y: 0.33333334, z: 0.33333334, w: 0.33333334}
      - serializedVersion: 3
        time: 1.637185
        value: {x: -0, y: 0.20583344, z: -0, w: 0.97858703}
        inSlope: {x: 0, y: -0.08102451, z: 0, w: 0.017052207}
        outSlope: {x: 0, y: -0.08102451, z: 0, w: 0.017052207}
        tangentMode: 0
        weightedMode: 0
        inWeight: {x: 0.33333334, y: 0.33333334, z: 0.33333334, w: 0.33333334}
        outWeight: {x: 0.33333334, y: 0.33333334, z: 0.33333334, w: 0.33333334}
      - serializedVersion: 3
        time: 1.6493033
        value: {x: -0, y: 0.20501298, z: -0, w: 0.9787593}
        inSlope: {x: 0, y: -0.07693027, z: 0, w: 0.016107857}
        outSlope: {x: 0, y: -0.07693027, z: 0, w: 0.016107857}
        tangentMode: 0
        weightedMode: 0
        inWeight: {x: 0.33333334, y: 0.33333334, z: 0.33333334, w: 0.33333334}
        outWeight: {x: 0.33333334, y: 0.33333334, z: 0.33333334, w: 0.33333334}
      - serializedVersion: 3
        time: 1.66026
        value: {x: -0, y: 0.20406899, z: -0, w: 0.9789565}
        inSlope: {x: 0, y: -0.08001566, z: 0, w: 0.01668363}
        outSlope: {x: 0, y: -0.08001566, z: 0, w: 0.01668363}
        tangentMode: 0
        weightedMode: 0
        inWeight: {x: 0.33333334, y: 0.33333334, z: 0.33333334, w: 0.33333334}
        outWeight: {x: 0.33333334, y: 0.33333334, z: 0.33333334, w: 0.33333334}
      - serializedVersion: 3
        time: 1.6713848
        value: {x: -0, y: 0.20324714, z: -0, w: 0.97912747}
        inSlope: {x: 0, y: -0.07466826, z: 0, w: 0.0154990945}
        outSlope: {x: 0, y: -0.07466826, z: 0, w: 0.0154990945}
        tangentMode: 0
        weightedMode: 0
        inWeight: {x: 0.33333334, y: 0.33333334, z: 0.33333334, w: 0.33333334}
        outWeight: {x: 0.33333334, y: 0.33333334, z: 0.33333334, w: 0.33333334}
      - serializedVersion: 3
        time: 1.6822366
        value: {x: -0, y: 0.20242825, z: -0, w: 0.9792971}
        inSlope: {x: 0, y: -0.07314487, z: 0, w: 0.01512217}
        outSlope: {x: 0, y: -0.07314487, z: 0, w: 0.01512217}
        tangentMode: 0
        weightedMode: 0
        inWeight: {x: 0.33333334, y: 0.33333334, z: 0.33333334, w: 0.33333334}
        outWeight: {x: 0.33333334, y: 0.33333334, z: 0.33333334, w: 0.33333334}
      - serializedVersion: 3
        time: 1.6932704
        value: {x: -0, y: 0.20164675, z: -0, w: 0.97945833}
        inSlope: {x: 0, y: -0.069415405, z: 0, w: 0.014293115}
        outSlope: {x: 0, y: -0.069415405, z: 0, w: 0.014293115}
        tangentMode: 0
        weightedMode: 0
        inWeight: {x: 0.33333334, y: 0.33333334, z: 0.33333334, w: 0.33333334}
        outWeight: {x: 0.33333334, y: 0.33333334, z: 0.33333334, w: 0.33333334}
      - serializedVersion: 3
        time: 1.7045823
        value: {x: -0, y: 0.2008775, z: -0, w: 0.9796164}
        inSlope: {x: 0, y: -0.06959792, z: 0, w: 0.014269097}
        outSlope: {x: 0, y: -0.06959792, z: 0, w: 0.014269097}
        tangentMode: 0
        weightedMode: 0
        inWeight: {x: 0.33333334, y: 0.33333334, z: 0.33333334, w: 0.33333334}
        outWeight: {x: 0.33333334, y: 0.33333334, z: 0.33333334, w: 0.33333334}
      - serializedVersion: 3
        time: 1.7155626
        value: {x: -0, y: 0.20009579, z: -0, w: 0.9797763}
        inSlope: {x: 0, y: -0.071111254, z: 0, w: 0.014524075}
        outSlope: {x: 0, y: -0.071111254, z: 0, w: 0.014524075}
        tangentMode: 0
        weightedMode: 0
        inWeight: {x: 0.33333334, y: 0.33333334, z: 0.33333334, w: 0.33333334}
        outWeight: {x: 0.33333334, y: 0.33333334, z: 0.33333334, w: 0.33333334}
      - serializedVersion: 3
        time: 1.7260811
        value: {x: -0, y: 0.19934866, z: -0, w: 0.9799287}
        inSlope: {x: 0, y: -0.06736089, z: 0, w: 0.013707925}
        outSlope: {x: 0, y: -0.06736089, z: 0, w: 0.013707925}
        tangentMode: 0
        weightedMode: 0
        inWeight: {x: 0.33333334, y: 0.33333334, z: 0.33333334, w: 0.33333334}
        outWeight: {x: 0.33333334, y: 0.33333334, z: 0.33333334, w: 0.33333334}
      - serializedVersion: 3
        time: 1.7371061
        value: {x: -0, y: 0.19864646, z: -0, w: 0.98007125}
        inSlope: {x: 0, y: -0.064241454, z: 0, w: 0.013018386}
        outSlope: {x: 0, y: -0.064241454, z: 0, w: 0.013018386}
        tangentMode: 0
        weightedMode: 0
        inWeight: {x: 0.33333334, y: 0.33333334, z: 0.33333334, w: 0.33333334}
        outWeight: {x: 0.33333334, y: 0.33333334, z: 0.33333334, w: 0.33333334}
      - serializedVersion: 3
        time: 1.748304
        value: {x: -0, y: 0.19792093, z: -0, w: 0.980218}
        inSlope: {x: 0, y: -0.06290026, z: 0, w: 0.0127013195}
        outSlope: {x: 0, y: -0.06290026, z: 0, w: 0.0127013195}
        tangentMode: 0
        weightedMode: 0
        inWeight: {x: 0.33333334, y: 0.33333334, z: 0.33333334, w: 0.33333334}
        outWeight: {x: 0.33333334, y: 0.33333334, z: 0.33333334, w: 0.33333334}
      - serializedVersion: 3
        time: 1.7602077
        value: {x: -0, y: 0.1971947, z: -0, w: 0.9803644}
        inSlope: {x: 0, y: -0.06398709, z: 0, w: 0.012867546}
        outSlope: {x: 0, y: -0.06398709, z: 0, w: 0.012867546}
        tangentMode: 0
        weightedMode: 0
        inWeight: {x: 0.33333334, y: 0.33333334, z: 0.33333334, w: 0.33333334}
        outWeight: {x: 0.33333334, y: 0.33333334, z: 0.33333334, w: 0.33333334}
      - serializedVersion: 3
        time: 1.7714257
        value: {x: -0, y: 0.19644348, z: -0, w: 0.9805151}
        inSlope: {x: 0, y: -0.065992706, z: 0, w: 0.013222823}
        outSlope: {x: 0, y: -0.065992706, z: 0, w: 0.013222823}
        tangentMode: 0
        weightedMode: 0
        inWeight: {x: 0.33333334, y: 0.33333334, z: 0.33333334, w: 0.33333334}
        outWeight: {x: 0.33333334, y: 0.33333334, z: 0.33333334, w: 0.33333334}
      - serializedVersion: 3
        time: 1.7820743
        value: {x: -0, y: 0.1957511, z: -0, w: 0.98065364}
        inSlope: {x: 0, y: -0.061124288, z: 0, w: 0.012204254}
        outSlope: {x: 0, y: -0.061124288, z: 0, w: 0.012204254}
        tangentMode: 0
        weightedMode: 0
        inWeight: {x: 0.33333334, y: 0.33333334, z: 0.33333334, w: 0.33333334}
        outWeight: {x: 0.33333334, y: 0.33333334, z: 0.33333334, w: 0.33333334}
      - serializedVersion: 3
        time: 1.7931011
        value: {x: -0, y: 0.19512007, z: -0, w: 0.98077935}
        inSlope: {x: 0, y: -0.050265715, z: 0, w: 0.010001965}
        outSlope: {x: 0, y: -0.050265715, z: 0, w: 0.010001965}
        tangentMode: 0
        weightedMode: 0
        inWeight: {x: 0.33333334, y: 0.33333334, z: 0.33333334, w: 0.33333334}
        outWeight: {x: 0.33333334, y: 0.33333334, z: 0.33333334, w: 0.33333334}
      - serializedVersion: 3
        time: 1.8076493
        value: {x: -0, y: 0.19449008, z: -0, w: 0.9809045}
        inSlope: {x: 0, y: -0.07420407, z: 0, w: 0.014700286}
        outSlope: {x: 0, y: -0.07420407, z: 0, w: 0.014700286}
        tangentMode: 0
        weightedMode: 0
        inWeight: {x: 0.33333334, y: 0.33333334, z: 0.33333334, w: 0.33333334}
        outWeight: {x: 0.33333334, y: 0.33333334, z: 0.33333334, w: 0.33333334}
      - serializedVersion: 3
        time: 1.8152558
        value: {x: -0, y: 0.1936906, z: -0, w: 0.9810627}
        inSlope: {x: 0, y: -0.0709325, z: 0, w: 0.014022494}
        outSlope: {x: 0, y: -0.0709325, z: 0, w: 0.014022494}
        tangentMode: 0
        weightedMode: 0
        inWeight: {x: 0.33333334, y: 0.33333334, z: 0.33333334, w: 0.33333334}
        outWeight: {x: 0.33333334, y: 0.33333334, z: 0.33333334, w: 0.33333334}
      - serializedVersion: 3
        time: 1.8260119
        value: {x: -0, y: 0.1932952, z: -0, w: 0.9811407}
        inSlope: {x: 0, y: -0.04276721, z: 0, w: 0.008419085}
        outSlope: {x: 0, y: -0.04276721, z: 0, w: 0.008419085}
        tangentMode: 0
        weightedMode: 0
        inWeight: {x: 0.33333334, y: 0.33333334, z: 0.33333334, w: 0.33333334}
        outWeight: {x: 0.33333334, y: 0.33333334, z: 0.33333334, w: 0.33333334}
      - serializedVersion: 3
        time: 1.837187
        value: {x: -0, y: 0.19275014, z: -0, w: 0.98124784}
        inSlope: {x: 0, y: -0.04580033, z: 0, w: 0.008996576}
        outSlope: {x: 0, y: -0.04580033, z: 0, w: 0.008996576}
        tangentMode: 0
        weightedMode: 0
        inWeight: {x: 0.33333334, y: 0.33333334, z: 0.33333334, w: 0.33333334}
        outWeight: {x: 0.33333334, y: 0.33333334, z: 0.33333334, w: 0.33333334}
      - serializedVersion: 3
        time: 1.8501248
        value: {x: -0, y: 0.19219606, z: -0, w: 0.98135656}
        inSlope: {x: 0, y: -0.053936258, z: 0, w: 0.010561118}
        outSlope: {x: 0, y: -0.053936258, z: 0, w: 0.010561118}
        tangentMode: 0
        weightedMode: 0
        inWeight: {x: 0.33333334, y: 0.33333334, z: 0.33333334, w: 0.33333334}
        outWeight: {x: 0.33333334, y: 0.33333334, z: 0.33333334, w: 0.33333334}
      - serializedVersion: 3
        time: 1.8598535
        value: {x: -0, y: 0.19156325, z: -0, w: 0.9814803}
        inSlope: {x: 0, y: -0.053224202, z: 0, w: 0.010394495}
        outSlope: {x: 0, y: -0.053224202, z: 0, w: 0.010394495}
        tangentMode: 0
        weightedMode: 0
        inWeight: {x: 0.33333334, y: 0.33333334, z: 0.33333334, w: 0.33333334}
        outWeight: {x: 0.33333334, y: 0.33333334, z: 0.33333334, w: 0.33333334}
      - serializedVersion: 3
        time: 1.8709768
        value: {x: -0, y: 0.19110271, z: -0, w: 0.98157007}
        inSlope: {x: 0, y: -0.0434826, z: 0, w: 0.008463727}
        outSlope: {x: 0, y: -0.0434826, z: 0, w: 0.008463727}
        tangentMode: 0
        weightedMode: 0
        inWeight: {x: 0.33333334, y: 0.33333334, z: 0.33333334, w: 0.33333334}
        outWeight: {x: 0.33333334, y: 0.33333334, z: 0.33333334, w: 0.33333334}
      - serializedVersion: 3
        time: 1.8824772
        value: {x: -0, y: 0.19057873, z: -0, w: 0.9816719}
        inSlope: {x: 0, y: -0.047810428, z: 0, w: 0.009279389}
        outSlope: {x: 0, y: -0.047810428, z: 0, w: 0.009279389}
        tangentMode: 0
        weightedMode: 0
        inWeight: {x: 0.33333334, y: 0.33333334, z: 0.33333334, w: 0.33333334}
        outWeight: {x: 0.33333334, y: 0.33333334, z: 0.33333334, w: 0.33333334}
      - serializedVersion: 3
        time: 1.8931923
        value: {x: -0, y: 0.19004235, z: -0, w: 0.9817759}
        inSlope: {x: 0, y: -0.047207847, z: 0, w: 0.009139918}
        outSlope: {x: 0, y: -0.047207847, z: 0, w: 0.009139918}
        tangentMode: 0
        weightedMode: 0
        inWeight: {x: 0.33333334, y: 0.33333334, z: 0.33333334, w: 0.33333334}
        outWeight: {x: 0.33333334, y: 0.33333334, z: 0.33333334, w: 0.33333334}
      - serializedVersion: 3
        time: 1.9041911
        value: {x: -0, y: 0.18955447, z: -0, w: 0.98187023}
        inSlope: {x: 0, y: -0.044272184, z: 0, w: 0.008547565}
        outSlope: {x: 0, y: -0.044272184, z: 0, w: 0.008547565}
        tangentMode: 0
        weightedMode: 0
        inWeight: {x: 0.33333334, y: 0.33333334, z: 0.33333334, w: 0.33333334}
        outWeight: {x: 0.33333334, y: 0.33333334, z: 0.33333334, w: 0.33333334}
      - serializedVersion: 3
        time: 1.915375
        value: {x: -0, y: 0.18906029, z: -0, w: 0.9819655}
        inSlope: {x: 0, y: -0.042168774, z: 0, w: 0.008119741}
        outSlope: {x: 0, y: -0.042168774, z: 0, w: 0.008119741}
        tangentMode: 0
        weightedMode: 0
        inWeight: {x: 0.33333334, y: 0.33333334, z: 0.33333334, w: 0.33333334}
        outWeight: {x: 0.33333334, y: 0.33333334, z: 0.33333334, w: 0.33333334}
      - serializedVersion: 3
        time: 1.9274535
        value: {x: -0, y: 0.18857533, z: -0, w: 0.98205876}
        inSlope: {x: 0, y: -0.046197705, z: 0, w: 0.008871179}
        outSlope: {x: 0, y: -0.046197705, z: 0, w: 0.008871179}
        tangentMode: 0
        weightedMode: 0
        inWeight: {x: 0.33333334, y: 0.33333334, z: 0.33333334, w: 0.33333334}
        outWeight: {x: 0.33333334, y: 0.33333334, z: 0.33333334, w: 0.33333334}
      - serializedVersion: 3
        time: 1.9372573
        value: {x: -0, y: 0.18806313, z: -0, w: 0.982157}
        inSlope: {x: 0, y: -0.044336528, z: 0, w: 0.008493429}
        outSlope: {x: 0, y: -0.044336528, z: 0, w: 0.008493429}
        tangentMode: 0
        weightedMode: 0
        inWeight: {x: 0.33333334, y: 0.33333334, z: 0.33333334, w: 0.33333334}
        outWeight: {x: 0.33333334, y: 0.33333334, z: 0.33333334, w: 0.33333334}
      - serializedVersion: 3
        time: 1.9483272
        value: {x: -0, y: 0.18765987, z: -0, w: 0.9822341}
        inSlope: {x: 0, y: -0.036925595, z: 0, w: 0.0070537413}
        outSlope: {x: 0, y: -0.036925595, z: 0, w: 0.0070537413}
        tangentMode: 0
        weightedMode: 0
        inWeight: {x: 0.33333334, y: 0.33333334, z: 0.33333334, w: 0.33333334}
        outWeight: {x: 0.33333334, y: 0.33333334, z: 0.33333334, w: 0.33333334}
      - serializedVersion: 3
        time: 1.9602814
        value: {x: -0, y: 0.18721251, z: -0, w: 0.9823195}
        inSlope: {x: 0, y: -0.039777085, z: 0, w: 0.0075789653}
        outSlope: {x: 0, y: -0.039777085, z: 0, w: 0.0075789653}
        tangentMode: 0
        weightedMode: 0
        inWeight: {x: 0.33333334, y: 0.33333334, z: 0.33333334, w: 0.33333334}
        outWeight: {x: 0.33333334, y: 0.33333334, z: 0.33333334, w: 0.33333334}
      - serializedVersion: 3
        time: 1.9714472
        value: {x: -0, y: 0.18674208, z: -0, w: 0.982409}
        inSlope: {x: 0, y: -0.039164174, z: 0, w: 0.007445343}
        outSlope: {x: 0, y: -0.039164174, z: 0, w: 0.007445343}
        tangentMode: 0
        weightedMode: 0
        inWeight: {x: 0.33333334, y: 0.33333334, z: 0.33333334, w: 0.33333334}
        outWeight: {x: 0.33333334, y: 0.33333334, z: 0.33333334, w: 0.33333334}
      - serializedVersion: 3
        time: 1.9832505
        value: {x: -0, y: 0.18631484, z: -0, w: 0.9824901}
        inSlope: {x: 0, y: -0.037993684, z: 0, w: 0.007202284}
        outSlope: {x: 0, y: -0.037993684, z: 0, w: 0.007202284}
        tangentMode: 0
        weightedMode: 0
        inWeight: {x: 0.33333334, y: 0.33333334, z: 0.33333334, w: 0.33333334}
        outWeight: {x: 0.33333334, y: 0.33333334, z: 0.33333334, w: 0.33333334}
      - serializedVersion: 3
        time: 1.9941636
        value: {x: -0, y: 0.1858806, z: -0, w: 0.9825723}
        inSlope: {x: 0, y: -0.038319178, z: 0, w: 0.0072483616}
        outSlope: {x: 0, y: -0.038319178, z: 0, w: 0.0072483616}
        tangentMode: 0
        weightedMode: 0
        inWeight: {x: 0.33333334, y: 0.33333334, z: 0.33333334, w: 0.33333334}
        outWeight: {x: 0.33333334, y: 0.33333334, z: 0.33333334, w: 0.33333334}
      - serializedVersion: 3
        time: 2.0045185
        value: {x: -0, y: 0.18549904, z: -0, w: 0.98264444}
        inSlope: {x: 0, y: -0.034994666, z: 0, w: 0.0066074952}
        outSlope: {x: 0, y: -0.034994666, z: 0, w: 0.0066074952}
        tangentMode: 0
        weightedMode: 0
        inWeight: {x: 0.33333334, y: 0.33333334, z: 0.33333334, w: 0.33333334}
        outWeight: {x: 0.33333334, y: 0.33333334, z: 0.33333334, w: 0.33333334}
      - serializedVersion: 3
        time: 2.0150852
        value: {x: -0, y: 0.18514885, z: -0, w: 0.9827105}
        inSlope: {x: 0, y: -0.030670386, z: 0, w: 0.00578046}
        outSlope: {x: 0, y: -0.030670386, z: 0, w: 0.00578046}
        tangentMode: 0
        weightedMode: 0
        inWeight: {x: 0.33333334, y: 0.33333334, z: 0.33333334, w: 0.33333334}
        outWeight: {x: 0.33333334, y: 0.33333334, z: 0.33333334, w: 0.33333334}
      - serializedVersion: 3
        time: 2.027105
        value: {x: -0, y: 0.1848099, z: -0, w: 0.9827743}
        inSlope: {x: 0, y: -0.030721575, z: 0, w: 0.0057784477}
        outSlope: {x: 0, y: -0.030721575, z: 0, w: 0.0057784477}
        tangentMode: 0
        weightedMode: 0
        inWeight: {x: 0.33333334, y: 0.33333334, z: 0.33333334, w: 0.33333334}
        outWeight: {x: 0.33333334, y: 0.33333334, z: 0.33333334, w: 0.33333334}
      - serializedVersion: 3
        time: 2.038213
        value: {x: -0, y: 0.18444063, z: -0, w: 0.9828437}
        inSlope: {x: 0, y: -0.03176101, z: 0, w: 0.0059603695}
        outSlope: {x: 0, y: -0.03176101, z: 0, w: 0.0059603695}
        tangentMode: 0
        weightedMode: 0
        inWeight: {x: 0.33333334, y: 0.33333334, z: 0.33333334, w: 0.33333334}
        outWeight: {x: 0.33333334, y: 0.33333334, z: 0.33333334, w: 0.33333334}
      - serializedVersion: 3
        time: 2.0491576
        value: {x: -0, y: 0.18410924, z: -0, w: 0.9829058}
        inSlope: {x: 0, y: -0.029596472, z: 0, w: 0.005543364}
        outSlope: {x: 0, y: -0.029596472, z: 0, w: 0.005543364}
        tangentMode: 0
        weightedMode: 0
        inWeight: {x: 0.33333334, y: 0.33333334, z: 0.33333334, w: 0.33333334}
        outWeight: {x: 0.33333334, y: 0.33333334, z: 0.33333334, w: 0.33333334}
      - serializedVersion: 3
        time: 2.060061
        value: {x: -0, y: 0.18379398, z: -0, w: 0.9829648}
        inSlope: {x: 0, y: -0.028007511, z: 0, w: 0.005236521}
        outSlope: {x: 0, y: -0.028007511, z: 0, w: 0.005236521}
        tangentMode: 0
        weightedMode: 0
        inWeight: {x: 0.33333334, y: 0.33333334, z: 0.33333334, w: 0.33333334}
        outWeight: {x: 0.33333334, y: 0.33333334, z: 0.33333334, w: 0.33333334}
      - serializedVersion: 3
        time: 2.0711668
        value: {x: -0, y: 0.183493, z: -0, w: 0.983021}
        inSlope: {x: 0, y: -0.026508454, z: 0, w: 0.0049492326}
        outSlope: {x: 0, y: -0.026508454, z: 0, w: 0.0049492326}
        tangentMode: 0
        weightedMode: 0
        inWeight: {x: 0.33333334, y: 0.33333334, z: 0.33333334, w: 0.33333334}
        outWeight: {x: 0.33333334, y: 0.33333334, z: 0.33333334, w: 0.33333334}
      - serializedVersion: 3
        time: 2.082515
        value: {x: -0, y: 0.1831989, z: -0, w: 0.9830759}
        inSlope: {x: 0, y: -0.026303556, z: 0, w: 0.004901693}
        outSlope: {x: 0, y: -0.026303556, z: 0, w: 0.004901693}
        tangentMode: 0
        weightedMode: 0
        inWeight: {x: 0.33333334, y: 0.33333334, z: 0.33333334, w: 0.33333334}
        outWeight: {x: 0.33333334, y: 0.33333334, z: 0.33333334, w: 0.33333334}
      - serializedVersion: 3
        time: 2.0931733
        value: {x: -0, y: 0.18291442, z: -0, w: 0.98312885}
        inSlope: {x: 0, y: -0.023741119, z: 0, w: 0.004417027}
        outSlope: {x: 0, y: -0.023741119, z: 0, w: 0.004417027}
        tangentMode: 0
        weightedMode: 0
        inWeight: {x: 0.33333334, y: 0.33333334, z: 0.33333334, w: 0.33333334}
        outWeight: {x: 0.33333334, y: 0.33333334, z: 0.33333334, w: 0.33333334}
      - serializedVersion: 3
        time: 2.1056087
        value: {x: -0, y: 0.18265587, z: -0, w: 0.98317695}
        inSlope: {x: 0, y: -0.025267024, z: 0, w: 0.0046926057}
        outSlope: {x: 0, y: -0.025267024, z: 0, w: 0.0046926057}
        tangentMode: 0
        weightedMode: 0
        inWeight: {x: 0.33333334, y: 0.33333334, z: 0.33333334, w: 0.33333334}
        outWeight: {x: 0.33333334, y: 0.33333334, z: 0.33333334, w: 0.33333334}
      - serializedVersion: 3
        time: 2.115267
        value: {x: -0, y: 0.1823686, z: -0, w: 0.98323023}
        inSlope: {x: 0, y: -0.024241373, z: 0, w: 0.004495797}
        outSlope: {x: 0, y: -0.024241373, z: 0, w: 0.004495797}
        tangentMode: 0
        weightedMode: 0
        inWeight: {x: 0.33333334, y: 0.33333334, z: 0.33333334, w: 0.33333334}
        outWeight: {x: 0.33333334, y: 0.33333334, z: 0.33333334, w: 0.33333334}
      - serializedVersion: 3
        time: 2.1268468
        value: {x: -0, y: 0.1821516, z: -0, w: 0.98327047}
        inSlope: {x: 0, y: -0.019920954, z: 0, w: 0.0036911382}
        outSlope: {x: 0, y: -0.019920954, z: 0, w: 0.0036911382}
        tangentMode: 0
        weightedMode: 0
        inWeight: {x: 0.33333334, y: 0.33333334, z: 0.33333334, w: 0.33333334}
        outWeight: {x: 0.33333334, y: 0.33333334, z: 0.33333334, w: 0.33333334}
      - serializedVersion: 3
        time: 2.138576
        value: {x: -0, y: 0.18190409, z: -0, w: 0.9833163}
        inSlope: {x: 0, y: -0.021974927, z: 0, w: 0.0040659336}
        outSlope: {x: 0, y: -0.021974927, z: 0, w: 0.0040659336}
        tangentMode: 0
        weightedMode: 0
        inWeight: {x: 0.33333334, y: 0.33333334, z: 0.33333334, w: 0.33333334}
        outWeight: {x: 0.33333334, y: 0.33333334, z: 0.33333334, w: 0.33333334}
      - serializedVersion: 3
        time: 2.1492438
        value: {x: -0, y: 0.18166035, z: -0, w: 0.98336136}
        inSlope: {x: 0, y: -0.020451838, z: 0, w: 0.0037778774}
        outSlope: {x: 0, y: -0.020451838, z: 0, w: 0.0037778774}
        tangentMode: 0
        weightedMode: 0
        inWeight: {x: 0.33333334, y: 0.33333334, z: 0.33333334, w: 0.33333334}
        outWeight: {x: 0.33333334, y: 0.33333334, z: 0.33333334, w: 0.33333334}
      - serializedVersion: 3
        time: 2.161105
        value: {x: -0, y: 0.1814462, z: -0, w: 0.9834009}
        inSlope: {x: 0, y: -0.020193864, z: 0, w: 0.0037249224}
        outSlope: {x: 0, y: -0.020193864, z: 0, w: 0.0037249224}
        tangentMode: 0
        weightedMode: 0
        inWeight: {x: 0.33333334, y: 0.33333334, z: 0.33333334, w: 0.33333334}
        outWeight: {x: 0.33333334, y: 0.33333334, z: 0.33333334, w: 0.33333334}
      - serializedVersion: 3
        time: 2.1711931
        value: {x: -0, y: 0.1812209, z: -0, w: 0.9834424}
        inSlope: {x: 0, y: -0.019313864, z: 0, w: 0.00355967}
        outSlope: {x: 0, y: -0.019313864, z: 0, w: 0.00355967}
        tangentMode: 0
        weightedMode: 0
        inWeight: {x: 0.33333334, y: 0.33333334, z: 0.33333334, w: 0.33333334}
        outWeight: {x: 0.33333334, y: 0.33333334, z: 0.33333334, w: 0.33333334}
      - serializedVersion: 3
        time: 2.182136
        value: {x: -0, y: 0.18104258, z: -0, w: 0.98347527}
        inSlope: {x: 0, y: -0.016751058, z: 0, w: 0.0030844924}
        outSlope: {x: 0, y: -0.016751058, z: 0, w: 0.0030844924}
        tangentMode: 0
        weightedMode: 0
        inWeight: {x: 0.33333334, y: 0.33333334, z: 0.33333334, w: 0.33333334}
        outWeight: {x: 0.33333334, y: 0.33333334, z: 0.33333334, w: 0.33333334}
      - serializedVersion: 3
        time: 2.1929553
        value: {x: -0, y: 0.18085642, z: -0, w: 0.98350954}
        inSlope: {x: 0, y: -0.01633307, z: 0, w: 0.0030035104}
        outSlope: {x: 0, y: -0.01633307, z: 0, w: 0.0030035104}
        tangentMode: 0
        weightedMode: 0
        inWeight: {x: 0.33333334, y: 0.33333334, z: 0.33333334, w: 0.33333334}
        outWeight: {x: 0.33333334, y: 0.33333334, z: 0.33333334, w: 0.33333334}
      - serializedVersion: 3
        time: 2.2040186
        value: {x: -0, y: 0.18068539, z: -0, w: 0.98354095}
        inSlope: {x: 0, y: -0.015210819, z: 0, w: 0.0027937004}
        outSlope: {x: 0, y: -0.015210819, z: 0, w: 0.0027937004}
        tangentMode: 0
        weightedMode: 0
        inWeight: {x: 0.33333334, y: 0.33333334, z: 0.33333334, w: 0.33333334}
        outWeight: {x: 0.33333334, y: 0.33333334, z: 0.33333334, w: 0.33333334}
      - serializedVersion: 3
        time: 2.2150366
        value: {x: -0, y: 0.18052053, z: -0, w: 0.98357123}
        inSlope: {x: 0, y: -0.014217839, z: 0, w: 0.0026097922}
        outSlope: {x: 0, y: -0.014217839, z: 0, w: 0.0026097922}
        tangentMode: 0
        weightedMode: 0
        inWeight: {x: 0.33333334, y: 0.33333334, z: 0.33333334, w: 0.33333334}
        outWeight: {x: 0.33333334, y: 0.33333334, z: 0.33333334, w: 0.33333334}
      - serializedVersion: 3
        time: 2.2266612
        value: {x: -0, y: 0.18036391, z: -0, w: 0.98359996}
        inSlope: {x: 0, y: -0.013261681, z: 0, w: 0.002431905}
        outSlope: {x: 0, y: -0.013261681, z: 0, w: 0.002431905}
        tangentMode: 0
        weightedMode: 0
        inWeight: {x: 0.33333334, y: 0.33333334, z: 0.33333334, w: 0.33333334}
        outWeight: {x: 0.33333334, y: 0.33333334, z: 0.33333334, w: 0.33333334}
      - serializedVersion: 3
        time: 2.237798
        value: {x: -0, y: 0.18021858, z: -0, w: 0.9836266}
        inSlope: {x: 0, y: -0.012514079, z: 0, w: 0.002293789}
        outSlope: {x: 0, y: -0.012514079, z: 0, w: 0.002293789}
        tangentMode: 0
        weightedMode: 0
        inWeight: {x: 0.33333334, y: 0.33333334, z: 0.33333334, w: 0.33333334}
        outWeight: {x: 0.33333334, y: 0.33333334, z: 0.33333334, w: 0.33333334}
      - serializedVersion: 3
        time: 2.2486045
        value: {x: -0, y: 0.18008913, z: -0, w: 0.9836503}
        inSlope: {x: 0, y: -0.010999008, z: 0, w: 0.0020154854}
        outSlope: {x: 0, y: -0.010999008, z: 0, w: 0.0020154854}
        tangentMode: 0
        weightedMode: 0
        inWeight: {x: 0.33333334, y: 0.33333334, z: 0.33333334, w: 0.33333334}
        outWeight: {x: 0.33333334, y: 0.33333334, z: 0.33333334, w: 0.33333334}
      - serializedVersion: 3
        time: 2.2594166
        value: {x: -0, y: 0.1799808, z: -0, w: 0.9836702}
        inSlope: {x: 0, y: -0.008846717, z: 0, w: 0.0016190384}
        outSlope: {x: 0, y: -0.008846717, z: 0, w: 0.0016190384}
        tangentMode: 0
        weightedMode: 0
        inWeight: {x: 0.33333334, y: 0.33333334, z: 0.33333334, w: 0.33333334}
        outWeight: {x: 0.33333334, y: 0.33333334, z: 0.33333334, w: 0.33333334}
      - serializedVersion: 3
        time: 2.2709353
        value: {x: -0, y: 0.1798924, z: -0, w: 0.9836863}
        inSlope: {x: 0, y: -0.0074936794, z: 0, w: 0.0013699537}
        outSlope: {x: 0, y: -0.0074936794, z: 0, w: 0.0013699537}
        tangentMode: 0
        weightedMode: 0
        inWeight: {x: 0.33333334, y: 0.33333334, z: 0.33333334, w: 0.33333334}
        outWeight: {x: 0.33333334, y: 0.33333334, z: 0.33333334, w: 0.33333334}
      - serializedVersion: 3
        time: 2.281942
        value: {x: -0, y: 0.17981191, z: -0, w: 0.98370105}
        inSlope: {x: 0, y: -0.006068661, z: 0, w: 0.0011101143}
        outSlope: {x: 0, y: -0.006068661, z: 0, w: 0.0011101143}
        tangentMode: 0
        weightedMode: 0
        inWeight: {x: 0.33333334, y: 0.33333334, z: 0.33333334, w: 0.33333334}
        outWeight: {x: 0.33333334, y: 0.33333334, z: 0.33333334, w: 0.33333334}
      - serializedVersion: 3
        time: 2.2936246
        value: {x: -0, y: 0.17975555, z: -0, w: 0.98371136}
        inSlope: {x: 0, y: -0.0040088873, z: 0, w: 0.00073066936}
        outSlope: {x: 0, y: -0.0040088873, z: 0, w: 0.00073066936}
        tangentMode: 0
        weightedMode: 0
        inWeight: {x: 0.33333334, y: 0.33333334, z: 0.33333334, w: 0.33333334}
        outWeight: {x: 0.33333334, y: 0.33333334, z: 0.33333334, w: 0.33333334}
      - serializedVersion: 3
        time: 2.3044393
        value: {x: -0, y: 0.17972101, z: -0, w: 0.9837176}
        inSlope: {x: 0, y: -0.0022038543, z: 0, w: 0.00040126388}
        outSlope: {x: 0, y: -0.0022038543, z: 0, w: 0.00040126388}
        tangentMode: 0
        weightedMode: 0
        inWeight: {x: 0.33333334, y: 0.33333334, z: 0.33333334, w: 0.33333334}
        outWeight: {x: 0.33333334, y: 0.33333334, z: 0.33333334, w: 0.33333334}
      - serializedVersion: 3
        time: 2.314825
        value: {x: -0, y: 0.1797084, z: -0, w: 0.98371994}
        inSlope: {x: 0, y: -0.00051692926, z: 0, w: 0.00009477331}
        outSlope: {x: 0, y: -0.00051692926, z: 0, w: 0.00009477331}
        tangentMode: 0
        weightedMode: 0
        inWeight: {x: 0.33333334, y: 0.33333334, z: 0.33333334, w: 0.33333334}
        outWeight: {x: 0.33333334, y: 0.33333334, z: 0.33333334, w: 0.33333334}
      - serializedVersion: 3
        time: 2.3269973
        value: {x: -0, y: 0.1797106, z: -0, w: 0.9837195}
        inSlope: {x: 0, y: 0.001282584, z: 0, w: -0.00023542819}
        outSlope: {x: 0, y: 0.001282584, z: 0, w: -0.00023542819}
        tangentMode: 0
        weightedMode: 0
        inWeight: {x: 0.33333334, y: 0.33333334, z: 0.33333334, w: 0.33333334}
        outWeight: {x: 0.33333334, y: 0.33333334, z: 0.33333334, w: 0.33333334}
      - serializedVersion: 3
        time: 2.3381925
        value: {x: -0, y: 0.1797373, z: -0, w: 0.98371464}
        inSlope: {x: 0, y: 0.0034234088, z: 0, w: -0.0006264821}
        outSlope: {x: 0, y: 0.0034234088, z: 0, w: -0.0006264821}
        tangentMode: 0
        weightedMode: 0
        inWeight: {x: 0.33333334, y: 0.33333334, z: 0.33333334, w: 0.33333334}
        outWeight: {x: 0.33333334, y: 0.33333334, z: 0.33333334, w: 0.33333334}
      - serializedVersion: 3
        time: 2.348122
        value: {x: -0, y: 0.1797816, z: -0, w: 0.98370653}
        inSlope: {x: 0, y: 0.005006193, z: 0, w: -0.0009146695}
        outSlope: {x: 0, y: 0.005006193, z: 0, w: -0.0009146695}
        tangentMode: 0
        weightedMode: 0
        inWeight: {x: 0.33333334, y: 0.33333334, z: 0.33333334, w: 0.33333334}
        outWeight: {x: 0.33333334, y: 0.33333334, z: 0.33333334, w: 0.33333334}
      - serializedVersion: 3
        time: 2.3597727
        value: {x: -0, y: 0.17984627, z: -0, w: 0.98369473}
        inSlope: {x: 0, y: 0.006801229, z: 0, w: -0.0012428081}
        outSlope: {x: 0, y: 0.006801229, z: 0, w: -0.0012428081}
        tangentMode: 0
        weightedMode: 0
        inWeight: {x: 0.33333334, y: 0.33333334, z: 0.33333334, w: 0.33333334}
        outWeight: {x: 0.33333334, y: 0.33333334, z: 0.33333334, w: 0.33333334}
      - serializedVersion: 3
        time: 2.3712673
        value: {x: -0, y: 0.17993882, z: -0, w: 0.9836778}
        inSlope: {x: 0, y: 0.009150369, z: 0, w: -0.0016727523}
        outSlope: {x: 0, y: 0.009150369, z: 0, w: -0.0016727523}
        tangentMode: 0
        weightedMode: 0
        inWeight: {x: 0.33333334, y: 0.33333334, z: 0.33333334, w: 0.33333334}
        outWeight: {x: 0.33333334, y: 0.33333334, z: 0.33333334, w: 0.33333334}
      - serializedVersion: 3
        time: 2.3822472
        value: {x: -0, y: 0.18005136, z: -0, w: 0.98365724}
        inSlope: {x: 0, y: 0.0106809065, z: 0, w: -0.0019543627}
        outSlope: {x: 0, y: 0.0106809065, z: 0, w: -0.0019543627}
        tangentMode: 0
        weightedMode: 0
        inWeight: {x: 0.33333334, y: 0.33333334, z: 0.33333334, w: 0.33333334}
        outWeight: {x: 0.33333334, y: 0.33333334, z: 0.33333334, w: 0.33333334}
      - serializedVersion: 3
        time: 2.3933432
        value: {x: -0, y: 0.18017466, z: -0, w: 0.98363465}
        inSlope: {x: 0, y: 0.012119446, z: 0, w: -0.0022219531}
        outSlope: {x: 0, y: 0.012119446, z: 0, w: -0.0022219531}
        tangentMode: 0
        weightedMode: 0
        inWeight: {x: 0.33333334, y: 0.33333334, z: 0.33333334, w: 0.33333334}
        outWeight: {x: 0.33333334, y: 0.33333334, z: 0.33333334, w: 0.33333334}
      - serializedVersion: 3
        time: 2.404457
        value: {x: -0, y: 0.18032055, z: -0, w: 0.9836079}
        inSlope: {x: 0, y: 0.013735274, z: 0, w: -0.002518353}
        outSlope: {x: 0, y: 0.013735274, z: 0, w: -0.002518353}
        tangentMode: 0
        weightedMode: 0
        inWeight: {x: 0.33333334, y: 0.33333334, z: 0.33333334, w: 0.33333334}
        outWeight: {x: 0.33333334, y: 0.33333334, z: 0.33333334, w: 0.33333334}
      - serializedVersion: 3
        time: 2.4161572
        value: {x: -0, y: 0.18048838, z: -0, w: 0.98357713}
        inSlope: {x: 0, y: 0.016910218, z: 0, w: -0.003102602}
        outSlope: {x: 0, y: 0.016910218, z: 0, w: -0.003102602}
        tangentMode: 0
        weightedMode: 0
        inWeight: {x: 0.33333334, y: 0.33333334, z: 0.33333334, w: 0.33333334}
        outWeight: {x: 0.33333334, y: 0.33333334, z: 0.33333334, w: 0.33333334}
      - serializedVersion: 3
        time: 2.4260232
        value: {x: -0, y: 0.18068053, z: -0, w: 0.98354185}
        inSlope: {x: 0, y: 0.017605502, z: 0, w: -0.0032331382}
        outSlope: {x: 0, y: 0.017605502, z: 0, w: -0.0032331382}
        tangentMode: 0
        weightedMode: 0
        inWeight: {x: 0.33333334, y: 0.33333334, z: 0.33333334, w: 0.33333334}
        outWeight: {x: 0.33333334, y: 0.33333334, z: 0.33333334, w: 0.33333334}
      - serializedVersion: 3
        time: 2.437574
        value: {x: -0, y: 0.18086228, z: -0, w: 0.98350847}
        inSlope: {x: 0, y: 0.017917603, z: 0, w: -0.0032936975}
        outSlope: {x: 0, y: 0.017917603, z: 0, w: -0.0032936975}
        tangentMode: 0
        weightedMode: 0
        inWeight: {x: 0.33333334, y: 0.33333334, z: 0.33333334, w: 0.33333334}
        outWeight: {x: 0.33333334, y: 0.33333334, z: 0.33333334, w: 0.33333334}
      - serializedVersion: 3
        time: 2.4487126
        value: {x: -0, y: 0.18108617, z: -0, w: 0.9834673}
        inSlope: {x: 0, y: 0.019855943, z: 0, w: -0.0036557477}
        outSlope: {x: 0, y: 0.019855943, z: 0, w: -0.0036557477}
        tangentMode: 0
        weightedMode: 0
        inWeight: {x: 0.33333334, y: 0.33333334, z: 0.33333334, w: 0.33333334}
        outWeight: {x: 0.33333334, y: 0.33333334, z: 0.33333334, w: 0.33333334}
      - serializedVersion: 3
        time: 2.4606538
        value: {x: -0, y: 0.18132035, z: -0, w: 0.9834241}
        inSlope: {x: 0, y: 0.022755746, z: 0, w: -0.0041971547}
        outSlope: {x: 0, y: 0.022755746, z: 0, w: -0.0041971547}
        tangentMode: 0
        weightedMode: 0
        inWeight: {x: 0.33333334, y: 0.33333334, z: 0.33333334, w: 0.33333334}
        outWeight: {x: 0.33333334, y: 0.33333334, z: 0.33333334, w: 0.33333334}
      - serializedVersion: 3
        time: 2.4710898
        value: {x: -0, y: 0.18159065, z: -0, w: 0.98337424}
        inSlope: {x: 0, y: 0.023748318, z: 0, w: -0.0043863645}
        outSlope: {x: 0, y: 0.023748318, z: 0, w: -0.0043863645}
        tangentMode: 0
        weightedMode: 0
        inWeight: {x: 0.33333334, y: 0.33333334, z: 0.33333334, w: 0.33333334}
        outWeight: {x: 0.33333334, y: 0.33333334, z: 0.33333334, w: 0.33333334}
      - serializedVersion: 3
        time: 2.4820783
        value: {x: -0, y: 0.18182796, z: -0, w: 0.98333037}
        inSlope: {x: 0, y: 0.022836715, z: 0, w: -0.0042234613}
        outSlope: {x: 0, y: 0.022836715, z: 0, w: -0.0042234613}
        tangentMode: 0
        weightedMode: 0
        inWeight: {x: 0.33333334, y: 0.33333334, z: 0.33333334, w: 0.33333334}
        outWeight: {x: 0.33333334, y: 0.33333334, z: 0.33333334, w: 0.33333334}
      - serializedVersion: 3
        time: 2.49301
        value: {x: -0, y: 0.18209116, z: -0, w: 0.9832817}
        inSlope: {x: 0, y: 0.024004012, z: 0, w: -0.004446146}
        outSlope: {x: 0, y: 0.024004012, z: 0, w: -0.004446146}
        tangentMode: 0
        weightedMode: 0
        inWeight: {x: 0.33333334, y: 0.33333334, z: 0.33333334, w: 0.33333334}
        outWeight: {x: 0.33333334, y: 0.33333334, z: 0.33333334, w: 0.33333334}
      - serializedVersion: 3
        time: 2.5040374
        value: {x: -0, y: 0.18235506, z: -0, w: 0.98323274}
        inSlope: {x: 0, y: 0.023152672, z: 0, w: -0.0042933268}
        outSlope: {x: 0, y: 0.023152672, z: 0, w: -0.0042933268}
        tangentMode: 0
        weightedMode: 0
        inWeight: {x: 0.33333334, y: 0.33333334, z: 0.33333334, w: 0.33333334}
        outWeight: {x: 0.33333334, y: 0.33333334, z: 0.33333334, w: 0.33333334}
      - serializedVersion: 3
        time: 2.516076
        value: {x: -0, y: 0.18262441, z: -0, w: 0.9831828}
        inSlope: {x: 0, y: 0.02385838, z: 0, w: -0.0044308333}
        outSlope: {x: 0, y: 0.02385838, z: 0, w: -0.0044308333}
        tangentMode: 0
        weightedMode: 0
        inWeight: {x: 0.33333334, y: 0.33333334, z: 0.33333334, w: 0.33333334}
        outWeight: {x: 0.33333334, y: 0.33333334, z: 0.33333334, w: 0.33333334}
      - serializedVersion: 3
        time: 2.5270038
        value: {x: -0, y: 0.18290135, z: -0, w: 0.9831313}
        inSlope: {x: 0, y: 0.022668868, z: 0, w: -0.0042187287}
        outSlope: {x: 0, y: 0.022668868, z: 0, w: -0.0042187287}
        tangentMode: 0
        weightedMode: 0
        inWeight: {x: 0.33333334, y: 0.33333334, z: 0.33333334, w: 0.33333334}
        outWeight: {x: 0.33333334, y: 0.33333334, z: 0.33333334, w: 0.33333334}
      - serializedVersion: 3
        time: 2.5391014
        value: {x: -0, y: 0.18314324, z: -0, w: 0.9830862}
        inSlope: {x: 0, y: 0.021329734, z: 0, w: -0.003972272}
        outSlope: {x: 0, y: 0.021329734, z: 0, w: -0.003972272}
        tangentMode: 0
        weightedMode: 0
        inWeight: {x: 0.33333334, y: 0.33333334, z: 0.33333334, w: 0.33333334}
        outWeight: {x: 0.33333334, y: 0.33333334, z: 0.33333334, w: 0.33333334}
      - serializedVersion: 3
        time: 2.5503309
        value: {x: -0, y: 0.18339776, z: -0, w: 0.98303884}
        inSlope: {x: 0, y: 0.021646343, z: 0, w: -0.004035814}
        outSlope: {x: 0, y: 0.021646343, z: 0, w: -0.004035814}
        tangentMode: 0
        weightedMode: 0
        inWeight: {x: 0.33333334, y: 0.33333334, z: 0.33333334, w: 0.33333334}
        outWeight: {x: 0.33333334, y: 0.33333334, z: 0.33333334, w: 0.33333334}
      - serializedVersion: 3
        time: 2.5610545
        value: {x: -0, y: 0.18361896, z: -0, w: 0.98299754}
        inSlope: {x: 0, y: 0.019992862, z: 0, w: -0.0037363432}
        outSlope: {x: 0, y: 0.019992862, z: 0, w: -0.0037363432}
        tangentMode: 0
        weightedMode: 0
        inWeight: {x: 0.33333334, y: 0.33333334, z: 0.33333334, w: 0.33333334}
        outWeight: {x: 0.33333334, y: 0.33333334, z: 0.33333334, w: 0.33333334}
      - serializedVersion: 3
        time: 2.5719192
        value: {x: -0, y: 0.18382928, z: -0, w: 0.9829582}
        inSlope: {x: 0, y: 0.019263387, z: 0, w: -0.0036021243}
        outSlope: {x: 0, y: 0.019263387, z: 0, w: -0.0036021243}
        tangentMode: 0
        weightedMode: 0
        inWeight: {x: 0.33333334, y: 0.33333334, z: 0.33333334, w: 0.33333334}
        outWeight: {x: 0.33333334, y: 0.33333334, z: 0.33333334, w: 0.33333334}
      - serializedVersion: 3
        time: 2.582548
        value: {x: -0, y: 0.18403302, z: -0, w: 0.9829201}
        inSlope: {x: 0, y: 0.018421523, z: 0, w: -0.0034477501}
        outSlope: {x: 0, y: 0.018421523, z: 0, w: -0.0034477501}
        tangentMode: 0
        weightedMode: 0
        inWeight: {x: 0.33333334, y: 0.33333334, z: 0.33333334, w: 0.33333334}
        outWeight: {x: 0.33333334, y: 0.33333334, z: 0.33333334, w: 0.33333334}
      - serializedVersion: 3
        time: 2.5934536
        value: {x: -0, y: 0.18422577, z: -0, w: 0.982884}
        inSlope: {x: 0, y: 0.017489817, z: 0, w: -0.0032796348}
        outSlope: {x: 0, y: 0.017489817, z: 0, w: -0.0032796348}
        tangentMode: 0
        weightedMode: 0
        inWeight: {x: 0.33333334, y: 0.33333334, z: 0.33333334, w: 0.33333334}
        outWeight: {x: 0.33333334, y: 0.33333334, z: 0.33333334, w: 0.33333334}
      - serializedVersion: 3
        time: 2.605183
        value: {x: -0, y: 0.18442875, z: -0, w: 0.9828459}
        inSlope: {x: 0, y: 0.01886249, z: 0, w: -0.0035400528}
        outSlope: {x: 0, y: 0.01886249, z: 0, w: -0.0035400528}
        tangentMode: 0
        weightedMode: 0
        inWeight: {x: 0.33333334, y: 0.33333334, z: 0.33333334, w: 0.33333334}
        outWeight: {x: 0.33333334, y: 0.33333334, z: 0.33333334, w: 0.33333334}
      - serializedVersion: 3
        time: 2.6160374
        value: {x: -0, y: 0.18465039, z: -0, w: 0.9828043}
        inSlope: {x: 0, y: 0.018562105, z: 0, w: -0.0034883139}
        outSlope: {x: 0, y: 0.018562105, z: 0, w: -0.0034883139}
        tangentMode: 0
        weightedMode: 0
        inWeight: {x: 0.33333334, y: 0.33333334, z: 0.33333334, w: 0.33333334}
        outWeight: {x: 0.33333334, y: 0.33333334, z: 0.33333334, w: 0.33333334}
      - serializedVersion: 3
        time: 2.627489
        value: {x: -0, y: 0.18484169, z: -0, w: 0.9827683}
        inSlope: {x: 0, y: 0.017813899, z: 0, w: -0.003350699}
        outSlope: {x: 0, y: 0.017813899, z: 0, w: -0.003350699}
        tangentMode: 0
        weightedMode: 0
        inWeight: {x: 0.33333334, y: 0.33333334, z: 0.33333334, w: 0.33333334}
        outWeight: {x: 0.33333334, y: 0.33333334, z: 0.33333334, w: 0.33333334}
      - serializedVersion: 3
        time: 2.638312
        value: {x: -0, y: 0.1850465, z: -0, w: 0.9827298}
        inSlope: {x: 0, y: 0.017788362, z: 0, w: -0.00334763}
        outSlope: {x: 0, y: 0.017788362, z: 0, w: -0.00334763}
        tangentMode: 0
        weightedMode: 0
        inWeight: {x: 0.33333334, y: 0.33333334, z: 0.33333334, w: 0.33333334}
        outWeight: {x: 0.33333334, y: 0.33333334, z: 0.33333334, w: 0.33333334}
      - serializedVersion: 3
        time: 2.6493113
        value: {x: -0, y: 0.18522967, z: -0, w: 0.9826953}
        inSlope: {x: 0, y: 0.017262578, z: 0, w: -0.0032554013}
        outSlope: {x: 0, y: 0.017262578, z: 0, w: -0.0032554013}
        tangentMode: 0
        weightedMode: 0
        inWeight: {x: 0.33333334, y: 0.33333334, z: 0.33333334, w: 0.33333334}
        outWeight: {x: 0.33333334, y: 0.33333334, z: 0.33333334, w: 0.33333334}
      - serializedVersion: 3
        time: 2.6598957
        value: {x: -0, y: 0.18541883, z: -0, w: 0.9826596}
        inSlope: {x: 0, y: 0.015974093, z: 0, w: -0.0030145734}
        outSlope: {x: 0, y: 0.015974093, z: 0, w: -0.0030145734}
        tangentMode: 0
        weightedMode: 0
        inWeight: {x: 0.33333334, y: 0.33333334, z: 0.33333334, w: 0.33333334}
        outWeight: {x: 0.33333334, y: 0.33333334, z: 0.33333334, w: 0.33333334}
      - serializedVersion: 3
        time: 2.6726427
        value: {x: -0, y: 0.18559827, z: -0, w: 0.9826257}
        inSlope: {x: 0, y: 0.017576775, z: 0, w: -0.003318193}
        outSlope: {x: 0, y: 0.017576775, z: 0, w: -0.003318193}
        tangentMode: 0
        weightedMode: 0
        inWeight: {x: 0.33333334, y: 0.33333334, z: 0.33333334, w: 0.33333334}
        outWeight: {x: 0.33333334, y: 0.33333334, z: 0.33333334, w: 0.33333334}
      - serializedVersion: 3
        time: 2.6831996
        value: {x: -0, y: 0.18582077, z: -0, w: 0.9825837}
        inSlope: {x: 0, y: 0.01885711, z: 0, w: -0.0035658171}
        outSlope: {x: 0, y: 0.01885711, z: 0, w: -0.0035658171}
        tangentMode: 0
        weightedMode: 0
        inWeight: {x: 0.33333334, y: 0.33333334, z: 0.33333334, w: 0.33333334}
        outWeight: {x: 0.33333334, y: 0.33333334, z: 0.33333334, w: 0.33333334}
      - serializedVersion: 3
        time: 2.6941514
        value: {x: -0, y: 0.18600298, z: -0, w: 0.9825492}
        inSlope: {x: 0, y: 0.017280575, z: 0, w: -0.0032733218}
        outSlope: {x: 0, y: 0.017280575, z: 0, w: -0.0032733218}
        tangentMode: 0
        weightedMode: 0
        inWeight: {x: 0.33333334, y: 0.33333334, z: 0.33333334, w: 0.33333334}
        outWeight: {x: 0.33333334, y: 0.33333334, z: 0.33333334, w: 0.33333334}
      - serializedVersion: 3
        time: 2.705474
        value: {x: -0, y: 0.18620592, z: -0, w: 0.98251075}
        inSlope: {x: 0, y: 0.0198485, z: 0, w: -0.003760582}
        outSlope: {x: 0, y: 0.0198485, z: 0, w: -0.003760582}
        tangentMode: 0
        weightedMode: 0
        inWeight: {x: 0.33333334, y: 0.33333334, z: 0.33333334, w: 0.33333334}
        outWeight: {x: 0.33333334, y: 0.33333334, z: 0.33333334, w: 0.33333334}
      - serializedVersion: 3
        time: 2.715977
        value: {x: -0, y: 0.18643461, z: -0, w: 0.9824674}
        inSlope: {x: 0, y: 0.021171335, z: 0, w: -0.0040170634}
        outSlope: {x: 0, y: 0.021171335, z: 0, w: -0.0040170634}
        tangentMode: 0
        weightedMode: 0
        inWeight: {x: 0.33333334, y: 0.33333334, z: 0.33333334, w: 0.33333334}
        outWeight: {x: 0.33333334, y: 0.33333334, z: 0.33333334, w: 0.33333334}
      - serializedVersion: 3
        time: 2.7275977
        value: {x: -0, y: 0.18667364, z: -0, w: 0.982422}
        inSlope: {x: 0, y: 0.02442672, z: 0, w: -0.004644895}
        outSlope: {x: 0, y: 0.02442672, z: 0, w: -0.004644895}
        tangentMode: 0
        weightedMode: 0
        inWeight: {x: 0.33333334, y: 0.33333334, z: 0.33333334, w: 0.33333334}
        outWeight: {x: 0.33333334, y: 0.33333334, z: 0.33333334, w: 0.33333334}
      - serializedVersion: 3
        time: 2.7382972
        value: {x: -0, y: 0.18697627, z: -0, w: 0.9823644}
        inSlope: {x: 0, y: 0.028578885, z: 0, w: -0.005440023}
        outSlope: {x: 0, y: 0.028578885, z: 0, w: -0.005440023}
        tangentMode: 0
        weightedMode: 0
        inWeight: {x: 0.33333334, y: 0.33333334, z: 0.33333334, w: 0.33333334}
        outWeight: {x: 0.33333334, y: 0.33333334, z: 0.33333334, w: 0.33333334}
      - serializedVersion: 3
        time: 2.749148
        value: {x: -0, y: 0.18728957, z: -0, w: 0.98230475}
        inSlope: {x: 0, y: 0.030881725, z: 0, w: -0.0058852397}
        outSlope: {x: 0, y: 0.030881725, z: 0, w: -0.0058852397}
        tangentMode: 0
        weightedMode: 0
        inWeight: {x: 0.33333334, y: 0.33333334, z: 0.33333334, w: 0.33333334}
        outWeight: {x: 0.33333334, y: 0.33333334, z: 0.33333334, w: 0.33333334}
      - serializedVersion: 3
        time: 2.7596018
        value: {x: -0, y: 0.1876334, z: -0, w: 0.9822392}
        inSlope: {x: 0, y: 0.032042317, z: 0, w: -0.0061210804}
        outSlope: {x: 0, y: 0.032042317, z: 0, w: -0.0061210804}
        tangentMode: 0
        weightedMode: 0
        inWeight: {x: 0.33333334, y: 0.33333334, z: 0.33333334, w: 0.33333334}
        outWeight: {x: 0.33333334, y: 0.33333334, z: 0.33333334, w: 0.33333334}
      - serializedVersion: 3
        time: 2.7710528
        value: {x: -0, y: 0.1879906, z: -0, w: 0.9821708}
        inSlope: {x: 0, y: 0.03335031, z: 0, w: -0.0063849697}
        outSlope: {x: 0, y: 0.03335031, z: 0, w: -0.0063849697}
        tangentMode: 0
        weightedMode: 0
        inWeight: {x: 0.33333334, y: 0.33333334, z: 0.33333334, w: 0.33333334}
        outWeight: {x: 0.33333334, y: 0.33333334, z: 0.33333334, w: 0.33333334}
      - serializedVersion: 3
        time: 2.7830884
        value: {x: -0, y: 0.18841794, z: -0, w: 0.982089}
        inSlope: {x: 0, y: 0.039986312, z: 0, w: -0.007671338}
        outSlope: {x: 0, y: 0.039986312, z: 0, w: -0.007671338}
        tangentMode: 0
        weightedMode: 0
        inWeight: {x: 0.33333334, y: 0.33333334, z: 0.33333334, w: 0.33333334}
        outWeight: {x: 0.33333334, y: 0.33333334, z: 0.33333334, w: 0.33333334}
      - serializedVersion: 3
        time: 2.794133
        value: {x: -0, y: 0.18890905, z: -0, w: 0.9819946}
        inSlope: {x: 0, y: 0.0440081, z: 0, w: -0.008468796}
        outSlope: {x: 0, y: 0.0440081, z: 0, w: -0.008468796}
        tangentMode: 0
        weightedMode: 0
        inWeight: {x: 0.33333334, y: 0.33333334, z: 0.33333334, w: 0.33333334}
        outWeight: {x: 0.33333334, y: 0.33333334, z: 0.33333334, w: 0.33333334}
      - serializedVersion: 3
        time: 2.8052735
        value: {x: -0, y: 0.18939422, z: -0, w: 0.9819011}
        inSlope: {x: 0, y: 0.04647824, z: 0, w: -0.0089677945}
        outSlope: {x: 0, y: 0.04647824, z: 0, w: -0.0089677945}
        tangentMode: 0
        weightedMode: 0
        inWeight: {x: 0.33333334, y: 0.33333334, z: 0.33333334, w: 0.33333334}
        outWeight: {x: 0.33333334, y: 0.33333334, z: 0.33333334, w: 0.33333334}
      - serializedVersion: 3
        time: 2.8158875
        value: {x: -0, y: 0.18991862, z: -0, w: 0.98179984}
        inSlope: {x: 0, y: 0.04802686, z: 0, w: -0.009286795}
        outSlope: {x: 0, y: 0.04802686, z: 0, w: -0.009286795}
        tangentMode: 0
        weightedMode: 0
        inWeight: {x: 0.33333334, y: 0.33333334, z: 0.33333334, w: 0.33333334}
        outWeight: {x: 0.33333334, y: 0.33333334, z: 0.33333334, w: 0.33333334}
      - serializedVersion: 3
        time: 2.827132
        value: {x: -0, y: 0.19044314, z: -0, w: 0.9816983}
        inSlope: {x: 0, y: 0.05037328, z: 0, w: -0.00977272}
        outSlope: {x: 0, y: 0.05037328, z: 0, w: -0.00977272}
        tangentMode: 0
        weightedMode: 0
        inWeight: {x: 0.33333334, y: 0.33333334, z: 0.33333334, w: 0.33333334}
        outWeight: {x: 0.33333334, y: 0.33333334, z: 0.33333334, w: 0.33333334}
      - serializedVersion: 3
        time: 2.8376832
        value: {x: -0, y: 0.19101396, z: -0, w: 0.98158735}
        inSlope: {x: 0, y: 0.04912416, z: 0, w: -0.009560397}
        outSlope: {x: 0, y: 0.04912416, z: 0, w: -0.009560397}
        tangentMode: 0
        weightedMode: 0
        inWeight: {x: 0.33333334, y: 0.33333334, z: 0.33333334, w: 0.33333334}
        outWeight: {x: 0.33333334, y: 0.33333334, z: 0.33333334, w: 0.33333334}
      - serializedVersion: 3
        time: 2.8500156
        value: {x: -0, y: 0.19155842, z: -0, w: 0.9814812}
        inSlope: {x: 0, y: 0.051526643, z: 0, w: -0.010060767}
        outSlope: {x: 0, y: 0.051526643, z: 0, w: -0.010060767}
        tangentMode: 0
        weightedMode: 0
        inWeight: {x: 0.33333334, y: 0.33333334, z: 0.33333334, w: 0.33333334}
        outWeight: {x: 0.33333334, y: 0.33333334, z: 0.33333334, w: 0.33333334}
      - serializedVersion: 3
        time: 2.8605971
        value: {x: -0, y: 0.19218172, z: -0, w: 0.98135936}
        inSlope: {x: 0, y: 0.05106733, z: 0, w: -0.009995986}
        outSlope: {x: 0, y: 0.05106733, z: 0, w: -0.009995986}
        tangentMode: 0
        weightedMode: 0
        inWeight: {x: 0.33333334, y: 0.33333334, z: 0.33333334, w: 0.33333334}
        outWeight: {x: 0.33333334, y: 0.33333334, z: 0.33333334, w: 0.33333334}
      - serializedVersion: 3
        time: 2.8722744
        value: {x: -0, y: 0.19268653, z: -0, w: 0.98126036}
        inSlope: {x: 0, y: 0.045355454, z: 0, w: -0.008905496}
        outSlope: {x: 0, y: 0.045355454, z: 0, w: -0.008905496}
        tangentMode: 0
        weightedMode: 0
        inWeight: {x: 0.33333334, y: 0.33333334, z: 0.33333334, w: 0.33333334}
        outWeight: {x: 0.33333334, y: 0.33333334, z: 0.33333334, w: 0.33333334}
      - serializedVersion: 3
        time: 2.8832467
        value: {x: -0, y: 0.1932075, z: -0, w: 0.98115796}
        inSlope: {x: 0, y: 0.043978557, z: 0, w: -0.008655426}
        outSlope: {x: 0, y: 0.043978557, z: 0, w: -0.008655426}
        tangentMode: 0
        weightedMode: 0
        inWeight: {x: 0.33333334, y: 0.33333334, z: 0.33333334, w: 0.33333334}
        outWeight: {x: 0.33333334, y: 0.33333334, z: 0.33333334, w: 0.33333334}
      - serializedVersion: 3
        time: 2.8944232
        value: {x: -0, y: 0.19365989, z: -0, w: 0.9810688}
        inSlope: {x: 0, y: 0.041051105, z: 0, w: -0.008103197}
        outSlope: {x: 0, y: 0.041051105, z: 0, w: -0.008103197}
        tangentMode: 0
        weightedMode: 0
        inWeight: {x: 0.33333334, y: 0.33333334, z: 0.33333334, w: 0.33333334}
        outWeight: {x: 0.33333334, y: 0.33333334, z: 0.33333334, w: 0.33333334}
      - serializedVersion: 3
        time: 2.90484
        value: {x: -0, y: 0.1940935, z: -0, w: 0.9809831}
        inSlope: {x: 0, y: 0.036126588, z: 0, w: -0.007148331}
        outSlope: {x: 0, y: 0.036126588, z: 0, w: -0.007148331}
        tangentMode: 0
        weightedMode: 0
        inWeight: {x: 0.33333334, y: 0.33333334, z: 0.33333334, w: 0.33333334}
        outWeight: {x: 0.33333334, y: 0.33333334, z: 0.33333334, w: 0.33333334}
      - serializedVersion: 3
        time: 2.916764
        value: {x: -0, y: 0.1944587, z: -0, w: 0.9809107}
        inSlope: {x: 0, y: 0.033134047, z: 0, w: -0.006568929}
        outSlope: {x: 0, y: 0.033134047, z: 0, w: -0.006568929}
        tangentMode: 0
        weightedMode: 0
        inWeight: {x: 0.33333334, y: 0.33333334, z: 0.33333334, w: 0.33333334}
        outWeight: {x: 0.33333334, y: 0.33333334, z: 0.33333334, w: 0.33333334}
      - serializedVersion: 3
        time: 2.9276657
        value: {x: -0, y: 0.19484724, z: -0, w: 0.98083365}
        inSlope: {x: 0, y: 0.03291588, z: 0, w: -0.0065376717}
        outSlope: {x: 0, y: 0.03291588, z: 0, w: -0.0065376717}
        tangentMode: 0
        weightedMode: 0
        inWeight: {x: 0.33333334, y: 0.33333334, z: 0.33333334, w: 0.33333334}
        outWeight: {x: 0.33333334, y: 0.33333334, z: 0.33333334, w: 0.33333334}
      - serializedVersion: 3
        time: 2.9384832
        value: {x: -0, y: 0.19517383, z: -0, w: 0.9807687}
        inSlope: {x: 0, y: 0.029170953, z: 0, w: -0.005805248}
        outSlope: {x: 0, y: 0.029170953, z: 0, w: -0.005805248}
        tangentMode: 0
        weightedMode: 0
        inWeight: {x: 0.33333334, y: 0.33333334, z: 0.33333334, w: 0.33333334}
        outWeight: {x: 0.33333334, y: 0.33333334, z: 0.33333334, w: 0.33333334}
      - serializedVersion: 3
        time: 2.9492884
        value: {x: -0, y: 0.195478, z: -0, w: 0.9807081}
        inSlope: {x: 0, y: 0.026191182, z: 0, w: -0.0052195117}
        outSlope: {x: 0, y: 0.026191182, z: 0, w: -0.0052195117}
        tangentMode: 0
        weightedMode: 0
        inWeight: {x: 0.33333334, y: 0.33333334, z: 0.33333334, w: 0.33333334}
        outWeight: {x: 0.33333334, y: 0.33333334, z: 0.33333334, w: 0.33333334}
      - serializedVersion: 3
        time: 2.9611614
        value: {x: -0, y: 0.1957657, z: -0, w: 0.9806507}
        inSlope: {x: 0, y: 0.027361047, z: 0, w: -0.0054621333}
        outSlope: {x: 0, y: 0.027361047, z: 0, w: -0.0054621333}
        tangentMode: 0
        weightedMode: 0
        inWeight: {x: 0.33333334, y: 0.33333334, z: 0.33333334, w: 0.33333334}
        outWeight: {x: 0.33333334, y: 0.33333334, z: 0.33333334, w: 0.33333334}
      - serializedVersion: 3
        time: 2.9715068
        value: {x: -0, y: 0.19608115, z: -0, w: 0.9805877}
        inSlope: {x: 0, y: 0.025840316, z: 0, w: -0.0051662885}
        outSlope: {x: 0, y: 0.025840316, z: 0, w: -0.0051662885}
        tangentMode: 0
        weightedMode: 0
        inWeight: {x: 0.33333334, y: 0.33333334, z: 0.33333334, w: 0.33333334}
        outWeight: {x: 0.33333334, y: 0.33333334, z: 0.33333334, w: 0.33333334}
      - serializedVersion: 3
        time: 2.9839118
        value: {x: -0, y: 0.196344, z: -0, w: 0.9805351}
        inSlope: {x: 0, y: 0.025891457, z: 0, w: -0.005186853}
        outSlope: {x: 0, y: 0.025891457, z: 0, w: -0.005186853}
        tangentMode: 0
        weightedMode: 0
        inWeight: {x: 0.33333334, y: 0.33333334, z: 0.33333334, w: 0.33333334}
        outWeight: {x: 0.33333334, y: 0.33333334, z: 0.33333334, w: 0.33333334}
      - serializedVersion: 3
        time: 2.9943142
        value: {x: -0, y: 0.19666225, z: -0, w: 0.9804713}
        inSlope: {x: 0, y: 0.027732044, z: 0, w: -0.005562098}
        outSlope: {x: 0, y: 0.027732044, z: 0, w: -0.005562098}
        tangentMode: 0
        weightedMode: 0
        inWeight: {x: 0.33333334, y: 0.33333334, z: 0.33333334, w: 0.33333334}
        outWeight: {x: 0.33333334, y: 0.33333334, z: 0.33333334, w: 0.33333334}
      - serializedVersion: 3
        time: 3.0054157
        value: {x: -0, y: 0.19693835, z: -0, w: 0.9804159}
        inSlope: {x: 0, y: 0.025534283, z: 0, w: -0.0051304353}
        outSlope: {x: 0, y: 0.025534283, z: 0, w: -0.0051304353}
        tangentMode: 0
        weightedMode: 0
        inWeight: {x: 0.33333334, y: 0.33333334, z: 0.33333334, w: 0.33333334}
        outWeight: {x: 0.33333334, y: 0.33333334, z: 0.33333334, w: 0.33333334}
      - serializedVersion: 3
        time: 3.0167649
        value: {x: -0, y: 0.19723567, z: -0, w: 0.9803561}
        inSlope: {x: 0, y: 0.028052941, z: 0, w: -0.0056451177}
        outSlope: {x: 0, y: 0.028052941, z: 0, w: -0.0056451177}
        tangentMode: 0
        weightedMode: 0
        inWeight: {x: 0.33333334, y: 0.33333334, z: 0.33333334, w: 0.33333334}
        outWeight: {x: 0.33333334, y: 0.33333334, z: 0.33333334, w: 0.33333334}
      - serializedVersion: 3
        time: 3.027315
        value: {x: -0, y: 0.1975512, z: -0, w: 0.98029256}
        inSlope: {x: 0, y: 0.023736045, z: 0, w: -0.004781339}
        outSlope: {x: 0, y: 0.023736045, z: 0, w: -0.004781339}
        tangentMode: 0
        weightedMode: 0
        inWeight: {x: 0.33333334, y: 0.33333334, z: 0.33333334, w: 0.33333334}
        outWeight: {x: 0.33333334, y: 0.33333334, z: 0.33333334, w: 0.33333334}
      - serializedVersion: 3
        time: 3.0442362
        value: {x: -0, y: 0.19784841, z: -0, w: 0.98023266}
        inSlope: {x: 0, y: 0.03952971, z: 0, w: -0.007984719}
        outSlope: {x: 0, y: 0.03952971, z: 0, w: -0.007984719}
        tangentMode: 0
        weightedMode: 0
        inWeight: {x: 0.33333334, y: 0.33333334, z: 0.33333334, w: 0.33333334}
        outWeight: {x: 0.33333334, y: 0.33333334, z: 0.33333334, w: 0.33333334}
      - serializedVersion: 3
        time: 3.051535
        value: {x: -0, y: 0.19829725, z: -0, w: 0.98014194}
        inSlope: {x: 0, y: 0.04049557, z: 0, w: -0.008185516}
        outSlope: {x: 0, y: 0.04049557, z: 0, w: -0.008185516}
        tangentMode: 0
        weightedMode: 0
        inWeight: {x: 0.33333334, y: 0.33333334, z: 0.33333334, w: 0.33333334}
        outWeight: {x: 0.33333334, y: 0.33333334, z: 0.33333334, w: 0.33333334}
      - serializedVersion: 3
        time: 3.0602903
        value: {x: -0, y: 0.19846794, z: -0, w: 0.9801074}
        inSlope: {x: 0, y: 0.017842319, z: 0, w: -0.0036111712}
        outSlope: {x: 0, y: 0.017842319, z: 0, w: -0.0036111712}
        tangentMode: 0
        weightedMode: 0
        inWeight: {x: 0.33333334, y: 0.33333334, z: 0.33333334, w: 0.33333334}
        outWeight: {x: 0.33333334, y: 0.33333334, z: 0.33333334, w: 0.33333334}
      - serializedVersion: 3
        time: 3.0723178
        value: {x: -0, y: 0.19866265, z: -0, w: 0.98006797}
        inSlope: {x: 0, y: 0.019531807, z: 0, w: -0.003961182}
        outSlope: {x: 0, y: 0.019531807, z: 0, w: -0.003961182}
        tangentMode: 0
        weightedMode: 0
        inWeight: {x: 0.33333334, y: 0.33333334, z: 0.33333334, w: 0.33333334}
        outWeight: {x: 0.33333334, y: 0.33333334, z: 0.33333334, w: 0.33333334}
      - serializedVersion: 3
        time: 3.083297
        value: {x: -0, y: 0.1989138, z: -0, w: 0.980017}
        inSlope: {x: 0, y: 0.020974819, z: 0, w: -0.004256399}
        outSlope: {x: 0, y: 0.020974819, z: 0, w: -0.004256399}
        tangentMode: 0
        weightedMode: 0
        inWeight: {x: 0.33333334, y: 0.33333334, z: 0.33333334, w: 0.33333334}
        outWeight: {x: 0.33333334, y: 0.33333334, z: 0.33333334, w: 0.33333334}
      - serializedVersion: 3
        time: 3.094029
        value: {x: -0, y: 0.19911851, z: -0, w: 0.97997546}
        inSlope: {x: 0, y: 0.018150337, z: 0, w: -0.0036870826}
        outSlope: {x: 0, y: 0.018150337, z: 0, w: -0.0036870826}
        tangentMode: 0
        weightedMode: 0
        inWeight: {x: 0.33333334, y: 0.33333334, z: 0.33333334, w: 0.33333334}
        outWeight: {x: 0.33333334, y: 0.33333334, z: 0.33333334, w: 0.33333334}
      - serializedVersion: 3
        time: 3.1050887
        value: {x: -0, y: 0.19930902, z: -0, w: 0.9799367}
        inSlope: {x: 0, y: 0.016533306, z: 0, w: -0.0033649262}
        outSlope: {x: 0, y: 0.016533306, z: 0, w: -0.0033649262}
        tangentMode: 0
        weightedMode: 0
        inWeight: {x: 0.33333334, y: 0.33333334, z: 0.33333334, w: 0.33333334}
        outWeight: {x: 0.33333334, y: 0.33333334, z: 0.33333334, w: 0.33333334}
      - serializedVersion: 3
        time: 3.116024
        value: {x: -0, y: 0.19948225, z: -0, w: 0.97990143}
        inSlope: {x: 0, y: 0.014923854, z: 0, w: -0.0030391891}
        outSlope: {x: 0, y: 0.014923854, z: 0, w: -0.0030391891}
        tangentMode: 0
        weightedMode: 0
        inWeight: {x: 0.33333334, y: 0.33333334, z: 0.33333334, w: 0.33333334}
        outWeight: {x: 0.33333334, y: 0.33333334, z: 0.33333334, w: 0.33333334}
      - serializedVersion: 3
        time: 3.1269977
        value: {x: -0, y: 0.19963595, z: -0, w: 0.97987014}
        inSlope: {x: 0, y: 0.012145428, z: 0, w: -0.0024727783}
        outSlope: {x: 0, y: 0.012145428, z: 0, w: -0.0024727783}
        tangentMode: 0
        weightedMode: 0
        inWeight: {x: 0.33333334, y: 0.33333334, z: 0.33333334, w: 0.33333334}
        outWeight: {x: 0.33333334, y: 0.33333334, z: 0.33333334, w: 0.33333334}
      - serializedVersion: 3
        time: 3.138953
        value: {x: -0, y: 0.1997589, z: -0, w: 0.9798451}
        inSlope: {x: 0, y: 0.009896196, z: 0, w: -0.002017592}
        outSlope: {x: 0, y: 0.009896196, z: 0, w: -0.002017592}
        tangentMode: 0
        weightedMode: 0
        inWeight: {x: 0.33333334, y: 0.33333334, z: 0.33333334, w: 0.33333334}
        outWeight: {x: 0.33333334, y: 0.33333334, z: 0.33333334, w: 0.33333334}
      - serializedVersion: 3
        time: 3.1502523
        value: {x: -0, y: 0.19986634, z: -0, w: 0.9798232}
        inSlope: {x: 0, y: 0.007980891, z: 0, w: -0.0016287158}
        outSlope: {x: 0, y: 0.007980891, z: 0, w: -0.0016287158}
        tangentMode: 0
        weightedMode: 0
        inWeight: {x: 0.33333334, y: 0.33333334, z: 0.33333334, w: 0.33333334}
        outWeight: {x: 0.33333334, y: 0.33333334, z: 0.33333334, w: 0.33333334}
      - serializedVersion: 3
        time: 3.160532
        value: {x: -0, y: 0.19993268, z: -0, w: 0.97980964}
        inSlope: {x: 0, y: 0.00454255, z: 0, w: -0.00092663686}
        outSlope: {x: 0, y: 0.00454255, z: 0, w: -0.00092663686}
        tangentMode: 0
        weightedMode: 0
        inWeight: {x: 0.33333334, y: 0.33333334, z: 0.33333334, w: 0.33333334}
        outWeight: {x: 0.33333334, y: 0.33333334, z: 0.33333334, w: 0.33333334}
      - serializedVersion: 3
        time: 3.1716304
        value: {x: -0, y: 0.19996189, z: -0, w: 0.9798037}
        inSlope: {x: 0, y: 0.0019241251, z: 0, w: -0.000391522}
        outSlope: {x: 0, y: 0.0019241251, z: 0, w: -0.000391522}
        tangentMode: 0
        weightedMode: 0
        inWeight: {x: 0.33333334, y: 0.33333334, z: 0.33333334, w: 0.33333334}
        outWeight: {x: 0.33333334, y: 0.33333334, z: 0.33333334, w: 0.33333334}
      - serializedVersion: 3
        time: 3.183988
        value: {x: -0, y: 0.19997692, z: -0, w: 0.97980064}
        inSlope: {x: 0, y: 0.0005874115, z: 0, w: -0.0001188773}
        outSlope: {x: 0, y: 0.0005874115, z: 0, w: -0.0001188773}
        tangentMode: 0
        weightedMode: 0
        inWeight: {x: 0.33333334, y: 0.33333334, z: 0.33333334, w: 0.33333334}
        outWeight: {x: 0.33333334, y: 0.33333334, z: 0.33333334, w: 0.33333334}
      - serializedVersion: 3
        time: 3.2925916
        value: {x: -0, y: 0.19997238, z: -0, w: 0.97980154}
        inSlope: {x: 0, y: -0.0019630177, z: 0, w: 0.00040004813}
        outSlope: {x: 0, y: -0.0019630177, z: 0, w: 0.00040004813}
        tangentMode: 0
        weightedMode: 0
        inWeight: {x: 0.33333334, y: 0.33333334, z: 0.33333334, w: 0.33333334}
        outWeight: {x: 0.33333334, y: 0.33333334, z: 0.33333334, w: 0.33333334}
      - serializedVersion: 3
        time: 3.3050866
        value: {x: -0, y: 0.19992384, z: -0, w: 0.97981143}
        inSlope: {x: 0, y: -0.0020567344, z: 0, w: 0.00042006682}
        outSlope: {x: 0, y: -0.0020567344, z: 0, w: 0.00042006682}
        tangentMode: 0
        weightedMode: 0
        inWeight: {x: 0.33333334, y: 0.33333334, z: 0.33333334, w: 0.33333334}
        outWeight: {x: 0.33333334, y: 0.33333334, z: 0.33333334, w: 0.33333334}
      - serializedVersion: 3
        time: 3.3162
        value: {x: -0, y: 0.1999213, z: -0, w: 0.97981197}
        inSlope: {x: 0, y: 0.016502602, z: 0, w: -0.0033704953}
        outSlope: {x: 0, y: 0.016502602, z: 0, w: -0.0033704953}
        tangentMode: 0
        weightedMode: 0
        inWeight: {x: 0.33333334, y: 0.33333334, z: 0.33333334, w: 0.33333334}
        outWeight: {x: 0.33333334, y: 0.33333334, z: 0.33333334, w: 0.33333334}
      - serializedVersion: 3
        time: 3.3277974
        value: {x: -0, y: 0.20030673, z: -0, w: 0.9797332}
        inSlope: {x: 0, y: 0.035867967, z: 0, w: -0.007332529}
        outSlope: {x: 0, y: 0.035867967, z: 0, w: -0.007332529}
        tangentMode: 0
        weightedMode: 0
        inWeight: {x: 0.33333334, y: 0.33333334, z: 0.33333334, w: 0.33333334}
        outWeight: {x: 0.33333334, y: 0.33333334, z: 0.33333334, w: 0.33333334}
      - serializedVersion: 3
        time: 3.338597
        value: {x: -0, y: 0.20072253, z: -0, w: 0.9796482}
        inSlope: {x: 0, y: 0.037628695, z: 0, w: -0.007708748}
        outSlope: {x: 0, y: 0.037628695, z: 0, w: -0.007708748}
        tangentMode: 0
        weightedMode: 0
        inWeight: {x: 0.33333334, y: 0.33333334, z: 0.33333334, w: 0.33333334}
        outWeight: {x: 0.33333334, y: 0.33333334, z: 0.33333334, w: 0.33333334}
      - serializedVersion: 3
        time: 3.3492033
        value: {x: -0, y: 0.20111237, z: -0, w: 0.9795682}
        inSlope: {x: 0, y: 0.03386075, z: 0, w: -0.0069527393}
        outSlope: {x: 0, y: 0.03386075, z: 0, w: -0.0069527393}
        tangentMode: 0
        weightedMode: 0
        inWeight: {x: 0.33333334, y: 0.33333334, z: 0.33333334, w: 0.33333334}
        outWeight: {x: 0.33333334, y: 0.33333334, z: 0.33333334, w: 0.33333334}
      - serializedVersion: 3
        time: 3.3613045
        value: {x: -0, y: 0.2014871, z: -0, w: 0.9794912}
        inSlope: {x: 0, y: 0.034651898, z: 0, w: -0.007129808}
        outSlope: {x: 0, y: 0.034651898, z: 0, w: -0.007129808}
        tangentMode: 0
        weightedMode: 0
        inWeight: {x: 0.33333334, y: 0.33333334, z: 0.33333334, w: 0.33333334}
        outWeight: {x: 0.33333334, y: 0.33333334, z: 0.33333334, w: 0.33333334}
      - serializedVersion: 3
        time: 3.3721447
        value: {x: -0, y: 0.20190269, z: -0, w: 0.9794056}
        inSlope: {x: 0, y: 0.03566868, z: 0, w: -0.007351973}
        outSlope: {x: 0, y: 0.03566868, z: 0, w: -0.007351973}
        tangentMode: 0
        weightedMode: 0
        inWeight: {x: 0.33333334, y: 0.33333334, z: 0.33333334, w: 0.33333334}
        outWeight: {x: 0.33333334, y: 0.33333334, z: 0.33333334, w: 0.33333334}
      - serializedVersion: 3
        time: 3.3829045
        value: {x: -0, y: 0.20225775, z: -0, w: 0.9793323}
        inSlope: {x: 0, y: 0.032278962, z: 0, w: -0.0066650677}
        outSlope: {x: 0, y: 0.032278962, z: 0, w: -0.0066650677}
        tangentMode: 0
        weightedMode: 0
        inWeight: {x: 0.33333334, y: 0.33333334, z: 0.33333334, w: 0.33333334}
        outWeight: {x: 0.33333334, y: 0.33333334, z: 0.33333334, w: 0.33333334}
      - serializedVersion: 3
        time: 3.3937616
        value: {x: -0, y: 0.20260039, z: -0, w: 0.9792615}
        inSlope: {x: 0, y: 0.030089036, z: 0, w: -0.006223389}
        outSlope: {x: 0, y: 0.030089036, z: 0, w: -0.006223389}
        tangentMode: 0
        weightedMode: 0
        inWeight: {x: 0.33333334, y: 0.33333334, z: 0.33333334, w: 0.33333334}
        outWeight: {x: 0.33333334, y: 0.33333334, z: 0.33333334, w: 0.33333334}
      - serializedVersion: 3
        time: 3.4054215
        value: {x: -0, y: 0.20293409, z: -0, w: 0.97919244}
        inSlope: {x: 0, y: 0.029787866, z: 0, w: -0.0061725336}
        outSlope: {x: 0, y: 0.029787866, z: 0, w: -0.0061725336}
        tangentMode: 0
        weightedMode: 0
        inWeight: {x: 0.33333334, y: 0.33333334, z: 0.33333334, w: 0.33333334}
        outWeight: {x: 0.33333334, y: 0.33333334, z: 0.33333334, w: 0.33333334}
      - serializedVersion: 3
        time: 3.4162092
        value: {x: -0, y: 0.20326804, z: -0, w: 0.9791232}
        inSlope: {x: 0, y: 0.028336333, z: 0, w: -0.005881226}
        outSlope: {x: 0, y: 0.028336333, z: 0, w: -0.005881226}
        tangentMode: 0
        weightedMode: 0
        inWeight: {x: 0.33333334, y: 0.33333334, z: 0.33333334, w: 0.33333334}
        outWeight: {x: 0.33333334, y: 0.33333334, z: 0.33333334, w: 0.33333334}
      - serializedVersion: 3
        time: 3.4271324
        value: {x: -0, y: 0.20354894, z: -0, w: 0.9790648}
        inSlope: {x: 0, y: 0.024502572, z: 0, w: -0.005094086}
        outSlope: {x: 0, y: 0.024502572, z: 0, w: -0.005094086}
        tangentMode: 0
        weightedMode: 0
        inWeight: {x: 0.33333334, y: 0.33333334, z: 0.33333334, w: 0.33333334}
        outWeight: {x: 0.33333334, y: 0.33333334, z: 0.33333334, w: 0.33333334}
      - serializedVersion: 3
        time: 3.4381037
        value: {x: -0, y: 0.20380445, z: -0, w: 0.97901165}
        inSlope: {x: 0, y: 0.020747026, z: 0, w: -0.0043198233}
        outSlope: {x: 0, y: 0.020747026, z: 0, w: -0.0043198233}
        tangentMode: 0
        weightedMode: 0
        inWeight: {x: 0.33333334, y: 0.33333334, z: 0.33333334, w: 0.33333334}
        outWeight: {x: 0.33333334, y: 0.33333334, z: 0.33333334, w: 0.33333334}
      - serializedVersion: 3
        time: 3.450076
        value: {x: -0, y: 0.20402241, z: -0, w: 0.97896624}
        inSlope: {x: 0, y: 0.017528545, z: 0, w: -0.0036548371}
        outSlope: {x: 0, y: 0.017528545, z: 0, w: -0.0036548371}
        tangentMode: 0
        weightedMode: 0
        inWeight: {x: 0.33333334, y: 0.33333334, z: 0.33333334, w: 0.33333334}
        outWeight: {x: 0.33333334, y: 0.33333334, z: 0.33333334, w: 0.33333334}
      - serializedVersion: 3
        time: 3.4613492
        value: {x: -0, y: 0.20421238, z: -0, w: 0.9789266}
        inSlope: {x: 0, y: 0.014298179, z: 0, w: -0.0029838115}
        outSlope: {x: 0, y: 0.014298179, z: 0, w: -0.0029838115}
        tangentMode: 0
        weightedMode: 0
        inWeight: {x: 0.33333334, y: 0.33333334, z: 0.33333334, w: 0.33333334}
        outWeight: {x: 0.33333334, y: 0.33333334, z: 0.33333334, w: 0.33333334}
      - serializedVersion: 3
        time: 3.472436
        value: {x: -0, y: 0.20434259, z: -0, w: 0.9788994}
        inSlope: {x: 0, y: 0.009879221, z: 0, w: -0.0020605228}
        outSlope: {x: 0, y: 0.009879221, z: 0, w: -0.0020605228}
        tangentMode: 0
        weightedMode: 0
        inWeight: {x: 0.33333334, y: 0.33333334, z: 0.33333334, w: 0.33333334}
        outWeight: {x: 0.33333334, y: 0.33333334, z: 0.33333334, w: 0.33333334}
      - serializedVersion: 3
        time: 3.4834323
        value: {x: -0, y: 0.20443071, z: -0, w: 0.97888106}
        inSlope: {x: 0, y: 0.006027516, z: 0, w: -0.0012570951}
        outSlope: {x: 0, y: 0.006027516, z: 0, w: -0.0012570951}
        tangentMode: 0
        weightedMode: 0
        inWeight: {x: 0.33333334, y: 0.33333334, z: 0.33333334, w: 0.33333334}
        outWeight: {x: 0.33333334, y: 0.33333334, z: 0.33333334, w: 0.33333334}
      - serializedVersion: 3
        time: 3.4943695
        value: {x: -0, y: 0.20447491, z: -0, w: 0.9788718}
        inSlope: {x: 0, y: 0.0023226526, z: 0, w: -0.00048413}
        outSlope: {x: 0, y: 0.0023226526, z: 0, w: -0.00048413}
        tangentMode: 0
        weightedMode: 0
        inWeight: {x: 0.33333334, y: 0.33333334, z: 0.33333334, w: 0.33333334}
        outWeight: {x: 0.33333334, y: 0.33333334, z: 0.33333334, w: 0.33333334}
      - serializedVersion: 3
        time: 3.505465
        value: {x: -0, y: 0.20448162, z: -0, w: 0.97887045}
        inSlope: {x: 0, y: -0.00085373234, z: 0, w: 0.00017989965}
        outSlope: {x: 0, y: -0.00085373234, z: 0, w: 0.00017989965}
        tangentMode: 0
        weightedMode: 0
        inWeight: {x: 0.33333334, y: 0.33333334, z: 0.33333334, w: 0.33333334}
        outWeight: {x: 0.33333334, y: 0.33333334, z: 0.33333334, w: 0.33333334}
      - serializedVersion: 3
        time: 3.5223591
        value: {x: -0, y: 0.20444256, z: -0, w: 0.9788786}
        inSlope: {x: 0, y: -0.006301387, z: 0, w: 0.0013137368}
        outSlope: {x: 0, y: -0.006301387, z: 0, w: 0.0013137368}
        tangentMode: 0
        weightedMode: 0
        inWeight: {x: 0.33333334, y: 0.33333334, z: 0.33333334, w: 0.33333334}
        outWeight: {x: 0.33333334, y: 0.33333334, z: 0.33333334, w: 0.33333334}
      - serializedVersion: 3
        time: 3.5334232
        value: {x: -0, y: 0.2043287, z: -0, w: 0.97890234}
        inSlope: {x: 0, y: -0.013516126, z: 0, w: 0.002817952}
        outSlope: {x: 0, y: -0.013516126, z: 0, w: 0.002817952}
        tangentMode: 0
        weightedMode: 0
        inWeight: {x: 0.33333334, y: 0.33333334, z: 0.33333334, w: 0.33333334}
        outWeight: {x: 0.33333334, y: 0.33333334, z: 0.33333334, w: 0.33333334}
      - serializedVersion: 3
        time: 3.5445528
        value: {x: -0, y: 0.20414238, z: -0, w: 0.9789412}
        inSlope: {x: 0, y: -0.016200729, z: 0, w: 0.0033772136}
        outSlope: {x: 0, y: -0.016200729, z: 0, w: 0.0033772136}
        tangentMode: 0
        weightedMode: 0
        inWeight: {x: 0.33333334, y: 0.33333334, z: 0.33333334, w: 0.33333334}
        outWeight: {x: 0.33333334, y: 0.33333334, z: 0.33333334, w: 0.33333334}
      - serializedVersion: 3
        time: 3.5560987
        value: {x: -0, y: 0.20396157, z: -0, w: 0.9789789}
        inSlope: {x: 0, y: -0.017082158, z: 0, w: 0.003559208}
        outSlope: {x: 0, y: -0.017082158, z: 0, w: 0.003559208}
        tangentMode: 0
        weightedMode: 0
        inWeight: {x: 0.33333334, y: 0.33333334, z: 0.33333334, w: 0.33333334}
        outWeight: {x: 0.33333334, y: 0.33333334, z: 0.33333334, w: 0.33333334}
      - serializedVersion: 3
        time: 3.566966
        value: {x: -0, y: 0.20376047, z: -0, w: 0.9790208}
        inSlope: {x: 0, y: -0.017771576, z: 0, w: 0.0036997474}
        outSlope: {x: 0, y: -0.017771576, z: 0, w: 0.0036997474}
        tangentMode: 0
        weightedMode: 0
        inWeight: {x: 0.33333334, y: 0.33333334, z: 0.33333334, w: 0.33333334}
        outWeight: {x: 0.33333334, y: 0.33333334, z: 0.33333334, w: 0.33333334}
      - serializedVersion: 3
        time: 3.5785213
        value: {x: -0, y: 0.20356359, z: -0, w: 0.9790617}
        inSlope: {x: 0, y: -0.019041412, z: 0, w: 0.0039597186}
        outSlope: {x: 0, y: -0.019041412, z: 0, w: 0.0039597186}
        tangentMode: 0
        weightedMode: 0
        inWeight: {x: 0.33333334, y: 0.33333334, z: 0.33333334, w: 0.33333334}
        outWeight: {x: 0.33333334, y: 0.33333334, z: 0.33333334, w: 0.33333334}
      - serializedVersion: 3
        time: 3.5889282
        value: {x: -0, y: 0.20334458, z: -0, w: 0.97910726}
        inSlope: {x: 0, y: -0.019463412, z: 0, w: 0.0040437924}
        outSlope: {x: 0, y: -0.019463412, z: 0, w: 0.0040437924}
        tangentMode: 0
        weightedMode: 0
        inWeight: {x: 0.33333334, y: 0.33333334, z: 0.33333334, w: 0.33333334}
        outWeight: {x: 0.33333334, y: 0.33333334, z: 0.33333334, w: 0.33333334}
      - serializedVersion: 3
        time: 3.6001205
        value: {x: -0, y: 0.20314443, z: -0, w: 0.9791488}
        inSlope: {x: 0, y: -0.017996345, z: 0, w: 0.0037329458}
        outSlope: {x: 0, y: -0.017996345, z: 0, w: 0.0037329458}
        tangentMode: 0
        weightedMode: 0
        inWeight: {x: 0.33333334, y: 0.33333334, z: 0.33333334, w: 0.33333334}
        outWeight: {x: 0.33333334, y: 0.33333334, z: 0.33333334, w: 0.33333334}
      - serializedVersion: 3
        time: 3.612124
        value: {x: -0, y: 0.20292705, z: -0, w: 0.97919387}
        inSlope: {x: 0, y: -0.020613305, z: 0, w: 0.0042727105}
        outSlope: {x: 0, y: -0.020613305, z: 0, w: 0.0042727105}
        tangentMode: 0
        weightedMode: 0
        inWeight: {x: 0.33333334, y: 0.33333334, z: 0.33333334, w: 0.33333334}
        outWeight: {x: 0.33333334, y: 0.33333334, z: 0.33333334, w: 0.33333334}
      - serializedVersion: 3
        time: 3.6225362
        value: {x: -0, y: 0.20268635, z: -0, w: 0.97924376}
        inSlope: {x: 0, y: -0.02128073, z: 0, w: 0.004406789}
        outSlope: {x: 0, y: -0.02128073, z: 0, w: 0.004406789}
        tangentMode: 0
        weightedMode: 0
        inWeight: {x: 0.33333334, y: 0.33333334, z: 0.33333334, w: 0.33333334}
        outWeight: {x: 0.33333334, y: 0.33333334, z: 0.33333334, w: 0.33333334}
      - serializedVersion: 3
        time: 3.633695
        value: {x: -0, y: 0.20246938, z: -0, w: 0.97928864}
        inSlope: {x: 0, y: -0.02130532, z: 0, w: 0.0044025187}
        outSlope: {x: 0, y: -0.02130532, z: 0, w: 0.0044025187}
        tangentMode: 0
        weightedMode: 0
        inWeight: {x: 0.33333334, y: 0.33333334, z: 0.33333334, w: 0.33333334}
        outWeight: {x: 0.33333334, y: 0.33333334, z: 0.33333334, w: 0.33333334}
      - serializedVersion: 3
        time: 3.6444497
        value: {x: -0, y: 0.20222023, z: -0, w: 0.9793401}
        inSlope: {x: 0, y: -0.02206485, z: 0, w: 0.004554901}
        outSlope: {x: 0, y: -0.02206485, z: 0, w: 0.004554901}
        tangentMode: 0
        weightedMode: 0
        inWeight: {x: 0.33333334, y: 0.33333334, z: 0.33333334, w: 0.33333334}
        outWeight: {x: 0.33333334, y: 0.33333334, z: 0.33333334, w: 0.33333334}
      - serializedVersion: 3
        time: 3.6564617
        value: {x: -0, y: 0.20196842, z: -0, w: 0.97939205}
        inSlope: {x: 0, y: -0.02486046, z: 0, w: 0.0051270397}
        outSlope: {x: 0, y: -0.02486046, z: 0, w: 0.0051270397}
        tangentMode: 0
        weightedMode: 0
        inWeight: {x: 0.33333334, y: 0.33333334, z: 0.33333334, w: 0.33333334}
        outWeight: {x: 0.33333334, y: 0.33333334, z: 0.33333334, w: 0.33333334}
      - serializedVersion: 3
        time: 3.6670308
        value: {x: -0, y: 0.20166448, z: -0, w: 0.9794547}
        inSlope: {x: 0, y: -0.027148373, z: 0, w: 0.005591213}
        outSlope: {x: 0, y: -0.027148373, z: 0, w: 0.005591213}
        tangentMode: 0
        weightedMode: 0
        inWeight: {x: 0.33333334, y: 0.33333334, z: 0.33333334, w: 0.33333334}
        outWeight: {x: 0.33333334, y: 0.33333334, z: 0.33333334, w: 0.33333334}
      - serializedVersion: 3
        time: 3.6781912
        value: {x: -0, y: 0.20137945, z: -0, w: 0.97951335}
        inSlope: {x: 0, y: -0.026755229, z: 0, w: 0.005498331}
        outSlope: {x: 0, y: -0.026755229, z: 0, w: 0.005498331}
        tangentMode: 0
        weightedMode: 0
        inWeight: {x: 0.33333334, y: 0.33333334, z: 0.33333334, w: 0.33333334}
        outWeight: {x: 0.33333334, y: 0.33333334, z: 0.33333334, w: 0.33333334}
      - serializedVersion: 3
        time: 3.6892684
        value: {x: -0, y: 0.20106961, z: -0, w: 0.97957695}
        inSlope: {x: 0, y: -0.028713949, z: 0, w: 0.0058930265}
        outSlope: {x: 0, y: -0.028713949, z: 0, w: 0.0058930265}
        tangentMode: 0
        weightedMode: 0
        inWeight: {x: 0.33333334, y: 0.33333334, z: 0.33333334, w: 0.33333334}
        outWeight: {x: 0.33333334, y: 0.33333334, z: 0.33333334, w: 0.33333334}
      - serializedVersion: 3
        time: 3.7001545
        value: {x: -0, y: 0.20074894, z: -0, w: 0.97964275}
        inSlope: {x: 0, y: -0.029563073, z: 0, w: 0.0060589425}
        outSlope: {x: 0, y: -0.029563073, z: 0, w: 0.0060589425}
        tangentMode: 0
        weightedMode: 0
        inWeight: {x: 0.33333334, y: 0.33333334, z: 0.33333334, w: 0.33333334}
        outWeight: {x: 0.33333334, y: 0.33333334, z: 0.33333334, w: 0.33333334}
      - serializedVersion: 3
        time: 3.711019
        value: {x: -0, y: 0.2004266, z: -0, w: 0.97970873}
        inSlope: {x: 0, y: -0.029594624, z: 0, w: 0.006054525}
        outSlope: {x: 0, y: -0.029594624, z: 0, w: 0.006054525}
        tangentMode: 0
        weightedMode: 0
        inWeight: {x: 0.33333334, y: 0.33333334, z: 0.33333334, w: 0.33333334}
        outWeight: {x: 0.33333334, y: 0.33333334, z: 0.33333334, w: 0.33333334}
      - serializedVersion: 3
        time: 3.7222075
        value: {x: -0, y: 0.20009631, z: -0, w: 0.97977626}
        inSlope: {x: 0, y: -0.028276887, z: 0, w: 0.0057744766}
        outSlope: {x: 0, y: -0.028276887, z: 0, w: 0.0057744766}
        tangentMode: 0
        weightedMode: 0
        inWeight: {x: 0.33333334, y: 0.33333334, z: 0.33333334, w: 0.33333334}
        outWeight: {x: 0.33333334, y: 0.33333334, z: 0.33333334, w: 0.33333334}
      - serializedVersion: 3
        time: 3.734846
        value: {x: -0, y: 0.19975464, z: -0, w: 0.97984594}
        inSlope: {x: 0, y: -0.034541566, z: 0, w: 0.007038121}
        outSlope: {x: 0, y: -0.034541566, z: 0, w: 0.007038121}
        tangentMode: 0
        weightedMode: 0
        inWeight: {x: 0.33333334, y: 0.33333334, z: 0.33333334, w: 0.33333334}
        outWeight: {x: 0.33333334, y: 0.33333334, z: 0.33333334, w: 0.33333334}
      - serializedVersion: 3
        time: 3.7444518
        value: {x: -0, y: 0.19935073, z: -0, w: 0.9799282}
        inSlope: {x: 0, y: -0.035571884, z: 0, w: 0.007239306}
        outSlope: {x: 0, y: -0.035571884, z: 0, w: 0.007239306}
        tangentMode: 0
        weightedMode: 0
        inWeight: {x: 0.33333334, y: 0.33333334, z: 0.33333334, w: 0.33333334}
        outWeight: {x: 0.33333334, y: 0.33333334, z: 0.33333334, w: 0.33333334}
      - serializedVersion: 3
        time: 3.7553742
        value: {x: -0, y: 0.19903295, z: -0, w: 0.9799928}
        inSlope: {x: 0, y: -0.031267196, z: 0, w: 0.006349629}
        outSlope: {x: 0, y: -0.031267196, z: 0, w: 0.006349629}
        tangentMode: 0
        weightedMode: 0
        inWeight: {x: 0.33333334, y: 0.33333334, z: 0.33333334, w: 0.33333334}
        outWeight: {x: 0.33333334, y: 0.33333334, z: 0.33333334, w: 0.33333334}
      - serializedVersion: 3
        time: 3.7667613
        value: {x: -0, y: 0.19865216, z: -0, w: 0.98007005}
        inSlope: {x: 0, y: -0.035241317, z: 0, w: 0.00714275}
        outSlope: {x: 0, y: -0.035241317, z: 0, w: 0.00714275}
        tangentMode: 0
        weightedMode: 0
        inWeight: {x: 0.33333334, y: 0.33333334, z: 0.33333334, w: 0.33333334}
        outWeight: {x: 0.33333334, y: 0.33333334, z: 0.33333334, w: 0.33333334}
      - serializedVersion: 3
        time: 3.778179
        value: {x: -0, y: 0.19822922, z: -0, w: 0.9801557}
        inSlope: {x: 0, y: -0.038203154, z: 0, w: 0.0077279424}
        outSlope: {x: 0, y: -0.038203154, z: 0, w: 0.0077279424}
        tangentMode: 0
        weightedMode: 0
        inWeight: {x: 0.33333334, y: 0.33333334, z: 0.33333334, w: 0.33333334}
        outWeight: {x: 0.33333334, y: 0.33333334, z: 0.33333334, w: 0.33333334}
      - serializedVersion: 3
        time: 3.7894866
        value: {x: -0, y: 0.19778411, z: -0, w: 0.98024565}
        inSlope: {x: 0, y: -0.041561794, z: 0, w: 0.008384682}
        outSlope: {x: 0, y: -0.041561794, z: 0, w: 0.008384682}
        tangentMode: 0
        weightedMode: 0
        inWeight: {x: 0.33333334, y: 0.33333334, z: 0.33333334, w: 0.33333334}
        outWeight: {x: 0.33333334, y: 0.33333334, z: 0.33333334, w: 0.33333334}
      - serializedVersion: 3
        time: 3.8000956
        value: {x: -0, y: 0.19731987, z: -0, w: 0.98033917}
        inSlope: {x: 0, y: -0.04175467, z: 0, w: 0.008404143}
        outSlope: {x: 0, y: -0.04175467, z: 0, w: 0.008404143}
        tangentMode: 0
        weightedMode: 0
        inWeight: {x: 0.33333334, y: 0.33333334, z: 0.33333334, w: 0.33333334}
        outWeight: {x: 0.33333334, y: 0.33333334, z: 0.33333334, w: 0.33333334}
      - serializedVersion: 3
        time: 3.811751
        value: {x: -0, y: 0.19685657, z: -0, w: 0.98043233}
        inSlope: {x: 0, y: -0.04574779, z: 0, w: 0.009183629}
        outSlope: {x: 0, y: -0.04574779, z: 0, w: 0.009183629}
        tangentMode: 0
        weightedMode: 0
        inWeight: {x: 0.33333334, y: 0.33333334, z: 0.33333334, w: 0.33333334}
        outWeight: {x: 0.33333334, y: 0.33333334, z: 0.33333334, w: 0.33333334}
      - serializedVersion: 3
        time: 3.8222709
        value: {x: -0, y: 0.1963122, z: -0, w: 0.98054147}
        inSlope: {x: 0, y: -0.049506776, z: 0, w: 0.009911031}
        outSlope: {x: 0, y: -0.049506776, z: 0, w: 0.009911031}
        tangentMode: 0
        weightedMode: 0
        inWeight: {x: 0.33333334, y: 0.33333334, z: 0.33333334, w: 0.33333334}
        outWeight: {x: 0.33333334, y: 0.33333334, z: 0.33333334, w: 0.33333334}
      - serializedVersion: 3
        time: 3.8334942
        value: {x: -0, y: 0.19578171, z: -0, w: 0.9806475}
        inSlope: {x: 0, y: -0.051482722, z: 0, w: 0.01027623}
        outSlope: {x: 0, y: -0.051482722, z: 0, w: 0.01027623}
        tangentMode: 0
        weightedMode: 0
        inWeight: {x: 0.33333334, y: 0.33333334, z: 0.33333334, w: 0.33333334}
        outWeight: {x: 0.33333334, y: 0.33333334, z: 0.33333334, w: 0.33333334}
      - serializedVersion: 3
        time: 3.844632
        value: {x: -0, y: 0.19516136, z: -0, w: 0.9807712}
        inSlope: {x: 0, y: -0.05522026, z: 0, w: 0.010987505}
        outSlope: {x: 0, y: -0.05522026, z: 0, w: 0.010987505}
        tangentMode: 0
        weightedMode: 0
        inWeight: {x: 0.33333334, y: 0.33333334, z: 0.33333334, w: 0.33333334}
        outWeight: {x: 0.33333334, y: 0.33333334, z: 0.33333334, w: 0.33333334}
      - serializedVersion: 3
        time: 3.85647
        value: {x: -0, y: 0.1945133, z: -0, w: 0.9808999}
        inSlope: {x: 0, y: -0.06148392, z: 0, w: 0.012187567}
        outSlope: {x: 0, y: -0.06148392, z: 0, w: 0.012187567}
        tangentMode: 0
        weightedMode: 0
        inWeight: {x: 0.33333334, y: 0.33333334, z: 0.33333334, w: 0.33333334}
        outWeight: {x: 0.33333334, y: 0.33333334, z: 0.33333334, w: 0.33333334}
      - serializedVersion: 3
        time: 3.8670628
        value: {x: -0, y: 0.19379061, z: -0, w: 0.9810429}
        inSlope: {x: 0, y: -0.06338518, z: 0, w: 0.01252453}
        outSlope: {x: 0, y: -0.06338518, z: 0, w: 0.01252453}
        tangentMode: 0
        weightedMode: 0
        inWeight: {x: 0.33333334, y: 0.33333334, z: 0.33333334, w: 0.33333334}
        outWeight: {x: 0.33333334, y: 0.33333334, z: 0.33333334, w: 0.33333334}
      - serializedVersion: 3
        time: 3.8783958
        value: {x: -0, y: 0.19312713, z: -0, w: 0.98117375}
        inSlope: {x: 0, y: -0.06174349, z: 0, w: 0.012150977}
        outSlope: {x: 0, y: -0.06174349, z: 0, w: 0.012150977}
        tangentMode: 0
        weightedMode: 0
        inWeight: {x: 0.33333334, y: 0.33333334, z: 0.33333334, w: 0.33333334}
        outWeight: {x: 0.33333334, y: 0.33333334, z: 0.33333334, w: 0.33333334}
      - serializedVersion: 3
        time: 3.889422
        value: {x: -0, y: 0.19241107, z: -0, w: 0.9813144}
        inSlope: {x: 0, y: -0.064577065, z: 0, w: 0.01266245}
        outSlope: {x: 0, y: -0.064577065, z: 0, w: 0.01266245}
        tangentMode: 0
        weightedMode: 0
        inWeight: {x: 0.33333334, y: 0.33333334, z: 0.33333334, w: 0.33333334}
        outWeight: {x: 0.33333334, y: 0.33333334, z: 0.33333334, w: 0.33333334}
      - serializedVersion: 3
        time: 3.900136
        value: {x: -0, y: 0.1917231, z: -0, w: 0.98144907}
        inSlope: {x: 0, y: -0.061920136, z: 0, w: 0.012097423}
        outSlope: {x: 0, y: -0.061920136, z: 0, w: 0.012097423}
        tangentMode: 0
        weightedMode: 0
        inWeight: {x: 0.33333334, y: 0.33333334, z: 0.33333334, w: 0.33333334}
        outWeight: {x: 0.33333334, y: 0.33333334, z: 0.33333334, w: 0.33333334}
      - serializedVersion: 3
        time: 3.9111829
        value: {x: -0, y: 0.19106439, z: -0, w: 0.9815775}
        inSlope: {x: 0, y: -0.059089236, z: 0, w: 0.01150219}
        outSlope: {x: 0, y: -0.059089236, z: 0, w: 0.01150219}
        tangentMode: 0
        weightedMode: 0
        inWeight: {x: 0.33333334, y: 0.33333334, z: 0.33333334, w: 0.33333334}
        outWeight: {x: 0.33333334, y: 0.33333334, z: 0.33333334, w: 0.33333334}
      - serializedVersion: 3
        time: 3.922667
        value: {x: -0, y: 0.19039199, z: -0, w: 0.98170817}
        inSlope: {x: 0, y: -0.061751563, z: 0, w: 0.011975651}
        outSlope: {x: 0, y: -0.061751563, z: 0, w: 0.011975651}
        tangentMode: 0
        weightedMode: 0
        inWeight: {x: 0.33333334, y: 0.33333334, z: 0.33333334, w: 0.33333334}
        outWeight: {x: 0.33333334, y: 0.33333334, z: 0.33333334, w: 0.33333334}
      - serializedVersion: 3
        time: 3.9334745
        value: {x: -0, y: 0.18969001, z: -0, w: 0.98184407}
        inSlope: {x: 0, y: -0.06175665, z: 0, w: 0.011932848}
        outSlope: {x: 0, y: -0.06175665, z: 0, w: 0.011932848}
        tangentMode: 0
        weightedMode: 0
        inWeight: {x: 0.33333334, y: 0.33333334, z: 0.33333334, w: 0.33333334}
        outWeight: {x: 0.33333334, y: 0.33333334, z: 0.33333334, w: 0.33333334}
      - serializedVersion: 3
        time: 3.9447765
        value: {x: -0, y: 0.18902816, z: -0, w: 0.9819717}
        inSlope: {x: 0, y: -0.062180758, z: 0, w: 0.011966487}
        outSlope: {x: 0, y: -0.062180758, z: 0, w: 0.011966487}
        tangentMode: 0
        weightedMode: 0
        inWeight: {x: 0.33333334, y: 0.33333334, z: 0.33333334, w: 0.33333334}
        outWeight: {x: 0.33333334, y: 0.33333334, z: 0.33333334, w: 0.33333334}
      - serializedVersion: 3
        time: 3.9554794
        value: {x: -0, y: 0.1883239, z: -0, w: 0.982107}
        inSlope: {x: 0, y: -0.061905377, z: 0, w: 0.011872708}
        outSlope: {x: 0, y: -0.061905377, z: 0, w: 0.011872708}
        tangentMode: 0
        weightedMode: 0
        inWeight: {x: 0.33333334, y: 0.33333334, z: 0.33333334, w: 0.33333334}
        outWeight: {x: 0.33333334, y: 0.33333334, z: 0.33333334, w: 0.33333334}
      - serializedVersion: 3
        time: 3.9668918
        value: {x: -0, y: 0.18766187, z: -0, w: 0.9822337}
        inSlope: {x: 0, y: -0.060767747, z: 0, w: 0.011608655}
        outSlope: {x: 0, y: -0.060767747, z: 0, w: 0.011608655}
        tangentMode: 0
        weightedMode: 0
        inWeight: {x: 0.33333334, y: 0.33333334, z: 0.33333334, w: 0.33333334}
        outWeight: {x: 0.33333334, y: 0.33333334, z: 0.33333334, w: 0.33333334}
      - serializedVersion: 3
        time: 3.9778447
        value: {x: -0, y: 0.18696608, z: -0, w: 0.9823664}
        inSlope: {x: 0, y: -0.058714382, z: 0, w: 0.011178289}
        outSlope: {x: 0, y: -0.058714382, z: 0, w: 0.011178289}
        tangentMode: 0
        weightedMode: 0
        inWeight: {x: 0.33333334, y: 0.33333334, z: 0.33333334, w: 0.33333334}
        outWeight: {x: 0.33333334, y: 0.33333334, z: 0.33333334, w: 0.33333334}
      - serializedVersion: 3
        time: 3.989768
        value: {x: -0, y: 0.18632337, z: -0, w: 0.9824885}
        inSlope: {x: 0, y: -0.05802279, z: 0, w: 0.011001015}
        outSlope: {x: 0, y: -0.05802279, z: 0, w: 0.011001015}
        tangentMode: 0
        weightedMode: 0
        inWeight: {x: 0.33333334, y: 0.33333334, z: 0.33333334, w: 0.33333334}
        outWeight: {x: 0.33333334, y: 0.33333334, z: 0.33333334, w: 0.33333334}
      - serializedVersion: 3
        time: 4.0004835
        value: {x: -0, y: 0.18565749, z: -0, w: 0.9826145}
        inSlope: {x: 0, y: -0.057300955, z: 0, w: 0.010829222}
        outSlope: {x: 0, y: -0.057300955, z: 0, w: 0.010829222}
        tangentMode: 0
        weightedMode: 0
        inWeight: {x: 0.33333334, y: 0.33333334, z: 0.33333334, w: 0.33333334}
        outWeight: {x: 0.33333334, y: 0.33333334, z: 0.33333334, w: 0.33333334}
      - serializedVersion: 3
        time: 4.0110264
        value: {x: -0, y: 0.18510441, z: -0, w: 0.9827189}
        inSlope: {x: 0, y: -0.048310973, z: 0, w: 0.00910439}
        outSlope: {x: 0, y: -0.048310973, z: 0, w: 0.00910439}
        tangentMode: 0
        weightedMode: 0
        inWeight: {x: 0.33333334, y: 0.33333334, z: 0.33333334, w: 0.33333334}
        outWeight: {x: 0.33333334, y: 0.33333334, z: 0.33333334, w: 0.33333334}
      - serializedVersion: 3
        time: 4.022654
        value: {x: -0, y: 0.1845909, z: -0, w: 0.9828155}
        inSlope: {x: 0, y: -0.046867933, z: 0, w: 0.008801978}
        outSlope: {x: 0, y: -0.046867933, z: 0, w: 0.008801978}
        tangentMode: 0
        weightedMode: 0
        inWeight: {x: 0.33333334, y: 0.33333334, z: 0.33333334, w: 0.33333334}
        outWeight: {x: 0.33333334, y: 0.33333334, z: 0.33333334, w: 0.33333334}
      - serializedVersion: 3
        time: 4.033415
        value: {x: -0, y: 0.18405746, z: -0, w: 0.9829155}
        inSlope: {x: 0, y: -0.044311743, z: 0, w: 0.008298298}
        outSlope: {x: 0, y: -0.044311743, z: 0, w: 0.008298298}
        tangentMode: 0
        weightedMode: 0
        inWeight: {x: 0.33333334, y: 0.33333334, z: 0.33333334, w: 0.33333334}
        outWeight: {x: 0.33333334, y: 0.33333334, z: 0.33333334, w: 0.33333334}
      - serializedVersion: 3
        time: 4.0449896
        value: {x: -0, y: 0.18360546, z: -0, w: 0.98300004}
        inSlope: {x: 0, y: -0.040837605, z: 0, w: 0.0076273894}
        outSlope: {x: 0, y: -0.040837605, z: 0, w: 0.0076273894}
        tangentMode: 0
        weightedMode: 0
        inWeight: {x: 0.33333334, y: 0.33333334, z: 0.33333334, w: 0.33333334}
        outWeight: {x: 0.33333334, y: 0.33333334, z: 0.33333334, w: 0.33333334}
      - serializedVersion: 3
        time: 4.0560145
        value: {x: -0, y: 0.18313552, z: -0, w: 0.9830877}
        inSlope: {x: 0, y: -0.04007955, z: 0, w: 0.007467413}
        outSlope: {x: 0, y: -0.04007955, z: 0, w: 0.007467413}
        tangentMode: 0
        weightedMode: 0
        inWeight: {x: 0.33333334, y: 0.33333334, z: 0.33333334, w: 0.33333334}
        outWeight: {x: 0.33333334, y: 0.33333334, z: 0.33333334, w: 0.33333334}
      - serializedVersion: 3
        time: 4.0670953
        value: {x: -0, y: 0.18271962, z: -0, w: 0.9831651}
        inSlope: {x: 0, y: -0.036093812, z: 0, w: 0.0067073433}
        outSlope: {x: 0, y: -0.036093812, z: 0, w: 0.0067073433}
        tangentMode: 0
        weightedMode: 0
        inWeight: {x: 0.33333334, y: 0.33333334, z: 0.33333334, w: 0.33333334}
        outWeight: {x: 0.33333334, y: 0.33333334, z: 0.33333334, w: 0.33333334}
      - serializedVersion: 3
        time: 4.0787983
        value: {x: -0, y: 0.18231407, z: -0, w: 0.98324037}
        inSlope: {x: 0, y: -0.03664416, z: 0, w: 0.006795291}
        outSlope: {x: 0, y: -0.03664416, z: 0, w: 0.006795291}
        tangentMode: 0
        weightedMode: 0
        inWeight: {x: 0.33333334, y: 0.33333334, z: 0.33333334, w: 0.33333334}
        outWeight: {x: 0.33333334, y: 0.33333334, z: 0.33333334, w: 0.33333334}
      - serializedVersion: 3
        time: 4.0893736
        value: {x: -0, y: 0.1819055, z: -0, w: 0.98331606}
        inSlope: {x: 0, y: -0.03531871, z: 0, w: 0.006534635}
        outSlope: {x: 0, y: -0.03531871, z: 0, w: 0.006534635}
        tangentMode: 0
        weightedMode: 0
        inWeight: {x: 0.33333334, y: 0.33333334, z: 0.33333334, w: 0.33333334}
        outWeight: {x: 0.33333334, y: 0.33333334, z: 0.33333334, w: 0.33333334}
      - serializedVersion: 3
        time: 4.1002836
        value: {x: -0, y: 0.18155634, z: -0, w: 0.98338056}
        inSlope: {x: 0, y: -0.03271163, z: 0, w: 0.006038647}
        outSlope: {x: 0, y: -0.03271163, z: 0, w: 0.006038647}
        tangentMode: 0
        weightedMode: 0
        inWeight: {x: 0.33333334, y: 0.33333334, z: 0.33333334, w: 0.33333334}
        outWeight: {x: 0.33333334, y: 0.33333334, z: 0.33333334, w: 0.33333334}
      - serializedVersion: 3
        time: 4.111178
        value: {x: -0, y: 0.18119225, z: -0, w: 0.98344773}
        inSlope: {x: 0, y: -0.032659646, z: 0, w: 0.0060168486}
        outSlope: {x: 0, y: -0.032659646, z: 0, w: 0.0060168486}
        tangentMode: 0
        weightedMode: 0
        inWeight: {x: 0.33333334, y: 0.33333334, z: 0.33333334, w: 0.33333334}
        outWeight: {x: 0.33333334, y: 0.33333334, z: 0.33333334, w: 0.33333334}
      - serializedVersion: 3
        time: 4.122504
        value: {x: -0, y: 0.18083096, z: -0, w: 0.9835142}
        inSlope: {x: 0, y: -0.03197912, z: 0, w: 0.005880099}
        outSlope: {x: 0, y: -0.03197912, z: 0, w: 0.005880099}
        tangentMode: 0
        weightedMode: 0
        inWeight: {x: 0.33333334, y: 0.33333334, z: 0.33333334, w: 0.33333334}
        outWeight: {x: 0.33333334, y: 0.33333334, z: 0.33333334, w: 0.33333334}
      - serializedVersion: 3
        time: 4.1340256
        value: {x: -0, y: 0.18046159, z: -0, w: 0.9835821}
        inSlope: {x: 0, y: -0.03357681, z: 0, w: 0.0061608665}
        outSlope: {x: 0, y: -0.03357681, z: 0, w: 0.0061608665}
        tangentMode: 0
        weightedMode: 0
        inWeight: {x: 0.33333334, y: 0.33333334, z: 0.33333334, w: 0.33333334}
        outWeight: {x: 0.33333334, y: 0.33333334, z: 0.33333334, w: 0.33333334}
      - serializedVersion: 3
        time: 4.144585
        value: {x: -0, y: 0.18009101, z: -0, w: 0.98364997}
        inSlope: {x: 0, y: -0.032014262, z: 0, w: 0.005862755}
        outSlope: {x: 0, y: -0.032014262, z: 0, w: 0.005862755}
        tangentMode: 0
        weightedMode: 0
        inWeight: {x: 0.33333334, y: 0.33333334, z: 0.33333334, w: 0.33333334}
        outWeight: {x: 0.33333334, y: 0.33333334, z: 0.33333334, w: 0.33333334}
      - serializedVersion: 3
        time: 4.155738
        value: {x: -0, y: 0.17976831, z: -0, w: 0.98370904}
        inSlope: {x: 0, y: -0.028607022, z: 0, w: 0.005226987}
        outSlope: {x: 0, y: -0.028607022, z: 0, w: 0.005226987}
        tangentMode: 0
        weightedMode: 0
        inWeight: {x: 0.33333334, y: 0.33333334, z: 0.33333334, w: 0.33333334}
        outWeight: {x: 0.33333334, y: 0.33333334, z: 0.33333334, w: 0.33333334}
      - serializedVersion: 3
        time: 4.167456
        value: {x: -0, y: 0.17943692, z: -0, w: 0.9837695}
        inSlope: {x: 0, y: -0.028897215, z: 0, w: 0.005269538}
        outSlope: {x: 0, y: -0.028897215, z: 0, w: 0.005269538}
        tangentMode: 0
        weightedMode: 0
        inWeight: {x: 0.33333334, y: 0.33333334, z: 0.33333334, w: 0.33333334}
        outWeight: {x: 0.33333334, y: 0.33333334, z: 0.33333334, w: 0.33333334}
      - serializedVersion: 3
        time: 4.178621
        value: {x: -0, y: 0.1791074, z: -0, w: 0.98382956}
        inSlope: {x: 0, y: -0.027852297, z: 0, w: 0.005072191}
        outSlope: {x: 0, y: -0.027852297, z: 0, w: 0.005072191}
        tangentMode: 0
        weightedMode: 0
        inWeight: {x: 0.33333334, y: 0.33333334, z: 0.33333334, w: 0.33333334}
        outWeight: {x: 0.33333334, y: 0.33333334, z: 0.33333334, w: 0.33333334}
      - serializedVersion: 3
        time: 4.189646
        value: {x: -0, y: 0.17881866, z: -0, w: 0.98388207}
        inSlope: {x: 0, y: -0.024596773, z: 0, w: 0.0044698305}
        outSlope: {x: 0, y: -0.024596773, z: 0, w: 0.0044698305}
        tangentMode: 0
        weightedMode: 0
        inWeight: {x: 0.33333334, y: 0.33333334, z: 0.33333334, w: 0.33333334}
        outWeight: {x: 0.33333334, y: 0.33333334, z: 0.33333334, w: 0.33333334}
      - serializedVersion: 3
        time: 4.2007627
        value: {x: -0, y: 0.17856292, z: -0, w: 0.9839285}
        inSlope: {x: 0, y: -0.022908404, z: 0, w: 0.004156746}
        outSlope: {x: 0, y: -0.022908404, z: 0, w: 0.004156746}
        tangentMode: 0
        weightedMode: 0
        inWeight: {x: 0.33333334, y: 0.33333334, z: 0.33333334, w: 0.33333334}
        outWeight: {x: 0.33333334, y: 0.33333334, z: 0.33333334, w: 0.33333334}
      - serializedVersion: 3
        time: 4.211612
        value: {x: -0, y: 0.17831542, z: -0, w: 0.9839734}
        inSlope: {x: 0, y: -0.021614857, z: 0, w: 0.003918921}
        outSlope: {x: 0, y: -0.021614857, z: 0, w: 0.003918921}
        tangentMode: 0
        weightedMode: 0
        inWeight: {x: 0.33333334, y: 0.33333334, z: 0.33333334, w: 0.33333334}
        outWeight: {x: 0.33333334, y: 0.33333334, z: 0.33333334, w: 0.33333334}
      - serializedVersion: 3
        time: 4.222821
        value: {x: -0, y: 0.17808656, z: -0, w: 0.98401487}
        inSlope: {x: 0, y: -0.018379929, z: 0, w: 0.0033284542}
        outSlope: {x: 0, y: -0.018379929, z: 0, w: 0.0033284542}
        tangentMode: 0
        weightedMode: 0
        inWeight: {x: 0.33333334, y: 0.33333334, z: 0.33333334, w: 0.33333334}
        outWeight: {x: 0.33333334, y: 0.33333334, z: 0.33333334, w: 0.33333334}
      - serializedVersion: 3
        time: 4.2370777
        value: {x: -0, y: 0.17785357, z: -0, w: 0.984057}
        inSlope: {x: 0, y: -0.02701353, z: 0, w: 0.004878738}
        outSlope: {x: 0, y: -0.02701353, z: 0, w: 0.004878738}
        tangentMode: 0
        weightedMode: 0
        inWeight: {x: 0.33333334, y: 0.33333334, z: 0.33333334, w: 0.33333334}
        outWeight: {x: 0.33333334, y: 0.33333334, z: 0.33333334, w: 0.33333334}
      - serializedVersion: 3
        time: 4.2449822
        value: {x: -0, y: 0.1775557, z: -0, w: 0.9841108}
        inSlope: {x: 0, y: -0.026296543, z: 0, w: 0.004744995}
        outSlope: {x: 0, y: -0.026296543, z: 0, w: 0.004744995}
        tangentMode: 0
        weightedMode: 0
        inWeight: {x: 0.33333334, y: 0.33333334, z: 0.33333334, w: 0.33333334}
        outWeight: {x: 0.33333334, y: 0.33333334, z: 0.33333334, w: 0.33333334}
      - serializedVersion: 3
        time: 4.256378
        value: {x: -0, y: 0.17738579, z: -0, w: 0.9841414}
        inSlope: {x: 0, y: -0.01916689, z: 0, w: 0.003454336}
        outSlope: {x: 0, y: -0.01916689, z: 0, w: 0.003454336}
        tangentMode: 0
        weightedMode: 0
        inWeight: {x: 0.33333334, y: 0.33333334, z: 0.33333334, w: 0.33333334}
        outWeight: {x: 0.33333334, y: 0.33333334, z: 0.33333334, w: 0.33333334}
      - serializedVersion: 3
        time: 4.2674227
        value: {x: -0, y: 0.17712708, z: -0, w: 0.984188}
        inSlope: {x: 0, y: -0.023861237, z: 0, w: 0.0042933603}
        outSlope: {x: 0, y: -0.023861237, z: 0, w: 0.0042933603}
        tangentMode: 0
        weightedMode: 0
        inWeight: {x: 0.33333334, y: 0.33333334, z: 0.33333334, w: 0.33333334}
        outWeight: {x: 0.33333334, y: 0.33333334, z: 0.33333334, w: 0.33333334}
      - serializedVersion: 3
        time: 4.278084
        value: {x: -0, y: 0.17686804, z: -0, w: 0.9842346}
        inSlope: {x: 0, y: -0.023922956, z: 0, w: 0.0042989594}
        outSlope: {x: 0, y: -0.023922956, z: 0, w: 0.0042989594}
        tangentMode: 0
        weightedMode: 0
        inWeight: {x: 0.33333334, y: 0.33333334, z: 0.33333334, w: 0.33333334}
        outWeight: {x: 0.33333334, y: 0.33333334, z: 0.33333334, w: 0.33333334}
      - serializedVersion: 3
        time: 4.2890286
        value: {x: -0, y: 0.1766103, z: -0, w: 0.9842809}
        inSlope: {x: 0, y: -0.024077024, z: 0, w: 0.00432006}
        outSlope: {x: 0, y: -0.024077024, z: 0, w: 0.00432006}
        tangentMode: 0
        weightedMode: 0
        inWeight: {x: 0.33333334, y: 0.33333334, z: 0.33333334, w: 0.33333334}
        outWeight: {x: 0.33333334, y: 0.33333334, z: 0.33333334, w: 0.33333334}
      - serializedVersion: 3
        time: 4.3000474
        value: {x: -0, y: 0.17633918, z: -0, w: 0.98432946}
        inSlope: {x: 0, y: -0.024879737, z: 0, w: 0.0044568796}
        outSlope: {x: 0, y: -0.024879737, z: 0, w: 0.0044568796}
        tangentMode: 0
        weightedMode: 0
        inWeight: {x: 0.33333334, y: 0.33333334, z: 0.33333334, w: 0.33333334}
        outWeight: {x: 0.33333334, y: 0.33333334, z: 0.33333334, w: 0.33333334}
      - serializedVersion: 3
        time: 4.311518
        value: {x: -0, y: 0.17605065, z: -0, w: 0.98438114}
        inSlope: {x: 0, y: -0.026750531, z: 0, w: 0.0047850907}
        outSlope: {x: 0, y: -0.026750531, z: 0, w: 0.0047850907}
        tangentMode: 0
        weightedMode: 0
        inWeight: {x: 0.33333334, y: 0.33333334, z: 0.33333334, w: 0.33333334}
        outWeight: {x: 0.33333334, y: 0.33333334, z: 0.33333334, w: 0.33333334}
      - serializedVersion: 3
        time: 4.322474
        value: {x: -0, y: 0.17574008, z: -0, w: 0.98443663}
        inSlope: {x: 0, y: -0.027893921, z: 0, w: 0.004978744}
        outSlope: {x: 0, y: -0.027893921, z: 0, w: 0.004978744}
        tangentMode: 0
        weightedMode: 0
        inWeight: {x: 0.33333334, y: 0.33333334, z: 0.33333334, w: 0.33333334}
        outWeight: {x: 0.33333334, y: 0.33333334, z: 0.33333334, w: 0.33333334}
      - serializedVersion: 3
        time: 4.3336215
        value: {x: -0, y: 0.17543419, z: -0, w: 0.98449117}
        inSlope: {x: 0, y: -0.02755519, z: 0, w: 0.0049107913}
        outSlope: {x: 0, y: -0.02755519, z: 0, w: 0.0049107913}
        tangentMode: 0
        weightedMode: 0
        inWeight: {x: 0.33333334, y: 0.33333334, z: 0.33333334, w: 0.33333334}
        outWeight: {x: 0.33333334, y: 0.33333334, z: 0.33333334, w: 0.33333334}
      - serializedVersion: 3
        time: 4.344964
        value: {x: -0, y: 0.17512034, z: -0, w: 0.9845471}
        inSlope: {x: 0, y: -0.027835313, z: 0, w: 0.0049531083}
        outSlope: {x: 0, y: -0.027835313, z: 0, w: 0.0049531083}
        tangentMode: 0
        weightedMode: 0
        inWeight: {x: 0.33333334, y: 0.33333334, z: 0.33333334, w: 0.33333334}
        outWeight: {x: 0.33333334, y: 0.33333334, z: 0.33333334, w: 0.33333334}
      - serializedVersion: 3
        time: 4.3561854
        value: {x: -0, y: 0.17480613, z: -0, w: 0.9846029}
        inSlope: {x: 0, y: -0.027805915, z: 0, w: 0.0049350597}
        outSlope: {x: 0, y: -0.027805915, z: 0, w: 0.0049350597}
        tangentMode: 0
        weightedMode: 0
        inWeight: {x: 0.33333334, y: 0.33333334, z: 0.33333334, w: 0.33333334}
        outWeight: {x: 0.33333334, y: 0.33333334, z: 0.33333334, w: 0.33333334}
      - serializedVersion: 3
        time: 4.367222
        value: {x: -0, y: 0.1745014, z: -0, w: 0.98465693}
        inSlope: {x: 0, y: -0.025693117, z: 0, w: 0.004552693}
        outSlope: {x: 0, y: -0.025693117, z: 0, w: 0.004552693}
        tangentMode: 0
        weightedMode: 0
        inWeight: {x: 0.33333334, y: 0.33333334, z: 0.33333334, w: 0.33333334}
        outWeight: {x: 0.33333334, y: 0.33333334, z: 0.33333334, w: 0.33333334}
      - serializedVersion: 3
        time: 4.37932
        value: {x: -0, y: 0.17421377, z: -0, w: 0.9847079}
        inSlope: {x: 0, y: -0.027080445, z: 0, w: 0.0047902274}
        outSlope: {x: 0, y: -0.027080445, z: 0, w: 0.0047902274}
        tangentMode: 0
        weightedMode: 0
        inWeight: {x: 0.33333334, y: 0.33333334, z: 0.33333334, w: 0.33333334}
        outWeight: {x: 0.33333334, y: 0.33333334, z: 0.33333334, w: 0.33333334}
      - serializedVersion: 3
        time: 4.3895464
        value: {x: -0, y: 0.17390303, z: -0, w: 0.9847628}
        inSlope: {x: 0, y: -0.027122283, z: 0, w: 0.0047894893}
        outSlope: {x: 0, y: -0.027122283, z: 0, w: 0.0047894893}
        tangentMode: 0
        weightedMode: 0
        inWeight: {x: 0.33333334, y: 0.33333334, z: 0.33333334, w: 0.33333334}
        outWeight: {x: 0.33333334, y: 0.33333334, z: 0.33333334, w: 0.33333334}
      - serializedVersion: 3
        time: 4.400205
        value: {x: -0, y: 0.17364873, z: -0, w: 0.98480767}
        inSlope: {x: 0, y: -0.023481382, z: 0, w: 0.0041418946}
        outSlope: {x: 0, y: -0.023481382, z: 0, w: 0.0041418946}
        tangentMode: 0
        weightedMode: 0
        inWeight: {x: 0.33333334, y: 0.33333334, z: 0.33333334, w: 0.33333334}
        outWeight: {x: 0.33333334, y: 0.33333334, z: 0.33333334, w: 0.33333334}
      - serializedVersion: 3
        time: 4.4115467
        value: {x: -0, y: 0.1733867, z: -0, w: 0.98485386}
        inSlope: {x: 0, y: -0.023692036, z: 0, w: 0.0041722404}
        outSlope: {x: 0, y: -0.023692036, z: 0, w: 0.0041722404}
        tangentMode: 0
        weightedMode: 0
        inWeight: {x: 0.33333334, y: 0.33333334, z: 0.33333334, w: 0.33333334}
        outWeight: {x: 0.33333334, y: 0.33333334, z: 0.33333334, w: 0.33333334}
      - serializedVersion: 3
        time: 4.422933
        value: {x: -0, y: 0.17311023, z: -0, w: 0.9849025}
        inSlope: {x: 0, y: -0.024942175, z: 0, w: 0.004382234}
        outSlope: {x: 0, y: -0.024942175, z: 0, w: 0.004382234}
        tangentMode: 0
        weightedMode: 0
        inWeight: {x: 0.33333334, y: 0.33333334, z: 0.33333334, w: 0.33333334}
        outWeight: {x: 0.33333334, y: 0.33333334, z: 0.33333334, w: 0.33333334}
      - serializedVersion: 3
        time: 4.4335594
        value: {x: -0, y: 0.17283815, z: -0, w: 0.98495024}
        inSlope: {x: 0, y: -0.023855325, z: 0, w: 0.004186086}
        outSlope: {x: 0, y: -0.023855325, z: 0, w: 0.004186086}
        tangentMode: 0
        weightedMode: 0
        inWeight: {x: 0.33333334, y: 0.33333334, z: 0.33333334, w: 0.33333334}
        outWeight: {x: 0.33333334, y: 0.33333334, z: 0.33333334, w: 0.33333334}
      - serializedVersion: 3
        time: 4.4451447
        value: {x: -0, y: 0.17258205, z: -0, w: 0.9849952}
        inSlope: {x: 0, y: -0.023726437, z: 0, w: 0.0041577322}
        outSlope: {x: 0, y: -0.023726437, z: 0, w: 0.0041577322}
        tangentMode: 0
        weightedMode: 0
        inWeight: {x: 0.33333334, y: 0.33333334, z: 0.33333334, w: 0.33333334}
        outWeight: {x: 0.33333334, y: 0.33333334, z: 0.33333334, w: 0.33333334}
      - serializedVersion: 3
        time: 4.4562964
        value: {x: -0, y: 0.17229939, z: -0, w: 0.98504466}
        inSlope: {x: 0, y: -0.026063299, z: 0, w: 0.0045591407}
        outSlope: {x: 0, y: -0.026063299, z: 0, w: 0.0045591407}
        tangentMode: 0
        weightedMode: 0
        inWeight: {x: 0.33333334, y: 0.33333334, z: 0.33333334, w: 0.33333334}
        outWeight: {x: 0.33333334, y: 0.33333334, z: 0.33333334, w: 0.33333334}
      - serializedVersion: 3
        time: 4.466697
        value: {x: -0, y: 0.17202085, z: -0, w: 0.98509336}
        inSlope: {x: 0, y: -0.02473122, z: 0, w: 0.0043203607}
        outSlope: {x: 0, y: -0.02473122, z: 0, w: 0.0043203607}
        tangentMode: 0
        weightedMode: 0
        inWeight: {x: 0.33333334, y: 0.33333334, z: 0.33333334, w: 0.33333334}
        outWeight: {x: 0.33333334, y: 0.33333334, z: 0.33333334, w: 0.33333334}
      - serializedVersion: 3
        time: 4.478637
        value: {x: -0, y: 0.17175002, z: -0, w: 0.9851406}
        inSlope: {x: 0, y: -0.027296374, z: 0, w: 0.004756231}
        outSlope: {x: 0, y: -0.027296374, z: 0, w: 0.004756231}
        tangentMode: 0
        weightedMode: 0
        inWeight: {x: 0.33333334, y: 0.33333334, z: 0.33333334, w: 0.33333334}
        outWeight: {x: 0.33333334, y: 0.33333334, z: 0.33333334, w: 0.33333334}
      - serializedVersion: 3
        time: 4.4891763
        value: {x: -0, y: 0.17141372, z: -0, w: 0.98519915}
        inSlope: {x: 0, y: -0.030107433, z: 0, w: 0.005235485}
        outSlope: {x: 0, y: -0.030107433, z: 0, w: 0.005235485}
        tangentMode: 0
        weightedMode: 0
        inWeight: {x: 0.33333334, y: 0.33333334, z: 0.33333334, w: 0.33333334}
        outWeight: {x: 0.33333334, y: 0.33333334, z: 0.33333334, w: 0.33333334}
      - serializedVersion: 3
        time: 4.500777
        value: {x: -0, y: 0.17108537, z: -0, w: 0.9852562}
        inSlope: {x: 0, y: -0.03273569, z: 0, w: 0.0056833746}
        outSlope: {x: 0, y: -0.03273569, z: 0, w: 0.0056833746}
        tangentMode: 0
        weightedMode: 0
        inWeight: {x: 0.33333334, y: 0.33333334, z: 0.33333334, w: 0.33333334}
        outWeight: {x: 0.33333334, y: 0.33333334, z: 0.33333334, w: 0.33333334}
      - serializedVersion: 3
        time: 4.511349
        value: {x: -0, y: 0.17069243, z: -0, w: 0.9853244}
        inSlope: {x: 0, y: -0.030903187, z: 0, w: 0.005355385}
        outSlope: {x: 0, y: -0.030903187, z: 0, w: 0.005355385}
        tangentMode: 0
        weightedMode: 0
        inWeight: {x: 0.33333334, y: 0.33333334, z: 0.33333334, w: 0.33333334}
        outWeight: {x: 0.33333334, y: 0.33333334, z: 0.33333334, w: 0.33333334}
      - serializedVersion: 3
        time: 4.527365
        value: {x: -0, y: 0.1702978, z: -0, w: 0.98539263}
        inSlope: {x: 0, y: -0.04227093, z: 0, w: 0.007298788}
        outSlope: {x: 0, y: -0.04227093, z: 0, w: 0.007298788}
        tangentMode: 0
        weightedMode: 0
        inWeight: {x: 0.33333334, y: 0.33333334, z: 0.33333334, w: 0.33333334}
        outWeight: {x: 0.33333334, y: 0.33333334, z: 0.33333334, w: 0.33333334}
      - serializedVersion: 3
        time: 4.538316
        value: {x: -0, y: 0.16964184, z: -0, w: 0.9855058}
        inSlope: {x: 0, y: -0.05157639, z: 0, w: 0.008883892}
        outSlope: {x: 0, y: -0.05157639, z: 0, w: 0.008883892}
        tangentMode: 0
        weightedMode: 0
        inWeight: {x: 0.33333334, y: 0.33333334, z: 0.33333334, w: 0.33333334}
        outWeight: {x: 0.33333334, y: 0.33333334, z: 0.33333334, w: 0.33333334}
      - serializedVersion: 3
        time: 4.549264
        value: {x: -0, y: 0.16916832, z: -0, w: 0.9855872}
        inSlope: {x: 0, y: -0.042594325, z: 0, w: 0.007308402}
        outSlope: {x: 0, y: -0.042594325, z: 0, w: 0.007308402}
        tangentMode: 0
        weightedMode: 0
        inWeight: {x: 0.33333334, y: 0.33333334, z: 0.33333334, w: 0.33333334}
        outWeight: {x: 0.33333334, y: 0.33333334, z: 0.33333334, w: 0.33333334}
      - serializedVersion: 3
        time: 4.5611925
        value: {x: -0, y: 0.16866806, z: -0, w: 0.9856729}
        inSlope: {x: 0, y: -0.046892684, z: 0, w: 0.00802177}
        outSlope: {x: 0, y: -0.046892684, z: 0, w: 0.00802177}
        tangentMode: 0
        weightedMode: 0
        inWeight: {x: 0.33333334, y: 0.33333334, z: 0.33333334, w: 0.33333334}
        outWeight: {x: 0.33333334, y: 0.33333334, z: 0.33333334, w: 0.33333334}
      - serializedVersion: 3
        time: 4.572194
        value: {x: -0, y: 0.16809766, z: -0, w: 0.98577034}
        inSlope: {x: 0, y: -0.05076595, z: 0, w: 0.008660071}
        outSlope: {x: 0, y: -0.05076595, z: 0, w: 0.008660071}
        tangentMode: 0
        weightedMode: 0
        inWeight: {x: 0.33333334, y: 0.33333334, z: 0.33333334, w: 0.33333334}
        outWeight: {x: 0.33333334, y: 0.33333334, z: 0.33333334, w: 0.33333334}
      - serializedVersion: 3
        time: 4.583281
        value: {x: -0, y: 0.16754681, z: -0, w: 0.98586416}
        inSlope: {x: 0, y: -0.050144188, z: 0, w: 0.008522994}
        outSlope: {x: 0, y: -0.050144188, z: 0, w: 0.008522994}
        tangentMode: 0
        weightedMode: 0
        inWeight: {x: 0.33333334, y: 0.33333334, z: 0.33333334, w: 0.33333334}
        outWeight: {x: 0.33333334, y: 0.33333334, z: 0.33333334, w: 0.33333334}
      - serializedVersion: 3
        time: 4.594537
        value: {x: -0, y: 0.16697723, z: -0, w: 0.9859608}
        inSlope: {x: 0, y: -0.053110685, z: 0, w: 0.008992316}
        outSlope: {x: 0, y: -0.053110685, z: 0, w: 0.008992316}
        tangentMode: 0
        weightedMode: 0
        inWeight: {x: 0.33333334, y: 0.33333334, z: 0.33333334, w: 0.33333334}
        outWeight: {x: 0.33333334, y: 0.33333334, z: 0.33333334, w: 0.33333334}
      - serializedVersion: 3
        time: 4.60517
        value: {x: -0, y: 0.16638584, z: -0, w: 0.98606074}
        inSlope: {x: 0, y: -0.054605477, z: 0, w: 0.009213293}
        outSlope: {x: 0, y: -0.054605477, z: 0, w: 0.009213293}
        tangentMode: 0
        weightedMode: 0
        inWeight: {x: 0.33333334, y: 0.33333334, z: 0.33333334, w: 0.33333334}
        outWeight: {x: 0.33333334, y: 0.33333334, z: 0.33333334, w: 0.33333334}
      - serializedVersion: 3
        time: 4.615795
        value: {x: -0, y: 0.1658164, z: -0, w: 0.98615664}
        inSlope: {x: 0, y: -0.051678408, z: 0, w: 0.008689861}
        outSlope: {x: 0, y: -0.051678408, z: 0, w: 0.008689861}
        tangentMode: 0
        weightedMode: 0
        inWeight: {x: 0.33333334, y: 0.33333334, z: 0.33333334, w: 0.33333334}
        outWeight: {x: 0.33333334, y: 0.33333334, z: 0.33333334, w: 0.33333334}
      - serializedVersion: 3
        time: 4.627454
        value: {x: -0, y: 0.16523622, z: -0, w: 0.98625404}
        inSlope: {x: 0, y: -0.05538769, z: 0, w: 0.009276742}
        outSlope: {x: 0, y: -0.05538769, z: 0, w: 0.009276742}
        tangentMode: 0
        weightedMode: 0
        inWeight: {x: 0.33333334, y: 0.33333334, z: 0.33333334, w: 0.33333334}
        outWeight: {x: 0.33333334, y: 0.33333334, z: 0.33333334, w: 0.33333334}
      - serializedVersion: 3
        time: 4.6380076
        value: {x: -0, y: 0.16459231, z: -0, w: 0.9863617}
        inSlope: {x: 0, y: -0.054684922, z: 0, w: 0.009128567}
        outSlope: {x: 0, y: -0.054684922, z: 0, w: 0.009128567}
        tangentMode: 0
        weightedMode: 0
        inWeight: {x: 0.33333334, y: 0.33333334, z: 0.33333334, w: 0.33333334}
        outWeight: {x: 0.33333334, y: 0.33333334, z: 0.33333334, w: 0.33333334}
      - serializedVersion: 3
        time: 4.650221
        value: {x: -0, y: 0.1640017, z: -0, w: 0.9864601}
        inSlope: {x: 0, y: -0.057220638, z: 0, w: 0.009510011}
        outSlope: {x: 0, y: -0.057220638, z: 0, w: 0.009510011}
        tangentMode: 0
        weightedMode: 0
        inWeight: {x: 0.33333334, y: 0.33333334, z: 0.33333334, w: 0.33333334}
        outWeight: {x: 0.33333334, y: 0.33333334, z: 0.33333334, w: 0.33333334}
      - serializedVersion: 3
        time: 4.660584
        value: {x: -0, y: 0.16331688, z: -0, w: 0.9865737}
        inSlope: {x: 0, y: -0.059044708, z: 0, w: 0.0097773345}
        outSlope: {x: 0, y: -0.059044708, z: 0, w: 0.0097773345}
        tangentMode: 0
        weightedMode: 0
        inWeight: {x: 0.33333334, y: 0.33333334, z: 0.33333334, w: 0.33333334}
        outWeight: {x: 0.33333334, y: 0.33333334, z: 0.33333334, w: 0.33333334}
      - serializedVersion: 3
        time: 4.671718
        value: {x: -0, y: 0.16273783, z: -0, w: 0.98666936}
        inSlope: {x: 0, y: -0.056082603, z: 0, w: 0.009247179}
        outSlope: {x: 0, y: -0.056082603, z: 0, w: 0.009247179}
        tangentMode: 0
        weightedMode: 0
        inWeight: {x: 0.33333334, y: 0.33333334, z: 0.33333334, w: 0.33333334}
        outWeight: {x: 0.33333334, y: 0.33333334, z: 0.33333334, w: 0.33333334}
      - serializedVersion: 3
        time: 4.682234
        value: {x: -0, y: 0.16210522, z: -0, w: 0.9867735}
        inSlope: {x: 0, y: -0.055288494, z: 0, w: 0.009082896}
        outSlope: {x: 0, y: -0.055288494, z: 0, w: 0.009082896}
        tangentMode: 0
        weightedMode: 0
        inWeight: {x: 0.33333334, y: 0.33333334, z: 0.33333334, w: 0.33333334}
        outWeight: {x: 0.33333334, y: 0.33333334, z: 0.33333334, w: 0.33333334}
      - serializedVersion: 3
        time: 4.694128
        value: {x: -0, y: 0.16150554, z: -0, w: 0.9868718}
        inSlope: {x: 0, y: -0.055965345, z: 0, w: 0.009155812}
        outSlope: {x: 0, y: -0.055965345, z: 0, w: 0.009155812}
        tangentMode: 0
        weightedMode: 0
        inWeight: {x: 0.33333334, y: 0.33333334, z: 0.33333334, w: 0.33333334}
        outWeight: {x: 0.33333334, y: 0.33333334, z: 0.33333334, w: 0.33333334}
      - serializedVersion: 3
        time: 4.7053275
        value: {x: -0, y: 0.16081662, z: -0, w: 0.9869843}
        inSlope: {x: 0, y: -0.060652696, z: 0, w: 0.009884469}
        outSlope: {x: 0, y: -0.060652696, z: 0, w: 0.009884469}
        tangentMode: 0
        weightedMode: 0
        inWeight: {x: 0.33333334, y: 0.33333334, z: 0.33333334, w: 0.33333334}
        outWeight: {x: 0.33333334, y: 0.33333334, z: 0.33333334, w: 0.33333334}
      - serializedVersion: 3
        time: 4.716242
        value: {x: -0, y: 0.16016403, z: -0, w: 0.9870904}
        inSlope: {x: 0, y: -0.058100834, z: 0, w: 0.009429611}
        outSlope: {x: 0, y: -0.058100834, z: 0, w: 0.009429611}
        tangentMode: 0
        weightedMode: 0
        inWeight: {x: 0.33333334, y: 0.33333334, z: 0.33333334, w: 0.33333334}
        outWeight: {x: 0.33333334, y: 0.33333334, z: 0.33333334, w: 0.33333334}
      - serializedVersion: 3
        time: 4.727767
        value: {x: -0, y: 0.1595139, z: -0, w: 0.98719573}
        inSlope: {x: 0, y: -0.062154077, z: 0, w: 0.010039514}
        outSlope: {x: 0, y: -0.062154077, z: 0, w: 0.010039514}
        tangentMode: 0
        weightedMode: 0
        inWeight: {x: 0.33333334, y: 0.33333334, z: 0.33333334, w: 0.33333334}
        outWeight: {x: 0.33333334, y: 0.33333334, z: 0.33333334, w: 0.33333334}
      - serializedVersion: 3
        time: 4.7382326
        value: {x: -0, y: 0.1588033, z: -0, w: 0.98731023}
        inSlope: {x: 0, y: -0.06355486, z: 0, w: 0.010222418}
        outSlope: {x: 0, y: -0.06355486, z: 0, w: 0.010222418}
        tangentMode: 0
        weightedMode: 0
        inWeight: {x: 0.33333334, y: 0.33333334, z: 0.33333334, w: 0.33333334}
        outWeight: {x: 0.33333334, y: 0.33333334, z: 0.33333334, w: 0.33333334}
      - serializedVersion: 3
        time: 4.7494082
        value: {x: -0, y: 0.15814158, z: -0, w: 0.98741645}
        inSlope: {x: 0, y: -0.060096268, z: 0, w: 0.009623436}
        outSlope: {x: 0, y: -0.060096268, z: 0, w: 0.009623436}
        tangentMode: 0
        weightedMode: 0
        inWeight: {x: 0.33333334, y: 0.33333334, z: 0.33333334, w: 0.33333334}
        outWeight: {x: 0.33333334, y: 0.33333334, z: 0.33333334, w: 0.33333334}
      - serializedVersion: 3
        time: 4.7612953
        value: {x: -0, y: 0.15741669, z: -0, w: 0.98753226}
        inSlope: {x: 0, y: -0.06691054, z: 0, w: 0.010662451}
        outSlope: {x: 0, y: -0.06691054, z: 0, w: 0.010662451}
        tangentMode: 0
        weightedMode: 0
        inWeight: {x: 0.33333334, y: 0.33333334, z: 0.33333334, w: 0.33333334}
        outWeight: {x: 0.33333334, y: 0.33333334, z: 0.33333334, w: 0.33333334}
      - serializedVersion: 3
        time: 4.7722516
        value: {x: -0, y: 0.15661864, z: -0, w: 0.98765916}
        inSlope: {x: 0, y: -0.071536526, z: 0, w: 0.0113461865}
        outSlope: {x: 0, y: -0.071536526, z: 0, w: 0.0113461865}
        tangentMode: 0
        weightedMode: 0
        inWeight: {x: 0.33333334, y: 0.33333334, z: 0.33333334, w: 0.33333334}
        outWeight: {x: 0.33333334, y: 0.33333334, z: 0.33333334, w: 0.33333334}
      - serializedVersion: 3
        time: 4.783153
        value: {x: -0, y: 0.15585299, z: -0, w: 0.9877803}
        inSlope: {x: 0, y: -0.07192615, z: 0, w: 0.011347341}
        outSlope: {x: 0, y: -0.07192615, z: 0, w: 0.011347341}
        tangentMode: 0
        weightedMode: 0
        inWeight: {x: 0.33333334, y: 0.33333334, z: 0.33333334, w: 0.33333334}
        outWeight: {x: 0.33333334, y: 0.33333334, z: 0.33333334, w: 0.33333334}
      - serializedVersion: 3
        time: 4.7941175
        value: {x: -0, y: 0.1550458, z: -0, w: 0.9879073}
        inSlope: {x: 0, y: -0.07459635, z: 0, w: 0.01170603}
        outSlope: {x: 0, y: -0.07459635, z: 0, w: 0.01170603}
        tangentMode: 0
        weightedMode: 0
        inWeight: {x: 0.33333334, y: 0.33333334, z: 0.33333334, w: 0.33333334}
        outWeight: {x: 0.33333334, y: 0.33333334, z: 0.33333334, w: 0.33333334}
      - serializedVersion: 3
        time: 4.8054714
        value: {x: -0, y: 0.15418774, z: -0, w: 0.9880416}
        inSlope: {x: 0, y: -0.08040659, z: 0, w: 0.012544684}
        outSlope: {x: 0, y: -0.08040659, z: 0, w: 0.012544684}
        tangentMode: 0
        weightedMode: 0
        inWeight: {x: 0.33333334, y: 0.33333334, z: 0.33333334, w: 0.33333334}
        outWeight: {x: 0.33333334, y: 0.33333334, z: 0.33333334, w: 0.33333334}
      - serializedVersion: 3
        time: 4.816456
        value: {x: -0, y: 0.15325144, z: -0, w: 0.98818725}
        inSlope: {x: 0, y: -0.084687606, z: 0, w: 0.013133312}
        outSlope: {x: 0, y: -0.084687606, z: 0, w: 0.013133312}
        tangentMode: 0
        weightedMode: 0
        inWeight: {x: 0.33333334, y: 0.33333334, z: 0.33333334, w: 0.33333334}
        outWeight: {x: 0.33333334, y: 0.33333334, z: 0.33333334, w: 0.33333334}
      - serializedVersion: 3
        time: 4.8277445
        value: {x: -0, y: 0.15230165, z: -0, w: 0.98833406}
        inSlope: {x: 0, y: -0.092235625, z: 0, w: 0.014207508}
        outSlope: {x: 0, y: -0.092235625, z: 0, w: 0.014207508}
        tangentMode: 0
        weightedMode: 0
        inWeight: {x: 0.33333334, y: 0.33333334, z: 0.33333334, w: 0.33333334}
        outWeight: {x: 0.33333334, y: 0.33333334, z: 0.33333334, w: 0.33333334}
      - serializedVersion: 3
        time: 4.8380136
        value: {x: -0, y: 0.1512713, z: -0, w: 0.9884923}
        inSlope: {x: 0, y: -0.091100805, z: 0, w: 0.013949393}
        outSlope: {x: 0, y: -0.091100805, z: 0, w: 0.013949393}
        tangentMode: 0
        weightedMode: 0
        inWeight: {x: 0.33333334, y: 0.33333334, z: 0.33333334, w: 0.33333334}
        outWeight: {x: 0.33333334, y: 0.33333334, z: 0.33333334, w: 0.33333334}
      - serializedVersion: 3
        time: 4.849979
        value: {x: -0, y: 0.15029174, z: -0, w: 0.98864174}
        inSlope: {x: 0, y: -0.092830695, z: 0, w: 0.014101265}
        outSlope: {x: 0, y: -0.092830695, z: 0, w: 0.014101265}
        tangentMode: 0
        weightedMode: 0
        inWeight: {x: 0.33333334, y: 0.33333334, z: 0.33333334, w: 0.33333334}
        outWeight: {x: 0.33333334, y: 0.33333334, z: 0.33333334, w: 0.33333334}
      - serializedVersion: 3
        time: 4.8614492
        value: {x: -0, y: 0.14910118, z: -0, w: 0.988822}
        inSlope: {x: 0, y: -0.10784961, z: 0, w: 0.016257592}
        outSlope: {x: 0, y: -0.10784961, z: 0, w: 0.016257592}
        tangentMode: 0
        weightedMode: 0
        inWeight: {x: 0.33333334, y: 0.33333334, z: 0.33333334, w: 0.33333334}
        outWeight: {x: 0.33333334, y: 0.33333334, z: 0.33333334, w: 0.33333334}
      - serializedVersion: 3
        time: 4.8719645
        value: {x: -0, y: 0.14792448, z: -0, w: 0.98899865}
        inSlope: {x: 0, y: -0.10496506, z: 0, w: 0.01570313}
        outSlope: {x: 0, y: -0.10496506, z: 0, w: 0.01570313}
        tangentMode: 0
        weightedMode: 0
        inWeight: {x: 0.33333334, y: 0.33333334, z: 0.33333334, w: 0.33333334}
        outWeight: {x: 0.33333334, y: 0.33333334, z: 0.33333334, w: 0.33333334}
      - serializedVersion: 3
        time: 4.8833017
        value: {x: -0, y: 0.14681314, z: -0, w: 0.98916423}
        inSlope: {x: 0, y: -0.10747343, z: 0, w: 0.015942577}
        outSlope: {x: 0, y: -0.10747343, z: 0, w: 0.015942577}
        tangentMode: 0
        weightedMode: 0
        inWeight: {x: 0.33333334, y: 0.33333334, z: 0.33333334, w: 0.33333334}
        outWeight: {x: 0.33333334, y: 0.33333334, z: 0.33333334, w: 0.33333334}
      - serializedVersion: 3
        time: 4.893867
        value: {x: -0, y: 0.14557783, z: -0, w: 0.9893468}
        inSlope: {x: 0, y: -0.112154715, z: 0, w: 0.016507123}
        outSlope: {x: 0, y: -0.112154715, z: 0, w: 0.016507123}
        tangentMode: 0
        weightedMode: 0
        inWeight: {x: 0.33333334, y: 0.33333334, z: 0.33333334, w: 0.33333334}
        outWeight: {x: 0.33333334, y: 0.33333334, z: 0.33333334, w: 0.33333334}
      - serializedVersion: 3
        time: 4.904993
        value: {x: -0, y: 0.14438303, z: -0, w: 0.98952186}
        inSlope: {x: 0, y: -0.1135742, z: 0, w: 0.01656584}
        outSlope: {x: 0, y: -0.1135742, z: 0, w: 0.01656584}
        tangentMode: 0
        weightedMode: 0
        inWeight: {x: 0.33333334, y: 0.33333334, z: 0.33333334, w: 0.33333334}
        outWeight: {x: 0.33333334, y: 0.33333334, z: 0.33333334, w: 0.33333334}
      - serializedVersion: 3
        time: 4.915905
        value: {x: -0, y: 0.14307621, z: -0, w: 0.9897117}
        inSlope: {x: 0, y: -0.117754474, z: 0, w: 0.017025989}
        outSlope: {x: 0, y: -0.117754474, z: 0, w: 0.017025989}
        tangentMode: 0
        weightedMode: 0
        inWeight: {x: 0.33333334, y: 0.33333334, z: 0.33333334, w: 0.33333334}
        outWeight: {x: 0.33333334, y: 0.33333334, z: 0.33333334, w: 0.33333334}
      - serializedVersion: 3
        time: 4.9272895
        value: {x: -0, y: 0.14175847, z: -0, w: 0.9899013}
        inSlope: {x: 0, y: -0.12296586, z: 0, w: 0.017601984}
        outSlope: {x: 0, y: -0.12296586, z: 0, w: 0.017601984}
        tangentMode: 0
        weightedMode: 0
        inWeight: {x: 0.33333334, y: 0.33333334, z: 0.33333334, w: 0.33333334}
        outWeight: {x: 0.33333334, y: 0.33333334, z: 0.33333334, w: 0.33333334}
      - serializedVersion: 3
        time: 4.9381857
        value: {x: -0, y: 0.14033997, z: -0, w: 0.9901034}
        inSlope: {x: 0, y: -0.12226467, z: 0, w: 0.017336877}
        outSlope: {x: 0, y: -0.12226467, z: 0, w: 0.017336877}
        tangentMode: 0
        weightedMode: 0
        inWeight: {x: 0.33333334, y: 0.33333334, z: 0.33333334, w: 0.33333334}
        outWeight: {x: 0.33333334, y: 0.33333334, z: 0.33333334, w: 0.33333334}
      - serializedVersion: 3
        time: 4.9502144
        value: {x: -0, y: 0.13896453, z: -0, w: 0.9902974}
        inSlope: {x: 0, y: -0.12820618, z: 0, w: 0.017973032}
        outSlope: {x: 0, y: -0.12820618, z: 0, w: 0.017973032}
        tangentMode: 0
        weightedMode: 0
        inWeight: {x: 0.33333334, y: 0.33333334, z: 0.33333334, w: 0.33333334}
        outWeight: {x: 0.33333334, y: 0.33333334, z: 0.33333334, w: 0.33333334}
      - serializedVersion: 3
        time: 4.9610667
        value: {x: -0, y: 0.13742279, z: -0, w: 0.9905125}
        inSlope: {x: 0, y: -0.13393092, z: 0, w: 0.018594261}
        outSlope: {x: 0, y: -0.13393092, z: 0, w: 0.018594261}
        tangentMode: 0
        weightedMode: 0
        inWeight: {x: 0.33333334, y: 0.33333334, z: 0.33333334, w: 0.33333334}
        outWeight: {x: 0.33333334, y: 0.33333334, z: 0.33333334, w: 0.33333334}
      - serializedVersion: 3
        time: 4.972039
        value: {x: -0, y: 0.13604249, z: -0, w: 0.99070305}
        inSlope: {x: 0, y: -0.12811843, z: 0, w: 0.017592411}
        outSlope: {x: 0, y: -0.12811843, z: 0, w: 0.017592411}
        tangentMode: 0
        weightedMode: 0
        inWeight: {x: 0.33333334, y: 0.33333334, z: 0.33333334, w: 0.33333334}
        outWeight: {x: 0.33333334, y: 0.33333334, z: 0.33333334, w: 0.33333334}
      - serializedVersion: 3
        time: 4.9827337
        value: {x: -0, y: 0.13464749, z: -0, w: 0.9908936}
        inSlope: {x: 0, y: -0.12250446, z: 0, w: 0.016652405}
        outSlope: {x: 0, y: -0.12250446, z: 0, w: 0.016652405}
        tangentMode: 0
        weightedMode: 0
        inWeight: {x: 0.33333334, y: 0.33333334, z: 0.33333334, w: 0.33333334}
        outWeight: {x: 0.33333334, y: 0.33333334, z: 0.33333334, w: 0.33333334}
      - serializedVersion: 3
        time: 4.994638
        value: {x: -0, y: 0.13328364, z: -0, w: 0.99107796}
        inSlope: {x: 0, y: -0.12851723, z: 0, w: 0.017267762}
        outSlope: {x: 0, y: -0.12851723, z: 0, w: 0.017267762}
        tangentMode: 0
        weightedMode: 0
        inWeight: {x: 0.33333334, y: 0.33333334, z: 0.33333334, w: 0.33333334}
        outWeight: {x: 0.33333334, y: 0.33333334, z: 0.33333334, w: 0.33333334}
      - serializedVersion: 3
        time: 5.0052986
        value: {x: -0, y: 0.13176486, z: -0, w: 0.99128103}
        inSlope: {x: 0, y: -0.13196819, z: 0, w: 0.017553482}
        outSlope: {x: 0, y: -0.13196819, z: 0, w: 0.017553482}
        tangentMode: 0
        weightedMode: 0
        inWeight: {x: 0.33333334, y: 0.33333334, z: 0.33333334, w: 0.33333334}
        outWeight: {x: 0.33333334, y: 0.33333334, z: 0.33333334, w: 0.33333334}
      - serializedVersion: 3
        time: 5.016497
        value: {x: -0, y: 0.13040458, z: -0, w: 0.99146086}
        inSlope: {x: 0, y: -0.12616175, z: 0, w: 0.016588733}
        outSlope: {x: 0, y: -0.12616175, z: 0, w: 0.016588733}
        tangentMode: 0
        weightedMode: 0
        inWeight: {x: 0.33333334, y: 0.33333334, z: 0.33333334, w: 0.33333334}
        outWeight: {x: 0.33333334, y: 0.33333334, z: 0.33333334, w: 0.33333334}
      - serializedVersion: 3
        time: 5.027461
        value: {x: -0, y: 0.12896991, z: -0, w: 0.99164855}
        inSlope: {x: 0, y: -0.12815131, z: 0, w: 0.016669713}
        outSlope: {x: 0, y: -0.12815131, z: 0, w: 0.016669713}
        tangentMode: 0
        weightedMode: 0
        inWeight: {x: 0.33333334, y: 0.33333334, z: 0.33333334, w: 0.33333334}
        outWeight: {x: 0.33333334, y: 0.33333334, z: 0.33333334, w: 0.33333334}
      - serializedVersion: 3
        time: 5.0387793
        value: {x: -0, y: 0.12755005, z: -0, w: 0.99183214}
        inSlope: {x: 0, y: -0.13213295, z: 0, w: 0.016984897}
        outSlope: {x: 0, y: -0.13213295, z: 0, w: 0.016984897}
        tangentMode: 0
        weightedMode: 0
        inWeight: {x: 0.33333334, y: 0.33333334, z: 0.33333334, w: 0.33333334}
        outWeight: {x: 0.33333334, y: 0.33333334, z: 0.33333334, w: 0.33333334}
      - serializedVersion: 3
        time: 5.04932
        value: {x: -0, y: 0.12608679, z: -0, w: 0.99201924}
        inSlope: {x: 0, y: -0.12685268, z: 0, w: 0.016136201}
        outSlope: {x: 0, y: -0.12685268, z: 0, w: 0.016136201}
        tangentMode: 0
        weightedMode: 0
        inWeight: {x: 0.33333334, y: 0.33333334, z: 0.33333334, w: 0.33333334}
        outWeight: {x: 0.33333334, y: 0.33333334, z: 0.33333334, w: 0.33333334}
      - serializedVersion: 3
        time: 5.0611486
        value: {x: -0, y: 0.12472784, z: -0, w: 0.992191}
        inSlope: {x: 0, y: -0.12685944, z: 0, w: 0.015931243}
        outSlope: {x: 0, y: -0.12685944, z: 0, w: 0.015931243}
        tangentMode: 0
        weightedMode: 0
        inWeight: {x: 0.33333334, y: 0.33333334, z: 0.33333334, w: 0.33333334}
        outWeight: {x: 0.33333334, y: 0.33333334, z: 0.33333334, w: 0.33333334}
      - serializedVersion: 3
        time: 5.072176
        value: {x: -0, y: 0.12319691, z: -0, w: 0.9923822}
        inSlope: {x: 0, y: -0.13368, z: 0, w: 0.016602827}
        outSlope: {x: 0, y: -0.13368, z: 0, w: 0.016602827}
        tangentMode: 0
        weightedMode: 0
        inWeight: {x: 0.33333334, y: 0.33333334, z: 0.33333334, w: 0.33333334}
        outWeight: {x: 0.33333334, y: 0.33333334, z: 0.33333334, w: 0.33333334}
      - serializedVersion: 3
        time: 5.083157
        value: {x: -0, y: 0.121785514, z: -0, w: 0.99255645}
        inSlope: {x: 0, y: -0.12499899, z: 0, w: 0.015342446}
        outSlope: {x: 0, y: -0.12499899, z: 0, w: 0.015342446}
        tangentMode: 0
        weightedMode: 0
        inWeight: {x: 0.33333334, y: 0.33333334, z: 0.33333334, w: 0.33333334}
        outWeight: {x: 0.33333334, y: 0.33333334, z: 0.33333334, w: 0.33333334}
      - serializedVersion: 3
        time: 5.0946846
        value: {x: -0, y: 0.12038528, z: -0, w: 0.9927273}
        inSlope: {x: 0, y: -0.12926781, z: 0, w: 0.015668225}
        outSlope: {x: 0, y: -0.12926781, z: 0, w: 0.015668225}
        tangentMode: 0
        weightedMode: 0
        inWeight: {x: 0.33333334, y: 0.33333334, z: 0.33333334, w: 0.33333334}
        outWeight: {x: 0.33333334, y: 0.33333334, z: 0.33333334, w: 0.33333334}
      - serializedVersion: 3
        time: 5.1053877
        value: {x: -0, y: 0.11891824, z: -0, w: 0.99290407}
        inSlope: {x: 0, y: -0.12928237, z: 0, w: 0.0154938325}
        outSlope: {x: 0, y: -0.12928237, z: 0, w: 0.0154938325}
        tangentMode: 0
        weightedMode: 0
        inWeight: {x: 0.33333334, y: 0.33333334, z: 0.33333334, w: 0.33333334}
        outWeight: {x: 0.33333334, y: 0.33333334, z: 0.33333334, w: 0.33333334}
      - serializedVersion: 3
        time: 5.1165175
        value: {x: -0, y: 0.11756599, z: -0, w: 0.9930651}
        inSlope: {x: 0, y: -0.12149897, z: 0, w: 0.014381596}
        outSlope: {x: 0, y: -0.12149897, z: 0, w: 0.014381596}
        tangentMode: 0
        weightedMode: 0
        inWeight: {x: 0.33333334, y: 0.33333334, z: 0.33333334, w: 0.33333334}
        outWeight: {x: 0.33333334, y: 0.33333334, z: 0.33333334, w: 0.33333334}
      - serializedVersion: 3
        time: 5.1280565
        value: {x: -0, y: 0.116164, z: -0, w: 0.99323004}
        inSlope: {x: 0, y: -0.13186887, z: 0, w: 0.015412338}
        outSlope: {x: 0, y: -0.13186887, z: 0, w: 0.015412338}
        tangentMode: 0
        weightedMode: 0
        inWeight: {x: 0.33333334, y: 0.33333334, z: 0.33333334, w: 0.33333334}
        outWeight: {x: 0.33333334, y: 0.33333334, z: 0.33333334, w: 0.33333334}
      - serializedVersion: 3
        time: 5.1382456
        value: {x: -0, y: 0.114714734, z: -0, w: 0.9933985}
        inSlope: {x: 0, y: -0.12975961, z: 0, w: 0.014999412}
        outSlope: {x: 0, y: -0.12975961, z: 0, w: 0.014999412}
        tangentMode: 0
        weightedMode: 0
        inWeight: {x: 0.33333334, y: 0.33333334, z: 0.33333334, w: 0.33333334}
        outWeight: {x: 0.33333334, y: 0.33333334, z: 0.33333334, w: 0.33333334}
      - serializedVersion: 3
        time: 5.1491423
        value: {x: -0, y: 0.11343675, z: -0, w: 0.99354523}
        inSlope: {x: 0, y: -0.11644834, z: 0, w: 0.013292684}
        outSlope: {x: 0, y: -0.11644834, z: 0, w: 0.013292684}
        tangentMode: 0
        weightedMode: 0
        inWeight: {x: 0.33333334, y: 0.33333334, z: 0.33333334, w: 0.33333334}
        outWeight: {x: 0.33333334, y: 0.33333334, z: 0.33333334, w: 0.33333334}
      - serializedVersion: 3
        time: 5.1610193
        value: {x: -0, y: 0.11206359, z: -0, w: 0.99370104}
        inSlope: {x: 0, y: -0.122846335, z: 0, w: 0.013845575}
        outSlope: {x: 0, y: -0.122846335, z: 0, w: 0.013845575}
        tangentMode: 0
        weightedMode: 0
        inWeight: {x: 0.33333334, y: 0.33333334, z: 0.33333334, w: 0.33333334}
        outWeight: {x: 0.33333334, y: 0.33333334, z: 0.33333334, w: 0.33333334}
      - serializedVersion: 3
        time: 5.1725125
        value: {x: -0, y: 0.110568576, z: -0, w: 0.9938685}
        inSlope: {x: 0, y: -0.13280585, z: 0, w: 0.014776014}
        outSlope: {x: 0, y: -0.13280585, z: 0, w: 0.014776014}
        tangentMode: 0
        weightedMode: 0
        inWeight: {x: 0.33333334, y: 0.33333334, z: 0.33333334, w: 0.33333334}
        outWeight: {x: 0.33333334, y: 0.33333334, z: 0.33333334, w: 0.33333334}
      - serializedVersion: 3
        time: 5.183149
        value: {x: -0, y: 0.10912699, z: -0, w: 0.99402785}
        inSlope: {x: 0, y: -0.1259344, z: 0, w: 0.013834661}
        outSlope: {x: 0, y: -0.1259344, z: 0, w: 0.013834661}
        tangentMode: 0
        weightedMode: 0
        inWeight: {x: 0.33333334, y: 0.33333334, z: 0.33333334, w: 0.33333334}
        outWeight: {x: 0.33333334, y: 0.33333334, z: 0.33333334, w: 0.33333334}
      - serializedVersion: 3
        time: 5.19437
        value: {x: -0, y: 0.107821606, z: -0, w: 0.99417025}
        inSlope: {x: 0, y: -0.11991161, z: 0, w: 0.012999651}
        outSlope: {x: 0, y: -0.11991161, z: 0, w: 0.012999651}
        tangentMode: 0
        weightedMode: 0
        inWeight: {x: 0.33333334, y: 0.33333334, z: 0.33333334, w: 0.33333334}
        outWeight: {x: 0.33333334, y: 0.33333334, z: 0.33333334, w: 0.33333334}
      - serializedVersion: 3
        time: 5.2054048
        value: {x: -0, y: 0.10645892, z: -0, w: 0.9943171}
        inSlope: {x: 0, y: -0.12250983, z: 0, w: 0.013121227}
        outSlope: {x: 0, y: -0.12250983, z: 0, w: 0.013121227}
        tangentMode: 0
        weightedMode: 0
        inWeight: {x: 0.33333334, y: 0.33333334, z: 0.33333334, w: 0.33333334}
        outWeight: {x: 0.33333334, y: 0.33333334, z: 0.33333334, w: 0.33333334}
      - serializedVersion: 3
        time: 5.2162027
        value: {x: -0, y: 0.105146624, z: -0, w: 0.99445677}
        inSlope: {x: 0, y: -0.11684577, z: 0, w: 0.01235877}
        outSlope: {x: 0, y: -0.11684577, z: 0, w: 0.01235877}
        tangentMode: 0
        weightedMode: 0
        inWeight: {x: 0.33333334, y: 0.33333334, z: 0.33333334, w: 0.33333334}
        outWeight: {x: 0.33333334, y: 0.33333334, z: 0.33333334, w: 0.33333334}
      - serializedVersion: 3
        time: 5.2272696
        value: {x: -0, y: 0.10390536, z: -0, w: 0.9945872}
        inSlope: {x: 0, y: -0.11125836, z: 0, w: 0.011622701}
        outSlope: {x: 0, y: -0.11125836, z: 0, w: 0.011622701}
        tangentMode: 0
        weightedMode: 0
        inWeight: {x: 0.33333334, y: 0.33333334, z: 0.33333334, w: 0.33333334}
        outWeight: {x: 0.33333334, y: 0.33333334, z: 0.33333334, w: 0.33333334}
      - serializedVersion: 3
        time: 5.2384353
        value: {x: -0, y: 0.10267316, z: -0, w: 0.99471515}
        inSlope: {x: 0, y: -0.109861344, z: 0, w: 0.011341631}
        outSlope: {x: 0, y: -0.109861344, z: 0, w: 0.011341631}
        tangentMode: 0
        weightedMode: 0
        inWeight: {x: 0.33333334, y: 0.33333334, z: 0.33333334, w: 0.33333334}
        outWeight: {x: 0.33333334, y: 0.33333334, z: 0.33333334, w: 0.33333334}
      - serializedVersion: 3
        time: 5.249345
        value: {x: -0, y: 0.10148002, z: -0, w: 0.9948376}
        inSlope: {x: 0, y: -0.10136512, z: 0, w: 0.010346077}
        outSlope: {x: 0, y: -0.10136512, z: 0, w: 0.010346077}
        tangentMode: 0
        weightedMode: 0
        inWeight: {x: 0.33333334, y: 0.33333334, z: 0.33333334, w: 0.33333334}
        outWeight: {x: 0.33333334, y: 0.33333334, z: 0.33333334, w: 0.33333334}
      - serializedVersion: 3
        time: 5.261335
        value: {x: -0, y: 0.10036058, z: -0, w: 0.9949511}
        inSlope: {x: 0, y: -0.10265671, z: 0, w: 0.010346148}
        outSlope: {x: 0, y: -0.10265671, z: 0, w: 0.010346148}
        tangentMode: 0
        weightedMode: 0
        inWeight: {x: 0.33333334, y: 0.33333334, z: 0.33333334, w: 0.33333334}
        outWeight: {x: 0.33333334, y: 0.33333334, z: 0.33333334, w: 0.33333334}
      - serializedVersion: 3
        time: 5.2720637
        value: {x: -0, y: 0.099159494, z: -0, w: 0.99507153}
        inSlope: {x: 0, y: -0.10206579, z: 0, w: 0.010182975}
        outSlope: {x: 0, y: -0.10206579, z: 0, w: 0.010182975}
        tangentMode: 0
        weightedMode: 0
        inWeight: {x: 0.33333334, y: 0.33333334, z: 0.33333334, w: 0.33333334}
        outWeight: {x: 0.33333334, y: 0.33333334, z: 0.33333334, w: 0.33333334}
      - serializedVersion: 3
        time: 5.2831845
        value: {x: -0, y: 0.098134354, z: -0, w: 0.9951732}
        inSlope: {x: 0, y: -0.091724604, z: 0, w: 0.009049207}
        outSlope: {x: 0, y: -0.091724604, z: 0, w: 0.009049207}
        tangentMode: 0
        weightedMode: 0
        inWeight: {x: 0.33333334, y: 0.33333334, z: 0.33333334, w: 0.33333334}
        outWeight: {x: 0.33333334, y: 0.33333334, z: 0.33333334, w: 0.33333334}
      - serializedVersion: 3
        time: 5.2944336
        value: {x: -0, y: 0.097107686, z: -0, w: 0.99527395}
        inSlope: {x: 0, y: -0.09092733, z: 0, w: 0.008871539}
        outSlope: {x: 0, y: -0.09092733, z: 0, w: 0.008871539}
        tangentMode: 0
        weightedMode: 0
        inWeight: {x: 0.33333334, y: 0.33333334, z: 0.33333334, w: 0.33333334}
        outWeight: {x: 0.33333334, y: 0.33333334, z: 0.33333334, w: 0.33333334}
      - serializedVersion: 3
        time: 5.3055496
        value: {x: -0, y: 0.09610071, z: -0, w: 0.99537164}
        inSlope: {x: 0, y: -0.090072885, z: 0, w: 0.008694629}
        outSlope: {x: 0, y: -0.090072885, z: 0, w: 0.008694629}
        tangentMode: 0
        weightedMode: 0
        inWeight: {x: 0.33333334, y: 0.33333334, z: 0.33333334, w: 0.33333334}
        outWeight: {x: 0.33333334, y: 0.33333334, z: 0.33333334, w: 0.33333334}
      - serializedVersion: 3
        time: 5.316333
        value: {x: -0, y: 0.09513499, z: -0, w: 0.9954644}
        inSlope: {x: 0, y: -0.08414097, z: 0, w: 0.008043567}
        outSlope: {x: 0, y: -0.08414097, z: 0, w: 0.008043567}
        tangentMode: 0
        weightedMode: 0
        inWeight: {x: 0.33333334, y: 0.33333334, z: 0.33333334, w: 0.33333334}
        outWeight: {x: 0.33333334, y: 0.33333334, z: 0.33333334, w: 0.33333334}
      - serializedVersion: 3
        time: 5.3278775
        value: {x: -0, y: 0.094226144, z: -0, w: 0.9955508}
        inSlope: {x: 0, y: -0.07983091, z: 0, w: 0.0075549297}
        outSlope: {x: 0, y: -0.07983091, z: 0, w: 0.0075549297}
        tangentMode: 0
        weightedMode: 0
        inWeight: {x: 0.33333334, y: 0.33333334, z: 0.33333334, w: 0.33333334}
        outWeight: {x: 0.33333334, y: 0.33333334, z: 0.33333334, w: 0.33333334}
      - serializedVersion: 3
        time: 5.339394
        value: {x: -0, y: 0.09329402, z: -0, w: 0.9956386}
        inSlope: {x: 0, y: -0.08141439, z: 0, w: 0.0076295706}
        outSlope: {x: 0, y: -0.08141439, z: 0, w: 0.0076295706}
        tangentMode: 0
        weightedMode: 0
        inWeight: {x: 0.33333334, y: 0.33333334, z: 0.33333334, w: 0.33333334}
        outWeight: {x: 0.33333334, y: 0.33333334, z: 0.33333334, w: 0.33333334}
      - serializedVersion: 3
        time: 5.3502994
        value: {x: -0, y: 0.092400976, z: -0, w: 0.9957219}
        inSlope: {x: 0, y: -0.07919122, z: 0, w: 0.007353826}
        outSlope: {x: 0, y: -0.07919122, z: 0, w: 0.007353826}
        tangentMode: 0
        weightedMode: 0
        inWeight: {x: 0.33333334, y: 0.33333334, z: 0.33333334, w: 0.33333334}
        outWeight: {x: 0.33333334, y: 0.33333334, z: 0.33333334, w: 0.33333334}
      - serializedVersion: 3
        time: 5.360649
        value: {x: -0, y: 0.09160931, z: -0, w: 0.9957951}
        inSlope: {x: 0, y: -0.06957117, z: 0, w: 0.0064047296}
        outSlope: {x: 0, y: -0.06957117, z: 0, w: 0.0064047296}
        tangentMode: 0
        weightedMode: 0
        inWeight: {x: 0.33333334, y: 0.33333334, z: 0.33333334, w: 0.33333334}
        outWeight: {x: 0.33333334, y: 0.33333334, z: 0.33333334, w: 0.33333334}
      - serializedVersion: 3
        time: 5.371869
        value: {x: -0, y: 0.09090637, z: -0, w: 0.99585944}
        inSlope: {x: 0, y: -0.06130813, z: 0, w: 0.005594355}
        outSlope: {x: 0, y: -0.06130813, z: 0, w: 0.005594355}
        tangentMode: 0
        weightedMode: 0
        inWeight: {x: 0.33333334, y: 0.33333334, z: 0.33333334, w: 0.33333334}
        outWeight: {x: 0.33333334, y: 0.33333334, z: 0.33333334, w: 0.33333334}
      - serializedVersion: 3
        time: 5.3837543
        value: {x: -0, y: 0.09019367, z: -0, w: 0.99592423}
        inSlope: {x: 0, y: -0.06213461, z: 0, w: 0.005628526}
        outSlope: {x: 0, y: -0.06213461, z: 0, w: 0.005628526}
        tangentMode: 0
        weightedMode: 0
        inWeight: {x: 0.33333334, y: 0.33333334, z: 0.33333334, w: 0.33333334}
        outWeight: {x: 0.33333334, y: 0.33333334, z: 0.33333334, w: 0.33333334}
      - serializedVersion: 3
        time: 5.3946676
        value: {x: -0, y: 0.0894919, z: -0, w: 0.9959876}
        inSlope: {x: 0, y: -0.059332795, z: 0, w: 0.005334595}
        outSlope: {x: 0, y: -0.059332795, z: 0, w: 0.005334595}
        tangentMode: 0
        weightedMode: 0
        inWeight: {x: 0.33333334, y: 0.33333334, z: 0.33333334, w: 0.33333334}
        outWeight: {x: 0.33333334, y: 0.33333334, z: 0.33333334, w: 0.33333334}
      - serializedVersion: 3
        time: 5.405514
        value: {x: -0, y: 0.08890228, z: -0, w: 0.99604034}
        inSlope: {x: 0, y: -0.0522969, z: 0, w: 0.004666933}
        outSlope: {x: 0, y: -0.0522969, z: 0, w: 0.004666933}
        tangentMode: 0
        weightedMode: 0
        inWeight: {x: 0.33333334, y: 0.33333334, z: 0.33333334, w: 0.33333334}
        outWeight: {x: 0.33333334, y: 0.33333334, z: 0.33333334, w: 0.33333334}
      - serializedVersion: 3
        time: 5.4163537
        value: {x: -0, y: 0.08835777, z: -0, w: 0.9960888}
        inSlope: {x: 0, y: -0.047727548, z: 0, w: 0.0042368793}
        outSlope: {x: 0, y: -0.047727548, z: 0, w: 0.0042368793}
        tangentMode: 0
        weightedMode: 0
        inWeight: {x: 0.33333334, y: 0.33333334, z: 0.33333334, w: 0.33333334}
        outWeight: {x: 0.33333334, y: 0.33333334, z: 0.33333334, w: 0.33333334}
      - serializedVersion: 3
        time: 5.4273415
        value: {x: -0, y: 0.08786087, z: -0, w: 0.9961328}
        inSlope: {x: 0, y: -0.04351244, z: 0, w: 0.0038386527}
        outSlope: {x: 0, y: -0.04351244, z: 0, w: 0.0038386527}
        tangentMode: 0
        weightedMode: 0
        inWeight: {x: 0.33333334, y: 0.33333334, z: 0.33333334, w: 0.33333334}
        outWeight: {x: 0.33333334, y: 0.33333334, z: 0.33333334, w: 0.33333334}
      - serializedVersion: 3
        time: 5.438341
        value: {x: -0, y: 0.08740106, z: -0, w: 0.9961732}
        inSlope: {x: 0, y: -0.03847338, z: 0, w: 0.0033753917}
        outSlope: {x: 0, y: -0.03847338, z: 0, w: 0.0033753917}
        tangentMode: 0
        weightedMode: 0
        inWeight: {x: 0.33333334, y: 0.33333334, z: 0.33333334, w: 0.33333334}
        outWeight: {x: 0.33333334, y: 0.33333334, z: 0.33333334, w: 0.33333334}
      - serializedVersion: 3
        time: 5.4505067
        value: {x: -0, y: 0.0869735, z: -0, w: 0.99621063}
        inSlope: {x: 0, y: -0.038300663, z: 0, w: 0.0033423968}
        outSlope: {x: 0, y: -0.038300663, z: 0, w: 0.0033423968}
        tangentMode: 0
        weightedMode: 0
        inWeight: {x: 0.33333334, y: 0.33333334, z: 0.33333334, w: 0.33333334}
        outWeight: {x: 0.33333334, y: 0.33333334, z: 0.33333334, w: 0.33333334}
      - serializedVersion: 3
        time: 5.461377
        value: {x: -0, y: 0.086522855, z: -0, w: 0.99624985}
        inSlope: {x: 0, y: -0.037384443, z: 0, w: 0.0032489034}
        outSlope: {x: 0, y: -0.037384443, z: 0, w: 0.0032489034}
        tangentMode: 0
        weightedMode: 0
        inWeight: {x: 0.33333334, y: 0.33333334, z: 0.33333334, w: 0.33333334}
        outWeight: {x: 0.33333334, y: 0.33333334, z: 0.33333334, w: 0.33333334}
      - serializedVersion: 3
        time: 5.4729686
        value: {x: -0, y: 0.08613671, z: -0, w: 0.99628335}
        inSlope: {x: 0, y: -0.032408044, z: 0, w: 0.0028030144}
        outSlope: {x: 0, y: -0.032408044, z: 0, w: 0.0028030144}
        tangentMode: 0
        weightedMode: 0
        inWeight: {x: 0.33333334, y: 0.33333334, z: 0.33333334, w: 0.33333334}
        outWeight: {x: 0.33333334, y: 0.33333334, z: 0.33333334, w: 0.33333334}
      - serializedVersion: 3
        time: 5.485521
        value: {x: -0, y: 0.085741274, z: -0, w: 0.99631745}
        inSlope: {x: 0, y: -0.03926719, z: 0, w: 0.0033775768}
        outSlope: {x: 0, y: -0.03926719, z: 0, w: 0.0033775768}
        tangentMode: 0
        weightedMode: 0
        inWeight: {x: 0.33333334, y: 0.33333334, z: 0.33333334, w: 0.33333334}
        outWeight: {x: 0.33333334, y: 0.33333334, z: 0.33333334, w: 0.33333334}
      - serializedVersion: 3
        time: 5.4943604
        value: {x: -0, y: 0.08532554, z: -0, w: 0.99635315}
        inSlope: {x: 0, y: -0.036157563, z: 0, w: 0.0031006285}
        outSlope: {x: 0, y: -0.036157563, z: 0, w: 0.0031006285}
        tangentMode: 0
        weightedMode: 0
        inWeight: {x: 0.33333334, y: 0.33333334, z: 0.33333334, w: 0.33333334}
        outWeight: {x: 0.33333334, y: 0.33333334, z: 0.33333334, w: 0.33333334}
      - serializedVersion: 3
        time: 5.505387
        value: {x: -0, y: 0.085046746, z: -0, w: 0.996377}
        inSlope: {x: 0, y: -0.028384093, z: 0, w: 0.0024220946}
        outSlope: {x: 0, y: -0.028384093, z: 0, w: 0.0024220946}
        tangentMode: 0
        weightedMode: 0
        inWeight: {x: 0.33333334, y: 0.33333334, z: 0.33333334, w: 0.33333334}
        outWeight: {x: 0.33333334, y: 0.33333334, z: 0.33333334, w: 0.33333334}
      - serializedVersion: 3
        time: 5.516277
        value: {x: -0, y: 0.084703885, z: -0, w: 0.9964062}
        inSlope: {x: 0, y: -0.031073712, z: 0, w: 0.0026404746}
        outSlope: {x: 0, y: -0.031073712, z: 0, w: 0.0026404746}
        tangentMode: 0
        weightedMode: 0
        inWeight: {x: 0.33333334, y: 0.33333334, z: 0.33333334, w: 0.33333334}
        outWeight: {x: 0.33333334, y: 0.33333334, z: 0.33333334, w: 0.33333334}
      - serializedVersion: 3
        time: 5.5271244
        value: {x: -0, y: 0.08437126, z: -0, w: 0.9964344}
        inSlope: {x: 0, y: -0.030492673, z: 0, w: 0.002582157}
        outSlope: {x: 0, y: -0.030492673, z: 0, w: 0.002582157}
        tangentMode: 0
        weightedMode: 0
        inWeight: {x: 0.33333334, y: 0.33333334, z: 0.33333334, w: 0.33333334}
        outWeight: {x: 0.33333334, y: 0.33333334, z: 0.33333334, w: 0.33333334}
      - serializedVersion: 3
        time: 5.5381145
        value: {x: -0, y: 0.08403802, z: -0, w: 0.9964626}
        inSlope: {x: 0, y: -0.029229673, z: 0, w: 0.0024670982}
        outSlope: {x: 0, y: -0.029229673, z: 0, w: 0.0024670982}
        tangentMode: 0
        weightedMode: 0
        inWeight: {x: 0.33333334, y: 0.33333334, z: 0.33333334, w: 0.33333334}
        outWeight: {x: 0.33333334, y: 0.33333334, z: 0.33333334, w: 0.33333334}
      - serializedVersion: 3
        time: 5.550217
        value: {x: -0, y: 0.08369748, z: -0, w: 0.99649125}
        inSlope: {x: 0, y: -0.032157384, z: 0, w: 0.0026999172}
        outSlope: {x: 0, y: -0.032157384, z: 0, w: 0.0026999172}
        tangentMode: 0
        weightedMode: 0
        inWeight: {x: 0.33333334, y: 0.33333334, z: 0.33333334, w: 0.33333334}
        outWeight: {x: 0.33333334, y: 0.33333334, z: 0.33333334, w: 0.33333334}
      - serializedVersion: 3
        time: 5.561053
        value: {x: -0, y: 0.08330548, z: -0, w: 0.9965241}
        inSlope: {x: 0, y: -0.033951096, z: 0, w: 0.0028385776}
        outSlope: {x: 0, y: -0.033951096, z: 0, w: 0.0028385776}
        tangentMode: 0
        weightedMode: 0
        inWeight: {x: 0.33333334, y: 0.33333334, z: 0.33333334, w: 0.33333334}
        outWeight: {x: 0.33333334, y: 0.33333334, z: 0.33333334, w: 0.33333334}
      - serializedVersion: 3
        time: 5.5720673
        value: {x: -0, y: 0.082956046, z: -0, w: 0.99655324}
        inSlope: {x: 0, y: -0.032360915, z: 0, w: 0.0026940806}
        outSlope: {x: 0, y: -0.032360915, z: 0, w: 0.0026940806}
        tangentMode: 0
        weightedMode: 0
        inWeight: {x: 0.33333334, y: 0.33333334, z: 0.33333334, w: 0.33333334}
        outWeight: {x: 0.33333334, y: 0.33333334, z: 0.33333334, w: 0.33333334}
      - serializedVersion: 3
        time: 5.583045
        value: {x: -0, y: 0.08259381, z: -0, w: 0.99658334}
        inSlope: {x: 0, y: -0.03303568, z: 0, w: 0.0027368993}
        outSlope: {x: 0, y: -0.03303568, z: 0, w: 0.0027368993}
        tangentMode: 0
        weightedMode: 0
        inWeight: {x: 0.33333334, y: 0.33333334, z: 0.33333334, w: 0.33333334}
        outWeight: {x: 0.33333334, y: 0.33333334, z: 0.33333334, w: 0.33333334}
      - serializedVersion: 3
        time: 5.5940633
        value: {x: -0, y: 0.08222939, z: -0, w: 0.99661344}
        inSlope: {x: 0, y: -0.03366843, z: 0, w: 0.0027774647}
        outSlope: {x: 0, y: -0.03366843, z: 0, w: 0.0027774647}
        tangentMode: 0
        weightedMode: 0
        inWeight: {x: 0.33333334, y: 0.33333334, z: 0.33333334, w: 0.33333334}
        outWeight: {x: 0.33333334, y: 0.33333334, z: 0.33333334, w: 0.33333334}
      - serializedVersion: 3
        time: 5.605
        value: {x: -0, y: 0.08185467, z: -0, w: 0.9966443}
        inSlope: {x: 0, y: -0.01884947, z: 0, w: 0.0015521954}
        outSlope: {x: 0, y: -0.01884947, z: 0, w: 0.0015521954}
        tangentMode: 0
        weightedMode: 0
        inWeight: {x: 0.33333334, y: 0.33333334, z: 0.33333334, w: 0.33333334}
        outWeight: {x: 0.33333334, y: 0.33333334, z: 0.33333334, w: 0.33333334}
      - serializedVersion: 3
        time: 5.7136927
        value: {x: -0, y: 0.08148115, z: -0, w: 0.9966749}
        inSlope: {x: 0, y: -0.20123449, z: 0, w: 0.016073646}
        outSlope: {x: 0, y: -0.20123449, z: 0, w: 0.016073646}
        tangentMode: 0
        weightedMode: 0
        inWeight: {x: 0.33333334, y: 0.33333334, z: 0.33333334, w: 0.33333334}
        outWeight: {x: 0.33333334, y: 0.33333334, z: 0.33333334, w: 0.33333334}
      - serializedVersion: 3
        time: 5.723103
        value: {x: -0, y: 0.0777261, z: -0, w: 0.99697477}
        inSlope: {x: 0, y: -0.20448136, z: 0, w: 0.016319748}
        outSlope: {x: 0, y: -0.20448136, z: 0, w: 0.016319748}
        tangentMode: 0
        weightedMode: 0
        inWeight: {x: 0.33333334, y: 0.33333334, z: 0.33333334, w: 0.33333334}
        outWeight: {x: 0.33333334, y: 0.33333334, z: 0.33333334, w: 0.33333334}
      - serializedVersion: 3
        time: 5.738052
        value: {x: -0, y: 0.07757766, z: -0, w: 0.9969863}
        inSlope: {x: 0, y: -0.027811596, z: 0, w: 0.0021588907}
        outSlope: {x: 0, y: -0.027811596, z: 0, w: 0.0021588907}
        tangentMode: 0
        weightedMode: 0
        inWeight: {x: 0.33333334, y: 0.33333334, z: 0.33333334, w: 0.33333334}
        outWeight: {x: 0.33333334, y: 0.33333334, z: 0.33333334, w: 0.33333334}
      - serializedVersion: 3
        time: 5.750211
        value: {x: -0, y: 0.07702208, z: -0, w: 0.9970294}
        inSlope: {x: 0, y: -0.040019937, z: 0, w: 0.0030947425}
        outSlope: {x: 0, y: -0.040019937, z: 0, w: 0.0030947425}
        tangentMode: 0
        weightedMode: 0
        inWeight: {x: 0.33333334, y: 0.33333334, z: 0.33333334, w: 0.33333334}
        outWeight: {x: 0.33333334, y: 0.33333334, z: 0.33333334, w: 0.33333334}
      - serializedVersion: 3
        time: 5.7605534
        value: {x: -0, y: 0.07666685, z: -0, w: 0.9970568}
        inSlope: {x: 0, y: -0.030448882, z: 0, w: 0.0023414572}
        outSlope: {x: 0, y: -0.030448882, z: 0, w: 0.0023414572}
        tangentMode: 0
        weightedMode: 0
        inWeight: {x: 0.33333334, y: 0.33333334, z: 0.33333334, w: 0.33333334}
        outWeight: {x: 0.33333334, y: 0.33333334, z: 0.33333334, w: 0.33333334}
      - serializedVersion: 3
        time: 5.771435
        value: {x: -0, y: 0.076377936, z: -0, w: 0.99707896}
        inSlope: {x: 0, y: -0.025336139, z: 0, w: 0.0019414527}
        outSlope: {x: 0, y: -0.025336139, z: 0, w: 0.0019414527}
        tangentMode: 0
        weightedMode: 0
        inWeight: {x: 0.33333334, y: 0.33333334, z: 0.33333334, w: 0.33333334}
        outWeight: {x: 0.33333334, y: 0.33333334, z: 0.33333334, w: 0.33333334}
      - serializedVersion: 3
        time: 5.7834835
        value: {x: -0, y: 0.0760873, z: -0, w: 0.9971012}
        inSlope: {x: 0, y: -0.025996253, z: 0, w: 0.0019823934}
        outSlope: {x: 0, y: -0.025996253, z: 0, w: 0.0019823934}
        tangentMode: 0
        weightedMode: 0
        inWeight: {x: 0.33333334, y: 0.33333334, z: 0.33333334, w: 0.33333334}
        outWeight: {x: 0.33333334, y: 0.33333334, z: 0.33333334, w: 0.33333334}
      - serializedVersion: 3
        time: 5.7944226
        value: {x: -0, y: 0.07578242, z: -0, w: 0.9971244}
        inSlope: {x: 0, y: -0.025698226, z: 0, w: 0.0019551227}
        outSlope: {x: 0, y: -0.025698226, z: 0, w: 0.0019551227}
        tangentMode: 0
        weightedMode: 0
        inWeight: {x: 0.33333334, y: 0.33333334, z: 0.33333334, w: 0.33333334}
        outWeight: {x: 0.33333334, y: 0.33333334, z: 0.33333334, w: 0.33333334}
      - serializedVersion: 3
        time: 5.8055735
        value: {x: -0, y: 0.07552009, z: -0, w: 0.99714434}
        inSlope: {x: 0, y: -0.02389728, z: 0, w: 0.0018109458}
        outSlope: {x: 0, y: -0.02389728, z: 0, w: 0.0018109458}
        tangentMode: 0
        weightedMode: 0
        inWeight: {x: 0.33333334, y: 0.33333334, z: 0.33333334, w: 0.33333334}
        outWeight: {x: 0.33333334, y: 0.33333334, z: 0.33333334, w: 0.33333334}
      - serializedVersion: 3
        time: 5.8161845
        value: {x: -0, y: 0.07526257, z: -0, w: 0.9971638}
        inSlope: {x: 0, y: -0.022484094, z: 0, w: 0.0016960129}
        outSlope: {x: 0, y: -0.022484094, z: 0, w: 0.0016960129}
        tangentMode: 0
        weightedMode: 0
        inWeight: {x: 0.33333334, y: 0.33333334, z: 0.33333334, w: 0.33333334}
        outWeight: {x: 0.33333334, y: 0.33333334, z: 0.33333334, w: 0.33333334}
      - serializedVersion: 3
        time: 5.827221
        value: {x: -0, y: 0.07503413, z: -0, w: 0.997181}
        inSlope: {x: 0, y: -0.020544354, z: 0, w: 0.0015451387}
        outSlope: {x: 0, y: -0.020544354, z: 0, w: 0.0015451387}
        tangentMode: 0
        weightedMode: 0
        inWeight: {x: 0.33333334, y: 0.33333334, z: 0.33333334, w: 0.33333334}
        outWeight: {x: 0.33333334, y: 0.33333334, z: 0.33333334, w: 0.33333334}
      - serializedVersion: 3
        time: 5.8382497
        value: {x: -0, y: 0.07480925, z: -0, w: 0.99719787}
        inSlope: {x: 0, y: -0.018766034, z: 0, w: 0.0014088326}
        outSlope: {x: 0, y: -0.018766034, z: 0, w: 0.0014088326}
        tangentMode: 0
        weightedMode: 0
        inWeight: {x: 0.33333334, y: 0.33333334, z: 0.33333334, w: 0.33333334}
        outWeight: {x: 0.33333334, y: 0.33333334, z: 0.33333334, w: 0.33333334}
      - serializedVersion: 3
        time: 5.85028
        value: {x: -0, y: 0.07460303, z: -0, w: 0.99721336}
        inSlope: {x: 0, y: -0.018132893, z: 0, w: 0.0013567314}
        outSlope: {x: 0, y: -0.018132893, z: 0, w: 0.0013567314}
        tangentMode: 0
        weightedMode: 0
        inWeight: {x: 0.33333334, y: 0.33333334, z: 0.33333334, w: 0.33333334}
        outWeight: {x: 0.33333334, y: 0.33333334, z: 0.33333334, w: 0.33333334}
      - serializedVersion: 3
        time: 5.8609858
        value: {x: -0, y: 0.074398294, z: -0, w: 0.9972286}
        inSlope: {x: 0, y: -0.01660591, z: 0, w: 0.001238127}
        outSlope: {x: 0, y: -0.01660591, z: 0, w: 0.001238127}
        tangentMode: 0
        weightedMode: 0
        inWeight: {x: 0.33333334, y: 0.33333334, z: 0.33333334, w: 0.33333334}
        outWeight: {x: 0.33333334, y: 0.33333334, z: 0.33333334, w: 0.33333334}
      - serializedVersion: 3
        time: 5.872385
        value: {x: -0, y: 0.0742377, z: -0, w: 0.9972406}
        inSlope: {x: 0, y: -0.014301937, z: 0, w: 0.0010641195}
        outSlope: {x: 0, y: -0.014301937, z: 0, w: 0.0010641195}
        tangentMode: 0
        weightedMode: 0
        inWeight: {x: 0.33333334, y: 0.33333334, z: 0.33333334, w: 0.33333334}
        outWeight: {x: 0.33333334, y: 0.33333334, z: 0.33333334, w: 0.33333334}
      - serializedVersion: 3
        time: 5.8830085
        value: {x: -0, y: 0.07408349, z: -0, w: 0.99725205}
        inSlope: {x: 0, y: -0.012575815, z: 0, w: 0.00093380734}
        outSlope: {x: 0, y: -0.012575815, z: 0, w: 0.00093380734}
        tangentMode: 0
        weightedMode: 0
        inWeight: {x: 0.33333334, y: 0.33333334, z: 0.33333334, w: 0.33333334}
        outWeight: {x: 0.33333334, y: 0.33333334, z: 0.33333334, w: 0.33333334}
      - serializedVersion: 3
        time: 5.894245
        value: {x: -0, y: 0.07396398, z: -0, w: 0.9972609}
        inSlope: {x: 0, y: -0.010882486, z: 0, w: 0.00080700417}
        outSlope: {x: 0, y: -0.010882486, z: 0, w: 0.00080700417}
        tangentMode: 0
        weightedMode: 0
        inWeight: {x: 0.33333334, y: 0.33333334, z: 0.33333334, w: 0.33333334}
        outWeight: {x: 0.33333334, y: 0.33333334, z: 0.33333334, w: 0.33333334}
      - serializedVersion: 3
        time: 5.905028
        value: {x: -0, y: 0.07384398, z: -0, w: 0.9972698}
        inSlope: {x: 0, y: -0.009762308, z: 0, w: 0.0007227255}
        outSlope: {x: 0, y: -0.009762308, z: 0, w: 0.0007227255}
        tangentMode: 0
        weightedMode: 0
        inWeight: {x: 0.33333334, y: 0.33333334, z: 0.33333334, w: 0.33333334}
        outWeight: {x: 0.33333334, y: 0.33333334, z: 0.33333334, w: 0.33333334}
      - serializedVersion: 3
        time: 5.9160514
        value: {x: -0, y: 0.07375143, z: -0, w: 0.99727666}
        inSlope: {x: 0, y: -0.008044694, z: 0, w: 0.0005939922}
        outSlope: {x: 0, y: -0.008044694, z: 0, w: 0.0005939922}
        tangentMode: 0
        weightedMode: 0
        inWeight: {x: 0.33333334, y: 0.33333334, z: 0.33333334, w: 0.33333334}
        outWeight: {x: 0.33333334, y: 0.33333334, z: 0.33333334, w: 0.33333334}
      - serializedVersion: 3
        time: 5.926579
        value: {x: -0, y: 0.07367043, z: -0, w: 0.9972826}
        inSlope: {x: 0, y: -0.0060382783, z: 0, w: 0.00044520776}
        outSlope: {x: 0, y: -0.0060382783, z: 0, w: 0.00044520776}
        tangentMode: 0
        weightedMode: 0
        inWeight: {x: 0.33333334, y: 0.33333334, z: 0.33333334, w: 0.33333334}
        outWeight: {x: 0.33333334, y: 0.33333334, z: 0.33333334, w: 0.33333334}
      - serializedVersion: 3
        time: 5.938344
        value: {x: -0, y: 0.07361887, z: -0, w: 0.99728644}
        inSlope: {x: 0, y: -0.0037620538, z: 0, w: 0.00027886176}
        outSlope: {x: 0, y: -0.0037620538, z: 0, w: 0.00027886176}
        tangentMode: 0
        weightedMode: 0
        inWeight: {x: 0.33333334, y: 0.33333334, z: 0.33333334, w: 0.33333334}
        outWeight: {x: 0.33333334, y: 0.33333334, z: 0.33333334, w: 0.33333334}
      - serializedVersion: 3
        time: 5.9493213
        value: {x: -0, y: 0.073584385, z: -0, w: 0.997289}
        inSlope: {x: 0, y: -0.0015702624, z: 0, w: 0.000116741234}
        outSlope: {x: 0, y: -0.0015702624, z: 0, w: 0.000116741234}
        tangentMode: 0
        weightedMode: 0
        inWeight: {x: 0.33333334, y: 0.33333334, z: 0.33333334, w: 0.33333334}
        outWeight: {x: 0.33333334, y: 0.33333334, z: 0.33333334, w: 0.33333334}
      - serializedVersion: 3
        time: 5.9611654
        value: {x: -0, y: 0.07358439, z: -0, w: 0.997289}
        inSlope: {x: 0, y: 0.0017501964, z: 0, w: -0.00012908684}
        outSlope: {x: 0, y: 0.0017501964, z: 0, w: -0.00012908684}
        tangentMode: 0
        weightedMode: 0
        inWeight: {x: 0.33333334, y: 0.33333334, z: 0.33333334, w: 0.33333334}
        outWeight: {x: 0.33333334, y: 0.33333334, z: 0.33333334, w: 0.33333334}
      - serializedVersion: 3
        time: 5.9720163
        value: {x: -0, y: 0.07362237, z: -0, w: 0.9972862}
        inSlope: {x: 0, y: 0.004865354, z: 0, w: -0.00035887654}
        outSlope: {x: 0, y: 0.004865354, z: 0, w: -0.00035887654}
        tangentMode: 0
        weightedMode: 0
        inWeight: {x: 0.33333334, y: 0.33333334, z: 0.33333334, w: 0.33333334}
        outWeight: {x: 0.33333334, y: 0.33333334, z: 0.33333334, w: 0.33333334}
      - serializedVersion: 3
        time: 5.982651
        value: {x: -0, y: 0.073688634, z: -0, w: 0.9972813}
        inSlope: {x: 0, y: 0.0071153734, z: 0, w: -0.0005249342}
        outSlope: {x: 0, y: 0.0071153734, z: 0, w: -0.0005249342}
        tangentMode: 0
        weightedMode: 0
        inWeight: {x: 0.33333334, y: 0.33333334, z: 0.33333334, w: 0.33333334}
        outWeight: {x: 0.33333334, y: 0.33333334, z: 0.33333334, w: 0.33333334}
      - serializedVersion: 3
        time: 5.9944654
        value: {x: -0, y: 0.073783144, z: -0, w: 0.99727434}
        inSlope: {x: 0, y: 0.011228424, z: 0, w: -0.0008323616}
        outSlope: {x: 0, y: 0.011228424, z: 0, w: -0.0008323616}
        tangentMode: 0
        weightedMode: 0
        inWeight: {x: 0.33333334, y: 0.33333334, z: 0.33333334, w: 0.33333334}
        outWeight: {x: 0.33333334, y: 0.33333334, z: 0.33333334, w: 0.33333334}
      - serializedVersion: 3
        time: 6.005061
        value: {x: -0, y: 0.07393633, z: -0, w: 0.99726295}
        inSlope: {x: 0, y: 0.01448104, z: 0, w: -0.0010722042}
        outSlope: {x: 0, y: 0.01448104, z: 0, w: -0.0010722042}
        tangentMode: 0
        weightedMode: 0
        inWeight: {x: 0.33333334, y: 0.33333334, z: 0.33333334, w: 0.33333334}
        outWeight: {x: 0.33333334, y: 0.33333334, z: 0.33333334, w: 0.33333334}
      - serializedVersion: 3
        time: 6.0165367
        value: {x: -0, y: 0.07410278, z: -0, w: 0.9972507}
        inSlope: {x: 0, y: 0.017417679, z: 0, w: -0.0012935214}
        outSlope: {x: 0, y: 0.017417679, z: 0, w: -0.0012935214}
        tangentMode: 0
        weightedMode: 0
        inWeight: {x: 0.33333334, y: 0.33333334, z: 0.33333334, w: 0.33333334}
        outWeight: {x: 0.33333334, y: 0.33333334, z: 0.33333334, w: 0.33333334}
      - serializedVersion: 3
        time: 6.0276556
        value: {x: -0, y: 0.07432883, z: -0, w: 0.9972338}
        inSlope: {x: 0, y: 0.021914013, z: 0, w: -0.0016356705}
        outSlope: {x: 0, y: 0.021914013, z: 0, w: -0.0016356705}
        tangentMode: 0
        weightedMode: 0
        inWeight: {x: 0.33333334, y: 0.33333334, z: 0.33333334, w: 0.33333334}
        outWeight: {x: 0.33333334, y: 0.33333334, z: 0.33333334, w: 0.33333334}
      - serializedVersion: 3
        time: 6.038732
        value: {x: -0, y: 0.0745891, z: -0, w: 0.9972144}
        inSlope: {x: 0, y: 0.025074366, z: 0, w: -0.0018767979}
        outSlope: {x: 0, y: 0.025074366, z: 0, w: -0.0018767979}
        tangentMode: 0
        weightedMode: 0
        inWeight: {x: 0.33333334, y: 0.33333334, z: 0.33333334, w: 0.33333334}
        outWeight: {x: 0.33333334, y: 0.33333334, z: 0.33333334, w: 0.33333334}
      - serializedVersion: 3
        time: 6.050001
        value: {x: -0, y: 0.07488944, z: -0, w: 0.99719185}
        inSlope: {x: 0, y: 0.02949781, z: 0, w: -0.0022161736}
        outSlope: {x: 0, y: 0.02949781, z: 0, w: -0.0022161736}
        tangentMode: 0
        weightedMode: 0
        inWeight: {x: 0.33333334, y: 0.33333334, z: 0.33333334, w: 0.33333334}
        outWeight: {x: 0.33333334, y: 0.33333334, z: 0.33333334, w: 0.33333334}
      - serializedVersion: 3
        time: 6.061001
        value: {x: -0, y: 0.07524522, z: -0, w: 0.9971651}
        inSlope: {x: 0, y: 0.034233667, z: 0, w: -0.0025844001}
        outSlope: {x: 0, y: 0.034233667, z: 0, w: -0.0025844001}
        tangentMode: 0
        weightedMode: 0
        inWeight: {x: 0.33333334, y: 0.33333334, z: 0.33333334, w: 0.33333334}
        outWeight: {x: 0.33333334, y: 0.33333334, z: 0.33333334, w: 0.33333334}
      - serializedVersion: 3
        time: 6.071502
        value: {x: -0, y: 0.075624555, z: -0, w: 0.99713635}
        inSlope: {x: 0, y: 0.034285933, z: 0, w: -0.0025990438}
        outSlope: {x: 0, y: 0.034285933, z: 0, w: -0.0025990438}
        tangentMode: 0
        weightedMode: 0
        inWeight: {x: 0.33333334, y: 0.33333334, z: 0.33333334, w: 0.33333334}
        outWeight: {x: 0.33333334, y: 0.33333334, z: 0.33333334, w: 0.33333334}
      - serializedVersion: 3
        time: 6.0833635
        value: {x: -0, y: 0.076009445, z: -0, w: 0.99710715}
        inSlope: {x: 0, y: 0.035839606, z: 0, w: -0.0027319961}
        outSlope: {x: 0, y: 0.035839606, z: 0, w: -0.0027319961}
        tangentMode: 0
        weightedMode: 0
        inWeight: {x: 0.33333334, y: 0.33333334, z: 0.33333334, w: 0.33333334}
        outWeight: {x: 0.33333334, y: 0.33333334, z: 0.33333334, w: 0.33333334}
      - serializedVersion: 3
        time: 6.095278
        value: {x: -0, y: 0.07647684, z: -0, w: 0.9970714}
        inSlope: {x: 0, y: 0.043940052, z: 0, w: -0.0033738357}
        outSlope: {x: 0, y: 0.043940052, z: 0, w: -0.0033738357}
        tangentMode: 0
        weightedMode: 0
        inWeight: {x: 0.33333334, y: 0.33333334, z: 0.33333334, w: 0.33333334}
        outWeight: {x: 0.33333334, y: 0.33333334, z: 0.33333334, w: 0.33333334}
      - serializedVersion: 3
        time: 6.1052384
        value: {x: -0, y: 0.07696143, z: -0, w: 0.9970341}
        inSlope: {x: 0, y: 0.042665116, z: 0, w: -0.003289751}
        outSlope: {x: 0, y: 0.042665116, z: 0, w: -0.003289751}
        tangentMode: 0
        weightedMode: 0
        inWeight: {x: 0.33333334, y: 0.33333334, z: 0.33333334, w: 0.33333334}
        outWeight: {x: 0.33333334, y: 0.33333334, z: 0.33333334, w: 0.33333334}
      - serializedVersion: 3
        time: 6.1164083
        value: {x: -0, y: 0.07737114, z: -0, w: 0.9970024}
        inSlope: {x: 0, y: 0.039842136, z: 0, w: -0.0030919295}
        outSlope: {x: 0, y: 0.039842136, z: 0, w: -0.0030919295}
        tangentMode: 0
        weightedMode: 0
        inWeight: {x: 0.33333334, y: 0.33333334, z: 0.33333334, w: 0.33333334}
        outWeight: {x: 0.33333334, y: 0.33333334, z: 0.33333334, w: 0.33333334}
      - serializedVersion: 3
        time: 6.127385
        value: {x: -0, y: 0.07784319, z: -0, w: 0.99696565}
        inSlope: {x: 0, y: 0.04317797, z: 0, w: -0.00337293}
        outSlope: {x: 0, y: 0.04317797, z: 0, w: -0.00337293}
        tangentMode: 0
        weightedMode: 0
        inWeight: {x: 0.33333334, y: 0.33333334, z: 0.33333334, w: 0.33333334}
        outWeight: {x: 0.33333334, y: 0.33333334, z: 0.33333334, w: 0.33333334}
      - serializedVersion: 3
        time: 6.138479
        value: {x: -0, y: 0.07832414, z: -0, w: 0.996928}
        inSlope: {x: 0, y: 0.043813385, z: 0, w: -0.0034434197}
        outSlope: {x: 0, y: 0.043813385, z: 0, w: -0.0034434197}
        tangentMode: 0
        weightedMode: 0
        inWeight: {x: 0.33333334, y: 0.33333334, z: 0.33333334, w: 0.33333334}
        outWeight: {x: 0.33333334, y: 0.33333334, z: 0.33333334, w: 0.33333334}
      - serializedVersion: 3
        time: 6.1498322
        value: {x: -0, y: 0.07882679, z: -0, w: 0.99688834}
        inSlope: {x: 0, y: 0.047398057, z: 0, w: -0.003748345}
        outSlope: {x: 0, y: 0.047398057, z: 0, w: -0.003748345}
        tangentMode: 0
        weightedMode: 0
        inWeight: {x: 0.33333334, y: 0.33333334, z: 0.33333334, w: 0.33333334}
        outWeight: {x: 0.33333334, y: 0.33333334, z: 0.33333334, w: 0.33333334}
      - serializedVersion: 3
        time: 6.160413
        value: {x: -0, y: 0.079361334, z: -0, w: 0.99684596}
        inSlope: {x: 0, y: 0.046628036, z: 0, w: -0.0037101181}
        outSlope: {x: 0, y: 0.046628036, z: 0, w: -0.0037101181}
        tangentMode: 0
        weightedMode: 0
        inWeight: {x: 0.33333334, y: 0.33333334, z: 0.33333334, w: 0.33333334}
        outWeight: {x: 0.33333334, y: 0.33333334, z: 0.33333334, w: 0.33333334}
      - serializedVersion: 3
        time: 6.172596
        value: {x: -0, y: 0.07988198, z: -0, w: 0.99680436}
        inSlope: {x: 0, y: 0.0490935, z: 0, w: -0.003939197}
        outSlope: {x: 0, y: 0.0490935, z: 0, w: -0.003939197}
        tangentMode: 0
        weightedMode: 0
        inWeight: {x: 0.33333334, y: 0.33333334, z: 0.33333334, w: 0.33333334}
        outWeight: {x: 0.33333334, y: 0.33333334, z: 0.33333334, w: 0.33333334}
      - serializedVersion: 3
        time: 6.183733
        value: {x: -0, y: 0.08049955, z: -0, w: 0.99675465}
        inSlope: {x: 0, y: 0.0548155, z: 0, w: -0.0044267494}
        outSlope: {x: 0, y: 0.0548155, z: 0, w: -0.0044267494}
        tangentMode: 0
        weightedMode: 0
        inWeight: {x: 0.33333334, y: 0.33333334, z: 0.33333334, w: 0.33333334}
        outWeight: {x: 0.33333334, y: 0.33333334, z: 0.33333334, w: 0.33333334}
      - serializedVersion: 3
        time: 6.1944184
        value: {x: -0, y: 0.08107848, z: -0, w: 0.99670774}
        inSlope: {x: 0, y: 0.052811883, z: 0, w: -0.004293899}
        outSlope: {x: 0, y: 0.052811883, z: 0, w: -0.004293899}
        tangentMode: 0
        weightedMode: 0
        inWeight: {x: 0.33333334, y: 0.33333334, z: 0.33333334, w: 0.33333334}
        outWeight: {x: 0.33333334, y: 0.33333334, z: 0.33333334, w: 0.33333334}
      - serializedVersion: 3
        time: 6.205451
        value: {x: -0, y: 0.08164605, z: -0, w: 0.9966614}
        inSlope: {x: 0, y: 0.053264298, z: 0, w: -0.0043654516}
        outSlope: {x: 0, y: 0.053264298, z: 0, w: -0.0043654516}
        tangentMode: 0
        weightedMode: 0
        inWeight: {x: 0.33333334, y: 0.33333334, z: 0.33333334, w: 0.33333334}
        outWeight: {x: 0.33333334, y: 0.33333334, z: 0.33333334, w: 0.33333334}
      - serializedVersion: 3
        time: 6.216312
        value: {x: -0, y: 0.08224431, z: -0, w: 0.9966122}
        inSlope: {x: 0, y: 0.054930527, z: 0, w: -0.0045340084}
        outSlope: {x: 0, y: 0.054930527, z: 0, w: -0.0045340084}
        tangentMode: 0
        weightedMode: 0
        inWeight: {x: 0.33333334, y: 0.33333334, z: 0.33333334, w: 0.33333334}
        outWeight: {x: 0.33333334, y: 0.33333334, z: 0.33333334, w: 0.33333334}
      - serializedVersion: 3
        time: 6.227129
        value: {x: -0, y: 0.08283684, z: -0, w: 0.99656314}
        inSlope: {x: 0, y: 0.053665094, z: 0, w: -0.004458338}
        outSlope: {x: 0, y: 0.053665094, z: 0, w: -0.004458338}
        tangentMode: 0
        weightedMode: 0
        inWeight: {x: 0.33333334, y: 0.33333334, z: 0.33333334, w: 0.33333334}
        outWeight: {x: 0.33333334, y: 0.33333334, z: 0.33333334, w: 0.33333334}
      - serializedVersion: 3
        time: 6.23827
        value: {x: -0, y: 0.08342232, z: -0, w: 0.9965143}
        inSlope: {x: 0, y: 0.052787654, z: 0, w: -0.0044200923}
        outSlope: {x: 0, y: 0.052787654, z: 0, w: -0.0044200923}
        tangentMode: 0
        weightedMode: 0
        inWeight: {x: 0.33333334, y: 0.33333334, z: 0.33333334, w: 0.33333334}
        outWeight: {x: 0.33333334, y: 0.33333334, z: 0.33333334, w: 0.33333334}
      - serializedVersion: 3
        time: 6.2495666
        value: {x: -0, y: 0.0840213, z: -0, w: 0.99646395}
        inSlope: {x: 0, y: 0.05285029, z: 0, w: -0.0044580367}
        outSlope: {x: 0, y: 0.05285029, z: 0, w: -0.0044580367}
        tangentMode: 0
        weightedMode: 0
        inWeight: {x: 0.33333334, y: 0.33333334, z: 0.33333334, w: 0.33333334}
        outWeight: {x: 0.33333334, y: 0.33333334, z: 0.33333334, w: 0.33333334}
      - serializedVersion: 3
        time: 6.2610793
        value: {x: -0, y: 0.08462777, z: -0, w: 0.99641263}
        inSlope: {x: 0, y: 0.05298409, z: 0, w: -0.0044990405}
        outSlope: {x: 0, y: 0.05298409, z: 0, w: -0.0044990405}
        tangentMode: 0
        weightedMode: 0
        inWeight: {x: 0.33333334, y: 0.33333334, z: 0.33333334, w: 0.33333334}
        outWeight: {x: 0.33333334, y: 0.33333334, z: 0.33333334, w: 0.33333334}
      - serializedVersion: 3
        time: 6.2723427
        value: {x: -0, y: 0.085227996, z: -0, w: 0.9963615}
        inSlope: {x: 0, y: 0.05337145, z: 0, w: -0.004563288}
        outSlope: {x: 0, y: 0.05337145, z: 0, w: -0.004563288}
        tangentMode: 0
        weightedMode: 0
        inWeight: {x: 0.33333334, y: 0.33333334, z: 0.33333334, w: 0.33333334}
        outWeight: {x: 0.33333334, y: 0.33333334, z: 0.33333334, w: 0.33333334}
      - serializedVersion: 3
        time: 6.282948
        value: {x: -0, y: 0.08579488, z: -0, w: 0.99631286}
        inSlope: {x: 0, y: 0.04976312, z: 0, w: -0.0042829476}
        outSlope: {x: 0, y: 0.04976312, z: 0, w: -0.0042829476}
        tangentMode: 0
        weightedMode: 0
        inWeight: {x: 0.33333334, y: 0.33333334, z: 0.33333334, w: 0.33333334}
        outWeight: {x: 0.33333334, y: 0.33333334, z: 0.33333334, w: 0.33333334}
      - serializedVersion: 3
        time: 6.294121
        value: {x: -0, y: 0.08630965, z: -0, w: 0.9962684}
        inSlope: {x: 0, y: 0.0467859, z: 0, w: -0.0040549114}
        outSlope: {x: 0, y: 0.0467859, z: 0, w: -0.0040549114}
        tangentMode: 0
        weightedMode: 0
        inWeight: {x: 0.33333334, y: 0.33333334, z: 0.33333334, w: 0.33333334}
        outWeight: {x: 0.33333334, y: 0.33333334, z: 0.33333334, w: 0.33333334}
      - serializedVersion: 3
        time: 6.3049736
        value: {x: -0, y: 0.08682514, z: -0, w: 0.99622357}
        inSlope: {x: 0, y: 0.04485587, z: 0, w: -0.00391029}
        outSlope: {x: 0, y: 0.04485587, z: 0, w: -0.00391029}
        tangentMode: 0
        weightedMode: 0
        inWeight: {x: 0.33333334, y: 0.33333334, z: 0.33333334, w: 0.33333334}
        outWeight: {x: 0.33333334, y: 0.33333334, z: 0.33333334, w: 0.33333334}
      - serializedVersion: 3
        time: 6.3161983
        value: {x: -0, y: 0.087298974, z: -0, w: 0.99618214}
        inSlope: {x: 0, y: 0.042517092, z: 0, w: -0.0037255501}
        outSlope: {x: 0, y: 0.042517092, z: 0, w: -0.0037255501}
        tangentMode: 0
        weightedMode: 0
        inWeight: {x: 0.33333334, y: 0.33333334, z: 0.33333334, w: 0.33333334}
        outWeight: {x: 0.33333334, y: 0.33333334, z: 0.33333334, w: 0.33333334}
      - serializedVersion: 3
        time: 6.327642
        value: {x: -0, y: 0.087789, z: -0, w: 0.9961391}
        inSlope: {x: 0, y: 0.04587274, z: 0, w: -0.0040427507}
        outSlope: {x: 0, y: 0.04587274, z: 0, w: -0.0040427507}
        tangentMode: 0
        weightedMode: 0
        inWeight: {x: 0.33333334, y: 0.33333334, z: 0.33333334, w: 0.33333334}
        outWeight: {x: 0.33333334, y: 0.33333334, z: 0.33333334, w: 0.33333334}
      - serializedVersion: 3
        time: 6.3382125
        value: {x: -0, y: 0.08830616, z: -0, w: 0.9960934}
        inSlope: {x: 0, y: 0.044760842, z: 0, w: -0.0039668595}
        outSlope: {x: 0, y: 0.044760842, z: 0, w: -0.0039668595}
        tangentMode: 0
        weightedMode: 0
        inWeight: {x: 0.33333334, y: 0.33333334, z: 0.33333334, w: 0.33333334}
        outWeight: {x: 0.33333334, y: 0.33333334, z: 0.33333334, w: 0.33333334}
      - serializedVersion: 3
        time: 6.3499722
        value: {x: -0, y: 0.08878357, z: -0, w: 0.99605095}
        inSlope: {x: 0, y: 0.044315416, z: 0, w: -0.003951576}
        outSlope: {x: 0, y: 0.044315416, z: 0, w: -0.003951576}
        tangentMode: 0
        weightedMode: 0
        inWeight: {x: 0.33333334, y: 0.33333334, z: 0.33333334, w: 0.33333334}
        outWeight: {x: 0.33333334, y: 0.33333334, z: 0.33333334, w: 0.33333334}
      - serializedVersion: 3
        time: 6.3611593
        value: {x: -0, y: 0.08932093, z: -0, w: 0.9960029}
        inSlope: {x: 0, y: 0.04878813, z: 0, w: -0.00437432}
        outSlope: {x: 0, y: 0.04878813, z: 0, w: -0.00437432}
        tangentMode: 0
        weightedMode: 0
        inWeight: {x: 0.33333334, y: 0.33333334, z: 0.33333334, w: 0.33333334}
        outWeight: {x: 0.33333334, y: 0.33333334, z: 0.33333334, w: 0.33333334}
      - serializedVersion: 3
        time: 6.3715835
        value: {x: -0, y: 0.089837365, z: -0, w: 0.9959565}
        inSlope: {x: 0, y: 0.044455446, z: 0, w: -0.0040091355}
        outSlope: {x: 0, y: 0.044455446, z: 0, w: -0.0040091355}
        tangentMode: 0
        weightedMode: 0
        inWeight: {x: 0.33333334, y: 0.33333334, z: 0.33333334, w: 0.33333334}
        outWeight: {x: 0.33333334, y: 0.33333334, z: 0.33333334, w: 0.33333334}
      - serializedVersion: 3
        time: 6.383491
        value: {x: -0, y: 0.09030615, z: -0, w: 0.99591404}
        inSlope: {x: 0, y: 0.04398788, z: 0, w: -0.0039918553}
        outSlope: {x: 0, y: 0.04398788, z: 0, w: -0.0039918553}
        tangentMode: 0
        weightedMode: 0
        inWeight: {x: 0.33333334, y: 0.33333334, z: 0.33333334, w: 0.33333334}
        outWeight: {x: 0.33333334, y: 0.33333334, z: 0.33333334, w: 0.33333334}
      - serializedVersion: 3
        time: 6.394334
        value: {x: -0, y: 0.09083319, z: -0, w: 0.9958661}
        inSlope: {x: 0, y: 0.046045866, z: 0, w: -0.004196685}
        outSlope: {x: 0, y: 0.046045866, z: 0, w: -0.004196685}
        tangentMode: 0
        weightedMode: 0
        inWeight: {x: 0.33333334, y: 0.33333334, z: 0.33333334, w: 0.33333334}
        outWeight: {x: 0.33333334, y: 0.33333334, z: 0.33333334, w: 0.33333334}
      - serializedVersion: 3
        time: 6.405029
        value: {x: -0, y: 0.09129825, z: -0, w: 0.9958236}
        inSlope: {x: 0, y: 0.04175488, z: 0, w: -0.0038266382}
        outSlope: {x: 0, y: 0.04175488, z: 0, w: -0.0038266382}
        tangentMode: 0
        weightedMode: 0
        inWeight: {x: 0.33333334, y: 0.33333334, z: 0.33333334, w: 0.33333334}
        outWeight: {x: 0.33333334, y: 0.33333334, z: 0.33333334, w: 0.33333334}
      - serializedVersion: 3
        time: 6.416141
        value: {x: -0, y: 0.09174302, z: -0, w: 0.99578273}
        inSlope: {x: 0, y: 0.040395085, z: 0, w: -0.0037209103}
        outSlope: {x: 0, y: 0.040395085, z: 0, w: -0.0037209103}
        tangentMode: 0
        weightedMode: 0
        inWeight: {x: 0.33333334, y: 0.33333334, z: 0.33333334, w: 0.33333334}
        outWeight: {x: 0.33333334, y: 0.33333334, z: 0.33333334, w: 0.33333334}
      - serializedVersion: 3
        time: 6.427041
        value: {x: -0, y: 0.09218736, z: -0, w: 0.9957417}
        inSlope: {x: 0, y: 0.039970987, z: 0, w: -0.0037015378}
        outSlope: {x: 0, y: 0.039970987, z: 0, w: -0.0037015378}
        tangentMode: 0
        weightedMode: 0
        inWeight: {x: 0.33333334, y: 0.33333334, z: 0.33333334, w: 0.33333334}
        outWeight: {x: 0.33333334, y: 0.33333334, z: 0.33333334, w: 0.33333334}
      - serializedVersion: 3
        time: 6.438124
        value: {x: -0, y: 0.092621565, z: -0, w: 0.9957014}
        inSlope: {x: 0, y: 0.037962146, z: 0, w: -0.003532533}
        outSlope: {x: 0, y: 0.037962146, z: 0, w: -0.003532533}
        tangentMode: 0
        weightedMode: 0
        inWeight: {x: 0.33333334, y: 0.33333334, z: 0.33333334, w: 0.33333334}
        outWeight: {x: 0.33333334, y: 0.33333334, z: 0.33333334, w: 0.33333334}
      - serializedVersion: 3
        time: 6.450222
        value: {x: -0, y: 0.093066126, z: -0, w: 0.99565995}
        inSlope: {x: 0, y: 0.043674387, z: 0, w: -0.0040814634}
        outSlope: {x: 0, y: 0.043674387, z: 0, w: -0.0040814634}
        tangentMode: 0
        weightedMode: 0
        inWeight: {x: 0.33333334, y: 0.33333334, z: 0.33333334, w: 0.33333334}
        outWeight: {x: 0.33333334, y: 0.33333334, z: 0.33333334, w: 0.33333334}
      - serializedVersion: 3
        time: 6.4601965
        value: {x: -0, y: 0.09357085, z: -0, w: 0.9956127}
        inSlope: {x: 0, y: 0.044750653, z: 0, w: -0.004203869}
        outSlope: {x: 0, y: 0.044750653, z: 0, w: -0.004203869}
        tangentMode: 0
        weightedMode: 0
        inWeight: {x: 0.33333334, y: 0.33333334, z: 0.33333334, w: 0.33333334}
        outWeight: {x: 0.33333334, y: 0.33333334, z: 0.33333334, w: 0.33333334}
      - serializedVersion: 3
        time: 6.4714546
        value: {x: -0, y: 0.09400879, z: -0, w: 0.9955714}
        inSlope: {x: 0, y: 0.041263293, z: 0, w: -0.0038993042}
        outSlope: {x: 0, y: 0.041263293, z: 0, w: -0.0038993042}
        tangentMode: 0
        weightedMode: 0
        inWeight: {x: 0.33333334, y: 0.33333334, z: 0.33333334, w: 0.33333334}
        outWeight: {x: 0.33333334, y: 0.33333334, z: 0.33333334, w: 0.33333334}
      - serializedVersion: 3
        time: 6.4833045
        value: {x: -0, y: 0.09452576, z: -0, w: 0.99552244}
        inSlope: {x: 0, y: 0.0476916, z: 0, w: -0.0045292326}
        outSlope: {x: 0, y: 0.0476916, z: 0, w: -0.0045292326}
        tangentMode: 0
        weightedMode: 0
        inWeight: {x: 0.33333334, y: 0.33333334, z: 0.33333334, w: 0.33333334}
        outWeight: {x: 0.33333334, y: 0.33333334, z: 0.33333334, w: 0.33333334}
      - serializedVersion: 3
        time: 6.49443
        value: {x: -0, y: 0.09510158, z: -0, w: 0.9954676}
        inSlope: {x: 0, y: 0.053436987, z: 0, w: -0.0051051904}
        outSlope: {x: 0, y: 0.053436987, z: 0, w: -0.0051051904}
        tangentMode: 0
        weightedMode: 0
        inWeight: {x: 0.33333334, y: 0.33333334, z: 0.33333334, w: 0.33333334}
        outWeight: {x: 0.33333334, y: 0.33333334, z: 0.33333334, w: 0.33333334}
      - serializedVersion: 3
        time: 6.504779
        value: {x: -0, y: 0.09567198, z: -0, w: 0.99541295}
        inSlope: {x: 0, y: 0.051830027, z: 0, w: -0.0049795723}
        outSlope: {x: 0, y: 0.051830027, z: 0, w: -0.0049795723}
        tangentMode: 0
        weightedMode: 0
        inWeight: {x: 0.33333334, y: 0.33333334, z: 0.33333334, w: 0.33333334}
        outWeight: {x: 0.33333334, y: 0.33333334, z: 0.33333334, w: 0.33333334}
      - serializedVersion: 3
        time: 6.5164638
        value: {x: -0, y: 0.096239194, z: -0, w: 0.9953583}
        inSlope: {x: 0, y: 0.04225278, z: 0, w: -0.0040854122}
        outSlope: {x: 0, y: 0.04225278, z: 0, w: -0.0040854122}
        tangentMode: 0
        weightedMode: 0
        inWeight: {x: 0.33333334, y: 0.33333334, z: 0.33333334, w: 0.33333334}
        outWeight: {x: 0.33333334, y: 0.33333334, z: 0.33333334, w: 0.33333334}
      - serializedVersion: 3
        time: 6.534926
        value: {x: -0, y: 0.09690315, z: -0, w: 0.9952938}
        inSlope: {x: 0, y: 0.04234267, z: 0, w: -0.0041314703}
        outSlope: {x: 0, y: 0.04234267, z: 0, w: -0.0041314703}
        tangentMode: 0
        weightedMode: 0
        inWeight: {x: 0.33333334, y: 0.33333334, z: 0.33333334, w: 0.33333334}
        outWeight: {x: 0.33333334, y: 0.33333334, z: 0.33333334, w: 0.33333334}
      - serializedVersion: 3
        time: 6.557332
        value: {x: -0, y: 0.09799483, z: -0, w: 0.9951869}
        inSlope: {x: 0, y: 0.057761647, z: 0, w: -0.0056994017}
        outSlope: {x: 0, y: 0.057761647, z: 0, w: -0.0056994017}
        tangentMode: 0
        weightedMode: 0
        inWeight: {x: 0.33333334, y: 0.33333334, z: 0.33333334, w: 0.33333334}
        outWeight: {x: 0.33333334, y: 0.33333334, z: 0.33333334, w: 0.33333334}
      - serializedVersion: 3
        time: 6.5797386
        value: {x: -0, y: 0.09949161, z: -0, w: 0.9950384}
        inSlope: {x: 0, y: 0.067723654, z: 0, w: -0.0067721102}
        outSlope: {x: 0, y: 0.067723654, z: 0, w: -0.0067721102}
        tangentMode: 0
        weightedMode: 0
        inWeight: {x: 0.33333334, y: 0.33333334, z: 0.33333334, w: 0.33333334}
        outWeight: {x: 0.33333334, y: 0.33333334, z: 0.33333334, w: 0.33333334}
      - serializedVersion: 3
        time: 6.6014423
        value: {x: -0, y: 0.10098149, z: -0, w: 0.9948883}
        inSlope: {x: 0, y: 0.06632294, z: 0, w: -0.0067279795}
        outSlope: {x: 0, y: 0.06632294, z: 0, w: -0.0067279795}
        tangentMode: 0
        weightedMode: 0
        inWeight: {x: 0.33333334, y: 0.33333334, z: 0.33333334, w: 0.33333334}
        outWeight: {x: 0.33333334, y: 0.33333334, z: 0.33333334, w: 0.33333334}
      - serializedVersion: 3
        time: 6.623322
        value: {x: -0, y: 0.10238178, z: -0, w: 0.9947452}
        inSlope: {x: 0, y: 0.06196822, z: 0, w: -0.006375682}
        outSlope: {x: 0, y: 0.06196822, z: 0, w: -0.006375682}
        tangentMode: 0
        weightedMode: 0
        inWeight: {x: 0.33333334, y: 0.33333334, z: 0.33333334, w: 0.33333334}
        outWeight: {x: 0.33333334, y: 0.33333334, z: 0.33333334, w: 0.33333334}
      - serializedVersion: 3
        time: 6.646442
        value: {x: -0, y: 0.103767514, z: -0, w: 0.9946016}
        inSlope: {x: 0, y: 0.06380957, z: 0, w: -0.006660985}
        outSlope: {x: 0, y: 0.06380957, z: 0, w: -0.006660985}
        tangentMode: 0
        weightedMode: 0
        inWeight: {x: 0.33333334, y: 0.33333334, z: 0.33333334, w: 0.33333334}
        outWeight: {x: 0.33333334, y: 0.33333334, z: 0.33333334, w: 0.33333334}
      - serializedVersion: 3
        time: 6.6677814
        value: {x: -0, y: 0.10521182, z: -0, w: 0.99444985}
        inSlope: {x: 0, y: 0.062485993, z: 0, w: -0.0066048685}
        outSlope: {x: 0, y: 0.062485993, z: 0, w: -0.0066048685}
        tangentMode: 0
        weightedMode: 0
        inWeight: {x: 0.33333334, y: 0.33333334, z: 0.33333334, w: 0.33333334}
        outWeight: {x: 0.33333334, y: 0.33333334, z: 0.33333334, w: 0.33333334}
      - serializedVersion: 3
        time: 6.690672
        value: {x: -0, y: 0.10652321, z: -0, w: 0.99431026}
        inSlope: {x: 0, y: 0.058864407, z: 0, w: -0.006308784}
        outSlope: {x: 0, y: 0.058864407, z: 0, w: -0.006308784}
        tangentMode: 0
        weightedMode: 0
        inWeight: {x: 0.33333334, y: 0.33333334, z: 0.33333334, w: 0.33333334}
        outWeight: {x: 0.33333334, y: 0.33333334, z: 0.33333334, w: 0.33333334}
      - serializedVersion: 3
        time: 6.713319
        value: {x: -0, y: 0.10789197, z: -0, w: 0.9941626}
        inSlope: {x: 0, y: 0.061022148, z: 0, w: -0.006623013}
        outSlope: {x: 0, y: 0.061022148, z: 0, w: -0.006623013}
        tangentMode: 0
        weightedMode: 0
        inWeight: {x: 0.33333334, y: 0.33333334, z: 0.33333334, w: 0.33333334}
        outWeight: {x: 0.33333334, y: 0.33333334, z: 0.33333334, w: 0.33333334}
      - serializedVersion: 3
        time: 6.734815
        value: {x: -0, y: 0.10921625, z: -0, w: 0.994018}
        inSlope: {x: 0, y: 0.058502745, z: 0, w: -0.006423964}
        outSlope: {x: 0, y: 0.058502745, z: 0, w: -0.006423964}
        tangentMode: 0
        weightedMode: 0
        inWeight: {x: 0.33333334, y: 0.33333334, z: 0.33333334, w: 0.33333334}
        outWeight: {x: 0.33333334, y: 0.33333334, z: 0.33333334, w: 0.33333334}
      - serializedVersion: 3
        time: 6.7570653
        value: {x: -0, y: 0.11044892, z: -0, w: 0.9938818}
        inSlope: {x: 0, y: 0.05613499, z: 0, w: -0.006239903}
        outSlope: {x: 0, y: 0.05613499, z: 0, w: -0.006239903}
        tangentMode: 0
        weightedMode: 0
        inWeight: {x: 0.33333334, y: 0.33333334, z: 0.33333334, w: 0.33333334}
        outWeight: {x: 0.33333334, y: 0.33333334, z: 0.33333334, w: 0.33333334}
      - serializedVersion: 3
        time: 6.7796655
        value: {x: -0, y: 0.11173418, z: -0, w: 0.9937381}
        inSlope: {x: 0, y: 0.054928645, z: 0, w: -0.006175466}
        outSlope: {x: 0, y: 0.054928645, z: 0, w: -0.006175466}
        tangentMode: 0
        weightedMode: 0
        inWeight: {x: 0.33333334, y: 0.33333334, z: 0.33333334, w: 0.33333334}
        outWeight: {x: 0.33333334, y: 0.33333334, z: 0.33333334, w: 0.33333334}
      - serializedVersion: 3
        time: 6.8047814
        value: {x: -0, y: 0.11306502, z: -0, w: 0.9935876}
        inSlope: {x: 0, y: 0.066501655, z: 0, w: -0.007579114}
        outSlope: {x: 0, y: 0.066501655, z: 0, w: -0.007579114}
        tangentMode: 0
        weightedMode: 0
        inWeight: {x: 0.33333334, y: 0.33333334, z: 0.33333334, w: 0.33333334}
        outWeight: {x: 0.33333334, y: 0.33333334, z: 0.33333334, w: 0.33333334}
      - serializedVersion: 3
        time: 6.8237567
        value: {x: -0, y: 0.114583336, z: -0, w: 0.9934137}
        inSlope: {x: 0, y: 0.0651034, z: 0, w: -0.0074929954}
        outSlope: {x: 0, y: 0.0651034, z: 0, w: -0.0074929954}
        tangentMode: 0
        weightedMode: 0
        inWeight: {x: 0.33333334, y: 0.33333334, z: 0.33333334, w: 0.33333334}
        outWeight: {x: 0.33333334, y: 0.33333334, z: 0.33333334, w: 0.33333334}
      - serializedVersion: 3
        time: 6.8463182
        value: {x: -0, y: 0.11571573, z: -0, w: 0.9932824}
        inSlope: {x: 0, y: 0.055649646, z: 0, w: -0.00648902}
        outSlope: {x: 0, y: 0.055649646, z: 0, w: -0.00648902}
        tangentMode: 0
        weightedMode: 0
        inWeight: {x: 0.33333334, y: 0.33333334, z: 0.33333334, w: 0.33333334}
        outWeight: {x: 0.33333334, y: 0.33333334, z: 0.33333334, w: 0.33333334}
      - serializedVersion: 3
        time: 6.868243
        value: {x: -0, y: 0.11705552, z: -0, w: 0.99312544}
        inSlope: {x: 0, y: 0.057380475, z: 0, w: -0.006758082}
        outSlope: {x: 0, y: 0.057380475, z: 0, w: -0.006758082}
        tangentMode: 0
        weightedMode: 0
        inWeight: {x: 0.33333334, y: 0.33333334, z: 0.33333334, w: 0.33333334}
        outWeight: {x: 0.33333334, y: 0.33333334, z: 0.33333334, w: 0.33333334}
      - serializedVersion: 3
        time: 6.8904514
        value: {x: -0, y: 0.118247055, z: -0, w: 0.99298424}
        inSlope: {x: 0, y: 0.05183392, z: 0, w: -0.006171569}
        outSlope: {x: 0, y: 0.05183392, z: 0, w: -0.006171569}
        tangentMode: 0
        weightedMode: 0
        inWeight: {x: 0.33333334, y: 0.33333334, z: 0.33333334, w: 0.33333334}
        outWeight: {x: 0.33333334, y: 0.33333334, z: 0.33333334, w: 0.33333334}
      - serializedVersion: 3
        time: 6.9128294
        value: {x: -0, y: 0.11936629, z: -0, w: 0.9928503}
        inSlope: {x: 0, y: 0.04845482, z: 0, w: -0.005823169}
        outSlope: {x: 0, y: 0.04845482, z: 0, w: -0.005823169}
        tangentMode: 0
        weightedMode: 0
        inWeight: {x: 0.33333334, y: 0.33333334, z: 0.33333334, w: 0.33333334}
        outWeight: {x: 0.33333334, y: 0.33333334, z: 0.33333334, w: 0.33333334}
      - serializedVersion: 3
        time: 6.9348125
        value: {x: -0, y: 0.12039718, z: -0, w: 0.99272585}
        inSlope: {x: 0, y: 0.04502238, z: 0, w: -0.0054585068}
        outSlope: {x: 0, y: 0.04502238, z: 0, w: -0.0054585068}
        tangentMode: 0
        weightedMode: 0
        inWeight: {x: 0.33333334, y: 0.33333334, z: 0.33333334, w: 0.33333334}
        outWeight: {x: 0.33333334, y: 0.33333334, z: 0.33333334, w: 0.33333334}
      - serializedVersion: 3
        time: 6.956803
        value: {x: -0, y: 0.121346064, z: -0, w: 0.9926103}
        inSlope: {x: 0, y: 0.04259819, z: 0, w: -0.005208042}
        outSlope: {x: 0, y: 0.04259819, z: 0, w: -0.005208042}
        tangentMode: 0
        weightedMode: 0
        inWeight: {x: 0.33333334, y: 0.33333334, z: 0.33333334, w: 0.33333334}
        outWeight: {x: 0.33333334, y: 0.33333334, z: 0.33333334, w: 0.33333334}
      - serializedVersion: 3
        time: 6.979511
        value: {x: -0, y: 0.12230085, z: -0, w: 0.9924931}
        inSlope: {x: 0, y: 0.04376211, z: 0, w: -0.0053945244}
        outSlope: {x: 0, y: 0.04376211, z: 0, w: -0.0053945244}
        tangentMode: 0
        weightedMode: 0
        inWeight: {x: 0.33333334, y: 0.33333334, z: 0.33333334, w: 0.33333334}
        outWeight: {x: 0.33333334, y: 0.33333334, z: 0.33333334, w: 0.33333334}
      - serializedVersion: 3
        time: 7.001664
        value: {x: -0, y: 0.12330834, z: -0, w: 0.9923684}
        inSlope: {x: 0, y: 0.04598114, z: 0, w: -0.0057136104}
        outSlope: {x: 0, y: 0.04598114, z: 0, w: -0.0057136104}
        tangentMode: 0
        weightedMode: 0
        inWeight: {x: 0.33333334, y: 0.33333334, z: 0.33333334, w: 0.33333334}
        outWeight: {x: 0.33333334, y: 0.33333334, z: 0.33333334, w: 0.33333334}
      - serializedVersion: 3
        time: 7.023425
        value: {x: -0, y: 0.12431988, z: -0, w: 0.9922422}
        inSlope: {x: 0, y: 0.045360655, z: 0, w: -0.005682176}
        outSlope: {x: 0, y: 0.045360655, z: 0, w: -0.005682176}
        tangentMode: 0
        weightedMode: 0
        inWeight: {x: 0.33333334, y: 0.33333334, z: 0.33333334, w: 0.33333334}
        outWeight: {x: 0.33333334, y: 0.33333334, z: 0.33333334, w: 0.33333334}
      - serializedVersion: 3
        time: 7.0459037
        value: {x: -0, y: 0.12531427, z: -0, w: 0.9921171}
        inSlope: {x: 0, y: 0.046216287, z: 0, w: -0.005840262}
        outSlope: {x: 0, y: 0.046216287, z: 0, w: -0.005840262}
        tangentMode: 0
        weightedMode: 0
        inWeight: {x: 0.33333334, y: 0.33333334, z: 0.33333334, w: 0.33333334}
        outWeight: {x: 0.33333334, y: 0.33333334, z: 0.33333334, w: 0.33333334}
      - serializedVersion: 3
        time: 7.068031
        value: {x: -0, y: 0.1263807, z: -0, w: 0.9919818}
        inSlope: {x: 0, y: 0.046899594, z: 0, w: -0.0059738}
        outSlope: {x: 0, y: 0.046899594, z: 0, w: -0.0059738}
        tangentMode: 0
        weightedMode: 0
        inWeight: {x: 0.33333334, y: 0.33333334, z: 0.33333334, w: 0.33333334}
        outWeight: {x: 0.33333334, y: 0.33333334, z: 0.33333334, w: 0.33333334}
      - serializedVersion: 3
        time: 7.090727
        value: {x: -0, y: 0.12741572, z: -0, w: 0.9918494}
        inSlope: {x: 0, y: 0.046049625, z: 0, w: -0.0059150527}
        outSlope: {x: 0, y: 0.046049625, z: 0, w: -0.0059150527}
        tangentMode: 0
        weightedMode: 0
        inWeight: {x: 0.33333334, y: 0.33333334, z: 0.33333334, w: 0.33333334}
        outWeight: {x: 0.33333334, y: 0.33333334, z: 0.33333334, w: 0.33333334}
      - serializedVersion: 3
        time: 7.113864
        value: {x: -0, y: 0.12849149, z: -0, w: 0.99171066}
        inSlope: {x: 0, y: 0.049820635, z: 0, w: -0.006458385}
        outSlope: {x: 0, y: 0.049820635, z: 0, w: -0.006458385}
        tangentMode: 0
        weightedMode: 0
        inWeight: {x: 0.33333334, y: 0.33333334, z: 0.33333334, w: 0.33333334}
        outWeight: {x: 0.33333334, y: 0.33333334, z: 0.33333334, w: 0.33333334}
      - serializedVersion: 3
        time: 7.1348305
        value: {x: -0, y: 0.12960577, z: -0, w: 0.9915656}
        inSlope: {x: 0, y: 0.049122114, z: 0, w: -0.0064175096}
        outSlope: {x: 0, y: 0.049122114, z: 0, w: -0.0064175096}
        tangentMode: 0
        weightedMode: 0
        inWeight: {x: 0.33333334, y: 0.33333334, z: 0.33333334, w: 0.33333334}
        outWeight: {x: 0.33333334, y: 0.33333334, z: 0.33333334, w: 0.33333334}
      - serializedVersion: 3
        time: 7.15732
        value: {x: -0, y: 0.13062002, z: -0, w: 0.99143255}
        inSlope: {x: 0, y: 0.04821163, z: 0, w: -0.0063542826}
        outSlope: {x: 0, y: 0.04821163, z: 0, w: -0.0063542826}
        tangentMode: 0
        weightedMode: 0
        inWeight: {x: 0.33333334, y: 0.33333334, z: 0.33333334, w: 0.33333334}
        outWeight: {x: 0.33333334, y: 0.33333334, z: 0.33333334, w: 0.33333334}
      - serializedVersion: 3
        time: 7.1793437
        value: {x: -0, y: 0.13175038, z: -0, w: 0.99128294}
        inSlope: {x: 0, y: 0.052183468, z: 0, w: -0.0069373962}
        outSlope: {x: 0, y: 0.052183468, z: 0, w: -0.0069373962}
        tangentMode: 0
        weightedMode: 0
        inWeight: {x: 0.33333334, y: 0.33333334, z: 0.33333334, w: 0.33333334}
        outWeight: {x: 0.33333334, y: 0.33333334, z: 0.33333334, w: 0.33333334}
      - serializedVersion: 3
        time: 7.2009997
        value: {x: -0, y: 0.13289906, z: -0, w: 0.9911296}
        inSlope: {x: 0, y: 0.052607447, z: 0, w: -0.0070535624}
        outSlope: {x: 0, y: 0.052607447, z: 0, w: -0.0070535624}
        tangentMode: 0
        weightedMode: 0
        inWeight: {x: 0.33333334, y: 0.33333334, z: 0.33333334, w: 0.33333334}
        outWeight: {x: 0.33333334, y: 0.33333334, z: 0.33333334, w: 0.33333334}
      - serializedVersion: 3
        time: 7.2234235
        value: {x: -0, y: 0.13406897, z: -0, w: 0.99097204}
        inSlope: {x: 0, y: 0.05413401, z: 0, w: -0.0073260884}
        outSlope: {x: 0, y: 0.05413401, z: 0, w: -0.0073260884}
        tangentMode: 0
        weightedMode: 0
        inWeight: {x: 0.33333334, y: 0.33333334, z: 0.33333334, w: 0.33333334}
        outWeight: {x: 0.33333334, y: 0.33333334, z: 0.33333334, w: 0.33333334}
      - serializedVersion: 3
        time: 7.2461734
        value: {x: -0, y: 0.13534513, z: -0, w: 0.99079853}
        inSlope: {x: 0, y: 0.05850853, z: 0, w: -0.007995649}
        outSlope: {x: 0, y: 0.05850853, z: 0, w: -0.007995649}
        tangentMode: 0
        weightedMode: 0
        inWeight: {x: 0.33333334, y: 0.33333334, z: 0.33333334, w: 0.33333334}
        outWeight: {x: 0.33333334, y: 0.33333334, z: 0.33333334, w: 0.33333334}
      - serializedVersion: 3
        time: 7.2684917
        value: {x: -0, y: 0.1367048, z: -0, w: 0.99061185}
        inSlope: {x: 0, y: 0.06226155, z: 0, w: -0.008593561}
        outSlope: {x: 0, y: 0.06226155, z: 0, w: -0.008593561}
        tangentMode: 0
        weightedMode: 0
        inWeight: {x: 0.33333334, y: 0.33333334, z: 0.33333334, w: 0.33333334}
        outWeight: {x: 0.33333334, y: 0.33333334, z: 0.33333334, w: 0.33333334}
      - serializedVersion: 3
        time: 7.290354
        value: {x: -0, y: 0.13809526, z: -0, w: 0.990419}
        inSlope: {x: 0, y: 0.06520086, z: 0, w: -0.009093633}
        outSlope: {x: 0, y: 0.06520086, z: 0, w: -0.009093633}
        tangentMode: 0
        weightedMode: 0
        inWeight: {x: 0.33333334, y: 0.33333334, z: 0.33333334, w: 0.33333334}
        outWeight: {x: 0.33333334, y: 0.33333334, z: 0.33333334, w: 0.33333334}
      - serializedVersion: 3
        time: 7.3123507
        value: {x: -0, y: 0.13956466, z: -0, w: 0.990213}
        inSlope: {x: 0, y: 0.06833804, z: 0, w: -0.009634696}
        outSlope: {x: 0, y: 0.06833804, z: 0, w: -0.009634696}
        tangentMode: 0
        weightedMode: 0
        inWeight: {x: 0.33333334, y: 0.33333334, z: 0.33333334, w: 0.33333334}
        outWeight: {x: 0.33333334, y: 0.33333334, z: 0.33333334, w: 0.33333334}
      - serializedVersion: 3
        time: 7.3352304
        value: {x: -0, y: 0.1411634, z: -0, w: 0.98998636}
        inSlope: {x: 0, y: 0.07352981, z: 0, w: -0.010489197}
        outSlope: {x: 0, y: 0.07352981, z: 0, w: -0.010489197}
        tangentMode: 0
        weightedMode: 0
        inWeight: {x: 0.33333334, y: 0.33333334, z: 0.33333334, w: 0.33333334}
        outWeight: {x: 0.33333334, y: 0.33333334, z: 0.33333334, w: 0.33333334}
      - serializedVersion: 3
        time: 7.3571105
        value: {x: -0, y: 0.14285219, z: -0, w: 0.98974407}
        inSlope: {x: 0, y: 0.07577784, z: 0, w: -0.010935584}
        outSlope: {x: 0, y: 0.07577784, z: 0, w: -0.010935584}
        tangentMode: 0
        weightedMode: 0
        inWeight: {x: 0.33333334, y: 0.33333334, z: 0.33333334, w: 0.33333334}
        outWeight: {x: 0.33333334, y: 0.33333334, z: 0.33333334, w: 0.33333334}
      - serializedVersion: 3
        time: 7.3791637
        value: {x: -0, y: 0.14449233, z: -0, w: 0.98950595}
        inSlope: {x: 0, y: 0.07748878, z: 0, w: -0.011322428}
        outSlope: {x: 0, y: 0.07748878, z: 0, w: -0.011322428}
        tangentMode: 0
        weightedMode: 0
        inWeight: {x: 0.33333334, y: 0.33333334, z: 0.33333334, w: 0.33333334}
        outWeight: {x: 0.33333334, y: 0.33333334, z: 0.33333334, w: 0.33333334}
      - serializedVersion: 3
        time: 7.4016476
        value: {x: -0, y: 0.14630465, z: -0, w: 0.9892396}
        inSlope: {x: 0, y: 0.088401884, z: 0, w: -0.013089499}
        outSlope: {x: 0, y: 0.088401884, z: 0, w: -0.013089499}
        tangentMode: 0
        weightedMode: 0
        inWeight: {x: 0.33333334, y: 0.33333334, z: 0.33333334, w: 0.33333334}
        outWeight: {x: 0.33333334, y: 0.33333334, z: 0.33333334, w: 0.33333334}
      - serializedVersion: 3
        time: 7.423694
        value: {x: -0, y: 0.14842549, z: -0, w: 0.9889236}
        inSlope: {x: 0, y: 0.101673305, z: 0, w: -0.015271438}
        outSlope: {x: 0, y: 0.101673305, z: 0, w: -0.015271438}
        tangentMode: 0
        weightedMode: 0
        inWeight: {x: 0.33333334, y: 0.33333334, z: 0.33333334, w: 0.33333334}
        outWeight: {x: 0.33333334, y: 0.33333334, z: 0.33333334, w: 0.33333334}
      - serializedVersion: 3
        time: 7.445479
        value: {x: -0, y: 0.1507597, z: -0, w: 0.98857045}
        inSlope: {x: 0, y: 0.10675546, z: 0, w: -0.016281951}
        outSlope: {x: 0, y: 0.10675546, z: 0, w: -0.016281951}
        tangentMode: 0
        weightedMode: 0
        inWeight: {x: 0.33333334, y: 0.33333334, z: 0.33333334, w: 0.33333334}
        outWeight: {x: 0.33333334, y: 0.33333334, z: 0.33333334, w: 0.33333334}
      - serializedVersion: 3
        time: 7.468311
        value: {x: -0, y: 0.15318815, z: -0, w: 0.9881971}
        inSlope: {x: 0, y: 0.11031425, z: 0, w: -0.017107826}
        outSlope: {x: 0, y: 0.11031425, z: 0, w: -0.017107826}
        tangentMode: 0
        weightedMode: 0
        inWeight: {x: 0.33333334, y: 0.33333334, z: 0.33333334, w: 0.33333334}
        outWeight: {x: 0.33333334, y: 0.33333334, z: 0.33333334, w: 0.33333334}
      - serializedVersion: 3
        time: 7.49031
        value: {x: -0, y: 0.15570194, z: -0, w: 0.9878041}
        inSlope: {x: 0, y: 0.10782784, z: 0, w: -0.016982313}
        outSlope: {x: 0, y: 0.10782784, z: 0, w: -0.016982313}
        tangentMode: 0
        weightedMode: 0
        inWeight: {x: 0.33333334, y: 0.33333334, z: 0.33333334, w: 0.33333334}
        outWeight: {x: 0.33333334, y: 0.33333334, z: 0.33333334, w: 0.33333334}
      - serializedVersion: 3
        time: 7.512521
        value: {x: -0, y: 0.15795386, z: -0, w: 0.9874465}
        inSlope: {x: 0, y: 0.09690781, z: 0, w: -0.015493232}
        outSlope: {x: 0, y: 0.09690781, z: 0, w: -0.015493232}
        tangentMode: 0
        weightedMode: 0
        inWeight: {x: 0.33333334, y: 0.33333334, z: 0.33333334, w: 0.33333334}
        outWeight: {x: 0.33333334, y: 0.33333334, z: 0.33333334, w: 0.33333334}
      - serializedVersion: 3
        time: 7.53547
        value: {x: -0, y: 0.16007496, z: -0, w: 0.9871049}
        inSlope: {x: 0, y: 0.14453487, z: 0, w: -0.023493346}
        outSlope: {x: 0, y: 0.14453487, z: 0, w: -0.023493346}
        tangentMode: 0
        weightedMode: 0
        inWeight: {x: 0.33333334, y: 0.33333334, z: 0.33333334, w: 0.33333334}
        outWeight: {x: 0.33333334, y: 0.33333334, z: 0.33333334, w: 0.33333334}
      - serializedVersion: 3
        time: 7.5461574
        value: {x: -0, y: 0.16217656, z: -0, w: 0.9867618}
        inSlope: {x: 0, y: 0.14212349, z: 0, w: -0.023274068}
        outSlope: {x: 0, y: 0.14212349, z: 0, w: -0.023274068}
        tangentMode: 0
        weightedMode: 0
        inWeight: {x: 0.33333334, y: 0.33333334, z: 0.33333334, w: 0.33333334}
        outWeight: {x: 0.33333334, y: 0.33333334, z: 0.33333334, w: 0.33333334}
      - serializedVersion: 3
        time: 7.557149
        value: {x: -0, y: 0.16313946, z: -0, w: 0.986603}
        inSlope: {x: 0, y: 0.08685662, z: 0, w: -0.014363318}
        outSlope: {x: 0, y: 0.08685662, z: 0, w: -0.014363318}
        tangentMode: 0
        weightedMode: 0
        inWeight: {x: 0.33333334, y: 0.33333334, z: 0.33333334, w: 0.33333334}
        outWeight: {x: 0.33333334, y: 0.33333334, z: 0.33333334, w: 0.33333334}
      - serializedVersion: 3
        time: 7.5680594
        value: {x: -0, y: 0.16407897, z: -0, w: 0.9864472}
        inSlope: {x: 0, y: 0.083488256, z: 0, w: -0.01388338}
        outSlope: {x: 0, y: 0.083488256, z: 0, w: -0.01388338}
        tangentMode: 0
        weightedMode: 0
        inWeight: {x: 0.33333334, y: 0.33333334, z: 0.33333334, w: 0.33333334}
        outWeight: {x: 0.33333334, y: 0.33333334, z: 0.33333334, w: 0.33333334}
      - serializedVersion: 3
        time: 7.5796256
        value: {x: -0, y: 0.16501428, z: -0, w: 0.9862912}
        inSlope: {x: 0, y: 0.08905052, z: 0, w: -0.014905426}
        outSlope: {x: 0, y: 0.08905052, z: 0, w: -0.014905426}
        tangentMode: 0
        weightedMode: 0
        inWeight: {x: 0.33333334, y: 0.33333334, z: 0.33333334, w: 0.33333334}
        outWeight: {x: 0.33333334, y: 0.33333334, z: 0.33333334, w: 0.33333334}
      - serializedVersion: 3
        time: 7.589915
        value: {x: -0, y: 0.16601475, z: -0, w: 0.98612326}
        inSlope: {x: 0, y: 0.08721569, z: 0, w: -0.014677482}
        outSlope: {x: 0, y: 0.08721569, z: 0, w: -0.014677482}
        tangentMode: 0
        weightedMode: 0
        inWeight: {x: 0.33333334, y: 0.33333334, z: 0.33333334, w: 0.33333334}
        outWeight: {x: 0.33333334, y: 0.33333334, z: 0.33333334, w: 0.33333334}
      - serializedVersion: 3
        time: 7.601387
        value: {x: -0, y: 0.16690037, z: -0, w: 0.9859738}
        inSlope: {x: 0, y: 0.08377168, z: 0, w: -0.014185181}
        outSlope: {x: 0, y: 0.08377168, z: 0, w: -0.014185181}
        tangentMode: 0
        weightedMode: 0
        inWeight: {x: 0.33333334, y: 0.33333334, z: 0.33333334, w: 0.33333334}
        outWeight: {x: 0.33333334, y: 0.33333334, z: 0.33333334, w: 0.33333334}
      - serializedVersion: 3
        time: 7.6123366
        value: {x: -0, y: 0.16788962, z: -0, w: 0.9858058}
        inSlope: {x: 0, y: 0.0889457, z: 0, w: -0.015146142}
        outSlope: {x: 0, y: 0.0889457, z: 0, w: -0.015146142}
        tangentMode: 0
        weightedMode: 0
        inWeight: {x: 0.33333334, y: 0.33333334, z: 0.33333334, w: 0.33333334}
        outWeight: {x: 0.33333334, y: 0.33333334, z: 0.33333334, w: 0.33333334}
      - serializedVersion: 3
        time: 7.6232033
        value: {x: -0, y: 0.16884094, z: -0, w: 0.9856433}
        inSlope: {x: 0, y: 0.08654106, z: 0, w: -0.014823125}
        outSlope: {x: 0, y: 0.08654106, z: 0, w: -0.014823125}
        tangentMode: 0
        weightedMode: 0
        inWeight: {x: 0.33333334, y: 0.33333334, z: 0.33333334, w: 0.33333334}
        outWeight: {x: 0.33333334, y: 0.33333334, z: 0.33333334, w: 0.33333334}
      - serializedVersion: 3
        time: 7.6342854
        value: {x: -0, y: 0.16978888, z: -0, w: 0.9854805}
        inSlope: {x: 0, y: 0.081686094, z: 0, w: -0.014071003}
        outSlope: {x: 0, y: 0.081686094, z: 0, w: -0.014071003}
        tangentMode: 0
        weightedMode: 0
        inWeight: {x: 0.33333334, y: 0.33333334, z: 0.33333334, w: 0.33333334}
        outWeight: {x: 0.33333334, y: 0.33333334, z: 0.33333334, w: 0.33333334}
      - serializedVersion: 3
        time: 7.6463366
        value: {x: -0, y: 0.17072688, z: -0, w: 0.9853184}
        inSlope: {x: 0, y: 0.0849466, z: 0, w: -0.014723366}
        outSlope: {x: 0, y: 0.0849466, z: 0, w: -0.014723366}
        tangentMode: 0
        weightedMode: 0
        inWeight: {x: 0.33333334, y: 0.33333334, z: 0.33333334, w: 0.33333334}
        outWeight: {x: 0.33333334, y: 0.33333334, z: 0.33333334, w: 0.33333334}
      - serializedVersion: 3
        time: 7.657126
        value: {x: -0, y: 0.17172013, z: -0, w: 0.9851458}
        inSlope: {x: 0, y: 0.08003926, z: 0, w: -0.013942619}
        outSlope: {x: 0, y: 0.08003926, z: 0, w: -0.013942619}
        tangentMode: 0
        weightedMode: 0
        inWeight: {x: 0.33333334, y: 0.33333334, z: 0.33333334, w: 0.33333334}
        outWeight: {x: 0.33333334, y: 0.33333334, z: 0.33333334, w: 0.33333334}
      - serializedVersion: 3
        time: 7.669351
        value: {x: -0, y: 0.17255169, z: -0, w: 0.9850005}
        inSlope: {x: 0, y: 0.07933843, z: 0, w: -0.01390761}
        outSlope: {x: 0, y: 0.07933843, z: 0, w: -0.01390761}
        tangentMode: 0
        weightedMode: 0
        inWeight: {x: 0.33333334, y: 0.33333334, z: 0.33333334, w: 0.33333334}
        outWeight: {x: 0.33333334, y: 0.33333334, z: 0.33333334, w: 0.33333334}
      - serializedVersion: 3
        time: 7.679144
        value: {x: -0, y: 0.17343947, z: -0, w: 0.9848445}
        inSlope: {x: 0, y: 0.07570232, z: 0, w: -0.013322128}
        outSlope: {x: 0, y: 0.07570232, z: 0, w: -0.013322128}
        tangentMode: 0
        weightedMode: 0
        inWeight: {x: 0.33333334, y: 0.33333334, z: 0.33333334, w: 0.33333334}
        outWeight: {x: 0.33333334, y: 0.33333334, z: 0.33333334, w: 0.33333334}
      - serializedVersion: 3
        time: 7.690074
        value: {x: -0, y: 0.17410345, z: -0, w: 0.9847274}
        inSlope: {x: 0, y: 0.06252539, z: 0, w: -0.011054229}
        outSlope: {x: 0, y: 0.06252539, z: 0, w: -0.011054229}
        tangentMode: 0
        weightedMode: 0
        inWeight: {x: 0.33333334, y: 0.33333334, z: 0.33333334, w: 0.33333334}
        outWeight: {x: 0.33333334, y: 0.33333334, z: 0.33333334, w: 0.33333334}
      - serializedVersion: 3
        time: 7.7012334
        value: {x: -0, y: 0.17482103, z: -0, w: 0.98460025}
        inSlope: {x: 0, y: 0.064293504, z: 0, w: -0.0114145}
        outSlope: {x: 0, y: 0.064293504, z: 0, w: -0.0114145}
        tangentMode: 0
        weightedMode: 0
        inWeight: {x: 0.33333334, y: 0.33333334, z: 0.33333334, w: 0.33333334}
        outWeight: {x: 0.33333334, y: 0.33333334, z: 0.33333334, w: 0.33333334}
      - serializedVersion: 3
        time: 7.7121315
        value: {x: -0, y: 0.17552161, z: -0, w: 0.9844756}
        inSlope: {x: 0, y: 0.06229666, z: 0, w: -0.011104971}
        outSlope: {x: 0, y: 0.06229666, z: 0, w: -0.011104971}
        tangentMode: 0
        weightedMode: 0
        inWeight: {x: 0.33333334, y: 0.33333334, z: 0.33333334, w: 0.33333334}
        outWeight: {x: 0.33333334, y: 0.33333334, z: 0.33333334, w: 0.33333334}
      - serializedVersion: 3
        time: 7.7231355
        value: {x: -0, y: 0.17618525, z: -0, w: 0.98435706}
        inSlope: {x: 0, y: 0.05681307, z: 0, w: -0.010167603}
        outSlope: {x: 0, y: 0.05681307, z: 0, w: -0.010167603}
        tangentMode: 0
        weightedMode: 0
        inWeight: {x: 0.33333334, y: 0.33333334, z: 0.33333334, w: 0.33333334}
        outWeight: {x: 0.33333334, y: 0.33333334, z: 0.33333334, w: 0.33333334}
      - serializedVersion: 3
        time: 7.7352166
        value: {x: -0, y: 0.17682938, z: -0, w: 0.98424155}
        inSlope: {x: 0, y: 0.057876594, z: 0, w: -0.01040218}
        outSlope: {x: 0, y: 0.057876594, z: 0, w: -0.01040218}
        tangentMode: 0
        weightedMode: 0
        inWeight: {x: 0.33333334, y: 0.33333334, z: 0.33333334, w: 0.33333334}
        outWeight: {x: 0.33333334, y: 0.33333334, z: 0.33333334, w: 0.33333334}
      - serializedVersion: 3
        time: 7.7461643
        value: {x: -0, y: 0.17751291, z: -0, w: 0.98411846}
        inSlope: {x: 0, y: 0.059349917, z: 0, w: -0.0107037}
        outSlope: {x: 0, y: 0.059349917, z: 0, w: -0.0107037}
        tangentMode: 0
        weightedMode: 0
        inWeight: {x: 0.33333334, y: 0.33333334, z: 0.33333334, w: 0.33333334}
        outWeight: {x: 0.33333334, y: 0.33333334, z: 0.33333334, w: 0.33333334}
      - serializedVersion: 3
        time: 7.75696
        value: {x: -0, y: 0.17812032, z: -0, w: 0.9840087}
        inSlope: {x: 0, y: 0.052421927, z: 0, w: -0.009487454}
        outSlope: {x: 0, y: 0.052421927, z: 0, w: -0.009487454}
        tangentMode: 0
        weightedMode: 0
        inWeight: {x: 0.33333334, y: 0.33333334, z: 0.33333334, w: 0.33333334}
        outWeight: {x: 0.33333334, y: 0.33333334, z: 0.33333334, w: 0.33333334}
      - serializedVersion: 3
        time: 7.7689548
        value: {x: -0, y: 0.17870302, z: -0, w: 0.98390305}
        inSlope: {x: 0, y: 0.056626506, z: 0, w: -0.010288732}
        outSlope: {x: 0, y: 0.056626506, z: 0, w: -0.010288732}
        tangentMode: 0
        weightedMode: 0
        inWeight: {x: 0.33333334, y: 0.33333334, z: 0.33333334, w: 0.33333334}
        outWeight: {x: 0.33333334, y: 0.33333334, z: 0.33333334, w: 0.33333334}
      - serializedVersion: 3
        time: 7.778665
        value: {x: -0, y: 0.17933102, z: -0, w: 0.9837888}
        inSlope: {x: 0, y: 0.05303894, z: 0, w: -0.009661546}
        outSlope: {x: 0, y: 0.05303894, z: 0, w: -0.009661546}
        tangentMode: 0
        weightedMode: 0
        inWeight: {x: 0.33333334, y: 0.33333334, z: 0.33333334, w: 0.33333334}
        outWeight: {x: 0.33333334, y: 0.33333334, z: 0.33333334, w: 0.33333334}
      - serializedVersion: 3
        time: 7.7907343
        value: {x: -0, y: 0.17983074, z: -0, w: 0.9836976}
        inSlope: {x: 0, y: 0.05022139, z: 0, w: -0.009183719}
        outSlope: {x: 0, y: 0.05022139, z: 0, w: -0.009183719}
        tangentMode: 0
        weightedMode: 0
        inWeight: {x: 0.33333334, y: 0.33333334, z: 0.33333334, w: 0.33333334}
        outWeight: {x: 0.33333334, y: 0.33333334, z: 0.33333334, w: 0.33333334}
      - serializedVersion: 3
        time: 7.801077
        value: {x: -0, y: 0.18044135, z: -0, w: 0.9835858}
        inSlope: {x: 0, y: 0.0525423, z: 0, w: -0.009636404}
        outSlope: {x: 0, y: 0.0525423, z: 0, w: -0.009636404}
        tangentMode: 0
        weightedMode: 0
        inWeight: {x: 0.33333334, y: 0.33333334, z: 0.33333334, w: 0.33333334}
        outWeight: {x: 0.33333334, y: 0.33333334, z: 0.33333334, w: 0.33333334}
      - serializedVersion: 3
        time: 7.812249
        value: {x: -0, y: 0.1809558, z: -0, w: 0.98349124}
        inSlope: {x: 0, y: 0.048862185, z: 0, w: -0.008992253}
        outSlope: {x: 0, y: 0.048862185, z: 0, w: -0.008992253}
        tangentMode: 0
        weightedMode: 0
        inWeight: {x: 0.33333334, y: 0.33333334, z: 0.33333334, w: 0.33333334}
        outWeight: {x: 0.33333334, y: 0.33333334, z: 0.33333334, w: 0.33333334}
      - serializedVersion: 3
        time: 7.8231335
        value: {x: -0, y: 0.18151827, z: -0, w: 0.9833876}
        inSlope: {x: 0, y: 0.04908787, z: 0, w: -0.009061137}
        outSlope: {x: 0, y: 0.04908787, z: 0, w: -0.009061137}
        tangentMode: 0
        weightedMode: 0
        inWeight: {x: 0.33333334, y: 0.33333334, z: 0.33333334, w: 0.33333334}
        outWeight: {x: 0.33333334, y: 0.33333334, z: 0.33333334, w: 0.33333334}
      - serializedVersion: 3
        time: 7.8351526
        value: {x: -0, y: 0.18207714, z: -0, w: 0.98328424}
        inSlope: {x: 0, y: 0.054023903, z: 0, w: -0.010007163}
        outSlope: {x: 0, y: 0.054023903, z: 0, w: -0.010007163}
        tangentMode: 0
        weightedMode: 0
        inWeight: {x: 0.33333334, y: 0.33333334, z: 0.33333334, w: 0.33333334}
        outWeight: {x: 0.33333334, y: 0.33333334, z: 0.33333334, w: 0.33333334}
      - serializedVersion: 3
        time: 7.8454547
        value: {x: -0, y: 0.18271123, z: -0, w: 0.98316664}
        inSlope: {x: 0, y: 0.05468338, z: 0, w: -0.010158703}
        outSlope: {x: 0, y: 0.05468338, z: 0, w: -0.010158703}
        tangentMode: 0
        weightedMode: 0
        inWeight: {x: 0.33333334, y: 0.33333334, z: 0.33333334, w: 0.33333334}
        outWeight: {x: 0.33333334, y: 0.33333334, z: 0.33333334, w: 0.33333334}
      - serializedVersion: 3
        time: 7.857413
        value: {x: -0, y: 0.18328303, z: -0, w: 0.9830602}
        inSlope: {x: 0, y: 0.055693872, z: 0, w: -0.010387536}
        outSlope: {x: 0, y: 0.055693872, z: 0, w: -0.010387536}
        tangentMode: 0
        weightedMode: 0
        inWeight: {x: 0.33333334, y: 0.33333334, z: 0.33333334, w: 0.33333334}
        outWeight: {x: 0.33333334, y: 0.33333334, z: 0.33333334, w: 0.33333334}
      - serializedVersion: 3
        time: 7.868352
        value: {x: -0, y: 0.18397844, z: -0, w: 0.9829303}
        inSlope: {x: 0, y: 0.058611363, z: 0, w: -0.010967346}
        outSlope: {x: 0, y: 0.058611363, z: 0, w: -0.010967346}
        tangentMode: 0
        weightedMode: 0
        inWeight: {x: 0.33333334, y: 0.33333334, z: 0.33333334, w: 0.33333334}
        outWeight: {x: 0.33333334, y: 0.33333334, z: 0.33333334, w: 0.33333334}
      - serializedVersion: 3
        time: 7.880419
        value: {x: -0, y: 0.18462585, z: -0, w: 0.9828089}
        inSlope: {x: 0, y: 0.055807073, z: 0, w: -0.010485074}
        outSlope: {x: 0, y: 0.055807073, z: 0, w: -0.010485074}
        tangentMode: 0
        weightedMode: 0
        inWeight: {x: 0.33333334, y: 0.33333334, z: 0.33333334, w: 0.33333334}
        outWeight: {x: 0.33333334, y: 0.33333334, z: 0.33333334, w: 0.33333334}
      - serializedVersion: 3
        time: 7.892795
        value: {x: -0, y: 0.1853432, z: -0, w: 0.9826739}
        inSlope: {x: 0, y: 0.07006323, z: 0, w: -0.013220898}
        outSlope: {x: 0, y: 0.07006323, z: 0, w: -0.013220898}
        tangentMode: 0
        weightedMode: 0
        inWeight: {x: 0.33333334, y: 0.33333334, z: 0.33333334, w: 0.33333334}
        outWeight: {x: 0.33333334, y: 0.33333334, z: 0.33333334, w: 0.33333334}
      - serializedVersion: 3
        time: 7.9013443
        value: {x: -0, y: 0.18604565, z: -0, w: 0.9825411}
        inSlope: {x: 0, y: 0.06169105, z: 0, w: -0.0116731655}
        outSlope: {x: 0, y: 0.06169105, z: 0, w: -0.0116731655}
        tangentMode: 0
        weightedMode: 0
        inWeight: {x: 0.33333334, y: 0.33333334, z: 0.33333334, w: 0.33333334}
        outWeight: {x: 0.33333334, y: 0.33333334, z: 0.33333334, w: 0.33333334}
      - serializedVersion: 3
        time: 7.912353
        value: {x: -0, y: 0.1864994, z: -0, w: 0.9824551}
        inSlope: {x: 0, y: 0.045597535, z: 0, w: -0.008656441}
        outSlope: {x: 0, y: 0.045597535, z: 0, w: -0.008656441}
        tangentMode: 0
        weightedMode: 0
        inWeight: {x: 0.33333334, y: 0.33333334, z: 0.33333334, w: 0.33333334}
        outWeight: {x: 0.33333334, y: 0.33333334, z: 0.33333334, w: 0.33333334}
      - serializedVersion: 3
        time: 7.9230065
        value: {x: -0, y: 0.18703184, z: -0, w: 0.98235387}
        inSlope: {x: 0, y: 0.043919377, z: 0, w: -0.008359167}
        outSlope: {x: 0, y: 0.043919377, z: 0, w: -0.008359167}
        tangentMode: 0
        weightedMode: 0
        inWeight: {x: 0.33333334, y: 0.33333334, z: 0.33333334, w: 0.33333334}
        outWeight: {x: 0.33333334, y: 0.33333334, z: 0.33333334, w: 0.33333334}
      - serializedVersion: 3
        time: 7.9350624
        value: {x: -0, y: 0.18748829, z: -0, w: 0.98226684}
        inSlope: {x: 0, y: 0.0391235, z: 0, w: -0.0074661803}
        outSlope: {x: 0, y: 0.0391235, z: 0, w: -0.0074661803}
        tangentMode: 0
        weightedMode: 0
        inWeight: {x: 0.33333334, y: 0.33333334, z: 0.33333334, w: 0.33333334}
        outWeight: {x: 0.33333334, y: 0.33333334, z: 0.33333334, w: 0.33333334}
      - serializedVersion: 3
        time: 7.945849
        value: {x: -0, y: 0.18792391, z: -0, w: 0.98218364}
        inSlope: {x: 0, y: 0.03425134, z: 0, w: -0.006551292}
        outSlope: {x: 0, y: 0.03425134, z: 0, w: -0.006551292}
        tangentMode: 0
        weightedMode: 0
        inWeight: {x: 0.33333334, y: 0.33333334, z: 0.33333334, w: 0.33333334}
        outWeight: {x: 0.33333334, y: 0.33333334, z: 0.33333334, w: 0.33333334}
      - serializedVersion: 3
        time: 7.9573307
        value: {x: -0, y: 0.18824674, z: -0, w: 0.98212177}
        inSlope: {x: 0, y: 0.02719887, z: 0, w: -0.005213266}
        outSlope: {x: 0, y: 0.02719887, z: 0, w: -0.005213266}
        tangentMode: 0
        weightedMode: 0
        inWeight: {x: 0.33333334, y: 0.33333334, z: 0.33333334, w: 0.33333334}
        outWeight: {x: 0.33333334, y: 0.33333334, z: 0.33333334, w: 0.33333334}
      - serializedVersion: 3
        time: 7.9681797
        value: {x: -0, y: 0.18853186, z: -0, w: 0.9820671}
        inSlope: {x: 0, y: 0.02201603, z: 0, w: -0.004223623}
        outSlope: {x: 0, y: 0.02201603, z: 0, w: -0.004223623}
        tangentMode: 0
        weightedMode: 0
        inWeight: {x: 0.33333334, y: 0.33333334, z: 0.33333334, w: 0.33333334}
        outWeight: {x: 0.33333334, y: 0.33333334, z: 0.33333334, w: 0.33333334}
      - serializedVersion: 3
        time: 7.9801383
        value: {x: -0, y: 0.18874414, z: -0, w: 0.98202634}
        inSlope: {x: 0, y: 0.018101145, z: 0, w: -0.0034793755}
        outSlope: {x: 0, y: 0.018101145, z: 0, w: -0.0034793755}
        tangentMode: 0
        weightedMode: 0
        inWeight: {x: 0.33333334, y: 0.33333334, z: 0.33333334, w: 0.33333334}
        outWeight: {x: 0.33333334, y: 0.33333334, z: 0.33333334, w: 0.33333334}
      - serializedVersion: 3
        time: 7.990012
        value: {x: -0, y: 0.18892632, z: -0, w: 0.9819913}
        inSlope: {x: 0, y: 0.009767011, z: 0, w: -0.0018791009}
        outSlope: {x: 0, y: 0.009767011, z: 0, w: -0.0018791009}
        tangentMode: 0
        weightedMode: 0
        inWeight: {x: 0.33333334, y: 0.33333334, z: 0.33333334, w: 0.33333334}
        outWeight: {x: 0.33333334, y: 0.33333334, z: 0.33333334, w: 0.33333334}
      - serializedVersion: 3
        time: 8.0979805
        value: {x: -0, y: 0.18904327, z: -0, w: 0.98196876}
        inSlope: {x: 0, y: 0.05496262, z: 0, w: -0.010606225}
        outSlope: {x: 0, y: 0.05496262, z: 0, w: -0.010606225}
        tangentMode: 0
        weightedMode: 0
        inWeight: {x: 0.33333334, y: 0.33333334, z: 0.33333334, w: 0.33333334}
        outWeight: {x: 0.33333334, y: 0.33333334, z: 0.33333334, w: 0.33333334}
      - serializedVersion: 3
        time: 8.1069565
        value: {x: -0, y: 0.19002023, z: -0, w: 0.98178023}
        inSlope: {x: 0, y: 0.0561191, z: 0, w: -0.010832287}
        outSlope: {x: 0, y: 0.0561191, z: 0, w: -0.010832287}
        tangentMode: 0
        weightedMode: 0
        inWeight: {x: 0.33333334, y: 0.33333334, z: 0.33333334, w: 0.33333334}
        outWeight: {x: 0.33333334, y: 0.33333334, z: 0.33333334, w: 0.33333334}
      - serializedVersion: 3
        time: 8.117961
        value: {x: -0, y: 0.1900576, z: -0, w: 0.98177296}
        inSlope: {x: 0, y: -0.0055563534, z: 0, w: 0.0010723555}
        outSlope: {x: 0, y: -0.0055563534, z: 0, w: 0.0010723555}
        tangentMode: 0
        weightedMode: 0
        inWeight: {x: 0.33333334, y: 0.33333334, z: 0.33333334, w: 0.33333334}
        outWeight: {x: 0.33333334, y: 0.33333334, z: 0.33333334, w: 0.33333334}
      - serializedVersion: 3
        time: 8.134341
        value: {x: -0, y: 0.18981995, z: -0, w: 0.9818189}
        inSlope: {x: 0, y: -0.017149376, z: 0, w: 0.00331547}
        outSlope: {x: 0, y: -0.017149376, z: 0, w: 0.00331547}
        tangentMode: 0
        weightedMode: 0
        inWeight: {x: 0.33333334, y: 0.33333334, z: 0.33333334, w: 0.33333334}
        outWeight: {x: 0.33333334, y: 0.33333334, z: 0.33333334, w: 0.33333334}
      - serializedVersion: 3
        time: 8.145357
        value: {x: -0, y: 0.18960194, z: -0, w: 0.98186105}
        inSlope: {x: 0, y: -0.016910883, z: 0, w: 0.0032679236}
        outSlope: {x: 0, y: -0.016910883, z: 0, w: 0.0032679236}
        tangentMode: 0
        weightedMode: 0
        inWeight: {x: 0.33333334, y: 0.33333334, z: 0.33333334, w: 0.33333334}
        outWeight: {x: 0.33333334, y: 0.33333334, z: 0.33333334, w: 0.33333334}
      - serializedVersion: 3
        time: 8.157254
        value: {x: -0, y: 0.189435, z: -0, w: 0.9818933}
        inSlope: {x: 0, y: -0.014455107, z: 0, w: 0.0027885824}
        outSlope: {x: 0, y: -0.014455107, z: 0, w: 0.0027885824}
        tangentMode: 0
        weightedMode: 0
        inWeight: {x: 0.33333334, y: 0.33333334, z: 0.33333334, w: 0.33333334}
        outWeight: {x: 0.33333334, y: 0.33333334, z: 0.33333334, w: 0.33333334}
      - serializedVersion: 3
        time: 8.1692095
        value: {x: -0, y: 0.18925713, z: -0, w: 0.9819276}
        inSlope: {x: 0, y: -0.016448895, z: 0, w: 0.0031691578}
        outSlope: {x: 0, y: -0.016448895, z: 0, w: 0.0031691578}
        tangentMode: 0
        weightedMode: 0
        inWeight: {x: 0.33333334, y: 0.33333334, z: 0.33333334, w: 0.33333334}
        outWeight: {x: 0.33333334, y: 0.33333334, z: 0.33333334, w: 0.33333334}
      - serializedVersion: 3
        time: 8.179391
        value: {x: -0, y: 0.18907367, z: -0, w: 0.9819629}
        inSlope: {x: 0, y: -0.016304618, z: 0, w: 0.0031386034}
        outSlope: {x: 0, y: -0.016304618, z: 0, w: 0.0031386034}
        tangentMode: 0
        weightedMode: 0
        inWeight: {x: 0.33333334, y: 0.33333334, z: 0.33333334, w: 0.33333334}
        outWeight: {x: 0.33333334, y: 0.33333334, z: 0.33333334, w: 0.33333334}
      - serializedVersion: 3
        time: 8.190374
        value: {x: -0, y: 0.18891342, z: -0, w: 0.98199373}
        inSlope: {x: 0, y: -0.015025268, z: 0, w: 0.0028894225}
        outSlope: {x: 0, y: -0.015025268, z: 0, w: 0.0028894225}
        tangentMode: 0
        weightedMode: 0
        inWeight: {x: 0.33333334, y: 0.33333334, z: 0.33333334, w: 0.33333334}
        outWeight: {x: 0.33333334, y: 0.33333334, z: 0.33333334, w: 0.33333334}
      - serializedVersion: 3
        time: 8.201801
        value: {x: -0, y: 0.18873675, z: -0, w: 0.9820277}
        inSlope: {x: 0, y: -0.016767738, z: 0, w: 0.003222716}
        outSlope: {x: 0, y: -0.016767738, z: 0, w: 0.003222716}
        tangentMode: 0
        weightedMode: 0
        inWeight: {x: 0.33333334, y: 0.33333334, z: 0.33333334, w: 0.33333334}
        outWeight: {x: 0.33333334, y: 0.33333334, z: 0.33333334, w: 0.33333334}
      - serializedVersion: 3
        time: 8.212805
        value: {x: -0, y: 0.18853787, z: -0, w: 0.9820659}
        inSlope: {x: 0, y: -0.017119095, z: 0, w: 0.003287979}
        outSlope: {x: 0, y: -0.017119095, z: 0, w: 0.003287979}
        tangentMode: 0
        weightedMode: 0
        inWeight: {x: 0.33333334, y: 0.33333334, z: 0.33333334, w: 0.33333334}
        outWeight: {x: 0.33333334, y: 0.33333334, z: 0.33333334, w: 0.33333334}
      - serializedVersion: 3
        time: 8.225979
        value: {x: -0, y: 0.18832493, z: -0, w: 0.9821068}
        inSlope: {x: 0, y: -0.023670107, z: 0, w: 0.004537298}
        outSlope: {x: 0, y: -0.023670107, z: 0, w: 0.004537298}
        tangentMode: 0
        weightedMode: 0
        inWeight: {x: 0.33333334, y: 0.33333334, z: 0.33333334, w: 0.33333334}
        outWeight: {x: 0.33333334, y: 0.33333334, z: 0.33333334, w: 0.33333334}
      - serializedVersion: 3
        time: 8.234734
        value: {x: -0, y: 0.18805198, z: -0, w: 0.9821591}
        inSlope: {x: 0, y: -0.02493866, z: 0, w: 0.0047755884}
        outSlope: {x: 0, y: -0.02493866, z: 0, w: 0.0047755884}
        tangentMode: 0
        weightedMode: 0
        inWeight: {x: 0.33333334, y: 0.33333334, z: 0.33333334, w: 0.33333334}
        outWeight: {x: 0.33333334, y: 0.33333334, z: 0.33333334, w: 0.33333334}
      - serializedVersion: 3
        time: 8.245272
        value: {x: -0, y: 0.18785492, z: -0, w: 0.9821968}
        inSlope: {x: 0, y: -0.021175757, z: 0, w: 0.004050819}
        outSlope: {x: 0, y: -0.021175757, z: 0, w: 0.004050819}
        tangentMode: 0
        weightedMode: 0
        inWeight: {x: 0.33333334, y: 0.33333334, z: 0.33333334, w: 0.33333334}
        outWeight: {x: 0.33333334, y: 0.33333334, z: 0.33333334, w: 0.33333334}
      - serializedVersion: 3
        time: 8.256543
        value: {x: -0, y: 0.18758833, z: -0, w: 0.98224777}
        inSlope: {x: 0, y: -0.025112797, z: 0, w: 0.004793492}
        outSlope: {x: 0, y: -0.025112797, z: 0, w: 0.004793492}
        tangentMode: 0
        weightedMode: 0
        inWeight: {x: 0.33333334, y: 0.33333334, z: 0.33333334, w: 0.33333334}
        outWeight: {x: 0.33333334, y: 0.33333334, z: 0.33333334, w: 0.33333334}
      - serializedVersion: 3
        time: 8.26838
        value: {x: -0, y: 0.18727377, z: -0, w: 0.98230773}
        inSlope: {x: 0, y: -0.02974811, z: 0, w: 0.005668357}
        outSlope: {x: 0, y: -0.02974811, z: 0, w: 0.005668357}
        tangentMode: 0
        weightedMode: 0
        inWeight: {x: 0.33333334, y: 0.33333334, z: 0.33333334, w: 0.33333334}
        outWeight: {x: 0.33333334, y: 0.33333334, z: 0.33333334, w: 0.33333334}
      - serializedVersion: 3
        time: 8.2791395
        value: {x: -0, y: 0.18691956, z: -0, w: 0.9823752}
        inSlope: {x: 0, y: -0.03211716, z: 0, w: 0.0061148917}
        outSlope: {x: 0, y: -0.03211716, z: 0, w: 0.0061148917}
        tangentMode: 0
        weightedMode: 0
        inWeight: {x: 0.33333334, y: 0.33333334, z: 0.33333334, w: 0.33333334}
        outWeight: {x: 0.33333334, y: 0.33333334, z: 0.33333334, w: 0.33333334}
      - serializedVersion: 3
        time: 8.290313
        value: {x: -0, y: 0.18656969, z: -0, w: 0.9824418}
        inSlope: {x: 0, y: -0.032817416, z: 0, w: 0.0062344614}
        outSlope: {x: 0, y: -0.032817416, z: 0, w: 0.0062344614}
        tangentMode: 0
        weightedMode: 0
        inWeight: {x: 0.33333334, y: 0.33333334, z: 0.33333334, w: 0.33333334}
        outWeight: {x: 0.33333334, y: 0.33333334, z: 0.33333334, w: 0.33333334}
      - serializedVersion: 3
        time: 8.301309
        value: {x: -0, y: 0.18619229, z: -0, w: 0.98251337}
        inSlope: {x: 0, y: -0.03516208, z: 0, w: 0.006660835}
        outSlope: {x: 0, y: -0.03516208, z: 0, w: 0.006660835}
        tangentMode: 0
        weightedMode: 0
        inWeight: {x: 0.33333334, y: 0.33333334, z: 0.33333334, w: 0.33333334}
        outWeight: {x: 0.33333334, y: 0.33333334, z: 0.33333334, w: 0.33333334}
      - serializedVersion: 3
        time: 8.312466
        value: {x: -0, y: 0.18579061, z: -0, w: 0.98258936}
        inSlope: {x: 0, y: -0.0381132, z: 0, w: 0.0072045103}
        outSlope: {x: 0, y: -0.0381132, z: 0, w: 0.0072045103}
        tangentMode: 0
        weightedMode: 0
        inWeight: {x: 0.33333334, y: 0.33333334, z: 0.33333334, w: 0.33333334}
        outWeight: {x: 0.33333334, y: 0.33333334, z: 0.33333334, w: 0.33333334}
      - serializedVersion: 3
        time: 8.323245
        value: {x: -0, y: 0.18535702, z: -0, w: 0.98267126}
        inSlope: {x: 0, y: -0.032777335, z: 0, w: 0.006185863}
        outSlope: {x: 0, y: -0.032777335, z: 0, w: 0.006185863}
        tangentMode: 0
        weightedMode: 0
        inWeight: {x: 0.33333334, y: 0.33333334, z: 0.33333334, w: 0.33333334}
        outWeight: {x: 0.33333334, y: 0.33333334, z: 0.33333334, w: 0.33333334}
      - serializedVersion: 3
        time: 8.340624
        value: {x: -0, y: 0.18491681, z: -0, w: 0.98275423}
        inSlope: {x: 0, y: -0.06382042, z: 0, w: 0.01199043}
        outSlope: {x: 0, y: -0.06382042, z: 0, w: 0.01199043}
        tangentMode: 0
        weightedMode: 0
        inWeight: {x: 0.33333334, y: 0.33333334, z: 0.33333334, w: 0.33333334}
        outWeight: {x: 0.33333334, y: 0.33333334, z: 0.33333334, w: 0.33333334}
      - serializedVersion: 3
        time: 8.347855
        value: {x: -0, y: 0.18417703, z: -0, w: 0.9828931}
        inSlope: {x: 0, y: -0.06924339, z: 0, w: 0.01298881}
        outSlope: {x: 0, y: -0.06924339, z: 0, w: 0.01298881}
        tangentMode: 0
        weightedMode: 0
        inWeight: {x: 0.33333334, y: 0.33333334, z: 0.33333334, w: 0.33333334}
        outWeight: {x: 0.33333334, y: 0.33333334, z: 0.33333334, w: 0.33333334}
      - serializedVersion: 3
        time: 8.356482
        value: {x: -0, y: 0.18386494, z: -0, w: 0.9829515}
        inSlope: {x: 0, y: -0.035050757, z: 0, w: 0.006555236}
        outSlope: {x: 0, y: -0.035050757, z: 0, w: 0.006555236}
        tangentMode: 0
        weightedMode: 0
        inWeight: {x: 0.33333334, y: 0.33333334, z: 0.33333334, w: 0.33333334}
        outWeight: {x: 0.33333334, y: 0.33333334, z: 0.33333334, w: 0.33333334}
      - serializedVersion: 3
        time: 8.367933
        value: {x: -0, y: 0.18347643, z: -0, w: 0.9830241}
        inSlope: {x: 0, y: -0.04194422, z: 0, w: 0.007825179}
        outSlope: {x: 0, y: -0.04194422, z: 0, w: 0.007825179}
        tangentMode: 0
        weightedMode: 0
        inWeight: {x: 0.33333334, y: 0.33333334, z: 0.33333334, w: 0.33333334}
        outWeight: {x: 0.33333334, y: 0.33333334, z: 0.33333334, w: 0.33333334}
      - serializedVersion: 3
        time: 8.378848
        value: {x: -0, y: 0.1829311, z: -0, w: 0.98312575}
        inSlope: {x: 0, y: -0.047097925, z: 0, w: 0.008765088}
        outSlope: {x: 0, y: -0.047097925, z: 0, w: 0.008765088}
        tangentMode: 0
        weightedMode: 0
        inWeight: {x: 0.33333334, y: 0.33333334, z: 0.33333334, w: 0.33333334}
        outWeight: {x: 0.33333334, y: 0.33333334, z: 0.33333334, w: 0.33333334}
      - serializedVersion: 3
        time: 8.39077
        value: {x: -0, y: 0.18240376, z: -0, w: 0.98322374}
        inSlope: {x: 0, y: -0.049902424, z: 0, w: 0.0092568975}
        outSlope: {x: 0, y: -0.049902424, z: 0, w: 0.0092568975}
        tangentMode: 0
        weightedMode: 0
        inWeight: {x: 0.33333334, y: 0.33333334, z: 0.33333334, w: 0.33333334}
        outWeight: {x: 0.33333334, y: 0.33333334, z: 0.33333334, w: 0.33333334}
      - serializedVersion: 3
        time: 8.401256
        value: {x: -0, y: 0.18182105, z: -0, w: 0.9833317}
        inSlope: {x: 0, y: -0.050626814, z: 0, w: 0.009363199}
        outSlope: {x: 0, y: -0.050626814, z: 0, w: 0.009363199}
        tangentMode: 0
        weightedMode: 0
        inWeight: {x: 0.33333334, y: 0.33333334, z: 0.33333334, w: 0.33333334}
        outWeight: {x: 0.33333334, y: 0.33333334, z: 0.33333334, w: 0.33333334}
      - serializedVersion: 3
        time: 8.412417
        value: {x: -0, y: 0.18131116, z: -0, w: 0.9834258}
        inSlope: {x: 0, y: -0.04739, z: 0, w: 0.008735567}
        outSlope: {x: 0, y: -0.04739, z: 0, w: 0.008735567}
        tangentMode: 0
        weightedMode: 0
        inWeight: {x: 0.33333334, y: 0.33333334, z: 0.33333334, w: 0.33333334}
        outWeight: {x: 0.33333334, y: 0.33333334, z: 0.33333334, w: 0.33333334}
      - serializedVersion: 3
        time: 8.423502
        value: {x: -0, y: 0.18076693, z: -0, w: 0.983526}
        inSlope: {x: 0, y: -0.048140854, z: 0, w: 0.00885082}
        outSlope: {x: 0, y: -0.048140854, z: 0, w: 0.00885082}
        tangentMode: 0
        weightedMode: 0
        inWeight: {x: 0.33333334, y: 0.33333334, z: 0.33333334, w: 0.33333334}
        outWeight: {x: 0.33333334, y: 0.33333334, z: 0.33333334, w: 0.33333334}
      - serializedVersion: 3
        time: 8.434477
        value: {x: -0, y: 0.1802491, z: -0, w: 0.98362106}
        inSlope: {x: 0, y: -0.04511614, z: 0, w: 0.008267275}
        outSlope: {x: 0, y: -0.04511614, z: 0, w: 0.008267275}
        tangentMode: 0
        weightedMode: 0
        inWeight: {x: 0.33333334, y: 0.33333334, z: 0.33333334, w: 0.33333334}
        outWeight: {x: 0.33333334, y: 0.33333334, z: 0.33333334, w: 0.33333334}
      - serializedVersion: 3
        time: 8.445978
        value: {x: -0, y: 0.17975397, z: -0, w: 0.9837116}
        inSlope: {x: 0, y: -0.043834694, z: 0, w: 0.008007284}
        outSlope: {x: 0, y: -0.043834694, z: 0, w: 0.008007284}
        tangentMode: 0
        weightedMode: 0
        inWeight: {x: 0.33333334, y: 0.33333334, z: 0.33333334, w: 0.33333334}
        outWeight: {x: 0.33333334, y: 0.33333334, z: 0.33333334, w: 0.33333334}
      - serializedVersion: 3
        time: 8.456929
        value: {x: -0, y: 0.17926534, z: -0, w: 0.98380077}
        inSlope: {x: 0, y: -0.0419264, z: 0, w: 0.0076408912}
        outSlope: {x: 0, y: -0.0419264, z: 0, w: 0.0076408912}
        tangentMode: 0
        weightedMode: 0
        inWeight: {x: 0.33333334, y: 0.33333334, z: 0.33333334, w: 0.33333334}
        outWeight: {x: 0.33333334, y: 0.33333334, z: 0.33333334, w: 0.33333334}
      - serializedVersion: 3
        time: 8.467975
        value: {x: -0, y: 0.178832, z: -0, w: 0.9838796}
        inSlope: {x: 0, y: -0.03807182, z: 0, w: 0.0069214245}
        outSlope: {x: 0, y: -0.03807182, z: 0, w: 0.0069214245}
        tangentMode: 0
        weightedMode: 0
        inWeight: {x: 0.33333334, y: 0.33333334, z: 0.33333334, w: 0.33333334}
        outWeight: {x: 0.33333334, y: 0.33333334, z: 0.33333334, w: 0.33333334}
      - serializedVersion: 3
        time: 8.4790535
        value: {x: -0, y: 0.17842306, z: -0, w: 0.9839539}
        inSlope: {x: 0, y: -0.03636532, z: 0, w: 0.0065968055}
        outSlope: {x: 0, y: -0.03636532, z: 0, w: 0.0065968055}
        tangentMode: 0
        weightedMode: 0
        inWeight: {x: 0.33333334, y: 0.33333334, z: 0.33333334, w: 0.33333334}
        outWeight: {x: 0.33333334, y: 0.33333334, z: 0.33333334, w: 0.33333334}
      - serializedVersion: 3
        time: 8.490102
        value: {x: -0, y: 0.17802732, z: -0, w: 0.9840256}
        inSlope: {x: 0, y: -0.034278408, z: 0, w: 0.0062009366}
        outSlope: {x: 0, y: -0.034278408, z: 0, w: 0.0062009366}
        tangentMode: 0
        weightedMode: 0
        inWeight: {x: 0.33333334, y: 0.33333334, z: 0.33333334, w: 0.33333334}
        outWeight: {x: 0.33333334, y: 0.33333334, z: 0.33333334, w: 0.33333334}
      - serializedVersion: 3
        time: 8.501223
        value: {x: -0, y: 0.17766325, z: -0, w: 0.98409134}
        inSlope: {x: 0, y: -0.031844907, z: 0, w: 0.0057471413}
        outSlope: {x: 0, y: -0.031844907, z: 0, w: 0.0057471413}
        tangentMode: 0
        weightedMode: 0
        inWeight: {x: 0.33333334, y: 0.33333334, z: 0.33333334, w: 0.33333334}
        outWeight: {x: 0.33333334, y: 0.33333334, z: 0.33333334, w: 0.33333334}
      - serializedVersion: 3
        time: 8.512241
        value: {x: -0, y: 0.1773222, z: -0, w: 0.98415285}
        inSlope: {x: 0, y: -0.029768553, z: 0, w: 0.0053648027}
        outSlope: {x: 0, y: -0.029768553, z: 0, w: 0.0053648027}
        tangentMode: 0
        weightedMode: 0
        inWeight: {x: 0.33333334, y: 0.33333334, z: 0.33333334, w: 0.33333334}
        outWeight: {x: 0.33333334, y: 0.33333334, z: 0.33333334, w: 0.33333334}
      - serializedVersion: 3
        time: 8.523115
        value: {x: -0, y: 0.17701137, z: -0, w: 0.9842088}
        inSlope: {x: 0, y: -0.028228614, z: 0, w: 0.0050771674}
        outSlope: {x: 0, y: -0.028228614, z: 0, w: 0.0050771674}
        tangentMode: 0
        weightedMode: 0
        inWeight: {x: 0.33333334, y: 0.33333334, z: 0.33333334, w: 0.33333334}
        outWeight: {x: 0.33333334, y: 0.33333334, z: 0.33333334, w: 0.33333334}
      - serializedVersion: 3
        time: 8.533364
        value: {x: -0, y: 0.1767257, z: -0, w: 0.98426014}
        inSlope: {x: 0, y: -0.019345133, z: 0, w: 0.0034744383}
        outSlope: {x: 0, y: -0.019345133, z: 0, w: 0.0034744383}
        tangentMode: 0
        weightedMode: 0
        inWeight: {x: 0.33333334, y: 0.33333334, z: 0.33333334, w: 0.33333334}
        outWeight: {x: 0.33333334, y: 0.33333334, z: 0.33333334, w: 0.33333334}
      - serializedVersion: 3
        time: 8.555958
        value: {x: -0, y: 0.17648129, z: -0, w: 0.984304}
        inSlope: {x: 0, y: -0.016797615, z: 0, w: 0.003010259}
        outSlope: {x: 0, y: -0.016797615, z: 0, w: 0.003010259}
        tangentMode: 0
        weightedMode: 0
        inWeight: {x: 0.33333334, y: 0.33333334, z: 0.33333334, w: 0.33333334}
        outWeight: {x: 0.33333334, y: 0.33333334, z: 0.33333334, w: 0.33333334}
      - serializedVersion: 3
        time: 8.578447
        value: {x: -0, y: 0.17596903, z: -0, w: 0.98439574}
        inSlope: {x: 0, y: -0.02081782, z: 0, w: 0.0037220335}
        outSlope: {x: 0, y: -0.02081782, z: 0, w: 0.0037220335}
        tangentMode: 0
        weightedMode: 0
        inWeight: {x: 0.33333334, y: 0.33333334, z: 0.33333334, w: 0.33333334}
        outWeight: {x: 0.33333334, y: 0.33333334, z: 0.33333334, w: 0.33333334}
      - serializedVersion: 3
        time: 8.599985
        value: {x: -0, y: 0.17556287, z: -0, w: 0.9844682}
        inSlope: {x: 0, y: -0.01656679, z: 0, w: 0.0029544327}
        outSlope: {x: 0, y: -0.01656679, z: 0, w: 0.0029544327}
        tangentMode: 0
        weightedMode: 0
        inWeight: {x: 0.33333334, y: 0.33333334, z: 0.33333334, w: 0.33333334}
        outWeight: {x: 0.33333334, y: 0.33333334, z: 0.33333334, w: 0.33333334}
      - serializedVersion: 3
        time: 8.622434
        value: {x: -0, y: 0.17524241, z: -0, w: 0.9845253}
        inSlope: {x: 0, y: -0.012732217, z: 0, w: 0.002267238}
        outSlope: {x: 0, y: -0.012732217, z: 0, w: 0.002267238}
        tangentMode: 0
        weightedMode: 0
        inWeight: {x: 0.33333334, y: 0.33333334, z: 0.33333334, w: 0.33333334}
        outWeight: {x: 0.33333334, y: 0.33333334, z: 0.33333334, w: 0.33333334}
      - serializedVersion: 3
        time: 8.644469
        value: {x: -0, y: 0.17499585, z: -0, w: 0.9845692}
        inSlope: {x: 0, y: -0.0097982045, z: 0, w: 0.0017425431}
        outSlope: {x: 0, y: -0.0097982045, z: 0, w: 0.0017425431}
        tangentMode: 0
        weightedMode: 0
        inWeight: {x: 0.33333334, y: 0.33333334, z: 0.33333334, w: 0.33333334}
        outWeight: {x: 0.33333334, y: 0.33333334, z: 0.33333334, w: 0.33333334}
      - serializedVersion: 3
        time: 8.667485
        value: {x: -0, y: 0.17480235, z: -0, w: 0.9846036}
        inSlope: {x: 0, y: -0.0069179926, z: 0, w: 0.0012283613}
        outSlope: {x: 0, y: -0.0069179926, z: 0, w: 0.0012283613}
        tangentMode: 0
        weightedMode: 0
        inWeight: {x: 0.33333334, y: 0.33333334, z: 0.33333334, w: 0.33333334}
        outWeight: {x: 0.33333334, y: 0.33333334, z: 0.33333334, w: 0.33333334}
      - serializedVersion: 3
        time: 8.689346
        value: {x: -0, y: 0.17468368, z: -0, w: 0.9846246}
        inSlope: {x: 0, y: -0.0025016437, z: 0, w: 0.00044300937}
        outSlope: {x: 0, y: -0.0025016437, z: 0, w: 0.00044300937}
        tangentMode: 0
        weightedMode: 0
        inWeight: {x: 0.33333334, y: 0.33333334, z: 0.33333334, w: 0.33333334}
        outWeight: {x: 0.33333334, y: 0.33333334, z: 0.33333334, w: 0.33333334}
      - serializedVersion: 3
        time: 8.711179
        value: {x: -0, y: 0.17469296, z: -0, w: 0.98462296}
        inSlope: {x: 0, y: 0.0016272529, z: 0, w: -0.0002886688}
        outSlope: {x: 0, y: 0.0016272529, z: 0, w: -0.0002886688}
        tangentMode: 0
        weightedMode: 0
        inWeight: {x: 0.33333334, y: 0.33333334, z: 0.33333334, w: 0.33333334}
        outWeight: {x: 0.33333334, y: 0.33333334, z: 0.33333334, w: 0.33333334}
      - serializedVersion: 3
        time: 8.734621
        value: {x: -0, y: 0.17475928, z: -0, w: 0.9846112}
        inSlope: {x: 0, y: 0.0032981527, z: 0, w: -0.0005841977}
        outSlope: {x: 0, y: 0.0032981527, z: 0, w: -0.0005841977}
        tangentMode: 0
        weightedMode: 0
        inWeight: {x: 0.33333334, y: 0.33333334, z: 0.33333334, w: 0.33333334}
        outWeight: {x: 0.33333334, y: 0.33333334, z: 0.33333334, w: 0.33333334}
      - serializedVersion: 3
        time: 8.755784
        value: {x: -0, y: 0.174839, z: -0, w: 0.9845971}
        inSlope: {x: 0, y: 0.0025197417, z: 0, w: -0.00044756458}
        outSlope: {x: 0, y: 0.0025197417, z: 0, w: -0.00044756458}
        tangentMode: 0
        weightedMode: 0
        inWeight: {x: 0.33333334, y: 0.33333334, z: 0.33333334, w: 0.33333334}
        outWeight: {x: 0.33333334, y: 0.33333334, z: 0.33333334, w: 0.33333334}
      - serializedVersion: 3
        time: 8.778303
        value: {x: -0, y: 0.17486766, z: -0, w: 0.98459196}
        inSlope: {x: 0, y: 0.00037881956, z: 0, w: -0.00006744539}
        outSlope: {x: 0, y: 0.00037881956, z: 0, w: -0.00006744539}
        tangentMode: 0
        weightedMode: 0
        inWeight: {x: 0.33333334, y: 0.33333334, z: 0.33333334, w: 0.33333334}
        outWeight: {x: 0.33333334, y: 0.33333334, z: 0.33333334, w: 0.33333334}
      - serializedVersion: 3
        time: 8.800156
        value: {x: -0, y: 0.17485641, z: -0, w: 0.984594}
        inSlope: {x: 0, y: -0.0020275798, z: 0, w: 0.00035987387}
        outSlope: {x: 0, y: -0.0020275798, z: 0, w: 0.00035987387}
        tangentMode: 0
        weightedMode: 0
        inWeight: {x: 0.33333334, y: 0.33333334, z: 0.33333334, w: 0.33333334}
        outWeight: {x: 0.33333334, y: 0.33333334, z: 0.33333334, w: 0.33333334}
      - serializedVersion: 3
        time: 8.8224
        value: {x: -0, y: 0.17477766, z: -0, w: 0.98460793}
        inSlope: {x: 0, y: -0.004642209, z: 0, w: 0.00082333543}
        outSlope: {x: 0, y: -0.004642209, z: 0, w: 0.00082333543}
        tangentMode: 0
        weightedMode: 0
        inWeight: {x: 0.33333334, y: 0.33333334, z: 0.33333334, w: 0.33333334}
        outWeight: {x: 0.33333334, y: 0.33333334, z: 0.33333334, w: 0.33333334}
      - serializedVersion: 3
        time: 8.845198
        value: {x: -0, y: 0.1746467, z: -0, w: 0.9846312}
        inSlope: {x: 0, y: -0.008674497, z: 0, w: 0.0015392392}
        outSlope: {x: 0, y: -0.008674497, z: 0, w: 0.0015392392}
        tangentMode: 0
        weightedMode: 0
        inWeight: {x: 0.33333334, y: 0.33333334, z: 0.33333334, w: 0.33333334}
        outWeight: {x: 0.33333334, y: 0.33333334, z: 0.33333334, w: 0.33333334}
      - serializedVersion: 3
        time: 8.867808
        value: {x: -0, y: 0.17438431, z: -0, w: 0.98467773}
        inSlope: {x: 0, y: -0.014482321, z: 0, w: 0.0025639334}
        outSlope: {x: 0, y: -0.014482321, z: 0, w: 0.0025639334}
        tangentMode: 0
        weightedMode: 0
        inWeight: {x: 0.33333334, y: 0.33333334, z: 0.33333334, w: 0.33333334}
        outWeight: {x: 0.33333334, y: 0.33333334, z: 0.33333334, w: 0.33333334}
      - serializedVersion: 3
        time: 8.889541
        value: {x: -0, y: 0.17400704, z: -0, w: 0.9847444}
        inSlope: {x: 0, y: -0.019958105, z: 0, w: 0.0035248017}
        outSlope: {x: 0, y: -0.019958105, z: 0, w: 0.0035248017}
        tangentMode: 0
        weightedMode: 0
        inWeight: {x: 0.33333334, y: 0.33333334, z: 0.33333334, w: 0.33333334}
        outWeight: {x: 0.33333334, y: 0.33333334, z: 0.33333334, w: 0.33333334}
      - serializedVersion: 3
        time: 8.912002
        value: {x: -0, y: 0.1735004, z: -0, w: 0.98483384}
        inSlope: {x: 0, y: -0.026844323, z: 0, w: 0.0047265925}
        outSlope: {x: 0, y: -0.026844323, z: 0, w: 0.0047265925}
        tangentMode: 0
        weightedMode: 0
        inWeight: {x: 0.33333334, y: 0.33333334, z: 0.33333334, w: 0.33333334}
        outWeight: {x: 0.33333334, y: 0.33333334, z: 0.33333334, w: 0.33333334}
      - serializedVersion: 3
        time: 8.933501
        value: {x: -0, y: 0.17283107, z: -0, w: 0.9849515}
        inSlope: {x: 0, y: -0.032238603, z: 0, w: 0.0056549553}
        outSlope: {x: 0, y: -0.032238603, z: 0, w: 0.0056549553}
        tangentMode: 0
        weightedMode: 0
        inWeight: {x: 0.33333334, y: 0.33333334, z: 0.33333334, w: 0.33333334}
        outWeight: {x: 0.33333334, y: 0.33333334, z: 0.33333334, w: 0.33333334}
      - serializedVersion: 3
        time: 8.956262
        value: {x: -0, y: 0.17207213, z: -0, w: 0.98508435}
        inSlope: {x: 0, y: -0.037801225, z: 0, w: 0.0065988665}
        outSlope: {x: 0, y: -0.037801225, z: 0, w: 0.0065988665}
        tangentMode: 0
        weightedMode: 0
        inWeight: {x: 0.33333334, y: 0.33333334, z: 0.33333334, w: 0.33333334}
        outWeight: {x: 0.33333334, y: 0.33333334, z: 0.33333334, w: 0.33333334}
      - serializedVersion: 3
        time: 8.978661
        value: {x: -0, y: 0.1711256, z: -0, w: 0.9852492}
        inSlope: {x: 0, y: -0.045700006, z: 0, w: 0.007934967}
        outSlope: {x: 0, y: -0.045700006, z: 0, w: 0.007934967}
        tangentMode: 0
        weightedMode: 0
        inWeight: {x: 0.33333334, y: 0.33333334, z: 0.33333334, w: 0.33333334}
        outWeight: {x: 0.33333334, y: 0.33333334, z: 0.33333334, w: 0.33333334}
      - serializedVersion: 3
        time: 9.0003395
        value: {x: -0, y: 0.17006025, z: -0, w: 0.9854337}
        inSlope: {x: 0, y: -0.049580272, z: 0, w: 0.0085551245}
        outSlope: {x: 0, y: -0.049580272, z: 0, w: 0.0085551245}
        tangentMode: 0
        weightedMode: 0
        inWeight: {x: 0.33333334, y: 0.33333334, z: 0.33333334, w: 0.33333334}
        outWeight: {x: 0.33333334, y: 0.33333334, z: 0.33333334, w: 0.33333334}
      - serializedVersion: 3
        time: 9.022419
        value: {x: -0, y: 0.16895588, z: -0, w: 0.9856236}
        inSlope: {x: 0, y: -0.051262636, z: 0, w: 0.008785105}
        outSlope: {x: 0, y: -0.051262636, z: 0, w: 0.008785105}
        tangentMode: 0
        weightedMode: 0
        inWeight: {x: 0.33333334, y: 0.33333334, z: 0.33333334, w: 0.33333334}
        outWeight: {x: 0.33333334, y: 0.33333334, z: 0.33333334, w: 0.33333334}
      - serializedVersion: 3
        time: 9.045545
        value: {x: -0, y: 0.16774161, z: -0, w: 0.985831}
        inSlope: {x: 0, y: -0.05720504, z: 0, w: 0.009730411}
        outSlope: {x: 0, y: -0.05720504, z: 0, w: 0.009730411}
        tangentMode: 0
        weightedMode: 0
        inWeight: {x: 0.33333334, y: 0.33333334, z: 0.33333334, w: 0.33333334}
        outWeight: {x: 0.33333334, y: 0.33333334, z: 0.33333334, w: 0.33333334}
      - serializedVersion: 3
        time: 9.066952
        value: {x: -0, y: 0.16641645, z: -0, w: 0.9860556}
        inSlope: {x: 0, y: -0.05840493, z: 0, w: 0.009859602}
        outSlope: {x: 0, y: -0.05840493, z: 0, w: 0.009859602}
        tangentMode: 0
        weightedMode: 0
        inWeight: {x: 0.33333334, y: 0.33333334, z: 0.33333334, w: 0.33333334}
        outWeight: {x: 0.33333334, y: 0.33333334, z: 0.33333334, w: 0.33333334}
      - serializedVersion: 3
        time: 9.090056
        value: {x: -0, y: 0.16514784, z: -0, w: 0.9862688}
        inSlope: {x: 0, y: -0.061102778, z: 0, w: 0.010223203}
        outSlope: {x: 0, y: -0.061102778, z: 0, w: 0.010223203}
        tangentMode: 0
        weightedMode: 0
        inWeight: {x: 0.33333334, y: 0.33333334, z: 0.33333334, w: 0.33333334}
        outWeight: {x: 0.33333334, y: 0.33333334, z: 0.33333334, w: 0.33333334}
      - serializedVersion: 3
        time: 9.11176
        value: {x: -0, y: 0.16368721, z: -0, w: 0.9865123}
        inSlope: {x: 0, y: -0.066366754, z: 0, w: 0.011013068}
        outSlope: {x: 0, y: -0.066366754, z: 0, w: 0.011013068}
        tangentMode: 0
        weightedMode: 0
        inWeight: {x: 0.33333334, y: 0.33333334, z: 0.33333334, w: 0.33333334}
        outWeight: {x: 0.33333334, y: 0.33333334, z: 0.33333334, w: 0.33333334}
      - serializedVersion: 3
        time: 9.133616
        value: {x: -0, y: 0.16225705, z: -0, w: 0.9867485}
        inSlope: {x: 0, y: -0.06472841, z: 0, w: 0.01064372}
        outSlope: {x: 0, y: -0.06472841, z: 0, w: 0.01064372}
        tangentMode: 0
        weightedMode: 0
        inWeight: {x: 0.33333334, y: 0.33333334, z: 0.33333334, w: 0.33333334}
        outWeight: {x: 0.33333334, y: 0.33333334, z: 0.33333334, w: 0.33333334}
      - serializedVersion: 3
        time: 9.156873
        value: {x: -0, y: 0.16076814, z: -0, w: 0.98699224}
        inSlope: {x: 0, y: -0.07021369, z: 0, w: 0.011429678}
        outSlope: {x: 0, y: -0.07021369, z: 0, w: 0.011429678}
        tangentMode: 0
        weightedMode: 0
        inWeight: {x: 0.33333334, y: 0.33333334, z: 0.33333334, w: 0.33333334}
        outWeight: {x: 0.33333334, y: 0.33333334, z: 0.33333334, w: 0.33333334}
      - serializedVersion: 3
        time: 9.178236
        value: {x: -0, y: 0.15913586, z: -0, w: 0.9872567}
        inSlope: {x: 0, y: -0.07133099, z: 0, w: 0.01150445}
        outSlope: {x: 0, y: -0.07133099, z: 0, w: 0.01150445}
        tangentMode: 0
        weightedMode: 0
        inWeight: {x: 0.33333334, y: 0.33333334, z: 0.33333334, w: 0.33333334}
        outWeight: {x: 0.33333334, y: 0.33333334, z: 0.33333334, w: 0.33333334}
      - serializedVersion: 3
        time: 9.200974
        value: {x: -0, y: 0.1576293, z: -0, w: 0.9874984}
        inSlope: {x: 0, y: -0.070858896, z: 0, w: 0.011304205}
        outSlope: {x: 0, y: -0.070858896, z: 0, w: 0.011304205}
        tangentMode: 0
        weightedMode: 0
        inWeight: {x: 0.33333334, y: 0.33333334, z: 0.33333334, w: 0.33333334}
        outWeight: {x: 0.33333334, y: 0.33333334, z: 0.33333334, w: 0.33333334}
      - serializedVersion: 3
        time: 9.22239
        value: {x: -0, y: 0.15601324, z: -0, w: 0.98775494}
        inSlope: {x: 0, y: -0.0714391, z: 0, w: 0.011287911}
        outSlope: {x: 0, y: -0.0714391, z: 0, w: 0.011287911}
        tangentMode: 0
        weightedMode: 0
        inWeight: {x: 0.33333334, y: 0.33333334, z: 0.33333334, w: 0.33333334}
        outWeight: {x: 0.33333334, y: 0.33333334, z: 0.33333334, w: 0.33333334}
      - serializedVersion: 3
        time: 9.244996
        value: {x: -0, y: 0.15448922, z: -0, w: 0.9879945}
        inSlope: {x: 0, y: -0.06866127, z: 0, w: 0.010734461}
        outSlope: {x: 0, y: -0.06866127, z: 0, w: 0.010734461}
        tangentMode: 0
        weightedMode: 0
        inWeight: {x: 0.33333334, y: 0.33333334, z: 0.33333334, w: 0.33333334}
        outWeight: {x: 0.33333334, y: 0.33333334, z: 0.33333334, w: 0.33333334}
      - serializedVersion: 3
        time: 9.267638
        value: {x: -0, y: 0.1529064, z: -0, w: 0.98824066}
        inSlope: {x: 0, y: -0.069043495, z: 0, w: 0.010685729}
        outSlope: {x: 0, y: -0.069043495, z: 0, w: 0.010685729}
        tangentMode: 0
        weightedMode: 0
        inWeight: {x: 0.33333334, y: 0.33333334, z: 0.33333334, w: 0.33333334}
        outWeight: {x: 0.33333334, y: 0.33333334, z: 0.33333334, w: 0.33333334}
      - serializedVersion: 3
        time: 9.289739
        value: {x: -0, y: 0.15139957, z: -0, w: 0.9884727}
        inSlope: {x: 0, y: -0.06585812, z: 0, w: 0.010091275}
        outSlope: {x: 0, y: -0.06585812, z: 0, w: 0.010091275}
        tangentMode: 0
        weightedMode: 0
        inWeight: {x: 0.33333334, y: 0.33333334, z: 0.33333334, w: 0.33333334}
        outWeight: {x: 0.33333334, y: 0.33333334, z: 0.33333334, w: 0.33333334}
      - serializedVersion: 3
        time: 9.311449
        value: {x: -0, y: 0.1500202, z: -0, w: 0.9886829}
        inSlope: {x: 0, y: -0.06149854, z: 0, w: 0.009333294}
        outSlope: {x: 0, y: -0.06149854, z: 0, w: 0.009333294}
        tangentMode: 0
        weightedMode: 0
        inWeight: {x: 0.33333334, y: 0.33333334, z: 0.33333334, w: 0.33333334}
        outWeight: {x: 0.33333334, y: 0.33333334, z: 0.33333334, w: 0.33333334}
      - serializedVersion: 3
        time: 9.333497
        value: {x: -0, y: 0.14870918, z: -0, w: 0.988881}
        inSlope: {x: 0, y: -0.060654305, z: 0, w: 0.009119423}
        outSlope: {x: 0, y: -0.060654305, z: 0, w: 0.009119423}
        tangentMode: 0
        weightedMode: 0
        inWeight: {x: 0.33333334, y: 0.33333334, z: 0.33333334, w: 0.33333334}
        outWeight: {x: 0.33333334, y: 0.33333334, z: 0.33333334, w: 0.33333334}
      - serializedVersion: 3
        time: 9.356005
        value: {x: -0, y: 0.14731716, z: -0, w: 0.9890893}
        inSlope: {x: 0, y: -0.06381495, z: 0, w: 0.009500889}
        outSlope: {x: 0, y: -0.06381495, z: 0, w: 0.009500889}
        tangentMode: 0
        weightedMode: 0
        inWeight: {x: 0.33333334, y: 0.33333334, z: 0.33333334, w: 0.33333334}
        outWeight: {x: 0.33333334, y: 0.33333334, z: 0.33333334, w: 0.33333334}
      - serializedVersion: 3
        time: 9.379287
        value: {x: -0, y: 0.14578559, z: -0, w: 0.9893162}
        inSlope: {x: 0, y: -0.07279716, z: 0, w: 0.010718595}
        outSlope: {x: 0, y: -0.07279716, z: 0, w: 0.010718595}
        tangentMode: 0
        weightedMode: 0
        inWeight: {x: 0.33333334, y: 0.33333334, z: 0.33333334, w: 0.33333334}
        outWeight: {x: 0.33333334, y: 0.33333334, z: 0.33333334, w: 0.33333334}
      - serializedVersion: 3
        time: 9.400914
        value: {x: -0, y: 0.14405948, z: -0, w: 0.98956907}
        inSlope: {x: 0, y: -0.078543484, z: 0, w: 0.011435879}
        outSlope: {x: 0, y: -0.078543484, z: 0, w: 0.011435879}
        tangentMode: 0
        weightedMode: 0
        inWeight: {x: 0.33333334, y: 0.33333334, z: 0.33333334, w: 0.33333334}
        outWeight: {x: 0.33333334, y: 0.33333334, z: 0.33333334, w: 0.33333334}
      - serializedVersion: 3
        time: 9.423363
        value: {x: -0, y: 0.14232475, z: -0, w: 0.98982006}
        inSlope: {x: 0, y: -0.08512799, z: 0, w: 0.012226172}
        outSlope: {x: 0, y: -0.08512799, z: 0, w: 0.012226172}
        tangentMode: 0
        weightedMode: 0
        inWeight: {x: 0.33333334, y: 0.33333334, z: 0.33333334, w: 0.33333334}
        outWeight: {x: 0.33333334, y: 0.33333334, z: 0.33333334, w: 0.33333334}
      - serializedVersion: 3
        time: 9.444611
        value: {x: -0, y: 0.14034912, z: -0, w: 0.99010205}
        inSlope: {x: 0, y: -0.09210569, z: 0, w: 0.013054907}
        outSlope: {x: 0, y: -0.09210569, z: 0, w: 0.013054907}
        tangentMode: 0
        weightedMode: 0
        inWeight: {x: 0.33333334, y: 0.33333334, z: 0.33333334, w: 0.33333334}
        outWeight: {x: 0.33333334, y: 0.33333334, z: 0.33333334, w: 0.33333334}
      - serializedVersion: 3
        time: 9.467016
        value: {x: -0, y: 0.13830502, z: -0, w: 0.9903897}
        inSlope: {x: 0, y: -0.099319175, z: 0, w: 0.013852987}
        outSlope: {x: 0, y: -0.099319175, z: 0, w: 0.013852987}
        tangentMode: 0
        weightedMode: 0
        inWeight: {x: 0.33333334, y: 0.33333334, z: 0.33333334, w: 0.33333334}
        outWeight: {x: 0.33333334, y: 0.33333334, z: 0.33333334, w: 0.33333334}
      - serializedVersion: 3
        time: 9.48911
        value: {x: -0, y: 0.135932, z: -0, w: 0.9907182}
        inSlope: {x: 0, y: -0.10964653, z: 0, w: 0.01503748}
        outSlope: {x: 0, y: -0.10964653, z: 0, w: 0.01503748}
        tangentMode: 0
        weightedMode: 0
        inWeight: {x: 0.33333334, y: 0.33333334, z: 0.33333334, w: 0.33333334}
        outWeight: {x: 0.33333334, y: 0.33333334, z: 0.33333334, w: 0.33333334}
      - serializedVersion: 3
        time: 9.511553
        value: {x: -0, y: 0.13342096, z: -0, w: 0.9910595}
        inSlope: {x: 0, y: -0.10746473, z: 0, w: 0.014470485}
        outSlope: {x: 0, y: -0.10746473, z: 0, w: 0.014470485}
        tangentMode: 0
        weightedMode: 0
        inWeight: {x: 0.33333334, y: 0.33333334, z: 0.33333334, w: 0.33333334}
        outWeight: {x: 0.33333334, y: 0.33333334, z: 0.33333334, w: 0.33333334}
      - serializedVersion: 3
        time: 9.537142
        value: {x: -0, y: 0.13078418, z: -0, w: 0.9914109}
        inSlope: {x: 0, y: -0.19071919, z: 0, w: 0.025010563}
        outSlope: {x: 0, y: -0.19071919, z: 0, w: 0.025010563}
        tangentMode: 0
        weightedMode: 0
        inWeight: {x: 0.33333334, y: 0.33333334, z: 0.33333334, w: 0.33333334}
        outWeight: {x: 0.33333334, y: 0.33333334, z: 0.33333334, w: 0.33333334}
      - serializedVersion: 3
        time: 9.548134
        value: {x: -0, y: 0.12772405, z: -0, w: 0.9918098}
        inSlope: {x: 0, y: -0.1984658, z: 0, w: 0.025737092}
        outSlope: {x: 0, y: -0.1984658, z: 0, w: 0.025737092}
        tangentMode: 0
        weightedMode: 0
        inWeight: {x: 0.33333334, y: 0.33333334, z: 0.33333334, w: 0.33333334}
        outWeight: {x: 0.33333334, y: 0.33333334, z: 0.33333334, w: 0.33333334}
      - serializedVersion: 3
        time: 9.55908
        value: {x: -0, y: 0.12642652, z: -0, w: 0.991976}
        inSlope: {x: 0, y: -0.11481413, z: 0, w: 0.01463608}
        outSlope: {x: 0, y: -0.11481413, z: 0, w: 0.01463608}
        tangentMode: 0
        weightedMode: 0
        inWeight: {x: 0.33333334, y: 0.33333334, z: 0.33333334, w: 0.33333334}
        outWeight: {x: 0.33333334, y: 0.33333334, z: 0.33333334, w: 0.33333334}
      - serializedVersion: 3
        time: 9.570095
        value: {x: -0, y: 0.12520285, z: -0, w: 0.9921312}
        inSlope: {x: 0, y: -0.109400526, z: 0, w: 0.013806136}
        outSlope: {x: 0, y: -0.109400526, z: 0, w: 0.013806136}
        tangentMode: 0
        weightedMode: 0
        inWeight: {x: 0.33333334, y: 0.33333334, z: 0.33333334, w: 0.33333334}
        outWeight: {x: 0.33333334, y: 0.33333334, z: 0.33333334, w: 0.33333334}
      - serializedVersion: 3
        time: 9.581635
        value: {x: -0, y: 0.12395984, z: -0, w: 0.9922873}
        inSlope: {x: 0, y: -0.11244908, z: 0, w: 0.014041542}
        outSlope: {x: 0, y: -0.11244908, z: 0, w: 0.014041542}
        tangentMode: 0
        weightedMode: 0
        inWeight: {x: 0.33333334, y: 0.33333334, z: 0.33333334, w: 0.33333334}
        outWeight: {x: 0.33333334, y: 0.33333334, z: 0.33333334, w: 0.33333334}
      - serializedVersion: 3
        time: 9.5929575
        value: {x: -0, y: 0.122633025, z: -0, w: 0.9924521}
        inSlope: {x: 0, y: -0.12098268, z: 0, w: 0.014948067}
        outSlope: {x: 0, y: -0.12098268, z: 0, w: 0.014948067}
        tangentMode: 0
        weightedMode: 0
        inWeight: {x: 0.33333334, y: 0.33333334, z: 0.33333334, w: 0.33333334}
        outWeight: {x: 0.33333334, y: 0.33333334, z: 0.33333334, w: 0.33333334}
      - serializedVersion: 3
        time: 9.60346
        value: {x: -0, y: 0.12132252, z: -0, w: 0.9926132}
        inSlope: {x: 0, y: -0.121291116, z: 0, w: 0.0148322005}
        outSlope: {x: 0, y: -0.121291116, z: 0, w: 0.0148322005}
        tangentMode: 0
        weightedMode: 0
        inWeight: {x: 0.33333334, y: 0.33333334, z: 0.33333334, w: 0.33333334}
        outWeight: {x: 0.33333334, y: 0.33333334, z: 0.33333334, w: 0.33333334}
      - serializedVersion: 3
        time: 9.613934
        value: {x: -0, y: 0.12008871, z: -0, w: 0.9927632}
        inSlope: {x: 0, y: -0.112021856, z: 0, w: 0.0135535225}
        outSlope: {x: 0, y: -0.112021856, z: 0, w: 0.0135535225}
        tangentMode: 0
        weightedMode: 0
        inWeight: {x: 0.33333334, y: 0.33333334, z: 0.33333334, w: 0.33333334}
        outWeight: {x: 0.33333334, y: 0.33333334, z: 0.33333334, w: 0.33333334}
      - serializedVersion: 3
        time: 9.625624
        value: {x: -0, y: 0.118846774, z: -0, w: 0.99291265}
        inSlope: {x: 0, y: -0.113942906, z: 0, w: 0.013627583}
        outSlope: {x: 0, y: -0.113942906, z: 0, w: 0.013627583}
        tangentMode: 0
        weightedMode: 0
        inWeight: {x: 0.33333334, y: 0.33333334, z: 0.33333334, w: 0.33333334}
        outWeight: {x: 0.33333334, y: 0.33333334, z: 0.33333334, w: 0.33333334}
      - serializedVersion: 3
        time: 9.637081
        value: {x: -0, y: 0.117453, z: -0, w: 0.9930785}
        inSlope: {x: 0, y: -0.12272934, z: 0, w: 0.014514564}
        outSlope: {x: 0, y: -0.12272934, z: 0, w: 0.014514564}
        tangentMode: 0
        weightedMode: 0
        inWeight: {x: 0.33333334, y: 0.33333334, z: 0.33333334, w: 0.33333334}
        outWeight: {x: 0.33333334, y: 0.33333334, z: 0.33333334, w: 0.33333334}
      - serializedVersion: 3
        time: 9.648084
        value: {x: -0, y: 0.11609077, z: -0, w: 0.9932386}
        inSlope: {x: 0, y: -0.12241489, z: 0, w: 0.0143116815}
        outSlope: {x: 0, y: -0.12241489, z: 0, w: 0.0143116815}
        tangentMode: 0
        weightedMode: 0
        inWeight: {x: 0.33333334, y: 0.33333334, z: 0.33333334, w: 0.33333334}
        outWeight: {x: 0.33333334, y: 0.33333334, z: 0.33333334, w: 0.33333334}
      - serializedVersion: 3
        time: 9.6588335
        value: {x: -0, y: 0.114789836, z: -0, w: 0.99338984}
        inSlope: {x: 0, y: -0.11687432, z: 0, w: 0.013509505}
        outSlope: {x: 0, y: -0.11687432, z: 0, w: 0.013509505}
        tangentMode: 0
        weightedMode: 0
        inWeight: {x: 0.33333334, y: 0.33333334, z: 0.33333334, w: 0.33333334}
        outWeight: {x: 0.33333334, y: 0.33333334, z: 0.33333334, w: 0.33333334}
      - serializedVersion: 3
        time: 9.670067
        value: {x: -0, y: 0.113523506, z: -0, w: 0.99353534}
        inSlope: {x: 0, y: -0.11481614, z: 0, w: 0.013114706}
        outSlope: {x: 0, y: -0.11481614, z: 0, w: 0.013114706}
        tangentMode: 0
        weightedMode: 0
        inWeight: {x: 0.33333334, y: 0.33333334, z: 0.33333334, w: 0.33333334}
        outWeight: {x: 0.33333334, y: 0.33333334, z: 0.33333334, w: 0.33333334}
      - serializedVersion: 3
        time: 9.681492
        value: {x: -0, y: 0.11218789, z: -0, w: 0.99368703}
        inSlope: {x: 0, y: -0.11951612, z: 0, w: 0.013491266}
        outSlope: {x: 0, y: -0.11951612, z: 0, w: 0.013491266}
        tangentMode: 0
        weightedMode: 0
        inWeight: {x: 0.33333334, y: 0.33333334, z: 0.33333334, w: 0.33333334}
        outWeight: {x: 0.33333334, y: 0.33333334, z: 0.33333334, w: 0.33333334}
      - serializedVersion: 3
        time: 9.69256
        value: {x: -0, y: 0.11083612, z: -0, w: 0.9938387}
        inSlope: {x: 0, y: -0.11893836, z: 0, w: 0.013266849}
        outSlope: {x: 0, y: -0.11893836, z: 0, w: 0.013266849}
        tangentMode: 0
        weightedMode: 0
        inWeight: {x: 0.33333334, y: 0.33333334, z: 0.33333334, w: 0.33333334}
        outWeight: {x: 0.33333334, y: 0.33333334, z: 0.33333334, w: 0.33333334}
      - serializedVersion: 3
        time: 9.703846
        value: {x: -0, y: 0.10952982, z: -0, w: 0.9939835}
        inSlope: {x: 0, y: -0.12106778, z: 0, w: 0.013334874}
        outSlope: {x: 0, y: -0.12106778, z: 0, w: 0.013334874}
        tangentMode: 0
        weightedMode: 0
        inWeight: {x: 0.33333334, y: 0.33333334, z: 0.33333334, w: 0.33333334}
        outWeight: {x: 0.33333334, y: 0.33333334, z: 0.33333334, w: 0.33333334}
      - serializedVersion: 3
        time: 9.714272
        value: {x: -0, y: 0.10821215, z: -0, w: 0.9941278}
        inSlope: {x: 0, y: -0.11714469, z: 0, w: 0.0127615705}
        outSlope: {x: 0, y: -0.11714469, z: 0, w: 0.0127615705}
        tangentMode: 0
        weightedMode: 0
        inWeight: {x: 0.33333334, y: 0.33333334, z: 0.33333334, w: 0.33333334}
        outWeight: {x: 0.33333334, y: 0.33333334, z: 0.33333334, w: 0.33333334}
      - serializedVersion: 3
        time: 9.725492
        value: {x: -0, y: 0.107001506, z: -0, w: 0.9942589}
        inSlope: {x: 0, y: -0.11319055, z: 0, w: 0.012175997}
        outSlope: {x: 0, y: -0.11319055, z: 0, w: 0.012175997}
        tangentMode: 0
        weightedMode: 0
        inWeight: {x: 0.33333334, y: 0.33333334, z: 0.33333334, w: 0.33333334}
        outWeight: {x: 0.33333334, y: 0.33333334, z: 0.33333334, w: 0.33333334}
      - serializedVersion: 3
        time: 9.736424
        value: {x: -0, y: 0.10570617, z: -0, w: 0.9943974}
        inSlope: {x: 0, y: -0.11190832, z: 0, w: 0.011901053}
        outSlope: {x: 0, y: -0.11190832, z: 0, w: 0.011901053}
        tangentMode: 0
        weightedMode: 0
        inWeight: {x: 0.33333334, y: 0.33333334, z: 0.33333334, w: 0.33333334}
        outWeight: {x: 0.33333334, y: 0.33333334, z: 0.33333334, w: 0.33333334}
      - serializedVersion: 3
        time: 9.748215
        value: {x: -0, y: 0.104464225, z: -0, w: 0.99452865}
        inSlope: {x: 0, y: -0.11370509, z: 0, w: 0.011935953}
        outSlope: {x: 0, y: -0.11370509, z: 0, w: 0.011935953}
        tangentMode: 0
        weightedMode: 0
        inWeight: {x: 0.33333334, y: 0.33333334, z: 0.33333334, w: 0.33333334}
        outWeight: {x: 0.33333334, y: 0.33333334, z: 0.33333334, w: 0.33333334}
      - serializedVersion: 3
        time: 9.759097
        value: {x: -0, y: 0.10313577, z: -0, w: 0.9946673}
        inSlope: {x: 0, y: -0.11756244, z: 0, w: 0.0121972095}
        outSlope: {x: 0, y: -0.11756244, z: 0, w: 0.0121972095}
        tangentMode: 0
        weightedMode: 0
        inWeight: {x: 0.33333334, y: 0.33333334, z: 0.33333334, w: 0.33333334}
        outWeight: {x: 0.33333334, y: 0.33333334, z: 0.33333334, w: 0.33333334}
      - serializedVersion: 3
        time: 9.769827
        value: {x: -0, y: 0.10192276, z: -0, w: 0.99479234}
        inSlope: {x: 0, y: -0.10398533, z: 0, w: 0.010660884}
        outSlope: {x: 0, y: -0.10398533, z: 0, w: 0.010660884}
        tangentMode: 0
        weightedMode: 0
        inWeight: {x: 0.33333334, y: 0.33333334, z: 0.33333334, w: 0.33333334}
        outWeight: {x: 0.33333334, y: 0.33333334, z: 0.33333334, w: 0.33333334}
      - serializedVersion: 3
        time: 9.782115
        value: {x: -0, y: 0.10075638, z: -0, w: 0.99491113}
        inSlope: {x: 0, y: -0.110357866, z: 0, w: 0.011163025}
        outSlope: {x: 0, y: -0.110357866, z: 0, w: 0.011163025}
        tangentMode: 0
        weightedMode: 0
        inWeight: {x: 0.33333334, y: 0.33333334, z: 0.33333334, w: 0.33333334}
        outWeight: {x: 0.33333334, y: 0.33333334, z: 0.33333334, w: 0.33333334}
      - serializedVersion: 3
        time: 9.792624
        value: {x: -0, y: 0.09943432, z: -0, w: 0.9950442}
        inSlope: {x: 0, y: -0.114397384, z: 0, w: 0.011445576}
        outSlope: {x: 0, y: -0.114397384, z: 0, w: 0.011445576}
        tangentMode: 0
        weightedMode: 0
        inWeight: {x: 0.33333334, y: 0.33333334, z: 0.33333334, w: 0.33333334}
        outWeight: {x: 0.33333334, y: 0.33333334, z: 0.33333334, w: 0.33333334}
      - serializedVersion: 3
        time: 9.803296
        value: {x: -0, y: 0.09833516, z: -0, w: 0.99515337}
        inSlope: {x: 0, y: -0.100267336, z: 0, w: 0.009908499}
        outSlope: {x: 0, y: -0.100267336, z: 0, w: 0.009908499}
        tangentMode: 0
        weightedMode: 0
        inWeight: {x: 0.33333334, y: 0.33333334, z: 0.33333334, w: 0.33333334}
        outWeight: {x: 0.33333334, y: 0.33333334, z: 0.33333334, w: 0.33333334}
      - serializedVersion: 3
        time: 9.814484
        value: {x: -0, y: 0.09724397, z: -0, w: 0.9952606}
        inSlope: {x: 0, y: -0.099408716, z: 0, w: 0.009710781}
        outSlope: {x: 0, y: -0.099408716, z: 0, w: 0.009710781}
        tangentMode: 0
        weightedMode: 0
        inWeight: {x: 0.33333334, y: 0.33333334, z: 0.33333334, w: 0.33333334}
        outWeight: {x: 0.33333334, y: 0.33333334, z: 0.33333334, w: 0.33333334}
      - serializedVersion: 3
        time: 9.825536
        value: {x: -0, y: 0.0961246, z: -0, w: 0.9953693}
        inSlope: {x: 0, y: -0.098042846, z: 0, w: 0.009471018}
        outSlope: {x: 0, y: -0.098042846, z: 0, w: 0.009471018}
        tangentMode: 0
        weightedMode: 0
        inWeight: {x: 0.33333334, y: 0.33333334, z: 0.33333334, w: 0.33333334}
        outWeight: {x: 0.33333334, y: 0.33333334, z: 0.33333334, w: 0.33333334}
      - serializedVersion: 3
        time: 9.836822
        value: {x: -0, y: 0.095054656, z: -0, w: 0.9954721}
        inSlope: {x: 0, y: -0.09499067, z: 0, w: 0.009071416}
        outSlope: {x: 0, y: -0.09499067, z: 0, w: 0.009071416}
        tangentMode: 0
        weightedMode: 0
        inWeight: {x: 0.33333334, y: 0.33333334, z: 0.33333334, w: 0.33333334}
        outWeight: {x: 0.33333334, y: 0.33333334, z: 0.33333334, w: 0.33333334}
      - serializedVersion: 3
        time: 9.847822
        value: {x: -0, y: 0.09400765, z: -0, w: 0.9955715}
        inSlope: {x: 0, y: -0.0920504, z: 0, w: 0.0086945025}
        outSlope: {x: 0, y: -0.0920504, z: 0, w: 0.0086945025}
        tangentMode: 0
        weightedMode: 0
        inWeight: {x: 0.33333334, y: 0.33333334, z: 0.33333334, w: 0.33333334}
        outWeight: {x: 0.33333334, y: 0.33333334, z: 0.33333334, w: 0.33333334}
      - serializedVersion: 3
        time: 9.858885
        value: {x: -0, y: 0.09302392, z: -0, w: 0.9956639}
        inSlope: {x: 0, y: -0.084845304, z: 0, w: 0.0079297805}
        outSlope: {x: 0, y: -0.084845304, z: 0, w: 0.0079297805}
        tangentMode: 0
        weightedMode: 0
        inWeight: {x: 0.33333334, y: 0.33333334, z: 0.33333334, w: 0.33333334}
        outWeight: {x: 0.33333334, y: 0.33333334, z: 0.33333334, w: 0.33333334}
      - serializedVersion: 3
        time: 9.8704195
        value: {x: -0, y: 0.0920923, z: -0, w: 0.9957505}
        inSlope: {x: 0, y: -0.082627565, z: 0, w: 0.0076413685}
        outSlope: {x: 0, y: -0.082627565, z: 0, w: 0.0076413685}
        tangentMode: 0
        weightedMode: 0
        inWeight: {x: 0.33333334, y: 0.33333334, z: 0.33333334, w: 0.33333334}
        outWeight: {x: 0.33333334, y: 0.33333334, z: 0.33333334, w: 0.33333334}
      - serializedVersion: 3
        time: 9.881391
        value: {x: -0, y: 0.09116537, z: -0, w: 0.9958358}
        inSlope: {x: 0, y: -0.0804404, z: 0, w: 0.007368559}
        outSlope: {x: 0, y: -0.0804404, z: 0, w: 0.007368559}
        tangentMode: 0
        weightedMode: 0
        inWeight: {x: 0.33333334, y: 0.33333334, z: 0.33333334, w: 0.33333334}
        outWeight: {x: 0.33333334, y: 0.33333334, z: 0.33333334, w: 0.33333334}
      - serializedVersion: 3
        time: 9.892305
        value: {x: -0, y: 0.09033156, z: -0, w: 0.9959118}
        inSlope: {x: 0, y: -0.07426931, z: 0, w: 0.0067376774}
        outSlope: {x: 0, y: -0.07426931, z: 0, w: 0.0067376774}
        tangentMode: 0
        weightedMode: 0
        inWeight: {x: 0.33333334, y: 0.33333334, z: 0.33333334, w: 0.33333334}
        outWeight: {x: 0.33333334, y: 0.33333334, z: 0.33333334, w: 0.33333334}
      - serializedVersion: 3
        time: 9.903151
        value: {x: -0, y: 0.089549124, z: -0, w: 0.9959824}
        inSlope: {x: 0, y: -0.06911707, z: 0, w: 0.006215986}
        outSlope: {x: 0, y: -0.06911707, z: 0, w: 0.006215986}
        tangentMode: 0
        weightedMode: 0
        inWeight: {x: 0.33333334, y: 0.33333334, z: 0.33333334, w: 0.33333334}
        outWeight: {x: 0.33333334, y: 0.33333334, z: 0.33333334, w: 0.33333334}
      - serializedVersion: 3
        time: 9.914378
        value: {x: -0, y: 0.08880711, z: -0, w: 0.99604887}
        inSlope: {x: 0, y: -0.06721982, z: 0, w: 0.0059930217}
        outSlope: {x: 0, y: -0.06721982, z: 0, w: 0.0059930217}
        tangentMode: 0
        weightedMode: 0
        inWeight: {x: 0.33333334, y: 0.33333334, z: 0.33333334, w: 0.33333334}
        outWeight: {x: 0.33333334, y: 0.33333334, z: 0.33333334, w: 0.33333334}
      - serializedVersion: 3
        time: 9.925146
        value: {x: -0, y: 0.08807111, z: -0, w: 0.9961142}
        inSlope: {x: 0, y: -0.06465715, z: 0, w: 0.0057168924}
        outSlope: {x: 0, y: -0.06465715, z: 0, w: 0.0057168924}
        tangentMode: 0
        weightedMode: 0
        inWeight: {x: 0.33333334, y: 0.33333334, z: 0.33333334, w: 0.33333334}
        outWeight: {x: 0.33333334, y: 0.33333334, z: 0.33333334, w: 0.33333334}
      - serializedVersion: 3
        time: 9.936196
        value: {x: -0, y: 0.087397456, z: -0, w: 0.9961735}
        inSlope: {x: 0, y: -0.05586938, z: 0, w: 0.004905056}
        outSlope: {x: 0, y: -0.05586938, z: 0, w: 0.004905056}
        tangentMode: 0
        weightedMode: 0
        inWeight: {x: 0.33333334, y: 0.33333334, z: 0.33333334, w: 0.33333334}
        outWeight: {x: 0.33333334, y: 0.33333334, z: 0.33333334, w: 0.33333334}
      - serializedVersion: 3
        time: 9.949061
        value: {x: -0, y: 0.08674422, z: -0, w: 0.99623066}
        inSlope: {x: 0, y: -0.061631694, z: 0, w: 0.00536441}
        outSlope: {x: 0, y: -0.061631694, z: 0, w: 0.00536441}
        tangentMode: 0
        weightedMode: 0
        inWeight: {x: 0.33333334, y: 0.33333334, z: 0.33333334, w: 0.33333334}
        outWeight: {x: 0.33333334, y: 0.33333334, z: 0.33333334, w: 0.33333334}
      - serializedVersion: 3
        time: 9.959075
        value: {x: -0, y: 0.08601836, z: -0, w: 0.9962936}
        inSlope: {x: 0, y: -0.05905262, z: 0, w: 0.005104997}
        outSlope: {x: 0, y: -0.05905262, z: 0, w: 0.005104997}
        tangentMode: 0
        weightedMode: 0
        inWeight: {x: 0.33333334, y: 0.33333334, z: 0.33333334, w: 0.33333334}
        outWeight: {x: 0.33333334, y: 0.33333334, z: 0.33333334, w: 0.33333334}
      - serializedVersion: 3
        time: 9.971059
        value: {x: -0, y: 0.08547168, z: -0, w: 0.99634063}
        inSlope: {x: 0, y: -0.05438604, z: 0, w: 0.004658916}
        outSlope: {x: 0, y: -0.05438604, z: 0, w: 0.004658916}
        tangentMode: 0
        weightedMode: 0
        inWeight: {x: 0.33333334, y: 0.33333334, z: 0.33333334, w: 0.33333334}
        outWeight: {x: 0.33333334, y: 0.33333334, z: 0.33333334, w: 0.33333334}
      - serializedVersion: 3
        time: 9.981115
        value: {x: -0, y: 0.08483657, z: -0, w: 0.9963949}
        inSlope: {x: 0, y: -0.053924896, z: 0, w: 0.0045951284}
        outSlope: {x: 0, y: -0.053924896, z: 0, w: 0.0045951284}
        tangentMode: 0
        weightedMode: 0
        inWeight: {x: 0.33333334, y: 0.33333334, z: 0.33333334, w: 0.33333334}
        outWeight: {x: 0.33333334, y: 0.33333334, z: 0.33333334, w: 0.33333334}
      - serializedVersion: 3
        time: 9.99278
        value: {x: -0, y: 0.084315225, z: -0, w: 0.99643916}
        inSlope: {x: 0, y: -0.050231017, z: 0, w: 0.0042491495}
        outSlope: {x: 0, y: -0.050231017, z: 0, w: 0.0042491495}
        tangentMode: 0
        weightedMode: 0
        inWeight: {x: 0.33333334, y: 0.33333334, z: 0.33333334, w: 0.33333334}
        outWeight: {x: 0.33333334, y: 0.33333334, z: 0.33333334, w: 0.33333334}
      - serializedVersion: 3
        time: 10.00367
        value: {x: -0, y: 0.08370793, z: -0, w: 0.99649036}
        inSlope: {x: 0, y: -0.055297043, z: 0, w: 0.0046445318}
        outSlope: {x: 0, y: -0.055297043, z: 0, w: 0.0046445318}
        tangentMode: 0
        weightedMode: 0
        inWeight: {x: 0.33333334, y: 0.33333334, z: 0.33333334, w: 0.33333334}
        outWeight: {x: 0.33333334, y: 0.33333334, z: 0.33333334, w: 0.33333334}
      - serializedVersion: 3
        time: 10.014142
        value: {x: -0, y: 0.08313376, z: -0, w: 0.9965384}
        inSlope: {x: 0, y: -0.053467445, z: 0, w: 0.004461318}
        outSlope: {x: 0, y: -0.053467445, z: 0, w: 0.004461318}
        tangentMode: 0
        weightedMode: 0
        inWeight: {x: 0.33333334, y: 0.33333334, z: 0.33333334, w: 0.33333334}
        outWeight: {x: 0.33333334, y: 0.33333334, z: 0.33333334, w: 0.33333334}
      - serializedVersion: 3
        time: 10.025155
        value: {x: -0, y: 0.0825599, z: -0, w: 0.99658614}
        inSlope: {x: 0, y: -0.052560985, z: 0, w: 0.0043530376}
        outSlope: {x: 0, y: -0.052560985, z: 0, w: 0.0043530376}
        tangentMode: 0
        weightedMode: 0
        inWeight: {x: 0.33333334, y: 0.33333334, z: 0.33333334, w: 0.33333334}
        outWeight: {x: 0.33333334, y: 0.33333334, z: 0.33333334, w: 0.33333334}
      - serializedVersion: 3
        time: 10.037101
        value: {x: -0, y: 0.0819266, z: -0, w: 0.99663836}
        inSlope: {x: 0, y: -0.058238402, z: 0, w: 0.0047827745}
        outSlope: {x: 0, y: -0.058238402, z: 0, w: 0.0047827745}
        tangentMode: 0
        weightedMode: 0
        inWeight: {x: 0.33333334, y: 0.33333334, z: 0.33333334, w: 0.33333334}
        outWeight: {x: 0.33333334, y: 0.33333334, z: 0.33333334, w: 0.33333334}
      - serializedVersion: 3
        time: 10.048346
        value: {x: -0, y: 0.08121298, z: -0, w: 0.99669677}
        inSlope: {x: 0, y: -0.064459294, z: 0, w: 0.0052519194}
        outSlope: {x: 0, y: -0.064459294, z: 0, w: 0.0052519194}
        tangentMode: 0
        weightedMode: 0
        inWeight: {x: 0.33333334, y: 0.33333334, z: 0.33333334, w: 0.33333334}
        outWeight: {x: 0.33333334, y: 0.33333334, z: 0.33333334, w: 0.33333334}
      - serializedVersion: 3
        time: 10.059179
        value: {x: -0, y: 0.08050384, z: -0, w: 0.9967543}
        inSlope: {x: 0, y: -0.06551562, z: 0, w: 0.0052906726}
        outSlope: {x: 0, y: -0.06551562, z: 0, w: 0.0052906726}
        tangentMode: 0
        weightedMode: 0
        inWeight: {x: 0.33333334, y: 0.33333334, z: 0.33333334, w: 0.33333334}
        outWeight: {x: 0.33333334, y: 0.33333334, z: 0.33333334, w: 0.33333334}
      - serializedVersion: 3
        time: 10.069999
        value: {x: -0, y: 0.07979436, z: -0, w: 0.99681133}
        inSlope: {x: 0, y: -0.064191304, z: 0, w: 0.0051404107}
        outSlope: {x: 0, y: -0.064191304, z: 0, w: 0.0051404107}
        tangentMode: 0
        weightedMode: 0
        inWeight: {x: 0.33333334, y: 0.33333334, z: 0.33333334, w: 0.33333334}
        outWeight: {x: 0.33333334, y: 0.33333334, z: 0.33333334, w: 0.33333334}
      - serializedVersion: 3
        time: 10.081542
        value: {x: -0, y: 0.07906935, z: -0, w: 0.99686915}
        inSlope: {x: 0, y: -0.057839237, z: 0, w: 0.0045911623}
        outSlope: {x: 0, y: -0.057839237, z: 0, w: 0.0045911623}
        tangentMode: 0
        weightedMode: 0
        inWeight: {x: 0.33333334, y: 0.33333334, z: 0.33333334, w: 0.33333334}
        outWeight: {x: 0.33333334, y: 0.33333334, z: 0.33333334, w: 0.33333334}
      - serializedVersion: 3
        time: 10.096337
        value: {x: -0, y: 0.07828712, z: -0, w: 0.9969309}
        inSlope: {x: 0, y: -0.09914696, z: 0, w: 0.00775573}
        outSlope: {x: 0, y: -0.09914696, z: 0, w: 0.00775573}
        tangentMode: 0
        weightedMode: 0
        inWeight: {x: 0.33333334, y: 0.33333334, z: 0.33333334, w: 0.33333334}
        outWeight: {x: 0.33333334, y: 0.33333334, z: 0.33333334, w: 0.33333334}
      - serializedVersion: 3
        time: 10.103261
        value: {x: -0, y: 0.07728025, z: -0, w: 0.9970094}
        inSlope: {x: 0, y: -0.09325554, z: 0, w: 0.007257798}
        outSlope: {x: 0, y: -0.09325554, z: 0, w: 0.007257798}
        tangentMode: 0
        weightedMode: 0
        inWeight: {x: 0.33333334, y: 0.33333334, z: 0.33333334, w: 0.33333334}
        outWeight: {x: 0.33333334, y: 0.33333334, z: 0.33333334, w: 0.33333334}
      - serializedVersion: 3
        time: 10.114496
        value: {x: -0, y: 0.07681862, z: -0, w: 0.9970451}
        inSlope: {x: 0, y: -0.054605097, z: 0, w: 0.004200963}
        outSlope: {x: 0, y: -0.054605097, z: 0, w: 0.004200963}
        tangentMode: 0
        weightedMode: 0
        inWeight: {x: 0.33333334, y: 0.33333334, z: 0.33333334, w: 0.33333334}
        outWeight: {x: 0.33333334, y: 0.33333334, z: 0.33333334, w: 0.33333334}
      - serializedVersion: 3
        time: 10.125495
        value: {x: -0, y: 0.07606936, z: -0, w: 0.99710256}
        inSlope: {x: 0, y: -0.06613891, z: 0, w: 0.005047383}
        outSlope: {x: 0, y: -0.06613891, z: 0, w: 0.005047383}
        tangentMode: 0
        weightedMode: 0
        inWeight: {x: 0.33333334, y: 0.33333334, z: 0.33333334, w: 0.33333334}
        outWeight: {x: 0.33333334, y: 0.33333334, z: 0.33333334, w: 0.33333334}
      - serializedVersion: 3
        time: 10.136423
        value: {x: -0, y: 0.07536826, z: -0, w: 0.9971558}
        inSlope: {x: 0, y: -0.061997198, z: 0, w: 0.004686429}
        outSlope: {x: 0, y: -0.061997198, z: 0, w: 0.004686429}
        tangentMode: 0
        weightedMode: 0
        inWeight: {x: 0.33333334, y: 0.33333334, z: 0.33333334, w: 0.33333334}
        outWeight: {x: 0.33333334, y: 0.33333334, z: 0.33333334, w: 0.33333334}
      - serializedVersion: 3
        time: 10.147531
        value: {x: -0, y: 0.074703604, z: -0, w: 0.9972058}
        inSlope: {x: 0, y: -0.05823824, z: 0, w: 0.004363724}
        outSlope: {x: 0, y: -0.05823824, z: 0, w: 0.004363724}
        tangentMode: 0
        weightedMode: 0
        inWeight: {x: 0.33333334, y: 0.33333334, z: 0.33333334, w: 0.33333334}
        outWeight: {x: 0.33333334, y: 0.33333334, z: 0.33333334, w: 0.33333334}
      - serializedVersion: 3
        time: 10.158661
        value: {x: -0, y: 0.07407321, z: -0, w: 0.9972528}
        inSlope: {x: 0, y: -0.05448997, z: 0, w: 0.0040483787}
        outSlope: {x: 0, y: -0.05448997, z: 0, w: 0.0040483787}
        tangentMode: 0
        weightedMode: 0
        inWeight: {x: 0.33333334, y: 0.33333334, z: 0.33333334, w: 0.33333334}
        outWeight: {x: 0.33333334, y: 0.33333334, z: 0.33333334, w: 0.33333334}
      - serializedVersion: 3
        time: 10.16993
        value: {x: -0, y: 0.07348333, z: -0, w: 0.99729645}
        inSlope: {x: 0, y: -0.05133777, z: 0, w: 0.003784818}
        outSlope: {x: 0, y: -0.05133777, z: 0, w: 0.003784818}
        tangentMode: 0
        weightedMode: 0
        inWeight: {x: 0.33333334, y: 0.33333334, z: 0.33333334, w: 0.33333334}
        outWeight: {x: 0.33333334, y: 0.33333334, z: 0.33333334, w: 0.33333334}
      - serializedVersion: 3
        time: 10.180794
        value: {x: -0, y: 0.07293655, z: -0, w: 0.9973366}
        inSlope: {x: 0, y: -0.045208268, z: 0, w: 0.003310441}
        outSlope: {x: 0, y: -0.045208268, z: 0, w: 0.003310441}
        tangentMode: 0
        weightedMode: 0
        inWeight: {x: 0.33333334, y: 0.33333334, z: 0.33333334, w: 0.33333334}
        outWeight: {x: 0.33333334, y: 0.33333334, z: 0.33333334, w: 0.33333334}
      - serializedVersion: 3
        time: 10.192805
        value: {x: -0, y: 0.072455086, z: -0, w: 0.99737173}
        inSlope: {x: 0, y: -0.041143827, z: 0, w: 0.0029872672}
        outSlope: {x: 0, y: -0.041143827, z: 0, w: 0.0029872672}
        tangentMode: 0
        weightedMode: 0
        inWeight: {x: 0.33333334, y: 0.33333334, z: 0.33333334, w: 0.33333334}
        outWeight: {x: 0.33333334, y: 0.33333334, z: 0.33333334, w: 0.33333334}
      - serializedVersion: 3
        time: 10.204075
        value: {x: -0, y: 0.07197946, z: -0, w: 0.9974061}
        inSlope: {x: 0, y: -0.03922151, z: 0, w: 0.00283026}
        outSlope: {x: 0, y: -0.03922151, z: 0, w: 0.00283026}
        tangentMode: 0
        weightedMode: 0
        inWeight: {x: 0.33333334, y: 0.33333334, z: 0.33333334, w: 0.33333334}
        outWeight: {x: 0.33333334, y: 0.33333334, z: 0.33333334, w: 0.33333334}
      - serializedVersion: 3
        time: 10.214859
        value: {x: -0, y: 0.07158866, z: -0, w: 0.99743426}
        inSlope: {x: 0, y: -0.033524755, z: 0, w: 0.0024079443}
        outSlope: {x: 0, y: -0.033524755, z: 0, w: 0.0024079443}
        tangentMode: 0
        weightedMode: 0
        inWeight: {x: 0.33333334, y: 0.33333334, z: 0.33333334, w: 0.33333334}
        outWeight: {x: 0.33333334, y: 0.33333334, z: 0.33333334, w: 0.33333334}
      - serializedVersion: 3
        time: 10.225661
        value: {x: -0, y: 0.07125583, z: -0, w: 0.9974581}
        inSlope: {x: 0, y: -0.028261004, z: 0, w: 0.002019474}
        outSlope: {x: 0, y: -0.028261004, z: 0, w: 0.002019474}
        tangentMode: 0
        weightedMode: 0
        inWeight: {x: 0.33333334, y: 0.33333334, z: 0.33333334, w: 0.33333334}
        outWeight: {x: 0.33333334, y: 0.33333334, z: 0.33333334, w: 0.33333334}
      - serializedVersion: 3
        time: 10.236887
        value: {x: -0, y: 0.070967205, z: -0, w: 0.99747866}
        inSlope: {x: 0, y: -0.024416875, z: 0, w: 0.0017373633}
        outSlope: {x: 0, y: -0.024416875, z: 0, w: 0.0017373633}
        tangentMode: 0
        weightedMode: 0
        inWeight: {x: 0.33333334, y: 0.33333334, z: 0.33333334, w: 0.33333334}
        outWeight: {x: 0.33333334, y: 0.33333334, z: 0.33333334, w: 0.33333334}
      - serializedVersion: 3
        time: 10.247952
        value: {x: -0, y: 0.070711344, z: -0, w: 0.99749684}
        inSlope: {x: 0, y: -0.02149558, z: 0, w: 0.0015234458}
        outSlope: {x: 0, y: -0.02149558, z: 0, w: 0.0015234458}
        tangentMode: 0
        weightedMode: 0
        inWeight: {x: 0.33333334, y: 0.33333334, z: 0.33333334, w: 0.33333334}
        outWeight: {x: 0.33333334, y: 0.33333334, z: 0.33333334, w: 0.33333334}
      - serializedVersion: 3
        time: 10.258736
        value: {x: -0, y: 0.070497096, z: -0, w: 0.997512}
        inSlope: {x: 0, y: -0.017738605, z: 0, w: 0.0012550736}
        outSlope: {x: 0, y: -0.017738605, z: 0, w: 0.0012550736}
        tangentMode: 0
        weightedMode: 0
        inWeight: {x: 0.33333334, y: 0.33333334, z: 0.33333334, w: 0.33333334}
        outWeight: {x: 0.33333334, y: 0.33333334, z: 0.33333334, w: 0.33333334}
      - serializedVersion: 3
        time: 10.270429
        value: {x: -0, y: 0.070314586, z: -0, w: 0.9975249}
        inSlope: {x: 0, y: -0.01545719, z: 0, w: 0.0010912707}
        outSlope: {x: 0, y: -0.01545719, z: 0, w: 0.0010912707}
        tangentMode: 0
        weightedMode: 0
        inWeight: {x: 0.33333334, y: 0.33333334, z: 0.33333334, w: 0.33333334}
        outWeight: {x: 0.33333334, y: 0.33333334, z: 0.33333334, w: 0.33333334}
      - serializedVersion: 3
        time: 10.281614
        value: {x: -0, y: 0.07014338, z: -0, w: 0.99753696}
        inSlope: {x: 0, y: -0.014092697, z: 0, w: 0.0009893717}
        outSlope: {x: 0, y: -0.014092697, z: 0, w: 0.0009893717}
        tangentMode: 0
        weightedMode: 0
        inWeight: {x: 0.33333334, y: 0.33333334, z: 0.33333334, w: 0.33333334}
        outWeight: {x: 0.33333334, y: 0.33333334, z: 0.33333334, w: 0.33333334}
      - serializedVersion: 3
        time: 10.292645
        value: {x: -0, y: 0.070001304, z: -0, w: 0.9975469}
        inSlope: {x: 0, y: -0.0120915035, z: 0, w: 0.0008469906}
        outSlope: {x: 0, y: -0.0120915035, z: 0, w: 0.0008469906}
        tangentMode: 0
        weightedMode: 0
        inWeight: {x: 0.33333334, y: 0.33333334, z: 0.33333334, w: 0.33333334}
        outWeight: {x: 0.33333334, y: 0.33333334, z: 0.33333334, w: 0.33333334}
      - serializedVersion: 3
        time: 10.303412
        value: {x: -0, y: 0.0698796, z: -0, w: 0.99755543}
        inSlope: {x: 0, y: -0.01047254, z: 0, w: 0.000734253}
        outSlope: {x: 0, y: -0.01047254, z: 0, w: 0.000734253}
        tangentMode: 0
        weightedMode: 0
        inWeight: {x: 0.33333334, y: 0.33333334, z: 0.33333334, w: 0.33333334}
        outWeight: {x: 0.33333334, y: 0.33333334, z: 0.33333334, w: 0.33333334}
      - serializedVersion: 3
        time: 10.314684
        value: {x: -0, y: 0.069770925, z: -0, w: 0.99756306}
        inSlope: {x: 0, y: -0.009551292, z: 0, w: 0.0006693519}
        outSlope: {x: 0, y: -0.009551292, z: 0, w: 0.0006693519}
        tangentMode: 0
        weightedMode: 0
        inWeight: {x: 0.33333334, y: 0.33333334, z: 0.33333334, w: 0.33333334}
        outWeight: {x: 0.33333334, y: 0.33333334, z: 0.33333334, w: 0.33333334}
      - serializedVersion: 3
        time: 10.325851
        value: {x: -0, y: 0.06966527, z: -0, w: 0.99757046}
        inSlope: {x: 0, y: -0.009367764, z: 0, w: 0.00065421895}
        outSlope: {x: 0, y: -0.009367764, z: 0, w: 0.00065421895}
        tangentMode: 0
        weightedMode: 0
        inWeight: {x: 0.33333334, y: 0.33333334, z: 0.33333334, w: 0.33333334}
        outWeight: {x: 0.33333334, y: 0.33333334, z: 0.33333334, w: 0.33333334}
      - serializedVersion: 3
        time: 10.33636
        value: {x: -0, y: 0.06956781, z: -0, w: 0.99757725}
        inSlope: {x: 0, y: -0.008339469, z: 0, w: 0.0005798554}
        outSlope: {x: 0, y: -0.008339469, z: 0, w: 0.0005798554}
        tangentMode: 0
        weightedMode: 0
        inWeight: {x: 0.33333334, y: 0.33333334, z: 0.33333334, w: 0.33333334}
        outWeight: {x: 0.33333334, y: 0.33333334, z: 0.33333334, w: 0.33333334}
      - serializedVersion: 3
        time: 10.34728
        value: {x: -0, y: 0.06948695, z: -0, w: 0.99758285}
        inSlope: {x: 0, y: -0.006718077, z: 0, w: 0.00046712646}
        outSlope: {x: 0, y: -0.006718077, z: 0, w: 0.00046712646}
        tangentMode: 0
        weightedMode: 0
        inWeight: {x: 0.33333334, y: 0.33333334, z: 0.33333334, w: 0.33333334}
        outWeight: {x: 0.33333334, y: 0.33333334, z: 0.33333334, w: 0.33333334}
      - serializedVersion: 3
        time: 10.359592
        value: {x: -0, y: 0.069412686, z: -0, w: 0.99758804}
        inSlope: {x: 0, y: -0.0064327326, z: 0, w: 0.00044862233}
        outSlope: {x: 0, y: -0.0064327326, z: 0, w: 0.00044862233}
        tangentMode: 0
        weightedMode: 0
        inWeight: {x: 0.33333334, y: 0.33333334, z: 0.33333334, w: 0.33333334}
        outWeight: {x: 0.33333334, y: 0.33333334, z: 0.33333334, w: 0.33333334}
      - serializedVersion: 3
        time: 10.369984
        value: {x: -0, y: 0.069341674, z: -0, w: 0.997593}
        inSlope: {x: 0, y: -0.0052926717, z: 0, w: 0.00036998055}
        outSlope: {x: 0, y: -0.0052926717, z: 0, w: 0.00036998055}
        tangentMode: 0
        weightedMode: 0
        inWeight: {x: 0.33333334, y: 0.33333334, z: 0.33333334, w: 0.33333334}
        outWeight: {x: 0.33333334, y: 0.33333334, z: 0.33333334, w: 0.33333334}
      - serializedVersion: 3
        time: 10.381278
        value: {x: -0, y: 0.0692993, z: -0, w: 0.99759597}
        inSlope: {x: 0, y: -0.003040636, z: 0, w: 0.00021253302}
        outSlope: {x: 0, y: -0.003040636, z: 0, w: 0.00021253302}
        tangentMode: 0
        weightedMode: 0
        inWeight: {x: 0.33333334, y: 0.33333334, z: 0.33333334, w: 0.33333334}
        outWeight: {x: 0.33333334, y: 0.33333334, z: 0.33333334, w: 0.33333334}
      - serializedVersion: 3
        time: 10.392001
        value: {x: -0, y: 0.06927432, z: -0, w: 0.9975977}
        inSlope: {x: 0, y: -0.0012714517, z: 0, w: 0.00008589515}
        outSlope: {x: 0, y: -0.0012714517, z: 0, w: 0.00008589515}
        tangentMode: 0
        weightedMode: 0
        inWeight: {x: 0.33333334, y: 0.33333334, z: 0.33333334, w: 0.33333334}
        outWeight: {x: 0.33333334, y: 0.33333334, z: 0.33333334, w: 0.33333334}
      - serializedVersion: 3
        time: 10.4032545
        value: {x: -0, y: 0.06927192, z: -0, w: 0.9975978}
        inSlope: {x: 0, y: 0.0010901302, z: 0, w: -0.00007788146}
        outSlope: {x: 0, y: 0.0010901302, z: 0, w: -0.00007788146}
        tangentMode: 0
        weightedMode: 0
        inWeight: {x: 0.33333334, y: 0.33333334, z: 0.33333334, w: 0.33333334}
        outWeight: {x: 0.33333334, y: 0.33333334, z: 0.33333334, w: 0.33333334}
      - serializedVersion: 3
        time: 10.414003
        value: {x: -0, y: 0.06929765, z: -0, w: 0.997596}
        inSlope: {x: 0, y: 0.0030112034, z: 0, w: -0.00020838494}
        outSlope: {x: 0, y: 0.0030112034, z: 0, w: -0.00020838494}
        tangentMode: 0
        weightedMode: 0
        inWeight: {x: 0.33333334, y: 0.33333334, z: 0.33333334, w: 0.33333334}
        outWeight: {x: 0.33333334, y: 0.33333334, z: 0.33333334, w: 0.33333334}
      - serializedVersion: 3
        time: 10.4249525
        value: {x: -0, y: 0.06933738, z: -0, w: 0.9975933}
        inSlope: {x: 0, y: 0.005176086, z: 0, w: -0.00035990073}
        outSlope: {x: 0, y: 0.005176086, z: 0, w: -0.00035990073}
        tangentMode: 0
        weightedMode: 0
        inWeight: {x: 0.33333334, y: 0.33333334, z: 0.33333334, w: 0.33333334}
        outWeight: {x: 0.33333334, y: 0.33333334, z: 0.33333334, w: 0.33333334}
      - serializedVersion: 3
        time: 10.436635
        value: {x: -0, y: 0.06941593, z: -0, w: 0.9975878}
        inSlope: {x: 0, y: 0.008202773, z: 0, w: -0.00056982145}
        outSlope: {x: 0, y: 0.008202773, z: 0, w: -0.00056982145}
        tangentMode: 0
        weightedMode: 0
        inWeight: {x: 0.33333334, y: 0.33333334, z: 0.33333334, w: 0.33333334}
        outWeight: {x: 0.33333334, y: 0.33333334, z: 0.33333334, w: 0.33333334}
      - serializedVersion: 3
        time: 10.448107
        value: {x: -0, y: 0.069527, z: -0, w: 0.9975801}
        inSlope: {x: 0, y: 0.011881372, z: 0, w: -0.0008261043}
        outSlope: {x: 0, y: 0.011881372, z: 0, w: -0.0008261043}
        tangentMode: 0
        weightedMode: 0
        inWeight: {x: 0.33333334, y: 0.33333334, z: 0.33333334, w: 0.33333334}
        outWeight: {x: 0.33333334, y: 0.33333334, z: 0.33333334, w: 0.33333334}
      - serializedVersion: 3
        time: 10.459336
        value: {x: -0, y: 0.06968512, z: -0, w: 0.9975691}
        inSlope: {x: 0, y: 0.015247447, z: 0, w: -0.0010651443}
        outSlope: {x: 0, y: 0.015247447, z: 0, w: -0.0010651443}
        tangentMode: 0
        weightedMode: 0
        inWeight: {x: 0.33333334, y: 0.33333334, z: 0.33333334, w: 0.33333334}
        outWeight: {x: 0.33333334, y: 0.33333334, z: 0.33333334, w: 0.33333334}
      - serializedVersion: 3
        time: 10.470652
        value: {x: -0, y: 0.06987085, z: -0, w: 0.9975561}
        inSlope: {x: 0, y: 0.018891178, z: 0, w: -0.0013265032}
        outSlope: {x: 0, y: 0.018891178, z: 0, w: -0.0013265032}
        tangentMode: 0
        weightedMode: 0
        inWeight: {x: 0.33333334, y: 0.33333334, z: 0.33333334, w: 0.33333334}
        outWeight: {x: 0.33333334, y: 0.33333334, z: 0.33333334, w: 0.33333334}
      - serializedVersion: 3
        time: 10.481268
        value: {x: -0, y: 0.0700977, z: -0, w: 0.9975401}
        inSlope: {x: 0, y: 0.021542594, z: 0, w: -0.0015147908}
        outSlope: {x: 0, y: 0.021542594, z: 0, w: -0.0015147908}
        tangentMode: 0
        weightedMode: 0
        inWeight: {x: 0.33333334, y: 0.33333334, z: 0.33333334, w: 0.33333334}
        outWeight: {x: 0.33333334, y: 0.33333334, z: 0.33333334, w: 0.33333334}
      - serializedVersion: 3
        time: 10.492447
        value: {x: -0, y: 0.07034048, z: -0, w: 0.99752307}
        inSlope: {x: 0, y: 0.02405197, z: 0, w: -0.0016943418}
        outSlope: {x: 0, y: 0.02405197, z: 0, w: -0.0016943418}
        tangentMode: 0
        weightedMode: 0
        inWeight: {x: 0.33333334, y: 0.33333334, z: 0.33333334, w: 0.33333334}
        outWeight: {x: 0.33333334, y: 0.33333334, z: 0.33333334, w: 0.33333334}
      - serializedVersion: 3
        time: 10.503224
        value: {x: -0, y: 0.07062486, z: -0, w: 0.997503}
        inSlope: {x: 0, y: 0.027185757, z: 0, w: -0.0019256461}
        outSlope: {x: 0, y: 0.027185757, z: 0, w: -0.0019256461}
        tangentMode: 0
        weightedMode: 0
        inWeight: {x: 0.33333334, y: 0.33333334, z: 0.33333334, w: 0.33333334}
        outWeight: {x: 0.33333334, y: 0.33333334, z: 0.33333334, w: 0.33333334}
      - serializedVersion: 3
        time: 10.51438
        value: {x: -0, y: 0.07093706, z: -0, w: 0.9974808}
        inSlope: {x: 0, y: 0.02960976, z: 0, w: -0.0021077273}
        outSlope: {x: 0, y: 0.02960976, z: 0, w: -0.0021077273}
        tangentMode: 0
        weightedMode: 0
        inWeight: {x: 0.33333334, y: 0.33333334, z: 0.33333334, w: 0.33333334}
        outWeight: {x: 0.33333334, y: 0.33333334, z: 0.33333334, w: 0.33333334}
      - serializedVersion: 3
        time: 10.526018
        value: {x: -0, y: 0.07130056, z: -0, w: 0.9974549}
        inSlope: {x: 0, y: 0.031730924, z: 0, w: -0.002269065}
        outSlope: {x: 0, y: 0.031730924, z: 0, w: -0.002269065}
        tangentMode: 0
        weightedMode: 0
        inWeight: {x: 0.33333334, y: 0.33333334, z: 0.33333334, w: 0.33333334}
        outWeight: {x: 0.33333334, y: 0.33333334, z: 0.33333334, w: 0.33333334}
      - serializedVersion: 3
        time: 10.5389185
        value: {x: -0, y: 0.0717163, z: -0, w: 0.9974251}
        inSlope: {x: 0, y: 0.04016994, z: 0, w: -0.0028904458}
        outSlope: {x: 0, y: 0.04016994, z: 0, w: -0.0028904458}
        tangentMode: 0
        weightedMode: 0
        inWeight: {x: 0.33333334, y: 0.33333334, z: 0.33333334, w: 0.33333334}
        outWeight: {x: 0.33333334, y: 0.33333334, z: 0.33333334, w: 0.33333334}
      - serializedVersion: 3
        time: 10.549772
        value: {x: -0, y: 0.072238505, z: -0, w: 0.9973874}
        inSlope: {x: 0, y: 0.044875868, z: 0, w: -0.0032502199}
        outSlope: {x: 0, y: 0.044875868, z: 0, w: -0.0032502199}
        tangentMode: 0
        weightedMode: 0
        inWeight: {x: 0.33333334, y: 0.33333334, z: 0.33333334, w: 0.33333334}
        outWeight: {x: 0.33333334, y: 0.33333334, z: 0.33333334, w: 0.33333334}
      - serializedVersion: 3
        time: 10.561379
        value: {x: -0, y: 0.07272182, z: -0, w: 0.99735224}
        inSlope: {x: 0, y: 0.049375385, z: 0, w: -0.003602025}
        outSlope: {x: 0, y: 0.049375385, z: 0, w: -0.003602025}
        tangentMode: 0
        weightedMode: 0
        inWeight: {x: 0.33333334, y: 0.33333334, z: 0.33333334, w: 0.33333334}
        outWeight: {x: 0.33333334, y: 0.33333334, z: 0.33333334, w: 0.33333334}
      - serializedVersion: 3
        time: 10.57126
        value: {x: -0, y: 0.07328614, z: -0, w: 0.997311}
        inSlope: {x: 0, y: 0.049464107, z: 0, w: -0.003629063}
        outSlope: {x: 0, y: 0.049464107, z: 0, w: -0.003629063}
        tangentMode: 0
        weightedMode: 0
        inWeight: {x: 0.33333334, y: 0.33333334, z: 0.33333334, w: 0.33333334}
        outWeight: {x: 0.33333334, y: 0.33333334, z: 0.33333334, w: 0.33333334}
      - serializedVersion: 3
        time: 10.583708
        value: {x: -0, y: 0.07380664, z: -0, w: 0.9972726}
        inSlope: {x: 0, y: 0.05305703, z: 0, w: -0.0039331997}
        outSlope: {x: 0, y: 0.05305703, z: 0, w: -0.0039331997}
        tangentMode: 0
        weightedMode: 0
        inWeight: {x: 0.33333334, y: 0.33333334, z: 0.33333334, w: 0.33333334}
        outWeight: {x: 0.33333334, y: 0.33333334, z: 0.33333334, w: 0.33333334}
      - serializedVersion: 3
        time: 10.594663
        value: {x: -0, y: 0.074511014, z: -0, w: 0.9972202}
        inSlope: {x: 0, y: 0.06184309, z: 0, w: -0.0046209022}
        outSlope: {x: 0, y: 0.06184309, z: 0, w: -0.0046209022}
        tangentMode: 0
        weightedMode: 0
        inWeight: {x: 0.33333334, y: 0.33333334, z: 0.33333334, w: 0.33333334}
        outWeight: {x: 0.33333334, y: 0.33333334, z: 0.33333334, w: 0.33333334}
      - serializedVersion: 3
        time: 10.605597
        value: {x: -0, y: 0.07516036, z: -0, w: 0.99717146}
        inSlope: {x: 0, y: 0.0602644, z: 0, w: -0.0045447233}
        outSlope: {x: 0, y: 0.0602644, z: 0, w: -0.0045447233}
        tangentMode: 0
        weightedMode: 0
        inWeight: {x: 0.33333334, y: 0.33333334, z: 0.33333334, w: 0.33333334}
        outWeight: {x: 0.33333334, y: 0.33333334, z: 0.33333334, w: 0.33333334}
      - serializedVersion: 3
        time: 10.616757
        value: {x: -0, y: 0.07584274, z: -0, w: 0.9971198}
        inSlope: {x: 0, y: 0.06543469, z: 0, w: -0.0049779834}
        outSlope: {x: 0, y: 0.06543469, z: 0, w: -0.0049779834}
        tangentMode: 0
        weightedMode: 0
        inWeight: {x: 0.33333334, y: 0.33333334, z: 0.33333334, w: 0.33333334}
        outWeight: {x: 0.33333334, y: 0.33333334, z: 0.33333334, w: 0.33333334}
      - serializedVersion: 3
        time: 10.627334
        value: {x: -0, y: 0.07658021, z: -0, w: 0.99706346}
        inSlope: {x: 0, y: 0.06840509, z: 0, w: -0.0052518863}
        outSlope: {x: 0, y: 0.06840509, z: 0, w: -0.0052518863}
        tangentMode: 0
        weightedMode: 0
        inWeight: {x: 0.33333334, y: 0.33333334, z: 0.33333334, w: 0.33333334}
        outWeight: {x: 0.33333334, y: 0.33333334, z: 0.33333334, w: 0.33333334}
      - serializedVersion: 3
        time: 10.638315
        value: {x: -0, y: 0.077316865, z: -0, w: 0.9970066}
        inSlope: {x: 0, y: 0.0694429, z: 0, w: -0.0053880475}
        outSlope: {x: 0, y: 0.0694429, z: 0, w: -0.0053880475}
        tangentMode: 0
        weightedMode: 0
        inWeight: {x: 0.33333334, y: 0.33333334, z: 0.33333334, w: 0.33333334}
        outWeight: {x: 0.33333334, y: 0.33333334, z: 0.33333334, w: 0.33333334}
      - serializedVersion: 3
        time: 10.649314
        value: {x: -0, y: 0.07810663, z: -0, w: 0.996945}
        inSlope: {x: 0, y: 0.07024173, z: 0, w: -0.00550336}
        outSlope: {x: 0, y: 0.07024173, z: 0, w: -0.00550336}
        tangentMode: 0
        weightedMode: 0
        inWeight: {x: 0.33333334, y: 0.33333334, z: 0.33333334, w: 0.33333334}
        outWeight: {x: 0.33333334, y: 0.33333334, z: 0.33333334, w: 0.33333334}
      - serializedVersion: 3
        time: 10.661216
        value: {x: -0, y: 0.07892403, z: -0, w: 0.99688065}
        inSlope: {x: 0, y: 0.07453865, z: 0, w: -0.0059041027}
        outSlope: {x: 0, y: 0.07453865, z: 0, w: -0.0059041027}
        tangentMode: 0
        weightedMode: 0
        inWeight: {x: 0.33333334, y: 0.33333334, z: 0.33333334, w: 0.33333334}
        outWeight: {x: 0.33333334, y: 0.33333334, z: 0.33333334, w: 0.33333334}
      - serializedVersion: 3
        time: 10.672495
        value: {x: -0, y: 0.079830855, z: -0, w: 0.99680847}
        inSlope: {x: 0, y: 0.080417834, z: 0, w: -0.006438392}
        outSlope: {x: 0, y: 0.080417834, z: 0, w: -0.006438392}
        tangentMode: 0
        weightedMode: 0
        inWeight: {x: 0.33333334, y: 0.33333334, z: 0.33333334, w: 0.33333334}
        outWeight: {x: 0.33333334, y: 0.33333334, z: 0.33333334, w: 0.33333334}
      - serializedVersion: 3
        time: 10.683197
        value: {x: -0, y: 0.0806917, z: -0, w: 0.99673915}
        inSlope: {x: 0, y: 0.07652124, z: 0, w: -0.0061919703}
        outSlope: {x: 0, y: 0.07652124, z: 0, w: -0.0061919703}
        tangentMode: 0
        weightedMode: 0
        inWeight: {x: 0.33333334, y: 0.33333334, z: 0.33333334, w: 0.33333334}
        outWeight: {x: 0.33333334, y: 0.33333334, z: 0.33333334, w: 0.33333334}
      - serializedVersion: 3
        time: 10.69457
        value: {x: -0, y: 0.08151741, z: -0, w: 0.996672}
        inSlope: {x: 0, y: 0.07744785, z: 0, w: -0.0063379295}
        outSlope: {x: 0, y: 0.07744785, z: 0, w: -0.0063379295}
        tangentMode: 0
        weightedMode: 0
        inWeight: {x: 0.33333334, y: 0.33333334, z: 0.33333334, w: 0.33333334}
        outWeight: {x: 0.33333334, y: 0.33333334, z: 0.33333334, w: 0.33333334}
      - serializedVersion: 3
        time: 10.705488
        value: {x: -0, y: 0.08241591, z: -0, w: 0.99659806}
        inSlope: {x: 0, y: 0.08010878, z: 0, w: -0.0066243103}
        outSlope: {x: 0, y: 0.08010878, z: 0, w: -0.0066243103}
        tangentMode: 0
        weightedMode: 0
        inWeight: {x: 0.33333334, y: 0.33333334, z: 0.33333334, w: 0.33333334}
        outWeight: {x: 0.33333334, y: 0.33333334, z: 0.33333334, w: 0.33333334}
      - serializedVersion: 3
        time: 10.716683
        value: {x: -0, y: 0.08328832, z: -0, w: 0.9965255}
        inSlope: {x: 0, y: 0.07965316, z: 0, w: -0.006658626}
        outSlope: {x: 0, y: 0.07965316, z: 0, w: -0.006658626}
        tangentMode: 0
        weightedMode: 0
        inWeight: {x: 0.33333334, y: 0.33333334, z: 0.33333334, w: 0.33333334}
        outWeight: {x: 0.33333334, y: 0.33333334, z: 0.33333334, w: 0.33333334}
      - serializedVersion: 3
        time: 10.7277975
        value: {x: -0, y: 0.084192775, z: -0, w: 0.99644953}
        inSlope: {x: 0, y: 0.08464049, z: 0, w: -0.0071529495}
        outSlope: {x: 0, y: 0.08464049, z: 0, w: -0.0071529495}
        tangentMode: 0
        weightedMode: 0
        inWeight: {x: 0.33333334, y: 0.33333334, z: 0.33333334, w: 0.33333334}
        outWeight: {x: 0.33333334, y: 0.33333334, z: 0.33333334, w: 0.33333334}
      - serializedVersion: 3
        time: 10.738117
        value: {x: -0, y: 0.0850999, z: -0, w: 0.99637246}
        inSlope: {x: 0, y: 0.07813084, z: 0, w: -0.0066690478}
        outSlope: {x: 0, y: 0.07813084, z: 0, w: -0.0066690478}
        tangentMode: 0
        weightedMode: 0
        inWeight: {x: 0.33333334, y: 0.33333334, z: 0.33333334, w: 0.33333334}
        outWeight: {x: 0.33333334, y: 0.33333334, z: 0.33333334, w: 0.33333334}
      - serializedVersion: 3
        time: 10.750414
        value: {x: -0, y: 0.085940495, z: -0, w: 0.9963003}
        inSlope: {x: 0, y: 0.0797275, z: 0, w: -0.006887718}
        outSlope: {x: 0, y: 0.0797275, z: 0, w: -0.006887718}
        tangentMode: 0
        weightedMode: 0
        inWeight: {x: 0.33333334, y: 0.33333334, z: 0.33333334, w: 0.33333334}
        outWeight: {x: 0.33333334, y: 0.33333334, z: 0.33333334, w: 0.33333334}
      - serializedVersion: 3
        time: 10.761475
        value: {x: -0, y: 0.086948074, z: -0, w: 0.99621284}
        inSlope: {x: 0, y: 0.08701565, z: 0, w: -0.007589983}
        outSlope: {x: 0, y: 0.08701565, z: 0, w: -0.007589983}
        tangentMode: 0
        weightedMode: 0
        inWeight: {x: 0.33333334, y: 0.33333334, z: 0.33333334, w: 0.33333334}
        outWeight: {x: 0.33333334, y: 0.33333334, z: 0.33333334, w: 0.33333334}
      - serializedVersion: 3
        time: 10.772069
        value: {x: -0, y: 0.08782673, z: -0, w: 0.9961358}
        inSlope: {x: 0, y: 0.07829501, z: 0, w: -0.006899101}
        outSlope: {x: 0, y: 0.07829501, z: 0, w: -0.006899101}
        tangentMode: 0
        weightedMode: 0
        inWeight: {x: 0.33333334, y: 0.33333334, z: 0.33333334, w: 0.33333334}
        outWeight: {x: 0.33333334, y: 0.33333334, z: 0.33333334, w: 0.33333334}
      - serializedVersion: 3
        time: 10.783197
        value: {x: -0, y: 0.08864638, z: -0, w: 0.9960632}
        inSlope: {x: 0, y: 0.07420816, z: 0, w: -0.006604797}
        outSlope: {x: 0, y: 0.07420816, z: 0, w: -0.006604797}
        tangentMode: 0
        weightedMode: 0
        inWeight: {x: 0.33333334, y: 0.33333334, z: 0.33333334, w: 0.33333334}
        outWeight: {x: 0.33333334, y: 0.33333334, z: 0.33333334, w: 0.33333334}
      - serializedVersion: 3
        time: 10.794519
        value: {x: -0, y: 0.08949284, z: -0, w: 0.9959875}
        inSlope: {x: 0, y: 0.07573639, z: 0, w: -0.0068054013}
        outSlope: {x: 0, y: 0.07573639, z: 0, w: -0.0068054013}
        tangentMode: 0
        weightedMode: 0
        inWeight: {x: 0.33333334, y: 0.33333334, z: 0.33333334, w: 0.33333334}
        outWeight: {x: 0.33333334, y: 0.33333334, z: 0.33333334, w: 0.33333334}
      - serializedVersion: 3
        time: 10.805365
        value: {x: -0, y: 0.09032478, z: -0, w: 0.9959124}
        inSlope: {x: 0, y: 0.07316814, z: 0, w: -0.006633096}
        outSlope: {x: 0, y: 0.07316814, z: 0, w: -0.006633096}
        tangentMode: 0
        weightedMode: 0
        inWeight: {x: 0.33333334, y: 0.33333334, z: 0.33333334, w: 0.33333334}
        outWeight: {x: 0.33333334, y: 0.33333334, z: 0.33333334, w: 0.33333334}
      - serializedVersion: 3
        time: 10.816334
        value: {x: -0, y: 0.09108852, z: -0, w: 0.9958428}
        inSlope: {x: 0, y: 0.06806832, z: 0, w: -0.006224972}
        outSlope: {x: 0, y: 0.06806832, z: 0, w: -0.006224972}
        tangentMode: 0
        weightedMode: 0
        inWeight: {x: 0.33333334, y: 0.33333334, z: 0.33333334, w: 0.33333334}
        outWeight: {x: 0.33333334, y: 0.33333334, z: 0.33333334, w: 0.33333334}
      - serializedVersion: 3
        time: 10.82734
        value: {x: -0, y: 0.09182056, z: -0, w: 0.9957756}
        inSlope: {x: 0, y: 0.065226495, z: 0, w: -0.006012745}
        outSlope: {x: 0, y: 0.065226495, z: 0, w: -0.006012745}
        tangentMode: 0
        weightedMode: 0
        inWeight: {x: 0.33333334, y: 0.33333334, z: 0.33333334, w: 0.33333334}
        outWeight: {x: 0.33333334, y: 0.33333334, z: 0.33333334, w: 0.33333334}
      - serializedVersion: 3
        time: 10.8382
        value: {x: -0, y: 0.09251494, z: -0, w: 0.9957113}
        inSlope: {x: 0, y: 0.058313064, z: 0, w: -0.0054143993}
        outSlope: {x: 0, y: 0.058313064, z: 0, w: -0.0054143993}
        tangentMode: 0
        weightedMode: 0
        inWeight: {x: 0.33333334, y: 0.33333334, z: 0.33333334, w: 0.33333334}
        outWeight: {x: 0.33333334, y: 0.33333334, z: 0.33333334, w: 0.33333334}
      - serializedVersion: 3
        time: 10.850468
        value: {x: -0, y: 0.09316127, z: -0, w: 0.99565107}
        inSlope: {x: 0, y: 0.05893472, z: 0, w: -0.0055192253}
        outSlope: {x: 0, y: 0.05893472, z: 0, w: -0.0055192253}
        tangentMode: 0
        weightedMode: 0
        inWeight: {x: 0.33333334, y: 0.33333334, z: 0.33333334, w: 0.33333334}
        outWeight: {x: 0.33333334, y: 0.33333334, z: 0.33333334, w: 0.33333334}
      - serializedVersion: 3
        time: 10.861374
        value: {x: -0, y: 0.0938722, z: -0, w: 0.99558425}
        inSlope: {x: 0, y: 0.061973024, z: 0, w: -0.0058419937}
        outSlope: {x: 0, y: 0.061973024, z: 0, w: -0.0058419937}
        tangentMode: 0
        weightedMode: 0
        inWeight: {x: 0.33333334, y: 0.33333334, z: 0.33333334, w: 0.33333334}
        outWeight: {x: 0.33333334, y: 0.33333334, z: 0.33333334, w: 0.33333334}
      - serializedVersion: 3
        time: 10.872271
        value: {x: -0, y: 0.09451249, z: -0, w: 0.9955237}
        inSlope: {x: 0, y: 0.058306355, z: 0, w: -0.0055334503}
        outSlope: {x: 0, y: 0.058306355, z: 0, w: -0.0055334503}
        tangentMode: 0
        weightedMode: 0
        inWeight: {x: 0.33333334, y: 0.33333334, z: 0.33333334, w: 0.33333334}
        outWeight: {x: 0.33333334, y: 0.33333334, z: 0.33333334, w: 0.33333334}
      - serializedVersion: 3
        time: 10.883176
        value: {x: -0, y: 0.095143385, z: -0, w: 0.9954636}
        inSlope: {x: 0, y: 0.057116196, z: 0, w: -0.005457832}
        outSlope: {x: 0, y: 0.057116196, z: 0, w: -0.005457832}
        tangentMode: 0
        weightedMode: 0
        inWeight: {x: 0.33333334, y: 0.33333334, z: 0.33333334, w: 0.33333334}
        outWeight: {x: 0.33333334, y: 0.33333334, z: 0.33333334, w: 0.33333334}
      - serializedVersion: 3
        time: 10.8944435
        value: {x: -0, y: 0.09577866, z: -0, w: 0.9954027}
        inSlope: {x: 0, y: 0.057570282, z: 0, w: -0.005539176}
        outSlope: {x: 0, y: 0.057570282, z: 0, w: -0.005539176}
        tangentMode: 0
        weightedMode: 0
        inWeight: {x: 0.33333334, y: 0.33333334, z: 0.33333334, w: 0.33333334}
        outWeight: {x: 0.33333334, y: 0.33333334, z: 0.33333334, w: 0.33333334}
      - serializedVersion: 3
        time: 10.905582
        value: {x: -0, y: 0.096433185, z: -0, w: 0.9953395}
        inSlope: {x: 0, y: 0.058727723, z: 0, w: -0.0056900247}
        outSlope: {x: 0, y: 0.058727723, z: 0, w: -0.0056900247}
        tangentMode: 0
        weightedMode: 0
        inWeight: {x: 0.33333334, y: 0.33333334, z: 0.33333334, w: 0.33333334}
        outWeight: {x: 0.33333334, y: 0.33333334, z: 0.33333334, w: 0.33333334}
      - serializedVersion: 3
        time: 10.916568
        value: {x: -0, y: 0.09707797, z: -0, w: 0.9952768}
        inSlope: {x: 0, y: 0.059184577, z: 0, w: -0.0057739383}
        outSlope: {x: 0, y: 0.059184577, z: 0, w: -0.0057739383}
        tangentMode: 0
        weightedMode: 0
        inWeight: {x: 0.33333334, y: 0.33333334, z: 0.33333334, w: 0.33333334}
        outWeight: {x: 0.33333334, y: 0.33333334, z: 0.33333334, w: 0.33333334}
      - serializedVersion: 3
        time: 10.927193
        value: {x: -0, y: 0.097712, z: -0, w: 0.99521476}
        inSlope: {x: 0, y: 0.057188593, z: 0, w: -0.005614111}
        outSlope: {x: 0, y: 0.057188593, z: 0, w: -0.005614111}
        tangentMode: 0
        weightedMode: 0
        inWeight: {x: 0.33333334, y: 0.33333334, z: 0.33333334, w: 0.33333334}
        outWeight: {x: 0.33333334, y: 0.33333334, z: 0.33333334, w: 0.33333334}
      - serializedVersion: 3
        time: 10.938122
        value: {x: -0, y: 0.09830986, z: -0, w: 0.9951559}
        inSlope: {x: 0, y: 0.05287257, z: 0, w: -0.0052238917}
        outSlope: {x: 0, y: 0.05287257, z: 0, w: -0.0052238917}
        tangentMode: 0
        weightedMode: 0
        inWeight: {x: 0.33333334, y: 0.33333334, z: 0.33333334, w: 0.33333334}
        outWeight: {x: 0.33333334, y: 0.33333334, z: 0.33333334, w: 0.33333334}
      - serializedVersion: 3
        time: 10.9500675
        value: {x: -0, y: 0.09891959, z: -0, w: 0.99509543}
        inSlope: {x: 0, y: 0.056262814, z: 0, w: -0.0055956165}
        outSlope: {x: 0, y: 0.056262814, z: 0, w: -0.0055956165}
        tangentMode: 0
        weightedMode: 0
        inWeight: {x: 0.33333334, y: 0.33333334, z: 0.33333334, w: 0.33333334}
        outWeight: {x: 0.33333334, y: 0.33333334, z: 0.33333334, w: 0.33333334}
      - serializedVersion: 3
        time: 10.960653
        value: {x: -0, y: 0.099570446, z: -0, w: 0.9950305}
        inSlope: {x: 0, y: 0.057184357, z: 0, w: -0.005719049}
        outSlope: {x: 0, y: 0.057184357, z: 0, w: -0.005719049}
        tangentMode: 0
        weightedMode: 0
        inWeight: {x: 0.33333334, y: 0.33333334, z: 0.33333334, w: 0.33333334}
        outWeight: {x: 0.33333334, y: 0.33333334, z: 0.33333334, w: 0.33333334}
      - serializedVersion: 3
        time: 10.971347
        value: {x: -0, y: 0.100135975, z: -0, w: 0.9949738}
        inSlope: {x: 0, y: 0.051439896, z: 0, w: -0.005175109}
        outSlope: {x: 0, y: 0.051439896, z: 0, w: -0.005175109}
        tangentMode: 0
        weightedMode: 0
        inWeight: {x: 0.33333334, y: 0.33333334, z: 0.33333334, w: 0.33333334}
        outWeight: {x: 0.33333334, y: 0.33333334, z: 0.33333334, w: 0.33333334}
      - serializedVersion: 3
        time: 10.982975
        value: {x: -0, y: 0.10071732, z: -0, w: 0.9949151}
        inSlope: {x: 0, y: 0.053851657, z: 0, w: -0.005454051}
        outSlope: {x: 0, y: 0.053851657, z: 0, w: -0.005454051}
        tangentMode: 0
        weightedMode: 0
        inWeight: {x: 0.33333334, y: 0.33333334, z: 0.33333334, w: 0.33333334}
        outWeight: {x: 0.33333334, y: 0.33333334, z: 0.33333334, w: 0.33333334}
      - serializedVersion: 3
        time: 10.994115
        value: {x: -0, y: 0.10136019, z: -0, w: 0.9948498}
        inSlope: {x: 0, y: 0.056448776, z: 0, w: -0.005752341}
        outSlope: {x: 0, y: 0.056448776, z: 0, w: -0.005752341}
        tangentMode: 0
        weightedMode: 0
        inWeight: {x: 0.33333334, y: 0.33333334, z: 0.33333334, w: 0.33333334}
        outWeight: {x: 0.33333334, y: 0.33333334, z: 0.33333334, w: 0.33333334}
      - serializedVersion: 3
        time: 11.005644
        value: {x: -0, y: 0.10199646, z: -0, w: 0.9947848}
        inSlope: {x: 0, y: 0.058686785, z: 0, w: -0.006018145}
        outSlope: {x: 0, y: 0.058686785, z: 0, w: -0.006018145}
        tangentMode: 0
        weightedMode: 0
        inWeight: {x: 0.33333334, y: 0.33333334, z: 0.33333334, w: 0.33333334}
        outWeight: {x: 0.33333334, y: 0.33333334, z: 0.33333334, w: 0.33333334}
      - serializedVersion: 3
        time: 11.016557
        value: {x: -0, y: 0.10267507, z: -0, w: 0.994715}
        inSlope: {x: 0, y: 0.061822787, z: 0, w: -0.006381067}
        outSlope: {x: 0, y: 0.061822787, z: 0, w: -0.006381067}
        tangentMode: 0
        weightedMode: 0
        inWeight: {x: 0.33333334, y: 0.33333334, z: 0.33333334, w: 0.33333334}
        outWeight: {x: 0.33333334, y: 0.33333334, z: 0.33333334, w: 0.33333334}
      - serializedVersion: 3
        time: 11.02737
        value: {x: -0, y: 0.103339694, z: -0, w: 0.99464613}
        inSlope: {x: 0, y: 0.05915317, z: 0, w: -0.0061462354}
        outSlope: {x: 0, y: 0.05915317, z: 0, w: -0.0061462354}
        tangentMode: 0
        weightedMode: 0
        inWeight: {x: 0.33333334, y: 0.33333334, z: 0.33333334, w: 0.33333334}
        outWeight: {x: 0.33333334, y: 0.33333334, z: 0.33333334, w: 0.33333334}
      - serializedVersion: 3
        time: 11.03939
        value: {x: -0, y: 0.10402293, z: -0, w: 0.9945749}
        inSlope: {x: 0, y: 0.0648462, z: 0, w: -0.0067851082}
        outSlope: {x: 0, y: 0.0648462, z: 0, w: -0.0067851082}
        tangentMode: 0
        weightedMode: 0
        inWeight: {x: 0.33333334, y: 0.33333334, z: 0.33333334, w: 0.33333334}
        outWeight: {x: 0.33333334, y: 0.33333334, z: 0.33333334, w: 0.33333334}
      - serializedVersion: 3
        time: 11.049916
        value: {x: -0, y: 0.10478976, z: -0, w: 0.99449444}
        inSlope: {x: 0, y: 0.068696514, z: 0, w: -0.007235701}
        outSlope: {x: 0, y: 0.068696514, z: 0, w: -0.007235701}
        tangentMode: 0
        weightedMode: 0
        inWeight: {x: 0.33333334, y: 0.33333334, z: 0.33333334, w: 0.33333334}
        outWeight: {x: 0.33333334, y: 0.33333334, z: 0.33333334, w: 0.33333334}
      - serializedVersion: 3
        time: 11.06055
        value: {x: -0, y: 0.10547611, z: -0, w: 0.99442184}
        inSlope: {x: 0, y: 0.060905956, z: 0, w: -0.0064612627}
        outSlope: {x: 0, y: 0.060905956, z: 0, w: -0.0064612627}
        tangentMode: 0
        weightedMode: 0
        inWeight: {x: 0.33333334, y: 0.33333334, z: 0.33333334, w: 0.33333334}
        outWeight: {x: 0.33333334, y: 0.33333334, z: 0.33333334, w: 0.33333334}
      - serializedVersion: 3
        time: 11.072715
        value: {x: -0, y: 0.106172755, z: -0, w: 0.9943477}
        inSlope: {x: 0, y: 0.06516275, z: 0, w: -0.006961014}
        outSlope: {x: 0, y: 0.06516275, z: 0, w: -0.006961014}
        tangentMode: 0
        weightedMode: 0
        inWeight: {x: 0.33333334, y: 0.33333334, z: 0.33333334, w: 0.33333334}
        outWeight: {x: 0.33333334, y: 0.33333334, z: 0.33333334, w: 0.33333334}
      - serializedVersion: 3
        time: 11.083612
        value: {x: -0, y: 0.10696893, z: -0, w: 0.9942624}
        inSlope: {x: 0, y: 0.0685371, z: 0, w: -0.007370324}
        outSlope: {x: 0, y: 0.0685371, z: 0, w: -0.007370324}
        tangentMode: 0
        weightedMode: 0
        inWeight: {x: 0.33333334, y: 0.33333334, z: 0.33333334, w: 0.33333334}
        outWeight: {x: 0.33333334, y: 0.33333334, z: 0.33333334, w: 0.33333334}
      - serializedVersion: 3
        time: 11.094415
        value: {x: -0, y: 0.107660435, z: -0, w: 0.9941877}
        inSlope: {x: 0, y: 0.06184294, z: 0, w: -0.006697437}
        outSlope: {x: 0, y: 0.06184294, z: 0, w: -0.006697437}
        tangentMode: 0
        weightedMode: 0
        inWeight: {x: 0.33333334, y: 0.33333334, z: 0.33333334, w: 0.33333334}
        outWeight: {x: 0.33333334, y: 0.33333334, z: 0.33333334, w: 0.33333334}
      - serializedVersion: 3
        time: 11.105506
        value: {x: -0, y: 0.10832226, z: -0, w: 0.9941158}
        inSlope: {x: 0, y: 0.06110189, z: 0, w: -0.006656167}
        outSlope: {x: 0, y: 0.06110189, z: 0, w: -0.006656167}
        tangentMode: 0
        weightedMode: 0
        inWeight: {x: 0.33333334, y: 0.33333334, z: 0.33333334, w: 0.33333334}
        outWeight: {x: 0.33333334, y: 0.33333334, z: 0.33333334, w: 0.33333334}
      - serializedVersion: 3
        time: 11.116037
        value: {x: -0, y: 0.10898082, z: -0, w: 0.9940439}
        inSlope: {x: 0, y: 0.058658328, z: 0, w: -0.0064282306}
        outSlope: {x: 0, y: 0.058658328, z: 0, w: -0.0064282306}
        tangentMode: 0
        weightedMode: 0
        inWeight: {x: 0.33333334, y: 0.33333334, z: 0.33333334, w: 0.33333334}
        outWeight: {x: 0.33333334, y: 0.33333334, z: 0.33333334, w: 0.33333334}
      - serializedVersion: 3
        time: 11.126988
        value: {x: -0, y: 0.10958076, z: -0, w: 0.9939779}
        inSlope: {x: 0, y: 0.05238583, z: 0, w: -0.005775758}
        outSlope: {x: 0, y: 0.05238583, z: 0, w: -0.005775758}
        tangentMode: 0
        weightedMode: 0
        inWeight: {x: 0.33333334, y: 0.33333334, z: 0.33333334, w: 0.33333334}
        outWeight: {x: 0.33333334, y: 0.33333334, z: 0.33333334, w: 0.33333334}
      - serializedVersion: 3
        time: 11.139079
        value: {x: -0, y: 0.11018515, z: -0, w: 0.9939111}
        inSlope: {x: 0, y: 0.054142844, z: 0, w: -0.0060016355}
        outSlope: {x: 0, y: 0.054142844, z: 0, w: -0.0060016355}
        tangentMode: 0
        weightedMode: 0
        inWeight: {x: 0.33333334, y: 0.33333334, z: 0.33333334, w: 0.33333334}
        outWeight: {x: 0.33333334, y: 0.33333334, z: 0.33333334, w: 0.33333334}
      - serializedVersion: 3
        time: 11.15003
        value: {x: -0, y: 0.11082357, z: -0, w: 0.99384016}
        inSlope: {x: 0, y: 0.053516395, z: 0, w: -0.0059651146}
        outSlope: {x: 0, y: 0.053516395, z: 0, w: -0.0059651146}
        tangentMode: 0
        weightedMode: 0
        inWeight: {x: 0.33333334, y: 0.33333334, z: 0.33333334, w: 0.33333334}
        outWeight: {x: 0.33333334, y: 0.33333334, z: 0.33333334, w: 0.33333334}
      - serializedVersion: 3
        time: 11.161529
        value: {x: -0, y: 0.111383945, z: -0, w: 0.99377745}
        inSlope: {x: 0, y: 0.049987294, z: 0, w: -0.005604606}
        outSlope: {x: 0, y: 0.049987294, z: 0, w: -0.005604606}
        tangentMode: 0
        weightedMode: 0
        inWeight: {x: 0.33333334, y: 0.33333334, z: 0.33333334, w: 0.33333334}
        outWeight: {x: 0.33333334, y: 0.33333334, z: 0.33333334, w: 0.33333334}
      - serializedVersion: 3
        time: 11.172712
        value: {x: -0, y: 0.111957, z: -0, w: 0.9937131}
        inSlope: {x: 0, y: 0.050115205, z: 0, w: -0.005646334}
        outSlope: {x: 0, y: 0.050115205, z: 0, w: -0.005646334}
        tangentMode: 0
        weightedMode: 0
        inWeight: {x: 0.33333334, y: 0.33333334, z: 0.33333334, w: 0.33333334}
        outWeight: {x: 0.33333334, y: 0.33333334, z: 0.33333334, w: 0.33333334}
      - serializedVersion: 3
        time: 11.183542
        value: {x: -0, y: 0.11248756, z: -0, w: 0.9936531}
        inSlope: {x: 0, y: 0.04763284, z: 0, w: -0.0053916555}
        outSlope: {x: 0, y: 0.04763284, z: 0, w: -0.0053916555}
        tangentMode: 0
        weightedMode: 0
        inWeight: {x: 0.33333334, y: 0.33333334, z: 0.33333334, w: 0.33333334}
        outWeight: {x: 0.33333334, y: 0.33333334, z: 0.33333334, w: 0.33333334}
      - serializedVersion: 3
        time: 11.194448
        value: {x: -0, y: 0.11299225, z: -0, w: 0.9935959}
        inSlope: {x: 0, y: 0.046120394, z: 0, w: -0.0052428246}
        outSlope: {x: 0, y: 0.046120394, z: 0, w: -0.0052428246}
        tangentMode: 0
        weightedMode: 0
        inWeight: {x: 0.33333334, y: 0.33333334, z: 0.33333334, w: 0.33333334}
        outWeight: {x: 0.33333334, y: 0.33333334, z: 0.33333334, w: 0.33333334}
      - serializedVersion: 3
        time: 11.205279
        value: {x: -0, y: 0.1134901, z: -0, w: 0.99353915}
        inSlope: {x: 0, y: 0.044683628, z: 0, w: -0.005104779}
        outSlope: {x: 0, y: 0.044683628, z: 0, w: -0.005104779}
        tangentMode: 0
        weightedMode: 0
        inWeight: {x: 0.33333334, y: 0.33333334, z: 0.33333334, w: 0.33333334}
        outWeight: {x: 0.33333334, y: 0.33333334, z: 0.33333334, w: 0.33333334}
      - serializedVersion: 3
        time: 11.216432
        value: {x: -0, y: 0.113974124, z: -0, w: 0.9934837}
        inSlope: {x: 0, y: 0.04412757, z: 0, w: -0.005063516}
        outSlope: {x: 0, y: 0.04412757, z: 0, w: -0.005063516}
        tangentMode: 0
        weightedMode: 0
        inWeight: {x: 0.33333334, y: 0.33333334, z: 0.33333334, w: 0.33333334}
        outWeight: {x: 0.33333334, y: 0.33333334, z: 0.33333334, w: 0.33333334}
      - serializedVersion: 3
        time: 11.227459
        value: {x: -0, y: 0.11446874, z: -0, w: 0.99342686}
        inSlope: {x: 0, y: 0.044015195, z: 0, w: -0.0050709606}
        outSlope: {x: 0, y: 0.044015195, z: 0, w: -0.0050709606}
        tangentMode: 0
        weightedMode: 0
        inWeight: {x: 0.33333334, y: 0.33333334, z: 0.33333334, w: 0.33333334}
        outWeight: {x: 0.33333334, y: 0.33333334, z: 0.33333334, w: 0.33333334}
      - serializedVersion: 3
        time: 11.238554
        value: {x: -0, y: 0.11494779, z: -0, w: 0.99337155}
        inSlope: {x: 0, y: 0.044069264, z: 0, w: -0.0050996486}
        outSlope: {x: 0, y: 0.044069264, z: 0, w: -0.0050996486}
        tangentMode: 0
        weightedMode: 0
        inWeight: {x: 0.33333334, y: 0.33333334, z: 0.33333334, w: 0.33333334}
        outWeight: {x: 0.33333334, y: 0.33333334, z: 0.33333334, w: 0.33333334}
      - serializedVersion: 3
        time: 11.249243
        value: {x: -0, y: 0.11542837, z: -0, w: 0.9933158}
        inSlope: {x: 0, y: 0.042306386, z: 0, w: -0.0049159434}
        outSlope: {x: 0, y: 0.042306386, z: 0, w: -0.0049159434}
        tangentMode: 0
        weightedMode: 0
        inWeight: {x: 0.33333334, y: 0.33333334, z: 0.33333334, w: 0.33333334}
        outWeight: {x: 0.33333334, y: 0.33333334, z: 0.33333334, w: 0.33333334}
      - serializedVersion: 3
        time: 11.260988
        value: {x: -0, y: 0.115894094, z: -0, w: 0.9932616}
        inSlope: {x: 0, y: 0.044038545, z: 0, w: -0.005140261}
        outSlope: {x: 0, y: 0.044038545, z: 0, w: -0.005140261}
        tangentMode: 0
        weightedMode: 0
        inWeight: {x: 0.33333334, y: 0.33333334, z: 0.33333334, w: 0.33333334}
        outWeight: {x: 0.33333334, y: 0.33333334, z: 0.33333334, w: 0.33333334}
      - serializedVersion: 3
        time: 11.271672
        value: {x: -0, y: 0.11641148, z: -0, w: 0.9932011}
        inSlope: {x: 0, y: 0.04385093, z: 0, w: -0.0051368037}
        outSlope: {x: 0, y: 0.04385093, z: 0, w: -0.0051368037}
        tangentMode: 0
        weightedMode: 0
        inWeight: {x: 0.33333334, y: 0.33333334, z: 0.33333334, w: 0.33333334}
        outWeight: {x: 0.33333334, y: 0.33333334, z: 0.33333334, w: 0.33333334}
      - serializedVersion: 3
        time: 11.283681
        value: {x: -0, y: 0.11688313, z: -0, w: 0.9931457}
        inSlope: {x: 0, y: 0.044298068, z: 0, w: -0.0052152043}
        outSlope: {x: 0, y: 0.044298068, z: 0, w: -0.0052152043}
        tangentMode: 0
        weightedMode: 0
        inWeight: {x: 0.33333334, y: 0.33333334, z: 0.33333334, w: 0.33333334}
        outWeight: {x: 0.33333334, y: 0.33333334, z: 0.33333334, w: 0.33333334}
      - serializedVersion: 3
        time: 11.2944765
        value: {x: -0, y: 0.11741557, z: -0, w: 0.9930829}
        inSlope: {x: 0, y: 0.04719555, z: 0, w: -0.0055800728}
        outSlope: {x: 0, y: 0.04719555, z: 0, w: -0.0055800728}
        tangentMode: 0
        weightedMode: 0
        inWeight: {x: 0.33333334, y: 0.33333334, z: 0.33333334, w: 0.33333334}
        outWeight: {x: 0.33333334, y: 0.33333334, z: 0.33333334, w: 0.33333334}
      - serializedVersion: 3
        time: 11.305313
        value: {x: -0, y: 0.117903985, z: -0, w: 0.993025}
        inSlope: {x: 0, y: 0.04414367, z: 0, w: -0.0052397912}
        outSlope: {x: 0, y: 0.04414367, z: 0, w: -0.0052397912}
        tangentMode: 0
        weightedMode: 0
        inWeight: {x: 0.33333334, y: 0.33333334, z: 0.33333334, w: 0.33333334}
        outWeight: {x: 0.33333334, y: 0.33333334, z: 0.33333334, w: 0.33333334}
      - serializedVersion: 3
        time: 11.3166685
        value: {x: -0, y: 0.118394725, z: -0, w: 0.99296665}
        inSlope: {x: 0, y: 0.04577008, z: 0, w: -0.005458469}
        outSlope: {x: 0, y: 0.04577008, z: 0, w: -0.005458469}
        tangentMode: 0
        weightedMode: 0
[truncated: 89,531,063 more chars]
