# Supplementary material for: Flexible Virtual Reality System for Neurorehabilitation and Quality of Life Improvement
Source: Sensors (Basel). 2020 Oct 23;20(21):6045. doi: 10.3390/s20216045 (PMC7672612; doi:10.3390/s20216045)
Supplement: Supplementary file 1 [file sensors-20-06045-s001.zip › S3_RecordingAnimations/Upper limb/Boxing-4.anim]

%YAML 1.1
%TAG !u! tag:unity3d.com,2011:
--- !u!74 &7400000
AnimationClip:
  m_ObjectHideFlags: 0
  m_CorrespondingSourceObject: {fileID: 0}
  m_PrefabInstance: {fileID: 0}
  m_PrefabAsset: {fileID: 0}
  m_Name: Boxing-4
  serializedVersion: 6
  m_Legacy: 0
  m_Compressed: 0
  m_UseHighQualityCurve: 1
  m_RotationCurves:
  - curve:
      serializedVersion: 2
      m_Curve:
      - serializedVersion: 3
        time: 0.0140562
        value: {x: -0, y: 0.4005469, z: -0, w: 0.9162763}
        inSlope: {x: 0, y: -0.03800992, z: 0, w: 0.016607162}
        outSlope: {x: 0, y: -0.03800992, z: 0, w: 0.016607162}
        tangentMode: 0
        weightedMode: 0
        inWeight: {x: 0, y: 0, z: 0, w: 0}
        outWeight: {x: 0.33333334, y: 0.33333334, z: 0.33333334, w: 0.33333334}
      - serializedVersion: 3
        time: 0.022874601
        value: {x: -0, y: 0.40021172, z: -0, w: 0.9164227}
        inSlope: {x: 0, y: -0.02842808, z: 0, w: 0.012416329}
        outSlope: {x: 0, y: -0.02842808, z: 0, w: 0.012416329}
        tangentMode: 0
        weightedMode: 0
        inWeight: {x: 0.33333334, y: 0.33333334, z: 0.33333334, w: 0.33333334}
        outWeight: {x: 0.33333334, y: 0.33333334, z: 0.33333334, w: 0.33333334}
      - serializedVersion: 3
        time: 0.033823803
        value: {x: -0, y: 0.40000537, z: -0, w: 0.9165128}
        inSlope: {x: 0, y: -0.021465732, z: 0, w: 0.009367116}
        outSlope: {x: 0, y: -0.021465732, z: 0, w: 0.009367116}
        tangentMode: 0
        weightedMode: 0
        inWeight: {x: 0.33333334, y: 0.33333334, z: 0.33333334, w: 0.33333334}
        outWeight: {x: 0.33333334, y: 0.33333334, z: 0.33333334, w: 0.33333334}
      - serializedVersion: 3
        time: 0.044850003
        value: {x: -0, y: 0.3997398, z: -0, w: 0.91662866}
        inSlope: {x: 0, y: -0.024430793, z: 0, w: 0.010655902}
        outSlope: {x: 0, y: -0.024430793, z: 0, w: 0.010655902}
        tangentMode: 0
        weightedMode: 0
        inWeight: {x: 0.33333334, y: 0.33333334, z: 0.33333334, w: 0.33333334}
        outWeight: {x: 0.33333334, y: 0.33333334, z: 0.33333334, w: 0.33333334}
      - serializedVersion: 3
        time: 0.055642
        value: {x: -0, y: 0.39947242, z: -0, w: 0.91674525}
        inSlope: {x: 0, y: -0.023506429, z: 0, w: 0.01024425}
        outSlope: {x: 0, y: -0.023506429, z: 0, w: 0.01024425}
        tangentMode: 0
        weightedMode: 0
        inWeight: {x: 0.33333334, y: 0.33333334, z: 0.33333334, w: 0.33333334}
        outWeight: {x: 0.33333334, y: 0.33333334, z: 0.33333334, w: 0.33333334}
      - serializedVersion: 3
        time: 0.0674147
        value: {x: -0, y: 0.39921063, z: -0, w: 0.91685927}
        inSlope: {x: 0, y: -0.023859836, z: 0, w: 0.010386178}
        outSlope: {x: 0, y: -0.023859836, z: 0, w: 0.010386178}
        tangentMode: 0
        weightedMode: 0
        inWeight: {x: 0.33333334, y: 0.33333334, z: 0.33333334, w: 0.33333334}
        outWeight: {x: 0.33333334, y: 0.33333334, z: 0.33333334, w: 0.33333334}
      - serializedVersion: 3
        time: 0.0784465
        value: {x: -0, y: 0.3989295, z: -0, w: 0.9169816}
        inSlope: {x: 0, y: -0.024966914, z: 0, w: 0.010862192}
        outSlope: {x: 0, y: -0.024966914, z: 0, w: 0.010862192}
        tangentMode: 0
        weightedMode: 0
        inWeight: {x: 0.33333334, y: 0.33333334, z: 0.33333334, w: 0.33333334}
        outWeight: {x: 0.33333334, y: 0.33333334, z: 0.33333334, w: 0.33333334}
      - serializedVersion: 3
        time: 0.0892104
        value: {x: -0, y: 0.39866632, z: -0, w: 0.9170961}
        inSlope: {x: 0, y: -0.022364281, z: 0, w: 0.009723049}
        outSlope: {x: 0, y: -0.022364281, z: 0, w: 0.009723049}
        tangentMode: 0
        weightedMode: 0
        inWeight: {x: 0.33333334, y: 0.33333334, z: 0.33333334, w: 0.33333334}
        outWeight: {x: 0.33333334, y: 0.33333334, z: 0.33333334, w: 0.33333334}
      - serializedVersion: 3
        time: 0.1014309
        value: {x: -0, y: 0.39841852, z: -0, w: 0.9172037}
        inSlope: {x: 0, y: -0.023970328, z: 0, w: 0.010411993}
        outSlope: {x: 0, y: -0.023970328, z: 0, w: 0.010411993}
        tangentMode: 0
        weightedMode: 0
        inWeight: {x: 0.33333334, y: 0.33333334, z: 0.33333334, w: 0.33333334}
        outWeight: {x: 0.33333334, y: 0.33333334, z: 0.33333334, w: 0.33333334}
      - serializedVersion: 3
        time: 0.1112035
        value: {x: -0, y: 0.39814818, z: -0, w: 0.91732115}
        inSlope: {x: 0, y: -0.0228738, z: 0, w: 0.009930395}
        outSlope: {x: 0, y: -0.0228738, z: 0, w: 0.009930395}
        tangentMode: 0
        weightedMode: 0
        inWeight: {x: 0.33333334, y: 0.33333334, z: 0.33333334, w: 0.33333334}
        outWeight: {x: 0.33333334, y: 0.33333334, z: 0.33333334, w: 0.33333334}
      - serializedVersion: 3
        time: 0.122432396
        value: {x: -0, y: 0.3979451, z: -0, w: 0.91740924}
        inSlope: {x: 0, y: -0.017283117, z: 0, w: 0.007496461}
        outSlope: {x: 0, y: -0.017283117, z: 0, w: 0.007496461}
        tangentMode: 0
        weightedMode: 0
        inWeight: {x: 0.33333334, y: 0.33333334, z: 0.33333334, w: 0.33333334}
        outWeight: {x: 0.33333334, y: 0.33333334, z: 0.33333334, w: 0.33333334}
      - serializedVersion: 3
        time: 0.1358586
        value: {x: -0, y: 0.39772382, z: -0, w: 0.9175052}
        inSlope: {x: 0, y: -0.023070645, z: 0, w: 0.009997675}
        outSlope: {x: 0, y: -0.023070645, z: 0, w: 0.009997675}
        tangentMode: 0
        weightedMode: 0
        inWeight: {x: 0.33333334, y: 0.33333334, z: 0.33333334, w: 0.33333334}
        outWeight: {x: 0.33333334, y: 0.33333334, z: 0.33333334, w: 0.33333334}
      - serializedVersion: 3
        time: 0.1440005
        value: {x: -0, y: 0.39748234, z: -0, w: 0.9176098}
        inSlope: {x: 0, y: -0.019895067, z: 0, w: 0.008619397}
        outSlope: {x: 0, y: -0.019895067, z: 0, w: 0.008619397}
        tangentMode: 0
        weightedMode: 0
        inWeight: {x: 0.33333334, y: 0.33333334, z: 0.33333334, w: 0.33333334}
        outWeight: {x: 0.33333334, y: 0.33333334, z: 0.33333334, w: 0.33333334}
      - serializedVersion: 3
        time: 0.156842
        value: {x: -0, y: 0.39735225, z: -0, w: 0.9176662}
        inSlope: {x: 0, y: -0.013823787, z: 0, w: 0.005988384}
        outSlope: {x: 0, y: -0.013823787, z: 0, w: 0.005988384}
        tangentMode: 0
        weightedMode: 0
        inWeight: {x: 0.33333334, y: 0.33333334, z: 0.33333334, w: 0.33333334}
        outWeight: {x: 0.33333334, y: 0.33333334, z: 0.33333334, w: 0.33333334}
      - serializedVersion: 3
        time: 0.1671587
        value: {x: -0, y: 0.39717153, z: -0, w: 0.91774446}
        inSlope: {x: 0, y: -0.0144950915, z: 0, w: 0.0062728045}
        outSlope: {x: 0, y: -0.0144950915, z: 0, w: 0.0062728045}
        tangentMode: 0
        weightedMode: 0
        inWeight: {x: 0.33333334, y: 0.33333334, z: 0.33333334, w: 0.33333334}
        outWeight: {x: 0.33333334, y: 0.33333334, z: 0.33333334, w: 0.33333334}
      - serializedVersion: 3
        time: 0.17819089
        value: {x: -0, y: 0.39704496, z: -0, w: 0.9177992}
        inSlope: {x: 0, y: -0.011045067, z: 0, w: 0.0047768946}
        outSlope: {x: 0, y: -0.011045067, z: 0, w: 0.0047768946}
        tangentMode: 0
        weightedMode: 0
        inWeight: {x: 0.33333334, y: 0.33333334, z: 0.33333334, w: 0.33333334}
        outWeight: {x: 0.33333334, y: 0.33333334, z: 0.33333334, w: 0.33333334}
      - serializedVersion: 3
        time: 0.18928398
        value: {x: -0, y: 0.39692718, z: -0, w: 0.91785014}
        inSlope: {x: 0, y: -0.009887505, z: 0, w: 0.0042759264}
        outSlope: {x: 0, y: -0.009887505, z: 0, w: 0.0042759264}
        tangentMode: 0
        weightedMode: 0
        inWeight: {x: 0.33333334, y: 0.33333334, z: 0.33333334, w: 0.33333334}
        outWeight: {x: 0.33333334, y: 0.33333334, z: 0.33333334, w: 0.33333334}
      - serializedVersion: 3
        time: 0.19996148
        value: {x: -0, y: 0.3968294, z: -0, w: 0.9178924}
        inSlope: {x: 0, y: -0.008117438, z: 0, w: 0.0035080304}
        outSlope: {x: 0, y: -0.008117438, z: 0, w: 0.0035080304}
        tangentMode: 0
        weightedMode: 0
        inWeight: {x: 0.33333334, y: 0.33333334, z: 0.33333334, w: 0.33333334}
        outWeight: {x: 0.33333334, y: 0.33333334, z: 0.33333334, w: 0.33333334}
      - serializedVersion: 3
        time: 0.21112919
        value: {x: -0, y: 0.39675036, z: -0, w: 0.91792655}
        inSlope: {x: 0, y: -0.0067569986, z: 0, w: 0.0029207158}
        outSlope: {x: 0, y: -0.0067569986, z: 0, w: 0.0029207158}
        tangentMode: 0
        weightedMode: 0
        inWeight: {x: 0.33333334, y: 0.33333334, z: 0.33333334, w: 0.33333334}
        outWeight: {x: 0.33333334, y: 0.33333334, z: 0.33333334, w: 0.33333334}
      - serializedVersion: 3
        time: 0.2220513
        value: {x: -0, y: 0.39668006, z: -0, w: 0.91795695}
        inSlope: {x: 0, y: -0.005625578, z: 0, w: 0.002431416}
        outSlope: {x: 0, y: -0.005625578, z: 0, w: 0.002431416}
        tangentMode: 0
        weightedMode: 0
        inWeight: {x: 0.33333334, y: 0.33333334, z: 0.33333334, w: 0.33333334}
        outWeight: {x: 0.33333334, y: 0.33333334, z: 0.33333334, w: 0.33333334}
      - serializedVersion: 3
        time: 0.23428959
        value: {x: -0, y: 0.39662114, z: -0, w: 0.9179824}
        inSlope: {x: 0, y: -0.0049893633, z: 0, w: 0.0021551969}
        outSlope: {x: 0, y: -0.0049893633, z: 0, w: 0.0021551969}
        tangentMode: 0
        weightedMode: 0
        inWeight: {x: 0.33333334, y: 0.33333334, z: 0.33333334, w: 0.33333334}
        outWeight: {x: 0.33333334, y: 0.33333334, z: 0.33333334, w: 0.33333334}
      - serializedVersion: 3
        time: 0.24527128
        value: {x: -0, y: 0.39656442, z: -0, w: 0.9180069}
        inSlope: {x: 0, y: -0.0042151543, z: 0, w: 0.0018221196}
        outSlope: {x: 0, y: -0.0042151543, z: 0, w: 0.0018221196}
        tangentMode: 0
        weightedMode: 0
        inWeight: {x: 0.33333334, y: 0.33333334, z: 0.33333334, w: 0.33333334}
        outWeight: {x: 0.33333334, y: 0.33333334, z: 0.33333334, w: 0.33333334}
      - serializedVersion: 3
        time: 0.25606647
        value: {x: -0, y: 0.39652917, z: -0, w: 0.91802216}
        inSlope: {x: 0, y: -0.0029780134, z: 0, w: 0.0012886144}
        outSlope: {x: 0, y: -0.0029780134, z: 0, w: 0.0012886144}
        tangentMode: 0
        weightedMode: 0
        inWeight: {x: 0.33333334, y: 0.33333334, z: 0.33333334, w: 0.33333334}
        outWeight: {x: 0.33333334, y: 0.33333334, z: 0.33333334, w: 0.33333334}
      - serializedVersion: 3
        time: 0.26666856
        value: {x: -0, y: 0.39650065, z: -0, w: 0.9180345}
        inSlope: {x: 0, y: -0.002557842, z: 0, w: 0.0011044671}
        outSlope: {x: 0, y: -0.002557842, z: 0, w: 0.0011044671}
        tangentMode: 0
        weightedMode: 0
        inWeight: {x: 0.33333334, y: 0.33333334, z: 0.33333334, w: 0.33333334}
        outWeight: {x: 0.33333334, y: 0.33333334, z: 0.33333334, w: 0.33333334}
      - serializedVersion: 3
        time: 0.27796006
        value: {x: -0, y: 0.39647326, z: -0, w: 0.9180463}
        inSlope: {x: 0, y: -0.0021806543, z: 0, w: 0.0009414243}
        outSlope: {x: 0, y: -0.0021806543, z: 0, w: 0.0009414243}
        tangentMode: 0
        weightedMode: 0
        inWeight: {x: 0.33333334, y: 0.33333334, z: 0.33333334, w: 0.33333334}
        outWeight: {x: 0.33333334, y: 0.33333334, z: 0.33333334, w: 0.33333334}
      - serializedVersion: 3
        time: 0.29169315
        value: {x: -0, y: 0.39644668, z: -0, w: 0.9180578}
        inSlope: {x: 0, y: -0.0017171168, z: 0, w: 0.00074255967}
        outSlope: {x: 0, y: -0.0017171168, z: 0, w: 0.00074255967}
        tangentMode: 0
        weightedMode: 0
        inWeight: {x: 0.33333334, y: 0.33333334, z: 0.33333334, w: 0.33333334}
        outWeight: {x: 0.33333334, y: 0.33333334, z: 0.33333334, w: 0.33333334}
      - serializedVersion: 3
        time: 0.30062294
        value: {x: -0, y: 0.3964333, z: -0, w: 0.9180636}
        inSlope: {x: 0, y: -0.0012597279, z: 0, w: 0.0005430859}
        outSlope: {x: 0, y: -0.0012597279, z: 0, w: 0.0005430859}
        tangentMode: 0
        weightedMode: 0
        inWeight: {x: 0.33333334, y: 0.33333334, z: 0.33333334, w: 0.33333334}
        outWeight: {x: 0.33333334, y: 0.33333334, z: 0.33333334, w: 0.33333334}
      - serializedVersion: 3
        time: 0.31162775
        value: {x: -0, y: 0.39642206, z: -0, w: 0.9180684}
        inSlope: {x: 0, y: -0.0006149544, z: 0, w: 0.00026334668}
        outSlope: {x: 0, y: -0.0006149544, z: 0, w: 0.00026334668}
        tangentMode: 0
        weightedMode: 0
        inWeight: {x: 0.33333334, y: 0.33333334, z: 0.33333334, w: 0.33333334}
        outWeight: {x: 0.33333334, y: 0.33333334, z: 0.33333334, w: 0.33333334}
      - serializedVersion: 3
        time: 0.32246765
        value: {x: -0, y: 0.3964198, z: -0, w: 0.91806936}
        inSlope: {x: 0, y: 0.00008938386, z: 0, w: -0.000037349913}
        outSlope: {x: 0, y: 0.00008938386, z: 0, w: -0.000037349913}
        tangentMode: 0
        weightedMode: 0
        inWeight: {x: 0.33333334, y: 0.33333334, z: 0.33333334, w: 0.33333334}
        outWeight: {x: 0.33333334, y: 0.33333334, z: 0.33333334, w: 0.33333334}
      - serializedVersion: 3
        time: 0.33345956
        value: {x: -0, y: 0.39642406, z: -0, w: 0.9180676}
        inSlope: {x: 0, y: 0.0011340288, z: 0, w: -0.00048732184}
        outSlope: {x: 0, y: 0.0011340288, z: 0, w: -0.00048732184}
        tangentMode: 0
        weightedMode: 0
        inWeight: {x: 0.33333334, y: 0.33333334, z: 0.33333334, w: 0.33333334}
        outWeight: {x: 0.33333334, y: 0.33333334, z: 0.33333334, w: 0.33333334}
      - serializedVersion: 3
        time: 0.34461755
        value: {x: -0, y: 0.39644504, z: -0, w: 0.9180585}
        inSlope: {x: 0, y: 0.00216022, z: 0, w: -0.00093522784}
        outSlope: {x: 0, y: 0.00216022, z: 0, w: -0.00093522784}
        tangentMode: 0
        weightedMode: 0
        inWeight: {x: 0.33333334, y: 0.33333334, z: 0.33333334, w: 0.33333334}
        outWeight: {x: 0.33333334, y: 0.33333334, z: 0.33333334, w: 0.33333334}
      - serializedVersion: 3
        time: 0.35531664
        value: {x: -0, y: 0.39647114, z: -0, w: 0.9180472}
        inSlope: {x: 0, y: 0.0026508914, z: 0, w: -0.0011461515}
        outSlope: {x: 0, y: 0.0026508914, z: 0, w: -0.0011461515}
        tangentMode: 0
        weightedMode: 0
        inWeight: {x: 0.33333334, y: 0.33333334, z: 0.33333334, w: 0.33333334}
        outWeight: {x: 0.33333334, y: 0.33333334, z: 0.33333334, w: 0.33333334}
      - serializedVersion: 3
        time: 0.36628285
        value: {x: -0, y: 0.39650252, z: -0, w: 0.91803366}
        inSlope: {x: 0, y: 0.0033050945, z: 0, w: -0.0014279285}
        outSlope: {x: 0, y: 0.0033050945, z: 0, w: -0.0014279285}
        tangentMode: 0
        weightedMode: 0
        inWeight: {x: 0.33333334, y: 0.33333334, z: 0.33333334, w: 0.33333334}
        outWeight: {x: 0.33333334, y: 0.33333334, z: 0.33333334, w: 0.33333334}
      - serializedVersion: 3
        time: 0.37833574
        value: {x: -0, y: 0.3965477, z: -0, w: 0.9180141}
        inSlope: {x: 0, y: 0.005129818, z: 0, w: -0.002214899}
        outSlope: {x: 0, y: 0.005129818, z: 0, w: -0.002214899}
        tangentMode: 0
        weightedMode: 0
        inWeight: {x: 0.33333334, y: 0.33333334, z: 0.33333334, w: 0.33333334}
        outWeight: {x: 0.33333334, y: 0.33333334, z: 0.33333334, w: 0.33333334}
      - serializedVersion: 3
        time: 0.38918355
        value: {x: -0, y: 0.39661834, z: -0, w: 0.91798365}
        inSlope: {x: 0, y: 0.0066096494, z: 0, w: -0.002856105}
        outSlope: {x: 0, y: 0.0066096494, z: 0, w: -0.002856105}
        tangentMode: 0
        weightedMode: 0
        inWeight: {x: 0.33333334, y: 0.33333334, z: 0.33333334, w: 0.33333334}
        outWeight: {x: 0.33333334, y: 0.33333334, z: 0.33333334, w: 0.33333334}
      - serializedVersion: 3
        time: 0.40028584
        value: {x: -0, y: 0.3966928, z: -0, w: 0.9179514}
        inSlope: {x: 0, y: 0.007515759, z: 0, w: -0.0032488138}
        outSlope: {x: 0, y: 0.007515759, z: 0, w: -0.0032488138}
        tangentMode: 0
        weightedMode: 0
        inWeight: {x: 0.33333334, y: 0.33333334, z: 0.33333334, w: 0.33333334}
        outWeight: {x: 0.33333334, y: 0.33333334, z: 0.33333334, w: 0.33333334}
      - serializedVersion: 3
        time: 0.41108483
        value: {x: -0, y: 0.3967827, z: -0, w: 0.9179126}
        inSlope: {x: 0, y: 0.00844337, z: 0, w: -0.0036483477}
        outSlope: {x: 0, y: 0.00844337, z: 0, w: -0.0036483477}
        tangentMode: 0
        weightedMode: 0
        inWeight: {x: 0.33333334, y: 0.33333334, z: 0.33333334, w: 0.33333334}
        outWeight: {x: 0.33333334, y: 0.33333334, z: 0.33333334, w: 0.33333334}
      - serializedVersion: 3
        time: 0.42214143
        value: {x: -0, y: 0.39687738, z: -0, w: 0.91787165}
        inSlope: {x: 0, y: 0.008749617, z: 0, w: -0.0037829166}
        outSlope: {x: 0, y: 0.008749617, z: 0, w: -0.0037829166}
        tangentMode: 0
        weightedMode: 0
        inWeight: {x: 0.33333334, y: 0.33333334, z: 0.33333334, w: 0.33333334}
        outWeight: {x: 0.33333334, y: 0.33333334, z: 0.33333334, w: 0.33333334}
      - serializedVersion: 3
        time: 0.43439475
        value: {x: -0, y: 0.39698687, z: -0, w: 0.9178243}
        inSlope: {x: 0, y: 0.009181831, z: 0, w: -0.003972722}
        outSlope: {x: 0, y: 0.009181831, z: 0, w: -0.003972722}
        tangentMode: 0
        weightedMode: 0
        inWeight: {x: 0.33333334, y: 0.33333334, z: 0.33333334, w: 0.33333334}
        outWeight: {x: 0.33333334, y: 0.33333334, z: 0.33333334, w: 0.33333334}
      - serializedVersion: 3
        time: 0.44807285
        value: {x: -0, y: 0.39711583, z: -0, w: 0.9177685}
        inSlope: {x: 0, y: 0.014399944, z: 0, w: -0.0062310426}
        outSlope: {x: 0, y: 0.014399944, z: 0, w: -0.0062310426}
        tangentMode: 0
        weightedMode: 0
        inWeight: {x: 0.33333334, y: 0.33333334, z: 0.33333334, w: 0.33333334}
        outWeight: {x: 0.33333334, y: 0.33333334, z: 0.33333334, w: 0.33333334}
      - serializedVersion: 3
        time: 0.45596185
        value: {x: -0, y: 0.39726865, z: -0, w: 0.9177024}
        inSlope: {x: 0, y: 0.013784902, z: 0, w: -0.005962829}
        outSlope: {x: 0, y: 0.013784902, z: 0, w: -0.005962829}
        tangentMode: 0
        weightedMode: 0
        inWeight: {x: 0.33333334, y: 0.33333334, z: 0.33333334, w: 0.33333334}
        outWeight: {x: 0.33333334, y: 0.33333334, z: 0.33333334, w: 0.33333334}
      - serializedVersion: 3
        time: 0.46705356
        value: {x: -0, y: 0.39735958, z: -0, w: 0.91766304}
        inSlope: {x: 0, y: 0.010244028, z: 0, w: -0.004437863}
        outSlope: {x: 0, y: 0.010244028, z: 0, w: -0.004437863}
        tangentMode: 0
        weightedMode: 0
        inWeight: {x: 0.33333334, y: 0.33333334, z: 0.33333334, w: 0.33333334}
        outWeight: {x: 0.33333334, y: 0.33333334, z: 0.33333334, w: 0.33333334}
      - serializedVersion: 3
        time: 0.47788057
        value: {x: -0, y: 0.39749265, z: -0, w: 0.91760534}
        inSlope: {x: 0, y: 0.012375352, z: 0, w: -0.0053617256}
        outSlope: {x: 0, y: 0.012375352, z: 0, w: -0.0053617256}
        tangentMode: 0
        weightedMode: 0
        inWeight: {x: 0.33333334, y: 0.33333334, z: 0.33333334, w: 0.33333334}
        outWeight: {x: 0.33333334, y: 0.33333334, z: 0.33333334, w: 0.33333334}
      - serializedVersion: 3
        time: 0.48886356
        value: {x: -0, y: 0.3976295, z: -0, w: 0.9175461}
        inSlope: {x: 0, y: 0.012237211, z: 0, w: -0.005302544}
        outSlope: {x: 0, y: 0.012237211, z: 0, w: -0.005302544}
        tangentMode: 0
        weightedMode: 0
        inWeight: {x: 0.33333334, y: 0.33333334, z: 0.33333334, w: 0.33333334}
        outWeight: {x: 0.33333334, y: 0.33333334, z: 0.33333334, w: 0.33333334}
      - serializedVersion: 3
        time: 0.5001653
        value: {x: -0, y: 0.39776528, z: -0, w: 0.9174872}
        inSlope: {x: 0, y: 0.012027914, z: 0, w: -0.0052146344}
        outSlope: {x: 0, y: 0.012027914, z: 0, w: -0.0052146344}
        tangentMode: 0
        weightedMode: 0
        inWeight: {x: 0.33333334, y: 0.33333334, z: 0.33333334, w: 0.33333334}
        outWeight: {x: 0.33333334, y: 0.33333334, z: 0.33333334, w: 0.33333334}
      - serializedVersion: 3
        time: 0.5119409
        value: {x: -0, y: 0.39790708, z: -0, w: 0.91742575}
        inSlope: {x: 0, y: 0.012847397, z: 0, w: -0.005571777}
        outSlope: {x: 0, y: 0.012847397, z: 0, w: -0.005571777}
        tangentMode: 0
        weightedMode: 0
        inWeight: {x: 0.33333334, y: 0.33333334, z: 0.33333334, w: 0.33333334}
        outWeight: {x: 0.33333334, y: 0.33333334, z: 0.33333334, w: 0.33333334}
      - serializedVersion: 3
        time: 0.522866
        value: {x: -0, y: 0.39805624, z: -0, w: 0.917361}
        inSlope: {x: 0, y: 0.013327392, z: 0, w: -0.0057831486}
        outSlope: {x: 0, y: 0.013327392, z: 0, w: -0.0057831486}
        tangentMode: 0
        weightedMode: 0
        inWeight: {x: 0.33333334, y: 0.33333334, z: 0.33333334, w: 0.33333334}
        outWeight: {x: 0.33333334, y: 0.33333334, z: 0.33333334, w: 0.33333334}
      - serializedVersion: 3
        time: 0.5338226
        value: {x: -0, y: 0.3981987, z: -0, w: 0.9172992}
        inSlope: {x: 0, y: 0.012787778, z: 0, w: -0.0055495133}
        outSlope: {x: 0, y: 0.012787778, z: 0, w: -0.0055495133}
        tangentMode: 0
        weightedMode: 0
        inWeight: {x: 0.33333334, y: 0.33333334, z: 0.33333334, w: 0.33333334}
        outWeight: {x: 0.33333334, y: 0.33333334, z: 0.33333334, w: 0.33333334}
      - serializedVersion: 3
        time: 0.5448203
        value: {x: -0, y: 0.39833698, z: -0, w: 0.9172392}
        inSlope: {x: 0, y: 0.012835912, z: 0, w: -0.005574207}
        outSlope: {x: 0, y: 0.012835912, z: 0, w: -0.005574207}
        tangentMode: 0
        weightedMode: 0
        inWeight: {x: 0.33333334, y: 0.33333334, z: 0.33333334, w: 0.33333334}
        outWeight: {x: 0.33333334, y: 0.33333334, z: 0.33333334, w: 0.33333334}
      - serializedVersion: 3
        time: 0.55567133
        value: {x: -0, y: 0.3984791, z: -0, w: 0.91717744}
        inSlope: {x: 0, y: 0.012730573, z: 0, w: -0.005532181}
        outSlope: {x: 0, y: 0.012730573, z: 0, w: -0.005532181}
        tangentMode: 0
        weightedMode: 0
        inWeight: {x: 0.33333334, y: 0.33333334, z: 0.33333334, w: 0.33333334}
        outWeight: {x: 0.33333334, y: 0.33333334, z: 0.33333334, w: 0.33333334}
      - serializedVersion: 3
        time: 0.56671906
        value: {x: -0, y: 0.3986157, z: -0, w: 0.9171181}
        inSlope: {x: 0, y: 0.012854278, z: 0, w: -0.0055872938}
        outSlope: {x: 0, y: 0.012854278, z: 0, w: -0.0055872938}
        tangentMode: 0
        weightedMode: 0
        inWeight: {x: 0.33333334, y: 0.33333334, z: 0.33333334, w: 0.33333334}
        outWeight: {x: 0.33333334, y: 0.33333334, z: 0.33333334, w: 0.33333334}
      - serializedVersion: 3
        time: 0.57779545
        value: {x: -0, y: 0.3987635, z: -0, w: 0.9170538}
        inSlope: {x: 0, y: 0.01271241, z: 0, w: -0.005526862}
        outSlope: {x: 0, y: 0.01271241, z: 0, w: -0.005526862}
        tangentMode: 0
        weightedMode: 0
        inWeight: {x: 0.33333334, y: 0.33333334, z: 0.33333334, w: 0.33333334}
        outWeight: {x: 0.33333334, y: 0.33333334, z: 0.33333334, w: 0.33333334}
      - serializedVersion: 3
        time: 0.58985764
        value: {x: -0, y: 0.3989092, z: -0, w: 0.91699046}
        inSlope: {x: 0, y: 0.011580756, z: 0, w: -0.0050386013}
        outSlope: {x: 0, y: 0.011580756, z: 0, w: -0.0050386013}
        tangentMode: 0
        weightedMode: 0
        inWeight: {x: 0.33333334, y: 0.33333334, z: 0.33333334, w: 0.33333334}
        outWeight: {x: 0.33333334, y: 0.33333334, z: 0.33333334, w: 0.33333334}
      - serializedVersion: 3
        time: 0.6038308
        value: {x: -0, y: 0.39906406, z: -0, w: 0.91692305}
        inSlope: {x: 0, y: 0.017242733, z: 0, w: -0.0075022248}
        outSlope: {x: 0, y: 0.017242733, z: 0, w: -0.0075022248}
        tangentMode: 0
        weightedMode: 0
        inWeight: {x: 0.33333334, y: 0.33333334, z: 0.33333334, w: 0.33333334}
        outWeight: {x: 0.33333334, y: 0.33333334, z: 0.33333334, w: 0.33333334}
      - serializedVersion: 3
        time: 0.6116356
        value: {x: -0, y: 0.39924672, z: -0, w: 0.9168436}
        inSlope: {x: 0, y: 0.016367335, z: 0, w: -0.0071251905}
        outSlope: {x: 0, y: 0.016367335, z: 0, w: -0.0071251905}
        tangentMode: 0
        weightedMode: 0
        inWeight: {x: 0.33333334, y: 0.33333334, z: 0.33333334, w: 0.33333334}
        outWeight: {x: 0.33333334, y: 0.33333334, z: 0.33333334, w: 0.33333334}
      - serializedVersion: 3
        time: 0.6225743
        value: {x: -0, y: 0.3993488, z: -0, w: 0.91679907}
        inSlope: {x: 0, y: 0.011541715, z: 0, w: -0.0050316025}
        outSlope: {x: 0, y: 0.011541715, z: 0, w: -0.0050316025}
        tangentMode: 0
        weightedMode: 0
        inWeight: {x: 0.33333334, y: 0.33333334, z: 0.33333334, w: 0.33333334}
        outWeight: {x: 0.33333334, y: 0.33333334, z: 0.33333334, w: 0.33333334}
      - serializedVersion: 3
        time: 0.6335746
        value: {x: -0, y: 0.39950007, z: -0, w: 0.91673315}
        inSlope: {x: 0, y: 0.013964173, z: 0, w: -0.006084126}
        outSlope: {x: 0, y: 0.013964173, z: 0, w: -0.006084126}
        tangentMode: 0
        weightedMode: 0
        inWeight: {x: 0.33333334, y: 0.33333334, z: 0.33333334, w: 0.33333334}
        outWeight: {x: 0.33333334, y: 0.33333334, z: 0.33333334, w: 0.33333334}
      - serializedVersion: 3
        time: 0.6445295
        value: {x: -0, y: 0.39965537, z: -0, w: 0.9166655}
        inSlope: {x: 0, y: 0.013978306, z: 0, w: -0.006091463}
        outSlope: {x: 0, y: 0.013978306, z: 0, w: -0.006091463}
        tangentMode: 0
        weightedMode: 0
        inWeight: {x: 0.33333334, y: 0.33333334, z: 0.33333334, w: 0.33333334}
        outWeight: {x: 0.33333334, y: 0.33333334, z: 0.33333334, w: 0.33333334}
      - serializedVersion: 3
        time: 0.6556716
        value: {x: -0, y: 0.3998089, z: -0, w: 0.91659856}
        inSlope: {x: 0, y: 0.0143985525, z: 0, w: -0.006281606}
        outSlope: {x: 0, y: 0.0143985525, z: 0, w: -0.006281606}
        tangentMode: 0
        weightedMode: 0
        inWeight: {x: 0.33333334, y: 0.33333334, z: 0.33333334, w: 0.33333334}
        outWeight: {x: 0.33333334, y: 0.33333334, z: 0.33333334, w: 0.33333334}
      - serializedVersion: 3
        time: 0.6663547
        value: {x: -0, y: 0.39996934, z: -0, w: 0.9165285}
        inSlope: {x: 0, y: 0.014007002, z: 0, w: -0.0061124917}
        outSlope: {x: 0, y: 0.014007002, z: 0, w: -0.0061124917}
        tangentMode: 0
        weightedMode: 0
        inWeight: {x: 0.33333334, y: 0.33333334, z: 0.33333334, w: 0.33333334}
        outWeight: {x: 0.33333334, y: 0.33333334, z: 0.33333334, w: 0.33333334}
      - serializedVersion: 3
        time: 0.6783928
        value: {x: -0, y: 0.4001258, z: -0, w: 0.9164603}
        inSlope: {x: 0, y: 0.014375344, z: 0, w: -0.0062757265}
        outSlope: {x: 0, y: 0.014375344, z: 0, w: -0.0062757265}
        tangentMode: 0
        weightedMode: 0
        inWeight: {x: 0.33333334, y: 0.33333334, z: 0.33333334, w: 0.33333334}
        outWeight: {x: 0.33333334, y: 0.33333334, z: 0.33333334, w: 0.33333334}
      - serializedVersion: 3
        time: 0.68943524
        value: {x: -0, y: 0.40029976, z: -0, w: 0.9163843}
        inSlope: {x: 0, y: 0.015068414, z: 0, w: -0.0065838397}
        outSlope: {x: 0, y: 0.015068414, z: 0, w: -0.0065838397}
        tangentMode: 0
        weightedMode: 0
        inWeight: {x: 0.33333334, y: 0.33333334, z: 0.33333334, w: 0.33333334}
        outWeight: {x: 0.33333334, y: 0.33333334, z: 0.33333334, w: 0.33333334}
      - serializedVersion: 3
        time: 0.7002552
        value: {x: -0, y: 0.4004554, z: -0, w: 0.9163163}
        inSlope: {x: 0, y: 0.01415351, z: 0, w: -0.0061867954}
        outSlope: {x: 0, y: 0.01415351, z: 0, w: -0.0061867954}
        tangentMode: 0
        weightedMode: 0
        inWeight: {x: 0.33333334, y: 0.33333334, z: 0.33333334, w: 0.33333334}
        outWeight: {x: 0.33333334, y: 0.33333334, z: 0.33333334, w: 0.33333334}
      - serializedVersion: 3
        time: 0.711426
        value: {x: -0, y: 0.40061092, z: -0, w: 0.91624826}
        inSlope: {x: 0, y: 0.014240025, z: 0, w: -0.00622594}
        outSlope: {x: 0, y: 0.014240025, z: 0, w: -0.00622594}
        tangentMode: 0
        weightedMode: 0
        inWeight: {x: 0.33333334, y: 0.33333334, z: 0.33333334, w: 0.33333334}
        outWeight: {x: 0.33333334, y: 0.33333334, z: 0.33333334, w: 0.33333334}
      - serializedVersion: 3
        time: 0.72226274
        value: {x: -0, y: 0.40076867, z: -0, w: 0.9161793}
        inSlope: {x: 0, y: 0.0141658, z: 0, w: -0.006195551}
        outSlope: {x: 0, y: 0.0141658, z: 0, w: -0.006195551}
        tangentMode: 0
        weightedMode: 0
        inWeight: {x: 0.33333334, y: 0.33333334, z: 0.33333334, w: 0.33333334}
        outWeight: {x: 0.33333334, y: 0.33333334, z: 0.33333334, w: 0.33333334}
      - serializedVersion: 3
        time: 0.73341763
        value: {x: -0, y: 0.40092233, z: -0, w: 0.91611207}
        inSlope: {x: 0, y: 0.014096908, z: 0, w: -0.0061678155}
        outSlope: {x: 0, y: 0.014096908, z: 0, w: -0.0061678155}
        tangentMode: 0
        weightedMode: 0
        inWeight: {x: 0.33333334, y: 0.33333334, z: 0.33333334, w: 0.33333334}
        outWeight: {x: 0.33333334, y: 0.33333334, z: 0.33333334, w: 0.33333334}
      - serializedVersion: 3
        time: 0.7444819
        value: {x: -0, y: 0.40108186, z: -0, w: 0.91604227}
        inSlope: {x: 0, y: 0.01311914, z: 0, w: -0.0057430393}
        outSlope: {x: 0, y: 0.01311914, z: 0, w: -0.0057430393}
        tangentMode: 0
        weightedMode: 0
        inWeight: {x: 0.33333334, y: 0.33333334, z: 0.33333334, w: 0.33333334}
        outWeight: {x: 0.33333334, y: 0.33333334, z: 0.33333334, w: 0.33333334}
      - serializedVersion: 3
        time: 0.7581808
        value: {x: -0, y: 0.40124378, z: -0, w: 0.91597134}
        inSlope: {x: 0, y: 0.01707289, z: 0, w: -0.0074820565}
        outSlope: {x: 0, y: 0.01707289, z: 0, w: -0.0074820565}
        tangentMode: 0
        weightedMode: 0
        inWeight: {x: 0.33333334, y: 0.33333334, z: 0.33333334, w: 0.33333334}
        outWeight: {x: 0.33333334, y: 0.33333334, z: 0.33333334, w: 0.33333334}
      - serializedVersion: 3
        time: 0.7673593
        value: {x: -0, y: 0.4014487, z: -0, w: 0.9158815}
        inSlope: {x: 0, y: 0.017406836, z: 0, w: -0.007631189}
        outSlope: {x: 0, y: 0.017406836, z: 0, w: -0.007631189}
        tangentMode: 0
        weightedMode: 0
        inWeight: {x: 0.33333334, y: 0.33333334, z: 0.33333334, w: 0.33333334}
        outWeight: {x: 0.33333334, y: 0.33333334, z: 0.33333334, w: 0.33333334}
      - serializedVersion: 3
        time: 0.77818954
        value: {x: -0, y: 0.40158394, z: -0, w: 0.9158222}
        inSlope: {x: 0, y: 0.013457837, z: 0, w: -0.0059014293}
        outSlope: {x: 0, y: 0.013457837, z: 0, w: -0.0059014293}
        tangentMode: 0
        weightedMode: 0
        inWeight: {x: 0.33333334, y: 0.33333334, z: 0.33333334, w: 0.33333334}
        outWeight: {x: 0.33333334, y: 0.33333334, z: 0.33333334, w: 0.33333334}
      - serializedVersion: 3
        time: 0.78908956
        value: {x: -0, y: 0.4017412, z: -0, w: 0.91575325}
        inSlope: {x: 0, y: 0.014821476, z: 0, w: -0.006502526}
        outSlope: {x: 0, y: 0.014821476, z: 0, w: -0.006502526}
        tangentMode: 0
        weightedMode: 0
        inWeight: {x: 0.33333334, y: 0.33333334, z: 0.33333334, w: 0.33333334}
        outWeight: {x: 0.33333334, y: 0.33333334, z: 0.33333334, w: 0.33333334}
      - serializedVersion: 3
        time: 0.80005866
        value: {x: -0, y: 0.4019081, z: -0, w: 0.91568}
        inSlope: {x: 0, y: 0.015291411, z: 0, w: -0.0067097964}
        outSlope: {x: 0, y: 0.015291411, z: 0, w: -0.0067097964}
        tangentMode: 0
        weightedMode: 0
        inWeight: {x: 0.33333334, y: 0.33333334, z: 0.33333334, w: 0.33333334}
        outWeight: {x: 0.33333334, y: 0.33333334, z: 0.33333334, w: 0.33333334}
      - serializedVersion: 3
        time: 0.81131405
        value: {x: -0, y: 0.40208107, z: -0, w: 0.9156041}
        inSlope: {x: 0, y: 0.016425354, z: 0, w: -0.0072101904}
        outSlope: {x: 0, y: 0.016425354, z: 0, w: -0.0072101904}
        tangentMode: 0
        weightedMode: 0
        inWeight: {x: 0.33333334, y: 0.33333334, z: 0.33333334, w: 0.33333334}
        outWeight: {x: 0.33333334, y: 0.33333334, z: 0.33333334, w: 0.33333334}
      - serializedVersion: 3
        time: 0.82200235
        value: {x: -0, y: 0.40226793, z: -0, w: 0.91552204}
        inSlope: {x: 0, y: 0.016246963, z: 0, w: -0.0071389163}
        outSlope: {x: 0, y: 0.016246963, z: 0, w: -0.0071389163}
        tangentMode: 0
        weightedMode: 0
        inWeight: {x: 0.33333334, y: 0.33333334, z: 0.33333334, w: 0.33333334}
        outWeight: {x: 0.33333334, y: 0.33333334, z: 0.33333334, w: 0.33333334}
      - serializedVersion: 3
        time: 0.834097
        value: {x: -0, y: 0.4024495, z: -0, w: 0.9154422}
        inSlope: {x: 0, y: 0.017055461, z: 0, w: -0.007498619}
        outSlope: {x: 0, y: 0.017055461, z: 0, w: -0.007498619}
        tangentMode: 0
        weightedMode: 0
        inWeight: {x: 0.33333334, y: 0.33333334, z: 0.33333334, w: 0.33333334}
        outWeight: {x: 0.33333334, y: 0.33333334, z: 0.33333334, w: 0.33333334}
      - serializedVersion: 3
        time: 0.8452395
        value: {x: -0, y: 0.4026623, z: -0, w: 0.91534865}
        inSlope: {x: 0, y: 0.018520696, z: 0, w: -0.008149077}
        outSlope: {x: 0, y: 0.018520696, z: 0, w: -0.008149077}
        tangentMode: 0
        weightedMode: 0
        inWeight: {x: 0.33333334, y: 0.33333334, z: 0.33333334, w: 0.33333334}
        outWeight: {x: 0.33333334, y: 0.33333334, z: 0.33333334, w: 0.33333334}
      - serializedVersion: 3
        time: 0.85584044
        value: {x: -0, y: 0.4028525, z: -0, w: 0.9152649}
        inSlope: {x: 0, y: 0.017265104, z: 0, w: -0.0076005943}
        outSlope: {x: 0, y: 0.017265104, z: 0, w: -0.0076005943}
        tangentMode: 0
        weightedMode: 0
        inWeight: {x: 0.33333334, y: 0.33333334, z: 0.33333334, w: 0.33333334}
        outWeight: {x: 0.33333334, y: 0.33333334, z: 0.33333334, w: 0.33333334}
      - serializedVersion: 3
        time: 0.86681205
        value: {x: -0, y: 0.4030345, z: -0, w: 0.9151848}
        inSlope: {x: 0, y: 0.01666603, z: 0, w: -0.0073376475}
        outSlope: {x: 0, y: 0.01666603, z: 0, w: -0.0073376475}
        tangentMode: 0
        weightedMode: 0
        inWeight: {x: 0.33333334, y: 0.33333334, z: 0.33333334, w: 0.33333334}
        outWeight: {x: 0.33333334, y: 0.33333334, z: 0.33333334, w: 0.33333334}
      - serializedVersion: 3
        time: 0.87786186
        value: {x: -0, y: 0.40321952, z: -0, w: 0.9151033}
        inSlope: {x: 0, y: 0.016769253, z: 0, w: -0.00738958}
        outSlope: {x: 0, y: 0.016769253, z: 0, w: -0.00738958}
        tangentMode: 0
        weightedMode: 0
        inWeight: {x: 0.33333334, y: 0.33333334, z: 0.33333334, w: 0.33333334}
        outWeight: {x: 0.33333334, y: 0.33333334, z: 0.33333334, w: 0.33333334}
      - serializedVersion: 3
        time: 0.88884056
        value: {x: -0, y: 0.4034039, z: -0, w: 0.915022}
        inSlope: {x: 0, y: 0.016191134, z: 0, w: -0.007137102}
        outSlope: {x: 0, y: 0.016191134, z: 0, w: -0.007137102}
        tangentMode: 0
        weightedMode: 0
        inWeight: {x: 0.33333334, y: 0.33333334, z: 0.33333334, w: 0.33333334}
        outWeight: {x: 0.33333334, y: 0.33333334, z: 0.33333334, w: 0.33333334}
      - serializedVersion: 3
        time: 0.9001039
        value: {x: -0, y: 0.40357947, z: -0, w: 0.91494465}
        inSlope: {x: 0, y: 0.014354833, z: 0, w: -0.006331035}
        outSlope: {x: 0, y: 0.014354833, z: 0, w: -0.006331035}
        tangentMode: 0
        weightedMode: 0
        inWeight: {x: 0.33333334, y: 0.33333334, z: 0.33333334, w: 0.33333334}
        outWeight: {x: 0.33333334, y: 0.33333334, z: 0.33333334, w: 0.33333334}
      - serializedVersion: 3
        time: 0.9140349
        value: {x: -0, y: 0.40376228, z: -0, w: 0.91486394}
        inSlope: {x: 0, y: 0.019612944, z: 0, w: -0.008658271}
        outSlope: {x: 0, y: 0.019612944, z: 0, w: -0.008658271}
        tangentMode: 0
        weightedMode: 0
        inWeight: {x: 0.33333334, y: 0.33333334, z: 0.33333334, w: 0.33333334}
        outWeight: {x: 0.33333334, y: 0.33333334, z: 0.33333334, w: 0.33333334}
      - serializedVersion: 3
        time: 0.922673
        value: {x: -0, y: 0.40398777, z: -0, w: 0.9147644}
        inSlope: {x: 0, y: 0.01892144, z: 0, w: -0.008354669}
        outSlope: {x: 0, y: 0.01892144, z: 0, w: -0.008354669}
        tangentMode: 0
        weightedMode: 0
        inWeight: {x: 0.33333334, y: 0.33333334, z: 0.33333334, w: 0.33333334}
        outWeight: {x: 0.33333334, y: 0.33333334, z: 0.33333334, w: 0.33333334}
      - serializedVersion: 3
        time: 0.9338101
        value: {x: -0, y: 0.4041185, z: -0, w: 0.91470665}
        inSlope: {x: 0, y: 0.013557199, z: 0, w: -0.005988938}
        outSlope: {x: 0, y: 0.013557199, z: 0, w: -0.005988938}
        tangentMode: 0
        weightedMode: 0
        inWeight: {x: 0.33333334, y: 0.33333334, z: 0.33333334, w: 0.33333334}
        outWeight: {x: 0.33333334, y: 0.33333334, z: 0.33333334, w: 0.33333334}
      - serializedVersion: 3
        time: 0.9446746
        value: {x: -0, y: 0.40428555, z: -0, w: 0.91463286}
        inSlope: {x: 0, y: 0.015094046, z: 0, w: -0.0066700447}
        outSlope: {x: 0, y: 0.015094046, z: 0, w: -0.0066700447}
        tangentMode: 0
        weightedMode: 0
        inWeight: {x: 0.33333334, y: 0.33333334, z: 0.33333334, w: 0.33333334}
        outWeight: {x: 0.33333334, y: 0.33333334, z: 0.33333334, w: 0.33333334}
      - serializedVersion: 3
        time: 0.9557159
        value: {x: -0, y: 0.4044491, z: -0, w: 0.91456056}
        inSlope: {x: 0, y: 0.015343122, z: 0, w: -0.0067872377}
        outSlope: {x: 0, y: 0.015343122, z: 0, w: -0.0067872377}
        tangentMode: 0
        weightedMode: 0
        inWeight: {x: 0.33333334, y: 0.33333334, z: 0.33333334, w: 0.33333334}
        outWeight: {x: 0.33333334, y: 0.33333334, z: 0.33333334, w: 0.33333334}
      - serializedVersion: 3
        time: 0.9666506
        value: {x: -0, y: 0.40462267, z: -0, w: 0.9144837}
        inSlope: {x: 0, y: 0.015732134, z: 0, w: -0.006962713}
        outSlope: {x: 0, y: 0.015732134, z: 0, w: -0.006962713}
        tangentMode: 0
        weightedMode: 0
        inWeight: {x: 0.33333334, y: 0.33333334, z: 0.33333334, w: 0.33333334}
        outWeight: {x: 0.33333334, y: 0.33333334, z: 0.33333334, w: 0.33333334}
      - serializedVersion: 3
        time: 0.9776054
        value: {x: -0, y: 0.40479347, z: -0, w: 0.91440815}
        inSlope: {x: 0, y: 0.015391966, z: 0, w: -0.0068138447}
        outSlope: {x: 0, y: 0.015391966, z: 0, w: -0.0068138447}
        tangentMode: 0
        weightedMode: 0
        inWeight: {x: 0.33333334, y: 0.33333334, z: 0.33333334, w: 0.33333334}
        outWeight: {x: 0.33333334, y: 0.33333334, z: 0.33333334, w: 0.33333334}
      - serializedVersion: 3
        time: 0.9895555
        value: {x: -0, y: 0.40497503, z: -0, w: 0.91432774}
        inSlope: {x: 0, y: 0.017116502, z: 0, w: -0.0075814887}
        outSlope: {x: 0, y: 0.017116502, z: 0, w: -0.0075814887}
        tangentMode: 0
        weightedMode: 0
        inWeight: {x: 0.33333334, y: 0.33333334, z: 0.33333334, w: 0.33333334}
        outWeight: {x: 0.33333334, y: 0.33333334, z: 0.33333334, w: 0.33333334}
      - serializedVersion: 3
        time: 1.0007281
        value: {x: -0, y: 0.40518776, z: -0, w: 0.9142335}
        inSlope: {x: 0, y: 0.019299254, z: 0, w: -0.008552824}
        outSlope: {x: 0, y: 0.019299254, z: 0, w: -0.008552824}
        tangentMode: 0
        weightedMode: 0
        inWeight: {x: 0.33333334, y: 0.33333334, z: 0.33333334, w: 0.33333334}
        outWeight: {x: 0.33333334, y: 0.33333334, z: 0.33333334, w: 0.33333334}
      - serializedVersion: 3
        time: 1.0115682
        value: {x: -0, y: 0.40539977, z: -0, w: 0.9141395}
        inSlope: {x: 0, y: 0.020051483, z: 0, w: -0.0088922605}
        outSlope: {x: 0, y: 0.020051483, z: 0, w: -0.0088922605}
        tangentMode: 0
        weightedMode: 0
        inWeight: {x: 0.33333334, y: 0.33333334, z: 0.33333334, w: 0.33333334}
        outWeight: {x: 0.33333334, y: 0.33333334, z: 0.33333334, w: 0.33333334}
      - serializedVersion: 3
        time: 1.022458
        value: {x: -0, y: 0.4056235, z: -0, w: 0.91404027}
        inSlope: {x: 0, y: 0.021434702, z: 0, w: -0.009511039}
        outSlope: {x: 0, y: 0.021434702, z: 0, w: -0.009511039}
        tangentMode: 0
        weightedMode: 0
        inWeight: {x: 0.33333334, y: 0.33333334, z: 0.33333334, w: 0.33333334}
        outWeight: {x: 0.33333334, y: 0.33333334, z: 0.33333334, w: 0.33333334}
      - serializedVersion: 3
        time: 1.0333698
        value: {x: -0, y: 0.4058671, z: -0, w: 0.91393214}
        inSlope: {x: 0, y: 0.022522973, z: 0, w: -0.01000114}
        outSlope: {x: 0, y: 0.022522973, z: 0, w: -0.01000114}
        tangentMode: 0
        weightedMode: 0
        inWeight: {x: 0.33333334, y: 0.33333334, z: 0.33333334, w: 0.33333334}
        outWeight: {x: 0.33333334, y: 0.33333334, z: 0.33333334, w: 0.33333334}
      - serializedVersion: 3
        time: 1.0444362
        value: {x: -0, y: 0.40611854, z: -0, w: 0.91382045}
        inSlope: {x: 0, y: 0.023214094, z: 0, w: -0.010316467}
        outSlope: {x: 0, y: 0.023214094, z: 0, w: -0.010316467}
        tangentMode: 0
        weightedMode: 0
        inWeight: {x: 0.33333334, y: 0.33333334, z: 0.33333334, w: 0.33333334}
        outWeight: {x: 0.33333334, y: 0.33333334, z: 0.33333334, w: 0.33333334}
      - serializedVersion: 3
        time: 1.055583
        value: {x: -0, y: 0.4063828, z: -0, w: 0.91370296}
        inSlope: {x: 0, y: 0.021016542, z: 0, w: -0.009346769}
        outSlope: {x: 0, y: 0.021016542, z: 0, w: -0.009346769}
        tangentMode: 0
        weightedMode: 0
        inWeight: {x: 0.33333334, y: 0.33333334, z: 0.33333334, w: 0.33333334}
        outWeight: {x: 0.33333334, y: 0.33333334, z: 0.33333334, w: 0.33333334}
      - serializedVersion: 3
        time: 1.0699832
        value: {x: -0, y: 0.4066467, z: -0, w: 0.91358554}
        inSlope: {x: 0, y: 0.029067483, z: 0, w: -0.012942608}
        outSlope: {x: 0, y: 0.029067483, z: 0, w: -0.012942608}
        tangentMode: 0
        weightedMode: 0
        inWeight: {x: 0.33333334, y: 0.33333334, z: 0.33333334, w: 0.33333334}
        outWeight: {x: 0.33333334, y: 0.33333334, z: 0.33333334, w: 0.33333334}
      - serializedVersion: 3
        time: 1.0782931
        value: {x: -0, y: 0.4069775, z: -0, w: 0.9134382}
        inSlope: {x: 0, y: 0.028073428, z: 0, w: -0.012506146}
        outSlope: {x: 0, y: 0.028073428, z: 0, w: -0.012506146}
        tangentMode: 0
        weightedMode: 0
        inWeight: {x: 0.33333334, y: 0.33333334, z: 0.33333334, w: 0.33333334}
        outWeight: {x: 0.33333334, y: 0.33333334, z: 0.33333334, w: 0.33333334}
      - serializedVersion: 3
        time: 1.089287
        value: {x: -0, y: 0.40715712, z: -0, w: 0.91335815}
        inSlope: {x: 0, y: 0.018207982, z: 0, w: -0.008116359}
        outSlope: {x: 0, y: 0.018207982, z: 0, w: -0.008116359}
        tangentMode: 0
        weightedMode: 0
        inWeight: {x: 0.33333334, y: 0.33333334, z: 0.33333334, w: 0.33333334}
        outWeight: {x: 0.33333334, y: 0.33333334, z: 0.33333334, w: 0.33333334}
      - serializedVersion: 3
        time: 1.1001805
        value: {x: -0, y: 0.40737584, z: -0, w: 0.91326064}
        inSlope: {x: 0, y: 0.018851086, z: 0, w: -0.008408472}
        outSlope: {x: 0, y: 0.018851086, z: 0, w: -0.008408472}
        tangentMode: 0
        weightedMode: 0
        inWeight: {x: 0.33333334, y: 0.33333334, z: 0.33333334, w: 0.33333334}
        outWeight: {x: 0.33333334, y: 0.33333334, z: 0.33333334, w: 0.33333334}
      - serializedVersion: 3
        time: 1.111199
        value: {x: -0, y: 0.40757003, z: -0, w: 0.913174}
        inSlope: {x: 0, y: 0.017839074, z: 0, w: -0.007964443}
        outSlope: {x: 0, y: 0.017839074, z: 0, w: -0.007964443}
        tangentMode: 0
        weightedMode: 0
        inWeight: {x: 0.33333334, y: 0.33333334, z: 0.33333334, w: 0.33333334}
        outWeight: {x: 0.33333334, y: 0.33333334, z: 0.33333334, w: 0.33333334}
      - serializedVersion: 3
        time: 1.1222721
        value: {x: -0, y: 0.40776995, z: -0, w: 0.9130847}
        inSlope: {x: 0, y: 0.019103177, z: 0, w: -0.008531273}
        outSlope: {x: 0, y: 0.019103177, z: 0, w: -0.008531273}
        tangentMode: 0
        weightedMode: 0
        inWeight: {x: 0.33333334, y: 0.33333334, z: 0.33333334, w: 0.33333334}
        outWeight: {x: 0.33333334, y: 0.33333334, z: 0.33333334, w: 0.33333334}
      - serializedVersion: 3
        time: 1.1331875
        value: {x: -0, y: 0.40798992, z: -0, w: 0.91298646}
        inSlope: {x: 0, y: 0.020567337, z: 0, w: -0.009191694}
        outSlope: {x: 0, y: 0.020567337, z: 0, w: -0.009191694}
        tangentMode: 0
        weightedMode: 0
        inWeight: {x: 0.33333334, y: 0.33333334, z: 0.33333334, w: 0.33333334}
        outWeight: {x: 0.33333334, y: 0.33333334, z: 0.33333334, w: 0.33333334}
      - serializedVersion: 3
        time: 1.1441058
        value: {x: -0, y: 0.408219, z: -0, w: 0.912884}
        inSlope: {x: 0, y: 0.019843914, z: 0, w: -0.008873556}
        outSlope: {x: 0, y: 0.019843914, z: 0, w: -0.008873556}
        tangentMode: 0
        weightedMode: 0
        inWeight: {x: 0.33333334, y: 0.33333334, z: 0.33333334, w: 0.33333334}
        outWeight: {x: 0.33333334, y: 0.33333334, z: 0.33333334, w: 0.33333334}
      - serializedVersion: 3
        time: 1.1566143
        value: {x: -0, y: 0.408453, z: -0, w: 0.9127794}
        inSlope: {x: 0, y: 0.023032807, z: 0, w: -0.010308145}
        outSlope: {x: 0, y: 0.023032807, z: 0, w: -0.010308145}
        tangentMode: 0
        weightedMode: 0
        inWeight: {x: 0.33333334, y: 0.33333334, z: 0.33333334, w: 0.33333334}
        outWeight: {x: 0.33333334, y: 0.33333334, z: 0.33333334, w: 0.33333334}
      - serializedVersion: 3
        time: 1.1671747
        value: {x: -0, y: 0.40874192, z: -0, w: 0.91265}
        inSlope: {x: 0, y: 0.025405899, z: 0, w: -0.011376596}
        outSlope: {x: 0, y: 0.025405899, z: 0, w: -0.011376596}
        tangentMode: 0
        weightedMode: 0
        inWeight: {x: 0.33333334, y: 0.33333334, z: 0.33333334, w: 0.33333334}
        outWeight: {x: 0.33333334, y: 0.33333334, z: 0.33333334, w: 0.33333334}
      - serializedVersion: 3
        time: 1.1781366
        value: {x: -0, y: 0.408999, z: -0, w: 0.9125349}
        inSlope: {x: 0, y: 0.024081584, z: 0, w: -0.010792511}
        outSlope: {x: 0, y: 0.024081584, z: 0, w: -0.010792511}
        tangentMode: 0
        weightedMode: 0
        inWeight: {x: 0.33333334, y: 0.33333334, z: 0.33333334, w: 0.33333334}
        outWeight: {x: 0.33333334, y: 0.33333334, z: 0.33333334, w: 0.33333334}
      - serializedVersion: 3
        time: 1.189127
        value: {x: -0, y: 0.40927058, z: -0, w: 0.91241306}
        inSlope: {x: 0, y: 0.025372697, z: 0, w: -0.011381688}
        outSlope: {x: 0, y: 0.025372697, z: 0, w: -0.011381688}
        tangentMode: 0
        weightedMode: 0
        inWeight: {x: 0.33333334, y: 0.33333334, z: 0.33333334, w: 0.33333334}
        outWeight: {x: 0.33333334, y: 0.33333334, z: 0.33333334, w: 0.33333334}
      - serializedVersion: 3
        time: 1.2001005
        value: {x: -0, y: 0.40955627, z: -0, w: 0.9122849}
        inSlope: {x: 0, y: 0.026197996, z: 0, w: -0.011760633}
        outSlope: {x: 0, y: 0.026197996, z: 0, w: -0.011760633}
        tangentMode: 0
        weightedMode: 0
        inWeight: {x: 0.33333334, y: 0.33333334, z: 0.33333334, w: 0.33333334}
        outWeight: {x: 0.33333334, y: 0.33333334, z: 0.33333334, w: 0.33333334}
      - serializedVersion: 3
        time: 1.2112834
        value: {x: -0, y: 0.40985107, z: -0, w: 0.91215247}
        inSlope: {x: 0, y: 0.025003832, z: 0, w: -0.01123691}
        outSlope: {x: 0, y: 0.025003832, z: 0, w: -0.01123691}
        tangentMode: 0
        weightedMode: 0
        inWeight: {x: 0.33333334, y: 0.33333334, z: 0.33333334, w: 0.33333334}
        outWeight: {x: 0.33333334, y: 0.33333334, z: 0.33333334, w: 0.33333334}
      - serializedVersion: 3
        time: 1.2249699
        value: {x: -0, y: 0.4101747, z: -0, w: 0.912007}
        inSlope: {x: 0, y: 0.035119664, z: 0, w: -0.015799386}
        outSlope: {x: 0, y: 0.035119664, z: 0, w: -0.015799386}
        tangentMode: 0
        weightedMode: 0
        inWeight: {x: 0.33333334, y: 0.33333334, z: 0.33333334, w: 0.33333334}
        outWeight: {x: 0.33333334, y: 0.33333334, z: 0.33333334, w: 0.33333334}
      - serializedVersion: 3
        time: 1.2340691
        value: {x: -0, y: 0.41059867, z: -0, w: 0.9118162}
        inSlope: {x: 0, y: 0.03707218, z: 0, w: -0.016688023}
        outSlope: {x: 0, y: 0.03707218, z: 0, w: -0.016688023}
        tangentMode: 0
        weightedMode: 0
        inWeight: {x: 0.33333334, y: 0.33333334, z: 0.33333334, w: 0.33333334}
        outWeight: {x: 0.33333334, y: 0.33333334, z: 0.33333334, w: 0.33333334}
      - serializedVersion: 3
        time: 1.2449881
        value: {x: -0, y: 0.4108995, z: -0, w: 0.9116807}
        inSlope: {x: 0, y: 0.032741897, z: 0, w: -0.014756957}
        outSlope: {x: 0, y: 0.032741897, z: 0, w: -0.014756957}
        tangentMode: 0
        weightedMode: 0
        inWeight: {x: 0.33333334, y: 0.33333334, z: 0.33333334, w: 0.33333334}
        outWeight: {x: 0.33333334, y: 0.33333334, z: 0.33333334, w: 0.33333334}
      - serializedVersion: 3
        time: 1.2558002
        value: {x: -0, y: 0.41130963, z: -0, w: 0.91149575}
        inSlope: {x: 0, y: 0.03851811, z: 0, w: -0.017381446}
        outSlope: {x: 0, y: 0.03851811, z: 0, w: -0.017381446}
        tangentMode: 0
        weightedMode: 0
        inWeight: {x: 0.33333334, y: 0.33333334, z: 0.33333334, w: 0.33333334}
        outWeight: {x: 0.33333334, y: 0.33333334, z: 0.33333334, w: 0.33333334}
      - serializedVersion: 3
        time: 1.2669604
        value: {x: -0, y: 0.41174603, z: -0, w: 0.9112987}
        inSlope: {x: 0, y: 0.042521726, z: 0, w: -0.019216988}
        outSlope: {x: 0, y: 0.042521726, z: 0, w: -0.019216988}
        tangentMode: 0
        weightedMode: 0
        inWeight: {x: 0.33333334, y: 0.33333334, z: 0.33333334, w: 0.33333334}
        outWeight: {x: 0.33333334, y: 0.33333334, z: 0.33333334, w: 0.33333334}
      - serializedVersion: 3
        time: 1.2777842
        value: {x: -0, y: 0.41224328, z: -0, w: 0.9110738}
        inSlope: {x: 0, y: 0.046847135, z: 0, w: -0.021198813}
        outSlope: {x: 0, y: 0.046847135, z: 0, w: -0.021198813}
        tangentMode: 0
        weightedMode: 0
        inWeight: {x: 0.33333334, y: 0.33333334, z: 0.33333334, w: 0.33333334}
        outWeight: {x: 0.33333334, y: 0.33333334, z: 0.33333334, w: 0.33333334}
      - serializedVersion: 3
        time: 1.2887731
        value: {x: -0, y: 0.41276804, z: -0, w: 0.9108362}
        inSlope: {x: 0, y: 0.050706897, z: 0, w: -0.022978153}
        outSlope: {x: 0, y: 0.050706897, z: 0, w: -0.022978153}
        tangentMode: 0
        weightedMode: 0
        inWeight: {x: 0.33333334, y: 0.33333334, z: 0.33333334, w: 0.33333334}
        outWeight: {x: 0.33333334, y: 0.33333334, z: 0.33333334, w: 0.33333334}
      - serializedVersion: 3
        time: 1.2996943
        value: {x: -0, y: 0.41335407, z: -0, w: 0.91057044}
        inSlope: {x: 0, y: 0.05268451, z: 0, w: -0.023918526}
        outSlope: {x: 0, y: 0.05268451, z: 0, w: -0.023918526}
        tangentMode: 0
        weightedMode: 0
        inWeight: {x: 0.33333334, y: 0.33333334, z: 0.33333334, w: 0.33333334}
        outWeight: {x: 0.33333334, y: 0.33333334, z: 0.33333334, w: 0.33333334}
      - serializedVersion: 3
        time: 1.3119215
        value: {x: -0, y: 0.41398633, z: -0, w: 0.9102831}
        inSlope: {x: 0, y: 0.061712336, z: 0, w: -0.0280766}
        outSlope: {x: 0, y: 0.061712336, z: 0, w: -0.0280766}
        tangentMode: 0
        weightedMode: 0
        inWeight: {x: 0.33333334, y: 0.33333334, z: 0.33333334, w: 0.33333334}
        outWeight: {x: 0.33333334, y: 0.33333334, z: 0.33333334, w: 0.33333334}
      - serializedVersion: 3
        time: 1.3226168
        value: {x: -0, y: 0.41475335, z: -0, w: 0.90993387}
        inSlope: {x: 0, y: 0.06853555, z: 0, w: -0.031234715}
        outSlope: {x: 0, y: 0.06853555, z: 0, w: -0.031234715}
        tangentMode: 0
        weightedMode: 0
        inWeight: {x: 0.33333334, y: 0.33333334, z: 0.33333334, w: 0.33333334}
        outWeight: {x: 0.33333334, y: 0.33333334, z: 0.33333334, w: 0.33333334}
      - serializedVersion: 3
        time: 1.3335832
        value: {x: -0, y: 0.41547006, z: -0, w: 0.9096069}
        inSlope: {x: 0, y: 0.06822657, z: 0, w: -0.0311651}
        outSlope: {x: 0, y: 0.06822657, z: 0, w: -0.0311651}
        tangentMode: 0
        weightedMode: 0
        inWeight: {x: 0.33333334, y: 0.33333334, z: 0.33333334, w: 0.33333334}
        outWeight: {x: 0.33333334, y: 0.33333334, z: 0.33333334, w: 0.33333334}
      - serializedVersion: 3
        time: 1.3447882
        value: {x: -0, y: 0.4162667, z: -0, w: 0.9092426}
        inSlope: {x: 0, y: 0.075579256, z: 0, w: -0.034606613}
        outSlope: {x: 0, y: 0.075579256, z: 0, w: -0.034606613}
        tangentMode: 0
        weightedMode: 0
        inWeight: {x: 0.33333334, y: 0.33333334, z: 0.33333334, w: 0.33333334}
        outWeight: {x: 0.33333334, y: 0.33333334, z: 0.33333334, w: 0.33333334}
      - serializedVersion: 3
        time: 1.3556712
        value: {x: -0, y: 0.417138, z: -0, w: 0.90884316}
        inSlope: {x: 0, y: 0.08100514, z: 0, w: -0.037180882}
        outSlope: {x: 0, y: 0.08100514, z: 0, w: -0.037180882}
        tangentMode: 0
        weightedMode: 0
        inWeight: {x: 0.33333334, y: 0.33333334, z: 0.33333334, w: 0.33333334}
        outWeight: {x: 0.33333334, y: 0.33333334, z: 0.33333334, w: 0.33333334}
      - serializedVersion: 3
        time: 1.3667972
        value: {x: -0, y: 0.41804978, z: -0, w: 0.90842414}
        inSlope: {x: 0, y: 0.07802695, z: 0, w: -0.035907365}
        outSlope: {x: 0, y: 0.07802695, z: 0, w: -0.035907365}
        tangentMode: 0
        weightedMode: 0
        inWeight: {x: 0.33333334, y: 0.33333334, z: 0.33333334, w: 0.33333334}
        outWeight: {x: 0.33333334, y: 0.33333334, z: 0.33333334, w: 0.33333334}
      - serializedVersion: 3
        time: 1.3802859
        value: {x: -0, y: 0.41904935, z: -0, w: 0.90796345}
        inSlope: {x: 0, y: 0.10544057, z: 0, w: -0.04869605}
        outSlope: {x: 0, y: 0.10544057, z: 0, w: -0.04869605}
        tangentMode: 0
        weightedMode: 0
        inWeight: {x: 0.33333334, y: 0.33333334, z: 0.33333334, w: 0.33333334}
        outWeight: {x: 0.33333334, y: 0.33333334, z: 0.33333334, w: 0.33333334}
      - serializedVersion: 3
        time: 1.3896669
        value: {x: -0, y: 0.42033246, z: -0, w: 0.9073702}
        inSlope: {x: 0, y: 0.111490235, z: 0, w: -0.051614568}
        outSlope: {x: 0, y: 0.111490235, z: 0, w: -0.051614568}
        tangentMode: 0
        weightedMode: 0
        inWeight: {x: 0.33333334, y: 0.33333334, z: 0.33333334, w: 0.33333334}
        outWeight: {x: 0.33333334, y: 0.33333334, z: 0.33333334, w: 0.33333334}
      - serializedVersion: 3
        time: 1.4004713
        value: {x: -0, y: 0.42126384, z: -0, w: 0.90693814}
        inSlope: {x: 0, y: 0.09502891, z: 0, w: -0.04415322}
        outSlope: {x: 0, y: 0.09502891, z: 0, w: -0.04415322}
        tangentMode: 0
        weightedMode: 0
        inWeight: {x: 0.33333334, y: 0.33333334, z: 0.33333334, w: 0.33333334}
        outWeight: {x: 0.33333334, y: 0.33333334, z: 0.33333334, w: 0.33333334}
      - serializedVersion: 3
        time: 1.4114397
        value: {x: -0, y: 0.42240295, z: -0, w: 0.9064082}
        inSlope: {x: 0, y: 0.106505685, z: 0, w: -0.04963773}
        outSlope: {x: 0, y: 0.106505685, z: 0, w: -0.04963773}
        tangentMode: 0
        weightedMode: 0
        inWeight: {x: 0.33333334, y: 0.33333334, z: 0.33333334, w: 0.33333334}
        outWeight: {x: 0.33333334, y: 0.33333334, z: 0.33333334, w: 0.33333334}
      - serializedVersion: 3
        time: 1.4224905
        value: {x: -0, y: 0.42360923, z: -0, w: 0.90584505}
        inSlope: {x: 0, y: 0.11240083, z: 0, w: -0.05256977}
        outSlope: {x: 0, y: 0.11240083, z: 0, w: -0.05256977}
        tangentMode: 0
        weightedMode: 0
        inWeight: {x: 0.33333334, y: 0.33333334, z: 0.33333334, w: 0.33333334}
        outWeight: {x: 0.33333334, y: 0.33333334, z: 0.33333334, w: 0.33333334}
      - serializedVersion: 3
        time: 1.4334389
        value: {x: -0, y: 0.42487535, z: -0, w: 0.90525186}
        inSlope: {x: 0, y: 0.116271354, z: 0, w: -0.05457285}
        outSlope: {x: 0, y: 0.116271354, z: 0, w: -0.05457285}
        tangentMode: 0
        weightedMode: 0
        inWeight: {x: 0.33333334, y: 0.33333334, z: 0.33333334, w: 0.33333334}
        outWeight: {x: 0.33333334, y: 0.33333334, z: 0.33333334, w: 0.33333334}
      - serializedVersion: 3
        time: 1.4444195
        value: {x: -0, y: 0.42615896, z: -0, w: 0.9046483}
        inSlope: {x: 0, y: 0.118469365, z: 0, w: -0.055807576}
        outSlope: {x: 0, y: 0.118469365, z: 0, w: -0.055807576}
        tangentMode: 0
        weightedMode: 0
        inWeight: {x: 0.33333334, y: 0.33333334, z: 0.33333334, w: 0.33333334}
        outWeight: {x: 0.33333334, y: 0.33333334, z: 0.33333334, w: 0.33333334}
      - serializedVersion: 3
        time: 1.4552505
        value: {x: -0, y: 0.42745912, z: -0, w: 0.90403473}
        inSlope: {x: 0, y: 0.11331871, z: 0, w: -0.053573888}
        outSlope: {x: 0, y: 0.11331871, z: 0, w: -0.053573888}
        tangentMode: 0
        weightedMode: 0
        inWeight: {x: 0.33333334, y: 0.33333334, z: 0.33333334, w: 0.33333334}
        outWeight: {x: 0.33333334, y: 0.33333334, z: 0.33333334, w: 0.33333334}
      - serializedVersion: 3
        time: 1.4673194
        value: {x: -0, y: 0.42874563, z: -0, w: 0.9034253}
        inSlope: {x: 0, y: 0.11467358, z: 0, w: -0.05443453}
        outSlope: {x: 0, y: 0.11467358, z: 0, w: -0.05443453}
        tangentMode: 0
        weightedMode: 0
        inWeight: {x: 0.33333334, y: 0.33333334, z: 0.33333334, w: 0.33333334}
        outWeight: {x: 0.33333334, y: 0.33333334, z: 0.33333334, w: 0.33333334}
      - serializedVersion: 3
        time: 1.478896
        value: {x: -0, y: 0.43016666, z: -0, w: 0.90274954}
        inSlope: {x: 0, y: 0.12816244, z: 0, w: -0.06107151}
        outSlope: {x: 0, y: 0.12816244, z: 0, w: -0.06107151}
        tangentMode: 0
        weightedMode: 0
        inWeight: {x: 0.33333334, y: 0.33333334, z: 0.33333334, w: 0.33333334}
        outWeight: {x: 0.33333334, y: 0.33333334, z: 0.33333334, w: 0.33333334}
      - serializedVersion: 3
        time: 1.4887753
        value: {x: -0, y: 0.43148628, z: -0, w: 0.9021195}
        inSlope: {x: 0, y: 0.11369561, z: 0, w: -0.054357845}
        outSlope: {x: 0, y: 0.11369561, z: 0, w: -0.054357845}
        tangentMode: 0
        weightedMode: 0
        inWeight: {x: 0.33333334, y: 0.33333334, z: 0.33333334, w: 0.33333334}
        outWeight: {x: 0.33333334, y: 0.33333334, z: 0.33333334, w: 0.33333334}
      - serializedVersion: 3
        time: 1.5002881
        value: {x: -0, y: 0.43256637, z: -0, w: 0.9016021}
        inSlope: {x: 0, y: 0.09905486, z: 0, w: -0.047533505}
        outSlope: {x: 0, y: 0.09905486, z: 0, w: -0.047533505}
        tangentMode: 0
        weightedMode: 0
        inWeight: {x: 0.33333334, y: 0.33333334, z: 0.33333334, w: 0.33333334}
        outWeight: {x: 0.33333334, y: 0.33333334, z: 0.33333334, w: 0.33333334}
      - serializedVersion: 3
        time: 1.5119109
        value: {x: -0, y: 0.43377855, z: -0, w: 0.9010195}
        inSlope: {x: 0, y: 0.10377881, z: 0, w: -0.04996029}
        outSlope: {x: 0, y: 0.10377881, z: 0, w: -0.04996029}
        tangentMode: 0
        weightedMode: 0
        inWeight: {x: 0.33333334, y: 0.33333334, z: 0.33333334, w: 0.33333334}
        outWeight: {x: 0.33333334, y: 0.33333334, z: 0.33333334, w: 0.33333334}
      - serializedVersion: 3
        time: 1.5230677
        value: {x: -0, y: 0.43493065, z: -0, w: 0.90046394}
        inSlope: {x: 0, y: 0.08621318, z: 0, w: -0.041624602}
        outSlope: {x: 0, y: 0.08621318, z: 0, w: -0.041624602}
        tangentMode: 0
        weightedMode: 0
        inWeight: {x: 0.33333334, y: 0.33333334, z: 0.33333334, w: 0.33333334}
        outWeight: {x: 0.33333334, y: 0.33333334, z: 0.33333334, w: 0.33333334}
      - serializedVersion: 3
        time: 1.5376409
        value: {x: -0, y: 0.43593857, z: -0, w: 0.89997643}
        inSlope: {x: 0, y: 0.11838141, z: 0, w: -0.057381846}
        outSlope: {x: 0, y: 0.11838141, z: 0, w: -0.057381846}
        tangentMode: 0
        weightedMode: 0
        inWeight: {x: 0.33333334, y: 0.33333334, z: 0.33333334, w: 0.33333334}
        outWeight: {x: 0.33333334, y: 0.33333334, z: 0.33333334, w: 0.33333334}
      - serializedVersion: 3
        time: 1.5446818
        value: {x: -0, y: 0.43711862, z: -0, w: 0.8994039}
        inSlope: {x: 0, y: 0.10659051, z: 0, w: -0.05174292}
        outSlope: {x: 0, y: 0.10659051, z: 0, w: -0.05174292}
        tangentMode: 0
        weightedMode: 0
        inWeight: {x: 0.33333334, y: 0.33333334, z: 0.33333334, w: 0.33333334}
        outWeight: {x: 0.33333334, y: 0.33333334, z: 0.33333334, w: 0.33333334}
      - serializedVersion: 3
        time: 1.5556676
        value: {x: -0, y: 0.43761936, z: -0, w: 0.8991603}
        inSlope: {x: 0, y: 0.054325942, z: 0, w: -0.026449952}
        outSlope: {x: 0, y: 0.054325942, z: 0, w: -0.026449952}
        tangentMode: 0
        weightedMode: 0
        inWeight: {x: 0.33333334, y: 0.33333334, z: 0.33333334, w: 0.33333334}
        outWeight: {x: 0.33333334, y: 0.33333334, z: 0.33333334, w: 0.33333334}
      - serializedVersion: 3
        time: 1.5665001
        value: {x: -0, y: 0.43830258, z: -0, w: 0.8988275}
        inSlope: {x: 0, y: 0.05668182, z: 0, w: -0.027634308}
        outSlope: {x: 0, y: 0.05668182, z: 0, w: -0.027634308}
        tangentMode: 0
        weightedMode: 0
        inWeight: {x: 0.33333334, y: 0.33333334, z: 0.33333334, w: 0.33333334}
        outWeight: {x: 0.33333334, y: 0.33333334, z: 0.33333334, w: 0.33333334}
      - serializedVersion: 3
        time: 1.5777444
        value: {x: -0, y: 0.43886808, z: -0, w: 0.8985515}
        inSlope: {x: 0, y: 0.046797674, z: 0, w: -0.022853717}
        outSlope: {x: 0, y: 0.046797674, z: 0, w: -0.022853717}
        tangentMode: 0
        weightedMode: 0
        inWeight: {x: 0.33333334, y: 0.33333334, z: 0.33333334, w: 0.33333334}
        outWeight: {x: 0.33333334, y: 0.33333334, z: 0.33333334, w: 0.33333334}
      - serializedVersion: 3
        time: 1.5885701
        value: {x: -0, y: 0.43933687, z: -0, w: 0.8983224}
        inSlope: {x: 0, y: 0.03605971, z: 0, w: -0.017629966}
        outSlope: {x: 0, y: 0.03605971, z: 0, w: -0.017629966}
        tangentMode: 0
        weightedMode: 0
        inWeight: {x: 0.33333334, y: 0.33333334, z: 0.33333334, w: 0.33333334}
        outWeight: {x: 0.33333334, y: 0.33333334, z: 0.33333334, w: 0.33333334}
      - serializedVersion: 3
        time: 1.6004906
        value: {x: -0, y: 0.43968037, z: -0, w: 0.8981544}
        inSlope: {x: 0, y: 0.026620079, z: 0, w: -0.013030376}
        outSlope: {x: 0, y: 0.026620079, z: 0, w: -0.013030376}
        tangentMode: 0
        weightedMode: 0
        inWeight: {x: 0.33333334, y: 0.33333334, z: 0.33333334, w: 0.33333334}
        outWeight: {x: 0.33333334, y: 0.33333334, z: 0.33333334, w: 0.33333334}
      - serializedVersion: 3
        time: 1.6115993
        value: {x: -0, y: 0.4399517, z: -0, w: 0.89802146}
        inSlope: {x: 0, y: 0.019522347, z: 0, w: -0.009563563}
        outSlope: {x: 0, y: 0.019522347, z: 0, w: -0.009563563}
        tangentMode: 0
        weightedMode: 0
        inWeight: {x: 0.33333334, y: 0.33333334, z: 0.33333334, w: 0.33333334}
        outWeight: {x: 0.33333334, y: 0.33333334, z: 0.33333334, w: 0.33333334}
      - serializedVersion: 3
        time: 1.6224434
        value: {x: -0, y: 0.44011024, z: -0, w: 0.8979438}
        inSlope: {x: 0, y: 0.01080107, z: 0, w: -0.005292083}
        outSlope: {x: 0, y: 0.01080107, z: 0, w: -0.005292083}
        tangentMode: 0
        weightedMode: 0
        inWeight: {x: 0.33333334, y: 0.33333334, z: 0.33333334, w: 0.33333334}
        outWeight: {x: 0.33333334, y: 0.33333334, z: 0.33333334, w: 0.33333334}
      - serializedVersion: 3
        time: 1.633538
        value: {x: -0, y: 0.4401877, z: -0, w: 0.8979058}
        inSlope: {x: 0, y: 0.0039603915, z: 0, w: -0.0019438685}
        outSlope: {x: 0, y: 0.0039603915, z: 0, w: -0.0019438685}
        tangentMode: 0
        weightedMode: 0
        inWeight: {x: 0.33333334, y: 0.33333334, z: 0.33333334, w: 0.33333334}
        outWeight: {x: 0.33333334, y: 0.33333334, z: 0.33333334, w: 0.33333334}
      - serializedVersion: 3
        time: 1.6442935
        value: {x: -0, y: 0.4401978, z: -0, w: 0.8979008}
        inSlope: {x: 0, y: -0.0022444571, z: 0, w: 0.0010983502}
        outSlope: {x: 0, y: -0.0022444571, z: 0, w: 0.0010983502}
        tangentMode: 0
        weightedMode: 0
        inWeight: {x: 0.33333334, y: 0.33333334, z: 0.33333334, w: 0.33333334}
        outWeight: {x: 0.33333334, y: 0.33333334, z: 0.33333334, w: 0.33333334}
      - serializedVersion: 3
        time: 1.6554881
        value: {x: -0, y: 0.44013703, z: -0, w: 0.8979306}
        inSlope: {x: 0, y: -0.008906505, z: 0, w: 0.0043655643}
        outSlope: {x: 0, y: -0.008906505, z: 0, w: 0.0043655643}
        tangentMode: 0
        weightedMode: 0
        inWeight: {x: 0.33333334, y: 0.33333334, z: 0.33333334, w: 0.33333334}
        outWeight: {x: 0.33333334, y: 0.33333334, z: 0.33333334, w: 0.33333334}
      - serializedVersion: 3
        time: 1.6663505
        value: {x: -0, y: 0.4400025, z: -0, w: 0.89799654}
        inSlope: {x: 0, y: -0.01488531, z: 0, w: 0.007294909}
        outSlope: {x: 0, y: -0.01488531, z: 0, w: 0.007294909}
        tangentMode: 0
        weightedMode: 0
        inWeight: {x: 0.33333334, y: 0.33333334, z: 0.33333334, w: 0.33333334}
        outWeight: {x: 0.33333334, y: 0.33333334, z: 0.33333334, w: 0.33333334}
      - serializedVersion: 3
        time: 1.678564
        value: {x: -0, y: 0.43979016, z: -0, w: 0.8981006}
        inSlope: {x: 0, y: -0.021008182, z: 0, w: 0.010286416}
        outSlope: {x: 0, y: -0.021008182, z: 0, w: 0.010286416}
        tangentMode: 0
        weightedMode: 0
        inWeight: {x: 0.33333334, y: 0.33333334, z: 0.33333334, w: 0.33333334}
        outWeight: {x: 0.33333334, y: 0.33333334, z: 0.33333334, w: 0.33333334}
      - serializedVersion: 3
        time: 1.6927679
        value: {x: -0, y: 0.4394403, z: -0, w: 0.8982718}
        inSlope: {x: 0, y: -0.049695615, z: 0, w: 0.024299916}
        outSlope: {x: 0, y: -0.049695615, z: 0, w: 0.024299916}
        tangentMode: 0
        weightedMode: 0
        inWeight: {x: 0.33333334, y: 0.33333334, z: 0.33333334, w: 0.33333334}
        outWeight: {x: 0.33333334, y: 0.33333334, z: 0.33333334, w: 0.33333334}
      - serializedVersion: 3
        time: 1.7001785
        value: {x: -0, y: 0.43888628, z: -0, w: 0.89854264}
        inSlope: {x: 0, y: -0.053472113, z: 0, w: 0.026129393}
        outSlope: {x: 0, y: -0.053472113, z: 0, w: 0.026129393}
        tangentMode: 0
        weightedMode: 0
        inWeight: {x: 0.33333334, y: 0.33333334, z: 0.33333334, w: 0.33333334}
        outWeight: {x: 0.33333334, y: 0.33333334, z: 0.33333334, w: 0.33333334}
      - serializedVersion: 3
        time: 1.7115638
        value: {x: -0, y: 0.43851987, z: -0, w: 0.8987215}
        inSlope: {x: 0, y: -0.050993253, z: 0, w: 0.024868596}
        outSlope: {x: 0, y: -0.050993253, z: 0, w: 0.024868596}
        tangentMode: 0
        weightedMode: 0
        inWeight: {x: 0.33333334, y: 0.33333334, z: 0.33333334, w: 0.33333334}
        outWeight: {x: 0.33333334, y: 0.33333334, z: 0.33333334, w: 0.33333334}
      - serializedVersion: 3
        time: 1.7220689
        value: {x: -0, y: 0.43778658, z: -0, w: 0.89907897}
        inSlope: {x: 0, y: -0.07141282, z: 0, w: 0.034769066}
        outSlope: {x: 0, y: -0.07141282, z: 0, w: 0.034769066}
        tangentMode: 0
        weightedMode: 0
        inWeight: {x: 0.33333334, y: 0.33333334, z: 0.33333334, w: 0.33333334}
        outWeight: {x: 0.33333334, y: 0.33333334, z: 0.33333334, w: 0.33333334}
      - serializedVersion: 3
        time: 1.7332356
        value: {x: -0, y: 0.43697116, z: -0, w: 0.8994755}
        inSlope: {x: 0, y: -0.08018364, z: 0, w: 0.038940165}
        outSlope: {x: 0, y: -0.08018364, z: 0, w: 0.038940165}
        tangentMode: 0
        weightedMode: 0
        inWeight: {x: 0.33333334, y: 0.33333334, z: 0.33333334, w: 0.33333334}
        outWeight: {x: 0.33333334, y: 0.33333334, z: 0.33333334, w: 0.33333334}
      - serializedVersion: 3
        time: 1.7452245
        value: {x: -0, y: 0.435924, z: -0, w: 0.89998347}
        inSlope: {x: 0, y: -0.103305995, z: 0, w: 0.050018117}
        outSlope: {x: 0, y: -0.103305995, z: 0, w: 0.050018117}
        tangentMode: 0
        weightedMode: 0
        inWeight: {x: 0.33333334, y: 0.33333334, z: 0.33333334, w: 0.33333334}
        outWeight: {x: 0.33333334, y: 0.33333334, z: 0.33333334, w: 0.33333334}
      - serializedVersion: 3
        time: 1.7561392
        value: {x: -0, y: 0.43462223, z: -0, w: 0.9006129}
        inSlope: {x: 0, y: -0.12234886, z: 0, w: 0.059038565}
        outSlope: {x: 0, y: -0.12234886, z: 0, w: 0.059038565}
        tangentMode: 0
        weightedMode: 0
        inWeight: {x: 0.33333334, y: 0.33333334, z: 0.33333334, w: 0.33333334}
        outWeight: {x: 0.33333334, y: 0.33333334, z: 0.33333334, w: 0.33333334}
      - serializedVersion: 3
        time: 1.7669768
        value: {x: -0, y: 0.43326285, z: -0, w: 0.9012676}
        inSlope: {x: 0, y: -0.13054892, z: 0, w: 0.062745824}
        outSlope: {x: 0, y: -0.13054892, z: 0, w: 0.062745824}
        tangentMode: 0
        weightedMode: 0
        inWeight: {x: 0.33333334, y: 0.33333334, z: 0.33333334, w: 0.33333334}
        outWeight: {x: 0.33333334, y: 0.33333334, z: 0.33333334, w: 0.33333334}
      - serializedVersion: 3
        time: 1.7782902
        value: {x: -0, y: 0.431728, z: -0, w: 0.9020039}
        inSlope: {x: 0, y: -0.14995864, z: 0, w: 0.07174541}
        outSlope: {x: 0, y: -0.14995864, z: 0, w: 0.07174541}
        tangentMode: 0
        weightedMode: 0
        inWeight: {x: 0.33333334, y: 0.33333334, z: 0.33333334, w: 0.33333334}
        outWeight: {x: 0.33333334, y: 0.33333334, z: 0.33333334, w: 0.33333334}
      - serializedVersion: 3
        time: 1.7894169
        value: {x: -0, y: 0.42990044, z: -0, w: 0.9028763}
        inSlope: {x: 0, y: -0.17534101, z: 0, w: 0.08346106}
        outSlope: {x: 0, y: -0.17534101, z: 0, w: 0.08346106}
        tangentMode: 0
        weightedMode: 0
        inWeight: {x: 0.33333334, y: 0.33333334, z: 0.33333334, w: 0.33333334}
        outWeight: {x: 0.33333334, y: 0.33333334, z: 0.33333334, w: 0.33333334}
      - serializedVersion: 3
        time: 1.8001273
        value: {x: -0, y: 0.42790368, z: -0, w: 0.9038243}
        inSlope: {x: 0, y: -0.18826738, z: 0, w: 0.08912074}
        outSlope: {x: 0, y: -0.18826738, z: 0, w: 0.08912074}
        tangentMode: 0
        weightedMode: 0
        inWeight: {x: 0.33333334, y: 0.33333334, z: 0.33333334, w: 0.33333334}
        outWeight: {x: 0.33333334, y: 0.33333334, z: 0.33333334, w: 0.33333334}
      - serializedVersion: 3
        time: 1.8113437
        value: {x: -0, y: 0.42577142, z: -0, w: 0.90483075}
        inSlope: {x: 0, y: -0.20930126, z: 0, w: 0.09843717}
        outSlope: {x: 0, y: -0.20930126, z: 0, w: 0.09843717}
        tangentMode: 0
        weightedMode: 0
        inWeight: {x: 0.33333334, y: 0.33333334, z: 0.33333334, w: 0.33333334}
        outWeight: {x: 0.33333334, y: 0.33333334, z: 0.33333334, w: 0.33333334}
      - serializedVersion: 3
        time: 1.8221279
        value: {x: -0, y: 0.4233072, z: -0, w: 0.90598625}
        inSlope: {x: 0, y: -0.23107664, z: 0, w: 0.10795412}
        outSlope: {x: 0, y: -0.23107664, z: 0, w: 0.10795412}
        tangentMode: 0
        weightedMode: 0
        inWeight: {x: 0.33333334, y: 0.33333334, z: 0.33333334, w: 0.33333334}
        outWeight: {x: 0.33333334, y: 0.33333334, z: 0.33333334, w: 0.33333334}
      - serializedVersion: 3
        time: 1.8332491
        value: {x: -0, y: 0.42070872, z: -0, w: 0.9071958}
        inSlope: {x: 0, y: -0.18155572, z: 0, w: 0.084273204}
        outSlope: {x: 0, y: -0.18155572, z: 0, w: 0.084273204}
        tangentMode: 0
        weightedMode: 0
        inWeight: {x: 0.33333334, y: 0.33333334, z: 0.33333334, w: 0.33333334}
        outWeight: {x: 0.33333334, y: 0.33333334, z: 0.33333334, w: 0.33333334}
      - serializedVersion: 3
        time: 1.8557372
        value: {x: -0, y: 0.41779745, z: -0, w: 0.90854025}
        inSlope: {x: 0, y: -0.5345702, z: 0, w: 0.24396889}
        outSlope: {x: 0, y: -0.5345702, z: 0, w: 0.24396889}
        tangentMode: 0
        weightedMode: 0
        inWeight: {x: 0.33333334, y: 0.33333334, z: 0.33333334, w: 0.33333334}
        outWeight: {x: 0.33333334, y: 0.33333334, z: 0.33333334, w: 0.33333334}
      - serializedVersion: 3
        time: 1.8624969
        value: {x: -0, y: 0.41144553, z: -0, w: 0.9114344}
        inSlope: {x: 0, y: -0.63381, z: 0, w: 0.2878813}
        outSlope: {x: 0, y: -0.63381, z: 0, w: 0.2878813}
        tangentMode: 0
        weightedMode: 0
        inWeight: {x: 0.33333334, y: 0.33333334, z: 0.33333334, w: 0.33333334}
        outWeight: {x: 0.33333334, y: 0.33333334, z: 0.33333334, w: 0.33333334}
      - serializedVersion: 3
        time: 1.868381
        value: {x: -0, y: 0.4095159, z: -0, w: 0.912303}
        inSlope: {x: 0, y: -0.2588048, z: 0, w: 0.11626208}
        outSlope: {x: 0, y: -0.2588048, z: 0, w: 0.11626208}
        tangentMode: 0
        weightedMode: 0
        inWeight: {x: 0.33333334, y: 0.33333334, z: 0.33333334, w: 0.33333334}
        outWeight: {x: 0.33333334, y: 0.33333334, z: 0.33333334, w: 0.33333334}
      - serializedVersion: 3
        time: 1.8780235
        value: {x: -0, y: 0.40768698, z: -0, w: 0.91312176}
        inSlope: {x: 0, y: -0.2415278, z: 0, w: 0.107640825}
        outSlope: {x: 0, y: -0.2415278, z: 0, w: 0.107640825}
        tangentMode: 0
        weightedMode: 0
        inWeight: {x: 0.33333334, y: 0.33333334, z: 0.33333334, w: 0.33333334}
        outWeight: {x: 0.33333334, y: 0.33333334, z: 0.33333334, w: 0.33333334}
      - serializedVersion: 3
        time: 1.8890545
        value: {x: -0, y: 0.40445065, z: -0, w: 0.91455984}
        inSlope: {x: 0, y: -0.32248753, z: 0, w: 0.14247963}
        outSlope: {x: 0, y: -0.32248753, z: 0, w: 0.14247963}
        tangentMode: 0
        weightedMode: 0
        inWeight: {x: 0.33333334, y: 0.33333334, z: 0.33333334, w: 0.33333334}
        outWeight: {x: 0.33333334, y: 0.33333334, z: 0.33333334, w: 0.33333334}
      - serializedVersion: 3
        time: 1.9001633
        value: {x: -0, y: 0.4005449, z: -0, w: 0.91627717}
        inSlope: {x: 0, y: -0.3643974, z: 0, w: 0.1592421}
        outSlope: {x: 0, y: -0.3643974, z: 0, w: 0.1592421}
        tangentMode: 0
        weightedMode: 0
        inWeight: {x: 0.33333334, y: 0.33333334, z: 0.33333334, w: 0.33333334}
        outWeight: {x: 0.33333334, y: 0.33333334, z: 0.33333334, w: 0.33333334}
      - serializedVersion: 3
        time: 1.9110109
        value: {x: -0, y: 0.39645317, z: -0, w: 0.918055}
        inSlope: {x: 0, y: -0.37462217, z: 0, w: 0.16178183}
        outSlope: {x: 0, y: -0.37462217, z: 0, w: 0.16178183}
        tangentMode: 0
        weightedMode: 0
        inWeight: {x: 0.33333334, y: 0.33333334, z: 0.33333334, w: 0.33333334}
        outWeight: {x: 0.33333334, y: 0.33333334, z: 0.33333334, w: 0.33333334}
      - serializedVersion: 3
        time: 1.9221197
        value: {x: -0, y: 0.39232022, z: -0, w: 0.9198288}
        inSlope: {x: 0, y: -0.38477963, z: 0, w: 0.16405286}
        outSlope: {x: 0, y: -0.38477963, z: 0, w: 0.16405286}
        tangentMode: 0
        weightedMode: 0
        inWeight: {x: 0.33333334, y: 0.33333334, z: 0.33333334, w: 0.33333334}
        outWeight: {x: 0.33333334, y: 0.33333334, z: 0.33333334, w: 0.33333334}
      - serializedVersion: 3
        time: 1.9330814
        value: {x: -0, y: 0.38796276, z: -0, w: 0.9216751}
        inSlope: {x: 0, y: -0.38018325, z: 0, w: 0.16007629}
        outSlope: {x: 0, y: -0.38018325, z: 0, w: 0.16007629}
        tangentMode: 0
        weightedMode: 0
        inWeight: {x: 0.33333334, y: 0.33333334, z: 0.33333334, w: 0.33333334}
        outWeight: {x: 0.33333334, y: 0.33333334, z: 0.33333334, w: 0.33333334}
      - serializedVersion: 3
        time: 1.9451501
        value: {x: -0, y: 0.38358364, z: -0, w: 0.92350614}
        inSlope: {x: 0, y: -0.40808204, z: 0, w: 0.16929913}
        outSlope: {x: 0, y: -0.40808204, z: 0, w: 0.16929913}
        tangentMode: 0
        weightedMode: 0
        inWeight: {x: 0.33333334, y: 0.33333334, z: 0.33333334, w: 0.33333334}
        outWeight: {x: 0.33333334, y: 0.33333334, z: 0.33333334, w: 0.33333334}
      - serializedVersion: 3
        time: 1.9559822
        value: {x: -0, y: 0.3786733, z: -0, w: 0.92553043}
        inSlope: {x: 0, y: -0.42936873, z: 0, w: 0.1758099}
        outSlope: {x: 0, y: -0.42936873, z: 0, w: 0.1758099}
        tangentMode: 0
        weightedMode: 0
        inWeight: {x: 0.33333334, y: 0.33333334, z: 0.33333334, w: 0.33333334}
        outWeight: {x: 0.33333334, y: 0.33333334, z: 0.33333334, w: 0.33333334}
      - serializedVersion: 3
        time: 1.9669454
        value: {x: -0, y: 0.37422857, z: -0, w: 0.9273365}
        inSlope: {x: 0, y: -0.4075994, z: 0, w: 0.16447213}
        outSlope: {x: 0, y: -0.4075994, z: 0, w: 0.16447213}
        tangentMode: 0
        weightedMode: 0
        inWeight: {x: 0.33333334, y: 0.33333334, z: 0.33333334, w: 0.33333334}
        outWeight: {x: 0.33333334, y: 0.33333334, z: 0.33333334, w: 0.33333334}
      - serializedVersion: 3
        time: 1.9780065
        value: {x: -0, y: 0.369696, z: -0, w: 0.9291528}
        inSlope: {x: 0, y: -0.4096236, z: 0, w: 0.1629785}
        outSlope: {x: 0, y: -0.4096236, z: 0, w: 0.1629785}
        tangentMode: 0
        weightedMode: 0
        inWeight: {x: 0.33333334, y: 0.33333334, z: 0.33333334, w: 0.33333334}
        outWeight: {x: 0.33333334, y: 0.33333334, z: 0.33333334, w: 0.33333334}
      - serializedVersion: 3
        time: 1.9892068
        value: {x: -0, y: 0.3651098, z: -0, w: 0.93096447}
        inSlope: {x: 0, y: -0.360563, z: 0, w: 0.14154512}
        outSlope: {x: 0, y: -0.360563, z: 0, w: 0.14154512}
        tangentMode: 0
        weightedMode: 0
        inWeight: {x: 0.33333334, y: 0.33333334, z: 0.33333334, w: 0.33333334}
        outWeight: {x: 0.33333334, y: 0.33333334, z: 0.33333334, w: 0.33333334}
      - serializedVersion: 3
        time: 2.0040562
        value: {x: -0, y: 0.3604819, z: -0, w: 0.93276626}
        inSlope: {x: 0, y: -0.618309, z: 0, w: 0.23766911}
        outSlope: {x: 0, y: -0.618309, z: 0, w: 0.23766911}
        tangentMode: 0
        weightedMode: 0
        inWeight: {x: 0.33333334, y: 0.33333334, z: 0.33333334, w: 0.33333334}
        outWeight: {x: 0.33333334, y: 0.33333334, z: 0.33333334, w: 0.33333334}
      - serializedVersion: 3
        time: 2.01065
        value: {x: -0, y: 0.35438296, z: -0, w: 0.93510044}
        inSlope: {x: 0, y: -0.5705085, z: 0, w: 0.21776593}
        outSlope: {x: 0, y: -0.5705085, z: 0, w: 0.21776593}
        tangentMode: 0
        weightedMode: 0
        inWeight: {x: 0.33333334, y: 0.33333334, z: 0.33333334, w: 0.33333334}
        outWeight: {x: 0.33333334, y: 0.33333334, z: 0.33333334, w: 0.33333334}
      - serializedVersion: 3
        time: 2.0227973
        value: {x: -0, y: 0.35175845, z: -0, w: 0.9360908}
        inSlope: {x: 0, y: -0.33203363, z: 0, w: 0.124276325}
        outSlope: {x: 0, y: -0.33203363, z: 0, w: 0.124276325}
        tangentMode: 0
        weightedMode: 0
        inWeight: {x: 0.33333334, y: 0.33333334, z: 0.33333334, w: 0.33333334}
        outWeight: {x: 0.33333334, y: 0.33333334, z: 0.33333334, w: 0.33333334}
      - serializedVersion: 3
        time: 2.0336525
        value: {x: -0, y: 0.3468952, z: -0, w: 0.9379039}
        inSlope: {x: 0, y: -0.4148293, z: 0, w: 0.15360361}
        outSlope: {x: 0, y: -0.4148293, z: 0, w: 0.15360361}
        tangentMode: 0
        weightedMode: 0
        inWeight: {x: 0.33333334, y: 0.33333334, z: 0.33333334, w: 0.33333334}
        outWeight: {x: 0.33333334, y: 0.33333334, z: 0.33333334, w: 0.33333334}
      - serializedVersion: 3
        time: 2.0447056
        value: {x: -0, y: 0.34267682, z: -0, w: 0.93945336}
        inSlope: {x: 0, y: -0.37956554, z: 0, w: 0.13846399}
        outSlope: {x: 0, y: -0.37956554, z: 0, w: 0.13846399}
        tangentMode: 0
        weightedMode: 0
        inWeight: {x: 0.33333334, y: 0.33333334, z: 0.33333334, w: 0.33333334}
        outWeight: {x: 0.33333334, y: 0.33333334, z: 0.33333334, w: 0.33333334}
      - serializedVersion: 3
        time: 2.0557764
        value: {x: -0, y: 0.3384978, z: -0, w: 0.9409672}
        inSlope: {x: 0, y: -0.37478882, z: 0, w: 0.13484792}
        outSlope: {x: 0, y: -0.37478882, z: 0, w: 0.13484792}
        tangentMode: 0
        weightedMode: 0
        inWeight: {x: 0.33333334, y: 0.33333334, z: 0.33333334, w: 0.33333334}
        outWeight: {x: 0.33333334, y: 0.33333334, z: 0.33333334, w: 0.33333334}
      - serializedVersion: 3
        time: 2.0666842
        value: {x: -0, y: 0.33443904, z: -0, w: 0.94241744}
        inSlope: {x: 0, y: -0.35811165, z: 0, w: 0.12714124}
        outSlope: {x: 0, y: -0.35811165, z: 0, w: 0.12714124}
        tangentMode: 0
        weightedMode: 0
        inWeight: {x: 0.33333334, y: 0.33333334, z: 0.33333334, w: 0.33333334}
        outWeight: {x: 0.33333334, y: 0.33333334, z: 0.33333334, w: 0.33333334}
      - serializedVersion: 3
        time: 2.077831
        value: {x: -0, y: 0.3306031, z: -0, w: 0.9437699}
        inSlope: {x: 0, y: -0.33169496, z: 0, w: 0.11622545}
        outSlope: {x: 0, y: -0.33169496, z: 0, w: 0.11622545}
        tangentMode: 0
        weightedMode: 0
        inWeight: {x: 0.33333334, y: 0.33333334, z: 0.33333334, w: 0.33333334}
        outWeight: {x: 0.33333334, y: 0.33333334, z: 0.33333334, w: 0.33333334}
      - serializedVersion: 3
        time: 2.0896204
        value: {x: -0, y: 0.32683924, z: -0, w: 0.9450799}
        inSlope: {x: 0, y: -0.33399823, z: 0, w: 0.11547745}
        outSlope: {x: 0, y: -0.33399823, z: 0, w: 0.11547745}
        tangentMode: 0
        weightedMode: 0
        inWeight: {x: 0.33333334, y: 0.33333334, z: 0.33333334, w: 0.33333334}
        outWeight: {x: 0.33333334, y: 0.33333334, z: 0.33333334, w: 0.33333334}
      - serializedVersion: 3
        time: 2.100464
        value: {x: -0, y: 0.32305762, z: -0, w: 0.94637936}
        inSlope: {x: 0, y: -0.32243115, z: 0, w: 0.11017284}
        outSlope: {x: 0, y: -0.32243115, z: 0, w: 0.11017284}
        tangentMode: 0
        weightedMode: 0
        inWeight: {x: 0.33333334, y: 0.33333334, z: 0.33333334, w: 0.33333334}
        outWeight: {x: 0.33333334, y: 0.33333334, z: 0.33333334, w: 0.33333334}
      - serializedVersion: 3
        time: 2.111488
        value: {x: -0, y: 0.31979313, z: -0, w: 0.9474874}
        inSlope: {x: 0, y: -0.2911051, z: 0, w: 0.09827274}
        outSlope: {x: 0, y: -0.2911051, z: 0, w: 0.09827274}
        tangentMode: 0
        weightedMode: 0
        inWeight: {x: 0.33333334, y: 0.33333334, z: 0.33333334, w: 0.33333334}
        outWeight: {x: 0.33333334, y: 0.33333334, z: 0.33333334, w: 0.33333334}
      - serializedVersion: 3
        time: 2.1224082
        value: {x: -0, y: 0.31666908, z: -0, w: 0.9485361}
        inSlope: {x: 0, y: -0.27193946, z: 0, w: 0.09083215}
        outSlope: {x: 0, y: -0.27193946, z: 0, w: 0.09083215}
        tangentMode: 0
        weightedMode: 0
        inWeight: {x: 0.33333334, y: 0.33333334, z: 0.33333334, w: 0.33333334}
        outWeight: {x: 0.33333334, y: 0.33333334, z: 0.33333334, w: 0.33333334}
      - serializedVersion: 3
        time: 2.1335006
        value: {x: -0, y: 0.3138095, z: -0, w: 0.94948596}
        inSlope: {x: 0, y: -0.24974132, z: 0, w: 0.082568176}
        outSlope: {x: 0, y: -0.24974132, z: 0, w: 0.082568176}
        tangentMode: 0
        weightedMode: 0
        inWeight: {x: 0.33333334, y: 0.33333334, z: 0.33333334, w: 0.33333334}
        outWeight: {x: 0.33333334, y: 0.33333334, z: 0.33333334, w: 0.33333334}
      - serializedVersion: 3
        time: 2.1445444
        value: {x: -0, y: 0.31114036, z: -0, w: 0.950364}
        inSlope: {x: 0, y: -0.21020277, z: 0, w: 0.06888375}
        outSlope: {x: 0, y: -0.21020277, z: 0, w: 0.06888375}
        tangentMode: 0
        weightedMode: 0
        inWeight: {x: 0.33333334, y: 0.33333334, z: 0.33333334, w: 0.33333334}
        outWeight: {x: 0.33333334, y: 0.33333334, z: 0.33333334, w: 0.33333334}
      - serializedVersion: 3
        time: 2.1579
        value: {x: -0, y: 0.30875346, z: -0, w: 0.95114213}
        inSlope: {x: 0, y: -0.24149594, z: 0, w: 0.07829159}
        outSlope: {x: 0, y: -0.24149594, z: 0, w: 0.07829159}
        tangentMode: 0
        weightedMode: 0
        inWeight: {x: 0.33333334, y: 0.33333334, z: 0.33333334, w: 0.33333334}
        outWeight: {x: 0.33333334, y: 0.33333334, z: 0.33333334, w: 0.33333334}
      - serializedVersion: 3
        time: 2.166326
        value: {x: -0, y: 0.30618966, z: -0, w: 0.9519706}
        inSlope: {x: 0, y: -0.2084221, z: 0, w: 0.06721899}
        outSlope: {x: 0, y: -0.2084221, z: 0, w: 0.06721899}
        tangentMode: 0
        weightedMode: 0
        inWeight: {x: 0.33333334, y: 0.33333334, z: 0.33333334, w: 0.33333334}
        outWeight: {x: 0.33333334, y: 0.33333334, z: 0.33333334, w: 0.33333334}
      - serializedVersion: 3
        time: 2.178558
        value: {x: -0, y: 0.3048127, z: -0, w: 0.95241237}
        inSlope: {x: 0, y: -0.135124, z: 0, w: 0.043209016}
        outSlope: {x: 0, y: -0.135124, z: 0, w: 0.043209016}
        tangentMode: 0
        weightedMode: 0
        inWeight: {x: 0.33333334, y: 0.33333334, z: 0.33333334, w: 0.33333334}
        outWeight: {x: 0.33333334, y: 0.33333334, z: 0.33333334, w: 0.33333334}
      - serializedVersion: 3
        time: 2.1895
        value: {x: -0, y: 0.30308738, z: -0, w: 0.95296276}
        inSlope: {x: 0, y: -0.13803244, z: 0, w: 0.04393527}
        outSlope: {x: 0, y: -0.13803244, z: 0, w: 0.04393527}
        tangentMode: 0
        weightedMode: 0
        inWeight: {x: 0.33333334, y: 0.33333334, z: 0.33333334, w: 0.33333334}
        outWeight: {x: 0.33333334, y: 0.33333334, z: 0.33333334, w: 0.33333334}
      - serializedVersion: 3
        time: 2.2002518
        value: {x: -0, y: 0.30181453, z: -0, w: 0.9533667}
        inSlope: {x: 0, y: -0.10676311, z: 0, w: 0.03381498}
        outSlope: {x: 0, y: -0.10676311, z: 0, w: 0.03381498}
        tangentMode: 0
        weightedMode: 0
        inWeight: {x: 0.33333334, y: 0.33333334, z: 0.33333334, w: 0.33333334}
        outWeight: {x: 0.33333334, y: 0.33333334, z: 0.33333334, w: 0.33333334}
      - serializedVersion: 3
        time: 2.2112784
        value: {x: -0, y: 0.30076545, z: -0, w: 0.95369816}
        inSlope: {x: 0, y: -0.089329064, z: 0, w: 0.028176013}
        outSlope: {x: 0, y: -0.089329064, z: 0, w: 0.028176013}
        tangentMode: 0
        weightedMode: 0
        inWeight: {x: 0.33333334, y: 0.33333334, z: 0.33333334, w: 0.33333334}
        outWeight: {x: 0.33333334, y: 0.33333334, z: 0.33333334, w: 0.33333334}
      - serializedVersion: 3
        time: 2.2221851
        value: {x: -0, y: 0.29985455, z: -0, w: 0.9539849}
        inSlope: {x: 0, y: -0.07697917, z: 0, w: 0.024202278}
        outSlope: {x: 0, y: -0.07697917, z: 0, w: 0.024202278}
        tangentMode: 0
        weightedMode: 0
        inWeight: {x: 0.33333334, y: 0.33333334, z: 0.33333334, w: 0.33333334}
        outWeight: {x: 0.33333334, y: 0.33333334, z: 0.33333334, w: 0.33333334}
      - serializedVersion: 3
        time: 2.2332933
        value: {x: -0, y: 0.2990721, z: -0, w: 0.95423055}
        inSlope: {x: 0, y: -0.066600546, z: 0, w: 0.020878525}
        outSlope: {x: 0, y: -0.066600546, z: 0, w: 0.020878525}
        tangentMode: 0
        weightedMode: 0
        inWeight: {x: 0.33333334, y: 0.33333334, z: 0.33333334, w: 0.33333334}
        outWeight: {x: 0.33333334, y: 0.33333334, z: 0.33333334, w: 0.33333334}
      - serializedVersion: 3
        time: 2.2442558
        value: {x: -0, y: 0.29838407, z: -0, w: 0.9544459}
        inSlope: {x: 0, y: -0.055419635, z: 0, w: 0.017330093}
        outSlope: {x: 0, y: -0.055419635, z: 0, w: 0.017330093}
        tangentMode: 0
        weightedMode: 0
        inWeight: {x: 0.33333334, y: 0.33333334, z: 0.33333334, w: 0.33333334}
        outWeight: {x: 0.33333334, y: 0.33333334, z: 0.33333334, w: 0.33333334}
      - serializedVersion: 3
        time: 2.256045
        value: {x: -0, y: 0.29781726, z: -0, w: 0.9546229}
        inSlope: {x: 0, y: -0.04546161, z: 0, w: 0.014184438}
        outSlope: {x: 0, y: -0.04546161, z: 0, w: 0.014184438}
        tangentMode: 0
        weightedMode: 0
        inWeight: {x: 0.33333334, y: 0.33333334, z: 0.33333334, w: 0.33333334}
        outWeight: {x: 0.33333334, y: 0.33333334, z: 0.33333334, w: 0.33333334}
      - serializedVersion: 3
        time: 2.2673428
        value: {x: -0, y: 0.2973332, z: -0, w: 0.9547738}
        inSlope: {x: 0, y: -0.03621566, z: 0, w: 0.01128177}
        outSlope: {x: 0, y: -0.03621566, z: 0, w: 0.01128177}
        tangentMode: 0
        weightedMode: 0
        inWeight: {x: 0.33333334, y: 0.33333334, z: 0.33333334, w: 0.33333334}
        outWeight: {x: 0.33333334, y: 0.33333334, z: 0.33333334, w: 0.33333334}
      - serializedVersion: 3
        time: 2.2781048
        value: {x: -0, y: 0.2970148, z: -0, w: 0.9548729}
        inSlope: {x: 0, y: -0.020781487, z: 0, w: 0.006465395}
        outSlope: {x: 0, y: -0.020781487, z: 0, w: 0.006465395}
        tangentMode: 0
        weightedMode: 0
        inWeight: {x: 0.33333334, y: 0.33333334, z: 0.33333334, w: 0.33333334}
        outWeight: {x: 0.33333334, y: 0.33333334, z: 0.33333334, w: 0.33333334}
      - serializedVersion: 3
        time: 2.2890313
        value: {x: -0, y: 0.29688394, z: -0, w: 0.95491356}
        inSlope: {x: 0, y: -0.002455046, z: 0, w: 0.0007630233}
        outSlope: {x: 0, y: -0.002455046, z: 0, w: 0.0007630233}
        tangentMode: 0
        weightedMode: 0
        inWeight: {x: 0.33333334, y: 0.33333334, z: 0.33333334, w: 0.33333334}
        outWeight: {x: 0.33333334, y: 0.33333334, z: 0.33333334, w: 0.33333334}
      - serializedVersion: 3
        time: 2.3004942
        value: {x: -0, y: 0.29696494, z: -0, w: 0.9548884}
        inSlope: {x: 0, y: 0.014431009, z: 0, w: -0.0044894367}
        outSlope: {x: 0, y: 0.014431009, z: 0, w: -0.0044894367}
        tangentMode: 0
        weightedMode: 0
        inWeight: {x: 0.33333334, y: 0.33333334, z: 0.33333334, w: 0.33333334}
        outWeight: {x: 0.33333334, y: 0.33333334, z: 0.33333334, w: 0.33333334}
      - serializedVersion: 3
        time: 2.315728
        value: {x: -0, y: 0.29729697, z: -0, w: 0.95478505}
        inSlope: {x: 0, y: 0.07916455, z: 0, w: -0.02467825}
        outSlope: {x: 0, y: 0.07916455, z: 0, w: -0.02467825}
        tangentMode: 0
        weightedMode: 0
        inWeight: {x: 0.33333334, y: 0.33333334, z: 0.33333334, w: 0.33333334}
        outWeight: {x: 0.33333334, y: 0.33333334, z: 0.33333334, w: 0.33333334}
      - serializedVersion: 3
        time: 2.3218184
        value: {x: -0, y: 0.29812852, z: -0, w: 0.95452577}
        inSlope: {x: 0, y: 0.08788471, z: 0, w: -0.027418923}
        outSlope: {x: 0, y: 0.08788471, z: 0, w: -0.027418923}
        tangentMode: 0
        weightedMode: 0
        inWeight: {x: 0.33333334, y: 0.33333334, z: 0.33333334, w: 0.33333334}
        outWeight: {x: 0.33333334, y: 0.33333334, z: 0.33333334, w: 0.33333334}
      - serializedVersion: 3
        time: 2.3340786
        value: {x: -0, y: 0.29860955, z: -0, w: 0.9543754}
        inSlope: {x: 0, y: 0.0817401, z: 0, w: -0.025619771}
        outSlope: {x: 0, y: 0.0817401, z: 0, w: -0.025619771}
        tangentMode: 0
        weightedMode: 0
        inWeight: {x: 0.33333334, y: 0.33333334, z: 0.33333334, w: 0.33333334}
        outWeight: {x: 0.33333334, y: 0.33333334, z: 0.33333334, w: 0.33333334}
      - serializedVersion: 3
        time: 2.3450823
        value: {x: -0, y: 0.2999767, z: -0, w: 0.95394653}
        inSlope: {x: 0, y: 0.13459189, z: 0, w: -0.04234141}
        outSlope: {x: 0, y: 0.13459189, z: 0, w: -0.04234141}
        tangentMode: 0
        weightedMode: 0
        inWeight: {x: 0.33333334, y: 0.33333334, z: 0.33333334, w: 0.33333334}
        outWeight: {x: 0.33333334, y: 0.33333334, z: 0.33333334, w: 0.33333334}
      - serializedVersion: 3
        time: 2.356062
        value: {x: -0, y: 0.3015681, z: -0, w: 0.95344466}
        inSlope: {x: 0, y: 0.16261575, z: 0, w: -0.05146742}
        outSlope: {x: 0, y: 0.16261575, z: 0, w: -0.05146742}
        tangentMode: 0
        weightedMode: 0
        inWeight: {x: 0.33333334, y: 0.33333334, z: 0.33333334, w: 0.33333334}
        outWeight: {x: 0.33333334, y: 0.33333334, z: 0.33333334, w: 0.33333334}
      - serializedVersion: 3
        time: 2.3668203
        value: {x: -0, y: 0.30350775, z: -0, w: 0.952829}
        inSlope: {x: 0, y: 0.1945115, z: 0, w: -0.061995216}
        outSlope: {x: 0, y: 0.1945115, z: 0, w: -0.061995216}
        tangentMode: 0
        weightedMode: 0
        inWeight: {x: 0.33333334, y: 0.33333334, z: 0.33333334, w: 0.33333334}
        outWeight: {x: 0.33333334, y: 0.33333334, z: 0.33333334, w: 0.33333334}
      - serializedVersion: 3
        time: 2.3777146
        value: {x: -0, y: 0.30578172, z: -0, w: 0.95210165}
        inSlope: {x: 0, y: 0.22588125, z: 0, w: -0.072595134}
        outSlope: {x: 0, y: 0.22588125, z: 0, w: -0.072595134}
        tangentMode: 0
        weightedMode: 0
        inWeight: {x: 0.33333334, y: 0.33333334, z: 0.33333334, w: 0.33333334}
        outWeight: {x: 0.33333334, y: 0.33333334, z: 0.33333334, w: 0.33333334}
      - serializedVersion: 3
        time: 2.3886247
        value: {x: -0, y: 0.3084332, z: -0, w: 0.951246}
        inSlope: {x: 0, y: 0.25562936, z: 0, w: -0.08293348}
        outSlope: {x: 0, y: 0.25562936, z: 0, w: -0.08293348}
        tangentMode: 0
        weightedMode: 0
        inWeight: {x: 0.33333334, y: 0.33333334, z: 0.33333334, w: 0.33333334}
        outWeight: {x: 0.33333334, y: 0.33333334, z: 0.33333334, w: 0.33333334}
      - serializedVersion: 3
        time: 2.3998787
        value: {x: -0, y: 0.31145185, z: -0, w: 0.95026195}
        inSlope: {x: 0, y: 0.27839756, z: 0, w: -0.091301024}
        outSlope: {x: 0, y: 0.27839756, z: 0, w: -0.091301024}
        tangentMode: 0
        weightedMode: 0
        inWeight: {x: 0.33333334, y: 0.33333334, z: 0.33333334, w: 0.33333334}
        outWeight: {x: 0.33333334, y: 0.33333334, z: 0.33333334, w: 0.33333334}
      - serializedVersion: 3
        time: 2.4118528
        value: {x: -0, y: 0.3149072, z: -0, w: 0.9491225}
        inSlope: {x: 0, y: 0.33060032, z: 0, w: -0.109839424}
        outSlope: {x: 0, y: 0.33060032, z: 0, w: -0.109839424}
        tangentMode: 0
        weightedMode: 0
        inWeight: {x: 0.33333334, y: 0.33333334, z: 0.33333334, w: 0.33333334}
        outWeight: {x: 0.33333334, y: 0.33333334, z: 0.33333334, w: 0.33333334}
      - serializedVersion: 3
        time: 2.4226792
        value: {x: -0, y: 0.31894144, z: -0, w: 0.9477744}
        inSlope: {x: 0, y: 0.36525828, z: 0, w: -0.12288761}
        outSlope: {x: 0, y: 0.36525828, z: 0, w: -0.12288761}
        tangentMode: 0
        weightedMode: 0
        inWeight: {x: 0.33333334, y: 0.33333334, z: 0.33333334, w: 0.33333334}
        outWeight: {x: 0.33333334, y: 0.33333334, z: 0.33333334, w: 0.33333334}
      - serializedVersion: 3
        time: 2.4336748
        value: {x: -0, y: 0.3228766, z: -0, w: 0.9464411}
        inSlope: {x: 0, y: 0.37420064, z: 0, w: -0.12773296}
        outSlope: {x: 0, y: 0.37420064, z: 0, w: -0.12773296}
        tangentMode: 0
        weightedMode: 0
        inWeight: {x: 0.33333334, y: 0.33333334, z: 0.33333334, w: 0.33333334}
        outWeight: {x: 0.33333334, y: 0.33333334, z: 0.33333334, w: 0.33333334}
      - serializedVersion: 3
        time: 2.4446068
        value: {x: -0, y: 0.32714573, z: -0, w: 0.94497395}
        inSlope: {x: 0, y: 0.39794463, z: 0, w: -0.13781592}
        outSlope: {x: 0, y: 0.39794463, z: 0, w: -0.13781592}
        tangentMode: 0
        weightedMode: 0
        inWeight: {x: 0.33333334, y: 0.33333334, z: 0.33333334, w: 0.33333334}
        outWeight: {x: 0.33333334, y: 0.33333334, z: 0.33333334, w: 0.33333334}
      - serializedVersion: 3
        time: 2.4557145
        value: {x: -0, y: 0.33164847, z: -0, w: 0.94340307}
        inSlope: {x: 0, y: 0.36776456, z: 0, w: -0.12921819}
        outSlope: {x: 0, y: 0.36776456, z: 0, w: -0.12921819}
        tangentMode: 0
        weightedMode: 0
        inWeight: {x: 0.33333334, y: 0.33333334, z: 0.33333334, w: 0.33333334}
        outWeight: {x: 0.33333334, y: 0.33333334, z: 0.33333334, w: 0.33333334}
      - serializedVersion: 3
        time: 2.4702864
        value: {x: -0, y: 0.3364595, z: -0, w: 0.94169796}
        inSlope: {x: 0, y: 0.6198611, z: 0, w: -0.22278929}
        outSlope: {x: 0, y: 0.6198611, z: 0, w: -0.22278929}
        tangentMode: 0
        weightedMode: 0
        inWeight: {x: 0.33333334, y: 0.33333334, z: 0.33333334, w: 0.33333334}
        outWeight: {x: 0.33333334, y: 0.33333334, z: 0.33333334, w: 0.33333334}
      - serializedVersion: 3
        time: 2.4775074
        value: {x: -0, y: 0.34302744, z: -0, w: 0.9393254}
        inSlope: {x: 0, y: 0.5926069, z: 0, w: -0.21488836}
        outSlope: {x: 0, y: 0.5926069, z: 0, w: -0.21488836}
        tangentMode: 0
        weightedMode: 0
        inWeight: {x: 0.33333334, y: 0.33333334, z: 0.33333334, w: 0.33333334}
        outWeight: {x: 0.33333334, y: 0.33333334, z: 0.33333334, w: 0.33333334}
      - serializedVersion: 3
        time: 2.4894905
        value: {x: -0, y: 0.34633058, z: -0, w: 0.93811256}
        inSlope: {x: 0, y: 0.3898322, z: 0, w: -0.14451484}
        outSlope: {x: 0, y: 0.3898322, z: 0, w: -0.14451484}
        tangentMode: 0
        weightedMode: 0
        inWeight: {x: 0.33333334, y: 0.33333334, z: 0.33333334, w: 0.33333334}
        outWeight: {x: 0.33333334, y: 0.33333334, z: 0.33333334, w: 0.33333334}
      - serializedVersion: 3
        time: 2.5008302
        value: {x: -0, y: 0.35204595, z: -0, w: 0.93598276}
        inSlope: {x: 0, y: 0.5079558, z: 0, w: -0.19103312}
        outSlope: {x: 0, y: 0.5079558, z: 0, w: -0.19103312}
        tangentMode: 0
        weightedMode: 0
        inWeight: {x: 0.33333334, y: 0.33333334, z: 0.33333334, w: 0.33333334}
        outWeight: {x: 0.33333334, y: 0.33333334, z: 0.33333334, w: 0.33333334}
      - serializedVersion: 3
        time: 2.5114977
        value: {x: -0, y: 0.35750663, z: -0, w: 0.9339106}
        inSlope: {x: 0, y: 0.49479526, z: 0, w: -0.18931442}
        outSlope: {x: 0, y: 0.49479526, z: 0, w: -0.18931442}
        tangentMode: 0
        weightedMode: 0
        inWeight: {x: 0.33333334, y: 0.33333334, z: 0.33333334, w: 0.33333334}
        outWeight: {x: 0.33333334, y: 0.33333334, z: 0.33333334, w: 0.33333334}
      - serializedVersion: 3
        time: 2.522327
        value: {x: -0, y: 0.3626797, z: -0, w: 0.9319139}
        inSlope: {x: 0, y: 0.4736026, z: 0, w: -0.1843185}
        outSlope: {x: 0, y: 0.4736026, z: 0, w: -0.1843185}
        tangentMode: 0
        weightedMode: 0
        inWeight: {x: 0.33333334, y: 0.33333334, z: 0.33333334, w: 0.33333334}
        outWeight: {x: 0.33333334, y: 0.33333334, z: 0.33333334, w: 0.33333334}
      - serializedVersion: 3
        time: 2.5335364
        value: {x: -0, y: 0.36794266, z: -0, w: 0.9298485}
        inSlope: {x: 0, y: 0.48319966, z: 0, w: -0.19128172}
        outSlope: {x: 0, y: 0.48319966, z: 0, w: -0.19128172}
        tangentMode: 0
        weightedMode: 0
        inWeight: {x: 0.33333334, y: 0.33333334, z: 0.33333334, w: 0.33333334}
        outWeight: {x: 0.33333334, y: 0.33333334, z: 0.33333334, w: 0.33333334}
      - serializedVersion: 3
        time: 2.5444858
        value: {x: -0, y: 0.37338328, z: -0, w: 0.92767715}
        inSlope: {x: 0, y: 0.49090812, z: 0, w: -0.1975412}
        outSlope: {x: 0, y: 0.49090812, z: 0, w: -0.1975412}
        tangentMode: 0
        weightedMode: 0
        inWeight: {x: 0.33333334, y: 0.33333334, z: 0.33333334, w: 0.33333334}
        outWeight: {x: 0.33333334, y: 0.33333334, z: 0.33333334, w: 0.33333334}
      - serializedVersion: 3
        time: 2.555325
        value: {x: -0, y: 0.37863952, z: -0, w: 0.92554426}
        inSlope: {x: 0, y: 0.48234236, z: 0, w: -0.19730574}
        outSlope: {x: 0, y: 0.48234236, z: 0, w: -0.19730574}
        tangentMode: 0
        weightedMode: 0
        inWeight: {x: 0.33333334, y: 0.33333334, z: 0.33333334, w: 0.33333334}
        outWeight: {x: 0.33333334, y: 0.33333334, z: 0.33333334, w: 0.33333334}
      - serializedVersion: 3
        time: 2.5660784
        value: {x: -0, y: 0.38379854, z: -0, w: 0.92341685}
        inSlope: {x: 0, y: 0.44509882, z: 0, w: -0.18487054}
        outSlope: {x: 0, y: 0.44509882, z: 0, w: -0.18487054}
        tangentMode: 0
        weightedMode: 0
        inWeight: {x: 0.33333334, y: 0.33333334, z: 0.33333334, w: 0.33333334}
        outWeight: {x: 0.33333334, y: 0.33333334, z: 0.33333334, w: 0.33333334}
      - serializedVersion: 3
        time: 2.5783634
        value: {x: -0, y: 0.3888408, z: -0, w: 0.921305}
        inSlope: {x: 0, y: 0.4651513, z: 0, w: -0.19660327}
        outSlope: {x: 0, y: 0.4651513, z: 0, w: -0.19660327}
        tangentMode: 0
        weightedMode: 0
        inWeight: {x: 0.33333334, y: 0.33333334, z: 0.33333334, w: 0.33333334}
        outWeight: {x: 0.33333334, y: 0.33333334, z: 0.33333334, w: 0.33333334}
      - serializedVersion: 3
        time: 2.589261
        value: {x: -0, y: 0.39450607, z: -0, w: 0.91889334}
        inSlope: {x: 0, y: 0.48431268, z: 0, w: -0.20769103}
        outSlope: {x: 0, y: 0.48431268, z: 0, w: -0.20769103}
        tangentMode: 0
        weightedMode: 0
        inWeight: {x: 0.33333334, y: 0.33333334, z: 0.33333334, w: 0.33333334}
        outWeight: {x: 0.33333334, y: 0.33333334, z: 0.33333334, w: 0.33333334}
      - serializedVersion: 3
        time: 2.6001258
        value: {x: -0, y: 0.39938176, z: -0, w: 0.9167847}
        inSlope: {x: 0, y: 0.432333, z: 0, w: -0.18827075}
        outSlope: {x: 0, y: 0.432333, z: 0, w: -0.18827075}
        tangentMode: 0
        weightedMode: 0
        inWeight: {x: 0.33333334, y: 0.33333334, z: 0.33333334, w: 0.33333334}
        outWeight: {x: 0.33333334, y: 0.33333334, z: 0.33333334, w: 0.33333334}
      - serializedVersion: 3
        time: 2.6115227
        value: {x: -0, y: 0.40412176, z: -0, w: 0.9147052}
        inSlope: {x: 0, y: 0.37779048, z: 0, w: -0.16680539}
        outSlope: {x: 0, y: 0.37779048, z: 0, w: -0.16680539}
        tangentMode: 0
        weightedMode: 0
        inWeight: {x: 0.33333334, y: 0.33333334, z: 0.33333334, w: 0.33333334}
        outWeight: {x: 0.33333334, y: 0.33333334, z: 0.33333334, w: 0.33333334}
      - serializedVersion: 3
        time: 2.6257994
        value: {x: -0, y: 0.40897125, z: -0, w: 0.9125473}
        inSlope: {x: 0, y: 0.57028306, z: 0, w: -0.25659412}
        outSlope: {x: 0, y: 0.57028306, z: 0, w: -0.25659412}
        tangentMode: 0
        weightedMode: 0
        inWeight: {x: 0.33333334, y: 0.33333334, z: 0.33333334, w: 0.33333334}
        outWeight: {x: 0.33333334, y: 0.33333334, z: 0.33333334, w: 0.33333334}
      - serializedVersion: 3
        time: 2.633141
        value: {x: -0, y: 0.41485107, z: -0, w: 0.90988934}
        inSlope: {x: 0, y: 0.51960945, z: 0, w: -0.23558004}
        outSlope: {x: 0, y: 0.51960945, z: 0, w: -0.23558004}
        tangentMode: 0
        weightedMode: 0
        inWeight: {x: 0.33333334, y: 0.33333334, z: 0.33333334, w: 0.33333334}
        outWeight: {x: 0.33333334, y: 0.33333334, z: 0.33333334, w: 0.33333334}
      - serializedVersion: 3
        time: 2.6452415
        value: {x: -0, y: 0.41773498, z: -0, w: 0.9085689}
        inSlope: {x: 0, y: 0.33160207, z: 0, w: -0.1528952}
        outSlope: {x: 0, y: 0.33160207, z: 0, w: -0.1528952}
        tangentMode: 0
        weightedMode: 0
        inWeight: {x: 0.33333334, y: 0.33333334, z: 0.33333334, w: 0.33333334}
        outWeight: {x: 0.33333334, y: 0.33333334, z: 0.33333334, w: 0.33333334}
      - serializedVersion: 3
        time: 2.6562133
        value: {x: -0, y: 0.4223966, z: -0, w: 0.9064111}
        inSlope: {x: 0, y: 0.39827326, z: 0, w: -0.18544021}
        outSlope: {x: 0, y: 0.39827326, z: 0, w: -0.18544021}
        tangentMode: 0
        weightedMode: 0
        inWeight: {x: 0.33333334, y: 0.33333334, z: 0.33333334, w: 0.33333334}
        outWeight: {x: 0.33333334, y: 0.33333334, z: 0.33333334, w: 0.33333334}
      - serializedVersion: 3
        time: 2.6670704
        value: {x: -0, y: 0.4264319, z: -0, w: 0.9045197}
        inSlope: {x: 0, y: 0.36291462, z: 0, w: -0.17104843}
        outSlope: {x: 0, y: 0.36291462, z: 0, w: -0.17104843}
        tangentMode: 0
        weightedMode: 0
        inWeight: {x: 0.33333334, y: 0.33333334, z: 0.33333334, w: 0.33333334}
        outWeight: {x: 0.33333334, y: 0.33333334, z: 0.33333334, w: 0.33333334}
      - serializedVersion: 3
        time: 2.6778967
        value: {x: -0, y: 0.4302661, z: -0, w: 0.9027021}
        inSlope: {x: 0, y: 0.3422376, z: 0, w: -0.16307715}
        outSlope: {x: 0, y: 0.3422376, z: 0, w: -0.16307715}
        tangentMode: 0
        weightedMode: 0
        inWeight: {x: 0.33333334, y: 0.33333334, z: 0.33333334, w: 0.33333334}
        outWeight: {x: 0.33333334, y: 0.33333334, z: 0.33333334, w: 0.33333334}
      - serializedVersion: 3
        time: 2.688967
        value: {x: -0, y: 0.43392283, z: -0, w: 0.90095}
        inSlope: {x: 0, y: 0.32744217, z: 0, w: -0.15769044}
        outSlope: {x: 0, y: 0.32744217, z: 0, w: -0.15769044}
        tangentMode: 0
        weightedMode: 0
        inWeight: {x: 0.33333334, y: 0.33333334, z: 0.33333334, w: 0.33333334}
        outWeight: {x: 0.33333334, y: 0.33333334, z: 0.33333334, w: 0.33333334}
      - serializedVersion: 3
        time: 2.6999898
        value: {x: -0, y: 0.43750045, z: -0, w: 0.8992182}
        inSlope: {x: 0, y: 0.31819957, z: 0, w: -0.1547785}
        outSlope: {x: 0, y: 0.31819957, z: 0, w: -0.1547785}
        tangentMode: 0
        weightedMode: 0
        inWeight: {x: 0.33333334, y: 0.33333334, z: 0.33333334, w: 0.33333334}
        outWeight: {x: 0.33333334, y: 0.33333334, z: 0.33333334, w: 0.33333334}
      - serializedVersion: 3
        time: 2.7108617
        value: {x: -0, y: 0.44089067, z: -0, w: 0.89756083}
        inSlope: {x: 0, y: 0.28855133, z: 0, w: -0.14166607}
        outSlope: {x: 0, y: 0.28855133, z: 0, w: -0.14166607}
        tangentMode: 0
        weightedMode: 0
        inWeight: {x: 0.33333334, y: 0.33333334, z: 0.33333334, w: 0.33333334}
        outWeight: {x: 0.33333334, y: 0.33333334, z: 0.33333334, w: 0.33333334}
      - serializedVersion: 3
        time: 2.7228343
        value: {x: -0, y: 0.44406664, z: -0, w: 0.89599377}
        inSlope: {x: 0, y: 0.28136978, z: 0, w: -0.13950038}
        outSlope: {x: 0, y: 0.28136978, z: 0, w: -0.13950038}
        tangentMode: 0
        weightedMode: 0
        inWeight: {x: 0.33333334, y: 0.33333334, z: 0.33333334, w: 0.33333334}
        outWeight: {x: 0.33333334, y: 0.33333334, z: 0.33333334, w: 0.33333334}
      - serializedVersion: 3
        time: 2.7339578
        value: {x: -0, y: 0.44737554, z: -0, w: 0.89434624}
        inSlope: {x: 0, y: 0.27884752, z: 0, w: -0.13940768}
        outSlope: {x: 0, y: 0.27884752, z: 0, w: -0.13940768}
        tangentMode: 0
        weightedMode: 0
        inWeight: {x: 0.33333334, y: 0.33333334, z: 0.33333334, w: 0.33333334}
        outWeight: {x: 0.33333334, y: 0.33333334, z: 0.33333334, w: 0.33333334}
      - serializedVersion: 3
        time: 2.745081
        value: {x: -0, y: 0.45027006, z: -0, w: 0.8928924}
        inSlope: {x: 0, y: 0.25741947, z: 0, w: -0.12979198}
        outSlope: {x: 0, y: 0.25741947, z: 0, w: -0.12979198}
        tangentMode: 0
        weightedMode: 0
        inWeight: {x: 0.33333334, y: 0.33333334, z: 0.33333334, w: 0.33333334}
        outWeight: {x: 0.33333334, y: 0.33333334, z: 0.33333334, w: 0.33333334}
      - serializedVersion: 3
        time: 2.7557433
        value: {x: -0, y: 0.45298484, z: -0, w: 0.89151824}
        inSlope: {x: 0, y: 0.23532256, z: 0, w: -0.1195097}
        outSlope: {x: 0, y: 0.23532256, z: 0, w: -0.1195097}
        tangentMode: 0
        weightedMode: 0
        inWeight: {x: 0.33333334, y: 0.33333334, z: 0.33333334, w: 0.33333334}
        outWeight: {x: 0.33333334, y: 0.33333334, z: 0.33333334, w: 0.33333334}
      - serializedVersion: 3
        time: 2.7670221
        value: {x: -0, y: 0.45542142, z: -0, w: 0.890276}
        inSlope: {x: 0, y: 0.18737039, z: 0, w: -0.09579843}
        outSlope: {x: 0, y: 0.18737039, z: 0, w: -0.09579843}
        tangentMode: 0
        weightedMode: 0
        inWeight: {x: 0.33333334, y: 0.33333334, z: 0.33333334, w: 0.33333334}
        outWeight: {x: 0.33333334, y: 0.33333334, z: 0.33333334, w: 0.33333334}
      - serializedVersion: 3
        time: 2.7822936
        value: {x: -0, y: 0.45784515, z: -0, w: 0.889032}
        inSlope: {x: 0, y: 0.32594055, z: 0, w: -0.16825967}
        outSlope: {x: 0, y: 0.32594055, z: 0, w: -0.16825967}
        tangentMode: 0
        weightedMode: 0
        inWeight: {x: 0.33333334, y: 0.33333334, z: 0.33333334, w: 0.33333334}
        outWeight: {x: 0.33333334, y: 0.33333334, z: 0.33333334, w: 0.33333334}
      - serializedVersion: 3
        time: 2.7884903
        value: {x: -0, y: 0.4609012, z: -0, w: 0.88745147}
        inSlope: {x: 0, y: 0.2974632, z: 0, w: -0.15399453}
        outSlope: {x: 0, y: 0.2974632, z: 0, w: -0.15399453}
        tangentMode: 0
        weightedMode: 0
        inWeight: {x: 0.33333334, y: 0.33333334, z: 0.33333334, w: 0.33333334}
        outWeight: {x: 0.33333334, y: 0.33333334, z: 0.33333334, w: 0.33333334}
      - serializedVersion: 3
        time: 2.7995949
        value: {x: -0, y: 0.46203116, z: -0, w: 0.8868637}
        inSlope: {x: 0, y: 0.1297233, z: 0, w: -0.067648314}
        outSlope: {x: 0, y: 0.1297233, z: 0, w: -0.067648314}
        tangentMode: 0
        weightedMode: 0
        inWeight: {x: 0.33333334, y: 0.33333334, z: 0.33333334, w: 0.33333334}
        outWeight: {x: 0.33333334, y: 0.33333334, z: 0.33333334, w: 0.33333334}
      - serializedVersion: 3
        time: 2.811705
        value: {x: -0, y: 0.46394083, z: -0, w: 0.8858662}
        inSlope: {x: 0, y: 0.16667339, z: 0, w: -0.08730328}
        outSlope: {x: 0, y: 0.16667339, z: 0, w: -0.08730328}
        tangentMode: 0
        weightedMode: 0
        inWeight: {x: 0.33333334, y: 0.33333334, z: 0.33333334, w: 0.33333334}
        outWeight: {x: 0.33333334, y: 0.33333334, z: 0.33333334, w: 0.33333334}
      - serializedVersion: 3
        time: 2.8225915
        value: {x: -0, y: 0.4658531, z: -0, w: 0.88486207}
        inSlope: {x: 0, y: 0.15822686, z: 0, w: -0.08326142}
        outSlope: {x: 0, y: 0.15822686, z: 0, w: -0.08326142}
        tangentMode: 0
        weightedMode: 0
        inWeight: {x: 0.33333334, y: 0.33333334, z: 0.33333334, w: 0.33333334}
        outWeight: {x: 0.33333334, y: 0.33333334, z: 0.33333334, w: 0.33333334}
      - serializedVersion: 3
        time: 2.833586
        value: {x: -0, y: 0.4674011, z: -0, w: 0.88404536}
        inSlope: {x: 0, y: 0.13262635, z: 0, w: -0.070103645}
        outSlope: {x: 0, y: 0.13262635, z: 0, w: -0.070103645}
        tangentMode: 0
        weightedMode: 0
        inWeight: {x: 0.33333334, y: 0.33333334, z: 0.33333334, w: 0.33333334}
        outWeight: {x: 0.33333334, y: 0.33333334, z: 0.33333334, w: 0.33333334}
      - serializedVersion: 3
        time: 2.8448489
        value: {x: -0, y: 0.4688028, z: -0, w: 0.88330287}
        inSlope: {x: 0, y: 0.121275336, z: 0, w: -0.06435458}
        outSlope: {x: 0, y: 0.121275336, z: 0, w: -0.06435458}
        tangentMode: 0
        weightedMode: 0
        inWeight: {x: 0.33333334, y: 0.33333334, z: 0.33333334, w: 0.33333334}
        outWeight: {x: 0.33333334, y: 0.33333334, z: 0.33333334, w: 0.33333334}
      - serializedVersion: 3
        time: 2.855718
        value: {x: -0, y: 0.4700864, z: -0, w: 0.88262045}
        inSlope: {x: 0, y: 0.11021872, z: 0, w: -0.058688857}
        outSlope: {x: 0, y: 0.11021872, z: 0, w: -0.058688857}
        tangentMode: 0
        weightedMode: 0
        inWeight: {x: 0.33333334, y: 0.33333334, z: 0.33333334, w: 0.33333334}
        outWeight: {x: 0.33333334, y: 0.33333334, z: 0.33333334, w: 0.33333334}
      - serializedVersion: 3
        time: 2.8664875
        value: {x: -0, y: 0.47118858, z: -0, w: 0.8820325}
        inSlope: {x: 0, y: 0.09524845, z: 0, w: -0.05087378}
        outSlope: {x: 0, y: 0.09524845, z: 0, w: -0.05087378}
        tangentMode: 0
        weightedMode: 0
        inWeight: {x: 0.33333334, y: 0.33333334, z: 0.33333334, w: 0.33333334}
        outWeight: {x: 0.33333334, y: 0.33333334, z: 0.33333334, w: 0.33333334}
      - serializedVersion: 3
        time: 2.8775034
        value: {x: -0, y: 0.47215968, z: -0, w: 0.88151306}
        inSlope: {x: 0, y: 0.079296425, z: 0, w: -0.042464867}
        outSlope: {x: 0, y: 0.079296425, z: 0, w: -0.042464867}
        tangentMode: 0
        weightedMode: 0
        inWeight: {x: 0.33333334, y: 0.33333334, z: 0.33333334, w: 0.33333334}
        outWeight: {x: 0.33333334, y: 0.33333334, z: 0.33333334, w: 0.33333334}
      - serializedVersion: 3
        time: 2.8896532
        value: {x: -0, y: 0.4730155, z: -0, w: 0.8810541}
        inSlope: {x: 0, y: 0.07271099, z: 0, w: -0.039036416}
        outSlope: {x: 0, y: 0.07271099, z: 0, w: -0.039036416}
        tangentMode: 0
        weightedMode: 0
        inWeight: {x: 0.33333334, y: 0.33333334, z: 0.33333334, w: 0.33333334}
        outWeight: {x: 0.33333334, y: 0.33333334, z: 0.33333334, w: 0.33333334}
      - serializedVersion: 3
        time: 2.9003382
        value: {x: -0, y: 0.4738167, z: -0, w: 0.8806235}
        inSlope: {x: 0, y: 0.06343204, z: 0, w: -0.03411573}
        outSlope: {x: 0, y: 0.06343204, z: 0, w: -0.03411573}
        tangentMode: 0
        weightedMode: 0
        inWeight: {x: 0.33333334, y: 0.33333334, z: 0.33333334, w: 0.33333334}
        outWeight: {x: 0.33333334, y: 0.33333334, z: 0.33333334, w: 0.33333334}
      - serializedVersion: 3
        time: 2.9113636
        value: {x: -0, y: 0.4743887, z: -0, w: 0.88031554}
        inSlope: {x: 0, y: 0.04619672, z: 0, w: -0.024890106}
        outSlope: {x: 0, y: 0.04619672, z: 0, w: -0.024890106}
        tangentMode: 0
        weightedMode: 0
        inWeight: {x: 0.33333334, y: 0.33333334, z: 0.33333334, w: 0.33333334}
        outWeight: {x: 0.33333334, y: 0.33333334, z: 0.33333334, w: 0.33333334}
      - serializedVersion: 3
        time: 2.9226942
        value: {x: -0, y: 0.47484773, z: -0, w: 0.880068}
        inSlope: {x: 0, y: 0.031473, z: 0, w: -0.016978268}
        outSlope: {x: 0, y: 0.031473, z: 0, w: -0.016978268}
        tangentMode: 0
        weightedMode: 0
        inWeight: {x: 0.33333334, y: 0.33333334, z: 0.33333334, w: 0.33333334}
        outWeight: {x: 0.33333334, y: 0.33333334, z: 0.33333334, w: 0.33333334}
      - serializedVersion: 3
        time: 2.9378197
        value: {x: -0, y: 0.47518703, z: -0, w: 0.87988484}
        inSlope: {x: 0, y: 0.034636706, z: 0, w: -0.018709218}
        outSlope: {x: 0, y: 0.034636706, z: 0, w: -0.018709218}
        tangentMode: 0
        weightedMode: 0
        inWeight: {x: 0.33333334, y: 0.33333334, z: 0.33333334, w: 0.33333334}
        outWeight: {x: 0.33333334, y: 0.33333334, z: 0.33333334, w: 0.33333334}
      - serializedVersion: 3
        time: 2.9440937
        value: {x: -0, y: 0.4754809, z: -0, w: 0.87972605}
        inSlope: {x: 0, y: 0.026144069, z: 0, w: -0.014127412}
        outSlope: {x: 0, y: 0.026144069, z: 0, w: -0.014127412}
        tangentMode: 0
        weightedMode: 0
        inWeight: {x: 0.33333334, y: 0.33333334, z: 0.33333334, w: 0.33333334}
        outWeight: {x: 0.33333334, y: 0.33333334, z: 0.33333334, w: 0.33333334}
      - serializedVersion: 3
        time: 2.9551404
        value: {x: -0, y: 0.47554109, z: -0, w: 0.8796935}
        inSlope: {x: 0, y: 0.0030588661, z: 0, w: -0.0016533415}
        outSlope: {x: 0, y: 0.0030588661, z: 0, w: -0.0016533415}
        tangentMode: 0
        weightedMode: 0
        inWeight: {x: 0.33333334, y: 0.33333334, z: 0.33333334, w: 0.33333334}
        outWeight: {x: 0.33333334, y: 0.33333334, z: 0.33333334, w: 0.33333334}
      - serializedVersion: 3
        time: 2.9675367
        value: {x: -0, y: 0.4755494, z: -0, w: 0.87968904}
        inSlope: {x: 0, y: -0.0035608122, z: 0, w: 0.0019252839}
        outSlope: {x: 0, y: -0.0035608122, z: 0, w: 0.0019252839}
        tangentMode: 0
        weightedMode: 0
        inWeight: {x: 0.33333334, y: 0.33333334, z: 0.33333334, w: 0.33333334}
        outWeight: {x: 0.33333334, y: 0.33333334, z: 0.33333334, w: 0.33333334}
      - serializedVersion: 3
        time: 2.9781804
        value: {x: -0, y: 0.47546646, z: -0, w: 0.87973386}
        inSlope: {x: 0, y: -0.010235801, z: 0, w: 0.005531164}
        outSlope: {x: 0, y: -0.010235801, z: 0, w: 0.005531164}
        tangentMode: 0
        weightedMode: 0
        inWeight: {x: 0.33333334, y: 0.33333334, z: 0.33333334, w: 0.33333334}
        outWeight: {x: 0.33333334, y: 0.33333334, z: 0.33333334, w: 0.33333334}
      - serializedVersion: 3
        time: 2.9898036
        value: {x: -0, y: 0.4753191, z: -0, w: 0.8798135}
        inSlope: {x: 0, y: -0.016114531, z: 0, w: 0.008704883}
        outSlope: {x: 0, y: -0.016114531, z: 0, w: 0.008704883}
        tangentMode: 0
        weightedMode: 0
        inWeight: {x: 0.33333334, y: 0.33333334, z: 0.33333334, w: 0.33333334}
        outWeight: {x: 0.33333334, y: 0.33333334, z: 0.33333334, w: 0.33333334}
      - serializedVersion: 3
        time: 3.00163
        value: {x: -0, y: 0.47508788, z: -0, w: 0.87993836}
        inSlope: {x: 0, y: -0.024190675, z: 0, w: 0.013058914}
        outSlope: {x: 0, y: -0.024190675, z: 0, w: 0.013058914}
        tangentMode: 0
        weightedMode: 0
        inWeight: {x: 0.33333334, y: 0.33333334, z: 0.33333334, w: 0.33333334}
        outWeight: {x: 0.33333334, y: 0.33333334, z: 0.33333334, w: 0.33333334}
      - serializedVersion: 3
        time: 3.0116515
        value: {x: -0, y: 0.47479895, z: -0, w: 0.8800943}
        inSlope: {x: 0, y: -0.027596384, z: 0, w: 0.014888074}
        outSlope: {x: 0, y: -0.027596384, z: 0, w: 0.014888074}
        tangentMode: 0
        weightedMode: 0
        inWeight: {x: 0.33333334, y: 0.33333334, z: 0.33333334, w: 0.33333334}
        outWeight: {x: 0.33333334, y: 0.33333334, z: 0.33333334, w: 0.33333334}
      - serializedVersion: 3
        time: 3.0227952
        value: {x: -0, y: 0.4745052, z: -0, w: 0.8802527}
        inSlope: {x: 0, y: -0.030678961, z: 0, w: 0.01653652}
        outSlope: {x: 0, y: -0.030678961, z: 0, w: 0.01653652}
        tangentMode: 0
        weightedMode: 0
        inWeight: {x: 0.33333334, y: 0.33333334, z: 0.33333334, w: 0.33333334}
        outWeight: {x: 0.33333334, y: 0.33333334, z: 0.33333334, w: 0.33333334}
      - serializedVersion: 3
        time: 3.0335395
        value: {x: -0, y: 0.47412917, z: -0, w: 0.8804553}
        inSlope: {x: 0, y: -0.035944585, z: 0, w: 0.019354902}
        outSlope: {x: 0, y: -0.035944585, z: 0, w: 0.019354902}
        tangentMode: 0
        weightedMode: 0
        inWeight: {x: 0.33333334, y: 0.33333334, z: 0.33333334, w: 0.33333334}
        outWeight: {x: 0.33333334, y: 0.33333334, z: 0.33333334, w: 0.33333334}
      - serializedVersion: 3
        time: 3.0447197
        value: {x: -0, y: 0.4737167, z: -0, w: 0.8806773}
        inSlope: {x: 0, y: -0.041193902, z: 0, w: 0.022154514}
        outSlope: {x: 0, y: -0.041193902, z: 0, w: 0.022154514}
        tangentMode: 0
        weightedMode: 0
        inWeight: {x: 0.33333334, y: 0.33333334, z: 0.33333334, w: 0.33333334}
        outWeight: {x: 0.33333334, y: 0.33333334, z: 0.33333334, w: 0.33333334}
      - serializedVersion: 3
        time: 3.0554876
        value: {x: -0, y: 0.47322682, z: -0, w: 0.8809406}
        inSlope: {x: 0, y: -0.04787261, z: 0, w: 0.02571382}
        outSlope: {x: 0, y: -0.04787261, z: 0, w: 0.02571382}
        tangentMode: 0
        weightedMode: 0
        inWeight: {x: 0.33333334, y: 0.33333334, z: 0.33333334, w: 0.33333334}
        outWeight: {x: 0.33333334, y: 0.33333334, z: 0.33333334, w: 0.33333334}
      - serializedVersion: 3
        time: 3.0665302
        value: {x: -0, y: 0.47267193, z: -0, w: 0.88123846}
        inSlope: {x: 0, y: -0.054490723, z: 0, w: 0.029224265}
        outSlope: {x: 0, y: -0.054490723, z: 0, w: 0.029224265}
        tangentMode: 0
        weightedMode: 0
        inWeight: {x: 0.33333334, y: 0.33333334, z: 0.33333334, w: 0.33333334}
        outWeight: {x: 0.33333334, y: 0.33333334, z: 0.33333334, w: 0.33333334}
      - serializedVersion: 3
        time: 3.0779262
        value: {x: -0, y: 0.47200263, z: -0, w: 0.88159716}
        inSlope: {x: 0, y: -0.059736896, z: 0, w: 0.031980187}
        outSlope: {x: 0, y: -0.059736896, z: 0, w: 0.031980187}
        tangentMode: 0
        weightedMode: 0
        inWeight: {x: 0.33333334, y: 0.33333334, z: 0.33333334, w: 0.33333334}
        outWeight: {x: 0.33333334, y: 0.33333334, z: 0.33333334, w: 0.33333334}
      - serializedVersion: 3
        time: 3.091473
        value: {x: -0, y: 0.47117975, z: -0, w: 0.8820372}
        inSlope: {x: 0, y: -0.09488951, z: 0, w: 0.050650775}
        outSlope: {x: 0, y: -0.09488951, z: 0, w: 0.050650775}
        tangentMode: 0
        weightedMode: 0
        inWeight: {x: 0.33333334, y: 0.33333334, z: 0.33333334, w: 0.33333334}
        outWeight: {x: 0.33333334, y: 0.33333334, z: 0.33333334, w: 0.33333334}
      - serializedVersion: 3
        time: 3.1004505
        value: {x: -0, y: 0.47002134, z: -0, w: 0.882655}
        inSlope: {x: 0, y: -0.105707064, z: 0, w: 0.05631566}
        outSlope: {x: 0, y: -0.105707064, z: 0, w: 0.05631566}
        tangentMode: 0
        weightedMode: 0
        inWeight: {x: 0.33333334, y: 0.33333334, z: 0.33333334, w: 0.33333334}
        outWeight: {x: 0.33333334, y: 0.33333334, z: 0.33333334, w: 0.33333334}
      - serializedVersion: 3
        time: 3.1113827
        value: {x: -0, y: 0.46912077, z: -0, w: 0.883134}
        inSlope: {x: 0, y: -0.10025124, z: 0, w: 0.053227726}
        outSlope: {x: 0, y: -0.10025124, z: 0, w: 0.053227726}
        tangentMode: 0
        weightedMode: 0
        inWeight: {x: 0.33333334, y: 0.33333334, z: 0.33333334, w: 0.33333334}
        outWeight: {x: 0.33333334, y: 0.33333334, z: 0.33333334, w: 0.33333334}
      - serializedVersion: 3
        time: 3.1223328
        value: {x: -0, y: 0.4678273, z: -0, w: 0.88381994}
        inSlope: {x: 0, y: -0.12542787, z: 0, w: 0.06637703}
        outSlope: {x: 0, y: -0.12542787, z: 0, w: 0.06637703}
        tangentMode: 0
        weightedMode: 0
        inWeight: {x: 0.33333334, y: 0.33333334, z: 0.33333334, w: 0.33333334}
        outWeight: {x: 0.33333334, y: 0.33333334, z: 0.33333334, w: 0.33333334}
      - serializedVersion: 3
        time: 3.1334355
        value: {x: -0, y: 0.46635363, z: -0, w: 0.8845984}
        inSlope: {x: 0, y: -0.14330162, z: 0, w: 0.075526506}
        outSlope: {x: 0, y: -0.14330162, z: 0, w: 0.075526506}
        tangentMode: 0
        weightedMode: 0
        inWeight: {x: 0.33333334, y: 0.33333334, z: 0.33333334, w: 0.33333334}
        outWeight: {x: 0.33333334, y: 0.33333334, z: 0.33333334, w: 0.33333334}
      - serializedVersion: 3
        time: 3.144354
        value: {x: -0, y: 0.46467355, z: -0, w: 0.88548213}
        inSlope: {x: 0, y: -0.16031049, z: 0, w: 0.08410871}
        outSlope: {x: 0, y: -0.16031049, z: 0, w: 0.08410871}
        tangentMode: 0
        weightedMode: 0
        inWeight: {x: 0.33333334, y: 0.33333334, z: 0.33333334, w: 0.33333334}
        outWeight: {x: 0.33333334, y: 0.33333334, z: 0.33333334, w: 0.33333334}
      - serializedVersion: 3
        time: 3.1552968
        value: {x: -0, y: 0.46284887, z: -0, w: 0.8864372}
        inSlope: {x: 0, y: -0.16762257, z: 0, w: 0.08751041}
        outSlope: {x: 0, y: -0.16762257, z: 0, w: 0.08751041}
        tangentMode: 0
        weightedMode: 0
        inWeight: {x: 0.33333334, y: 0.33333334, z: 0.33333334, w: 0.33333334}
        outWeight: {x: 0.33333334, y: 0.33333334, z: 0.33333334, w: 0.33333334}
      - serializedVersion: 3
        time: 3.1672118
        value: {x: -0, y: 0.46084124, z: -0, w: 0.88748264}
        inSlope: {x: 0, y: -0.1915874, z: 0, w: 0.0994263}
        outSlope: {x: 0, y: -0.1915874, z: 0, w: 0.0994263}
        tangentMode: 0
        weightedMode: 0
        inWeight: {x: 0.33333334, y: 0.33333334, z: 0.33333334, w: 0.33333334}
        outWeight: {x: 0.33333334, y: 0.33333334, z: 0.33333334, w: 0.33333334}
      - serializedVersion: 3
        time: 3.1782799
        value: {x: -0, y: 0.45846516, z: -0, w: 0.8887124}
        inSlope: {x: 0, y: -0.21344325, z: 0, w: 0.110110044}
        outSlope: {x: 0, y: -0.21344325, z: 0, w: 0.110110044}
        tangentMode: 0
        weightedMode: 0
        inWeight: {x: 0.33333334, y: 0.33333334, z: 0.33333334, w: 0.33333334}
        outWeight: {x: 0.33333334, y: 0.33333334, z: 0.33333334, w: 0.33333334}
      - serializedVersion: 3
        time: 3.1895134
        value: {x: -0, y: 0.4560813, z: -0, w: 0.8899381}
        inSlope: {x: 0, y: -0.22793436, z: 0, w: 0.11676675}
        outSlope: {x: 0, y: -0.22793436, z: 0, w: 0.11676675}
        tangentMode: 0
        weightedMode: 0
        inWeight: {x: 0.33333334, y: 0.33333334, z: 0.33333334, w: 0.33333334}
        outWeight: {x: 0.33333334, y: 0.33333334, z: 0.33333334, w: 0.33333334}
      - serializedVersion: 3
        time: 3.2002409
        value: {x: -0, y: 0.45346746, z: -0, w: 0.89127284}
        inSlope: {x: 0, y: -0.24329811, z: 0, w: 0.12378374}
        outSlope: {x: 0, y: -0.24329811, z: 0, w: 0.12378374}
        tangentMode: 0
        weightedMode: 0
        inWeight: {x: 0.33333334, y: 0.33333334, z: 0.33333334, w: 0.33333334}
        outWeight: {x: 0.33333334, y: 0.33333334, z: 0.33333334, w: 0.33333334}
      - serializedVersion: 3
        time: 3.211248
        value: {x: -0, y: 0.45079345, z: -0, w: 0.8926283}
        inSlope: {x: 0, y: -0.25701937, z: 0, w: 0.12974773}
        outSlope: {x: 0, y: -0.25701937, z: 0, w: 0.12974773}
        tangentMode: 0
        weightedMode: 0
        inWeight: {x: 0.33333334, y: 0.33333334, z: 0.33333334, w: 0.33333334}
        outWeight: {x: 0.33333334, y: 0.33333334, z: 0.33333334, w: 0.33333334}
      - serializedVersion: 3
        time: 3.222087
        value: {x: -0, y: 0.44785497, z: -0, w: 0.8941062}
        inSlope: {x: 0, y: -0.27285904, z: 0, w: 0.13665968}
        outSlope: {x: 0, y: -0.27285904, z: 0, w: 0.13665968}
        tangentMode: 0
        weightedMode: 0
        inWeight: {x: 0.33333334, y: 0.33333334, z: 0.33333334, w: 0.33333334}
        outWeight: {x: 0.33333334, y: 0.33333334, z: 0.33333334, w: 0.33333334}
      - serializedVersion: 3
        time: 3.2332268
        value: {x: -0, y: 0.4447958, z: -0, w: 0.895632}
        inSlope: {x: 0, y: -0.2607765, z: 0, w: 0.12951776}
        outSlope: {x: 0, y: -0.2607765, z: 0, w: 0.12951776}
        tangentMode: 0
        weightedMode: 0
        inWeight: {x: 0.33333334, y: 0.33333334, z: 0.33333334, w: 0.33333334}
        outWeight: {x: 0.33333334, y: 0.33333334, z: 0.33333334, w: 0.33333334}
      - serializedVersion: 3
        time: 3.2466667
        value: {x: -0, y: 0.44147697, z: -0, w: 0.8972726}
        inSlope: {x: 0, y: -0.3476177, z: 0, w: 0.17067245}
        outSlope: {x: 0, y: -0.3476177, z: 0, w: 0.17067245}
        tangentMode: 0
        weightedMode: 0
        inWeight: {x: 0.33333334, y: 0.33333334, z: 0.33333334, w: 0.33333334}
        outWeight: {x: 0.33333334, y: 0.33333334, z: 0.33333334, w: 0.33333334}
      - serializedVersion: 3
        time: 3.256026
        value: {x: -0, y: 0.4372812, z: -0, w: 0.8993249}
        inSlope: {x: 0, y: -0.35772246, z: 0, w: 0.17430916}
        outSlope: {x: 0, y: -0.35772246, z: 0, w: 0.17430916}
        tangentMode: 0
        weightedMode: 0
        inWeight: {x: 0.33333334, y: 0.33333334, z: 0.33333334, w: 0.33333334}
        outWeight: {x: 0.33333334, y: 0.33333334, z: 0.33333334, w: 0.33333334}
      - serializedVersion: 3
        time: 3.2672884
        value: {x: -0, y: 0.43427247, z: -0, w: 0.9007816}
        inSlope: {x: 0, y: -0.31008008, z: 0, w: 0.14930665}
        outSlope: {x: 0, y: -0.31008008, z: 0, w: 0.14930665}
        tangentMode: 0
        weightedMode: 0
        inWeight: {x: 0.33333334, y: 0.33333334, z: 0.33333334, w: 0.33333334}
        outWeight: {x: 0.33333334, y: 0.33333334, z: 0.33333334, w: 0.33333334}
      - serializedVersion: 3
        time: 3.2780344
        value: {x: -0, y: 0.430479, z: -0, w: 0.9026006}
        inSlope: {x: 0, y: -0.34382212, z: 0, w: 0.16401204}
        outSlope: {x: 0, y: -0.34382212, z: 0, w: 0.16401204}
        tangentMode: 0
        weightedMode: 0
        inWeight: {x: 0.33333334, y: 0.33333334, z: 0.33333334, w: 0.33333334}
        outWeight: {x: 0.33333334, y: 0.33333334, z: 0.33333334, w: 0.33333334}
      - serializedVersion: 3
        time: 3.2891932
        value: {x: -0, y: 0.42674494, z: -0, w: 0.90437204}
        inSlope: {x: 0, y: -0.34983584, z: 0, w: 0.1650085}
        outSlope: {x: 0, y: -0.34983584, z: 0, w: 0.1650085}
        tangentMode: 0
        weightedMode: 0
        inWeight: {x: 0.33333334, y: 0.33333334, z: 0.33333334, w: 0.33333334}
        outWeight: {x: 0.33333334, y: 0.33333334, z: 0.33333334, w: 0.33333334}
      - serializedVersion: 3
        time: 3.300121
        value: {x: -0, y: 0.4227558, z: -0, w: 0.9062436}
        inSlope: {x: 0, y: -0.36177936, z: 0, w: 0.16877659}
        outSlope: {x: 0, y: -0.36177936, z: 0, w: 0.16877659}
        tangentMode: 0
        weightedMode: 0
        inWeight: {x: 0.33333334, y: 0.33333334, z: 0.33333334, w: 0.33333334}
        outWeight: {x: 0.33333334, y: 0.33333334, z: 0.33333334, w: 0.33333334}
      - serializedVersion: 3
        time: 3.3113103
        value: {x: -0, y: 0.41874427, z: -0, w: 0.90810424}
        inSlope: {x: 0, y: -0.35909316, z: 0, w: 0.16556454}
        outSlope: {x: 0, y: -0.35909316, z: 0, w: 0.16556454}
        tangentMode: 0
        weightedMode: 0
        inWeight: {x: 0.33333334, y: 0.33333334, z: 0.33333334, w: 0.33333334}
        outWeight: {x: 0.33333334, y: 0.33333334, z: 0.33333334, w: 0.33333334}
      - serializedVersion: 3
        time: 3.3229964
        value: {x: -0, y: 0.41454116, z: -0, w: 0.9100306}
        inSlope: {x: 0, y: -0.38131645, z: 0, w: 0.173606}
        outSlope: {x: 0, y: -0.38131645, z: 0, w: 0.173606}
        tangentMode: 0
        weightedMode: 0
        inWeight: {x: 0.33333334, y: 0.33333334, z: 0.33333334, w: 0.33333334}
        outWeight: {x: 0.33333334, y: 0.33333334, z: 0.33333334, w: 0.33333334}
      - serializedVersion: 3
        time: 3.3340712
        value: {x: -0, y: 0.4100784, z: -0, w: 0.9120503}
        inSlope: {x: 0, y: -0.39536744, z: 0, w: 0.17781284}
        outSlope: {x: 0, y: -0.39536744, z: 0, w: 0.17781284}
        tangentMode: 0
        weightedMode: 0
        inWeight: {x: 0.33333334, y: 0.33333334, z: 0.33333334, w: 0.33333334}
        outWeight: {x: 0.33333334, y: 0.33333334, z: 0.33333334, w: 0.33333334}
      - serializedVersion: 3
        time: 3.3451006
        value: {x: -0, y: 0.4058015, z: -0, w: 0.91396123}
        inSlope: {x: 0, y: -0.3933438, z: 0, w: 0.17462963}
        outSlope: {x: 0, y: -0.3933438, z: 0, w: 0.17462963}
        tangentMode: 0
        weightedMode: 0
        inWeight: {x: 0.33333334, y: 0.33333334, z: 0.33333334, w: 0.33333334}
        outWeight: {x: 0.33333334, y: 0.33333334, z: 0.33333334, w: 0.33333334}
      - serializedVersion: 3
        time: 3.3558726
        value: {x: -0, y: 0.40150437, z: -0, w: 0.91585714}
        inSlope: {x: 0, y: -0.38987768, z: 0, w: 0.17095903}
        outSlope: {x: 0, y: -0.38987768, z: 0, w: 0.17095903}
        tangentMode: 0
        weightedMode: 0
        inWeight: {x: 0.33333334, y: 0.33333334, z: 0.33333334, w: 0.33333334}
        outWeight: {x: 0.33333334, y: 0.33333334, z: 0.33333334, w: 0.33333334}
      - serializedVersion: 3
        time: 3.3669457
        value: {x: -0, y: 0.3972873, z: -0, w: 0.91769433}
        inSlope: {x: 0, y: -0.39226377, z: 0, w: 0.16977234}
        outSlope: {x: 0, y: -0.39226377, z: 0, w: 0.16977234}
        tangentMode: 0
        weightedMode: 0
        inWeight: {x: 0.33333334, y: 0.33333334, z: 0.33333334, w: 0.33333334}
        outWeight: {x: 0.33333334, y: 0.33333334, z: 0.33333334, w: 0.33333334}
      - serializedVersion: 3
        time: 3.3777428
        value: {x: -0, y: 0.39292866, z: -0, w: 0.919569}
        inSlope: {x: 0, y: -0.38652515, z: 0, w: 0.1652219}
        outSlope: {x: 0, y: -0.38652515, z: 0, w: 0.1652219}
        tangentMode: 0
        weightedMode: 0
        inWeight: {x: 0.33333334, y: 0.33333334, z: 0.33333334, w: 0.33333334}
        outWeight: {x: 0.33333334, y: 0.33333334, z: 0.33333334, w: 0.33333334}
      - serializedVersion: 3
        time: 3.3892894
        value: {x: -0, y: 0.3886638, z: -0, w: 0.9213797}
        inSlope: {x: 0, y: -0.34991652, z: 0, w: 0.14762764}
        outSlope: {x: 0, y: -0.34991652, z: 0, w: 0.14762764}
        tangentMode: 0
        weightedMode: 0
        inWeight: {x: 0.33333334, y: 0.33333334, z: 0.33333334, w: 0.33333334}
        outWeight: {x: 0.33333334, y: 0.33333334, z: 0.33333334, w: 0.33333334}
      - serializedVersion: 3
        time: 3.403065
        value: {x: -0, y: 0.38411134, z: -0, w: 0.9232868}
        inSlope: {x: 0, y: -0.5095396, z: 0, w: 0.21128008}
        outSlope: {x: 0, y: -0.5095396, z: 0, w: 0.21128008}
        tangentMode: 0
        weightedMode: 0
        inWeight: {x: 0.33333334, y: 0.33333334, z: 0.33333334, w: 0.33333334}
        outWeight: {x: 0.33333334, y: 0.33333334, z: 0.33333334, w: 0.33333334}
      - serializedVersion: 3
        time: 3.4109159
        value: {x: -0, y: 0.37870517, z: -0, w: 0.9255174}
        inSlope: {x: 0, y: -0.48111376, z: 0, w: 0.19777882}
        outSlope: {x: 0, y: -0.48111376, z: 0, w: 0.19777882}
        tangentMode: 0
        weightedMode: 0
        inWeight: {x: 0.33333334, y: 0.33333334, z: 0.33333334, w: 0.33333334}
        outWeight: {x: 0.33333334, y: 0.33333334, z: 0.33333334, w: 0.33333334}
      - serializedVersion: 3
        time: 3.421972
        value: {x: -0, y: 0.37567997, z: -0, w: 0.92674947}
        inSlope: {x: 0, y: -0.31562972, z: 0, w: 0.12772612}
        outSlope: {x: 0, y: -0.31562972, z: 0, w: 0.12772612}
        tangentMode: 0
        weightedMode: 0
        inWeight: {x: 0.33333334, y: 0.33333334, z: 0.33333334, w: 0.33333334}
        outWeight: {x: 0.33333334, y: 0.33333334, z: 0.33333334, w: 0.33333334}
      - serializedVersion: 3
        time: 3.4340413
        value: {x: -0, y: 0.37136355, z: -0, w: 0.9284876}
        inSlope: {x: 0, y: -0.3959508, z: 0, w: 0.15821391}
        outSlope: {x: 0, y: -0.3959508, z: 0, w: 0.15821391}
        tangentMode: 0
        weightedMode: 0
        inWeight: {x: 0.33333334, y: 0.33333334, z: 0.33333334, w: 0.33333334}
        outWeight: {x: 0.33333334, y: 0.33333334, z: 0.33333334, w: 0.33333334}
      - serializedVersion: 3
        time: 3.4448643
        value: {x: -0, y: 0.36666352, z: -0, w: 0.93035364}
        inSlope: {x: 0, y: -0.40782616, z: 0, w: 0.16086921}
        outSlope: {x: 0, y: -0.40782616, z: 0, w: 0.16086921}
        tangentMode: 0
        weightedMode: 0
        inWeight: {x: 0.33333334, y: 0.33333334, z: 0.33333334, w: 0.33333334}
        outWeight: {x: 0.33333334, y: 0.33333334, z: 0.33333334, w: 0.33333334}
      - serializedVersion: 3
        time: 3.4558165
        value: {x: -0, y: 0.36248645, z: -0, w: 0.9319891}
        inSlope: {x: 0, y: -0.3833936, z: 0, w: 0.14910787}
        outSlope: {x: 0, y: -0.3833936, z: 0, w: 0.14910787}
        tangentMode: 0
        weightedMode: 0
        inWeight: {x: 0.33333334, y: 0.33333334, z: 0.33333334, w: 0.33333334}
        outWeight: {x: 0.33333334, y: 0.33333334, z: 0.33333334, w: 0.33333334}
      - serializedVersion: 3
        time: 3.4667337
        value: {x: -0, y: 0.358279, z: -0, w: 0.93361455}
        inSlope: {x: 0, y: -0.38168636, z: 0, w: 0.14648901}
        outSlope: {x: 0, y: -0.38168636, z: 0, w: 0.14648901}
        tangentMode: 0
        weightedMode: 0
        inWeight: {x: 0.33333334, y: 0.33333334, z: 0.33333334, w: 0.33333334}
        outWeight: {x: 0.33333334, y: 0.33333334, z: 0.33333334, w: 0.33333334}
      - serializedVersion: 3
        time: 3.477734
        value: {x: -0, y: 0.35412112, z: -0, w: 0.93519956}
        inSlope: {x: 0, y: -0.37248003, z: 0, w: 0.14106253}
        outSlope: {x: 0, y: -0.37248003, z: 0, w: 0.14106253}
        tangentMode: 0
        weightedMode: 0
        inWeight: {x: 0.33333334, y: 0.33333334, z: 0.33333334, w: 0.33333334}
        outWeight: {x: 0.33333334, y: 0.33333334, z: 0.33333334, w: 0.33333334}
      - serializedVersion: 3
        time: 3.488975
        value: {x: -0, y: 0.34999585, z: -0, w: 0.93675125}
        inSlope: {x: 0, y: -0.3659916, z: 0, w: 0.13674617}
        outSlope: {x: 0, y: -0.3659916, z: 0, w: 0.13674617}
        tangentMode: 0
        weightedMode: 0
        inWeight: {x: 0.33333334, y: 0.33333334, z: 0.33333334, w: 0.33333334}
        outWeight: {x: 0.33333334, y: 0.33333334, z: 0.33333334, w: 0.33333334}
      - serializedVersion: 3
        time: 3.5003302
        value: {x: -0, y: 0.34585124, z: -0, w: 0.93828934}
        inSlope: {x: 0, y: -0.37253127, z: 0, w: 0.13730684}
        outSlope: {x: 0, y: -0.37253127, z: 0, w: 0.13730684}
        tangentMode: 0
        weightedMode: 0
        inWeight: {x: 0.33333334, y: 0.33333334, z: 0.33333334, w: 0.33333334}
        outWeight: {x: 0.33333334, y: 0.33333334, z: 0.33333334, w: 0.33333334}
      - serializedVersion: 3
        time: 3.5110514
        value: {x: -0, y: 0.3417765, z: -0, w: 0.9397813}
        inSlope: {x: 0, y: -0.34662604, z: 0, w: 0.12617648}
        outSlope: {x: 0, y: -0.34662604, z: 0, w: 0.12617648}
        tangentMode: 0
        weightedMode: 0
        inWeight: {x: 0.33333334, y: 0.33333334, z: 0.33333334, w: 0.33333334}
        outWeight: {x: 0.33333334, y: 0.33333334, z: 0.33333334, w: 0.33333334}
      - serializedVersion: 3
        time: 3.5229526
        value: {x: -0, y: 0.3380492, z: -0, w: 0.94112843}
        inSlope: {x: 0, y: -0.33964524, z: 0, w: 0.121913895}
        outSlope: {x: 0, y: -0.33964524, z: 0, w: 0.121913895}
        tangentMode: 0
        weightedMode: 0
        inWeight: {x: 0.33333334, y: 0.33333334, z: 0.33333334, w: 0.33333334}
        outWeight: {x: 0.33333334, y: 0.33333334, z: 0.33333334, w: 0.33333334}
      - serializedVersion: 3
        time: 3.533779
        value: {x: -0, y: 0.33408564, z: -0, w: 0.94254273}
        inSlope: {x: 0, y: -0.33480912, z: 0, w: 0.11879827}
        outSlope: {x: 0, y: -0.33480912, z: 0, w: 0.11879827}
        tangentMode: 0
        weightedMode: 0
        inWeight: {x: 0.33333334, y: 0.33333334, z: 0.33333334, w: 0.33333334}
        outWeight: {x: 0.33333334, y: 0.33333334, z: 0.33333334, w: 0.33333334}
      - serializedVersion: 3
        time: 3.5450566
        value: {x: -0, y: 0.3306627, z: -0, w: 0.943749}
        inSlope: {x: 0, y: -0.27147537, z: 0, w: 0.09518695}
        outSlope: {x: 0, y: -0.27147537, z: 0, w: 0.09518695}
        tangentMode: 0
        weightedMode: 0
        inWeight: {x: 0.33333334, y: 0.33333334, z: 0.33333334, w: 0.33333334}
        outWeight: {x: 0.33333334, y: 0.33333334, z: 0.33333334, w: 0.33333334}
      - serializedVersion: 3
        time: 3.559156
        value: {x: -0, y: 0.3272868, z: -0, w: 0.94492507}
        inSlope: {x: 0, y: -0.37871787, z: 0, w: 0.13081223}
        outSlope: {x: 0, y: -0.37871787, z: 0, w: 0.13081223}
        tangentMode: 0
        weightedMode: 0
        inWeight: {x: 0.33333334, y: 0.33333334, z: 0.33333334, w: 0.33333334}
        outWeight: {x: 0.33333334, y: 0.33333334, z: 0.33333334, w: 0.33333334}
      - serializedVersion: 3
        time: 3.5667174
        value: {x: -0, y: 0.32336998, z: -0, w: 0.9462726}
        inSlope: {x: 0, y: -0.34497225, z: 0, w: 0.11838977}
        outSlope: {x: 0, y: -0.34497225, z: 0, w: 0.11838977}
        tangentMode: 0
        weightedMode: 0
        inWeight: {x: 0.33333334, y: 0.33333334, z: 0.33333334, w: 0.33333334}
        outWeight: {x: 0.33333334, y: 0.33333334, z: 0.33333334, w: 0.33333334}
      - serializedVersion: 3
        time: 3.577789
        value: {x: -0, y: 0.32146627, z: -0, w: 0.94692105}
        inSlope: {x: 0, y: -0.19854274, z: 0, w: 0.06733023}
        outSlope: {x: 0, y: -0.19854274, z: 0, w: 0.06733023}
        tangentMode: 0
        weightedMode: 0
        inWeight: {x: 0.33333334, y: 0.33333334, z: 0.33333334, w: 0.33333334}
        outWeight: {x: 0.33333334, y: 0.33333334, z: 0.33333334, w: 0.33333334}
      - serializedVersion: 3
        time: 3.589147
        value: {x: -0, y: 0.3189091, z: -0, w: 0.9477853}
        inSlope: {x: 0, y: -0.21929294, z: 0, w: 0.07381073}
        outSlope: {x: 0, y: -0.21929294, z: 0, w: 0.07381073}
        tangentMode: 0
        weightedMode: 0
        inWeight: {x: 0.33333334, y: 0.33333334, z: 0.33333334, w: 0.33333334}
        outWeight: {x: 0.33333334, y: 0.33333334, z: 0.33333334, w: 0.33333334}
      - serializedVersion: 3
        time: 3.6000717
        value: {x: -0, y: 0.31657732, z: -0, w: 0.94856673}
        inSlope: {x: 0, y: -0.19477987, z: 0, w: 0.06505379}
        outSlope: {x: 0, y: -0.19477987, z: 0, w: 0.06505379}
        tangentMode: 0
        weightedMode: 0
        inWeight: {x: 0.33333334, y: 0.33333334, z: 0.33333334, w: 0.33333334}
        outWeight: {x: 0.33333334, y: 0.33333334, z: 0.33333334, w: 0.33333334}
      - serializedVersion: 3
        time: 3.6110516
        value: {x: -0, y: 0.3146436, z: -0, w: 0.9492099}
        inSlope: {x: 0, y: -0.15696202, z: 0, w: 0.05206149}
        outSlope: {x: 0, y: -0.15696202, z: 0, w: 0.05206149}
        tangentMode: 0
        weightedMode: 0
        inWeight: {x: 0.33333334, y: 0.33333334, z: 0.33333334, w: 0.33333334}
        outWeight: {x: 0.33333334, y: 0.33333334, z: 0.33333334, w: 0.33333334}
      - serializedVersion: 3
        time: 3.62302
        value: {x: -0, y: 0.31299424, z: -0, w: 0.949755}
        inSlope: {x: 0, y: -0.13267359, z: 0, w: 0.04373668}
        outSlope: {x: 0, y: -0.13267359, z: 0, w: 0.04373668}
        tangentMode: 0
        weightedMode: 0
        inWeight: {x: 0.33333334, y: 0.33333334, z: 0.33333334, w: 0.33333334}
        outWeight: {x: 0.33333334, y: 0.33333334, z: 0.33333334, w: 0.33333334}
      - serializedVersion: 3
        time: 3.6343155
        value: {x: -0, y: 0.31155363, z: -0, w: 0.95022863}
        inSlope: {x: 0, y: -0.11273433, z: 0, w: 0.03698806}
        outSlope: {x: 0, y: -0.11273433, z: 0, w: 0.03698806}
        tangentMode: 0
        weightedMode: 0
        inWeight: {x: 0.33333334, y: 0.33333334, z: 0.33333334, w: 0.33333334}
        outWeight: {x: 0.33333334, y: 0.33333334, z: 0.33333334, w: 0.33333334}
      - serializedVersion: 3
        time: 3.6448483
        value: {x: -0, y: 0.31052214, z: -0, w: 0.9505662}
        inSlope: {x: 0, y: -0.07991535, z: 0, w: 0.026119966}
        outSlope: {x: 0, y: -0.07991535, z: 0, w: 0.026119966}
        tangentMode: 0
        weightedMode: 0
        inWeight: {x: 0.33333334, y: 0.33333334, z: 0.33333334, w: 0.33333334}
        outWeight: {x: 0.33333334, y: 0.33333334, z: 0.33333334, w: 0.33333334}
      - serializedVersion: 3
        time: 3.6560028
        value: {x: -0, y: 0.30983168, z: -0, w: 0.9507914}
        inSlope: {x: 0, y: -0.052219883, z: 0, w: 0.017022863}
        outSlope: {x: 0, y: -0.052219883, z: 0, w: 0.017022863}
        tangentMode: 0
        weightedMode: 0
        inWeight: {x: 0.33333334, y: 0.33333334, z: 0.33333334, w: 0.33333334}
        outWeight: {x: 0.33333334, y: 0.33333334, z: 0.33333334, w: 0.33333334}
      - serializedVersion: 3
        time: 3.6667686
        value: {x: -0, y: 0.3093737, z: -0, w: 0.95094055}
        inSlope: {x: 0, y: -0.030718096, z: 0, w: 0.009998938}
        outSlope: {x: 0, y: -0.030718096, z: 0, w: 0.009998938}
        tangentMode: 0
        weightedMode: 0
        inWeight: {x: 0.33333334, y: 0.33333334, z: 0.33333334, w: 0.33333334}
        outWeight: {x: 0.33333334, y: 0.33333334, z: 0.33333334, w: 0.33333334}
      - serializedVersion: 3
        time: 3.6777864
        value: {x: -0, y: 0.3091655, z: -0, w: 0.95100826}
        inSlope: {x: 0, y: -0.009311846, z: 0, w: 0.0030290256}
        outSlope: {x: 0, y: -0.009311846, z: 0, w: 0.0030290256}
        tangentMode: 0
        weightedMode: 0
        inWeight: {x: 0.33333334, y: 0.33333334, z: 0.33333334, w: 0.33333334}
        outWeight: {x: 0.33333334, y: 0.33333334, z: 0.33333334, w: 0.33333334}
      - serializedVersion: 3
        time: 3.6893616
        value: {x: -0, y: 0.30916867, z: -0, w: 0.95100725}
        inSlope: {x: 0, y: 0.009681206, z: 0, w: -0.0031471353}
        outSlope: {x: 0, y: 0.009681206, z: 0, w: -0.0031471353}
        tangentMode: 0
        weightedMode: 0
        inWeight: {x: 0.33333334, y: 0.33333334, z: 0.33333334, w: 0.33333334}
        outWeight: {x: 0.33333334, y: 0.33333334, z: 0.33333334, w: 0.33333334}
      - serializedVersion: 3
        time: 3.7003477
        value: {x: -0, y: 0.3093784, z: -0, w: 0.95093906}
        inSlope: {x: 0, y: 0.021786334, z: 0, w: -0.0070893355}
        outSlope: {x: 0, y: 0.021786334, z: 0, w: -0.0070893355}
        tangentMode: 0
        weightedMode: 0
        inWeight: {x: 0.33333334, y: 0.33333334, z: 0.33333334, w: 0.33333334}
        outWeight: {x: 0.33333334, y: 0.33333334, z: 0.33333334, w: 0.33333334}
      - serializedVersion: 3
        time: 3.7147405
        value: {x: -0, y: 0.30973077, z: -0, w: 0.9508243}
        inSlope: {x: 0, y: 0.031177832, z: 0, w: -0.010161886}
        outSlope: {x: 0, y: 0.031177832, z: 0, w: -0.010161886}
        tangentMode: 0
        weightedMode: 0
        inWeight: {x: 0.33333334, y: 0.33333334, z: 0.33333334, w: 0.33333334}
        outWeight: {x: 0.33333334, y: 0.33333334, z: 0.33333334, w: 0.33333334}
      - serializedVersion: 3
        time: 3.7319582
        value: {x: -0, y: 0.31038284, z: -0, w: 0.95061165}
        inSlope: {x: 0, y: 0.096013546, z: 0, w: -0.03138736}
        outSlope: {x: 0, y: 0.096013546, z: 0, w: -0.03138736}
        tangentMode: 0
        weightedMode: 0
        inWeight: {x: 0.33333334, y: 0.33333334, z: 0.33333334, w: 0.33333334}
        outWeight: {x: 0.33333334, y: 0.33333334, z: 0.33333334, w: 0.33333334}
      - serializedVersion: 3
        time: 3.7382162
        value: {x: -0, y: 0.31134754, z: -0, w: 0.9502961}
        inSlope: {x: 0, y: 0.108005226, z: 0, w: -0.035351675}
        outSlope: {x: 0, y: 0.108005226, z: 0, w: -0.035351675}
        tangentMode: 0
        weightedMode: 0
        inWeight: {x: 0.33333334, y: 0.33333334, z: 0.33333334, w: 0.33333334}
        outWeight: {x: 0.33333334, y: 0.33333334, z: 0.33333334, w: 0.33333334}
      - serializedVersion: 3
        time: 3.7448554
        value: {x: -0, y: 0.31175822, z: -0, w: 0.95016146}
        inSlope: {x: 0, y: 0.05440651, z: 0, w: -0.01785096}
        outSlope: {x: 0, y: 0.05440651, z: 0, w: -0.01785096}
        tangentMode: 0
        weightedMode: 0
        inWeight: {x: 0.33333334, y: 0.33333334, z: 0.33333334, w: 0.33333334}
        outWeight: {x: 0.33333334, y: 0.33333334, z: 0.33333334, w: 0.33333334}
      - serializedVersion: 3
        time: 3.755782
        value: {x: -0, y: 0.3122713, z: -0, w: 0.94999295}
        inSlope: {x: 0, y: 0.06689967, z: 0, w: -0.022006033}
        outSlope: {x: 0, y: 0.06689967, z: 0, w: -0.022006033}
        tangentMode: 0
        weightedMode: 0
        inWeight: {x: 0.33333334, y: 0.33333334, z: 0.33333334, w: 0.33333334}
        outWeight: {x: 0.33333334, y: 0.33333334, z: 0.33333334, w: 0.33333334}
      - serializedVersion: 3
        time: 3.7670584
        value: {x: -0, y: 0.31325057, z: -0, w: 0.94967055}
        inSlope: {x: 0, y: 0.09543343, z: 0, w: -0.031488918}
        outSlope: {x: 0, y: 0.09543343, z: 0, w: -0.031488918}
        tangentMode: 0
        weightedMode: 0
        inWeight: {x: 0.33333334, y: 0.33333334, z: 0.33333334, w: 0.33333334}
        outWeight: {x: 0.33333334, y: 0.33333334, z: 0.33333334, w: 0.33333334}
      - serializedVersion: 3
        time: 3.7779021
        value: {x: -0, y: 0.3143786, z: -0, w: 0.94929767}
        inSlope: {x: 0, y: 0.10549125, z: 0, w: -0.034938745}
        outSlope: {x: 0, y: 0.10549125, z: 0, w: -0.034938745}
        tangentMode: 0
        weightedMode: 0
        inWeight: {x: 0.33333334, y: 0.33333334, z: 0.33333334, w: 0.33333334}
        outWeight: {x: 0.33333334, y: 0.33333334, z: 0.33333334, w: 0.33333334}
      - serializedVersion: 3
        time: 3.7890387
        value: {x: -0, y: 0.31556973, z: -0, w: 0.9489024}
        inSlope: {x: 0, y: 0.11317797, z: 0, w: -0.037644815}
        outSlope: {x: 0, y: 0.11317797, z: 0, w: -0.037644815}
        tangentMode: 0
        weightedMode: 0
        inWeight: {x: 0.33333334, y: 0.33333334, z: 0.33333334, w: 0.33333334}
        outWeight: {x: 0.33333334, y: 0.33333334, z: 0.33333334, w: 0.33333334}
      - serializedVersion: 3
        time: 3.8001735
        value: {x: -0, y: 0.3168992, z: -0, w: 0.94845927}
        inSlope: {x: 0, y: 0.12521896, z: 0, w: -0.041846186}
        outSlope: {x: 0, y: 0.12521896, z: 0, w: -0.041846186}
        tangentMode: 0
        weightedMode: 0
        inWeight: {x: 0.33333334, y: 0.33333334, z: 0.33333334, w: 0.33333334}
        outWeight: {x: 0.33333334, y: 0.33333334, z: 0.33333334, w: 0.33333334}
      - serializedVersion: 3
        time: 3.8110833
        value: {x: -0, y: 0.31832883, z: -0, w: 0.9479804}
        inSlope: {x: 0, y: 0.12731777, z: 0, w: -0.042752422}
        outSlope: {x: 0, y: 0.12731777, z: 0, w: -0.042752422}
        tangentMode: 0
        weightedMode: 0
        inWeight: {x: 0.33333334, y: 0.33333334, z: 0.33333334, w: 0.33333334}
        outWeight: {x: 0.33333334, y: 0.33333334, z: 0.33333334, w: 0.33333334}
      - serializedVersion: 3
        time: 3.8232229
        value: {x: -0, y: 0.31982923, z: -0, w: 0.94747525}
        inSlope: {x: 0, y: 0.14540689, z: 0, w: -0.049116753}
        outSlope: {x: 0, y: 0.14540689, z: 0, w: -0.049116753}
        tangentMode: 0
        weightedMode: 0
        inWeight: {x: 0.33333334, y: 0.33333334, z: 0.33333334, w: 0.33333334}
        outWeight: {x: 0.33333334, y: 0.33333334, z: 0.33333334, w: 0.33333334}
      - serializedVersion: 3
        time: 3.8339076
        value: {x: -0, y: 0.3216159, z: -0, w: 0.94687027}
        inSlope: {x: 0, y: 0.15962128, z: 0, w: -0.054204635}
        outSlope: {x: 0, y: 0.15962128, z: 0, w: -0.054204635}
        tangentMode: 0
        weightedMode: 0
        inWeight: {x: 0.33333334, y: 0.33333334, z: 0.33333334, w: 0.33333334}
        outWeight: {x: 0.33333334, y: 0.33333334, z: 0.33333334, w: 0.33333334}
      - serializedVersion: 3
        time: 3.844951
        value: {x: -0, y: 0.32329476, z: -0, w: 0.94629836}
        inSlope: {x: 0, y: 0.1584752, z: 0, w: -0.05415842}
        outSlope: {x: 0, y: 0.1584752, z: 0, w: -0.05415842}
        tangentMode: 0
        weightedMode: 0
        inWeight: {x: 0.33333334, y: 0.33333334, z: 0.33333334, w: 0.33333334}
        outWeight: {x: 0.33333334, y: 0.33333334, z: 0.33333334, w: 0.33333334}
      - serializedVersion: 3
        time: 3.8562214
        value: {x: -0, y: 0.32515356, z: -0, w: 0.94566125}
        inSlope: {x: 0, y: 0.12571692, z: 0, w: -0.04318858}
        outSlope: {x: 0, y: 0.12571692, z: 0, w: -0.04318858}
        tangentMode: 0
        weightedMode: 0
        inWeight: {x: 0.33333334, y: 0.33333334, z: 0.33333334, w: 0.33333334}
        outWeight: {x: 0.33333334, y: 0.33333334, z: 0.33333334, w: 0.33333334}
      - serializedVersion: 3
        time: 3.8798313
        value: {x: -0, y: 0.327196, z: -0, w: 0.94495654}
        inSlope: {x: 0, y: 0.30212343, z: 0, w: -0.105264}
        outSlope: {x: 0, y: 0.30212343, z: 0, w: -0.105264}
        tangentMode: 0
        weightedMode: 0
        inWeight: {x: 0.33333334, y: 0.33333334, z: 0.33333334, w: 0.33333334}
        outWeight: {x: 0.33333334, y: 0.33333334, z: 0.33333334, w: 0.33333334}
      - serializedVersion: 3
        time: 3.888687
        value: {x: -0, y: 0.33178088, z: -0, w: 0.9433565}
        inSlope: {x: 0, y: 0.3383236, z: 0, w: -0.11836762}
        outSlope: {x: 0, y: 0.3383236, z: 0, w: -0.11836762}
        tangentMode: 0
        weightedMode: 0
        inWeight: {x: 0.33333334, y: 0.33333334, z: 0.33333334, w: 0.33333334}
        outWeight: {x: 0.33333334, y: 0.33333334, z: 0.33333334, w: 0.33333334}
      - serializedVersion: 3
        time: 3.8996232
        value: {x: -0, y: 0.33351874, z: -0, w: 0.9427435}
        inSlope: {x: 0, y: 0.19691086, z: 0, w: -0.069782615}
        outSlope: {x: 0, y: 0.19691086, z: 0, w: -0.069782615}
        tangentMode: 0
        weightedMode: 0
        inWeight: {x: 0.33333334, y: 0.33333334, z: 0.33333334, w: 0.33333334}
        outWeight: {x: 0.33333334, y: 0.33333334, z: 0.33333334, w: 0.33333334}
      - serializedVersion: 3
        time: 3.9118767
        value: {x: -0, y: 0.33639726, z: -0, w: 0.9417202}
        inSlope: {x: 0, y: 0.2613855, z: 0, w: -0.0934368}
        outSlope: {x: 0, y: 0.2613855, z: 0, w: -0.0934368}
        tangentMode: 0
        weightedMode: 0
        inWeight: {x: 0.33333334, y: 0.33333334, z: 0.33333334, w: 0.33333334}
        outWeight: {x: 0.33333334, y: 0.33333334, z: 0.33333334, w: 0.33333334}
      - serializedVersion: 3
        time: 3.9226687
        value: {x: -0, y: 0.33950382, z: -0, w: 0.9406047}
        inSlope: {x: 0, y: 0.27120233, z: 0, w: -0.09784093}
        outSlope: {x: 0, y: 0.27120233, z: 0, w: -0.09784093}
        tangentMode: 0
        weightedMode: 0
        inWeight: {x: 0.33333334, y: 0.33333334, z: 0.33333334, w: 0.33333334}
        outWeight: {x: 0.33333334, y: 0.33333334, z: 0.33333334, w: 0.33333334}
      - serializedVersion: 3
        time: 3.9339616
        value: {x: -0, y: 0.3423784, z: -0, w: 0.93956214}
        inSlope: {x: 0, y: 0.27668017, z: 0, w: -0.10088915}
        outSlope: {x: 0, y: 0.27668017, z: 0, w: -0.10088915}
        tangentMode: 0
        weightedMode: 0
        inWeight: {x: 0.33333334, y: 0.33333334, z: 0.33333334, w: 0.33333334}
        outWeight: {x: 0.33333334, y: 0.33333334, z: 0.33333334, w: 0.33333334}
      - serializedVersion: 3
        time: 3.944615
        value: {x: -0, y: 0.34556174, z: -0, w: 0.93839604}
        inSlope: {x: 0, y: 0.2917478, z: 0, w: -0.10741754}
        outSlope: {x: 0, y: 0.2917478, z: 0, w: -0.10741754}
        tangentMode: 0
        weightedMode: 0
        inWeight: {x: 0.33333334, y: 0.33333334, z: 0.33333334, w: 0.33333334}
        outWeight: {x: 0.33333334, y: 0.33333334, z: 0.33333334, w: 0.33333334}
      - serializedVersion: 3
        time: 3.955655
        value: {x: -0, y: 0.3487047, z: -0, w: 0.9372327}
        inSlope: {x: 0, y: 0.2983735, z: 0, w: -0.11106475}
        outSlope: {x: 0, y: 0.2983735, z: 0, w: -0.11106475}
        tangentMode: 0
        weightedMode: 0
        inWeight: {x: 0.33333334, y: 0.33333334, z: 0.33333334, w: 0.33333334}
        outWeight: {x: 0.33333334, y: 0.33333334, z: 0.33333334, w: 0.33333334}
      - serializedVersion: 3
        time: 3.966574
        value: {x: -0, y: 0.35211208, z: -0, w: 0.93595785}
        inSlope: {x: 0, y: 0.31602553, z: 0, w: -0.11890979}
        outSlope: {x: 0, y: 0.31602553, z: 0, w: -0.11890979}
        tangentMode: 0
        weightedMode: 0
        inWeight: {x: 0.33333334, y: 0.33333334, z: 0.33333334, w: 0.33333334}
        outWeight: {x: 0.33333334, y: 0.33333334, z: 0.33333334, w: 0.33333334}
      - serializedVersion: 3
        time: 3.9775412
        value: {x: -0, y: 0.35562146, z: -0, w: 0.9346301}
        inSlope: {x: 0, y: 0.311697, z: 0, w: -0.118595764}
        outSlope: {x: 0, y: 0.311697, z: 0, w: -0.118595764}
        tangentMode: 0
        weightedMode: 0
        inWeight: {x: 0.33333334, y: 0.33333334, z: 0.33333334, w: 0.33333334}
        outWeight: {x: 0.33333334, y: 0.33333334, z: 0.33333334, w: 0.33333334}
      - serializedVersion: 3
        time: 3.9896016
        value: {x: -0, y: 0.35928068, z: -0, w: 0.93322957}
        inSlope: {x: 0, y: 0.34515798, z: 0, w: -0.1330371}
        outSlope: {x: 0, y: 0.34515798, z: 0, w: -0.1330371}
        tangentMode: 0
        weightedMode: 0
        inWeight: {x: 0.33333334, y: 0.33333334, z: 0.33333334, w: 0.33333334}
        outWeight: {x: 0.33333334, y: 0.33333334, z: 0.33333334, w: 0.33333334}
      - serializedVersion: 3
        time: 4.0003505
        value: {x: -0, y: 0.3634395, z: -0, w: 0.9316178}
        inSlope: {x: 0, y: 0.36077863, z: 0, w: -0.14064407}
        outSlope: {x: 0, y: 0.36077863, z: 0, w: -0.14064407}
        tangentMode: 0
        weightedMode: 0
        inWeight: {x: 0.33333334, y: 0.33333334, z: 0.33333334, w: 0.33333334}
        outWeight: {x: 0.33333334, y: 0.33333334, z: 0.33333334, w: 0.33333334}
      - serializedVersion: 3
        time: 4.011707
        value: {x: -0, y: 0.3672399, z: -0, w: 0.93012625}
        inSlope: {x: 0, y: 0.3103696, z: 0, w: -0.1225152}
        outSlope: {x: 0, y: 0.3103696, z: 0, w: -0.1225152}
        tangentMode: 0
        weightedMode: 0
        inWeight: {x: 0.33333334, y: 0.33333334, z: 0.33333334, w: 0.33333334}
        outWeight: {x: 0.33333334, y: 0.33333334, z: 0.33333334, w: 0.33333334}
      - serializedVersion: 3
        time: 4.0261207
        value: {x: -0, y: 0.37136355, z: -0, w: 0.92848754}
        inSlope: {x: 0, y: 0.50477237, z: 0, w: -0.20273483}
        outSlope: {x: 0, y: 0.50477237, z: 0, w: -0.20273483}
        tangentMode: 0
        weightedMode: 0
        inWeight: {x: 0.33333334, y: 0.33333334, z: 0.33333334, w: 0.33333334}
        outWeight: {x: 0.33333334, y: 0.33333334, z: 0.33333334, w: 0.33333334}
      - serializedVersion: 3
        time: 4.0335135
        value: {x: -0, y: 0.37671196, z: -0, w: 0.92633045}
        inSlope: {x: 0, y: 0.48894197, z: 0, w: -0.19784525}
        outSlope: {x: 0, y: 0.48894197, z: 0, w: -0.19784525}
        tangentMode: 0
        weightedMode: 0
        inWeight: {x: 0.33333334, y: 0.33333334, z: 0.33333334, w: 0.33333334}
        outWeight: {x: 0.33333334, y: 0.33333334, z: 0.33333334, w: 0.33333334}
      - serializedVersion: 3
        time: 4.0443525
        value: {x: -0, y: 0.37946972, z: -0, w: 0.92520416}
        inSlope: {x: 0, y: 0.3163199, z: 0, w: -0.13001455}
        outSlope: {x: 0, y: 0.3163199, z: 0, w: -0.13001455}
        tangentMode: 0
        weightedMode: 0
        inWeight: {x: 0.33333334, y: 0.33333334, z: 0.33333334, w: 0.33333334}
        outWeight: {x: 0.33333334, y: 0.33333334, z: 0.33333334, w: 0.33333334}
      - serializedVersion: 3
        time: 4.0554276
        value: {x: -0, y: 0.3836584, z: -0, w: 0.92347515}
        inSlope: {x: 0, y: 0.37022296, z: 0, w: -0.1538055}
        outSlope: {x: 0, y: 0.37022296, z: 0, w: -0.1538055}
        tangentMode: 0
        weightedMode: 0
        inWeight: {x: 0.33333334, y: 0.33333334, z: 0.33333334, w: 0.33333334}
        outWeight: {x: 0.33333334, y: 0.33333334, z: 0.33333334, w: 0.33333334}
      - serializedVersion: 3
        time: 4.0674214
        value: {x: -0, y: 0.38800302, z: -0, w: 0.92165816}
        inSlope: {x: 0, y: 0.39897072, z: 0, w: -0.16812566}
        outSlope: {x: 0, y: 0.39897072, z: 0, w: -0.16812566}
        tangentMode: 0
        weightedMode: 0
        inWeight: {x: 0.33333334, y: 0.33333334, z: 0.33333334, w: 0.33333334}
        outWeight: {x: 0.33333334, y: 0.33333334, z: 0.33333334, w: 0.33333334}
      - serializedVersion: 3
        time: 4.078368
        value: {x: -0, y: 0.3927726, z: -0, w: 0.91963565}
        inSlope: {x: 0, y: 0.41096675, z: 0, w: -0.17540185}
        outSlope: {x: 0, y: 0.41096675, z: 0, w: -0.17540185}
        tangentMode: 0
        weightedMode: 0
        inWeight: {x: 0.33333334, y: 0.33333334, z: 0.33333334, w: 0.33333334}
        outWeight: {x: 0.33333334, y: 0.33333334, z: 0.33333334, w: 0.33333334}
      - serializedVersion: 3
        time: 4.0896864
        value: {x: -0, y: 0.397144, z: -0, w: 0.9177563}
        inSlope: {x: 0, y: 0.408436, z: 0, w: -0.17683476}
        outSlope: {x: 0, y: 0.408436, z: 0, w: -0.17683476}
        tangentMode: 0
        weightedMode: 0
        inWeight: {x: 0.33333334, y: 0.33333334, z: 0.33333334, w: 0.33333334}
        outWeight: {x: 0.33333334, y: 0.33333334, z: 0.33333334, w: 0.33333334}
      - serializedVersion: 3
        time: 4.100237
        value: {x: -0, y: 0.4016875, z: -0, w: 0.9157768}
        inSlope: {x: 0, y: 0.40924084, z: 0, w: -0.17940511}
        outSlope: {x: 0, y: 0.40924084, z: 0, w: -0.17940511}
        tangentMode: 0
        weightedMode: 0
        inWeight: {x: 0.33333334, y: 0.33333334, z: 0.33333334, w: 0.33333334}
        outWeight: {x: 0.33333334, y: 0.33333334, z: 0.33333334, w: 0.33333334}
      - serializedVersion: 3
        time: 4.1111574
        value: {x: -0, y: 0.4059229, z: -0, w: 0.91390735}
        inSlope: {x: 0, y: 0.39280337, z: 0, w: -0.17450042}
        outSlope: {x: 0, y: 0.39280337, z: 0, w: -0.17450042}
        tangentMode: 0
        weightedMode: 0
        inWeight: {x: 0.33333334, y: 0.33333334, z: 0.33333334, w: 0.33333334}
        outWeight: {x: 0.33333334, y: 0.33333334, z: 0.33333334, w: 0.33333334}
      - serializedVersion: 3
        time: 4.122143
        value: {x: -0, y: 0.41029254, z: -0, w: 0.911954}
        inSlope: {x: 0, y: 0.39818656, z: 0, w: -0.17915177}
        outSlope: {x: 0, y: 0.39818656, z: 0, w: -0.17915177}
        tangentMode: 0
        weightedMode: 0
        inWeight: {x: 0.33333334, y: 0.33333334, z: 0.33333334, w: 0.33333334}
        outWeight: {x: 0.33333334, y: 0.33333334, z: 0.33333334, w: 0.33333334}
      - serializedVersion: 3
        time: 4.1331263
        value: {x: -0, y: 0.4146706, z: -0, w: 0.9099716}
        inSlope: {x: 0, y: 0.39292943, z: 0, w: -0.17903769}
        outSlope: {x: 0, y: 0.39292943, z: 0, w: -0.17903769}
        tangentMode: 0
        weightedMode: 0
        inWeight: {x: 0.33333334, y: 0.33333334, z: 0.33333334, w: 0.33333334}
        outWeight: {x: 0.33333334, y: 0.33333334, z: 0.33333334, w: 0.33333334}
      - serializedVersion: 3
        time: 4.144325
        value: {x: -0, y: 0.41900727, z: -0, w: 0.9079829}
        inSlope: {x: 0, y: 0.3745436, z: 0, w: -0.17281011}
        outSlope: {x: 0, y: 0.3745436, z: 0, w: -0.17281011}
        tangentMode: 0
        weightedMode: 0
        inWeight: {x: 0.33333334, y: 0.33333334, z: 0.33333334, w: 0.33333334}
        outWeight: {x: 0.33333334, y: 0.33333334, z: 0.33333334, w: 0.33333334}
      - serializedVersion: 3
        time: 4.15639
        value: {x: -0, y: 0.42337292, z: -0, w: 0.9059555}
        inSlope: {x: 0, y: 0.3943897, z: 0, w: -0.18444574}
        outSlope: {x: 0, y: 0.3943897, z: 0, w: -0.18444574}
        tangentMode: 0
        weightedMode: 0
        inWeight: {x: 0.33333334, y: 0.33333334, z: 0.33333334, w: 0.33333334}
        outWeight: {x: 0.33333334, y: 0.33333334, z: 0.33333334, w: 0.33333334}
      - serializedVersion: 3
        time: 4.1672688
        value: {x: -0, y: 0.4280175, z: -0, w: 0.90377045}
        inSlope: {x: 0, y: 0.36910337, z: 0, w: -0.17456627}
        outSlope: {x: 0, y: 0.36910337, z: 0, w: -0.17456627}
        tangentMode: 0
        weightedMode: 0
        inWeight: {x: 0.33333334, y: 0.33333334, z: 0.33333334, w: 0.33333334}
        outWeight: {x: 0.33333334, y: 0.33333334, z: 0.33333334, w: 0.33333334}
      - serializedVersion: 3
        time: 4.1804576
        value: {x: -0, y: 0.43212265, z: -0, w: 0.9018149}
        inSlope: {x: 0, y: 0.44078857, z: 0, w: -0.21173438}
        outSlope: {x: 0, y: 0.44078857, z: 0, w: -0.21173438}
        tangentMode: 0
        weightedMode: 0
        inWeight: {x: 0.33333334, y: 0.33333334, z: 0.33333334, w: 0.33333334}
        outWeight: {x: 0.33333334, y: 0.33333334, z: 0.33333334, w: 0.33333334}
      - serializedVersion: 3
        time: 4.18905
        value: {x: -0, y: 0.43702316, z: -0, w: 0.89945024}
        inSlope: {x: 0, y: 0.427086, z: 0, w: -0.20685925}
        outSlope: {x: 0, y: 0.427086, z: 0, w: -0.20685925}
        tangentMode: 0
        weightedMode: 0
        inWeight: {x: 0.33333334, y: 0.33333334, z: 0.33333334, w: 0.33333334}
        outWeight: {x: 0.33333334, y: 0.33333334, z: 0.33333334, w: 0.33333334}
      - serializedVersion: 3
        time: 4.1999846
        value: {x: -0, y: 0.44012693, z: -0, w: 0.89793557}
        inSlope: {x: 0, y: 0.31917822, z: 0, w: -0.1566202}
        outSlope: {x: 0, y: 0.31917822, z: 0, w: -0.1566202}
        tangentMode: 0
        weightedMode: 0
        inWeight: {x: 0.33333334, y: 0.33333334, z: 0.33333334, w: 0.33333334}
        outWeight: {x: 0.33333334, y: 0.33333334, z: 0.33333334, w: 0.33333334}
      - serializedVersion: 3
        time: 4.21103
        value: {x: -0, y: 0.44404256, z: -0, w: 0.89600575}
        inSlope: {x: 0, y: 0.3415702, z: 0, w: -0.1692361}
        outSlope: {x: 0, y: 0.3415702, z: 0, w: -0.1692361}
        tangentMode: 0
        weightedMode: 0
        inWeight: {x: 0.33333334, y: 0.33333334, z: 0.33333334, w: 0.33333334}
        outWeight: {x: 0.33333334, y: 0.33333334, z: 0.33333334, w: 0.33333334}
      - serializedVersion: 3
        time: 4.222832
        value: {x: -0, y: 0.44792122, z: -0, w: 0.89407307}
        inSlope: {x: 0, y: 0.34878647, z: 0, w: -0.17481849}
        outSlope: {x: 0, y: 0.34878647, z: 0, w: -0.17481849}
        tangentMode: 0
        weightedMode: 0
        inWeight: {x: 0.33333334, y: 0.33333334, z: 0.33333334, w: 0.33333334}
        outWeight: {x: 0.33333334, y: 0.33333334, z: 0.33333334, w: 0.33333334}
      - serializedVersion: 3
        time: 4.2337847
        value: {x: -0, y: 0.45196196, z: -0, w: 0.8920372}
        inSlope: {x: 0, y: 0.34626853, z: 0, w: -0.17533267}
        outSlope: {x: 0, y: 0.34626853, z: 0, w: -0.17533267}
        tangentMode: 0
        weightedMode: 0
        inWeight: {x: 0.33333334, y: 0.33333334, z: 0.33333334, w: 0.33333334}
        outWeight: {x: 0.33333334, y: 0.33333334, z: 0.33333334, w: 0.33333334}
      - serializedVersion: 3
        time: 4.2449837
        value: {x: -0, y: 0.455586, z: -0, w: 0.8901918}
        inSlope: {x: 0, y: 0.32757148, z: 0, w: -0.16764906}
        outSlope: {x: 0, y: 0.32757148, z: 0, w: -0.16764906}
        tangentMode: 0
        weightedMode: 0
        inWeight: {x: 0.33333334, y: 0.33333334, z: 0.33333334, w: 0.33333334}
        outWeight: {x: 0.33333334, y: 0.33333334, z: 0.33333334, w: 0.33333334}
      - serializedVersion: 3
        time: 4.2556896
        value: {x: -0, y: 0.45913544, z: -0, w: 0.8883663}
        inSlope: {x: 0, y: 0.31107083, z: 0, w: -0.16068865}
        outSlope: {x: 0, y: 0.31107083, z: 0, w: -0.16068865}
        tangentMode: 0
        weightedMode: 0
        inWeight: {x: 0.33333334, y: 0.33333334, z: 0.33333334, w: 0.33333334}
        outWeight: {x: 0.33333334, y: 0.33333334, z: 0.33333334, w: 0.33333334}
      - serializedVersion: 3
        time: 4.26683
        value: {x: -0, y: 0.46237284, z: -0, w: 0.8866856}
        inSlope: {x: 0, y: 0.2904117, z: 0, w: -0.15143144}
        outSlope: {x: 0, y: 0.2904117, z: 0, w: -0.15143144}
        tangentMode: 0
        weightedMode: 0
        inWeight: {x: 0.33333334, y: 0.33333334, z: 0.33333334, w: 0.33333334}
        outWeight: {x: 0.33333334, y: 0.33333334, z: 0.33333334, w: 0.33333334}
      - serializedVersion: 3
        time: 4.2777114
        value: {x: -0, y: 0.46553087, z: -0, w: 0.88503164}
        inSlope: {x: 0, y: 0.27773783, z: 0, w: -0.14603867}
        outSlope: {x: 0, y: 0.27773783, z: 0, w: -0.14603867}
        tangentMode: 0
        weightedMode: 0
        inWeight: {x: 0.33333334, y: 0.33333334, z: 0.33333334, w: 0.33333334}
        outWeight: {x: 0.33333334, y: 0.33333334, z: 0.33333334, w: 0.33333334}
      - serializedVersion: 3
        time: 4.2885942
        value: {x: -0, y: 0.46841758, z: -0, w: 0.8835072}
        inSlope: {x: 0, y: 0.2433568, z: 0, w: -0.1289598}
        outSlope: {x: 0, y: 0.2433568, z: 0, w: -0.1289598}
        tangentMode: 0
        weightedMode: 0
        inWeight: {x: 0.33333334, y: 0.33333334, z: 0.33333334, w: 0.33333334}
        outWeight: {x: 0.33333334, y: 0.33333334, z: 0.33333334, w: 0.33333334}
      - serializedVersion: 3
        time: 4.300651
        value: {x: -0, y: 0.4710877, z: -0, w: 0.8820864}
        inSlope: {x: 0, y: 0.2351267, z: 0, w: -0.12560461}
        outSlope: {x: 0, y: 0.2351267, z: 0, w: -0.12560461}
        tangentMode: 0
        weightedMode: 0
        inWeight: {x: 0.33333334, y: 0.33333334, z: 0.33333334, w: 0.33333334}
        outWeight: {x: 0.33333334, y: 0.33333334, z: 0.33333334, w: 0.33333334}
      - serializedVersion: 3
        time: 4.3116636
        value: {x: -0, y: 0.47382754, z: -0, w: 0.8806177}
        inSlope: {x: 0, y: 0.2266047, z: 0, w: -0.12184918}
        outSlope: {x: 0, y: 0.2266047, z: 0, w: -0.12184918}
        tangentMode: 0
        weightedMode: 0
        inWeight: {x: 0.33333334, y: 0.33333334, z: 0.33333334, w: 0.33333334}
        outWeight: {x: 0.33333334, y: 0.33333334, z: 0.33333334, w: 0.33333334}
      - serializedVersion: 3
        time: 4.3227644
        value: {x: -0, y: 0.47609672, z: -0, w: 0.8793929}
        inSlope: {x: 0, y: 0.17815071, z: 0, w: -0.09639471}
        outSlope: {x: 0, y: 0.17815071, z: 0, w: -0.09639471}
        tangentMode: 0
        weightedMode: 0
        inWeight: {x: 0.33333334, y: 0.33333334, z: 0.33333334, w: 0.33333334}
        outWeight: {x: 0.33333334, y: 0.33333334, z: 0.33333334, w: 0.33333334}
      - serializedVersion: 3
        time: 4.336348
        value: {x: -0, y: 0.47815987, z: -0, w: 0.87827283}
        inSlope: {x: 0, y: 0.21148679, z: 0, w: -0.115252}
        outSlope: {x: 0, y: 0.21148679, z: 0, w: -0.115252}
        tangentMode: 0
        weightedMode: 0
        inWeight: {x: 0.33333334, y: 0.33333334, z: 0.33333334, w: 0.33333334}
        outWeight: {x: 0.33333334, y: 0.33333334, z: 0.33333334, w: 0.33333334}
      - serializedVersion: 3
        time: 4.344679
        value: {x: -0, y: 0.48041826, z: -0, w: 0.8770395}
        inSlope: {x: 0, y: 0.19021836, z: 0, w: -0.10401893}
        outSlope: {x: 0, y: 0.19021836, z: 0, w: -0.10401893}
        tangentMode: 0
        weightedMode: 0
        inWeight: {x: 0.33333334, y: 0.33333334, z: 0.33333334, w: 0.33333334}
        outWeight: {x: 0.33333334, y: 0.33333334, z: 0.33333334, w: 0.33333334}
      - serializedVersion: 3
        time: 4.3555303
        value: {x: -0, y: 0.48160484, z: -0, w: 0.8763885}
        inSlope: {x: 0, y: 0.115030706, z: 0, w: -0.06322499}
        outSlope: {x: 0, y: 0.115030706, z: 0, w: -0.06322499}
        tangentMode: 0
        weightedMode: 0
        inWeight: {x: 0.33333334, y: 0.33333334, z: 0.33333334, w: 0.33333334}
        outWeight: {x: 0.33333334, y: 0.33333334, z: 0.33333334, w: 0.33333334}
      - serializedVersion: 3
        time: 4.3666606
        value: {x: -0, y: 0.48294842, z: -0, w: 0.8756488}
        inSlope: {x: 0, y: 0.10837187, z: 0, w: -0.059750777}
        outSlope: {x: 0, y: 0.10837187, z: 0, w: -0.059750777}
        tangentMode: 0
        weightedMode: 0
        inWeight: {x: 0.33333334, y: 0.33333334, z: 0.33333334, w: 0.33333334}
        outWeight: {x: 0.33333334, y: 0.33333334, z: 0.33333334, w: 0.33333334}
      - serializedVersion: 3
        time: 4.378448
        value: {x: -0, y: 0.48408037, z: -0, w: 0.87502354}
        inSlope: {x: 0, y: 0.091175534, z: 0, w: -0.050429583}
        outSlope: {x: 0, y: 0.091175534, z: 0, w: -0.050429583}
        tangentMode: 0
        weightedMode: 0
        inWeight: {x: 0.33333334, y: 0.33333334, z: 0.33333334, w: 0.33333334}
        outWeight: {x: 0.33333334, y: 0.33333334, z: 0.33333334, w: 0.33333334}
      - serializedVersion: 3
        time: 4.389409
        value: {x: -0, y: 0.48502654, z: -0, w: 0.87449944}
        inSlope: {x: 0, y: 0.07205496, z: 0, w: -0.039947383}
        outSlope: {x: 0, y: 0.07205496, z: 0, w: -0.039947383}
        tangentMode: 0
        weightedMode: 0
        inWeight: {x: 0.33333334, y: 0.33333334, z: 0.33333334, w: 0.33333334}
        outWeight: {x: 0.33333334, y: 0.33333334, z: 0.33333334, w: 0.33333334}
      - serializedVersion: 3
        time: 4.4004364
        value: {x: -0, y: 0.4856638, z: -0, w: 0.8741457}
        inSlope: {x: 0, y: 0.04793586, z: 0, w: -0.026625145}
        outSlope: {x: 0, y: 0.04793586, z: 0, w: -0.026625145}
        tangentMode: 0
        weightedMode: 0
        inWeight: {x: 0.33333334, y: 0.33333334, z: 0.33333334, w: 0.33333334}
        outWeight: {x: 0.33333334, y: 0.33333334, z: 0.33333334, w: 0.33333334}
      - serializedVersion: 3
        time: 4.411276
        value: {x: -0, y: 0.4860766, z: -0, w: 0.8739162}
        inSlope: {x: 0, y: 0.025940532, z: 0, w: -0.014420712}
        outSlope: {x: 0, y: 0.025940532, z: 0, w: -0.014420712}
        tangentMode: 0
        weightedMode: 0
        inWeight: {x: 0.33333334, y: 0.33333334, z: 0.33333334, w: 0.33333334}
        outWeight: {x: 0.33333334, y: 0.33333334, z: 0.33333334, w: 0.33333334}
      - serializedVersion: 3
        time: 4.422846
        value: {x: -0, y: 0.48623624, z: -0, w: 0.87382746}
        inSlope: {x: 0, y: 0.0031449355, z: 0, w: -0.0017500925}
        outSlope: {x: 0, y: 0.0031449355, z: 0, w: -0.0017500925}
        tangentMode: 0
        weightedMode: 0
        inWeight: {x: 0.33333334, y: 0.33333334, z: 0.33333334, w: 0.33333334}
        outWeight: {x: 0.33333334, y: 0.33333334, z: 0.33333334, w: 0.33333334}
      - serializedVersion: 3
        time: 4.433336
        value: {x: -0, y: 0.48615748, z: -0, w: 0.8738712}
        inSlope: {x: 0, y: -0.018103492, z: 0, w: 0.010066247}
        outSlope: {x: 0, y: -0.018103492, z: 0, w: 0.010066247}
        tangentMode: 0
        weightedMode: 0
        inWeight: {x: 0.33333334, y: 0.33333334, z: 0.33333334, w: 0.33333334}
        outWeight: {x: 0.33333334, y: 0.33333334, z: 0.33333334, w: 0.33333334}
      - serializedVersion: 3
        time: 4.4442844
        value: {x: -0, y: 0.48584327, z: -0, w: 0.87404597}
        inSlope: {x: 0, y: -0.038855914, z: 0, w: 0.021592503}
        outSlope: {x: 0, y: -0.038855914, z: 0, w: 0.021592503}
        tangentMode: 0
        weightedMode: 0
        inWeight: {x: 0.33333334, y: 0.33333334, z: 0.33333334, w: 0.33333334}
        outWeight: {x: 0.33333334, y: 0.33333334, z: 0.33333334, w: 0.33333334}
      - serializedVersion: 3
        time: 4.4561777
        value: {x: -0, y: 0.48526034, z: -0, w: 0.87436974}
        inSlope: {x: 0, y: -0.06535966, z: 0, w: 0.03625616}
        outSlope: {x: 0, y: -0.06535966, z: 0, w: 0.03625616}
        tangentMode: 0
        weightedMode: 0
        inWeight: {x: 0.33333334, y: 0.33333334, z: 0.33333334, w: 0.33333334}
        outWeight: {x: 0.33333334, y: 0.33333334, z: 0.33333334, w: 0.33333334}
      - serializedVersion: 3
        time: 4.467383
        value: {x: -0, y: 0.4843448, z: -0, w: 0.8748772}
        inSlope: {x: 0, y: -0.09270984, z: 0, w: 0.051308896}
        outSlope: {x: 0, y: -0.09270984, z: 0, w: 0.051308896}
        tangentMode: 0
        weightedMode: 0
        inWeight: {x: 0.33333334, y: 0.33333334, z: 0.33333334, w: 0.33333334}
        outWeight: {x: 0.33333334, y: 0.33333334, z: 0.33333334, w: 0.33333334}
      - serializedVersion: 3
        time: 4.4784017
        value: {x: -0, y: 0.483202, z: -0, w: 0.8755089}
        inSlope: {x: 0, y: -0.102262706, z: 0, w: 0.056431763}
        outSlope: {x: 0, y: -0.102262706, z: 0, w: 0.056431763}
        tangentMode: 0
        weightedMode: 0
        inWeight: {x: 0.33333334, y: 0.33333334, z: 0.33333334, w: 0.33333334}
        outWeight: {x: 0.33333334, y: 0.33333334, z: 0.33333334, w: 0.33333334}
      - serializedVersion: 3
        time: 4.4921837
        value: {x: -0, y: 0.48181263, z: -0, w: 0.8762743}
        inSlope: {x: 0, y: -0.18179412, z: 0, w: 0.09980638}
        outSlope: {x: 0, y: -0.18179412, z: 0, w: 0.09980638}
        tangentMode: 0
        weightedMode: 0
        inWeight: {x: 0.33333334, y: 0.33333334, z: 0.33333334, w: 0.33333334}
        outWeight: {x: 0.33333334, y: 0.33333334, z: 0.33333334, w: 0.33333334}
      - serializedVersion: 3
        time: 4.500191
        value: {x: -0, y: 0.47970843, z: -0, w: 0.877428}
        inSlope: {x: 0, y: -0.1953212, z: 0, w: 0.10692714}
        outSlope: {x: 0, y: -0.1953212, z: 0, w: 0.10692714}
        tangentMode: 0
        weightedMode: 0
        inWeight: {x: 0.33333334, y: 0.33333334, z: 0.33333334, w: 0.33333334}
        outWeight: {x: 0.33333334, y: 0.33333334, z: 0.33333334, w: 0.33333334}
      - serializedVersion: 3
        time: 4.5111637
        value: {x: -0, y: 0.47830543, z: -0, w: 0.8781936}
        inSlope: {x: 0, y: -0.16673341, z: 0, w: 0.090707034}
        outSlope: {x: 0, y: -0.16673341, z: 0, w: 0.090707034}
        tangentMode: 0
        weightedMode: 0
        inWeight: {x: 0.33333334, y: 0.33333334, z: 0.33333334, w: 0.33333334}
        outWeight: {x: 0.33333334, y: 0.33333334, z: 0.33333334, w: 0.33333334}
      - serializedVersion: 3
        time: 4.522043
        value: {x: -0, y: 0.4760686, z: -0, w: 0.8794082}
        inSlope: {x: 0, y: -0.20579278, z: 0, w: 0.11138539}
        outSlope: {x: 0, y: -0.20579278, z: 0, w: 0.11138539}
        tangentMode: 0
        weightedMode: 0
        inWeight: {x: 0.33333334, y: 0.33333334, z: 0.33333334, w: 0.33333334}
        outWeight: {x: 0.33333334, y: 0.33333334, z: 0.33333334, w: 0.33333334}
      - serializedVersion: 3
        time: 4.534087
        value: {x: -0, y: 0.47358772, z: -0, w: 0.88074666}
        inSlope: {x: 0, y: -0.24066073, z: 0, w: 0.12928796}
        outSlope: {x: 0, y: -0.24066073, z: 0, w: 0.12928796}
        tangentMode: 0
        weightedMode: 0
        inWeight: {x: 0.33333334, y: 0.33333334, z: 0.33333334, w: 0.33333334}
        outWeight: {x: 0.33333334, y: 0.33333334, z: 0.33333334, w: 0.33333334}
      - serializedVersion: 3
        time: 4.5451355
        value: {x: -0, y: 0.4705457, z: -0, w: 0.88237566}
        inSlope: {x: 0, y: -0.2766351, z: 0, w: 0.14752313}
        outSlope: {x: 0, y: -0.2766351, z: 0, w: 0.14752313}
        tangentMode: 0
        weightedMode: 0
        inWeight: {x: 0.33333334, y: 0.33333334, z: 0.33333334, w: 0.33333334}
        outWeight: {x: 0.33333334, y: 0.33333334, z: 0.33333334, w: 0.33333334}
      - serializedVersion: 3
        time: 4.556034
        value: {x: -0, y: 0.46751663, z: -0, w: 0.8839843}
        inSlope: {x: 0, y: -0.2864523, z: 0, w: 0.15145837}
        outSlope: {x: 0, y: -0.2864523, z: 0, w: 0.15145837}
        tangentMode: 0
        weightedMode: 0
        inWeight: {x: 0.33333334, y: 0.33333334, z: 0.33333334, w: 0.33333334}
        outWeight: {x: 0.33333334, y: 0.33333334, z: 0.33333334, w: 0.33333334}
      - serializedVersion: 3
        time: 4.5669785
        value: {x: -0, y: 0.46428835, z: -0, w: 0.88568413}
        inSlope: {x: 0, y: -0.30006033, z: 0, w: 0.15725574}
        outSlope: {x: 0, y: -0.30006033, z: 0, w: 0.15725574}
        tangentMode: 0
        weightedMode: 0
        inWeight: {x: 0.33333334, y: 0.33333334, z: 0.33333334, w: 0.33333334}
        outWeight: {x: 0.33333334, y: 0.33333334, z: 0.33333334, w: 0.33333334}
      - serializedVersion: 3
        time: 4.578391
        value: {x: -0, y: 0.4608058, z: -0, w: 0.887501}
        inSlope: {x: 0, y: -0.33376795, z: 0, w: 0.17317829}
        outSlope: {x: 0, y: -0.33376795, z: 0, w: 0.17317829}
        tangentMode: 0
        weightedMode: 0
        inWeight: {x: 0.33333334, y: 0.33333334, z: 0.33333334, w: 0.33333334}
        outWeight: {x: 0.33333334, y: 0.33333334, z: 0.33333334, w: 0.33333334}
      - serializedVersion: 3
        time: 4.589033
        value: {x: -0, y: 0.45694926, z: -0, w: 0.88949275}
        inSlope: {x: 0, y: -0.3408252, z: 0, w: 0.17515546}
        outSlope: {x: 0, y: -0.3408252, z: 0, w: 0.17515546}
        tangentMode: 0
        weightedMode: 0
        inWeight: {x: 0.33333334, y: 0.33333334, z: 0.33333334, w: 0.33333334}
        outWeight: {x: 0.33333334, y: 0.33333334, z: 0.33333334, w: 0.33333334}
      - serializedVersion: 3
        time: 4.6009345
        value: {x: -0, y: 0.4531496, z: -0, w: 0.8914345}
        inSlope: {x: 0, y: -0.38554376, z: 0, w: 0.19570659}
        outSlope: {x: 0, y: -0.38554376, z: 0, w: 0.19570659}
        tangentMode: 0
        weightedMode: 0
        inWeight: {x: 0.33333334, y: 0.33333334, z: 0.33333334, w: 0.33333334}
        outWeight: {x: 0.33333334, y: 0.33333334, z: 0.33333334, w: 0.33333334}
      - serializedVersion: 3
        time: 4.610813
        value: {x: -0, y: 0.44868618, z: -0, w: 0.8936894}
        inSlope: {x: 0, y: -0.38511348, z: 0, w: 0.19363081}
        outSlope: {x: 0, y: -0.38511348, z: 0, w: 0.19363081}
        tangentMode: 0
        weightedMode: 0
        inWeight: {x: 0.33333334, y: 0.33333334, z: 0.33333334, w: 0.33333334}
        outWeight: {x: 0.33333334, y: 0.33333334, z: 0.33333334, w: 0.33333334}
      - serializedVersion: 3
        time: 4.62293
        value: {x: -0, y: 0.44482812, z: -0, w: 0.895616}
        inSlope: {x: 0, y: -0.38206255, z: 0, w: 0.1894257}
        outSlope: {x: 0, y: -0.38206255, z: 0, w: 0.1894257}
        tangentMode: 0
        weightedMode: 0
        inWeight: {x: 0.33333334, y: 0.33333334, z: 0.33333334, w: 0.33333334}
        outWeight: {x: 0.33333334, y: 0.33333334, z: 0.33333334, w: 0.33333334}
      - serializedVersion: 3
        time: 4.634007
        value: {x: -0, y: 0.4398909, z: -0, w: 0.89805126}
        inSlope: {x: 0, y: -0.38764906, z: 0, w: 0.19011676}
        outSlope: {x: 0, y: -0.38764906, z: 0, w: 0.19011676}
        tangentMode: 0
        weightedMode: 0
        inWeight: {x: 0.33333334, y: 0.33333334, z: 0.33333334, w: 0.33333334}
        outWeight: {x: 0.33333334, y: 0.33333334, z: 0.33333334, w: 0.33333334}
      - serializedVersion: 3
        time: 4.648046
        value: {x: -0, y: 0.43526396, z: -0, w: 0.9003029}
        inSlope: {x: 0, y: -0.5500053, z: 0, w: 0.26485255}
        outSlope: {x: 0, y: -0.5500053, z: 0, w: 0.26485255}
        tangentMode: 0
        weightedMode: 0
        inWeight: {x: 0.33333334, y: 0.33333334, z: 0.33333334, w: 0.33333334}
        outWeight: {x: 0.33333334, y: 0.33333334, z: 0.33333334, w: 0.33333334}
      - serializedVersion: 3
        time: 4.6558456
        value: {x: -0, y: 0.42925486, z: -0, w: 0.90318346}
        inSlope: {x: 0, y: -0.54032505, z: 0, w: 0.25802267}
        outSlope: {x: 0, y: -0.54032505, z: 0, w: 0.25802267}
        tangentMode: 0
        weightedMode: 0
        inWeight: {x: 0.33333334, y: 0.33333334, z: 0.33333334, w: 0.33333334}
        outWeight: {x: 0.33333334, y: 0.33333334, z: 0.33333334, w: 0.33333334}
      - serializedVersion: 3
        time: 4.6666727
        value: {x: -0, y: 0.42589614, z: -0, w: 0.90477204}
        inSlope: {x: 0, y: -0.37189844, z: 0, w: 0.17470607}
        outSlope: {x: 0, y: -0.37189844, z: 0, w: 0.17470607}
        tangentMode: 0
        weightedMode: 0
        inWeight: {x: 0.33333334, y: 0.33333334, z: 0.33333334, w: 0.33333334}
        outWeight: {x: 0.33333334, y: 0.33333334, z: 0.33333334, w: 0.33333334}
      - serializedVersion: 3
        time: 4.677792
        value: {x: -0, y: 0.421075, z: -0, w: 0.9070258}
        inSlope: {x: 0, y: -0.43831056, z: 0, w: 0.20343797}
        outSlope: {x: 0, y: -0.43831056, z: 0, w: 0.20343797}
        tangentMode: 0
        weightedMode: 0
        inWeight: {x: 0.33333334, y: 0.33333334, z: 0.33333334, w: 0.33333334}
        outWeight: {x: 0.33333334, y: 0.33333334, z: 0.33333334, w: 0.33333334}
      - serializedVersion: 3
        time: 4.689149
        value: {x: -0, y: 0.41604346, z: -0, w: 0.90934473}
        inSlope: {x: 0, y: -0.44776773, z: 0, w: 0.20482835}
        outSlope: {x: 0, y: -0.44776773, z: 0, w: 0.20482835}
        tangentMode: 0
        weightedMode: 0
        inWeight: {x: 0.33333334, y: 0.33333334, z: 0.33333334, w: 0.33333334}
        outWeight: {x: 0.33333334, y: 0.33333334, z: 0.33333334, w: 0.33333334}
      - serializedVersion: 3
        time: 4.700624
        value: {x: -0, y: 0.41085103, z: -0, w: 0.9117025}
        inSlope: {x: 0, y: -0.46475318, z: 0, w: 0.20938408}
        outSlope: {x: 0, y: -0.46475318, z: 0, w: 0.20938408}
        tangentMode: 0
        weightedMode: 0
        inWeight: {x: 0.33333334, y: 0.33333334, z: 0.33333334, w: 0.33333334}
        outWeight: {x: 0.33333334, y: 0.33333334, z: 0.33333334, w: 0.33333334}
      - serializedVersion: 3
        time: 4.7117
        value: {x: -0, y: 0.40556768, z: -0, w: 0.914065}
        inSlope: {x: 0, y: -0.47332668, z: 0, w: 0.21005417}
        outSlope: {x: 0, y: -0.47332668, z: 0, w: 0.21005417}
        tangentMode: 0
        weightedMode: 0
        inWeight: {x: 0.33333334, y: 0.33333334, z: 0.33333334, w: 0.33333334}
        outWeight: {x: 0.33333334, y: 0.33333334, z: 0.33333334, w: 0.33333334}
      - serializedVersion: 3
        time: 4.722615
        value: {x: -0, y: 0.40044162, z: -0, w: 0.9163223}
        inSlope: {x: 0, y: -0.46624222, z: 0, w: 0.20377582}
        outSlope: {x: 0, y: -0.46624222, z: 0, w: 0.20377582}
        tangentMode: 0
        weightedMode: 0
        inWeight: {x: 0.33333334, y: 0.33333334, z: 0.33333334, w: 0.33333334}
        outWeight: {x: 0.33333334, y: 0.33333334, z: 0.33333334, w: 0.33333334}
      - serializedVersion: 3
        time: 4.733573
        value: {x: -0, y: 0.3953697, z: -0, w: 0.91852206}
        inSlope: {x: 0, y: -0.46432883, z: 0, w: 0.19985959}
        outSlope: {x: 0, y: -0.46432883, z: 0, w: 0.19985959}
        tangentMode: 0
        weightedMode: 0
        inWeight: {x: 0.33333334, y: 0.33333334, z: 0.33333334, w: 0.33333334}
        outWeight: {x: 0.33333334, y: 0.33333334, z: 0.33333334, w: 0.33333334}
      - serializedVersion: 3
        time: 4.744518
        value: {x: -0, y: 0.39027143, z: -0, w: 0.92069983}
        inSlope: {x: 0, y: -0.46695954, z: 0, w: 0.19793934}
        outSlope: {x: 0, y: -0.46695954, z: 0, w: 0.19793934}
        tangentMode: 0
        weightedMode: 0
        inWeight: {x: 0.33333334, y: 0.33333334, z: 0.33333334, w: 0.33333334}
        outWeight: {x: 0.33333334, y: 0.33333334, z: 0.33333334, w: 0.33333334}
      - serializedVersion: 3
        time: 4.755413
        value: {x: -0, y: 0.38517132, z: -0, w: 0.9228451}
        inSlope: {x: 0, y: -0.46389943, z: 0, w: 0.19364196}
        outSlope: {x: 0, y: -0.46389943, z: 0, w: 0.19364196}
        tangentMode: 0
        weightedMode: 0
        inWeight: {x: 0.33333334, y: 0.33333334, z: 0.33333334, w: 0.33333334}
        outWeight: {x: 0.33333334, y: 0.33333334, z: 0.33333334, w: 0.33333334}
      - serializedVersion: 3
        time: 4.7664447
        value: {x: -0, y: 0.38010013, z: -0, w: 0.92494535}
        inSlope: {x: 0, y: -0.44130772, z: 0, w: 0.18140623}
        outSlope: {x: 0, y: -0.44130772, z: 0, w: 0.18140623}
        tangentMode: 0
        weightedMode: 0
        inWeight: {x: 0.33333334, y: 0.33333334, z: 0.33333334, w: 0.33333334}
        outWeight: {x: 0.33333334, y: 0.33333334, z: 0.33333334, w: 0.33333334}
      - serializedVersion: 3
        time: 4.7785554
        value: {x: -0, y: 0.37497827, z: -0, w: 0.9270336}
        inSlope: {x: 0, y: -0.46690458, z: 0, w: 0.18864694}
        outSlope: {x: 0, y: -0.46690458, z: 0, w: 0.18864694}
        tangentMode: 0
        weightedMode: 0
        inWeight: {x: 0.33333334, y: 0.33333334, z: 0.33333334, w: 0.33333334}
        outWeight: {x: 0.33333334, y: 0.33333334, z: 0.33333334, w: 0.33333334}
      - serializedVersion: 3
        time: 4.7895107
        value: {x: -0, y: 0.3693813, z: -0, w: 0.92927796}
        inSlope: {x: 0, y: -0.43379265, z: 0, w: 0.17276815}
        outSlope: {x: 0, y: -0.43379265, z: 0, w: 0.17276815}
        tangentMode: 0
        weightedMode: 0
        inWeight: {x: 0.33333334, y: 0.33333334, z: 0.33333334, w: 0.33333334}
        outWeight: {x: 0.33333334, y: 0.33333334, z: 0.33333334, w: 0.33333334}
      - serializedVersion: 3
        time: 4.8035293
        value: {x: -0, y: 0.36438096, z: -0, w: 0.93125}
        inSlope: {x: 0, y: -0.5868685, z: 0, w: 0.22857773}
        outSlope: {x: 0, y: -0.5868685, z: 0, w: 0.22857773}
        tangentMode: 0
        weightedMode: 0
        inWeight: {x: 0.33333334, y: 0.33333334, z: 0.33333334, w: 0.33333334}
        outWeight: {x: 0.33333334, y: 0.33333334, z: 0.33333334, w: 0.33333334}
      - serializedVersion: 3
        time: 4.8113256
        value: {x: -0, y: 0.35801107, z: -0, w: 0.93371737}
        inSlope: {x: 0, y: -0.5678067, z: 0, w: 0.21897762}
        outSlope: {x: 0, y: -0.5678067, z: 0, w: 0.21897762}
        tangentMode: 0
        weightedMode: 0
        inWeight: {x: 0.33333334, y: 0.33333334, z: 0.33333334, w: 0.33333334}
        outWeight: {x: 0.33333334, y: 0.33333334, z: 0.33333334, w: 0.33333334}
      - serializedVersion: 3
        time: 4.822172
        value: {x: -0, y: 0.35455564, z: -0, w: 0.93503493}
        inSlope: {x: 0, y: -0.37890118, z: 0, w: 0.14336127}
        outSlope: {x: 0, y: -0.37890118, z: 0, w: 0.14336127}
        tangentMode: 0
        weightedMode: 0
        inWeight: {x: 0.33333334, y: 0.33333334, z: 0.33333334, w: 0.33333334}
        outWeight: {x: 0.33333334, y: 0.33333334, z: 0.33333334, w: 0.33333334}
      - serializedVersion: 3
        time: 4.8332133
        value: {x: -0, y: 0.34970602, z: -0, w: 0.9368595}
        inSlope: {x: 0, y: -0.43542725, z: 0, w: 0.16254427}
        outSlope: {x: 0, y: -0.43542725, z: 0, w: 0.16254427}
        tangentMode: 0
        weightedMode: 0
        inWeight: {x: 0.33333334, y: 0.33333334, z: 0.33333334, w: 0.33333334}
        outWeight: {x: 0.33333334, y: 0.33333334, z: 0.33333334, w: 0.33333334}
      - serializedVersion: 3
        time: 4.8445344
        value: {x: -0, y: 0.34481958, z: -0, w: 0.938669}
        inSlope: {x: 0, y: -0.42780167, z: 0, w: 0.15715834}
        outSlope: {x: 0, y: -0.42780167, z: 0, w: 0.15715834}
        tangentMode: 0
        weightedMode: 0
        inWeight: {x: 0.33333334, y: 0.33333334, z: 0.33333334, w: 0.33333334}
        outWeight: {x: 0.33333334, y: 0.33333334, z: 0.33333334, w: 0.33333334}
      - serializedVersion: 3
        time: 4.8562274
        value: {x: -0, y: 0.339862, z: -0, w: 0.94047534}
        inSlope: {x: 0, y: -0.44524226, z: 0, w: 0.16082372}
        outSlope: {x: 0, y: -0.44524226, z: 0, w: 0.16082372}
        tangentMode: 0
        weightedMode: 0
        inWeight: {x: 0.33333334, y: 0.33333334, z: 0.33333334, w: 0.33333334}
        outWeight: {x: 0.33333334, y: 0.33333334, z: 0.33333334, w: 0.33333334}
      - serializedVersion: 3
        time: 4.867029
        value: {x: -0, y: 0.3348229, z: -0, w: 0.94228107}
        inSlope: {x: 0, y: -0.43944594, z: 0, w: 0.15629146}
        outSlope: {x: 0, y: -0.43944594, z: 0, w: 0.15629146}
        tangentMode: 0
        weightedMode: 0
        inWeight: {x: 0.33333334, y: 0.33333334, z: 0.33333334, w: 0.33333334}
        outWeight: {x: 0.33333334, y: 0.33333334, z: 0.33333334, w: 0.33333334}
      - serializedVersion: 3
        time: 4.878095
        value: {x: -0, y: 0.33025944, z: -0, w: 0.9438902}
        inSlope: {x: 0, y: -0.41480654, z: 0, w: 0.14512894}
        outSlope: {x: 0, y: -0.41480654, z: 0, w: 0.14512894}
        tangentMode: 0
        weightedMode: 0
        inWeight: {x: 0.33333334, y: 0.33333334, z: 0.33333334, w: 0.33333334}
        outWeight: {x: 0.33333334, y: 0.33333334, z: 0.33333334, w: 0.33333334}
      - serializedVersion: 3
        time: 4.8891277
        value: {x: -0, y: 0.32565635, z: -0, w: 0.9454882}
        inSlope: {x: 0, y: -0.40009278, z: 0, w: 0.13786677}
        outSlope: {x: 0, y: -0.40009278, z: 0, w: 0.13786677}
        tangentMode: 0
        weightedMode: 0
        inWeight: {x: 0.33333334, y: 0.33333334, z: 0.33333334, w: 0.33333334}
        outWeight: {x: 0.33333334, y: 0.33333334, z: 0.33333334, w: 0.33333334}
      - serializedVersion: 3
        time: 4.900867
        value: {x: -0, y: 0.3211607, z: -0, w: 0.94702476}
        inSlope: {x: 0, y: -0.4073213, z: 0, w: 0.13804698}
        outSlope: {x: 0, y: -0.4073213, z: 0, w: 0.13804698}
        tangentMode: 0
        weightedMode: 0
        inWeight: {x: 0.33333334, y: 0.33333334, z: 0.33333334, w: 0.33333334}
        outWeight: {x: 0.33333334, y: 0.33333334, z: 0.33333334, w: 0.33333334}
      - serializedVersion: 3
        time: 4.9117146
        value: {x: -0, y: 0.31647798, z: -0, w: 0.9485999}
        inSlope: {x: 0, y: -0.40802765, z: 0, w: 0.13624728}
        outSlope: {x: 0, y: -0.40802765, z: 0, w: 0.13624728}
        tangentMode: 0
        weightedMode: 0
        inWeight: {x: 0.33333334, y: 0.33333334, z: 0.33333334, w: 0.33333334}
        outWeight: {x: 0.33333334, y: 0.33333334, z: 0.33333334, w: 0.33333334}
      - serializedVersion: 3
        time: 4.9226446
        value: {x: -0, y: 0.31227678, z: -0, w: 0.94999117}
        inSlope: {x: 0, y: -0.37944505, z: 0, w: 0.1247528}
        outSlope: {x: 0, y: -0.37944505, z: 0, w: 0.1247528}
        tangentMode: 0
        weightedMode: 0
        inWeight: {x: 0.33333334, y: 0.33333334, z: 0.33333334, w: 0.33333334}
        outWeight: {x: 0.33333334, y: 0.33333334, z: 0.33333334, w: 0.33333334}
      - serializedVersion: 3
        time: 4.9336033
        value: {x: -0, y: 0.30817255, z: -0, w: 0.9513305}
        inSlope: {x: 0, y: -0.362611, z: 0, w: 0.11750716}
        outSlope: {x: 0, y: -0.362611, z: 0, w: 0.11750716}
        tangentMode: 0
        weightedMode: 0
        inWeight: {x: 0.33333334, y: 0.33333334, z: 0.33333334, w: 0.33333334}
        outWeight: {x: 0.33333334, y: 0.33333334, z: 0.33333334, w: 0.33333334}
      - serializedVersion: 3
        time: 4.944942
        value: {x: -0, y: 0.30419603, z: -0, w: 0.9526095}
        inSlope: {x: 0, y: -0.31639087, z: 0, w: 0.10111794}
        outSlope: {x: 0, y: -0.31639087, z: 0, w: 0.10111794}
        tangentMode: 0
        weightedMode: 0
        inWeight: {x: 0.33333334, y: 0.33333334, z: 0.33333334, w: 0.33333334}
        outWeight: {x: 0.33333334, y: 0.33333334, z: 0.33333334, w: 0.33333334}
      - serializedVersion: 3
        time: 4.9588647
        value: {x: -0, y: 0.30026874, z: -0, w: 0.9538547}
        inSlope: {x: 0, y: -0.42573348, z: 0, w: 0.13358499}
        outSlope: {x: 0, y: -0.42573348, z: 0, w: 0.13358499}
        tangentMode: 0
        weightedMode: 0
        inWeight: {x: 0.33333334, y: 0.33333334, z: 0.33333334, w: 0.33333334}
        outWeight: {x: 0.33333334, y: 0.33333334, z: 0.33333334, w: 0.33333334}
      - serializedVersion: 3
        time: 4.9669204
        value: {x: -0, y: 0.29568192, z: -0, w: 0.95528644}
        inSlope: {x: 0, y: -0.40177244, z: 0, w: 0.1249415}
        outSlope: {x: 0, y: -0.40177244, z: 0, w: 0.1249415}
        tangentMode: 0
        weightedMode: 0
        inWeight: {x: 0.33333334, y: 0.33333334, z: 0.33333334, w: 0.33333334}
        outWeight: {x: 0.33333334, y: 0.33333334, z: 0.33333334, w: 0.33333334}
      - serializedVersion: 3
        time: 4.9773808
        value: {x: -0, y: 0.29323256, z: -0, w: 0.95604116}
        inSlope: {x: 0, y: -0.24238159, z: 0, w: 0.074289754}
        outSlope: {x: 0, y: -0.24238159, z: 0, w: 0.074289754}
        tangentMode: 0
        weightedMode: 0
        inWeight: {x: 0.33333334, y: 0.33333334, z: 0.33333334, w: 0.33333334}
        outWeight: {x: 0.33333334, y: 0.33333334, z: 0.33333334, w: 0.33333334}
      - serializedVersion: 3
        time: 4.9894624
        value: {x: -0, y: 0.29020482, z: -0, w: 0.95696455}
        inSlope: {x: 0, y: -0.2640162, z: 0, w: 0.08002478}
        outSlope: {x: 0, y: -0.2640162, z: 0, w: 0.08002478}
        tangentMode: 0
        weightedMode: 0
        inWeight: {x: 0.33333334, y: 0.33333334, z: 0.33333334, w: 0.33333334}
        outWeight: {x: 0.33333334, y: 0.33333334, z: 0.33333334, w: 0.33333334}
      - serializedVersion: 3
        time: 5.0011125
        value: {x: -0, y: 0.2869728, z: -0, w: 0.95793873}
        inSlope: {x: 0, y: -0.2753726, z: 0, w: 0.08253115}
        outSlope: {x: 0, y: -0.2753726, z: 0, w: 0.08253115}
        tangentMode: 0
        weightedMode: 0
        inWeight: {x: 0.33333334, y: 0.33333334, z: 0.33333334, w: 0.33333334}
        outWeight: {x: 0.33333334, y: 0.33333334, z: 0.33333334, w: 0.33333334}
      - serializedVersion: 3
        time: 5.011441
        value: {x: -0, y: 0.28414974, z: -0, w: 0.95877993}
        inSlope: {x: 0, y: -0.23945951, z: 0, w: 0.07105677}
        outSlope: {x: 0, y: -0.23945951, z: 0, w: 0.07105677}
        tangentMode: 0
        weightedMode: 0
        inWeight: {x: 0.33333334, y: 0.33333334, z: 0.33333334, w: 0.33333334}
        outWeight: {x: 0.33333334, y: 0.33333334, z: 0.33333334, w: 0.33333334}
      - serializedVersion: 3
        time: 5.0224404
        value: {x: -0, y: 0.2818883, z: -0, w: 0.95944726}
        inSlope: {x: 0, y: -0.20039247, z: 0, w: 0.058890596}
        outSlope: {x: 0, y: -0.20039247, z: 0, w: 0.058890596}
        tangentMode: 0
        weightedMode: 0
        inWeight: {x: 0.33333334, y: 0.33333334, z: 0.33333334, w: 0.33333334}
        outWeight: {x: 0.33333334, y: 0.33333334, z: 0.33333334, w: 0.33333334}
      - serializedVersion: 3
        time: 5.0334105
        value: {x: -0, y: 0.2797471, z: -0, w: 0.96007377}
        inSlope: {x: 0, y: -0.18282863, z: 0, w: 0.053299814}
        outSlope: {x: 0, y: -0.18282863, z: 0, w: 0.053299814}
        tangentMode: 0
        weightedMode: 0
        inWeight: {x: 0.33333334, y: 0.33333334, z: 0.33333334, w: 0.33333334}
        outWeight: {x: 0.33333334, y: 0.33333334, z: 0.33333334, w: 0.33333334}
      - serializedVersion: 3
        time: 5.044433
        value: {x: -0, y: 0.27786806, z: -0, w: 0.9606193}
        inSlope: {x: 0, y: -0.15910175, z: 0, w: 0.04604449}
        outSlope: {x: 0, y: -0.15910175, z: 0, w: 0.04604449}
        tangentMode: 0
        weightedMode: 0
        inWeight: {x: 0.33333334, y: 0.33333334, z: 0.33333334, w: 0.33333334}
        outWeight: {x: 0.33333334, y: 0.33333334, z: 0.33333334, w: 0.33333334}
      - serializedVersion: 3
        time: 5.0553174
        value: {x: -0, y: 0.2762601, z: -0, w: 0.96108294}
        inSlope: {x: 0, y: -0.12923701, z: 0, w: 0.037173882}
        outSlope: {x: 0, y: -0.12923701, z: 0, w: 0.037173882}
        tangentMode: 0
        weightedMode: 0
        inWeight: {x: 0.33333334, y: 0.33333334, z: 0.33333334, w: 0.33333334}
        outWeight: {x: 0.33333334, y: 0.33333334, z: 0.33333334, w: 0.33333334}
      - serializedVersion: 3
        time: 5.0673385
        value: {x: -0, y: 0.27492887, z: -0, w: 0.9614646}
        inSlope: {x: 0, y: -0.107861355, z: 0, w: 0.030850802}
        outSlope: {x: 0, y: -0.107861355, z: 0, w: 0.030850802}
        tangentMode: 0
        weightedMode: 0
        inWeight: {x: 0.33333334, y: 0.33333334, z: 0.33333334, w: 0.33333334}
        outWeight: {x: 0.33333334, y: 0.33333334, z: 0.33333334, w: 0.33333334}
      - serializedVersion: 3
        time: 5.078313
        value: {x: -0, y: 0.27377677, z: -0, w: 0.9617933}
        inSlope: {x: 0, y: -0.086903036, z: 0, w: 0.024757575}
        outSlope: {x: 0, y: -0.086903036, z: 0, w: 0.024757575}
        tangentMode: 0
        weightedMode: 0
        inWeight: {x: 0.33333334, y: 0.33333334, z: 0.33333334, w: 0.33333334}
        outWeight: {x: 0.33333334, y: 0.33333334, z: 0.33333334, w: 0.33333334}
      - serializedVersion: 3
        time: 5.089267
        value: {x: -0, y: 0.27302286, z: -0, w: 0.9620076}
        inSlope: {x: 0, y: -0.055097565, z: 0, w: 0.015647268}
        outSlope: {x: 0, y: -0.055097565, z: 0, w: 0.015647268}
        tangentMode: 0
        weightedMode: 0
        inWeight: {x: 0.33333334, y: 0.33333334, z: 0.33333334, w: 0.33333334}
        outWeight: {x: 0.33333334, y: 0.33333334, z: 0.33333334, w: 0.33333334}
      - serializedVersion: 3
        time: 5.100499
        value: {x: -0, y: 0.27255818, z: -0, w: 0.96213937}
        inSlope: {x: 0, y: -0.025591578, z: 0, w: 0.0072537353}
        outSlope: {x: 0, y: -0.025591578, z: 0, w: 0.0072537353}
        tangentMode: 0
        weightedMode: 0
        inWeight: {x: 0.33333334, y: 0.33333334, z: 0.33333334, w: 0.33333334}
        outWeight: {x: 0.33333334, y: 0.33333334, z: 0.33333334, w: 0.33333334}
      - serializedVersion: 3
        time: 5.114247
        value: {x: -0, y: 0.27242327, z: -0, w: 0.9621775}
        inSlope: {x: 0, y: 0.010322638, z: 0, w: -0.002923463}
        outSlope: {x: 0, y: 0.010322638, z: 0, w: -0.002923463}
        tangentMode: 0
        weightedMode: 0
        inWeight: {x: 0.33333334, y: 0.33333334, z: 0.33333334, w: 0.33333334}
        outWeight: {x: 0.33333334, y: 0.33333334, z: 0.33333334, w: 0.33333334}
      - serializedVersion: 3
        time: 5.1222525
        value: {x: -0, y: 0.2726671, z: -0, w: 0.9621085}
        inSlope: {x: 0, y: 0.03458961, z: 0, w: -0.009805454}
        outSlope: {x: 0, y: 0.03458961, z: 0, w: -0.009805454}
        tangentMode: 0
        weightedMode: 0
        inWeight: {x: 0.33333334, y: 0.33333334, z: 0.33333334, w: 0.33333334}
        outWeight: {x: 0.33333334, y: 0.33333334, z: 0.33333334, w: 0.33333334}
      - serializedVersion: 3
        time: 5.1331058
        value: {x: -0, y: 0.27308735, z: -0, w: 0.9619892}
        inSlope: {x: 0, y: 0.058144335, z: 0, w: -0.016522545}
        outSlope: {x: 0, y: 0.058144335, z: 0, w: -0.016522545}
        tangentMode: 0
        weightedMode: 0
        inWeight: {x: 0.33333334, y: 0.33333334, z: 0.33333334, w: 0.33333334}
        outWeight: {x: 0.33333334, y: 0.33333334, z: 0.33333334, w: 0.33333334}
      - serializedVersion: 3
        time: 5.145099
        value: {x: -0, y: 0.27401766, z: -0, w: 0.9617247}
        inSlope: {x: 0, y: 0.10426558, z: 0, w: -0.029741481}
        outSlope: {x: 0, y: 0.10426558, z: 0, w: -0.029741481}
        tangentMode: 0
        weightedMode: 0
        inWeight: {x: 0.33333334, y: 0.33333334, z: 0.33333334, w: 0.33333334}
        outWeight: {x: 0.33333334, y: 0.33333334, z: 0.33333334, w: 0.33333334}
      - serializedVersion: 3
        time: 5.156295
        value: {x: -0, y: 0.27548388, z: -0, w: 0.9613057}
        inSlope: {x: 0, y: 0.1474379, z: 0, w: -0.042278424}
        outSlope: {x: 0, y: 0.1474379, z: 0, w: -0.042278424}
        tangentMode: 0
        weightedMode: 0
        inWeight: {x: 0.33333334, y: 0.33333334, z: 0.33333334, w: 0.33333334}
        outWeight: {x: 0.33333334, y: 0.33333334, z: 0.33333334, w: 0.33333334}
      - serializedVersion: 3
        time: 5.167085
        value: {x: -0, y: 0.27725255, z: -0, w: 0.96079713}
        inSlope: {x: 0, y: 0.17623383, z: 0, w: -0.050879687}
        outSlope: {x: 0, y: 0.17623383, z: 0, w: -0.050879687}
        tangentMode: 0
        weightedMode: 0
        inWeight: {x: 0.33333334, y: 0.33333334, z: 0.33333334, w: 0.33333334}
        outWeight: {x: 0.33333334, y: 0.33333334, z: 0.33333334, w: 0.33333334}
      - serializedVersion: 3
        time: 5.178021
        value: {x: -0, y: 0.27931455, z: -0, w: 0.9601997}
        inSlope: {x: 0, y: 0.20509292, z: 0, w: -0.059705794}
        outSlope: {x: 0, y: 0.20509292, z: 0, w: -0.059705794}
        tangentMode: 0
        weightedMode: 0
        inWeight: {x: 0.33333334, y: 0.33333334, z: 0.33333334, w: 0.33333334}
        outWeight: {x: 0.33333334, y: 0.33333334, z: 0.33333334, w: 0.33333334}
      - serializedVersion: 3
        time: 5.189187
        value: {x: -0, y: 0.2817893, z: -0, w: 0.95947635}
        inSlope: {x: 0, y: 0.24225113, z: 0, w: -0.07120943}
        outSlope: {x: 0, y: 0.24225113, z: 0, w: -0.07120943}
        tangentMode: 0
        weightedMode: 0
        inWeight: {x: 0.33333334, y: 0.33333334, z: 0.33333334, w: 0.33333334}
        outWeight: {x: 0.33333334, y: 0.33333334, z: 0.33333334, w: 0.33333334}
      - serializedVersion: 3
        time: 5.2002225
        value: {x: -0, y: 0.2846902, z: -0, w: 0.9586196}
        inSlope: {x: 0, y: 0.2787128, z: 0, w: -0.082830176}
        outSlope: {x: 0, y: 0.2787128, z: 0, w: -0.082830176}
        tangentMode: 0
        weightedMode: 0
        inWeight: {x: 0.33333334, y: 0.33333334, z: 0.33333334, w: 0.33333334}
        outWeight: {x: 0.33333334, y: 0.33333334, z: 0.33333334, w: 0.33333334}
      - serializedVersion: 3
        time: 5.211313
        value: {x: -0, y: 0.2879569, z: -0, w: 0.9576434}
        inSlope: {x: 0, y: 0.3177154, z: 0, w: -0.09561704}
        outSlope: {x: 0, y: 0.3177154, z: 0, w: -0.09561704}
        tangentMode: 0
        weightedMode: 0
        inWeight: {x: 0.33333334, y: 0.33333334, z: 0.33333334, w: 0.33333334}
        outWeight: {x: 0.33333334, y: 0.33333334, z: 0.33333334, w: 0.33333334}
      - serializedVersion: 3
        time: 5.222036
        value: {x: -0, y: 0.29161215, z: -0, w: 0.95653665}
        inSlope: {x: 0, y: 0.3424788, z: 0, w: -0.10443631}
        outSlope: {x: 0, y: 0.3424788, z: 0, w: -0.10443631}
        tangentMode: 0
        weightedMode: 0
        inWeight: {x: 0.33333334, y: 0.33333334, z: 0.33333334, w: 0.33333334}
        outWeight: {x: 0.33333334, y: 0.33333334, z: 0.33333334, w: 0.33333334}
      - serializedVersion: 3
        time: 5.2333694
        value: {x: -0, y: 0.29551178, z: -0, w: 0.95533913}
        inSlope: {x: 0, y: 0.36171654, z: 0, w: -0.11199032}
        outSlope: {x: 0, y: 0.36171654, z: 0, w: -0.11199032}
        tangentMode: 0
        weightedMode: 0
        inWeight: {x: 0.33333334, y: 0.33333334, z: 0.33333334, w: 0.33333334}
        outWeight: {x: 0.33333334, y: 0.33333334, z: 0.33333334, w: 0.33333334}
      - serializedVersion: 3
        time: 5.2451897
        value: {x: -0, y: 0.29999584, z: -0, w: 0.9539406}
        inSlope: {x: 0, y: 0.41637456, z: 0, w: -0.13111262}
        outSlope: {x: 0, y: 0.41637456, z: 0, w: -0.13111262}
        tangentMode: 0
        weightedMode: 0
        inWeight: {x: 0.33333334, y: 0.33333334, z: 0.33333334, w: 0.33333334}
        outWeight: {x: 0.33333334, y: 0.33333334, z: 0.33333334, w: 0.33333334}
      - serializedVersion: 3
        time: 5.2563214
        value: {x: -0, y: 0.30504295, z: -0, w: 0.95233864}
        inSlope: {x: 0, y: 0.402611, z: 0, w: -0.12881899}
        outSlope: {x: 0, y: 0.402611, z: 0, w: -0.12881899}
        tangentMode: 0
        weightedMode: 0
        inWeight: {x: 0.33333334, y: 0.33333334, z: 0.33333334, w: 0.33333334}
        outWeight: {x: 0.33333334, y: 0.33333334, z: 0.33333334, w: 0.33333334}
      - serializedVersion: 3
        time: 5.270751
        value: {x: -0, y: 0.31011963, z: -0, w: 0.95069754}
        inSlope: {x: 0, y: 0.66134197, z: 0, w: -0.21718708}
        outSlope: {x: 0, y: 0.66134197, z: 0, w: -0.21718708}
        tangentMode: 0
        weightedMode: 0
        inWeight: {x: 0.33333334, y: 0.33333334, z: 0.33333334, w: 0.33333334}
        outWeight: {x: 0.33333334, y: 0.33333334, z: 0.33333334, w: 0.33333334}
      - serializedVersion: 3
        time: 5.2779355
        value: {x: -0, y: 0.31709477, z: -0, w: 0.9483939}
        inSlope: {x: 0, y: 0.64838094, z: 0, w: -0.21514899}
        outSlope: {x: 0, y: 0.64838094, z: 0, w: -0.21514899}
        tangentMode: 0
        weightedMode: 0
        inWeight: {x: 0.33333334, y: 0.33333334, z: 0.33333334, w: 0.33333334}
        outWeight: {x: 0.33333334, y: 0.33333334, z: 0.33333334, w: 0.33333334}
      - serializedVersion: 3
        time: 5.288998
        value: {x: -0, y: 0.3207001, z: -0, w: 0.9471808}
        inSlope: {x: 0, y: 0.42112243, z: 0, w: -0.14314781}
        outSlope: {x: 0, y: 0.42112243, z: 0, w: -0.14314781}
        tangentMode: 0
        weightedMode: 0
        inWeight: {x: 0.33333334, y: 0.33333334, z: 0.33333334, w: 0.33333334}
        outWeight: {x: 0.33333334, y: 0.33333334, z: 0.33333334, w: 0.33333334}
      - serializedVersion: 3
        time: 5.300516
        value: {x: -0, y: 0.32664734, z: -0, w: 0.94514626}
        inSlope: {x: 0, y: 0.5495204, z: 0, w: -0.19012754}
        outSlope: {x: 0, y: 0.5495204, z: 0, w: -0.19012754}
        tangentMode: 0
        weightedMode: 0
        inWeight: {x: 0.33333334, y: 0.33333334, z: 0.33333334, w: 0.33333334}
        outWeight: {x: 0.33333334, y: 0.33333334, z: 0.33333334, w: 0.33333334}
      - serializedVersion: 3
        time: 5.311594
        value: {x: -0, y: 0.3331024, z: -0, w: 0.94289064}
        inSlope: {x: 0, y: 0.590994, z: 0, w: -0.20881367}
        outSlope: {x: 0, y: 0.590994, z: 0, w: -0.20881367}
        tangentMode: 0
        weightedMode: 0
        inWeight: {x: 0.33333334, y: 0.33333334, z: 0.33333334, w: 0.33333334}
        outWeight: {x: 0.33333334, y: 0.33333334, z: 0.33333334, w: 0.33333334}
      - serializedVersion: 3
        time: 5.322292
        value: {x: -0, y: 0.3395135, z: -0, w: 0.94060117}
        inSlope: {x: 0, y: 0.5911872, z: 0, w: -0.2133595}
        outSlope: {x: 0, y: 0.5911872, z: 0, w: -0.2133595}
        tangentMode: 0
        weightedMode: 0
        inWeight: {x: 0.33333334, y: 0.33333334, z: 0.33333334, w: 0.33333334}
        outWeight: {x: 0.33333334, y: 0.33333334, z: 0.33333334, w: 0.33333334}
      - serializedVersion: 3
        time: 5.3332415
        value: {x: -0, y: 0.34589806, z: -0, w: 0.9382721}
        inSlope: {x: 0, y: 0.5844149, z: 0, w: -0.2155149}
        outSlope: {x: 0, y: 0.5844149, z: 0, w: -0.2155149}
        tangentMode: 0
        weightedMode: 0
        inWeight: {x: 0.33333334, y: 0.33333334, z: 0.33333334, w: 0.33333334}
        outWeight: {x: 0.33333334, y: 0.33333334, z: 0.33333334, w: 0.33333334}
      - serializedVersion: 3
        time: 5.344701
        value: {x: -0, y: 0.35261032, z: -0, w: 0.9357703}
        inSlope: {x: 0, y: 0.62551516, z: 0, w: -0.23596352}
        outSlope: {x: 0, y: 0.62551516, z: 0, w: -0.23596352}
        tangentMode: 0
        weightedMode: 0
        inWeight: {x: 0.33333334, y: 0.33333334, z: 0.33333334, w: 0.33333334}
        outWeight: {x: 0.33333334, y: 0.33333334, z: 0.33333334, w: 0.33333334}
      - serializedVersion: 3
        time: 5.355452
        value: {x: -0, y: 0.35976297, z: -0, w: 0.9330437}
        inSlope: {x: 0, y: 0.6184856, z: 0, w: -0.2382158}
        outSlope: {x: 0, y: 0.6184856, z: 0, w: -0.2382158}
        tangentMode: 0
        weightedMode: 0
        inWeight: {x: 0.33333334, y: 0.33333334, z: 0.33333334, w: 0.33333334}
        outWeight: {x: 0.33333334, y: 0.33333334, z: 0.33333334, w: 0.33333334}
      - serializedVersion: 3
        time: 5.367346
        value: {x: -0, y: 0.36656246, z: -0, w: 0.93039346}
        inSlope: {x: 0, y: 0.63581467, z: 0, w: -0.25095516}
        outSlope: {x: 0, y: 0.63581467, z: 0, w: -0.25095516}
        tangentMode: 0
        weightedMode: 0
        inWeight: {x: 0.33333334, y: 0.33333334, z: 0.33333334, w: 0.33333334}
        outWeight: {x: 0.33333334, y: 0.33333334, z: 0.33333334, w: 0.33333334}
      - serializedVersion: 3
        time: 5.3782
        value: {x: -0, y: 0.3741598, z: -0, w: 0.92736423}
        inSlope: {x: 0, y: 0.66060644, z: 0, w: -0.26622468}
        outSlope: {x: 0, y: 0.66060644, z: 0, w: -0.26622468}
        tangentMode: 0
        weightedMode: 0
        inWeight: {x: 0.33333334, y: 0.33333334, z: 0.33333334, w: 0.33333334}
        outWeight: {x: 0.33333334, y: 0.33333334, z: 0.33333334, w: 0.33333334}
      - serializedVersion: 3
        time: 5.3893523
        value: {x: -0, y: 0.38108838, z: -0, w: 0.9245386}
        inSlope: {x: 0, y: 0.63947666, z: 0, w: -0.2637198}
        outSlope: {x: 0, y: 0.63947666, z: 0, w: -0.2637198}
        tangentMode: 0
        weightedMode: 0
        inWeight: {x: 0.33333334, y: 0.33333334, z: 0.33333334, w: 0.33333334}
        outWeight: {x: 0.33333334, y: 0.33333334, z: 0.33333334, w: 0.33333334}
      - serializedVersion: 3
        time: 5.4002123
        value: {x: -0, y: 0.3882308, z: -0, w: 0.9215622}
        inSlope: {x: 0, y: 0.6390082, z: 0, w: -0.26907736}
        outSlope: {x: 0, y: 0.6390082, z: 0, w: -0.26907736}
        tangentMode: 0
        weightedMode: 0
        inWeight: {x: 0.33333334, y: 0.33333334, z: 0.33333334, w: 0.33333334}
        outWeight: {x: 0.33333334, y: 0.33333334, z: 0.33333334, w: 0.33333334}
      - serializedVersion: 3
        time: 5.4113736
        value: {x: -0, y: 0.39515454, z: -0, w: 0.9186147}
        inSlope: {x: 0, y: 0.56025267, z: 0, w: -0.24076393}
        outSlope: {x: 0, y: 0.56025267, z: 0, w: -0.24076393}
        tangentMode: 0
        weightedMode: 0
        inWeight: {x: 0.33333334, y: 0.33333334, z: 0.33333334, w: 0.33333334}
        outWeight: {x: 0.33333334, y: 0.33333334, z: 0.33333334, w: 0.33333334}
      - serializedVersion: 3
        time: 5.4255157
        value: {x: -0, y: 0.402228, z: -0, w: 0.91553956}
        inSlope: {x: 0, y: 0.81774914, z: 0, w: -0.36139604}
        outSlope: {x: 0, y: 0.81774914, z: 0, w: -0.36139604}
        tangentMode: 0
        weightedMode: 0
        inWeight: {x: 0.33333334, y: 0.33333334, z: 0.33333334, w: 0.33333334}
        outWeight: {x: 0.33333334, y: 0.33333334, z: 0.33333334, w: 0.33333334}
      - serializedVersion: 3
        time: 5.433297
        value: {x: -0, y: 0.41106254, z: -0, w: 0.9116072}
        inSlope: {x: 0, y: 0.78601503, z: 0, w: -0.3518155}
        outSlope: {x: 0, y: 0.78601503, z: 0, w: -0.3518155}
        tangentMode: 0
        weightedMode: 0
        inWeight: {x: 0.33333334, y: 0.33333334, z: 0.33333334, w: 0.33333334}
        outWeight: {x: 0.33333334, y: 0.33333334, z: 0.33333334, w: 0.33333334}
      - serializedVersion: 3
        time: 5.4440885
        value: {x: -0, y: 0.41577515, z: -0, w: 0.90946746}
        inSlope: {x: 0, y: 0.47870913, z: 0, w: -0.21929476}
        outSlope: {x: 0, y: 0.47870913, z: 0, w: -0.21929476}
        tangentMode: 0
        weightedMode: 0
        inWeight: {x: 0.33333334, y: 0.33333334, z: 0.33333334, w: 0.33333334}
        outWeight: {x: 0.33333334, y: 0.33333334, z: 0.33333334, w: 0.33333334}
      - serializedVersion: 3
        time: 5.456538
        value: {x: -0, y: 0.4222579, z: -0, w: 0.9064757}
        inSlope: {x: 0, y: 0.60781986, z: 0, w: -0.28371954}
        outSlope: {x: 0, y: 0.60781986, z: 0, w: -0.28371954}
        tangentMode: 0
        weightedMode: 0
        inWeight: {x: 0.33333334, y: 0.33333334, z: 0.33333334, w: 0.33333334}
        outWeight: {x: 0.33333334, y: 0.33333334, z: 0.33333334, w: 0.33333334}
      - serializedVersion: 3
        time: 5.4670568
        value: {x: -0, y: 0.42956752, z: -0, w: 0.90303475}
        inSlope: {x: 0, y: 0.6164411, z: 0, w: -0.29260635}
        outSlope: {x: 0, y: 0.6164411, z: 0, w: -0.29260635}
        tangentMode: 0
        weightedMode: 0
        inWeight: {x: 0.33333334, y: 0.33333334, z: 0.33333334, w: 0.33333334}
        outWeight: {x: 0.33333334, y: 0.33333334, z: 0.33333334, w: 0.33333334}
      - serializedVersion: 3
        time: 5.478087
        value: {x: -0, y: 0.43550128, z: -0, w: 0.9001881}
        inSlope: {x: 0, y: 0.5449048, z: 0, w: -0.26367253}
        outSlope: {x: 0, y: 0.5449048, z: 0, w: -0.26367253}
        tangentMode: 0
        weightedMode: 0
        inWeight: {x: 0.33333334, y: 0.33333334, z: 0.33333334, w: 0.33333334}
        outWeight: {x: 0.33333334, y: 0.33333334, z: 0.33333334, w: 0.33333334}
      - serializedVersion: 3
        time: 5.4890294
        value: {x: -0, y: 0.4415399, z: -0, w: 0.89724165}
        inSlope: {x: 0, y: 0.53397113, z: 0, w: -0.26265562}
        outSlope: {x: 0, y: 0.53397113, z: 0, w: -0.26265562}
        tangentMode: 0
        weightedMode: 0
        inWeight: {x: 0.33333334, y: 0.33333334, z: 0.33333334, w: 0.33333334}
        outWeight: {x: 0.33333334, y: 0.33333334, z: 0.33333334, w: 0.33333334}
      - serializedVersion: 3
        time: 5.500231
        value: {x: -0, y: 0.44732082, z: -0, w: 0.8943736}
        inSlope: {x: 0, y: 0.522179, z: 0, w: -0.26118767}
        outSlope: {x: 0, y: 0.522179, z: 0, w: -0.26118767}
        tangentMode: 0
        weightedMode: 0
        inWeight: {x: 0.33333334, y: 0.33333334, z: 0.33333334, w: 0.33333334}
        outWeight: {x: 0.33333334, y: 0.33333334, z: 0.33333334, w: 0.33333334}
      - serializedVersion: 3
        time: 5.5110345
        value: {x: -0, y: 0.45302808, z: -0, w: 0.89149624}
        inSlope: {x: 0, y: 0.48716635, z: 0, w: -0.2473383}
        outSlope: {x: 0, y: 0.48716635, z: 0, w: -0.2473383}
        tangentMode: 0
        weightedMode: 0
        inWeight: {x: 0.33333334, y: 0.33333334, z: 0.33333334, w: 0.33333334}
        outWeight: {x: 0.33333334, y: 0.33333334, z: 0.33333334, w: 0.33333334}
      - serializedVersion: 3
        time: 5.522923
        value: {x: -0, y: 0.4583311, z: -0, w: 0.88878155}
        inSlope: {x: 0, y: 0.47996867, z: 0, w: -0.24770296}
        outSlope: {x: 0, y: 0.47996867, z: 0, w: -0.24770296}
        tangentMode: 0
        weightedMode: 0
        inWeight: {x: 0.33333334, y: 0.33333334, z: 0.33333334, w: 0.33333334}
        outWeight: {x: 0.33333334, y: 0.33333334, z: 0.33333334, w: 0.33333334}
      - serializedVersion: 3
        time: 5.533859
        value: {x: -0, y: 0.46395072, z: -0, w: 0.88586104}
        inSlope: {x: 0, y: 0.48102146, z: 0, w: -0.25169158}
        outSlope: {x: 0, y: 0.48102146, z: 0, w: -0.25169158}
        tangentMode: 0
        weightedMode: 0
        inWeight: {x: 0.33333334, y: 0.33333334, z: 0.33333334, w: 0.33333334}
        outWeight: {x: 0.33333334, y: 0.33333334, z: 0.33333334, w: 0.33333334}
      - serializedVersion: 3
        time: 5.5449066
        value: {x: -0, y: 0.46890202, z: -0, w: 0.8832502}
        inSlope: {x: 0, y: 0.44228706, z: 0, w: -0.2347629}
        outSlope: {x: 0, y: 0.44228706, z: 0, w: -0.2347629}
        tangentMode: 0
        weightedMode: 0
        inWeight: {x: 0.33333334, y: 0.33333334, z: 0.33333334, w: 0.33333334}
        outWeight: {x: 0.33333334, y: 0.33333334, z: 0.33333334, w: 0.33333334}
      - serializedVersion: 3
        time: 5.5559316
        value: {x: -0, y: 0.47371337, z: -0, w: 0.88067913}
        inSlope: {x: 0, y: 0.43005693, z: 0, w: -0.23127615}
        outSlope: {x: 0, y: 0.43005693, z: 0, w: -0.23127615}
        tangentMode: 0
        weightedMode: 0
        inWeight: {x: 0.33333334, y: 0.33333334, z: 0.33333334, w: 0.33333334}
        outWeight: {x: 0.33333334, y: 0.33333334, z: 0.33333334, w: 0.33333334}
      - serializedVersion: 3
        time: 5.5668335
        value: {x: -0, y: 0.4783326, z: -0, w: 0.8781788}
        inSlope: {x: 0, y: 0.36482835, z: 0, w: -0.19849627}
        outSlope: {x: 0, y: 0.36482835, z: 0, w: -0.19849627}
        tangentMode: 0
        weightedMode: 0
        inWeight: {x: 0.33333334, y: 0.33333334, z: 0.33333334, w: 0.33333334}
        outWeight: {x: 0.33333334, y: 0.33333334, z: 0.33333334, w: 0.33333334}
      - serializedVersion: 3
        time: 5.5811844
        value: {x: -0, y: 0.48272324, z: -0, w: 0.87577295}
        inSlope: {x: 0, y: 0.5168243, z: 0, w: -0.2858674}
        outSlope: {x: 0, y: 0.5168243, z: 0, w: -0.2858674}
        tangentMode: 0
        weightedMode: 0
        inWeight: {x: 0.33333334, y: 0.33333334, z: 0.33333334, w: 0.33333334}
        outWeight: {x: 0.33333334, y: 0.33333334, z: 0.33333334, w: 0.33333334}
      - serializedVersion: 3
        time: 5.5887527
        value: {x: -0, y: 0.48823074, z: -0, w: 0.87271464}
        inSlope: {x: 0, y: 0.4872948, z: 0, w: -0.27136084}
        outSlope: {x: 0, y: 0.4872948, z: 0, w: -0.27136084}
        tangentMode: 0
        weightedMode: 0
        inWeight: {x: 0.33333334, y: 0.33333334, z: 0.33333334, w: 0.33333334}
        outWeight: {x: 0.33333334, y: 0.33333334, z: 0.33333334, w: 0.33333334}
      - serializedVersion: 3
        time: 5.59976
        value: {x: -0, y: 0.49094832, z: -0, w: 0.8711887}
        inSlope: {x: 0, y: 0.28227827, z: 0, w: -0.15927933}
        outSlope: {x: 0, y: 0.28227827, z: 0, w: -0.15927933}
        tangentMode: 0
        weightedMode: 0
        inWeight: {x: 0.33333334, y: 0.33333334, z: 0.33333334, w: 0.33333334}
        outWeight: {x: 0.33333334, y: 0.33333334, z: 0.33333334, w: 0.33333334}
      - serializedVersion: 3
        time: 5.611664
        value: {x: -0, y: 0.49472976, z: -0, w: 0.86904687}
        inSlope: {x: 0, y: 0.33351737, z: 0, w: -0.18991768}
        outSlope: {x: 0, y: 0.33351737, z: 0, w: -0.18991768}
        tangentMode: 0
        weightedMode: 0
        inWeight: {x: 0.33333334, y: 0.33333334, z: 0.33333334, w: 0.33333334}
        outWeight: {x: 0.33333334, y: 0.33333334, z: 0.33333334, w: 0.33333334}
      - serializedVersion: 3
        time: 5.622601
        value: {x: -0, y: 0.49855086, z: -0, w: 0.86686045}
        inSlope: {x: 0, y: 0.32191116, z: 0, w: -0.18499295}
        outSlope: {x: 0, y: 0.32191116, z: 0, w: -0.18499295}
        tangentMode: 0
        weightedMode: 0
        inWeight: {x: 0.33333334, y: 0.33333334, z: 0.33333334, w: 0.33333334}
        outWeight: {x: 0.33333334, y: 0.33333334, z: 0.33333334, w: 0.33333334}
      - serializedVersion: 3
        time: 5.6335278
        value: {x: -0, y: 0.5017683, z: -0, w: 0.86500204}
        inSlope: {x: 0, y: 0.28193647, z: 0, w: -0.16348529}
        outSlope: {x: 0, y: 0.28193647, z: 0, w: -0.16348529}
        tangentMode: 0
        weightedMode: 0
        inWeight: {x: 0.33333334, y: 0.33333334, z: 0.33333334, w: 0.33333334}
        outWeight: {x: 0.33333334, y: 0.33333334, z: 0.33333334, w: 0.33333334}
      - serializedVersion: 3
        time: 5.644385
        value: {x: -0, y: 0.5046934, z: -0, w: 0.86329865}
        inSlope: {x: 0, y: 0.2503978, z: 0, w: -0.14631456}
        outSlope: {x: 0, y: 0.2503978, z: 0, w: -0.14631456}
        tangentMode: 0
        weightedMode: 0
        inWeight: {x: 0.33333334, y: 0.33333334, z: 0.33333334, w: 0.33333334}
        outWeight: {x: 0.33333334, y: 0.33333334, z: 0.33333334, w: 0.33333334}
      - serializedVersion: 3
        time: 5.655725
        value: {x: -0, y: 0.50731725, z: -0, w: 0.86175936}
        inSlope: {x: 0, y: 0.22674118, z: 0, w: -0.13345644}
        outSlope: {x: 0, y: 0.22674118, z: 0, w: -0.13345644}
        tangentMode: 0
        weightedMode: 0
        inWeight: {x: 0.33333334, y: 0.33333334, z: 0.33333334, w: 0.33333334}
        outWeight: {x: 0.33333334, y: 0.33333334, z: 0.33333334, w: 0.33333334}
      - serializedVersion: 3
        time: 5.666652
        value: {x: -0, y: 0.5097442, z: -0, w: 0.860326}
        inSlope: {x: 0, y: 0.19792402, z: 0, w: -0.11719863}
        outSlope: {x: 0, y: 0.19792402, z: 0, w: -0.11719863}
        tangentMode: 0
        weightedMode: 0
        inWeight: {x: 0.33333334, y: 0.33333334, z: 0.33333334, w: 0.33333334}
        outWeight: {x: 0.33333334, y: 0.33333334, z: 0.33333334, w: 0.33333334}
      - serializedVersion: 3
        time: 5.678416
        value: {x: -0, y: 0.5117881, z: -0, w: 0.8591117}
        inSlope: {x: 0, y: 0.17136952, z: 0, w: -0.1020711}
        outSlope: {x: 0, y: 0.17136952, z: 0, w: -0.1020711}
        tangentMode: 0
        weightedMode: 0
        inWeight: {x: 0.33333334, y: 0.33333334, z: 0.33333334, w: 0.33333334}
        outWeight: {x: 0.33333334, y: 0.33333334, z: 0.33333334, w: 0.33333334}
      - serializedVersion: 3
        time: 5.6894207
        value: {x: -0, y: 0.51364785, z: -0, w: 0.8580011}
        inSlope: {x: 0, y: 0.14656055, z: 0, w: -0.087683156}
        outSlope: {x: 0, y: 0.14656055, z: 0, w: -0.087683156}
        tangentMode: 0
        weightedMode: 0
        inWeight: {x: 0.33333334, y: 0.33333334, z: 0.33333334, w: 0.33333334}
        outWeight: {x: 0.33333334, y: 0.33333334, z: 0.33333334, w: 0.33333334}
      - serializedVersion: 3
        time: 5.7006664
        value: {x: -0, y: 0.51504374, z: -0, w: 0.8571639}
        inSlope: {x: 0, y: 0.11376275, z: 0, w: -0.06833343}
        outSlope: {x: 0, y: 0.11376275, z: 0, w: -0.06833343}
        tangentMode: 0
        weightedMode: 0
        inWeight: {x: 0.33333334, y: 0.33333334, z: 0.33333334, w: 0.33333334}
        outWeight: {x: 0.33333334, y: 0.33333334, z: 0.33333334, w: 0.33333334}
      - serializedVersion: 3
        time: 5.711318
        value: {x: -0, y: 0.5161451, z: -0, w: 0.85650116}
        inSlope: {x: 0, y: 0.082648754, z: 0, w: -0.04977554}
        outSlope: {x: 0, y: 0.082648754, z: 0, w: -0.04977554}
        tangentMode: 0
        weightedMode: 0
        inWeight: {x: 0.33333334, y: 0.33333334, z: 0.33333334, w: 0.33333334}
        outWeight: {x: 0.33333334, y: 0.33333334, z: 0.33333334, w: 0.33333334}
      - serializedVersion: 3
        time: 5.7228427
        value: {x: -0, y: 0.51685846, z: -0, w: 0.85607094}
        inSlope: {x: 0, y: 0.046044253, z: 0, w: -0.027786026}
        outSlope: {x: 0, y: 0.046044253, z: 0, w: -0.027786026}
        tangentMode: 0
        weightedMode: 0
        inWeight: {x: 0.33333334, y: 0.33333334, z: 0.33333334, w: 0.33333334}
        outWeight: {x: 0.33333334, y: 0.33333334, z: 0.33333334, w: 0.33333334}
      - serializedVersion: 3
        time: 5.737632
        value: {x: -0, y: 0.51730496, z: -0, w: 0.85580117}
        inSlope: {x: 0, y: 0.026745748, z: 0, w: -0.016165322}
        outSlope: {x: 0, y: 0.026745748, z: 0, w: -0.016165322}
        tangentMode: 0
        weightedMode: 0
        inWeight: {x: 0.33333334, y: 0.33333334, z: 0.33333334, w: 0.33333334}
        outWeight: {x: 0.33333334, y: 0.33333334, z: 0.33333334, w: 0.33333334}
      - serializedVersion: 3
        time: 5.7444005
        value: {x: -0, y: 0.5174627, z: -0, w: 0.8557058}
        inSlope: {x: 0, y: 0.0067179524, z: 0, w: -0.0040614144}
        outSlope: {x: 0, y: 0.0067179524, z: 0, w: -0.0040614144}
        tangentMode: 0
        weightedMode: 0
        inWeight: {x: 0.33333334, y: 0.33333334, z: 0.33333334, w: 0.33333334}
        outWeight: {x: 0.33333334, y: 0.33333334, z: 0.33333334, w: 0.33333334}
      - serializedVersion: 3
        time: 5.755349
        value: {x: -0, y: 0.51735467, z: -0, w: 0.8557711}
        inSlope: {x: 0, y: -0.02459938, z: 0, w: 0.014863977}
        outSlope: {x: 0, y: -0.02459938, z: 0, w: 0.014863977}
        tangentMode: 0
        weightedMode: 0
        inWeight: {x: 0.33333334, y: 0.33333334, z: 0.33333334, w: 0.33333334}
        outWeight: {x: 0.33333334, y: 0.33333334, z: 0.33333334, w: 0.33333334}
      - serializedVersion: 3
        time: 5.7673597
        value: {x: -0, y: 0.51688224, z: -0, w: 0.8560565}
        inSlope: {x: 0, y: -0.05752159, z: 0, w: 0.034712963}
        outSlope: {x: 0, y: -0.05752159, z: 0, w: 0.034712963}
        tangentMode: 0
        weightedMode: 0
        inWeight: {x: 0.33333334, y: 0.33333334, z: 0.33333334, w: 0.33333334}
        outWeight: {x: 0.33333334, y: 0.33333334, z: 0.33333334, w: 0.33333334}
      - serializedVersion: 3
        time: 5.7783227
        value: {x: -0, y: 0.51605225, z: -0, w: 0.85655713}
        inSlope: {x: 0, y: -0.08546914, z: 0, w: 0.051481985}
        outSlope: {x: 0, y: -0.08546914, z: 0, w: 0.051481985}
        tangentMode: 0
        weightedMode: 0
        inWeight: {x: 0.33333334, y: 0.33333334, z: 0.33333334, w: 0.33333334}
        outWeight: {x: 0.33333334, y: 0.33333334, z: 0.33333334, w: 0.33333334}
      - serializedVersion: 3
        time: 5.7893023
        value: {x: -0, y: 0.51500666, z: -0, w: 0.85718626}
        inSlope: {x: 0, y: -0.108428, z: 0, w: 0.065118946}
        outSlope: {x: 0, y: -0.108428, z: 0, w: 0.065118946}
        tangentMode: 0
        weightedMode: 0
        inWeight: {x: 0.33333334, y: 0.33333334, z: 0.33333334, w: 0.33333334}
        outWeight: {x: 0.33333334, y: 0.33333334, z: 0.33333334, w: 0.33333334}
      - serializedVersion: 3
        time: 5.800434
        value: {x: -0, y: 0.51365274, z: -0, w: 0.8579982}
        inSlope: {x: 0, y: -0.1375849, z: 0, w: 0.08233054}
        outSlope: {x: 0, y: -0.1375849, z: 0, w: 0.08233054}
        tangentMode: 0
        weightedMode: 0
        inWeight: {x: 0.33333334, y: 0.33333334, z: 0.33333334, w: 0.33333334}
        outWeight: {x: 0.33333334, y: 0.33333334, z: 0.33333334, w: 0.33333334}
      - serializedVersion: 3
        time: 5.8113117
        value: {x: -0, y: 0.51198256, z: -0, w: 0.8589959}
        inSlope: {x: 0, y: -0.16518822, z: 0, w: 0.098421596}
        outSlope: {x: 0, y: -0.16518822, z: 0, w: 0.098421596}
        tangentMode: 0
        weightedMode: 0
        inWeight: {x: 0.33333334, y: 0.33333334, z: 0.33333334, w: 0.33333334}
        outWeight: {x: 0.33333334, y: 0.33333334, z: 0.33333334, w: 0.33333334}
      - serializedVersion: 3
        time: 5.8223395
        value: {x: -0, y: 0.5100325, z: -0, w: 0.86015517}
        inSlope: {x: 0, y: -0.19627334, z: 0, w: 0.116320774}
        outSlope: {x: 0, y: -0.19627334, z: 0, w: 0.116320774}
        tangentMode: 0
        weightedMode: 0
        inWeight: {x: 0.33333334, y: 0.33333334, z: 0.33333334, w: 0.33333334}
        outWeight: {x: 0.33333334, y: 0.33333334, z: 0.33333334, w: 0.33333334}
      - serializedVersion: 3
        time: 5.832885
        value: {x: -0, y: 0.5077577, z: -0, w: 0.8614999}
        inSlope: {x: 0, y: -0.2074178, z: 0, w: 0.12224758}
        outSlope: {x: 0, y: -0.2074178, z: 0, w: 0.12224758}
        tangentMode: 0
        weightedMode: 0
        inWeight: {x: 0.33333334, y: 0.33333334, z: 0.33333334, w: 0.33333334}
        outWeight: {x: 0.33333334, y: 0.33333334, z: 0.33333334, w: 0.33333334}
      - serializedVersion: 3
        time: 5.8453393
        value: {x: -0, y: 0.50527775, z: -0, w: 0.86295676}
        inSlope: {x: 0, y: -0.25070906, z: 0, w: 0.14660475}
        outSlope: {x: 0, y: -0.25070906, z: 0, w: 0.14660475}
        tangentMode: 0
        weightedMode: 0
        inWeight: {x: 0.33333334, y: 0.33333334, z: 0.33333334, w: 0.33333334}
        outWeight: {x: 0.33333334, y: 0.33333334, z: 0.33333334, w: 0.33333334}
      - serializedVersion: 3
        time: 5.8561864
        value: {x: -0, y: 0.5019987, z: -0, w: 0.8648684}
        inSlope: {x: 0, y: -0.29794812, z: 0, w: 0.17296895}
        outSlope: {x: 0, y: -0.29794812, z: 0, w: 0.17296895}
        tangentMode: 0
        weightedMode: 0
        inWeight: {x: 0.33333334, y: 0.33333334, z: 0.33333334, w: 0.33333334}
        outWeight: {x: 0.33333334, y: 0.33333334, z: 0.33333334, w: 0.33333334}
      - serializedVersion: 3
        time: 5.8668666
        value: {x: -0, y: 0.498863, z: -0, w: 0.86668086}
        inSlope: {x: 0, y: -0.2951846, z: 0, w: 0.1698752}
        outSlope: {x: 0, y: -0.2951846, z: 0, w: 0.1698752}
        tangentMode: 0
        weightedMode: 0
        inWeight: {x: 0.33333334, y: 0.33333334, z: 0.33333334, w: 0.33333334}
        outWeight: {x: 0.33333334, y: 0.33333334, z: 0.33333334, w: 0.33333334}
      - serializedVersion: 3
        time: 5.878296
        value: {x: -0, y: 0.49547115, z: -0, w: 0.8686244}
        inSlope: {x: 0, y: -0.23929271, z: 0, w: 0.13660651}
        outSlope: {x: 0, y: -0.23929271, z: 0, w: 0.13660651}
        tangentMode: 0
        weightedMode: 0
        inWeight: {x: 0.33333334, y: 0.33333334, z: 0.33333334, w: 0.33333334}
        outWeight: {x: 0.33333334, y: 0.33333334, z: 0.33333334, w: 0.33333334}
      - serializedVersion: 3
        time: 5.8999214
        value: {x: -0, y: 0.49153927, z: -0, w: 0.8708554}
        inSlope: {x: 0, y: -0.71849525, z: 0, w: 0.40202224}
        outSlope: {x: 0, y: -0.71849525, z: 0, w: 0.40202224}
        tangentMode: 0
        weightedMode: 0
        inWeight: {x: 0.33333334, y: 0.33333334, z: 0.33333334, w: 0.33333334}
        outWeight: {x: 0.33333334, y: 0.33333334, z: 0.33333334, w: 0.33333334}
      - serializedVersion: 3
        time: 5.906321
        value: {x: -0, y: 0.48350662, z: -0, w: 0.87534076}
        inSlope: {x: 0, y: -0.8398139, z: 0, w: 0.46728128}
        outSlope: {x: 0, y: -0.8398139, z: 0, w: 0.46728128}
        tangentMode: 0
        weightedMode: 0
        inWeight: {x: 0.33333334, y: 0.33333334, z: 0.33333334, w: 0.33333334}
        outWeight: {x: 0.33333334, y: 0.33333334, z: 0.33333334, w: 0.33333334}
      - serializedVersion: 3
        time: 5.911998
        value: {x: -0, y: 0.4810971, z: -0, w: 0.8766673}
        inSlope: {x: 0, y: -0.31859773, z: 0, w: 0.17503367}
        outSlope: {x: 0, y: -0.31859773, z: 0, w: 0.17503367}
        tangentMode: 0
        weightedMode: 0
        inWeight: {x: 0.33333334, y: 0.33333334, z: 0.33333334, w: 0.33333334}
        outWeight: {x: 0.33333334, y: 0.33333334, z: 0.33333334, w: 0.33333334}
      - serializedVersion: 3
        time: 5.9229074
        value: {x: -0, y: 0.4787762, z: -0, w: 0.877937}
        inSlope: {x: 0, y: -0.32738712, z: 0, w: 0.17793566}
        outSlope: {x: 0, y: -0.32738712, z: 0, w: 0.17793566}
        tangentMode: 0
        weightedMode: 0
        inWeight: {x: 0.33333334, y: 0.33333334, z: 0.33333334, w: 0.33333334}
        outWeight: {x: 0.33333334, y: 0.33333334, z: 0.33333334, w: 0.33333334}
      - serializedVersion: 3
        time: 5.9338217
        value: {x: -0, y: 0.4739517, z: -0, w: 0.88055086}
        inSlope: {x: 0, y: -0.44893384, z: 0, w: 0.24157618}
        outSlope: {x: 0, y: -0.44893384, z: 0, w: 0.24157618}
        tangentMode: 0
        weightedMode: 0
        inWeight: {x: 0.33333334, y: 0.33333334, z: 0.33333334, w: 0.33333334}
        outWeight: {x: 0.33333334, y: 0.33333334, z: 0.33333334, w: 0.33333334}
      - serializedVersion: 3
        time: 5.944943
        value: {x: -0, y: 0.46888223, z: -0, w: 0.8832607}
        inSlope: {x: 0, y: -0.47573745, z: 0, w: 0.2524218}
        outSlope: {x: 0, y: -0.47573745, z: 0, w: 0.2524218}
        tangentMode: 0
        weightedMode: 0
        inWeight: {x: 0.33333334, y: 0.33333334, z: 0.33333334, w: 0.33333334}
        outWeight: {x: 0.33333334, y: 0.33333334, z: 0.33333334, w: 0.33333334}
      - serializedVersion: 3
        time: 5.9558043
        value: {x: -0, y: 0.4634989, z: -0, w: 0.8860975}
        inSlope: {x: 0, y: -0.4991695, z: 0, w: 0.2610834}
        outSlope: {x: 0, y: -0.4991695, z: 0, w: 0.2610834}
        tangentMode: 0
        weightedMode: 0
        inWeight: {x: 0.33333334, y: 0.33333334, z: 0.33333334, w: 0.33333334}
        outWeight: {x: 0.33333334, y: 0.33333334, z: 0.33333334, w: 0.33333334}
      - serializedVersion: 3
        time: 5.9666586
        value: {x: -0, y: 0.45804247, z: -0, w: 0.8889303}
        inSlope: {x: 0, y: -0.5046588, z: 0, w: 0.2600047}
        outSlope: {x: 0, y: -0.5046588, z: 0, w: 0.2600047}
        tangentMode: 0
        weightedMode: 0
        inWeight: {x: 0.33333334, y: 0.33333334, z: 0.33333334, w: 0.33333334}
        outWeight: {x: 0.33333334, y: 0.33333334, z: 0.33333334, w: 0.33333334}
      - serializedVersion: 3
        time: 5.977785
        value: {x: -0, y: 0.45240557, z: -0, w: 0.8918123}
        inSlope: {x: 0, y: -0.52843624, z: 0, w: 0.26793}
        outSlope: {x: 0, y: -0.52843624, z: 0, w: 0.26793}
        tangentMode: 0
        weightedMode: 0
        inWeight: {x: 0.33333334, y: 0.33333334, z: 0.33333334, w: 0.33333334}
        outWeight: {x: 0.33333334, y: 0.33333334, z: 0.33333334, w: 0.33333334}
      - serializedVersion: 3
        time: 5.988605
        value: {x: -0, y: 0.44645187, z: -0, w: 0.8948077}
        inSlope: {x: 0, y: -0.52205694, z: 0, w: 0.2605981}
        outSlope: {x: 0, y: -0.52205694, z: 0, w: 0.2605981}
        tangentMode: 0
        weightedMode: 0
        inWeight: {x: 0.33333334, y: 0.33333334, z: 0.33333334, w: 0.33333334}
        outWeight: {x: 0.33333334, y: 0.33333334, z: 0.33333334, w: 0.33333334}
      - serializedVersion: 3
        time: 6.000647
        value: {x: -0, y: 0.4405048, z: -0, w: 0.89775026}
        inSlope: {x: 0, y: -0.55337906, z: 0, w: 0.27111557}
        outSlope: {x: 0, y: -0.55337906, z: 0, w: 0.27111557}
        tangentMode: 0
        weightedMode: 0
        inWeight: {x: 0.33333334, y: 0.33333334, z: 0.33333334, w: 0.33333334}
        outWeight: {x: 0.33333334, y: 0.33333334, z: 0.33333334, w: 0.33333334}
      - serializedVersion: 3
        time: 6.011709
        value: {x: -0, y: 0.43372482, z: -0, w: 0.9010454}
        inSlope: {x: 0, y: -0.59426576, z: 0, w: 0.2862386}
        outSlope: {x: 0, y: -0.59426576, z: 0, w: 0.2862386}
        tangentMode: 0
        weightedMode: 0
        inWeight: {x: 0.33333334, y: 0.33333334, z: 0.33333334, w: 0.33333334}
        outWeight: {x: 0.33333334, y: 0.33333334, z: 0.33333334, w: 0.33333334}
      - serializedVersion: 3
        time: 6.0227103
        value: {x: -0, y: 0.4273922, z: -0, w: 0.9040663}
        inSlope: {x: 0, y: -0.57321835, z: 0, w: 0.27099013}
        outSlope: {x: 0, y: -0.57321835, z: 0, w: 0.27099013}
        tangentMode: 0
        weightedMode: 0
        inWeight: {x: 0.33333334, y: 0.33333334, z: 0.33333334, w: 0.33333334}
        outWeight: {x: 0.33333334, y: 0.33333334, z: 0.33333334, w: 0.33333334}
      - serializedVersion: 3
        time: 6.0339336
        value: {x: -0, y: 0.4209859, z: -0, w: 0.9070672}
        inSlope: {x: 0, y: -0.52547204, z: 0, w: 0.2440449}
        outSlope: {x: 0, y: -0.52547204, z: 0, w: 0.2440449}
        tangentMode: 0
        weightedMode: 0
        inWeight: {x: 0.33333334, y: 0.33333334, z: 0.33333334, w: 0.33333334}
        outWeight: {x: 0.33333334, y: 0.33333334, z: 0.33333334, w: 0.33333334}
      - serializedVersion: 3
        time: 6.047773
        value: {x: -0, y: 0.41434112, z: -0, w: 0.9101217}
        inSlope: {x: 0, y: -0.78548634, z: 0, w: 0.35567826}
        outSlope: {x: 0, y: -0.78548634, z: 0, w: 0.35567826}
        tangentMode: 0
        weightedMode: 0
        inWeight: {x: 0.33333334, y: 0.33333334, z: 0.33333334, w: 0.33333334}
        outWeight: {x: 0.33333334, y: 0.33333334, z: 0.33333334, w: 0.33333334}
      - serializedVersion: 3
        time: 6.0553665
        value: {x: -0, y: 0.40605775, z: -0, w: 0.91384745}
        inSlope: {x: 0, y: -0.75063205, z: 0, w: 0.33590305}
        outSlope: {x: 0, y: -0.75063205, z: 0, w: 0.33590305}
        tangentMode: 0
        weightedMode: 0
        inWeight: {x: 0.33333334, y: 0.33333334, z: 0.33333334, w: 0.33333334}
        outWeight: {x: 0.33333334, y: 0.33333334, z: 0.33333334, w: 0.33333334}
      - serializedVersion: 3
        time: 6.0663657
        value: {x: -0, y: 0.40154332, z: -0, w: 0.9158401}
        inSlope: {x: 0, y: -0.4816967, z: 0, w: 0.21059823}
        outSlope: {x: 0, y: -0.4816967, z: 0, w: 0.21059823}
        tangentMode: 0
        weightedMode: 0
        inWeight: {x: 0.33333334, y: 0.33333334, z: 0.33333334, w: 0.33333334}
        outWeight: {x: 0.33333334, y: 0.33333334, z: 0.33333334, w: 0.33333334}
      - serializedVersion: 3
        time: 6.0785007
        value: {x: -0, y: 0.39483312, z: -0, w: 0.9187529}
        inSlope: {x: 0, y: -0.6177887, z: 0, w: 0.26506144}
        outSlope: {x: 0, y: -0.6177887, z: 0, w: 0.26506144}
        tangentMode: 0
        weightedMode: 0
        inWeight: {x: 0.33333334, y: 0.33333334, z: 0.33333334, w: 0.33333334}
        outWeight: {x: 0.33333334, y: 0.33333334, z: 0.33333334, w: 0.33333334}
      - serializedVersion: 3
        time: 6.089393
        value: {x: -0, y: 0.3873978, z: -0, w: 0.92191267}
        inSlope: {x: 0, y: -0.64349204, z: 0, w: 0.2707458}
        outSlope: {x: 0, y: -0.64349204, z: 0, w: 0.2707458}
        tangentMode: 0
        weightedMode: 0
        inWeight: {x: 0.33333334, y: 0.33333334, z: 0.33333334, w: 0.33333334}
        outWeight: {x: 0.33333334, y: 0.33333334, z: 0.33333334, w: 0.33333334}
      - serializedVersion: 3
        time: 6.1003985
        value: {x: -0, y: 0.38074648, z: -0, w: 0.92467946}
        inSlope: {x: 0, y: -0.60114545, z: 0, w: 0.24753359}
        outSlope: {x: 0, y: -0.60114545, z: 0, w: 0.24753359}
        tangentMode: 0
        weightedMode: 0
        inWeight: {x: 0.33333334, y: 0.33333334, z: 0.33333334, w: 0.33333334}
        outWeight: {x: 0.33333334, y: 0.33333334, z: 0.33333334, w: 0.33333334}
      - serializedVersion: 3
        time: 6.1116505
        value: {x: -0, y: 0.3740187, z: -0, w: 0.92742115}
        inSlope: {x: 0, y: -0.62243545, z: 0, w: 0.25090262}
        outSlope: {x: 0, y: -0.62243545, z: 0, w: 0.25090262}
        tangentMode: 0
        weightedMode: 0
        inWeight: {x: 0.33333334, y: 0.33333334, z: 0.33333334, w: 0.33333334}
        outWeight: {x: 0.33333334, y: 0.33333334, z: 0.33333334, w: 0.33333334}
      - serializedVersion: 3
        time: 6.1222377
        value: {x: -0, y: 0.36716932, z: -0, w: 0.93015414}
        inSlope: {x: 0, y: -0.612791, z: 0, w: 0.24212968}
        outSlope: {x: 0, y: -0.612791, z: 0, w: 0.24212968}
        tangentMode: 0
        weightedMode: 0
        inWeight: {x: 0.33333334, y: 0.33333334, z: 0.33333334, w: 0.33333334}
        outWeight: {x: 0.33333334, y: 0.33333334, z: 0.33333334, w: 0.33333334}
      - serializedVersion: 3
        time: 6.1332893
        value: {x: -0, y: 0.36077446, z: -0, w: 0.9326531}
        inSlope: {x: 0, y: -0.5915221, z: 0, w: 0.22872898}
        outSlope: {x: 0, y: -0.5915221, z: 0, w: 0.22872898}
        tangentMode: 0
        weightedMode: 0
        inWeight: {x: 0.33333334, y: 0.33333334, z: 0.33333334, w: 0.33333334}
        outWeight: {x: 0.33333334, y: 0.33333334, z: 0.33333334, w: 0.33333334}
      - serializedVersion: 3
        time: 6.144258
        value: {x: -0, y: 0.35414487, z: -0, w: 0.9351906}
        inSlope: {x: 0, y: -0.557233, z: 0, w: 0.21123248}
        outSlope: {x: 0, y: -0.557233, z: 0, w: 0.21123248}
        tangentMode: 0
        weightedMode: 0
        inWeight: {x: 0.33333334, y: 0.33333334, z: 0.33333334, w: 0.33333334}
        outWeight: {x: 0.33333334, y: 0.33333334, z: 0.33333334, w: 0.33333334}
      - serializedVersion: 3
        time: 6.156999
        value: {x: -0, y: 0.3476462, z: -0, w: 0.93762577}
        inSlope: {x: 0, y: -0.61506623, z: 0, w: 0.22744235}
        outSlope: {x: 0, y: -0.61506623, z: 0, w: 0.22744235}
        tangentMode: 0
        weightedMode: 0
        inWeight: {x: 0.33333334, y: 0.33333334, z: 0.33333334, w: 0.33333334}
        outWeight: {x: 0.33333334, y: 0.33333334, z: 0.33333334, w: 0.33333334}
      - serializedVersion: 3
        time: 6.1673093
        value: {x: -0, y: 0.3402221, z: -0, w: 0.94034517}
        inSlope: {x: 0, y: -0.62725985, z: 0, w: 0.22762448}
        outSlope: {x: 0, y: -0.62725985, z: 0, w: 0.22762448}
        tangentMode: 0
        weightedMode: 0
        inWeight: {x: 0.33333334, y: 0.33333334, z: 0.33333334, w: 0.33333334}
        outWeight: {x: 0.33333334, y: 0.33333334, z: 0.33333334, w: 0.33333334}
      - serializedVersion: 3
        time: 6.17823
        value: {x: -0, y: 0.3343857, z: -0, w: 0.94243634}
        inSlope: {x: 0, y: -0.53830296, z: 0, w: 0.19095042}
        outSlope: {x: 0, y: -0.53830296, z: 0, w: 0.19095042}
        tangentMode: 0
        weightedMode: 0
        inWeight: {x: 0.33333334, y: 0.33333334, z: 0.33333334, w: 0.33333334}
        outWeight: {x: 0.33333334, y: 0.33333334, z: 0.33333334, w: 0.33333334}
      - serializedVersion: 3
        time: 6.1893787
        value: {x: -0, y: 0.32834116, z: -0, w: 0.9445592}
        inSlope: {x: 0, y: -0.48132604, z: 0, w: 0.16753763}
        outSlope: {x: 0, y: -0.48132604, z: 0, w: 0.16753763}
        tangentMode: 0
        weightedMode: 0
        inWeight: {x: 0.33333334, y: 0.33333334, z: 0.33333334, w: 0.33333334}
        outWeight: {x: 0.33333334, y: 0.33333334, z: 0.33333334, w: 0.33333334}
      - serializedVersion: 3
        time: 6.203722
        value: {x: -0, y: 0.32230997, z: -0, w: 0.9466342}
        inSlope: {x: 0, y: -0.6801382, z: 0, w: 0.23024724}
        outSlope: {x: 0, y: -0.6801382, z: 0, w: 0.23024724}
        tangentMode: 0
        weightedMode: 0
        inWeight: {x: 0.33333334, y: 0.33333334, z: 0.33333334, w: 0.33333334}
        outWeight: {x: 0.33333334, y: 0.33333334, z: 0.33333334, w: 0.33333334}
      - serializedVersion: 3
        time: 6.2117224
        value: {x: -0, y: 0.31479132, z: -0, w: 0.94916093}
        inSlope: {x: 0, y: -0.6538815, z: 0, w: 0.21850844}
        outSlope: {x: 0, y: -0.6538815, z: 0, w: 0.21850844}
        tangentMode: 0
        weightedMode: 0
        inWeight: {x: 0.33333334, y: 0.33333334, z: 0.33333334, w: 0.33333334}
        outWeight: {x: 0.33333334, y: 0.33333334, z: 0.33333334, w: 0.33333334}
      - serializedVersion: 3
        time: 6.222554
        value: {x: -0, y: 0.31080547, z: -0, w: 0.9504736}
        inSlope: {x: 0, y: -0.42410982, z: 0, w: 0.13837332}
        outSlope: {x: 0, y: -0.42410982, z: 0, w: 0.13837332}
        tangentMode: 0
        weightedMode: 0
        inWeight: {x: 0.33333334, y: 0.33333334, z: 0.33333334, w: 0.33333334}
        outWeight: {x: 0.33333334, y: 0.33333334, z: 0.33333334, w: 0.33333334}
      - serializedVersion: 3
        time: 6.2335467
        value: {x: -0, y: 0.30552638, z: -0, w: 0.9521836}
        inSlope: {x: 0, y: -0.46908152, z: 0, w: 0.15056656}
        outSlope: {x: 0, y: -0.46908152, z: 0, w: 0.15056656}
        tangentMode: 0
        weightedMode: 0
        inWeight: {x: 0.33333334, y: 0.33333334, z: 0.33333334, w: 0.33333334}
        outWeight: {x: 0.33333334, y: 0.33333334, z: 0.33333334, w: 0.33333334}
      - serializedVersion: 3
        time: 6.2447705
        value: {x: -0, y: 0.3003868, z: -0, w: 0.9538175}
        inSlope: {x: 0, y: -0.46122566, z: 0, w: 0.14526498}
        outSlope: {x: 0, y: -0.46122566, z: 0, w: 0.14526498}
        tangentMode: 0
        weightedMode: 0
        inWeight: {x: 0.33333334, y: 0.33333334, z: 0.33333334, w: 0.33333334}
        outWeight: {x: 0.33333334, y: 0.33333334, z: 0.33333334, w: 0.33333334}
      - serializedVersion: 3
        time: 6.2555494
        value: {x: -0, y: 0.29537964, z: -0, w: 0.95537996}
        inSlope: {x: 0, y: -0.43800706, z: 0, w: 0.13555302}
        outSlope: {x: 0, y: -0.43800706, z: 0, w: 0.13555302}
        tangentMode: 0
        weightedMode: 0
        inWeight: {x: 0.33333334, y: 0.33333334, z: 0.33333334, w: 0.33333334}
        outWeight: {x: 0.33333334, y: 0.33333334, z: 0.33333334, w: 0.33333334}
      - serializedVersion: 3
        time: 6.2665973
        value: {x: -0, y: 0.29083365, z: -0, w: 0.95677364}
        inSlope: {x: 0, y: -0.40766594, z: 0, w: 0.12394816}
        outSlope: {x: 0, y: -0.40766594, z: 0, w: 0.12394816}
        tangentMode: 0
        weightedMode: 0
        inWeight: {x: 0.33333334, y: 0.33333334, z: 0.33333334, w: 0.33333334}
        outWeight: {x: 0.33333334, y: 0.33333334, z: 0.33333334, w: 0.33333334}
      - serializedVersion: 3
        time: 6.2775183
        value: {x: -0, y: 0.2864232, z: -0, w: 0.95810324}
        inSlope: {x: 0, y: -0.37138304, z: 0, w: 0.11113873}
        outSlope: {x: 0, y: -0.37138304, z: 0, w: 0.11113873}
        tangentMode: 0
        weightedMode: 0
        inWeight: {x: 0.33333334, y: 0.33333334, z: 0.33333334, w: 0.33333334}
        outWeight: {x: 0.33333334, y: 0.33333334, z: 0.33333334, w: 0.33333334}
      - serializedVersion: 3
        time: 6.289522
        value: {x: -0, y: 0.2823549, z: -0, w: 0.95931}
        inSlope: {x: 0, y: -0.36230534, z: 0, w: 0.106574774}
        outSlope: {x: 0, y: -0.36230534, z: 0, w: 0.106574774}
        tangentMode: 0
        weightedMode: 0
        inWeight: {x: 0.33333334, y: 0.33333334, z: 0.33333334, w: 0.33333334}
        outWeight: {x: 0.33333334, y: 0.33333334, z: 0.33333334, w: 0.33333334}
      - serializedVersion: 3
        time: 6.3003206
        value: {x: -0, y: 0.27819, z: -0, w: 0.9605261}
        inSlope: {x: 0, y: -0.34669822, z: 0, w: 0.10057019}
        outSlope: {x: 0, y: -0.34669822, z: 0, w: 0.10057019}
        tangentMode: 0
        weightedMode: 0
        inWeight: {x: 0.33333334, y: 0.33333334, z: 0.33333334, w: 0.33333334}
        outWeight: {x: 0.33333334, y: 0.33333334, z: 0.33333334, w: 0.33333334}
      - serializedVersion: 3
        time: 6.3114576
        value: {x: -0, y: 0.2747631, z: -0, w: 0.96151197}
        inSlope: {x: 0, y: -0.30400714, z: 0, w: 0.086898126}
        outSlope: {x: 0, y: -0.30400714, z: 0, w: 0.086898126}
        tangentMode: 0
        weightedMode: 0
        inWeight: {x: 0.33333334, y: 0.33333334, z: 0.33333334, w: 0.33333334}
        outWeight: {x: 0.33333334, y: 0.33333334, z: 0.33333334, w: 0.33333334}
      - serializedVersion: 3
        time: 6.3222218
        value: {x: -0, y: 0.2715305, z: -0, w: 0.9624299}
        inSlope: {x: 0, y: -0.27806854, z: 0, w: 0.07852056}
        outSlope: {x: 0, y: -0.27806854, z: 0, w: 0.07852056}
        tangentMode: 0
        weightedMode: 0
        inWeight: {x: 0.33333334, y: 0.33333334, z: 0.33333334, w: 0.33333334}
        outWeight: {x: 0.33333334, y: 0.33333334, z: 0.33333334, w: 0.33333334}
      - serializedVersion: 3
        time: 6.3333244
        value: {x: -0, y: 0.26869017, z: -0, w: 0.9632267}
        inSlope: {x: 0, y: -0.24171245, z: 0, w: 0.067458406}
        outSlope: {x: 0, y: -0.24171245, z: 0, w: 0.067458406}
        tangentMode: 0
        weightedMode: 0
        inWeight: {x: 0.33333334, y: 0.33333334, z: 0.33333334, w: 0.33333334}
        outWeight: {x: 0.33333334, y: 0.33333334, z: 0.33333334, w: 0.33333334}
      - serializedVersion: 3
        time: 6.34491
        value: {x: -0, y: 0.26605326, z: -0, w: 0.9639583}
        inSlope: {x: 0, y: -0.19754367, z: 0, w: 0.054575138}
        outSlope: {x: 0, y: -0.19754367, z: 0, w: 0.054575138}
        tangentMode: 0
        weightedMode: 0
        inWeight: {x: 0.33333334, y: 0.33333334, z: 0.33333334, w: 0.33333334}
        outWeight: {x: 0.33333334, y: 0.33333334, z: 0.33333334, w: 0.33333334}
      - serializedVersion: 3
        time: 6.359547
        value: {x: -0, y: 0.26360175, z: -0, w: 0.9646316}
        inSlope: {x: 0, y: -0.2609311, z: 0, w: 0.07115208}
        outSlope: {x: 0, y: -0.2609311, z: 0, w: 0.07115208}
        tangentMode: 0
        weightedMode: 0
        inWeight: {x: 0.33333334, y: 0.33333334, z: 0.33333334, w: 0.33333334}
        outWeight: {x: 0.33333334, y: 0.33333334, z: 0.33333334, w: 0.33333334}
      - serializedVersion: 3
        time: 6.3671765
        value: {x: -0, y: 0.26089808, z: -0, w: 0.96536636}
        inSlope: {x: 0, y: -0.23053926, z: 0, w: 0.06253737}
        outSlope: {x: 0, y: -0.23053926, z: 0, w: 0.06253737}
        tangentMode: 0
        weightedMode: 0
        inWeight: {x: 0.33333334, y: 0.33333334, z: 0.33333334, w: 0.33333334}
        outWeight: {x: 0.33333334, y: 0.33333334, z: 0.33333334, w: 0.33333334}
      - serializedVersion: 3
        time: 6.3782625
        value: {x: -0, y: 0.25971517, z: -0, w: 0.9656853}
        inSlope: {x: 0, y: -0.11947289, z: 0, w: 0.032112747}
        outSlope: {x: 0, y: -0.11947289, z: 0, w: 0.032112747}
        tangentMode: 0
        weightedMode: 0
        inWeight: {x: 0.33333334, y: 0.33333334, z: 0.33333334, w: 0.33333334}
        outWeight: {x: 0.33333334, y: 0.33333334, z: 0.33333334, w: 0.33333334}
      - serializedVersion: 3
        time: 6.3893814
        value: {x: -0, y: 0.25824478, z: -0, w: 0.96607953}
        inSlope: {x: 0, y: -0.120908886, z: 0, w: 0.032336317}
        outSlope: {x: 0, y: -0.120908886, z: 0, w: 0.032336317}
        tangentMode: 0
        weightedMode: 0
        inWeight: {x: 0.33333334, y: 0.33333334, z: 0.33333334, w: 0.33333334}
        outWeight: {x: 0.33333334, y: 0.33333334, z: 0.33333334, w: 0.33333334}
      - serializedVersion: 3
        time: 6.400157
        value: {x: -0, y: 0.25706404, z: -0, w: 0.96639436}
        inSlope: {x: 0, y: -0.09424734, z: 0, w: 0.025085691}
        outSlope: {x: 0, y: -0.09424734, z: 0, w: 0.025085691}
        tangentMode: 0
        weightedMode: 0
        inWeight: {x: 0.33333334, y: 0.33333334, z: 0.33333334, w: 0.33333334}
        outWeight: {x: 0.33333334, y: 0.33333334, z: 0.33333334, w: 0.33333334}
      - serializedVersion: 3
        time: 6.411171
        value: {x: -0, y: 0.25619483, z: -0, w: 0.96662515}
        inSlope: {x: 0, y: -0.06596394, z: 0, w: 0.017495945}
        outSlope: {x: 0, y: -0.06596394, z: 0, w: 0.017495945}
        tangentMode: 0
        weightedMode: 0
        inWeight: {x: 0.33333334, y: 0.33333334, z: 0.33333334, w: 0.33333334}
        outWeight: {x: 0.33333334, y: 0.33333334, z: 0.33333334, w: 0.33333334}
      - serializedVersion: 3
        time: 6.422164
        value: {x: -0, y: 0.2556121, z: -0, w: 0.9667795}
        inSlope: {x: 0, y: -0.0384605, z: 0, w: 0.010176273}
        outSlope: {x: 0, y: -0.0384605, z: 0, w: 0.010176273}
        tangentMode: 0
        weightedMode: 0
        inWeight: {x: 0.33333334, y: 0.33333334, z: 0.33333334, w: 0.33333334}
        outWeight: {x: 0.33333334, y: 0.33333334, z: 0.33333334, w: 0.33333334}
      - serializedVersion: 3
        time: 6.4340663
        value: {x: -0, y: 0.2553275, z: -0, w: 0.96685463}
        inSlope: {x: 0, y: -0.00933384, z: 0, w: 0.0024649948}
        outSlope: {x: 0, y: -0.00933384, z: 0, w: 0.0024649948}
        tangentMode: 0
        weightedMode: 0
        inWeight: {x: 0.33333334, y: 0.33333334, z: 0.33333334, w: 0.33333334}
        outWeight: {x: 0.33333334, y: 0.33333334, z: 0.33333334, w: 0.33333334}
      - serializedVersion: 3
        time: 6.4450846
        value: {x: -0, y: 0.25538528, z: -0, w: 0.9668394}
        inSlope: {x: 0, y: 0.021649849, z: 0, w: -0.005720879}
        outSlope: {x: 0, y: 0.021649849, z: 0, w: -0.005720879}
        tangentMode: 0
        weightedMode: 0
        inWeight: {x: 0.33333334, y: 0.33333334, z: 0.33333334, w: 0.33333334}
        outWeight: {x: 0.33333334, y: 0.33333334, z: 0.33333334, w: 0.33333334}
      - serializedVersion: 3
        time: 6.455812
        value: {x: -0, y: 0.2557935, z: -0, w: 0.9667315}
        inSlope: {x: 0, y: 0.05191692, z: 0, w: -0.013745955}
        outSlope: {x: 0, y: 0.05191692, z: 0, w: -0.013745955}
        tangentMode: 0
        weightedMode: 0
        inWeight: {x: 0.33333334, y: 0.33333334, z: 0.33333334, w: 0.33333334}
        outWeight: {x: 0.33333334, y: 0.33333334, z: 0.33333334, w: 0.33333334}
      - serializedVersion: 3
        time: 6.4669466
        value: {x: -0, y: 0.25652593, z: -0, w: 0.96653736}
        inSlope: {x: 0, y: 0.08421713, z: 0, w: -0.02237249}
        outSlope: {x: 0, y: 0.08421713, z: 0, w: -0.02237249}
        tangentMode: 0
        weightedMode: 0
        inWeight: {x: 0.33333334, y: 0.33333334, z: 0.33333334, w: 0.33333334}
        outWeight: {x: 0.33333334, y: 0.33333334, z: 0.33333334, w: 0.33333334}
      - serializedVersion: 3
        time: 6.477918
        value: {x: -0, y: 0.25765222, z: -0, w: 0.9662377}
        inSlope: {x: 0, y: 0.11791484, z: 0, w: -0.031463742}
        outSlope: {x: 0, y: 0.11791484, z: 0, w: -0.031463742}
        tangentMode: 0
        weightedMode: 0
        inWeight: {x: 0.33333334, y: 0.33333334, z: 0.33333334, w: 0.33333334}
        outWeight: {x: 0.33333334, y: 0.33333334, z: 0.33333334, w: 0.33333334}
      - serializedVersion: 3
        time: 6.488918
        value: {x: -0, y: 0.2591171, z: -0, w: 0.96584594}
        inSlope: {x: 0, y: 0.14870957, z: 0, w: -0.039925493}
        outSlope: {x: 0, y: 0.14870957, z: 0, w: -0.039925493}
        tangentMode: 0
        weightedMode: 0
        inWeight: {x: 0.33333334, y: 0.33333334, z: 0.33333334, w: 0.33333334}
        outWeight: {x: 0.33333334, y: 0.33333334, z: 0.33333334, w: 0.33333334}
      - serializedVersion: 3
        time: 6.5001493
        value: {x: -0, y: 0.2609618, z: -0, w: 0.96534914}
        inSlope: {x: 0, y: 0.16158047, z: 0, w: -0.04369681}
        outSlope: {x: 0, y: 0.16158047, z: 0, w: -0.04369681}
        tangentMode: 0
        weightedMode: 0
        inWeight: {x: 0.33333334, y: 0.33333334, z: 0.33333334, w: 0.33333334}
        outWeight: {x: 0.33333334, y: 0.33333334, z: 0.33333334, w: 0.33333334}
      - serializedVersion: 3
        time: 6.514357
        value: {x: -0, y: 0.26321965, z: -0, w: 0.9647359}
        inSlope: {x: 0, y: 0.27534017, z: 0, w: -0.0753862}
        outSlope: {x: 0, y: 0.27534017, z: 0, w: -0.0753862}
        tangentMode: 0
        weightedMode: 0
        inWeight: {x: 0.33333334, y: 0.33333334, z: 0.33333334, w: 0.33333334}
        outWeight: {x: 0.33333334, y: 0.33333334, z: 0.33333334, w: 0.33333334}
      - serializedVersion: 3
        time: 6.5228653
        value: {x: -0, y: 0.26655287, z: -0, w: 0.96382034}
        inSlope: {x: 0, y: 0.29868868, z: 0, w: -0.08236608}
        outSlope: {x: 0, y: 0.29868868, z: 0, w: -0.08236608}
        tangentMode: 0
        weightedMode: 0
        inWeight: {x: 0.33333334, y: 0.33333334, z: 0.33333334, w: 0.33333334}
        outWeight: {x: 0.33333334, y: 0.33333334, z: 0.33333334, w: 0.33333334}
      - serializedVersion: 3
        time: 6.5337114
        value: {x: -0, y: 0.26878297, z: -0, w: 0.9632008}
        inSlope: {x: 0, y: 0.2501192, z: 0, w: -0.069933936}
        outSlope: {x: 0, y: 0.2501192, z: 0, w: -0.069933936}
        tangentMode: 0
        weightedMode: 0
        inWeight: {x: 0.33333334, y: 0.33333334, z: 0.33333334, w: 0.33333334}
        outWeight: {x: 0.33333334, y: 0.33333334, z: 0.33333334, w: 0.33333334}
      - serializedVersion: 3
        time: 6.544674
        value: {x: -0, y: 0.2720128, z: -0, w: 0.9622937}
        inSlope: {x: 0, y: 0.31181908, z: 0, w: -0.08821172}
        outSlope: {x: 0, y: 0.31181908, z: 0, w: -0.08821172}
        tangentMode: 0
        weightedMode: 0
        inWeight: {x: 0.33333334, y: 0.33333334, z: 0.33333334, w: 0.33333334}
        outWeight: {x: 0.33333334, y: 0.33333334, z: 0.33333334, w: 0.33333334}
      - serializedVersion: 3
        time: 6.555676
        value: {x: -0, y: 0.27563262, z: -0, w: 0.96126306}
        inSlope: {x: 0, y: 0.34566653, z: 0, w: -0.09918519}
        outSlope: {x: 0, y: 0.34566653, z: 0, w: -0.09918519}
        tangentMode: 0
        weightedMode: 0
        inWeight: {x: 0.33333334, y: 0.33333334, z: 0.33333334, w: 0.33333334}
        outWeight: {x: 0.33333334, y: 0.33333334, z: 0.33333334, w: 0.33333334}
      - serializedVersion: 3
        time: 6.566584
        value: {x: -0, y: 0.27958485, z: -0, w: 0.96012104}
        inSlope: {x: 0, y: 0.37143797, z: 0, w: -0.10821328}
        outSlope: {x: 0, y: 0.37143797, z: 0, w: -0.10821328}
        tangentMode: 0
        weightedMode: 0
        inWeight: {x: 0.33333334, y: 0.33333334, z: 0.33333334, w: 0.33333334}
        outWeight: {x: 0.33333334, y: 0.33333334, z: 0.33333334, w: 0.33333334}
      - serializedVersion: 3
        time: 6.5776935
        value: {x: -0, y: 0.28381258, z: -0, w: 0.95887977}
        inSlope: {x: 0, y: 0.39934212, z: 0, w: -0.11828986}
        outSlope: {x: 0, y: 0.39934212, z: 0, w: -0.11828986}
        tangentMode: 0
        weightedMode: 0
        inWeight: {x: 0.33333334, y: 0.33333334, z: 0.33333334, w: 0.33333334}
        outWeight: {x: 0.33333334, y: 0.33333334, z: 0.33333334, w: 0.33333334}
      - serializedVersion: 3
        time: 6.588675
        value: {x: -0, y: 0.2884043, z: -0, w: 0.95750874}
        inSlope: {x: 0, y: 0.40907845, z: 0, w: -0.12321397}
        outSlope: {x: 0, y: 0.40907845, z: 0, w: -0.12321397}
        tangentMode: 0
        weightedMode: 0
        inWeight: {x: 0.33333334, y: 0.33333334, z: 0.33333334, w: 0.33333334}
        outWeight: {x: 0.33333334, y: 0.33333334, z: 0.33333334, w: 0.33333334}
      - serializedVersion: 3
        time: 6.600648
        value: {x: -0, y: 0.2931938, z: -0, w: 0.9560531}
        inSlope: {x: 0, y: 0.45602328, z: 0, w: -0.14010423}
        outSlope: {x: 0, y: 0.45602328, z: 0, w: -0.14010423}
        tangentMode: 0
        weightedMode: 0
        inWeight: {x: 0.33333334, y: 0.33333334, z: 0.33333334, w: 0.33333334}
        outWeight: {x: 0.33333334, y: 0.33333334, z: 0.33333334, w: 0.33333334}
      - serializedVersion: 3
        time: 6.6113358
        value: {x: -0, y: 0.29866615, z: -0, w: 0.9543577}
        inSlope: {x: 0, y: 0.48931172, z: 0, w: -0.15300903}
        outSlope: {x: 0, y: 0.48931172, z: 0, w: -0.15300903}
        tangentMode: 0
        weightedMode: 0
        inWeight: {x: 0.33333334, y: 0.33333334, z: 0.33333334, w: 0.33333334}
        outWeight: {x: 0.33333334, y: 0.33333334, z: 0.33333334, w: 0.33333334}
      - serializedVersion: 3
        time: 6.6221814
        value: {x: -0, y: 0.3037268, z: -0, w: 0.95275915}
        inSlope: {x: 0, y: 0.4749753, z: 0, w: -0.15147743}
        outSlope: {x: 0, y: 0.4749753, z: 0, w: -0.15147743}
        tangentMode: 0
        weightedMode: 0
        inWeight: {x: 0.33333334, y: 0.33333334, z: 0.33333334, w: 0.33333334}
        outWeight: {x: 0.33333334, y: 0.33333334, z: 0.33333334, w: 0.33333334}
      - serializedVersion: 3
        time: 6.633172
        value: {x: -0, y: 0.30903906, z: -0, w: 0.9510494}
        inSlope: {x: 0, y: 0.47086728, z: 0, w: -0.15299937}
        outSlope: {x: 0, y: 0.47086728, z: 0, w: -0.15299937}
        tangentMode: 0
        weightedMode: 0
        inWeight: {x: 0.33333334, y: 0.33333334, z: 0.33333334, w: 0.33333334}
        outWeight: {x: 0.33333334, y: 0.33333334, z: 0.33333334, w: 0.33333334}
      - serializedVersion: 3
        time: 6.645246
        value: {x: -0, y: 0.31457365, z: -0, w: 0.94923306}
        inSlope: {x: 0, y: 0.4966094, z: 0, w: -0.16481115}
        outSlope: {x: 0, y: 0.4966094, z: 0, w: -0.16481115}
        tangentMode: 0
        weightedMode: 0
        inWeight: {x: 0.33333334, y: 0.33333334, z: 0.33333334, w: 0.33333334}
        outWeight: {x: 0.33333334, y: 0.33333334, z: 0.33333334, w: 0.33333334}
      - serializedVersion: 3
        time: 6.6568856
        value: {x: -0, y: 0.32079884, z: -0, w: 0.94714737}
        inSlope: {x: 0, y: 0.4852959, z: 0, w: -0.16416827}
        outSlope: {x: 0, y: 0.4852959, z: 0, w: -0.16416827}
        tangentMode: 0
        weightedMode: 0
        inWeight: {x: 0.33333334, y: 0.33333334, z: 0.33333334, w: 0.33333334}
        outWeight: {x: 0.33333334, y: 0.33333334, z: 0.33333334, w: 0.33333334}
      - serializedVersion: 3
        time: 6.67076
        value: {x: -0, y: 0.32684484, z: -0, w: 0.945078}
        inSlope: {x: 0, y: 0.7109502, z: 0, w: -0.24722007}
        outSlope: {x: 0, y: 0.7109502, z: 0, w: -0.24722007}
        tangentMode: 0
        weightedMode: 0
        inWeight: {x: 0.33333334, y: 0.33333334, z: 0.33333334, w: 0.33333334}
        outWeight: {x: 0.33333334, y: 0.33333334, z: 0.33333334, w: 0.33333334}
      - serializedVersion: 3
        time: 6.6781216
        value: {x: -0, y: 0.3341042, z: -0, w: 0.9425362}
        inSlope: {x: 0, y: 0.66728413, z: 0, w: -0.23479518}
        outSlope: {x: 0, y: 0.66728413, z: 0, w: -0.23479518}
        tangentMode: 0
        weightedMode: 0
        inWeight: {x: 0.33333334, y: 0.33333334, z: 0.33333334, w: 0.33333334}
        outWeight: {x: 0.33333334, y: 0.33333334, z: 0.33333334, w: 0.33333334}
      - serializedVersion: 3
        time: 6.688988
        value: {x: -0, y: 0.33789048, z: -0, w: 0.9411855}
        inSlope: {x: 0, y: 0.4257897, z: 0, w: -0.15332097}
        outSlope: {x: 0, y: 0.4257897, z: 0, w: -0.15332097}
        tangentMode: 0
        weightedMode: 0
        inWeight: {x: 0.33333334, y: 0.33333334, z: 0.33333334, w: 0.33333334}
        outWeight: {x: 0.33333334, y: 0.33333334, z: 0.33333334, w: 0.33333334}
      - serializedVersion: 3
        time: 6.7002306
        value: {x: -0, y: 0.34354708, z: -0, w: 0.9391355}
        inSlope: {x: 0, y: 0.5027938, z: 0, w: -0.18394744}
        outSlope: {x: 0, y: 0.5027938, z: 0, w: -0.18394744}
        tangentMode: 0
        weightedMode: 0
        inWeight: {x: 0.33333334, y: 0.33333334, z: 0.33333334, w: 0.33333334}
        outWeight: {x: 0.33333334, y: 0.33333334, z: 0.33333334, w: 0.33333334}
      - serializedVersion: 3
        time: 6.711683
        value: {x: -0, y: 0.3493011, z: -0, w: 0.9370105}
        inSlope: {x: 0, y: 0.5092696, z: 0, w: -0.18987316}
        outSlope: {x: 0, y: 0.5092696, z: 0, w: -0.18987316}
        tangentMode: 0
        weightedMode: 0
        inWeight: {x: 0.33333334, y: 0.33333334, z: 0.33333334, w: 0.33333334}
        outWeight: {x: 0.33333334, y: 0.33333334, z: 0.33333334, w: 0.33333334}
      - serializedVersion: 3
        time: 6.7228017
        value: {x: -0, y: 0.35503957, z: -0, w: 0.9348513}
        inSlope: {x: 0, y: 0.507005, z: 0, w: -0.19246876}
        outSlope: {x: 0, y: 0.507005, z: 0, w: -0.19246876}
        tangentMode: 0
        weightedMode: 0
        inWeight: {x: 0.33333334, y: 0.33333334, z: 0.33333334, w: 0.33333334}
        outWeight: {x: 0.33333334, y: 0.33333334, z: 0.33333334, w: 0.33333334}
      - serializedVersion: 3
        time: 6.733649
        value: {x: -0, y: 0.36044043, z: -0, w: 0.9327823}
        inSlope: {x: 0, y: 0.4802894, z: 0, w: -0.1854939}
        outSlope: {x: 0, y: 0.4802894, z: 0, w: -0.1854939}
        tangentMode: 0
        weightedMode: 0
        inWeight: {x: 0.33333334, y: 0.33333334, z: 0.33333334, w: 0.33333334}
        outWeight: {x: 0.33333334, y: 0.33333334, z: 0.33333334, w: 0.33333334}
      - serializedVersion: 3
        time: 6.7446795
        value: {x: -0, y: 0.365544, z: -0, w: 0.93079406}
        inSlope: {x: 0, y: 0.46244076, z: 0, w: -0.18160799}
        outSlope: {x: 0, y: 0.46244076, z: 0, w: -0.18160799}
        tangentMode: 0
        weightedMode: 0
        inWeight: {x: 0.33333334, y: 0.33333334, z: 0.33333334, w: 0.33333334}
        outWeight: {x: 0.33333334, y: 0.33333334, z: 0.33333334, w: 0.33333334}
      - serializedVersion: 3
        time: 6.755601
        value: {x: -0, y: 0.37059203, z: -0, w: 0.92879575}
        inSlope: {x: 0, y: 0.44760162, z: 0, w: -0.17852035}
        outSlope: {x: 0, y: 0.44760162, z: 0, w: -0.17852035}
        tangentMode: 0
        weightedMode: 0
        inWeight: {x: 0.33333334, y: 0.33333334, z: 0.33333334, w: 0.33333334}
        outWeight: {x: 0.33333334, y: 0.33333334, z: 0.33333334, w: 0.33333334}
      - serializedVersion: 3
        time: 6.7667456
        value: {x: -0, y: 0.37541756, z: -0, w: 0.9268558}
        inSlope: {x: 0, y: 0.43609786, z: 0, w: -0.17663875}
        outSlope: {x: 0, y: 0.43609786, z: 0, w: -0.17663875}
        tangentMode: 0
        weightedMode: 0
        inWeight: {x: 0.33333334, y: 0.33333334, z: 0.33333334, w: 0.33333334}
        outWeight: {x: 0.33333334, y: 0.33333334, z: 0.33333334, w: 0.33333334}
      - serializedVersion: 3
        time: 6.77757
        value: {x: -0, y: 0.3801716, z: -0, w: 0.924916}
        inSlope: {x: 0, y: 0.40593207, z: 0, w: -0.16671792}
        outSlope: {x: 0, y: 0.40593207, z: 0, w: -0.16671792}
        tangentMode: 0
        weightedMode: 0
        inWeight: {x: 0.33333334, y: 0.33333334, z: 0.33333334, w: 0.33333334}
        outWeight: {x: 0.33333334, y: 0.33333334, z: 0.33333334, w: 0.33333334}
      - serializedVersion: 3
        time: 6.789528
        value: {x: -0, y: 0.3846279, z: -0, w: 0.92307174}
        inSlope: {x: 0, y: 0.40065092, z: 0, w: -0.16706601}
        outSlope: {x: 0, y: 0.40065092, z: 0, w: -0.16706601}
        tangentMode: 0
        weightedMode: 0
        inWeight: {x: 0.33333334, y: 0.33333334, z: 0.33333334, w: 0.33333334}
        outWeight: {x: 0.33333334, y: 0.33333334, z: 0.33333334, w: 0.33333334}
      - serializedVersion: 3
        time: 6.8005633
        value: {x: -0, y: 0.38935816, z: -0, w: 0.92108643}
        inSlope: {x: 0, y: 0.3780852, z: 0, w: -0.1596111}
        outSlope: {x: 0, y: 0.3780852, z: 0, w: -0.1596111}
        tangentMode: 0
        weightedMode: 0
        inWeight: {x: 0.33333334, y: 0.33333334, z: 0.33333334, w: 0.33333334}
        outWeight: {x: 0.33333334, y: 0.33333334, z: 0.33333334, w: 0.33333334}
      - serializedVersion: 3
        time: 6.813251
        value: {x: -0, y: 0.39351374, z: -0, w: 0.9193188}
        inSlope: {x: 0, y: 0.33053356, z: 0, w: -0.14153852}
        outSlope: {x: 0, y: 0.33053356, z: 0, w: -0.14153852}
        tangentMode: 0
        weightedMode: 0
        inWeight: {x: 0.33333334, y: 0.33333334, z: 0.33333334, w: 0.33333334}
        outWeight: {x: 0.33333334, y: 0.33333334, z: 0.33333334, w: 0.33333334}
      - serializedVersion: 3
        time: 6.8269844
        value: {x: -0, y: 0.39809436, z: -0, w: 0.9173445}
        inSlope: {x: 0, y: 0.5055084, z: 0, w: -0.21991415}
        outSlope: {x: 0, y: 0.5055084, z: 0, w: -0.21991415}
        tangentMode: 0
        weightedMode: 0
        inWeight: {x: 0.33333334, y: 0.33333334, z: 0.33333334, w: 0.33333334}
        outWeight: {x: 0.33333334, y: 0.33333334, z: 0.33333334, w: 0.33333334}
      - serializedVersion: 3
        time: 6.833919
        value: {x: -0, y: 0.40279242, z: -0, w: 0.91529137}
        inSlope: {x: 0, y: 0.4377981, z: 0, w: -0.19177246}
        outSlope: {x: 0, y: 0.4377981, z: 0, w: -0.19177246}
        tangentMode: 0
        weightedMode: 0
        inWeight: {x: 0.33333334, y: 0.33333334, z: 0.33333334, w: 0.33333334}
        outWeight: {x: 0.33333334, y: 0.33333334, z: 0.33333334, w: 0.33333334}
      - serializedVersion: 3
        time: 6.8452077
        value: {x: -0, y: 0.4050289, z: -0, w: 0.9143039}
        inSlope: {x: 0, y: 0.26287013, z: 0, w: -0.11668305}
        outSlope: {x: 0, y: 0.26287013, z: 0, w: -0.11668305}
        tangentMode: 0
        weightedMode: 0
        inWeight: {x: 0.33333334, y: 0.33333334, z: 0.33333334, w: 0.33333334}
        outWeight: {x: 0.33333334, y: 0.33333334, z: 0.33333334, w: 0.33333334}
      - serializedVersion: 3
        time: 6.855978
        value: {x: -0, y: 0.4085575, z: -0, w: 0.9127326}
        inSlope: {x: 0, y: 0.3065427, z: 0, w: -0.13713585}
        outSlope: {x: 0, y: 0.3065427, z: 0, w: -0.13713585}
        tangentMode: 0
        weightedMode: 0
        inWeight: {x: 0.33333334, y: 0.33333334, z: 0.33333334, w: 0.33333334}
        outWeight: {x: 0.33333334, y: 0.33333334, z: 0.33333334, w: 0.33333334}
      - serializedVersion: 3
        time: 6.8671045
        value: {x: -0, y: 0.41173372, z: -0, w: 0.9113042}
        inSlope: {x: 0, y: 0.28475583, z: 0, w: -0.12864652}
        outSlope: {x: 0, y: 0.28475583, z: 0, w: -0.12864652}
        tangentMode: 0
        weightedMode: 0
        inWeight: {x: 0.33333334, y: 0.33333334, z: 0.33333334, w: 0.33333334}
        outWeight: {x: 0.33333334, y: 0.33333334, z: 0.33333334, w: 0.33333334}
      - serializedVersion: 3
        time: 6.8779354
        value: {x: -0, y: 0.4148102, z: -0, w: 0.90990794}
        inSlope: {x: 0, y: 0.26673844, z: 0, w: -0.12154043}
        outSlope: {x: 0, y: 0.26673844, z: 0, w: -0.12154043}
        tangentMode: 0
        weightedMode: 0
        inWeight: {x: 0.33333334, y: 0.33333334, z: 0.33333334, w: 0.33333334}
        outWeight: {x: 0.33333334, y: 0.33333334, z: 0.33333334, w: 0.33333334}
      - serializedVersion: 3
        time: 6.889095
        value: {x: -0, y: 0.4175937, z: -0, w: 0.9086339}
        inSlope: {x: 0, y: 0.24876353, z: 0, w: -0.11431494}
        outSlope: {x: 0, y: 0.24876353, z: 0, w: -0.11431494}
        tangentMode: 0
        weightedMode: 0
        inWeight: {x: 0.33333334, y: 0.33333334, z: 0.33333334, w: 0.33333334}
        outWeight: {x: 0.33333334, y: 0.33333334, z: 0.33333334, w: 0.33333334}
      - serializedVersion: 3
        time: 6.899847
        value: {x: -0, y: 0.4202613, z: -0, w: 0.9074032}
        inSlope: {x: 0, y: 0.23161262, z: 0, w: -0.107217915}
        outSlope: {x: 0, y: 0.23161262, z: 0, w: -0.107217915}
        tangentMode: 0
        weightedMode: 0
        inWeight: {x: 0.33333334, y: 0.33333334, z: 0.33333334, w: 0.33333334}
        outWeight: {x: 0.33333334, y: 0.33333334, z: 0.33333334, w: 0.33333334}
      - serializedVersion: 3
        time: 6.910848
        value: {x: -0, y: 0.42262793, z: -0, w: 0.90630335}
        inSlope: {x: 0, y: 0.19989845, z: 0, w: -0.09318462}
        outSlope: {x: 0, y: 0.19989845, z: 0, w: -0.09318462}
        tangentMode: 0
        weightedMode: 0
        inWeight: {x: 0.33333334, y: 0.33333334, z: 0.33333334, w: 0.33333334}
        outWeight: {x: 0.33333334, y: 0.33333334, z: 0.33333334, w: 0.33333334}
      - serializedVersion: 3
        time: 6.9229174
        value: {x: -0, y: 0.42485675, z: -0, w: 0.9052606}
        inSlope: {x: 0, y: 0.18467021, z: 0, w: -0.08639524}
        outSlope: {x: 0, y: 0.18467021, z: 0, w: -0.08639524}
        tangentMode: 0
        weightedMode: 0
        inWeight: {x: 0.33333334, y: 0.33333334, z: 0.33333334, w: 0.33333334}
        outWeight: {x: 0, y: 0, z: 0, w: 0}
      m_PreInfinity: 2
      m_PostInfinity: 2
      m_RotationOrder: 4
    path: 
  - curve:
      serializedVersion: 2
      m_Curve:
      - serializedVersion: 3
        time: 0.0140562
        value: {x: 0, y: 0, z: 0, w: 1}
        inSlope: {x: 0, y: 0, z: 0, w: 0}
        outSlope: {x: 0, y: 0, z: 0, w: 0}
        tangentMode: 0
        weightedMode: 0
        inWeight: {x: 0, y: 0, z: 0, w: 0}
        outWeight: {x: 0.33333334, y: 0.33333334, z: 0.33333334, w: 0.33333334}
      - serializedVersion: 3
        time: 0.022874601
        value: {x: 0, y: 0, z: 0, w: 1}
        inSlope: {x: 0, y: 0, z: 0, w: 0}
        outSlope: {x: 0, y: 0, z: 0, w: 0}
        tangentMode: 0
        weightedMode: 0
        inWeight: {x: 0.33333334, y: 0.33333334, z: 0.33333334, w: 0.33333334}
        outWeight: {x: 0.33333334, y: 0.33333334, z: 0.33333334, w: 0.33333334}
      - serializedVersion: 3
        time: 0.033823803
        value: {x: 0, y: 0, z: 0, w: 1}
        inSlope: {x: 0, y: 0, z: 0, w: 0}
        outSlope: {x: 0, y: 0, z: 0, w: 0}
        tangentMode: 0
        weightedMode: 0
        inWeight: {x: 0.33333334, y: 0.33333334, z: 0.33333334, w: 0.33333334}
        outWeight: {x: 0.33333334, y: 0.33333334, z: 0.33333334, w: 0.33333334}
      - serializedVersion: 3
        time: 0.044850003
        value: {x: 0, y: 0, z: 0, w: 1}
        inSlope: {x: 0, y: 0, z: 0, w: 0}
        outSlope: {x: 0, y: 0, z: 0, w: 0}
        tangentMode: 0
        weightedMode: 0
        inWeight: {x: 0.33333334, y: 0.33333334, z: 0.33333334, w: 0.33333334}
        outWeight: {x: 0.33333334, y: 0.33333334, z: 0.33333334, w: 0.33333334}
      - serializedVersion: 3
        time: 0.055642
        value: {x: 0, y: 0, z: 0, w: 1}
        inSlope: {x: 0, y: 0, z: 0, w: 0}
        outSlope: {x: 0, y: 0, z: 0, w: 0}
        tangentMode: 0
        weightedMode: 0
        inWeight: {x: 0.33333334, y: 0.33333334, z: 0.33333334, w: 0.33333334}
        outWeight: {x: 0.33333334, y: 0.33333334, z: 0.33333334, w: 0.33333334}
      - serializedVersion: 3
        time: 0.0674147
        value: {x: 0, y: 0, z: 0, w: 1}
        inSlope: {x: 0, y: 0, z: 0, w: 0}
        outSlope: {x: 0, y: 0, z: 0, w: 0}
        tangentMode: 0
        weightedMode: 0
        inWeight: {x: 0.33333334, y: 0.33333334, z: 0.33333334, w: 0.33333334}
        outWeight: {x: 0.33333334, y: 0.33333334, z: 0.33333334, w: 0.33333334}
      - serializedVersion: 3
        time: 0.0784465
        value: {x: 0, y: 0, z: 0, w: 1}
        inSlope: {x: 0, y: 0, z: 0, w: 0}
        outSlope: {x: 0, y: 0, z: 0, w: 0}
        tangentMode: 0
        weightedMode: 0
        inWeight: {x: 0.33333334, y: 0.33333334, z: 0.33333334, w: 0.33333334}
        outWeight: {x: 0.33333334, y: 0.33333334, z: 0.33333334, w: 0.33333334}
      - serializedVersion: 3
        time: 0.0892104
        value: {x: 0, y: 0, z: 0, w: 1}
        inSlope: {x: 0, y: 0, z: 0, w: 0}
        outSlope: {x: 0, y: 0, z: 0, w: 0}
        tangentMode: 0
        weightedMode: 0
        inWeight: {x: 0.33333334, y: 0.33333334, z: 0.33333334, w: 0.33333334}
        outWeight: {x: 0.33333334, y: 0.33333334, z: 0.33333334, w: 0.33333334}
      - serializedVersion: 3
        time: 0.1014309
        value: {x: 0, y: 0, z: 0, w: 1}
        inSlope: {x: 0, y: 0, z: 0, w: 0}
        outSlope: {x: 0, y: 0, z: 0, w: 0}
        tangentMode: 0
        weightedMode: 0
        inWeight: {x: 0.33333334, y: 0.33333334, z: 0.33333334, w: 0.33333334}
        outWeight: {x: 0.33333334, y: 0.33333334, z: 0.33333334, w: 0.33333334}
      - serializedVersion: 3
        time: 0.1112035
        value: {x: 0, y: 0, z: 0, w: 1}
        inSlope: {x: 0, y: 0, z: 0, w: 0}
        outSlope: {x: 0, y: 0, z: 0, w: 0}
        tangentMode: 0
        weightedMode: 0
        inWeight: {x: 0.33333334, y: 0.33333334, z: 0.33333334, w: 0.33333334}
        outWeight: {x: 0.33333334, y: 0.33333334, z: 0.33333334, w: 0.33333334}
      - serializedVersion: 3
        time: 0.122432396
        value: {x: 0, y: 0, z: 0, w: 1}
        inSlope: {x: 0, y: 0, z: 0, w: 0}
        outSlope: {x: 0, y: 0, z: 0, w: 0}
        tangentMode: 0
        weightedMode: 0
        inWeight: {x: 0.33333334, y: 0.33333334, z: 0.33333334, w: 0.33333334}
        outWeight: {x: 0.33333334, y: 0.33333334, z: 0.33333334, w: 0.33333334}
      - serializedVersion: 3
        time: 0.1358586
        value: {x: 0, y: 0, z: 0, w: 1}
        inSlope: {x: 0, y: 0, z: 0, w: 0}
        outSlope: {x: 0, y: 0, z: 0, w: 0}
        tangentMode: 0
        weightedMode: 0
        inWeight: {x: 0.33333334, y: 0.33333334, z: 0.33333334, w: 0.33333334}
        outWeight: {x: 0.33333334, y: 0.33333334, z: 0.33333334, w: 0.33333334}
      - serializedVersion: 3
        time: 0.1440005
        value: {x: 0, y: 0, z: 0, w: 1}
        inSlope: {x: 0, y: 0, z: 0, w: 0}
        outSlope: {x: 0, y: 0, z: 0, w: 0}
        tangentMode: 0
        weightedMode: 0
        inWeight: {x: 0.33333334, y: 0.33333334, z: 0.33333334, w: 0.33333334}
        outWeight: {x: 0.33333334, y: 0.33333334, z: 0.33333334, w: 0.33333334}
      - serializedVersion: 3
        time: 0.156842
        value: {x: 0, y: 0, z: 0, w: 1}
        inSlope: {x: 0, y: 0, z: 0, w: 0}
        outSlope: {x: 0, y: 0, z: 0, w: 0}
        tangentMode: 0
        weightedMode: 0
        inWeight: {x: 0.33333334, y: 0.33333334, z: 0.33333334, w: 0.33333334}
        outWeight: {x: 0.33333334, y: 0.33333334, z: 0.33333334, w: 0.33333334}
      - serializedVersion: 3
        time: 0.1671587
        value: {x: 0, y: 0, z: 0, w: 1}
        inSlope: {x: 0, y: 0, z: 0, w: 0}
        outSlope: {x: 0, y: 0, z: 0, w: 0}
        tangentMode: 0
        weightedMode: 0
        inWeight: {x: 0.33333334, y: 0.33333334, z: 0.33333334, w: 0.33333334}
        outWeight: {x: 0.33333334, y: 0.33333334, z: 0.33333334, w: 0.33333334}
      - serializedVersion: 3
        time: 0.17819089
        value: {x: 0, y: 0, z: 0, w: 1}
        inSlope: {x: 0, y: 0, z: 0, w: 0}
        outSlope: {x: 0, y: 0, z: 0, w: 0}
        tangentMode: 0
        weightedMode: 0
        inWeight: {x: 0.33333334, y: 0.33333334, z: 0.33333334, w: 0.33333334}
        outWeight: {x: 0.33333334, y: 0.33333334, z: 0.33333334, w: 0.33333334}
      - serializedVersion: 3
        time: 0.18928398
        value: {x: 0, y: 0, z: 0, w: 1}
        inSlope: {x: 0, y: 0, z: 0, w: 0}
        outSlope: {x: 0, y: 0, z: 0, w: 0}
        tangentMode: 0
        weightedMode: 0
        inWeight: {x: 0.33333334, y: 0.33333334, z: 0.33333334, w: 0.33333334}
        outWeight: {x: 0.33333334, y: 0.33333334, z: 0.33333334, w: 0.33333334}
      - serializedVersion: 3
        time: 0.19996148
        value: {x: 0, y: 0, z: 0, w: 1}
        inSlope: {x: 0, y: 0, z: 0, w: 0}
        outSlope: {x: 0, y: 0, z: 0, w: 0}
        tangentMode: 0
        weightedMode: 0
        inWeight: {x: 0.33333334, y: 0.33333334, z: 0.33333334, w: 0.33333334}
        outWeight: {x: 0.33333334, y: 0.33333334, z: 0.33333334, w: 0.33333334}
      - serializedVersion: 3
        time: 0.21112919
        value: {x: 0, y: 0, z: 0, w: 1}
        inSlope: {x: 0, y: 0, z: 0, w: 0}
        outSlope: {x: 0, y: 0, z: 0, w: 0}
        tangentMode: 0
        weightedMode: 0
        inWeight: {x: 0.33333334, y: 0.33333334, z: 0.33333334, w: 0.33333334}
        outWeight: {x: 0.33333334, y: 0.33333334, z: 0.33333334, w: 0.33333334}
      - serializedVersion: 3
        time: 0.2220513
        value: {x: 0, y: 0, z: 0, w: 1}
        inSlope: {x: 0, y: 0, z: 0, w: 0}
        outSlope: {x: 0, y: 0, z: 0, w: 0}
        tangentMode: 0
        weightedMode: 0
        inWeight: {x: 0.33333334, y: 0.33333334, z: 0.33333334, w: 0.33333334}
        outWeight: {x: 0.33333334, y: 0.33333334, z: 0.33333334, w: 0.33333334}
      - serializedVersion: 3
        time: 0.23428959
        value: {x: 0, y: 0, z: 0, w: 1}
        inSlope: {x: 0, y: 0, z: 0, w: 0}
        outSlope: {x: 0, y: 0, z: 0, w: 0}
        tangentMode: 0
        weightedMode: 0
        inWeight: {x: 0.33333334, y: 0.33333334, z: 0.33333334, w: 0.33333334}
        outWeight: {x: 0.33333334, y: 0.33333334, z: 0.33333334, w: 0.33333334}
      - serializedVersion: 3
        time: 0.24527128
        value: {x: 0, y: 0, z: 0, w: 1}
        inSlope: {x: 0, y: 0, z: 0, w: 0}
        outSlope: {x: 0, y: 0, z: 0, w: 0}
        tangentMode: 0
        weightedMode: 0
        inWeight: {x: 0.33333334, y: 0.33333334, z: 0.33333334, w: 0.33333334}
        outWeight: {x: 0.33333334, y: 0.33333334, z: 0.33333334, w: 0.33333334}
      - serializedVersion: 3
        time: 0.25606647
        value: {x: 0, y: 0, z: 0, w: 1}
        inSlope: {x: 0, y: 0, z: 0, w: 0}
        outSlope: {x: 0, y: 0, z: 0, w: 0}
        tangentMode: 0
        weightedMode: 0
        inWeight: {x: 0.33333334, y: 0.33333334, z: 0.33333334, w: 0.33333334}
        outWeight: {x: 0.33333334, y: 0.33333334, z: 0.33333334, w: 0.33333334}
      - serializedVersion: 3
        time: 0.26666856
        value: {x: 0, y: 0, z: 0, w: 1}
        inSlope: {x: 0, y: 0, z: 0, w: 0}
        outSlope: {x: 0, y: 0, z: 0, w: 0}
        tangentMode: 0
        weightedMode: 0
        inWeight: {x: 0.33333334, y: 0.33333334, z: 0.33333334, w: 0.33333334}
        outWeight: {x: 0.33333334, y: 0.33333334, z: 0.33333334, w: 0.33333334}
      - serializedVersion: 3
        time: 0.27796006
        value: {x: 0, y: 0, z: 0, w: 1}
        inSlope: {x: 0, y: 0, z: 0, w: 0}
        outSlope: {x: 0, y: 0, z: 0, w: 0}
        tangentMode: 0
        weightedMode: 0
        inWeight: {x: 0.33333334, y: 0.33333334, z: 0.33333334, w: 0.33333334}
        outWeight: {x: 0.33333334, y: 0.33333334, z: 0.33333334, w: 0.33333334}
      - serializedVersion: 3
        time: 0.29169315
        value: {x: 0, y: 0, z: 0, w: 1}
        inSlope: {x: 0, y: 0, z: 0, w: 0}
        outSlope: {x: 0, y: 0, z: 0, w: 0}
        tangentMode: 0
        weightedMode: 0
        inWeight: {x: 0.33333334, y: 0.33333334, z: 0.33333334, w: 0.33333334}
        outWeight: {x: 0.33333334, y: 0.33333334, z: 0.33333334, w: 0.33333334}
      - serializedVersion: 3
        time: 0.30062294
        value: {x: 0, y: 0, z: 0, w: 1}
        inSlope: {x: 0, y: 0, z: 0, w: 0}
        outSlope: {x: 0, y: 0, z: 0, w: 0}
        tangentMode: 0
        weightedMode: 0
        inWeight: {x: 0.33333334, y: 0.33333334, z: 0.33333334, w: 0.33333334}
        outWeight: {x: 0.33333334, y: 0.33333334, z: 0.33333334, w: 0.33333334}
      - serializedVersion: 3
        time: 0.31162775
        value: {x: 0, y: 0, z: 0, w: 1}
        inSlope: {x: 0, y: 0, z: 0, w: 0}
        outSlope: {x: 0, y: 0, z: 0, w: 0}
        tangentMode: 0
        weightedMode: 0
        inWeight: {x: 0.33333334, y: 0.33333334, z: 0.33333334, w: 0.33333334}
        outWeight: {x: 0.33333334, y: 0.33333334, z: 0.33333334, w: 0.33333334}
      - serializedVersion: 3
        time: 0.32246765
        value: {x: 0, y: 0, z: 0, w: 1}
        inSlope: {x: 0, y: 0, z: 0, w: 0}
        outSlope: {x: 0, y: 0, z: 0, w: 0}
        tangentMode: 0
        weightedMode: 0
        inWeight: {x: 0.33333334, y: 0.33333334, z: 0.33333334, w: 0.33333334}
        outWeight: {x: 0.33333334, y: 0.33333334, z: 0.33333334, w: 0.33333334}
      - serializedVersion: 3
        time: 0.33345956
        value: {x: 0, y: 0, z: 0, w: 1}
        inSlope: {x: 0, y: 0, z: 0, w: 0}
        outSlope: {x: 0, y: 0, z: 0, w: 0}
        tangentMode: 0
        weightedMode: 0
        inWeight: {x: 0.33333334, y: 0.33333334, z: 0.33333334, w: 0.33333334}
        outWeight: {x: 0.33333334, y: 0.33333334, z: 0.33333334, w: 0.33333334}
      - serializedVersion: 3
        time: 0.34461755
        value: {x: 0, y: 0, z: 0, w: 1}
        inSlope: {x: 0, y: 0, z: 0, w: 0}
        outSlope: {x: 0, y: 0, z: 0, w: 0}
        tangentMode: 0
        weightedMode: 0
        inWeight: {x: 0.33333334, y: 0.33333334, z: 0.33333334, w: 0.33333334}
        outWeight: {x: 0.33333334, y: 0.33333334, z: 0.33333334, w: 0.33333334}
      - serializedVersion: 3
        time: 0.35531664
        value: {x: 0, y: 0, z: 0, w: 1}
        inSlope: {x: 0, y: 0, z: 0, w: 0}
        outSlope: {x: 0, y: 0, z: 0, w: 0}
        tangentMode: 0
        weightedMode: 0
        inWeight: {x: 0.33333334, y: 0.33333334, z: 0.33333334, w: 0.33333334}
        outWeight: {x: 0.33333334, y: 0.33333334, z: 0.33333334, w: 0.33333334}
      - serializedVersion: 3
        time: 0.36628285
        value: {x: 0, y: 0, z: 0, w: 1}
        inSlope: {x: 0, y: 0, z: 0, w: 0}
        outSlope: {x: 0, y: 0, z: 0, w: 0}
        tangentMode: 0
        weightedMode: 0
        inWeight: {x: 0.33333334, y: 0.33333334, z: 0.33333334, w: 0.33333334}
        outWeight: {x: 0.33333334, y: 0.33333334, z: 0.33333334, w: 0.33333334}
      - serializedVersion: 3
        time: 0.37833574
        value: {x: 0, y: 0, z: 0, w: 1}
        inSlope: {x: 0, y: 0, z: 0, w: 0}
        outSlope: {x: 0, y: 0, z: 0, w: 0}
        tangentMode: 0
        weightedMode: 0
        inWeight: {x: 0.33333334, y: 0.33333334, z: 0.33333334, w: 0.33333334}
        outWeight: {x: 0.33333334, y: 0.33333334, z: 0.33333334, w: 0.33333334}
      - serializedVersion: 3
        time: 0.38918355
        value: {x: 0, y: 0, z: 0, w: 1}
        inSlope: {x: 0, y: 0, z: 0, w: 0}
        outSlope: {x: 0, y: 0, z: 0, w: 0}
        tangentMode: 0
        weightedMode: 0
        inWeight: {x: 0.33333334, y: 0.33333334, z: 0.33333334, w: 0.33333334}
        outWeight: {x: 0.33333334, y: 0.33333334, z: 0.33333334, w: 0.33333334}
      - serializedVersion: 3
        time: 0.40028584
        value: {x: 0, y: 0, z: 0, w: 1}
        inSlope: {x: 0, y: 0, z: 0, w: 0}
        outSlope: {x: 0, y: 0, z: 0, w: 0}
        tangentMode: 0
        weightedMode: 0
        inWeight: {x: 0.33333334, y: 0.33333334, z: 0.33333334, w: 0.33333334}
        outWeight: {x: 0.33333334, y: 0.33333334, z: 0.33333334, w: 0.33333334}
      - serializedVersion: 3
        time: 0.41108483
        value: {x: 0, y: 0, z: 0, w: 1}
        inSlope: {x: 0, y: 0, z: 0, w: 0}
        outSlope: {x: 0, y: 0, z: 0, w: 0}
        tangentMode: 0
        weightedMode: 0
        inWeight: {x: 0.33333334, y: 0.33333334, z: 0.33333334, w: 0.33333334}
        outWeight: {x: 0.33333334, y: 0.33333334, z: 0.33333334, w: 0.33333334}
      - serializedVersion: 3
        time: 0.42214143
        value: {x: 0, y: 0, z: 0, w: 1}
        inSlope: {x: 0, y: 0, z: 0, w: 0}
        outSlope: {x: 0, y: 0, z: 0, w: 0}
        tangentMode: 0
        weightedMode: 0
        inWeight: {x: 0.33333334, y: 0.33333334, z: 0.33333334, w: 0.33333334}
        outWeight: {x: 0.33333334, y: 0.33333334, z: 0.33333334, w: 0.33333334}
      - serializedVersion: 3
        time: 0.43439475
        value: {x: 0, y: 0, z: 0, w: 1}
        inSlope: {x: 0, y: 0, z: 0, w: 0}
        outSlope: {x: 0, y: 0, z: 0, w: 0}
        tangentMode: 0
        weightedMode: 0
        inWeight: {x: 0.33333334, y: 0.33333334, z: 0.33333334, w: 0.33333334}
        outWeight: {x: 0.33333334, y: 0.33333334, z: 0.33333334, w: 0.33333334}
      - serializedVersion: 3
        time: 0.44807285
        value: {x: 0, y: 0, z: 0, w: 1}
        inSlope: {x: 0, y: 0, z: 0, w: 0}
        outSlope: {x: 0, y: 0, z: 0, w: 0}
        tangentMode: 0
        weightedMode: 0
        inWeight: {x: 0.33333334, y: 0.33333334, z: 0.33333334, w: 0.33333334}
        outWeight: {x: 0.33333334, y: 0.33333334, z: 0.33333334, w: 0.33333334}
      - serializedVersion: 3
        time: 0.45596185
        value: {x: 0, y: 0, z: 0, w: 1}
        inSlope: {x: 0, y: 0, z: 0, w: 0}
        outSlope: {x: 0, y: 0, z: 0, w: 0}
        tangentMode: 0
        weightedMode: 0
        inWeight: {x: 0.33333334, y: 0.33333334, z: 0.33333334, w: 0.33333334}
        outWeight: {x: 0.33333334, y: 0.33333334, z: 0.33333334, w: 0.33333334}
      - serializedVersion: 3
        time: 0.46705356
        value: {x: 0, y: 0, z: 0, w: 1}
        inSlope: {x: 0, y: 0, z: 0, w: 0}
        outSlope: {x: 0, y: 0, z: 0, w: 0}
        tangentMode: 0
        weightedMode: 0
        inWeight: {x: 0.33333334, y: 0.33333334, z: 0.33333334, w: 0.33333334}
        outWeight: {x: 0.33333334, y: 0.33333334, z: 0.33333334, w: 0.33333334}
      - serializedVersion: 3
        time: 0.47788057
        value: {x: 0, y: 0, z: 0, w: 1}
        inSlope: {x: 0, y: 0, z: 0, w: 0}
        outSlope: {x: 0, y: 0, z: 0, w: 0}
        tangentMode: 0
        weightedMode: 0
        inWeight: {x: 0.33333334, y: 0.33333334, z: 0.33333334, w: 0.33333334}
        outWeight: {x: 0.33333334, y: 0.33333334, z: 0.33333334, w: 0.33333334}
      - serializedVersion: 3
        time: 0.48886356
        value: {x: 0, y: 0, z: 0, w: 1}
        inSlope: {x: 0, y: 0, z: 0, w: 0}
        outSlope: {x: 0, y: 0, z: 0, w: 0}
        tangentMode: 0
        weightedMode: 0
        inWeight: {x: 0.33333334, y: 0.33333334, z: 0.33333334, w: 0.33333334}
        outWeight: {x: 0.33333334, y: 0.33333334, z: 0.33333334, w: 0.33333334}
      - serializedVersion: 3
        time: 0.5001653
        value: {x: 0, y: 0, z: 0, w: 1}
        inSlope: {x: 0, y: 0, z: 0, w: 0}
        outSlope: {x: 0, y: 0, z: 0, w: 0}
        tangentMode: 0
        weightedMode: 0
        inWeight: {x: 0.33333334, y: 0.33333334, z: 0.33333334, w: 0.33333334}
        outWeight: {x: 0.33333334, y: 0.33333334, z: 0.33333334, w: 0.33333334}
      - serializedVersion: 3
        time: 0.5119409
        value: {x: 0, y: 0, z: 0, w: 1}
        inSlope: {x: 0, y: 0, z: 0, w: 0}
        outSlope: {x: 0, y: 0, z: 0, w: 0}
        tangentMode: 0
        weightedMode: 0
        inWeight: {x: 0.33333334, y: 0.33333334, z: 0.33333334, w: 0.33333334}
        outWeight: {x: 0.33333334, y: 0.33333334, z: 0.33333334, w: 0.33333334}
      - serializedVersion: 3
        time: 0.522866
        value: {x: 0, y: 0, z: 0, w: 1}
        inSlope: {x: 0, y: 0, z: 0, w: 0}
        outSlope: {x: 0, y: 0, z: 0, w: 0}
        tangentMode: 0
        weightedMode: 0
        inWeight: {x: 0.33333334, y: 0.33333334, z: 0.33333334, w: 0.33333334}
        outWeight: {x: 0.33333334, y: 0.33333334, z: 0.33333334, w: 0.33333334}
      - serializedVersion: 3
        time: 0.5338226
        value: {x: 0, y: 0, z: 0, w: 1}
        inSlope: {x: 0, y: 0, z: 0, w: 0}
        outSlope: {x: 0, y: 0, z: 0, w: 0}
        tangentMode: 0
        weightedMode: 0
        inWeight: {x: 0.33333334, y: 0.33333334, z: 0.33333334, w: 0.33333334}
        outWeight: {x: 0.33333334, y: 0.33333334, z: 0.33333334, w: 0.33333334}
      - serializedVersion: 3
        time: 0.5448203
        value: {x: 0, y: 0, z: 0, w: 1}
        inSlope: {x: 0, y: 0, z: 0, w: 0}
        outSlope: {x: 0, y: 0, z: 0, w: 0}
        tangentMode: 0
        weightedMode: 0
        inWeight: {x: 0.33333334, y: 0.33333334, z: 0.33333334, w: 0.33333334}
        outWeight: {x: 0.33333334, y: 0.33333334, z: 0.33333334, w: 0.33333334}
      - serializedVersion: 3
        time: 0.55567133
        value: {x: 0, y: 0, z: 0, w: 1}
        inSlope: {x: 0, y: 0, z: 0, w: 0}
        outSlope: {x: 0, y: 0, z: 0, w: 0}
        tangentMode: 0
        weightedMode: 0
        inWeight: {x: 0.33333334, y: 0.33333334, z: 0.33333334, w: 0.33333334}
        outWeight: {x: 0.33333334, y: 0.33333334, z: 0.33333334, w: 0.33333334}
      - serializedVersion: 3
        time: 0.56671906
        value: {x: 0, y: 0, z: 0, w: 1}
        inSlope: {x: 0, y: 0, z: 0, w: 0}
        outSlope: {x: 0, y: 0, z: 0, w: 0}
        tangentMode: 0
        weightedMode: 0
        inWeight: {x: 0.33333334, y: 0.33333334, z: 0.33333334, w: 0.33333334}
        outWeight: {x: 0.33333334, y: 0.33333334, z: 0.33333334, w: 0.33333334}
      - serializedVersion: 3
        time: 0.57779545
        value: {x: 0, y: 0, z: 0, w: 1}
        inSlope: {x: 0, y: 0, z: 0, w: 0}
        outSlope: {x: 0, y: 0, z: 0, w: 0}
        tangentMode: 0
        weightedMode: 0
        inWeight: {x: 0.33333334, y: 0.33333334, z: 0.33333334, w: 0.33333334}
        outWeight: {x: 0.33333334, y: 0.33333334, z: 0.33333334, w: 0.33333334}
      - serializedVersion: 3
        time: 0.58985764
        value: {x: 0, y: 0, z: 0, w: 1}
        inSlope: {x: 0, y: 0, z: 0, w: 0}
        outSlope: {x: 0, y: 0, z: 0, w: 0}
        tangentMode: 0
        weightedMode: 0
        inWeight: {x: 0.33333334, y: 0.33333334, z: 0.33333334, w: 0.33333334}
        outWeight: {x: 0.33333334, y: 0.33333334, z: 0.33333334, w: 0.33333334}
      - serializedVersion: 3
        time: 0.6038308
        value: {x: 0, y: 0, z: 0, w: 1}
        inSlope: {x: 0, y: 0, z: 0, w: 0}
        outSlope: {x: 0, y: 0, z: 0, w: 0}
        tangentMode: 0
        weightedMode: 0
        inWeight: {x: 0.33333334, y: 0.33333334, z: 0.33333334, w: 0.33333334}
        outWeight: {x: 0.33333334, y: 0.33333334, z: 0.33333334, w: 0.33333334}
      - serializedVersion: 3
        time: 0.6116356
        value: {x: 0, y: 0, z: 0, w: 1}
        inSlope: {x: 0, y: 0, z: 0, w: 0}
        outSlope: {x: 0, y: 0, z: 0, w: 0}
        tangentMode: 0
        weightedMode: 0
        inWeight: {x: 0.33333334, y: 0.33333334, z: 0.33333334, w: 0.33333334}
        outWeight: {x: 0.33333334, y: 0.33333334, z: 0.33333334, w: 0.33333334}
      - serializedVersion: 3
        time: 0.6225743
        value: {x: 0, y: 0, z: 0, w: 1}
        inSlope: {x: 0, y: 0, z: 0, w: 0}
        outSlope: {x: 0, y: 0, z: 0, w: 0}
        tangentMode: 0
        weightedMode: 0
        inWeight: {x: 0.33333334, y: 0.33333334, z: 0.33333334, w: 0.33333334}
        outWeight: {x: 0.33333334, y: 0.33333334, z: 0.33333334, w: 0.33333334}
      - serializedVersion: 3
        time: 0.6335746
        value: {x: 0, y: 0, z: 0, w: 1}
        inSlope: {x: 0, y: 0, z: 0, w: 0}
        outSlope: {x: 0, y: 0, z: 0, w: 0}
        tangentMode: 0
        weightedMode: 0
        inWeight: {x: 0.33333334, y: 0.33333334, z: 0.33333334, w: 0.33333334}
        outWeight: {x: 0.33333334, y: 0.33333334, z: 0.33333334, w: 0.33333334}
      - serializedVersion: 3
        time: 0.6445295
        value: {x: 0, y: 0, z: 0, w: 1}
        inSlope: {x: 0, y: 0, z: 0, w: 0}
        outSlope: {x: 0, y: 0, z: 0, w: 0}
        tangentMode: 0
        weightedMode: 0
        inWeight: {x: 0.33333334, y: 0.33333334, z: 0.33333334, w: 0.33333334}
        outWeight: {x: 0.33333334, y: 0.33333334, z: 0.33333334, w: 0.33333334}
      - serializedVersion: 3
        time: 0.6556716
        value: {x: 0, y: 0, z: 0, w: 1}
        inSlope: {x: 0, y: 0, z: 0, w: 0}
        outSlope: {x: 0, y: 0, z: 0, w: 0}
        tangentMode: 0
        weightedMode: 0
        inWeight: {x: 0.33333334, y: 0.33333334, z: 0.33333334, w: 0.33333334}
        outWeight: {x: 0.33333334, y: 0.33333334, z: 0.33333334, w: 0.33333334}
      - serializedVersion: 3
        time: 0.6663547
        value: {x: 0, y: 0, z: 0, w: 1}
        inSlope: {x: 0, y: 0, z: 0, w: 0}
        outSlope: {x: 0, y: 0, z: 0, w: 0}
        tangentMode: 0
        weightedMode: 0
        inWeight: {x: 0.33333334, y: 0.33333334, z: 0.33333334, w: 0.33333334}
        outWeight: {x: 0.33333334, y: 0.33333334, z: 0.33333334, w: 0.33333334}
      - serializedVersion: 3
        time: 0.6783928
        value: {x: 0, y: 0, z: 0, w: 1}
        inSlope: {x: 0, y: 0, z: 0, w: 0}
        outSlope: {x: 0, y: 0, z: 0, w: 0}
        tangentMode: 0
        weightedMode: 0
        inWeight: {x: 0.33333334, y: 0.33333334, z: 0.33333334, w: 0.33333334}
        outWeight: {x: 0.33333334, y: 0.33333334, z: 0.33333334, w: 0.33333334}
      - serializedVersion: 3
        time: 0.68943524
        value: {x: 0, y: 0, z: 0, w: 1}
        inSlope: {x: 0, y: 0, z: 0, w: 0}
        outSlope: {x: 0, y: 0, z: 0, w: 0}
        tangentMode: 0
        weightedMode: 0
        inWeight: {x: 0.33333334, y: 0.33333334, z: 0.33333334, w: 0.33333334}
        outWeight: {x: 0.33333334, y: 0.33333334, z: 0.33333334, w: 0.33333334}
      - serializedVersion: 3
        time: 0.7002552
        value: {x: 0, y: 0, z: 0, w: 1}
        inSlope: {x: 0, y: 0, z: 0, w: 0}
        outSlope: {x: 0, y: 0, z: 0, w: 0}
        tangentMode: 0
        weightedMode: 0
        inWeight: {x: 0.33333334, y: 0.33333334, z: 0.33333334, w: 0.33333334}
        outWeight: {x: 0.33333334, y: 0.33333334, z: 0.33333334, w: 0.33333334}
      - serializedVersion: 3
        time: 0.711426
        value: {x: 0, y: 0, z: 0, w: 1}
        inSlope: {x: 0, y: 0, z: 0, w: 0}
        outSlope: {x: 0, y: 0, z: 0, w: 0}
        tangentMode: 0
        weightedMode: 0
        inWeight: {x: 0.33333334, y: 0.33333334, z: 0.33333334, w: 0.33333334}
        outWeight: {x: 0.33333334, y: 0.33333334, z: 0.33333334, w: 0.33333334}
      - serializedVersion: 3
        time: 0.72226274
        value: {x: 0, y: 0, z: 0, w: 1}
        inSlope: {x: 0, y: 0, z: 0, w: 0}
        outSlope: {x: 0, y: 0, z: 0, w: 0}
        tangentMode: 0
        weightedMode: 0
        inWeight: {x: 0.33333334, y: 0.33333334, z: 0.33333334, w: 0.33333334}
        outWeight: {x: 0.33333334, y: 0.33333334, z: 0.33333334, w: 0.33333334}
      - serializedVersion: 3
        time: 0.73341763
        value: {x: 0, y: 0, z: 0, w: 1}
        inSlope: {x: 0, y: 0, z: 0, w: 0}
        outSlope: {x: 0, y: 0, z: 0, w: 0}
        tangentMode: 0
        weightedMode: 0
        inWeight: {x: 0.33333334, y: 0.33333334, z: 0.33333334, w: 0.33333334}
        outWeight: {x: 0.33333334, y: 0.33333334, z: 0.33333334, w: 0.33333334}
      - serializedVersion: 3
        time: 0.7444819
        value: {x: 0, y: 0, z: 0, w: 1}
        inSlope: {x: 0, y: 0, z: 0, w: 0}
        outSlope: {x: 0, y: 0, z: 0, w: 0}
        tangentMode: 0
        weightedMode: 0
        inWeight: {x: 0.33333334, y: 0.33333334, z: 0.33333334, w: 0.33333334}
        outWeight: {x: 0.33333334, y: 0.33333334, z: 0.33333334, w: 0.33333334}
      - serializedVersion: 3
        time: 0.7581808
        value: {x: 0, y: 0, z: 0, w: 1}
        inSlope: {x: 0, y: 0, z: 0, w: 0}
        outSlope: {x: 0, y: 0, z: 0, w: 0}
        tangentMode: 0
        weightedMode: 0
        inWeight: {x: 0.33333334, y: 0.33333334, z: 0.33333334, w: 0.33333334}
        outWeight: {x: 0.33333334, y: 0.33333334, z: 0.33333334, w: 0.33333334}
      - serializedVersion: 3
        time: 0.7673593
        value: {x: 0, y: 0, z: 0, w: 1}
        inSlope: {x: 0, y: 0, z: 0, w: 0}
        outSlope: {x: 0, y: 0, z: 0, w: 0}
        tangentMode: 0
        weightedMode: 0
        inWeight: {x: 0.33333334, y: 0.33333334, z: 0.33333334, w: 0.33333334}
        outWeight: {x: 0.33333334, y: 0.33333334, z: 0.33333334, w: 0.33333334}
      - serializedVersion: 3
        time: 0.77818954
        value: {x: 0, y: 0, z: 0, w: 1}
        inSlope: {x: 0, y: 0, z: 0, w: 0}
        outSlope: {x: 0, y: 0, z: 0, w: 0}
        tangentMode: 0
        weightedMode: 0
        inWeight: {x: 0.33333334, y: 0.33333334, z: 0.33333334, w: 0.33333334}
        outWeight: {x: 0.33333334, y: 0.33333334, z: 0.33333334, w: 0.33333334}
      - serializedVersion: 3
        time: 0.78908956
        value: {x: 0, y: 0, z: 0, w: 1}
        inSlope: {x: 0, y: 0, z: 0, w: 0}
        outSlope: {x: 0, y: 0, z: 0, w: 0}
        tangentMode: 0
        weightedMode: 0
        inWeight: {x: 0.33333334, y: 0.33333334, z: 0.33333334, w: 0.33333334}
        outWeight: {x: 0.33333334, y: 0.33333334, z: 0.33333334, w: 0.33333334}
      - serializedVersion: 3
        time: 0.80005866
        value: {x: 0, y: 0, z: 0, w: 1}
        inSlope: {x: 0, y: 0, z: 0, w: 0}
        outSlope: {x: 0, y: 0, z: 0, w: 0}
        tangentMode: 0
        weightedMode: 0
        inWeight: {x: 0.33333334, y: 0.33333334, z: 0.33333334, w: 0.33333334}
        outWeight: {x: 0.33333334, y: 0.33333334, z: 0.33333334, w: 0.33333334}
      - serializedVersion: 3
        time: 0.81131405
        value: {x: 0, y: 0, z: 0, w: 1}
        inSlope: {x: 0, y: 0, z: 0, w: 0}
        outSlope: {x: 0, y: 0, z: 0, w: 0}
        tangentMode: 0
        weightedMode: 0
        inWeight: {x: 0.33333334, y: 0.33333334, z: 0.33333334, w: 0.33333334}
        outWeight: {x: 0.33333334, y: 0.33333334, z: 0.33333334, w: 0.33333334}
      - serializedVersion: 3
        time: 0.82200235
        value: {x: 0, y: 0, z: 0, w: 1}
        inSlope: {x: 0, y: 0, z: 0, w: 0}
        outSlope: {x: 0, y: 0, z: 0, w: 0}
        tangentMode: 0
        weightedMode: 0
        inWeight: {x: 0.33333334, y: 0.33333334, z: 0.33333334, w: 0.33333334}
        outWeight: {x: 0.33333334, y: 0.33333334, z: 0.33333334, w: 0.33333334}
      - serializedVersion: 3
        time: 0.834097
        value: {x: 0, y: 0, z: 0, w: 1}
        inSlope: {x: 0, y: 0, z: 0, w: 0}
        outSlope: {x: 0, y: 0, z: 0, w: 0}
        tangentMode: 0
        weightedMode: 0
        inWeight: {x: 0.33333334, y: 0.33333334, z: 0.33333334, w: 0.33333334}
        outWeight: {x: 0.33333334, y: 0.33333334, z: 0.33333334, w: 0.33333334}
      - serializedVersion: 3
        time: 0.8452395
        value: {x: 0, y: 0, z: 0, w: 1}
        inSlope: {x: 0, y: 0, z: 0, w: 0}
        outSlope: {x: 0, y: 0, z: 0, w: 0}
        tangentMode: 0
        weightedMode: 0
        inWeight: {x: 0.33333334, y: 0.33333334, z: 0.33333334, w: 0.33333334}
        outWeight: {x: 0.33333334, y: 0.33333334, z: 0.33333334, w: 0.33333334}
      - serializedVersion: 3
        time: 0.85584044
        value: {x: 0, y: 0, z: 0, w: 1}
        inSlope: {x: 0, y: 0, z: 0, w: 0}
        outSlope: {x: 0, y: 0, z: 0, w: 0}
        tangentMode: 0
        weightedMode: 0
        inWeight: {x: 0.33333334, y: 0.33333334, z: 0.33333334, w: 0.33333334}
        outWeight: {x: 0.33333334, y: 0.33333334, z: 0.33333334, w: 0.33333334}
      - serializedVersion: 3
        time: 0.86681205
        value: {x: 0, y: 0, z: 0, w: 1}
        inSlope: {x: 0, y: 0, z: 0, w: 0}
        outSlope: {x: 0, y: 0, z: 0, w: 0}
        tangentMode: 0
        weightedMode: 0
        inWeight: {x: 0.33333334, y: 0.33333334, z: 0.33333334, w: 0.33333334}
        outWeight: {x: 0.33333334, y: 0.33333334, z: 0.33333334, w: 0.33333334}
      - serializedVersion: 3
        time: 0.87786186
        value: {x: 0, y: 0, z: 0, w: 1}
        inSlope: {x: 0, y: 0, z: 0, w: 0}
        outSlope: {x: 0, y: 0, z: 0, w: 0}
        tangentMode: 0
        weightedMode: 0
        inWeight: {x: 0.33333334, y: 0.33333334, z: 0.33333334, w: 0.33333334}
        outWeight: {x: 0.33333334, y: 0.33333334, z: 0.33333334, w: 0.33333334}
      - serializedVersion: 3
        time: 0.88884056
        value: {x: 0, y: 0, z: 0, w: 1}
        inSlope: {x: 0, y: 0, z: 0, w: 0}
        outSlope: {x: 0, y: 0, z: 0, w: 0}
        tangentMode: 0
        weightedMode: 0
        inWeight: {x: 0.33333334, y: 0.33333334, z: 0.33333334, w: 0.33333334}
        outWeight: {x: 0.33333334, y: 0.33333334, z: 0.33333334, w: 0.33333334}
      - serializedVersion: 3
        time: 0.9001039
        value: {x: 0, y: 0, z: 0, w: 1}
        inSlope: {x: 0, y: 0, z: 0, w: 0}
        outSlope: {x: 0, y: 0, z: 0, w: 0}
        tangentMode: 0
        weightedMode: 0
        inWeight: {x: 0.33333334, y: 0.33333334, z: 0.33333334, w: 0.33333334}
        outWeight: {x: 0.33333334, y: 0.33333334, z: 0.33333334, w: 0.33333334}
      - serializedVersion: 3
        time: 0.9140349
        value: {x: 0, y: 0, z: 0, w: 1}
        inSlope: {x: 0, y: 0, z: 0, w: 0}
        outSlope: {x: 0, y: 0, z: 0, w: 0}
        tangentMode: 0
        weightedMode: 0
        inWeight: {x: 0.33333334, y: 0.33333334, z: 0.33333334, w: 0.33333334}
        outWeight: {x: 0.33333334, y: 0.33333334, z: 0.33333334, w: 0.33333334}
      - serializedVersion: 3
        time: 0.922673
        value: {x: 0, y: 0, z: 0, w: 1}
        inSlope: {x: 0, y: 0, z: 0, w: 0}
        outSlope: {x: 0, y: 0, z: 0, w: 0}
        tangentMode: 0
        weightedMode: 0
        inWeight: {x: 0.33333334, y: 0.33333334, z: 0.33333334, w: 0.33333334}
        outWeight: {x: 0.33333334, y: 0.33333334, z: 0.33333334, w: 0.33333334}
      - serializedVersion: 3
        time: 0.9338101
        value: {x: 0, y: 0, z: 0, w: 1}
        inSlope: {x: 0, y: 0, z: 0, w: 0}
        outSlope: {x: 0, y: 0, z: 0, w: 0}
        tangentMode: 0
        weightedMode: 0
        inWeight: {x: 0.33333334, y: 0.33333334, z: 0.33333334, w: 0.33333334}
        outWeight: {x: 0.33333334, y: 0.33333334, z: 0.33333334, w: 0.33333334}
      - serializedVersion: 3
        time: 0.9446746
        value: {x: 0, y: 0, z: 0, w: 1}
        inSlope: {x: 0, y: 0, z: 0, w: 0}
        outSlope: {x: 0, y: 0, z: 0, w: 0}
        tangentMode: 0
        weightedMode: 0
        inWeight: {x: 0.33333334, y: 0.33333334, z: 0.33333334, w: 0.33333334}
        outWeight: {x: 0.33333334, y: 0.33333334, z: 0.33333334, w: 0.33333334}
      - serializedVersion: 3
        time: 0.9557159
        value: {x: 0, y: 0, z: 0, w: 1}
        inSlope: {x: 0, y: 0, z: 0, w: 0}
        outSlope: {x: 0, y: 0, z: 0, w: 0}
        tangentMode: 0
        weightedMode: 0
        inWeight: {x: 0.33333334, y: 0.33333334, z: 0.33333334, w: 0.33333334}
        outWeight: {x: 0.33333334, y: 0.33333334, z: 0.33333334, w: 0.33333334}
      - serializedVersion: 3
        time: 0.9666506
        value: {x: 0, y: 0, z: 0, w: 1}
        inSlope: {x: 0, y: 0, z: 0, w: 0}
        outSlope: {x: 0, y: 0, z: 0, w: 0}
        tangentMode: 0
        weightedMode: 0
        inWeight: {x: 0.33333334, y: 0.33333334, z: 0.33333334, w: 0.33333334}
        outWeight: {x: 0.33333334, y: 0.33333334, z: 0.33333334, w: 0.33333334}
      - serializedVersion: 3
        time: 0.9776054
        value: {x: 0, y: 0, z: 0, w: 1}
        inSlope: {x: 0, y: 0, z: 0, w: 0}
        outSlope: {x: 0, y: 0, z: 0, w: 0}
        tangentMode: 0
        weightedMode: 0
        inWeight: {x: 0.33333334, y: 0.33333334, z: 0.33333334, w: 0.33333334}
        outWeight: {x: 0.33333334, y: 0.33333334, z: 0.33333334, w: 0.33333334}
      - serializedVersion: 3
        time: 0.9895555
        value: {x: 0, y: 0, z: 0, w: 1}
        inSlope: {x: 0, y: 0, z: 0, w: 0}
        outSlope: {x: 0, y: 0, z: 0, w: 0}
        tangentMode: 0
        weightedMode: 0
        inWeight: {x: 0.33333334, y: 0.33333334, z: 0.33333334, w: 0.33333334}
        outWeight: {x: 0.33333334, y: 0.33333334, z: 0.33333334, w: 0.33333334}
      - serializedVersion: 3
        time: 1.0007281
        value: {x: 0, y: 0, z: 0, w: 1}
        inSlope: {x: 0, y: 0, z: 0, w: 0}
        outSlope: {x: 0, y: 0, z: 0, w: 0}
        tangentMode: 0
        weightedMode: 0
        inWeight: {x: 0.33333334, y: 0.33333334, z: 0.33333334, w: 0.33333334}
        outWeight: {x: 0.33333334, y: 0.33333334, z: 0.33333334, w: 0.33333334}
      - serializedVersion: 3
        time: 1.0115682
        value: {x: 0, y: 0, z: 0, w: 1}
        inSlope: {x: 0, y: 0, z: 0, w: 0}
        outSlope: {x: 0, y: 0, z: 0, w: 0}
        tangentMode: 0
        weightedMode: 0
        inWeight: {x: 0.33333334, y: 0.33333334, z: 0.33333334, w: 0.33333334}
        outWeight: {x: 0.33333334, y: 0.33333334, z: 0.33333334, w: 0.33333334}
      - serializedVersion: 3
        time: 1.022458
        value: {x: 0, y: 0, z: 0, w: 1}
        inSlope: {x: 0, y: 0, z: 0, w: 0}
        outSlope: {x: 0, y: 0, z: 0, w: 0}
        tangentMode: 0
        weightedMode: 0
        inWeight: {x: 0.33333334, y: 0.33333334, z: 0.33333334, w: 0.33333334}
        outWeight: {x: 0.33333334, y: 0.33333334, z: 0.33333334, w: 0.33333334}
      - serializedVersion: 3
        time: 1.0333698
        value: {x: 0, y: 0, z: 0, w: 1}
        inSlope: {x: 0, y: 0, z: 0, w: 0}
        outSlope: {x: 0, y: 0, z: 0, w: 0}
        tangentMode: 0
        weightedMode: 0
        inWeight: {x: 0.33333334, y: 0.33333334, z: 0.33333334, w: 0.33333334}
        outWeight: {x: 0.33333334, y: 0.33333334, z: 0.33333334, w: 0.33333334}
      - serializedVersion: 3
        time: 1.0444362
        value: {x: 0, y: 0, z: 0, w: 1}
        inSlope: {x: 0, y: 0, z: 0, w: 0}
        outSlope: {x: 0, y: 0, z: 0, w: 0}
        tangentMode: 0
        weightedMode: 0
        inWeight: {x: 0.33333334, y: 0.33333334, z: 0.33333334, w: 0.33333334}
        outWeight: {x: 0.33333334, y: 0.33333334, z: 0.33333334, w: 0.33333334}
      - serializedVersion: 3
        time: 1.055583
        value: {x: 0, y: 0, z: 0, w: 1}
        inSlope: {x: 0, y: 0, z: 0, w: 0}
        outSlope: {x: 0, y: 0, z: 0, w: 0}
        tangentMode: 0
        weightedMode: 0
        inWeight: {x: 0.33333334, y: 0.33333334, z: 0.33333334, w: 0.33333334}
        outWeight: {x: 0.33333334, y: 0.33333334, z: 0.33333334, w: 0.33333334}
      - serializedVersion: 3
        time: 1.0699832
        value: {x: 0, y: 0, z: 0, w: 1}
        inSlope: {x: 0, y: 0, z: 0, w: 0}
        outSlope: {x: 0, y: 0, z: 0, w: 0}
        tangentMode: 0
        weightedMode: 0
        inWeight: {x: 0.33333334, y: 0.33333334, z: 0.33333334, w: 0.33333334}
        outWeight: {x: 0.33333334, y: 0.33333334, z: 0.33333334, w: 0.33333334}
      - serializedVersion: 3
        time: 1.0782931
        value: {x: 0, y: 0, z: 0, w: 1}
        inSlope: {x: 0, y: 0, z: 0, w: 0}
        outSlope: {x: 0, y: 0, z: 0, w: 0}
        tangentMode: 0
        weightedMode: 0
        inWeight: {x: 0.33333334, y: 0.33333334, z: 0.33333334, w: 0.33333334}
        outWeight: {x: 0.33333334, y: 0.33333334, z: 0.33333334, w: 0.33333334}
      - serializedVersion: 3
        time: 1.089287
        value: {x: 0, y: 0, z: 0, w: 1}
        inSlope: {x: 0, y: 0, z: 0, w: 0}
        outSlope: {x: 0, y: 0, z: 0, w: 0}
        tangentMode: 0
        weightedMode: 0
        inWeight: {x: 0.33333334, y: 0.33333334, z: 0.33333334, w: 0.33333334}
        outWeight: {x: 0.33333334, y: 0.33333334, z: 0.33333334, w: 0.33333334}
      - serializedVersion: 3
        time: 1.1001805
        value: {x: 0, y: 0, z: 0, w: 1}
        inSlope: {x: 0, y: 0, z: 0, w: 0}
        outSlope: {x: 0, y: 0, z: 0, w: 0}
        tangentMode: 0
        weightedMode: 0
        inWeight: {x: 0.33333334, y: 0.33333334, z: 0.33333334, w: 0.33333334}
        outWeight: {x: 0.33333334, y: 0.33333334, z: 0.33333334, w: 0.33333334}
      - serializedVersion: 3
        time: 1.111199
        value: {x: 0, y: 0, z: 0, w: 1}
        inSlope: {x: 0, y: 0, z: 0, w: 0}
        outSlope: {x: 0, y: 0, z: 0, w: 0}
        tangentMode: 0
        weightedMode: 0
        inWeight: {x: 0.33333334, y: 0.33333334, z: 0.33333334, w: 0.33333334}
        outWeight: {x: 0.33333334, y: 0.33333334, z: 0.33333334, w: 0.33333334}
      - serializedVersion: 3
        time: 1.1222721
        value: {x: 0, y: 0, z: 0, w: 1}
        inSlope: {x: 0, y: 0, z: 0, w: 0}
        outSlope: {x: 0, y: 0, z: 0, w: 0}
        tangentMode: 0
        weightedMode: 0
        inWeight: {x: 0.33333334, y: 0.33333334, z: 0.33333334, w: 0.33333334}
        outWeight: {x: 0.33333334, y: 0.33333334, z: 0.33333334, w: 0.33333334}
      - serializedVersion: 3
        time: 1.1331875
        value: {x: 0, y: 0, z: 0, w: 1}
        inSlope: {x: 0, y: 0, z: 0, w: 0}
        outSlope: {x: 0, y: 0, z: 0, w: 0}
        tangentMode: 0
        weightedMode: 0
        inWeight: {x: 0.33333334, y: 0.33333334, z: 0.33333334, w: 0.33333334}
        outWeight: {x: 0.33333334, y: 0.33333334, z: 0.33333334, w: 0.33333334}
      - serializedVersion: 3
        time: 1.1441058
        value: {x: 0, y: 0, z: 0, w: 1}
        inSlope: {x: 0, y: 0, z: 0, w: 0}
        outSlope: {x: 0, y: 0, z: 0, w: 0}
        tangentMode: 0
        weightedMode: 0
        inWeight: {x: 0.33333334, y: 0.33333334, z: 0.33333334, w: 0.33333334}
        outWeight: {x: 0.33333334, y: 0.33333334, z: 0.33333334, w: 0.33333334}
      - serializedVersion: 3
        time: 1.1566143
        value: {x: 0, y: 0, z: 0, w: 1}
        inSlope: {x: 0, y: 0, z: 0, w: 0}
        outSlope: {x: 0, y: 0, z: 0, w: 0}
        tangentMode: 0
        weightedMode: 0
        inWeight: {x: 0.33333334, y: 0.33333334, z: 0.33333334, w: 0.33333334}
        outWeight: {x: 0.33333334, y: 0.33333334, z: 0.33333334, w: 0.33333334}
      - serializedVersion: 3
        time: 1.1671747
        value: {x: 0, y: 0, z: 0, w: 1}
        inSlope: {x: 0, y: 0, z: 0, w: 0}
        outSlope: {x: 0, y: 0, z: 0, w: 0}
        tangentMode: 0
        weightedMode: 0
        inWeight: {x: 0.33333334, y: 0.33333334, z: 0.33333334, w: 0.33333334}
        outWeight: {x: 0.33333334, y: 0.33333334, z: 0.33333334, w: 0.33333334}
      - serializedVersion: 3
        time: 1.1781366
        value: {x: 0, y: 0, z: 0, w: 1}
        inSlope: {x: 0, y: 0, z: 0, w: 0}
        outSlope: {x: 0, y: 0, z: 0, w: 0}
        tangentMode: 0
        weightedMode: 0
        inWeight: {x: 0.33333334, y: 0.33333334, z: 0.33333334, w: 0.33333334}
        outWeight: {x: 0.33333334, y: 0.33333334, z: 0.33333334, w: 0.33333334}
      - serializedVersion: 3
        time: 1.189127
        value: {x: 0, y: 0, z: 0, w: 1}
        inSlope: {x: 0, y: 0, z: 0, w: 0}
        outSlope: {x: 0, y: 0, z: 0, w: 0}
        tangentMode: 0
        weightedMode: 0
        inWeight: {x: 0.33333334, y: 0.33333334, z: 0.33333334, w: 0.33333334}
        outWeight: {x: 0.33333334, y: 0.33333334, z: 0.33333334, w: 0.33333334}
      - serializedVersion: 3
        time: 1.2001005
        value: {x: 0, y: 0, z: 0, w: 1}
        inSlope: {x: 0, y: 0, z: 0, w: 0}
        outSlope: {x: 0, y: 0, z: 0, w: 0}
        tangentMode: 0
        weightedMode: 0
        inWeight: {x: 0.33333334, y: 0.33333334, z: 0.33333334, w: 0.33333334}
        outWeight: {x: 0.33333334, y: 0.33333334, z: 0.33333334, w: 0.33333334}
      - serializedVersion: 3
        time: 1.2112834
        value: {x: 0, y: 0, z: 0, w: 1}
        inSlope: {x: 0, y: 0, z: 0, w: 0}
        outSlope: {x: 0, y: 0, z: 0, w: 0}
        tangentMode: 0
        weightedMode: 0
        inWeight: {x: 0.33333334, y: 0.33333334, z: 0.33333334, w: 0.33333334}
        outWeight: {x: 0.33333334, y: 0.33333334, z: 0.33333334, w: 0.33333334}
      - serializedVersion: 3
        time: 1.2249699
        value: {x: 0, y: 0, z: 0, w: 1}
        inSlope: {x: 0, y: 0, z: 0, w: 0}
        outSlope: {x: 0, y: 0, z: 0, w: 0}
        tangentMode: 0
        weightedMode: 0
        inWeight: {x: 0.33333334, y: 0.33333334, z: 0.33333334, w: 0.33333334}
        outWeight: {x: 0.33333334, y: 0.33333334, z: 0.33333334, w: 0.33333334}
      - serializedVersion: 3
        time: 1.2340691
        value: {x: 0, y: 0, z: 0, w: 1}
        inSlope: {x: 0, y: 0, z: 0, w: 0}
        outSlope: {x: 0, y: 0, z: 0, w: 0}
        tangentMode: 0
        weightedMode: 0
        inWeight: {x: 0.33333334, y: 0.33333334, z: 0.33333334, w: 0.33333334}
        outWeight: {x: 0.33333334, y: 0.33333334, z: 0.33333334, w: 0.33333334}
      - serializedVersion: 3
        time: 1.2449881
        value: {x: 0, y: 0, z: 0, w: 1}
        inSlope: {x: 0, y: 0, z: 0, w: 0}
        outSlope: {x: 0, y: 0, z: 0, w: 0}
        tangentMode: 0
        weightedMode: 0
        inWeight: {x: 0.33333334, y: 0.33333334, z: 0.33333334, w: 0.33333334}
        outWeight: {x: 0.33333334, y: 0.33333334, z: 0.33333334, w: 0.33333334}
      - serializedVersion: 3
        time: 1.2558002
        value: {x: 0, y: 0, z: 0, w: 1}
        inSlope: {x: 0, y: 0, z: 0, w: 0}
        outSlope: {x: 0, y: 0, z: 0, w: 0}
        tangentMode: 0
        weightedMode: 0
        inWeight: {x: 0.33333334, y: 0.33333334, z: 0.33333334, w: 0.33333334}
        outWeight: {x: 0.33333334, y: 0.33333334, z: 0.33333334, w: 0.33333334}
      - serializedVersion: 3
        time: 1.2669604
        value: {x: 0, y: 0, z: 0, w: 1}
        inSlope: {x: 0, y: 0, z: 0, w: 0}
        outSlope: {x: 0, y: 0, z: 0, w: 0}
        tangentMode: 0
        weightedMode: 0
        inWeight: {x: 0.33333334, y: 0.33333334, z: 0.33333334, w: 0.33333334}
        outWeight: {x: 0.33333334, y: 0.33333334, z: 0.33333334, w: 0.33333334}
      - serializedVersion: 3
        time: 1.2777842
        value: {x: 0, y: 0, z: 0, w: 1}
        inSlope: {x: 0, y: 0, z: 0, w: 0}
        outSlope: {x: 0, y: 0, z: 0, w: 0}
        tangentMode: 0
        weightedMode: 0
        inWeight: {x: 0.33333334, y: 0.33333334, z: 0.33333334, w: 0.33333334}
        outWeight: {x: 0.33333334, y: 0.33333334, z: 0.33333334, w: 0.33333334}
      - serializedVersion: 3
        time: 1.2887731
        value: {x: 0, y: 0, z: 0, w: 1}
        inSlope: {x: 0, y: 0, z: 0, w: 0}
        outSlope: {x: 0, y: 0, z: 0, w: 0}
        tangentMode: 0
        weightedMode: 0
        inWeight: {x: 0.33333334, y: 0.33333334, z: 0.33333334, w: 0.33333334}
        outWeight: {x: 0.33333334, y: 0.33333334, z: 0.33333334, w: 0.33333334}
      - serializedVersion: 3
        time: 1.2996943
        value: {x: 0, y: 0, z: 0, w: 1}
        inSlope: {x: 0, y: 0, z: 0, w: 0}
        outSlope: {x: 0, y: 0, z: 0, w: 0}
        tangentMode: 0
        weightedMode: 0
        inWeight: {x: 0.33333334, y: 0.33333334, z: 0.33333334, w: 0.33333334}
        outWeight: {x: 0.33333334, y: 0.33333334, z: 0.33333334, w: 0.33333334}
      - serializedVersion: 3
        time: 1.3119215
        value: {x: 0, y: 0, z: 0, w: 1}
        inSlope: {x: 0, y: 0, z: 0, w: 0}
        outSlope: {x: 0, y: 0, z: 0, w: 0}
        tangentMode: 0
        weightedMode: 0
        inWeight: {x: 0.33333334, y: 0.33333334, z: 0.33333334, w: 0.33333334}
        outWeight: {x: 0.33333334, y: 0.33333334, z: 0.33333334, w: 0.33333334}
      - serializedVersion: 3
        time: 1.3226168
        value: {x: 0, y: 0, z: 0, w: 1}
        inSlope: {x: 0, y: 0, z: 0, w: 0}
        outSlope: {x: 0, y: 0, z: 0, w: 0}
        tangentMode: 0
        weightedMode: 0
        inWeight: {x: 0.33333334, y: 0.33333334, z: 0.33333334, w: 0.33333334}
        outWeight: {x: 0.33333334, y: 0.33333334, z: 0.33333334, w: 0.33333334}
      - serializedVersion: 3
        time: 1.3335832
        value: {x: 0, y: 0, z: 0, w: 1}
        inSlope: {x: 0, y: 0, z: 0, w: 0}
        outSlope: {x: 0, y: 0, z: 0, w: 0}
        tangentMode: 0
        weightedMode: 0
        inWeight: {x: 0.33333334, y: 0.33333334, z: 0.33333334, w: 0.33333334}
        outWeight: {x: 0.33333334, y: 0.33333334, z: 0.33333334, w: 0.33333334}
      - serializedVersion: 3
        time: 1.3447882
        value: {x: 0, y: 0, z: 0, w: 1}
        inSlope: {x: 0, y: 0, z: 0, w: 0}
        outSlope: {x: 0, y: 0, z: 0, w: 0}
        tangentMode: 0
        weightedMode: 0
        inWeight: {x: 0.33333334, y: 0.33333334, z: 0.33333334, w: 0.33333334}
        outWeight: {x: 0.33333334, y: 0.33333334, z: 0.33333334, w: 0.33333334}
      - serializedVersion: 3
        time: 1.3556712
        value: {x: 0, y: 0, z: 0, w: 1}
        inSlope: {x: 0, y: 0, z: 0, w: 0}
        outSlope: {x: 0, y: 0, z: 0, w: 0}
        tangentMode: 0
        weightedMode: 0
        inWeight: {x: 0.33333334, y: 0.33333334, z: 0.33333334, w: 0.33333334}
        outWeight: {x: 0.33333334, y: 0.33333334, z: 0.33333334, w: 0.33333334}
      - serializedVersion: 3
        time: 1.3667972
        value: {x: 0, y: 0, z: 0, w: 1}
        inSlope: {x: 0, y: 0, z: 0, w: 0}
        outSlope: {x: 0, y: 0, z: 0, w: 0}
        tangentMode: 0
        weightedMode: 0
        inWeight: {x: 0.33333334, y: 0.33333334, z: 0.33333334, w: 0.33333334}
        outWeight: {x: 0.33333334, y: 0.33333334, z: 0.33333334, w: 0.33333334}
      - serializedVersion: 3
        time: 1.3802859
        value: {x: 0, y: 0, z: 0, w: 1}
        inSlope: {x: 0, y: 0, z: 0, w: 0}
        outSlope: {x: 0, y: 0, z: 0, w: 0}
        tangentMode: 0
        weightedMode: 0
        inWeight: {x: 0.33333334, y: 0.33333334, z: 0.33333334, w: 0.33333334}
        outWeight: {x: 0.33333334, y: 0.33333334, z: 0.33333334, w: 0.33333334}
      - serializedVersion: 3
        time: 1.3896669
        value: {x: 0, y: 0, z: 0, w: 1}
        inSlope: {x: 0, y: 0, z: 0, w: 0}
        outSlope: {x: 0, y: 0, z: 0, w: 0}
        tangentMode: 0
        weightedMode: 0
        inWeight: {x: 0.33333334, y: 0.33333334, z: 0.33333334, w: 0.33333334}
        outWeight: {x: 0.33333334, y: 0.33333334, z: 0.33333334, w: 0.33333334}
      - serializedVersion: 3
        time: 1.4004713
        value: {x: 0, y: 0, z: 0, w: 1}
        inSlope: {x: 0, y: 0, z: 0, w: 0}
        outSlope: {x: 0, y: 0, z: 0, w: 0}
        tangentMode: 0
        weightedMode: 0
        inWeight: {x: 0.33333334, y: 0.33333334, z: 0.33333334, w: 0.33333334}
        outWeight: {x: 0.33333334, y: 0.33333334, z: 0.33333334, w: 0.33333334}
      - serializedVersion: 3
        time: 1.4114397
        value: {x: 0, y: 0, z: 0, w: 1}
        inSlope: {x: 0, y: 0, z: 0, w: 0}
        outSlope: {x: 0, y: 0, z: 0, w: 0}
        tangentMode: 0
        weightedMode: 0
        inWeight: {x: 0.33333334, y: 0.33333334, z: 0.33333334, w: 0.33333334}
        outWeight: {x: 0.33333334, y: 0.33333334, z: 0.33333334, w: 0.33333334}
      - serializedVersion: 3
        time: 1.4224905
        value: {x: 0, y: 0, z: 0, w: 1}
        inSlope: {x: 0, y: 0, z: 0, w: 0}
        outSlope: {x: 0, y: 0, z: 0, w: 0}
        tangentMode: 0
        weightedMode: 0
        inWeight: {x: 0.33333334, y: 0.33333334, z: 0.33333334, w: 0.33333334}
        outWeight: {x: 0.33333334, y: 0.33333334, z: 0.33333334, w: 0.33333334}
      - serializedVersion: 3
        time: 1.4334389
        value: {x: 0, y: 0, z: 0, w: 1}
        inSlope: {x: 0, y: 0, z: 0, w: 0}
        outSlope: {x: 0, y: 0, z: 0, w: 0}
        tangentMode: 0
        weightedMode: 0
        inWeight: {x: 0.33333334, y: 0.33333334, z: 0.33333334, w: 0.33333334}
        outWeight: {x: 0.33333334, y: 0.33333334, z: 0.33333334, w: 0.33333334}
      - serializedVersion: 3
        time: 1.4444195
        value: {x: 0, y: 0, z: 0, w: 1}
        inSlope: {x: 0, y: 0, z: 0, w: 0}
        outSlope: {x: 0, y: 0, z: 0, w: 0}
        tangentMode: 0
        weightedMode: 0
        inWeight: {x: 0.33333334, y: 0.33333334, z: 0.33333334, w: 0.33333334}
        outWeight: {x: 0.33333334, y: 0.33333334, z: 0.33333334, w: 0.33333334}
      - serializedVersion: 3
        time: 1.4552505
        value: {x: 0, y: 0, z: 0, w: 1}
        inSlope: {x: 0, y: 0, z: 0, w: 0}
        outSlope: {x: 0, y: 0, z: 0, w: 0}
        tangentMode: 0
        weightedMode: 0
        inWeight: {x: 0.33333334, y: 0.33333334, z: 0.33333334, w: 0.33333334}
        outWeight: {x: 0.33333334, y: 0.33333334, z: 0.33333334, w: 0.33333334}
      - serializedVersion: 3
        time: 1.4673194
        value: {x: 0, y: 0, z: 0, w: 1}
        inSlope: {x: 0, y: 0, z: 0, w: 0}
        outSlope: {x: 0, y: 0, z: 0, w: 0}
        tangentMode: 0
        weightedMode: 0
        inWeight: {x: 0.33333334, y: 0.33333334, z: 0.33333334, w: 0.33333334}
        outWeight: {x: 0.33333334, y: 0.33333334, z: 0.33333334, w: 0.33333334}
      - serializedVersion: 3
        time: 1.478896
        value: {x: 0, y: 0, z: 0, w: 1}
        inSlope: {x: 0, y: 0, z: 0, w: 0}
        outSlope: {x: 0, y: 0, z: 0, w: 0}
        tangentMode: 0
        weightedMode: 0
        inWeight: {x: 0.33333334, y: 0.33333334, z: 0.33333334, w: 0.33333334}
        outWeight: {x: 0.33333334, y: 0.33333334, z: 0.33333334, w: 0.33333334}
      - serializedVersion: 3
        time: 1.4887753
        value: {x: 0, y: 0, z: 0, w: 1}
        inSlope: {x: 0, y: 0, z: 0, w: 0}
        outSlope: {x: 0, y: 0, z: 0, w: 0}
        tangentMode: 0
        weightedMode: 0
        inWeight: {x: 0.33333334, y: 0.33333334, z: 0.33333334, w: 0.33333334}
        outWeight: {x: 0.33333334, y: 0.33333334, z: 0.33333334, w: 0.33333334}
      - serializedVersion: 3
        time: 1.5002881
        value: {x: 0, y: 0, z: 0, w: 1}
        inSlope: {x: 0, y: 0, z: 0, w: 0}
        outSlope: {x: 0, y: 0, z: 0, w: 0}
        tangentMode: 0
        weightedMode: 0
        inWeight: {x: 0.33333334, y: 0.33333334, z: 0.33333334, w: 0.33333334}
        outWeight: {x: 0.33333334, y: 0.33333334, z: 0.33333334, w: 0.33333334}
      - serializedVersion: 3
        time: 1.5119109
        value: {x: 0, y: 0, z: 0, w: 1}
        inSlope: {x: 0, y: 0, z: 0, w: 0}
        outSlope: {x: 0, y: 0, z: 0, w: 0}
        tangentMode: 0
        weightedMode: 0
        inWeight: {x: 0.33333334, y: 0.33333334, z: 0.33333334, w: 0.33333334}
        outWeight: {x: 0.33333334, y: 0.33333334, z: 0.33333334, w: 0.33333334}
      - serializedVersion: 3
        time: 1.5230677
        value: {x: 0, y: 0, z: 0, w: 1}
        inSlope: {x: 0, y: 0, z: 0, w: 0}
        outSlope: {x: 0, y: 0, z: 0, w: 0}
        tangentMode: 0
        weightedMode: 0
        inWeight: {x: 0.33333334, y: 0.33333334, z: 0.33333334, w: 0.33333334}
        outWeight: {x: 0.33333334, y: 0.33333334, z: 0.33333334, w: 0.33333334}
      - serializedVersion: 3
        time: 1.5376409
        value: {x: 0, y: 0, z: 0, w: 1}
        inSlope: {x: 0, y: 0, z: 0, w: 0}
        outSlope: {x: 0, y: 0, z: 0, w: 0}
        tangentMode: 0
        weightedMode: 0
        inWeight: {x: 0.33333334, y: 0.33333334, z: 0.33333334, w: 0.33333334}
        outWeight: {x: 0.33333334, y: 0.33333334, z: 0.33333334, w: 0.33333334}
      - serializedVersion: 3
        time: 1.5446818
        value: {x: 0, y: 0, z: 0, w: 1}
        inSlope: {x: 0, y: 0, z: 0, w: 0}
        outSlope: {x: 0, y: 0, z: 0, w: 0}
        tangentMode: 0
        weightedMode: 0
        inWeight: {x: 0.33333334, y: 0.33333334, z: 0.33333334, w: 0.33333334}
        outWeight: {x: 0.33333334, y: 0.33333334, z: 0.33333334, w: 0.33333334}
      - serializedVersion: 3
        time: 1.5556676
        value: {x: 0, y: 0, z: 0, w: 1}
        inSlope: {x: 0, y: 0, z: 0, w: 0}
        outSlope: {x: 0, y: 0, z: 0, w: 0}
        tangentMode: 0
        weightedMode: 0
        inWeight: {x: 0.33333334, y: 0.33333334, z: 0.33333334, w: 0.33333334}
        outWeight: {x: 0.33333334, y: 0.33333334, z: 0.33333334, w: 0.33333334}
      - serializedVersion: 3
        time: 1.5665001
        value: {x: 0, y: 0, z: 0, w: 1}
        inSlope: {x: 0, y: 0, z: 0, w: 0}
        outSlope: {x: 0, y: 0, z: 0, w: 0}
        tangentMode: 0
        weightedMode: 0
        inWeight: {x: 0.33333334, y: 0.33333334, z: 0.33333334, w: 0.33333334}
        outWeight: {x: 0.33333334, y: 0.33333334, z: 0.33333334, w: 0.33333334}
      - serializedVersion: 3
        time: 1.5777444
        value: {x: 0, y: 0, z: 0, w: 1}
        inSlope: {x: 0, y: 0, z: 0, w: 0}
        outSlope: {x: 0, y: 0, z: 0, w: 0}
        tangentMode: 0
        weightedMode: 0
        inWeight: {x: 0.33333334, y: 0.33333334, z: 0.33333334, w: 0.33333334}
        outWeight: {x: 0.33333334, y: 0.33333334, z: 0.33333334, w: 0.33333334}
      - serializedVersion: 3
        time: 1.5885701
        value: {x: 0, y: 0, z: 0, w: 1}
        inSlope: {x: 0, y: 0, z: 0, w: 0}
        outSlope: {x: 0, y: 0, z: 0, w: 0}
        tangentMode: 0
        weightedMode: 0
        inWeight: {x: 0.33333334, y: 0.33333334, z: 0.33333334, w: 0.33333334}
        outWeight: {x: 0.33333334, y: 0.33333334, z: 0.33333334, w: 0.33333334}
      - serializedVersion: 3
        time: 1.6004906
        value: {x: 0, y: 0, z: 0, w: 1}
        inSlope: {x: 0, y: 0, z: 0, w: 0}
        outSlope: {x: 0, y: 0, z: 0, w: 0}
        tangentMode: 0
        weightedMode: 0
        inWeight: {x: 0.33333334, y: 0.33333334, z: 0.33333334, w: 0.33333334}
        outWeight: {x: 0.33333334, y: 0.33333334, z: 0.33333334, w: 0.33333334}
      - serializedVersion: 3
        time: 1.6115993
        value: {x: 0, y: 0, z: 0, w: 1}
        inSlope: {x: 0, y: 0, z: 0, w: 0}
        outSlope: {x: 0, y: 0, z: 0, w: 0}
        tangentMode: 0
        weightedMode: 0
        inWeight: {x: 0.33333334, y: 0.33333334, z: 0.33333334, w: 0.33333334}
        outWeight: {x: 0.33333334, y: 0.33333334, z: 0.33333334, w: 0.33333334}
      - serializedVersion: 3
        time: 1.6224434
        value: {x: 0, y: 0, z: 0, w: 1}
        inSlope: {x: 0, y: 0, z: 0, w: 0}
        outSlope: {x: 0, y: 0, z: 0, w: 0}
        tangentMode: 0
        weightedMode: 0
        inWeight: {x: 0.33333334, y: 0.33333334, z: 0.33333334, w: 0.33333334}
        outWeight: {x: 0.33333334, y: 0.33333334, z: 0.33333334, w: 0.33333334}
      - serializedVersion: 3
        time: 1.633538
        value: {x: 0, y: 0, z: 0, w: 1}
        inSlope: {x: 0, y: 0, z: 0, w: 0}
        outSlope: {x: 0, y: 0, z: 0, w: 0}
        tangentMode: 0
        weightedMode: 0
        inWeight: {x: 0.33333334, y: 0.33333334, z: 0.33333334, w: 0.33333334}
        outWeight: {x: 0.33333334, y: 0.33333334, z: 0.33333334, w: 0.33333334}
      - serializedVersion: 3
        time: 1.6442935
        value: {x: 0, y: 0, z: 0, w: 1}
        inSlope: {x: 0, y: 0, z: 0, w: 0}
        outSlope: {x: 0, y: 0, z: 0, w: 0}
        tangentMode: 0
        weightedMode: 0
        inWeight: {x: 0.33333334, y: 0.33333334, z: 0.33333334, w: 0.33333334}
        outWeight: {x: 0.33333334, y: 0.33333334, z: 0.33333334, w: 0.33333334}
      - serializedVersion: 3
        time: 1.6554881
        value: {x: 0, y: 0, z: 0, w: 1}
        inSlope: {x: 0, y: 0, z: 0, w: 0}
        outSlope: {x: 0, y: 0, z: 0, w: 0}
        tangentMode: 0
        weightedMode: 0
        inWeight: {x: 0.33333334, y: 0.33333334, z: 0.33333334, w: 0.33333334}
        outWeight: {x: 0.33333334, y: 0.33333334, z: 0.33333334, w: 0.33333334}
      - serializedVersion: 3
        time: 1.6663505
        value: {x: 0, y: 0, z: 0, w: 1}
        inSlope: {x: 0, y: 0, z: 0, w: 0}
        outSlope: {x: 0, y: 0, z: 0, w: 0}
        tangentMode: 0
        weightedMode: 0
        inWeight: {x: 0.33333334, y: 0.33333334, z: 0.33333334, w: 0.33333334}
        outWeight: {x: 0.33333334, y: 0.33333334, z: 0.33333334, w: 0.33333334}
      - serializedVersion: 3
        time: 1.678564
        value: {x: 0, y: 0, z: 0, w: 1}
        inSlope: {x: 0, y: 0, z: 0, w: 0}
        outSlope: {x: 0, y: 0, z: 0, w: 0}
        tangentMode: 0
        weightedMode: 0
        inWeight: {x: 0.33333334, y: 0.33333334, z: 0.33333334, w: 0.33333334}
        outWeight: {x: 0.33333334, y: 0.33333334, z: 0.33333334, w: 0.33333334}
      - serializedVersion: 3
        time: 1.6927679
        value: {x: 0, y: 0, z: 0, w: 1}
        inSlope: {x: 0, y: 0, z: 0, w: 0}
        outSlope: {x: 0, y: 0, z: 0, w: 0}
        tangentMode: 0
        weightedMode: 0
        inWeight: {x: 0.33333334, y: 0.33333334, z: 0.33333334, w: 0.33333334}
        outWeight: {x: 0.33333334, y: 0.33333334, z: 0.33333334, w: 0.33333334}
      - serializedVersion: 3
        time: 1.7001785
        value: {x: 0, y: 0, z: 0, w: 1}
        inSlope: {x: 0, y: 0, z: 0, w: 0}
        outSlope: {x: 0, y: 0, z: 0, w: 0}
        tangentMode: 0
        weightedMode: 0
        inWeight: {x: 0.33333334, y: 0.33333334, z: 0.33333334, w: 0.33333334}
        outWeight: {x: 0.33333334, y: 0.33333334, z: 0.33333334, w: 0.33333334}
      - serializedVersion: 3
        time: 1.7115638
        value: {x: 0, y: 0, z: 0, w: 1}
        inSlope: {x: 0, y: 0, z: 0, w: 0}
        outSlope: {x: 0, y: 0, z: 0, w: 0}
        tangentMode: 0
        weightedMode: 0
        inWeight: {x: 0.33333334, y: 0.33333334, z: 0.33333334, w: 0.33333334}
        outWeight: {x: 0.33333334, y: 0.33333334, z: 0.33333334, w: 0.33333334}
      - serializedVersion: 3
        time: 1.7220689
        value: {x: 0, y: 0, z: 0, w: 1}
        inSlope: {x: 0, y: 0, z: 0, w: 0}
        outSlope: {x: 0, y: 0, z: 0, w: 0}
        tangentMode: 0
        weightedMode: 0
        inWeight: {x: 0.33333334, y: 0.33333334, z: 0.33333334, w: 0.33333334}
        outWeight: {x: 0.33333334, y: 0.33333334, z: 0.33333334, w: 0.33333334}
      - serializedVersion: 3
        time: 1.7332356
        value: {x: 0, y: 0, z: 0, w: 1}
        inSlope: {x: 0, y: 0, z: 0, w: 0}
        outSlope: {x: 0, y: 0, z: 0, w: 0}
        tangentMode: 0
        weightedMode: 0
        inWeight: {x: 0.33333334, y: 0.33333334, z: 0.33333334, w: 0.33333334}
        outWeight: {x: 0.33333334, y: 0.33333334, z: 0.33333334, w: 0.33333334}
      - serializedVersion: 3
        time: 1.7452245
        value: {x: 0, y: 0, z: 0, w: 1}
        inSlope: {x: 0, y: 0, z: 0, w: 0}
        outSlope: {x: 0, y: 0, z: 0, w: 0}
        tangentMode: 0
        weightedMode: 0
        inWeight: {x: 0.33333334, y: 0.33333334, z: 0.33333334, w: 0.33333334}
        outWeight: {x: 0.33333334, y: 0.33333334, z: 0.33333334, w: 0.33333334}
      - serializedVersion: 3
        time: 1.7561392
        value: {x: 0, y: 0, z: 0, w: 1}
        inSlope: {x: 0, y: 0, z: 0, w: 0}
        outSlope: {x: 0, y: 0, z: 0, w: 0}
        tangentMode: 0
        weightedMode: 0
        inWeight: {x: 0.33333334, y: 0.33333334, z: 0.33333334, w: 0.33333334}
        outWeight: {x: 0.33333334, y: 0.33333334, z: 0.33333334, w: 0.33333334}
      - serializedVersion: 3
        time: 1.7669768
        value: {x: 0, y: 0, z: 0, w: 1}
        inSlope: {x: 0, y: 0, z: 0, w: 0}
        outSlope: {x: 0, y: 0, z: 0, w: 0}
        tangentMode: 0
        weightedMode: 0
        inWeight: {x: 0.33333334, y: 0.33333334, z: 0.33333334, w: 0.33333334}
        outWeight: {x: 0.33333334, y: 0.33333334, z: 0.33333334, w: 0.33333334}
      - serializedVersion: 3
        time: 1.7782902
        value: {x: 0, y: 0, z: 0, w: 1}
        inSlope: {x: 0, y: 0, z: 0, w: 0}
        outSlope: {x: 0, y: 0, z: 0, w: 0}
        tangentMode: 0
        weightedMode: 0
        inWeight: {x: 0.33333334, y: 0.33333334, z: 0.33333334, w: 0.33333334}
        outWeight: {x: 0.33333334, y: 0.33333334, z: 0.33333334, w: 0.33333334}
      - serializedVersion: 3
        time: 1.7894169
        value: {x: 0, y: 0, z: 0, w: 1}
        inSlope: {x: 0, y: 0, z: 0, w: 0}
        outSlope: {x: 0, y: 0, z: 0, w: 0}
        tangentMode: 0
        weightedMode: 0
        inWeight: {x: 0.33333334, y: 0.33333334, z: 0.33333334, w: 0.33333334}
        outWeight: {x: 0.33333334, y: 0.33333334, z: 0.33333334, w: 0.33333334}
      - serializedVersion: 3
        time: 1.8001273
        value: {x: 0, y: 0, z: 0, w: 1}
        inSlope: {x: 0, y: 0, z: 0, w: 0}
        outSlope: {x: 0, y: 0, z: 0, w: 0}
        tangentMode: 0
        weightedMode: 0
        inWeight: {x: 0.33333334, y: 0.33333334, z: 0.33333334, w: 0.33333334}
        outWeight: {x: 0.33333334, y: 0.33333334, z: 0.33333334, w: 0.33333334}
      - serializedVersion: 3
        time: 1.8113437
        value: {x: 0, y: 0, z: 0, w: 1}
        inSlope: {x: 0, y: 0, z: 0, w: 0}
        outSlope: {x: 0, y: 0, z: 0, w: 0}
        tangentMode: 0
        weightedMode: 0
        inWeight: {x: 0.33333334, y: 0.33333334, z: 0.33333334, w: 0.33333334}
        outWeight: {x: 0.33333334, y: 0.33333334, z: 0.33333334, w: 0.33333334}
      - serializedVersion: 3
        time: 1.8221279
        value: {x: 0, y: 0, z: 0, w: 1}
        inSlope: {x: 0, y: 0, z: 0, w: 0}
        outSlope: {x: 0, y: 0, z: 0, w: 0}
        tangentMode: 0
        weightedMode: 0
        inWeight: {x: 0.33333334, y: 0.33333334, z: 0.33333334, w: 0.33333334}
        outWeight: {x: 0.33333334, y: 0.33333334, z: 0.33333334, w: 0.33333334}
      - serializedVersion: 3
        time: 1.8332491
        value: {x: 0, y: 0, z: 0, w: 1}
        inSlope: {x: 0, y: 0, z: 0, w: 0}
        outSlope: {x: 0, y: 0, z: 0, w: 0}
        tangentMode: 0
        weightedMode: 0
        inWeight: {x: 0.33333334, y: 0.33333334, z: 0.33333334, w: 0.33333334}
        outWeight: {x: 0.33333334, y: 0.33333334, z: 0.33333334, w: 0.33333334}
      - serializedVersion: 3
        time: 1.8557372
        value: {x: 0, y: 0, z: 0, w: 1}
        inSlope: {x: 0, y: 0, z: 0, w: 0}
        outSlope: {x: 0, y: 0, z: 0, w: 0}
        tangentMode: 0
        weightedMode: 0
        inWeight: {x: 0.33333334, y: 0.33333334, z: 0.33333334, w: 0.33333334}
        outWeight: {x: 0.33333334, y: 0.33333334, z: 0.33333334, w: 0.33333334}
      - serializedVersion: 3
        time: 1.8624969
        value: {x: 0, y: 0, z: 0, w: 1}
        inSlope: {x: 0, y: 0, z: 0, w: 0}
        outSlope: {x: 0, y: 0, z: 0, w: 0}
        tangentMode: 0
        weightedMode: 0
        inWeight: {x: 0.33333334, y: 0.33333334, z: 0.33333334, w: 0.33333334}
        outWeight: {x: 0.33333334, y: 0.33333334, z: 0.33333334, w: 0.33333334}
      - serializedVersion: 3
        time: 1.868381
        value: {x: 0, y: 0, z: 0, w: 1}
        inSlope: {x: 0, y: 0, z: 0, w: 0}
        outSlope: {x: 0, y: 0, z: 0, w: 0}
        tangentMode: 0
        weightedMode: 0
        inWeight: {x: 0.33333334, y: 0.33333334, z: 0.33333334, w: 0.33333334}
        outWeight: {x: 0.33333334, y: 0.33333334, z: 0.33333334, w: 0.33333334}
      - serializedVersion: 3
        time: 1.8780235
        value: {x: 0, y: 0, z: 0, w: 1}
        inSlope: {x: 0, y: 0, z: 0, w: 0}
        outSlope: {x: 0, y: 0, z: 0, w: 0}
        tangentMode: 0
        weightedMode: 0
        inWeight: {x: 0.33333334, y: 0.33333334, z: 0.33333334, w: 0.33333334}
        outWeight: {x: 0.33333334, y: 0.33333334, z: 0.33333334, w: 0.33333334}
      - serializedVersion: 3
        time: 1.8890545
        value: {x: 0, y: 0, z: 0, w: 1}
        inSlope: {x: 0, y: 0, z: 0, w: 0}
        outSlope: {x: 0, y: 0, z: 0, w: 0}
        tangentMode: 0
        weightedMode: 0
        inWeight: {x: 0.33333334, y: 0.33333334, z: 0.33333334, w: 0.33333334}
        outWeight: {x: 0.33333334, y: 0.33333334, z: 0.33333334, w: 0.33333334}
      - serializedVersion: 3
        time: 1.9001633
        value: {x: 0, y: 0, z: 0, w: 1}
        inSlope: {x: 0, y: 0, z: 0, w: 0}
        outSlope: {x: 0, y: 0, z: 0, w: 0}
        tangentMode: 0
        weightedMode: 0
        inWeight: {x: 0.33333334, y: 0.33333334, z: 0.33333334, w: 0.33333334}
        outWeight: {x: 0.33333334, y: 0.33333334, z: 0.33333334, w: 0.33333334}
      - serializedVersion: 3
        time: 1.9110109
        value: {x: 0, y: 0, z: 0, w: 1}
        inSlope: {x: 0, y: 0, z: 0, w: 0}
        outSlope: {x: 0, y: 0, z: 0, w: 0}
        tangentMode: 0
        weightedMode: 0
        inWeight: {x: 0.33333334, y: 0.33333334, z: 0.33333334, w: 0.33333334}
        outWeight: {x: 0.33333334, y: 0.33333334, z: 0.33333334, w: 0.33333334}
      - serializedVersion: 3
        time: 1.9221197
        value: {x: 0, y: 0, z: 0, w: 1}
        inSlope: {x: 0, y: 0, z: 0, w: 0}
        outSlope: {x: 0, y: 0, z: 0, w: 0}
        tangentMode: 0
        weightedMode: 0
        inWeight: {x: 0.33333334, y: 0.33333334, z: 0.33333334, w: 0.33333334}
        outWeight: {x: 0.33333334, y: 0.33333334, z: 0.33333334, w: 0.33333334}
      - serializedVersion: 3
        time: 1.9330814
        value: {x: 0, y: 0, z: 0, w: 1}
        inSlope: {x: 0, y: 0, z: 0, w: 0}
        outSlope: {x: 0, y: 0, z: 0, w: 0}
        tangentMode: 0
        weightedMode: 0
        inWeight: {x: 0.33333334, y: 0.33333334, z: 0.33333334, w: 0.33333334}
        outWeight: {x: 0.33333334, y: 0.33333334, z: 0.33333334, w: 0.33333334}
      - serializedVersion: 3
        time: 1.9451501
        value: {x: 0, y: 0, z: 0, w: 1}
        inSlope: {x: 0, y: 0, z: 0, w: 0}
        outSlope: {x: 0, y: 0, z: 0, w: 0}
        tangentMode: 0
        weightedMode: 0
        inWeight: {x: 0.33333334, y: 0.33333334, z: 0.33333334, w: 0.33333334}
        outWeight: {x: 0.33333334, y: 0.33333334, z: 0.33333334, w: 0.33333334}
      - serializedVersion: 3
        time: 1.9559822
        value: {x: 0, y: 0, z: 0, w: 1}
        inSlope: {x: 0, y: 0, z: 0, w: 0}
        outSlope: {x: 0, y: 0, z: 0, w: 0}
        tangentMode: 0
        weightedMode: 0
        inWeight: {x: 0.33333334, y: 0.33333334, z: 0.33333334, w: 0.33333334}
        outWeight: {x: 0.33333334, y: 0.33333334, z: 0.33333334, w: 0.33333334}
      - serializedVersion: 3
        time: 1.9669454
        value: {x: 0, y: 0, z: 0, w: 1}
        inSlope: {x: 0, y: 0, z: 0, w: 0}
        outSlope: {x: 0, y: 0, z: 0, w: 0}
        tangentMode: 0
        weightedMode: 0
        inWeight: {x: 0.33333334, y: 0.33333334, z: 0.33333334, w: 0.33333334}
        outWeight: {x: 0.33333334, y: 0.33333334, z: 0.33333334, w: 0.33333334}
      - serializedVersion: 3
        time: 1.9780065
        value: {x: 0, y: 0, z: 0, w: 1}
        inSlope: {x: 0, y: 0, z: 0, w: 0}
        outSlope: {x: 0, y: 0, z: 0, w: 0}
        tangentMode: 0
        weightedMode: 0
        inWeight: {x: 0.33333334, y: 0.33333334, z: 0.33333334, w: 0.33333334}
        outWeight: {x: 0.33333334, y: 0.33333334, z: 0.33333334, w: 0.33333334}
      - serializedVersion: 3
        time: 1.9892068
        value: {x: 0, y: 0, z: 0, w: 1}
        inSlope: {x: 0, y: 0, z: 0, w: 0}
        outSlope: {x: 0, y: 0, z: 0, w: 0}
        tangentMode: 0
        weightedMode: 0
        inWeight: {x: 0.33333334, y: 0.33333334, z: 0.33333334, w: 0.33333334}
        outWeight: {x: 0.33333334, y: 0.33333334, z: 0.33333334, w: 0.33333334}
      - serializedVersion: 3
        time: 2.0040562
        value: {x: 0, y: 0, z: 0, w: 1}
        inSlope: {x: 0, y: 0, z: 0, w: 0}
        outSlope: {x: 0, y: 0, z: 0, w: 0}
        tangentMode: 0
        weightedMode: 0
        inWeight: {x: 0.33333334, y: 0.33333334, z: 0.33333334, w: 0.33333334}
        outWeight: {x: 0.33333334, y: 0.33333334, z: 0.33333334, w: 0.33333334}
      - serializedVersion: 3
        time: 2.01065
        value: {x: 0, y: 0, z: 0, w: 1}
        inSlope: {x: 0, y: 0, z: 0, w: 0}
        outSlope: {x: 0, y: 0, z: 0, w: 0}
        tangentMode: 0
        weightedMode: 0
        inWeight: {x: 0.33333334, y: 0.33333334, z: 0.33333334, w: 0.33333334}
        outWeight: {x: 0.33333334, y: 0.33333334, z: 0.33333334, w: 0.33333334}
      - serializedVersion: 3
        time: 2.0227973
        value: {x: 0, y: 0, z: 0, w: 1}
        inSlope: {x: 0, y: 0, z: 0, w: 0}
        outSlope: {x: 0, y: 0, z: 0, w: 0}
        tangentMode: 0
        weightedMode: 0
        inWeight: {x: 0.33333334, y: 0.33333334, z: 0.33333334, w: 0.33333334}
        outWeight: {x: 0.33333334, y: 0.33333334, z: 0.33333334, w: 0.33333334}
      - serializedVersion: 3
        time: 2.0336525
        value: {x: 0, y: 0, z: 0, w: 1}
        inSlope: {x: 0, y: 0, z: 0, w: 0}
        outSlope: {x: 0, y: 0, z: 0, w: 0}
        tangentMode: 0
        weightedMode: 0
        inWeight: {x: 0.33333334, y: 0.33333334, z: 0.33333334, w: 0.33333334}
        outWeight: {x: 0.33333334, y: 0.33333334, z: 0.33333334, w: 0.33333334}
      - serializedVersion: 3
        time: 2.0447056
        value: {x: 0, y: 0, z: 0, w: 1}
        inSlope: {x: 0, y: 0, z: 0, w: 0}
        outSlope: {x: 0, y: 0, z: 0, w: 0}
        tangentMode: 0
        weightedMode: 0
        inWeight: {x: 0.33333334, y: 0.33333334, z: 0.33333334, w: 0.33333334}
        outWeight: {x: 0.33333334, y: 0.33333334, z: 0.33333334, w: 0.33333334}
      - serializedVersion: 3
        time: 2.0557764
        value: {x: 0, y: 0, z: 0, w: 1}
        inSlope: {x: 0, y: 0, z: 0, w: 0}
        outSlope: {x: 0, y: 0, z: 0, w: 0}
        tangentMode: 0
        weightedMode: 0
        inWeight: {x: 0.33333334, y: 0.33333334, z: 0.33333334, w: 0.33333334}
        outWeight: {x: 0.33333334, y: 0.33333334, z: 0.33333334, w: 0.33333334}
      - serializedVersion: 3
        time: 2.0666842
        value: {x: 0, y: 0, z: 0, w: 1}
        inSlope: {x: 0, y: 0, z: 0, w: 0}
        outSlope: {x: 0, y: 0, z: 0, w: 0}
        tangentMode: 0
        weightedMode: 0
        inWeight: {x: 0.33333334, y: 0.33333334, z: 0.33333334, w: 0.33333334}
        outWeight: {x: 0.33333334, y: 0.33333334, z: 0.33333334, w: 0.33333334}
      - serializedVersion: 3
        time: 2.077831
        value: {x: 0, y: 0, z: 0, w: 1}
        inSlope: {x: 0, y: 0, z: 0, w: 0}
        outSlope: {x: 0, y: 0, z: 0, w: 0}
        tangentMode: 0
        weightedMode: 0
        inWeight: {x: 0.33333334, y: 0.33333334, z: 0.33333334, w: 0.33333334}
        outWeight: {x: 0.33333334, y: 0.33333334, z: 0.33333334, w: 0.33333334}
      - serializedVersion: 3
        time: 2.0896204
        value: {x: 0, y: 0, z: 0, w: 1}
        inSlope: {x: 0, y: 0, z: 0, w: 0}
        outSlope: {x: 0, y: 0, z: 0, w: 0}
        tangentMode: 0
        weightedMode: 0
        inWeight: {x: 0.33333334, y: 0.33333334, z: 0.33333334, w: 0.33333334}
        outWeight: {x: 0.33333334, y: 0.33333334, z: 0.33333334, w: 0.33333334}
      - serializedVersion: 3
        time: 2.100464
        value: {x: 0, y: 0, z: 0, w: 1}
        inSlope: {x: 0, y: 0, z: 0, w: 0}
        outSlope: {x: 0, y: 0, z: 0, w: 0}
        tangentMode: 0
        weightedMode: 0
        inWeight: {x: 0.33333334, y: 0.33333334, z: 0.33333334, w: 0.33333334}
        outWeight: {x: 0.33333334, y: 0.33333334, z: 0.33333334, w: 0.33333334}
      - serializedVersion: 3
        time: 2.111488
        value: {x: 0, y: 0, z: 0, w: 1}
        inSlope: {x: 0, y: 0, z: 0, w: 0}
        outSlope: {x: 0, y: 0, z: 0, w: 0}
        tangentMode: 0
        weightedMode: 0
        inWeight: {x: 0.33333334, y: 0.33333334, z: 0.33333334, w: 0.33333334}
        outWeight: {x: 0.33333334, y: 0.33333334, z: 0.33333334, w: 0.33333334}
      - serializedVersion: 3
        time: 2.1224082
        value: {x: 0, y: 0, z: 0, w: 1}
        inSlope: {x: 0, y: 0, z: 0, w: 0}
        outSlope: {x: 0, y: 0, z: 0, w: 0}
        tangentMode: 0
        weightedMode: 0
        inWeight: {x: 0.33333334, y: 0.33333334, z: 0.33333334, w: 0.33333334}
        outWeight: {x: 0.33333334, y: 0.33333334, z: 0.33333334, w: 0.33333334}
      - serializedVersion: 3
        time: 2.1335006
        value: {x: 0, y: 0, z: 0, w: 1}
        inSlope: {x: 0, y: 0, z: 0, w: 0}
        outSlope: {x: 0, y: 0, z: 0, w: 0}
        tangentMode: 0
        weightedMode: 0
        inWeight: {x: 0.33333334, y: 0.33333334, z: 0.33333334, w: 0.33333334}
        outWeight: {x: 0.33333334, y: 0.33333334, z: 0.33333334, w: 0.33333334}
      - serializedVersion: 3
        time: 2.1445444
        value: {x: 0, y: 0, z: 0, w: 1}
        inSlope: {x: 0, y: 0, z: 0, w: 0}
        outSlope: {x: 0, y: 0, z: 0, w: 0}
        tangentMode: 0
        weightedMode: 0
        inWeight: {x: 0.33333334, y: 0.33333334, z: 0.33333334, w: 0.33333334}
        outWeight: {x: 0.33333334, y: 0.33333334, z: 0.33333334, w: 0.33333334}
      - serializedVersion: 3
        time: 2.1579
        value: {x: 0, y: 0, z: 0, w: 1}
        inSlope: {x: 0, y: 0, z: 0, w: 0}
        outSlope: {x: 0, y: 0, z: 0, w: 0}
        tangentMode: 0
        weightedMode: 0
        inWeight: {x: 0.33333334, y: 0.33333334, z: 0.33333334, w: 0.33333334}
        outWeight: {x: 0.33333334, y: 0.33333334, z: 0.33333334, w: 0.33333334}
      - serializedVersion: 3
        time: 2.166326
        value: {x: 0, y: 0, z: 0, w: 1}
        inSlope: {x: 0, y: 0, z: 0, w: 0}
        outSlope: {x: 0, y: 0, z: 0, w: 0}
        tangentMode: 0
        weightedMode: 0
        inWeight: {x: 0.33333334, y: 0.33333334, z: 0.33333334, w: 0.33333334}
        outWeight: {x: 0.33333334, y: 0.33333334, z: 0.33333334, w: 0.33333334}
      - serializedVersion: 3
        time: 2.178558
        value: {x: 0, y: 0, z: 0, w: 1}
        inSlope: {x: 0, y: 0, z: 0, w: 0}
        outSlope: {x: 0, y: 0, z: 0, w: 0}
        tangentMode: 0
        weightedMode: 0
        inWeight: {x: 0.33333334, y: 0.33333334, z: 0.33333334, w: 0.33333334}
        outWeight: {x: 0.33333334, y: 0.33333334, z: 0.33333334, w: 0.33333334}
      - serializedVersion: 3
        time: 2.1895
        value: {x: 0, y: 0, z: 0, w: 1}
        inSlope: {x: 0, y: 0, z: 0, w: 0}
        outSlope: {x: 0, y: 0, z: 0, w: 0}
        tangentMode: 0
        weightedMode: 0
        inWeight: {x: 0.33333334, y: 0.33333334, z: 0.33333334, w: 0.33333334}
        outWeight: {x: 0.33333334, y: 0.33333334, z: 0.33333334, w: 0.33333334}
      - serializedVersion: 3
        time: 2.2002518
        value: {x: 0, y: 0, z: 0, w: 1}
        inSlope: {x: 0, y: 0, z: 0, w: 0}
        outSlope: {x: 0, y: 0, z: 0, w: 0}
        tangentMode: 0
        weightedMode: 0
        inWeight: {x: 0.33333334, y: 0.33333334, z: 0.33333334, w: 0.33333334}
        outWeight: {x: 0.33333334, y: 0.33333334, z: 0.33333334, w: 0.33333334}
      - serializedVersion: 3
        time: 2.2112784
        value: {x: 0, y: 0, z: 0, w: 1}
        inSlope: {x: 0, y: 0, z: 0, w: 0}
        outSlope: {x: 0, y: 0, z: 0, w: 0}
        tangentMode: 0
        weightedMode: 0
        inWeight: {x: 0.33333334, y: 0.33333334, z: 0.33333334, w: 0.33333334}
        outWeight: {x: 0.33333334, y: 0.33333334, z: 0.33333334, w: 0.33333334}
      - serializedVersion: 3
        time: 2.2221851
        value: {x: 0, y: 0, z: 0, w: 1}
        inSlope: {x: 0, y: 0, z: 0, w: 0}
        outSlope: {x: 0, y: 0, z: 0, w: 0}
        tangentMode: 0
        weightedMode: 0
        inWeight: {x: 0.33333334, y: 0.33333334, z: 0.33333334, w: 0.33333334}
        outWeight: {x: 0.33333334, y: 0.33333334, z: 0.33333334, w: 0.33333334}
      - serializedVersion: 3
        time: 2.2332933
        value: {x: 0, y: 0, z: 0, w: 1}
        inSlope: {x: 0, y: 0, z: 0, w: 0}
        outSlope: {x: 0, y: 0, z: 0, w: 0}
        tangentMode: 0
        weightedMode: 0
        inWeight: {x: 0.33333334, y: 0.33333334, z: 0.33333334, w: 0.33333334}
        outWeight: {x: 0.33333334, y: 0.33333334, z: 0.33333334, w: 0.33333334}
      - serializedVersion: 3
        time: 2.2442558
        value: {x: 0, y: 0, z: 0, w: 1}
        inSlope: {x: 0, y: 0, z: 0, w: 0}
        outSlope: {x: 0, y: 0, z: 0, w: 0}
        tangentMode: 0
        weightedMode: 0
        inWeight: {x: 0.33333334, y: 0.33333334, z: 0.33333334, w: 0.33333334}
        outWeight: {x: 0.33333334, y: 0.33333334, z: 0.33333334, w: 0.33333334}
      - serializedVersion: 3
        time: 2.256045
        value: {x: 0, y: 0, z: 0, w: 1}
        inSlope: {x: 0, y: 0, z: 0, w: 0}
        outSlope: {x: 0, y: 0, z: 0, w: 0}
        tangentMode: 0
        weightedMode: 0
        inWeight: {x: 0.33333334, y: 0.33333334, z: 0.33333334, w: 0.33333334}
        outWeight: {x: 0.33333334, y: 0.33333334, z: 0.33333334, w: 0.33333334}
      - serializedVersion: 3
        time: 2.2673428
        value: {x: 0, y: 0, z: 0, w: 1}
        inSlope: {x: 0, y: 0, z: 0, w: 0}
        outSlope: {x: 0, y: 0, z: 0, w: 0}
        tangentMode: 0
        weightedMode: 0
        inWeight: {x: 0.33333334, y: 0.33333334, z: 0.33333334, w: 0.33333334}
        outWeight: {x: 0.33333334, y: 0.33333334, z: 0.33333334, w: 0.33333334}
      - serializedVersion: 3
        time: 2.2781048
        value: {x: 0, y: 0, z: 0, w: 1}
        inSlope: {x: 0, y: 0, z: 0, w: 0}
        outSlope: {x: 0, y: 0, z: 0, w: 0}
        tangentMode: 0
        weightedMode: 0
        inWeight: {x: 0.33333334, y: 0.33333334, z: 0.33333334, w: 0.33333334}
        outWeight: {x: 0.33333334, y: 0.33333334, z: 0.33333334, w: 0.33333334}
      - serializedVersion: 3
        time: 2.2890313
        value: {x: 0, y: 0, z: 0, w: 1}
        inSlope: {x: 0, y: 0, z: 0, w: 0}
        outSlope: {x: 0, y: 0, z: 0, w: 0}
        tangentMode: 0
        weightedMode: 0
        inWeight: {x: 0.33333334, y: 0.33333334, z: 0.33333334, w: 0.33333334}
        outWeight: {x: 0.33333334, y: 0.33333334, z: 0.33333334, w: 0.33333334}
      - serializedVersion: 3
        time: 2.3004942
        value: {x: 0, y: 0, z: 0, w: 1}
        inSlope: {x: 0, y: 0, z: 0, w: 0}
        outSlope: {x: 0, y: 0, z: 0, w: 0}
        tangentMode: 0
        weightedMode: 0
        inWeight: {x: 0.33333334, y: 0.33333334, z: 0.33333334, w: 0.33333334}
        outWeight: {x: 0.33333334, y: 0.33333334, z: 0.33333334, w: 0.33333334}
      - serializedVersion: 3
        time: 2.315728
        value: {x: 0, y: 0, z: 0, w: 1}
        inSlope: {x: 0, y: 0, z: 0, w: 0}
        outSlope: {x: 0, y: 0, z: 0, w: 0}
        tangentMode: 0
        weightedMode: 0
        inWeight: {x: 0.33333334, y: 0.33333334, z: 0.33333334, w: 0.33333334}
        outWeight: {x: 0.33333334, y: 0.33333334, z: 0.33333334, w: 0.33333334}
      - serializedVersion: 3
        time: 2.3218184
        value: {x: 0, y: 0, z: 0, w: 1}
        inSlope: {x: 0, y: 0, z: 0, w: 0}
        outSlope: {x: 0, y: 0, z: 0, w: 0}
        tangentMode: 0
        weightedMode: 0
        inWeight: {x: 0.33333334, y: 0.33333334, z: 0.33333334, w: 0.33333334}
        outWeight: {x: 0.33333334, y: 0.33333334, z: 0.33333334, w: 0.33333334}
      - serializedVersion: 3
        time: 2.3340786
        value: {x: 0, y: 0, z: 0, w: 1}
        inSlope: {x: 0, y: 0, z: 0, w: 0}
        outSlope: {x: 0, y: 0, z: 0, w: 0}
        tangentMode: 0
        weightedMode: 0
        inWeight: {x: 0.33333334, y: 0.33333334, z: 0.33333334, w: 0.33333334}
        outWeight: {x: 0.33333334, y: 0.33333334, z: 0.33333334, w: 0.33333334}
      - serializedVersion: 3
        time: 2.3450823
        value: {x: 0, y: 0, z: 0, w: 1}
        inSlope: {x: 0, y: 0, z: 0, w: 0}
        outSlope: {x: 0, y: 0, z: 0, w: 0}
        tangentMode: 0
        weightedMode: 0
        inWeight: {x: 0.33333334, y: 0.33333334, z: 0.33333334, w: 0.33333334}
        outWeight: {x: 0.33333334, y: 0.33333334, z: 0.33333334, w: 0.33333334}
      - serializedVersion: 3
        time: 2.356062
        value: {x: 0, y: 0, z: 0, w: 1}
        inSlope: {x: 0, y: 0, z: 0, w: 0}
        outSlope: {x: 0, y: 0, z: 0, w: 0}
        tangentMode: 0
        weightedMode: 0
        inWeight: {x: 0.33333334, y: 0.33333334, z: 0.33333334, w: 0.33333334}
        outWeight: {x: 0.33333334, y: 0.33333334, z: 0.33333334, w: 0.33333334}
      - serializedVersion: 3
        time: 2.3668203
        value: {x: 0, y: 0, z: 0, w: 1}
        inSlope: {x: 0, y: 0, z: 0, w: 0}
        outSlope: {x: 0, y: 0, z: 0, w: 0}
        tangentMode: 0
        weightedMode: 0
        inWeight: {x: 0.33333334, y: 0.33333334, z: 0.33333334, w: 0.33333334}
        outWeight: {x: 0.33333334, y: 0.33333334, z: 0.33333334, w: 0.33333334}
      - serializedVersion: 3
        time: 2.3777146
        value: {x: 0, y: 0, z: 0, w: 1}
        inSlope: {x: 0, y: 0, z: 0, w: 0}
        outSlope: {x: 0, y: 0, z: 0, w: 0}
        tangentMode: 0
        weightedMode: 0
        inWeight: {x: 0.33333334, y: 0.33333334, z: 0.33333334, w: 0.33333334}
        outWeight: {x: 0.33333334, y: 0.33333334, z: 0.33333334, w: 0.33333334}
      - serializedVersion: 3
        time: 2.3886247
        value: {x: 0, y: 0, z: 0, w: 1}
        inSlope: {x: 0, y: 0, z: 0, w: 0}
        outSlope: {x: 0, y: 0, z: 0, w: 0}
        tangentMode: 0
        weightedMode: 0
        inWeight: {x: 0.33333334, y: 0.33333334, z: 0.33333334, w: 0.33333334}
        outWeight: {x: 0.33333334, y: 0.33333334, z: 0.33333334, w: 0.33333334}
      - serializedVersion: 3
        time: 2.3998787
        value: {x: 0, y: 0, z: 0, w: 1}
        inSlope: {x: 0, y: 0, z: 0, w: 0}
        outSlope: {x: 0, y: 0, z: 0, w: 0}
        tangentMode: 0
        weightedMode: 0
        inWeight: {x: 0.33333334, y: 0.33333334, z: 0.33333334, w: 0.33333334}
        outWeight: {x: 0.33333334, y: 0.33333334, z: 0.33333334, w: 0.33333334}
      - serializedVersion: 3
        time: 2.4118528
        value: {x: 0, y: 0, z: 0, w: 1}
        inSlope: {x: 0, y: 0, z: 0, w: 0}
        outSlope: {x: 0, y: 0, z: 0, w: 0}
        tangentMode: 0
        weightedMode: 0
        inWeight: {x: 0.33333334, y: 0.33333334, z: 0.33333334, w: 0.33333334}
        outWeight: {x: 0.33333334, y: 0.33333334, z: 0.33333334, w: 0.33333334}
      - serializedVersion: 3
        time: 2.4226792
        value: {x: 0, y: 0, z: 0, w: 1}
        inSlope: {x: 0, y: 0, z: 0, w: 0}
        outSlope: {x: 0, y: 0, z: 0, w: 0}
        tangentMode: 0
        weightedMode: 0
        inWeight: {x: 0.33333334, y: 0.33333334, z: 0.33333334, w: 0.33333334}
        outWeight: {x: 0.33333334, y: 0.33333334, z: 0.33333334, w: 0.33333334}
      - serializedVersion: 3
        time: 2.4336748
        value: {x: 0, y: 0, z: 0, w: 1}
        inSlope: {x: 0, y: 0, z: 0, w: 0}
        outSlope: {x: 0, y: 0, z: 0, w: 0}
        tangentMode: 0
        weightedMode: 0
        inWeight: {x: 0.33333334, y: 0.33333334, z: 0.33333334, w: 0.33333334}
        outWeight: {x: 0.33333334, y: 0.33333334, z: 0.33333334, w: 0.33333334}
      - serializedVersion: 3
        time: 2.4446068
        value: {x: 0, y: 0, z: 0, w: 1}
        inSlope: {x: 0, y: 0, z: 0, w: 0}
        outSlope: {x: 0, y: 0, z: 0, w: 0}
        tangentMode: 0
        weightedMode: 0
        inWeight: {x: 0.33333334, y: 0.33333334, z: 0.33333334, w: 0.33333334}
        outWeight: {x: 0.33333334, y: 0.33333334, z: 0.33333334, w: 0.33333334}
      - serializedVersion: 3
        time: 2.4557145
        value: {x: 0, y: 0, z: 0, w: 1}
        inSlope: {x: 0, y: 0, z: 0, w: 0}
        outSlope: {x: 0, y: 0, z: 0, w: 0}
        tangentMode: 0
        weightedMode: 0
        inWeight: {x: 0.33333334, y: 0.33333334, z: 0.33333334, w: 0.33333334}
        outWeight: {x: 0.33333334, y: 0.33333334, z: 0.33333334, w: 0.33333334}
      - serializedVersion: 3
        time: 2.4702864
        value: {x: 0, y: 0, z: 0, w: 1}
        inSlope: {x: 0, y: 0, z: 0, w: 0}
        outSlope: {x: 0, y: 0, z: 0, w: 0}
        tangentMode: 0
        weightedMode: 0
        inWeight: {x: 0.33333334, y: 0.33333334, z: 0.33333334, w: 0.33333334}
        outWeight: {x: 0.33333334, y: 0.33333334, z: 0.33333334, w: 0.33333334}
      - serializedVersion: 3
        time: 2.4775074
        value: {x: 0, y: 0, z: 0, w: 1}
        inSlope: {x: 0, y: 0, z: 0, w: 0}
        outSlope: {x: 0, y: 0, z: 0, w: 0}
        tangentMode: 0
        weightedMode: 0
        inWeight: {x: 0.33333334, y: 0.33333334, z: 0.33333334, w: 0.33333334}
        outWeight: {x: 0.33333334, y: 0.33333334, z: 0.33333334, w: 0.33333334}
      - serializedVersion: 3
        time: 2.4894905
        value: {x: 0, y: 0, z: 0, w: 1}
        inSlope: {x: 0, y: 0, z: 0, w: 0}
        outSlope: {x: 0, y: 0, z: 0, w: 0}
        tangentMode: 0
        weightedMode: 0
        inWeight: {x: 0.33333334, y: 0.33333334, z: 0.33333334, w: 0.33333334}
        outWeight: {x: 0.33333334, y: 0.33333334, z: 0.33333334, w: 0.33333334}
      - serializedVersion: 3
        time: 2.5008302
        value: {x: 0, y: 0, z: 0, w: 1}
        inSlope: {x: 0, y: 0, z: 0, w: 0}
        outSlope: {x: 0, y: 0, z: 0, w: 0}
        tangentMode: 0
        weightedMode: 0
        inWeight: {x: 0.33333334, y: 0.33333334, z: 0.33333334, w: 0.33333334}
        outWeight: {x: 0.33333334, y: 0.33333334, z: 0.33333334, w: 0.33333334}
      - serializedVersion: 3
        time: 2.5114977
        value: {x: 0, y: 0, z: 0, w: 1}
        inSlope: {x: 0, y: 0, z: 0, w: 0}
        outSlope: {x: 0, y: 0, z: 0, w: 0}
        tangentMode: 0
        weightedMode: 0
        inWeight: {x: 0.33333334, y: 0.33333334, z: 0.33333334, w: 0.33333334}
        outWeight: {x: 0.33333334, y: 0.33333334, z: 0.33333334, w: 0.33333334}
      - serializedVersion: 3
        time: 2.522327
        value: {x: 0, y: 0, z: 0, w: 1}
        inSlope: {x: 0, y: 0, z: 0, w: 0}
        outSlope: {x: 0, y: 0, z: 0, w: 0}
        tangentMode: 0
        weightedMode: 0
        inWeight: {x: 0.33333334, y: 0.33333334, z: 0.33333334, w: 0.33333334}
        outWeight: {x: 0.33333334, y: 0.33333334, z: 0.33333334, w: 0.33333334}
      - serializedVersion: 3
        time: 2.5335364
        value: {x: 0, y: 0, z: 0, w: 1}
        inSlope: {x: 0, y: 0, z: 0, w: 0}
        outSlope: {x: 0, y: 0, z: 0, w: 0}
        tangentMode: 0
        weightedMode: 0
        inWeight: {x: 0.33333334, y: 0.33333334, z: 0.33333334, w: 0.33333334}
        outWeight: {x: 0.33333334, y: 0.33333334, z: 0.33333334, w: 0.33333334}
      - serializedVersion: 3
        time: 2.5444858
        value: {x: 0, y: 0, z: 0, w: 1}
        inSlope: {x: 0, y: 0, z: 0, w: 0}
        outSlope: {x: 0, y: 0, z: 0, w: 0}
        tangentMode: 0
        weightedMode: 0
        inWeight: {x: 0.33333334, y: 0.33333334, z: 0.33333334, w: 0.33333334}
        outWeight: {x: 0.33333334, y: 0.33333334, z: 0.33333334, w: 0.33333334}
      - serializedVersion: 3
        time: 2.555325
        value: {x: 0, y: 0, z: 0, w: 1}
        inSlope: {x: 0, y: 0, z: 0, w: 0}
        outSlope: {x: 0, y: 0, z: 0, w: 0}
        tangentMode: 0
        weightedMode: 0
        inWeight: {x: 0.33333334, y: 0.33333334, z: 0.33333334, w: 0.33333334}
        outWeight: {x: 0.33333334, y: 0.33333334, z: 0.33333334, w: 0.33333334}
      - serializedVersion: 3
        time: 2.5660784
        value: {x: 0, y: 0, z: 0, w: 1}
        inSlope: {x: 0, y: 0, z: 0, w: 0}
        outSlope: {x: 0, y: 0, z: 0, w: 0}
        tangentMode: 0
        weightedMode: 0
        inWeight: {x: 0.33333334, y: 0.33333334, z: 0.33333334, w: 0.33333334}
        outWeight: {x: 0.33333334, y: 0.33333334, z: 0.33333334, w: 0.33333334}
      - serializedVersion: 3
        time: 2.5783634
        value: {x: 0, y: 0, z: 0, w: 1}
        inSlope: {x: 0, y: 0, z: 0, w: 0}
        outSlope: {x: 0, y: 0, z: 0, w: 0}
        tangentMode: 0
        weightedMode: 0
        inWeight: {x: 0.33333334, y: 0.33333334, z: 0.33333334, w: 0.33333334}
        outWeight: {x: 0.33333334, y: 0.33333334, z: 0.33333334, w: 0.33333334}
      - serializedVersion: 3
        time: 2.589261
        value: {x: 0, y: 0, z: 0, w: 1}
        inSlope: {x: 0, y: 0, z: 0, w: 0}
        outSlope: {x: 0, y: 0, z: 0, w: 0}
        tangentMode: 0
        weightedMode: 0
        inWeight: {x: 0.33333334, y: 0.33333334, z: 0.33333334, w: 0.33333334}
        outWeight: {x: 0.33333334, y: 0.33333334, z: 0.33333334, w: 0.33333334}
      - serializedVersion: 3
        time: 2.6001258
        value: {x: 0, y: 0, z: 0, w: 1}
        inSlope: {x: 0, y: 0, z: 0, w: 0}
        outSlope: {x: 0, y: 0, z: 0, w: 0}
        tangentMode: 0
        weightedMode: 0
        inWeight: {x: 0.33333334, y: 0.33333334, z: 0.33333334, w: 0.33333334}
        outWeight: {x: 0.33333334, y: 0.33333334, z: 0.33333334, w: 0.33333334}
      - serializedVersion: 3
        time: 2.6115227
        value: {x: 0, y: 0, z: 0, w: 1}
        inSlope: {x: 0, y: 0, z: 0, w: 0}
        outSlope: {x: 0, y: 0, z: 0, w: 0}
        tangentMode: 0
        weightedMode: 0
        inWeight: {x: 0.33333334, y: 0.33333334, z: 0.33333334, w: 0.33333334}
        outWeight: {x: 0.33333334, y: 0.33333334, z: 0.33333334, w: 0.33333334}
      - serializedVersion: 3
        time: 2.6257994
        value: {x: 0, y: 0, z: 0, w: 1}
        inSlope: {x: 0, y: 0, z: 0, w: 0}
        outSlope: {x: 0, y: 0, z: 0, w: 0}
        tangentMode: 0
        weightedMode: 0
        inWeight: {x: 0.33333334, y: 0.33333334, z: 0.33333334, w: 0.33333334}
        outWeight: {x: 0.33333334, y: 0.33333334, z: 0.33333334, w: 0.33333334}
      - serializedVersion: 3
        time: 2.633141
        value: {x: 0, y: 0, z: 0, w: 1}
        inSlope: {x: 0, y: 0, z: 0, w: 0}
        outSlope: {x: 0, y: 0, z: 0, w: 0}
        tangentMode: 0
        weightedMode: 0
        inWeight: {x: 0.33333334, y: 0.33333334, z: 0.33333334, w: 0.33333334}
        outWeight: {x: 0.33333334, y: 0.33333334, z: 0.33333334, w: 0.33333334}
      - serializedVersion: 3
        time: 2.6452415
        value: {x: 0, y: 0, z: 0, w: 1}
        inSlope: {x: 0, y: 0, z: 0, w: 0}
        outSlope: {x: 0, y: 0, z: 0, w: 0}
        tangentMode: 0
        weightedMode: 0
        inWeight: {x: 0.33333334, y: 0.33333334, z: 0.33333334, w: 0.33333334}
        outWeight: {x: 0.33333334, y: 0.33333334, z: 0.33333334, w: 0.33333334}
      - serializedVersion: 3
        time: 2.6562133
        value: {x: 0, y: 0, z: 0, w: 1}
        inSlope: {x: 0, y: 0, z: 0, w: 0}
        outSlope: {x: 0, y: 0, z: 0, w: 0}
        tangentMode: 0
        weightedMode: 0
        inWeight: {x: 0.33333334, y: 0.33333334, z: 0.33333334, w: 0.33333334}
        outWeight: {x: 0.33333334, y: 0.33333334, z: 0.33333334, w: 0.33333334}
      - serializedVersion: 3
        time: 2.6670704
        value: {x: 0, y: 0, z: 0, w: 1}
        inSlope: {x: 0, y: 0, z: 0, w: 0}
        outSlope: {x: 0, y: 0, z: 0, w: 0}
        tangentMode: 0
        weightedMode: 0
        inWeight: {x: 0.33333334, y: 0.33333334, z: 0.33333334, w: 0.33333334}
        outWeight: {x: 0.33333334, y: 0.33333334, z: 0.33333334, w: 0.33333334}
      - serializedVersion: 3
        time: 2.6778967
        value: {x: 0, y: 0, z: 0, w: 1}
        inSlope: {x: 0, y: 0, z: 0, w: 0}
        outSlope: {x: 0, y: 0, z: 0, w: 0}
        tangentMode: 0
        weightedMode: 0
        inWeight: {x: 0.33333334, y: 0.33333334, z: 0.33333334, w: 0.33333334}
        outWeight: {x: 0.33333334, y: 0.33333334, z: 0.33333334, w: 0.33333334}
      - serializedVersion: 3
        time: 2.688967
        value: {x: 0, y: 0, z: 0, w: 1}
        inSlope: {x: 0, y: 0, z: 0, w: 0}
        outSlope: {x: 0, y: 0, z: 0, w: 0}
        tangentMode: 0
        weightedMode: 0
        inWeight: {x: 0.33333334, y: 0.33333334, z: 0.33333334, w: 0.33333334}
        outWeight: {x: 0.33333334, y: 0.33333334, z: 0.33333334, w: 0.33333334}
      - serializedVersion: 3
        time: 2.6999898
        value: {x: 0, y: 0, z: 0, w: 1}
        inSlope: {x: 0, y: 0, z: 0, w: 0}
        outSlope: {x: 0, y: 0, z: 0, w: 0}
        tangentMode: 0
        weightedMode: 0
        inWeight: {x: 0.33333334, y: 0.33333334, z: 0.33333334, w: 0.33333334}
        outWeight: {x: 0.33333334, y: 0.33333334, z: 0.33333334, w: 0.33333334}
      - serializedVersion: 3
        time: 2.7108617
        value: {x: 0, y: 0, z: 0, w: 1}
        inSlope: {x: 0, y: 0, z: 0, w: 0}
        outSlope: {x: 0, y: 0, z: 0, w: 0}
        tangentMode: 0
        weightedMode: 0
        inWeight: {x: 0.33333334, y: 0.33333334, z: 0.33333334, w: 0.33333334}
        outWeight: {x: 0.33333334, y: 0.33333334, z: 0.33333334, w: 0.33333334}
      - serializedVersion: 3
        time: 2.7228343
        value: {x: 0, y: 0, z: 0, w: 1}
        inSlope: {x: 0, y: 0, z: 0, w: 0}
        outSlope: {x: 0, y: 0, z: 0, w: 0}
        tangentMode: 0
        weightedMode: 0
        inWeight: {x: 0.33333334, y: 0.33333334, z: 0.33333334, w: 0.33333334}
        outWeight: {x: 0.33333334, y: 0.33333334, z: 0.33333334, w: 0.33333334}
      - serializedVersion: 3
        time: 2.7339578
        value: {x: 0, y: 0, z: 0, w: 1}
        inSlope: {x: 0, y: 0, z: 0, w: 0}
        outSlope: {x: 0, y: 0, z: 0, w: 0}
        tangentMode: 0
        weightedMode: 0
        inWeight: {x: 0.33333334, y: 0.33333334, z: 0.33333334, w: 0.33333334}
        outWeight: {x: 0.33333334, y: 0.33333334, z: 0.33333334, w: 0.33333334}
      - serializedVersion: 3
        time: 2.745081
        value: {x: 0, y: 0, z: 0, w: 1}
        inSlope: {x: 0, y: 0, z: 0, w: 0}
        outSlope: {x: 0, y: 0, z: 0, w: 0}
        tangentMode: 0
        weightedMode: 0
        inWeight: {x: 0.33333334, y: 0.33333334, z: 0.33333334, w: 0.33333334}
        outWeight: {x: 0.33333334, y: 0.33333334, z: 0.33333334, w: 0.33333334}
      - serializedVersion: 3
        time: 2.7557433
        value: {x: 0, y: 0, z: 0, w: 1}
        inSlope: {x: 0, y: 0, z: 0, w: 0}
        outSlope: {x: 0, y: 0, z: 0, w: 0}
        tangentMode: 0
        weightedMode: 0
        inWeight: {x: 0.33333334, y: 0.33333334, z: 0.33333334, w: 0.33333334}
        outWeight: {x: 0.33333334, y: 0.33333334, z: 0.33333334, w: 0.33333334}
      - serializedVersion: 3
        time: 2.7670221
        value: {x: 0, y: 0, z: 0, w: 1}
        inSlope: {x: 0, y: 0, z: 0, w: 0}
        outSlope: {x: 0, y: 0, z: 0, w: 0}
        tangentMode: 0
        weightedMode: 0
        inWeight: {x: 0.33333334, y: 0.33333334, z: 0.33333334, w: 0.33333334}
        outWeight: {x: 0.33333334, y: 0.33333334, z: 0.33333334, w: 0.33333334}
      - serializedVersion: 3
        time: 2.7822936
        value: {x: 0, y: 0, z: 0, w: 1}
        inSlope: {x: 0, y: 0, z: 0, w: 0}
        outSlope: {x: 0, y: 0, z: 0, w: 0}
        tangentMode: 0
        weightedMode: 0
        inWeight: {x: 0.33333334, y: 0.33333334, z: 0.33333334, w: 0.33333334}
        outWeight: {x: 0.33333334, y: 0.33333334, z: 0.33333334, w: 0.33333334}
      - serializedVersion: 3
        time: 2.7884903
        value: {x: 0, y: 0, z: 0, w: 1}
        inSlope: {x: 0, y: 0, z: 0, w: 0}
        outSlope: {x: 0, y: 0, z: 0, w: 0}
        tangentMode: 0
        weightedMode: 0
        inWeight: {x: 0.33333334, y: 0.33333334, z: 0.33333334, w: 0.33333334}
        outWeight: {x: 0.33333334, y: 0.33333334, z: 0.33333334, w: 0.33333334}
      - serializedVersion: 3
        time: 2.7995949
        value: {x: 0, y: 0, z: 0, w: 1}
        inSlope: {x: 0, y: 0, z: 0, w: 0}
        outSlope: {x: 0, y: 0, z: 0, w: 0}
        tangentMode: 0
        weightedMode: 0
        inWeight: {x: 0.33333334, y: 0.33333334, z: 0.33333334, w: 0.33333334}
        outWeight: {x: 0.33333334, y: 0.33333334, z: 0.33333334, w: 0.33333334}
      - serializedVersion: 3
        time: 2.811705
        value: {x: 0, y: 0, z: 0, w: 1}
        inSlope: {x: 0, y: 0, z: 0, w: 0}
        outSlope: {x: 0, y: 0, z: 0, w: 0}
        tangentMode: 0
        weightedMode: 0
        inWeight: {x: 0.33333334, y: 0.33333334, z: 0.33333334, w: 0.33333334}
        outWeight: {x: 0.33333334, y: 0.33333334, z: 0.33333334, w: 0.33333334}
      - serializedVersion: 3
        time: 2.8225915
        value: {x: 0, y: 0, z: 0, w: 1}
        inSlope: {x: 0, y: 0, z: 0, w: 0}
        outSlope: {x: 0, y: 0, z: 0, w: 0}
        tangentMode: 0
        weightedMode: 0
        inWeight: {x: 0.33333334, y: 0.33333334, z: 0.33333334, w: 0.33333334}
        outWeight: {x: 0.33333334, y: 0.33333334, z: 0.33333334, w: 0.33333334}
      - serializedVersion: 3
        time: 2.833586
        value: {x: 0, y: 0, z: 0, w: 1}
        inSlope: {x: 0, y: 0, z: 0, w: 0}
        outSlope: {x: 0, y: 0, z: 0, w: 0}
        tangentMode: 0
        weightedMode: 0
        inWeight: {x: 0.33333334, y: 0.33333334, z: 0.33333334, w: 0.33333334}
        outWeight: {x: 0.33333334, y: 0.33333334, z: 0.33333334, w: 0.33333334}
      - serializedVersion: 3
        time: 2.8448489
        value: {x: 0, y: 0, z: 0, w: 1}
        inSlope: {x: 0, y: 0, z: 0, w: 0}
        outSlope: {x: 0, y: 0, z: 0, w: 0}
        tangentMode: 0
        weightedMode: 0
        inWeight: {x: 0.33333334, y: 0.33333334, z: 0.33333334, w: 0.33333334}
        outWeight: {x: 0.33333334, y: 0.33333334, z: 0.33333334, w: 0.33333334}
      - serializedVersion: 3
        time: 2.855718
        value: {x: 0, y: 0, z: 0, w: 1}
        inSlope: {x: 0, y: 0, z: 0, w: 0}
        outSlope: {x: 0, y: 0, z: 0, w: 0}
        tangentMode: 0
        weightedMode: 0
        inWeight: {x: 0.33333334, y: 0.33333334, z: 0.33333334, w: 0.33333334}
        outWeight: {x: 0.33333334, y: 0.33333334, z: 0.33333334, w: 0.33333334}
      - serializedVersion: 3
        time: 2.8664875
        value: {x: 0, y: 0, z: 0, w: 1}
        inSlope: {x: 0, y: 0, z: 0, w: 0}
        outSlope: {x: 0, y: 0, z: 0, w: 0}
        tangentMode: 0
        weightedMode: 0
        inWeight: {x: 0.33333334, y: 0.33333334, z: 0.33333334, w: 0.33333334}
        outWeight: {x: 0.33333334, y: 0.33333334, z: 0.33333334, w: 0.33333334}
      - serializedVersion: 3
        time: 2.8775034
        value: {x: 0, y: 0, z: 0, w: 1}
        inSlope: {x: 0, y: 0, z: 0, w: 0}
        outSlope: {x: 0, y: 0, z: 0, w: 0}
        tangentMode: 0
        weightedMode: 0
        inWeight: {x: 0.33333334, y: 0.33333334, z: 0.33333334, w: 0.33333334}
        outWeight: {x: 0.33333334, y: 0.33333334, z: 0.33333334, w: 0.33333334}
      - serializedVersion: 3
        time: 2.8896532
        value: {x: 0, y: 0, z: 0, w: 1}
        inSlope: {x: 0, y: 0, z: 0, w: 0}
        outSlope: {x: 0, y: 0, z: 0, w: 0}
        tangentMode: 0
        weightedMode: 0
        inWeight: {x: 0.33333334, y: 0.33333334, z: 0.33333334, w: 0.33333334}
        outWeight: {x: 0.33333334, y: 0.33333334, z: 0.33333334, w: 0.33333334}
      - serializedVersion: 3
        time: 2.9003382
        value: {x: 0, y: 0, z: 0, w: 1}
        inSlope: {x: 0, y: 0, z: 0, w: 0}
        outSlope: {x: 0, y: 0, z: 0, w: 0}
        tangentMode: 0
        weightedMode: 0
        inWeight: {x: 0.33333334, y: 0.33333334, z: 0.33333334, w: 0.33333334}
        outWeight: {x: 0.33333334, y: 0.33333334, z: 0.33333334, w: 0.33333334}
      - serializedVersion: 3
        time: 2.9113636
        value: {x: 0, y: 0, z: 0, w: 1}
        inSlope: {x: 0, y: 0, z: 0, w: 0}
        outSlope: {x: 0, y: 0, z: 0, w: 0}
        tangentMode: 0
        weightedMode: 0
        inWeight: {x: 0.33333334, y: 0.33333334, z: 0.33333334, w: 0.33333334}
        outWeight: {x: 0.33333334, y: 0.33333334, z: 0.33333334, w: 0.33333334}
      - serializedVersion: 3
        time: 2.9226942
        value: {x: 0, y: 0, z: 0, w: 1}
        inSlope: {x: 0, y: 0, z: 0, w: 0}
        outSlope: {x: 0, y: 0, z: 0, w: 0}
        tangentMode: 0
        weightedMode: 0
        inWeight: {x: 0.33333334, y: 0.33333334, z: 0.33333334, w: 0.33333334}
        outWeight: {x: 0.33333334, y: 0.33333334, z: 0.33333334, w: 0.33333334}
      - serializedVersion: 3
        time: 2.9378197
        value: {x: 0, y: 0, z: 0, w: 1}
        inSlope: {x: 0, y: 0, z: 0, w: 0}
        outSlope: {x: 0, y: 0, z: 0, w: 0}
        tangentMode: 0
        weightedMode: 0
        inWeight: {x: 0.33333334, y: 0.33333334, z: 0.33333334, w: 0.33333334}
        outWeight: {x: 0.33333334, y: 0.33333334, z: 0.33333334, w: 0.33333334}
      - serializedVersion: 3
        time: 2.9440937
        value: {x: 0, y: 0, z: 0, w: 1}
        inSlope: {x: 0, y: 0, z: 0, w: 0}
        outSlope: {x: 0, y: 0, z: 0, w: 0}
        tangentMode: 0
        weightedMode: 0
        inWeight: {x: 0.33333334, y: 0.33333334, z: 0.33333334, w: 0.33333334}
        outWeight: {x: 0.33333334, y: 0.33333334, z: 0.33333334, w: 0.33333334}
      - serializedVersion: 3
        time: 2.9551404
        value: {x: 0, y: 0, z: 0, w: 1}
        inSlope: {x: 0, y: 0, z: 0, w: 0}
        outSlope: {x: 0, y: 0, z: 0, w: 0}
        tangentMode: 0
        weightedMode: 0
        inWeight: {x: 0.33333334, y: 0.33333334, z: 0.33333334, w: 0.33333334}
        outWeight: {x: 0.33333334, y: 0.33333334, z: 0.33333334, w: 0.33333334}
      - serializedVersion: 3
        time: 2.9675367
        value: {x: 0, y: 0, z: 0, w: 1}
        inSlope: {x: 0, y: 0, z: 0, w: 0}
        outSlope: {x: 0, y: 0, z: 0, w: 0}
        tangentMode: 0
        weightedMode: 0
        inWeight: {x: 0.33333334, y: 0.33333334, z: 0.33333334, w: 0.33333334}
        outWeight: {x: 0.33333334, y: 0.33333334, z: 0.33333334, w: 0.33333334}
      - serializedVersion: 3
        time: 2.9781804
        value: {x: 0, y: 0, z: 0, w: 1}
        inSlope: {x: 0, y: 0, z: 0, w: 0}
        outSlope: {x: 0, y: 0, z: 0, w: 0}
        tangentMode: 0
        weightedMode: 0
        inWeight: {x: 0.33333334, y: 0.33333334, z: 0.33333334, w: 0.33333334}
        outWeight: {x: 0.33333334, y: 0.33333334, z: 0.33333334, w: 0.33333334}
      - serializedVersion: 3
        time: 2.9898036
        value: {x: 0, y: 0, z: 0, w: 1}
        inSlope: {x: 0, y: 0, z: 0, w: 0}
        outSlope: {x: 0, y: 0, z: 0, w: 0}
        tangentMode: 0
        weightedMode: 0
        inWeight: {x: 0.33333334, y: 0.33333334, z: 0.33333334, w: 0.33333334}
        outWeight: {x: 0.33333334, y: 0.33333334, z: 0.33333334, w: 0.33333334}
      - serializedVersion: 3
        time: 3.00163
        value: {x: 0, y: 0, z: 0, w: 1}
        inSlope: {x: 0, y: 0, z: 0, w: 0}
        outSlope: {x: 0, y: 0, z: 0, w: 0}
        tangentMode: 0
        weightedMode: 0
        inWeight: {x: 0.33333334, y: 0.33333334, z: 0.33333334, w: 0.33333334}
        outWeight: {x: 0.33333334, y: 0.33333334, z: 0.33333334, w: 0.33333334}
      - serializedVersion: 3
        time: 3.0116515
        value: {x: 0, y: 0, z: 0, w: 1}
        inSlope: {x: 0, y: 0, z: 0, w: 0}
        outSlope: {x: 0, y: 0, z: 0, w: 0}
        tangentMode: 0
        weightedMode: 0
        inWeight: {x: 0.33333334, y: 0.33333334, z: 0.33333334, w: 0.33333334}
        outWeight: {x: 0.33333334, y: 0.33333334, z: 0.33333334, w: 0.33333334}
      - serializedVersion: 3
        time: 3.0227952
        value: {x: 0, y: 0, z: 0, w: 1}
        inSlope: {x: 0, y: 0, z: 0, w: 0}
        outSlope: {x: 0, y: 0, z: 0, w: 0}
        tangentMode: 0
        weightedMode: 0
        inWeight: {x: 0.33333334, y: 0.33333334, z: 0.33333334, w: 0.33333334}
        outWeight: {x: 0.33333334, y: 0.33333334, z: 0.33333334, w: 0.33333334}
      - serializedVersion: 3
        time: 3.0335395
        value: {x: 0, y: 0, z: 0, w: 1}
        inSlope: {x: 0, y: 0, z: 0, w: 0}
        outSlope: {x: 0, y: 0, z: 0, w: 0}
        tangentMode: 0
        weightedMode: 0
        inWeight: {x: 0.33333334, y: 0.33333334, z: 0.33333334, w: 0.33333334}
        outWeight: {x: 0.33333334, y: 0.33333334, z: 0.33333334, w: 0.33333334}
      - serializedVersion: 3
        time: 3.0447197
        value: {x: 0, y: 0, z: 0, w: 1}
        inSlope: {x: 0, y: 0, z: 0, w: 0}
        outSlope: {x: 0, y: 0, z: 0, w: 0}
        tangentMode: 0
        weightedMode: 0
        inWeight: {x: 0.33333334, y: 0.33333334, z: 0.33333334, w: 0.33333334}
        outWeight: {x: 0.33333334, y: 0.33333334, z: 0.33333334, w: 0.33333334}
      - serializedVersion: 3
        time: 3.0554876
        value: {x: 0, y: 0, z: 0, w: 1}
        inSlope: {x: 0, y: 0, z: 0, w: 0}
        outSlope: {x: 0, y: 0, z: 0, w: 0}
        tangentMode: 0
        weightedMode: 0
        inWeight: {x: 0.33333334, y: 0.33333334, z: 0.33333334, w: 0.33333334}
        outWeight: {x: 0.33333334, y: 0.33333334, z: 0.33333334, w: 0.33333334}
      - serializedVersion: 3
        time: 3.0665302
        value: {x: 0, y: 0, z: 0, w: 1}
        inSlope: {x: 0, y: 0, z: 0, w: 0}
        outSlope: {x: 0, y: 0, z: 0, w: 0}
        tangentMode: 0
        weightedMode: 0
        inWeight: {x: 0.33333334, y: 0.33333334, z: 0.33333334, w: 0.33333334}
        outWeight: {x: 0.33333334, y: 0.33333334, z: 0.33333334, w: 0.33333334}
      - serializedVersion: 3
        time: 3.0779262
        value: {x: 0, y: 0, z: 0, w: 1}
        inSlope: {x: 0, y: 0, z: 0, w: 0}
        outSlope: {x: 0, y: 0, z: 0, w: 0}
        tangentMode: 0
        weightedMode: 0
        inWeight: {x: 0.33333334, y: 0.33333334, z: 0.33333334, w: 0.33333334}
        outWeight: {x: 0.33333334, y: 0.33333334, z: 0.33333334, w: 0.33333334}
      - serializedVersion: 3
        time: 3.091473
        value: {x: 0, y: 0, z: 0, w: 1}
        inSlope: {x: 0, y: 0, z: 0, w: 0}
        outSlope: {x: 0, y: 0, z: 0, w: 0}
        tangentMode: 0
        weightedMode: 0
        inWeight: {x: 0.33333334, y: 0.33333334, z: 0.33333334, w: 0.33333334}
        outWeight: {x: 0.33333334, y: 0.33333334, z: 0.33333334, w: 0.33333334}
      - serializedVersion: 3
        time: 3.1004505
        value: {x: 0, y: 0, z: 0, w: 1}
        inSlope: {x: 0, y: 0, z: 0, w: 0}
        outSlope: {x: 0, y: 0, z: 0, w: 0}
        tangentMode: 0
        weightedMode: 0
        inWeight: {x: 0.33333334, y: 0.33333334, z: 0.33333334, w: 0.33333334}
        outWeight: {x: 0.33333334, y: 0.33333334, z: 0.33333334, w: 0.33333334}
      - serializedVersion: 3
        time: 3.1113827
        value: {x: 0, y: 0, z: 0, w: 1}
        inSlope: {x: 0, y: 0, z: 0, w: 0}
        outSlope: {x: 0, y: 0, z: 0, w: 0}
        tangentMode: 0
        weightedMode: 0
        inWeight: {x: 0.33333334, y: 0.33333334, z: 0.33333334, w: 0.33333334}
        outWeight: {x: 0.33333334, y: 0.33333334, z: 0.33333334, w: 0.33333334}
      - serializedVersion: 3
        time: 3.1223328
        value: {x: 0, y: 0, z: 0, w: 1}
        inSlope: {x: 0, y: 0, z: 0, w: 0}
        outSlope: {x: 0, y: 0, z: 0, w: 0}
        tangentMode: 0
        weightedMode: 0
        inWeight: {x: 0.33333334, y: 0.33333334, z: 0.33333334, w: 0.33333334}
        outWeight: {x: 0.33333334, y: 0.33333334, z: 0.33333334, w: 0.33333334}
      - serializedVersion: 3
        time: 3.1334355
        value: {x: 0, y: 0, z: 0, w: 1}
        inSlope: {x: 0, y: 0, z: 0, w: 0}
        outSlope: {x: 0, y: 0, z: 0, w: 0}
        tangentMode: 0
        weightedMode: 0
        inWeight: {x: 0.33333334, y: 0.33333334, z: 0.33333334, w: 0.33333334}
        outWeight: {x: 0.33333334, y: 0.33333334, z: 0.33333334, w: 0.33333334}
      - serializedVersion: 3
        time: 3.144354
        value: {x: 0, y: 0, z: 0, w: 1}
        inSlope: {x: 0, y: 0, z: 0, w: 0}
        outSlope: {x: 0, y: 0, z: 0, w: 0}
        tangentMode: 0
        weightedMode: 0
        inWeight: {x: 0.33333334, y: 0.33333334, z: 0.33333334, w: 0.33333334}
        outWeight: {x: 0.33333334, y: 0.33333334, z: 0.33333334, w: 0.33333334}
      - serializedVersion: 3
        time: 3.1552968
        value: {x: 0, y: 0, z: 0, w: 1}
        inSlope: {x: 0, y: 0, z: 0, w: 0}
        outSlope: {x: 0, y: 0, z: 0, w: 0}
        tangentMode: 0
        weightedMode: 0
        inWeight: {x: 0.33333334, y: 0.33333334, z: 0.33333334, w: 0.33333334}
        outWeight: {x: 0.33333334, y: 0.33333334, z: 0.33333334, w: 0.33333334}
      - serializedVersion: 3
        time: 3.1672118
        value: {x: 0, y: 0, z: 0, w: 1}
        inSlope: {x: 0, y: 0, z: 0, w: 0}
        outSlope: {x: 0, y: 0, z: 0, w: 0}
        tangentMode: 0
        weightedMode: 0
        inWeight: {x: 0.33333334, y: 0.33333334, z: 0.33333334, w: 0.33333334}
        outWeight: {x: 0.33333334, y: 0.33333334, z: 0.33333334, w: 0.33333334}
      - serializedVersion: 3
        time: 3.1782799
        value: {x: 0, y: 0, z: 0, w: 1}
        inSlope: {x: 0, y: 0, z: 0, w: 0}
        outSlope: {x: 0, y: 0, z: 0, w: 0}
        tangentMode: 0
        weightedMode: 0
        inWeight: {x: 0.33333334, y: 0.33333334, z: 0.33333334, w: 0.33333334}
        outWeight: {x: 0.33333334, y: 0.33333334, z: 0.33333334, w: 0.33333334}
      - serializedVersion: 3
        time: 3.1895134
        value: {x: 0, y: 0, z: 0, w: 1}
        inSlope: {x: 0, y: 0, z: 0, w: 0}
        outSlope: {x: 0, y: 0, z: 0, w: 0}
        tangentMode: 0
        weightedMode: 0
        inWeight: {x: 0.33333334, y: 0.33333334, z: 0.33333334, w: 0.33333334}
        outWeight: {x: 0.33333334, y: 0.33333334, z: 0.33333334, w: 0.33333334}
      - serializedVersion: 3
        time: 3.2002409
        value: {x: 0, y: 0, z: 0, w: 1}
        inSlope: {x: 0, y: 0, z: 0, w: 0}
        outSlope: {x: 0, y: 0, z: 0, w: 0}
        tangentMode: 0
        weightedMode: 0
        inWeight: {x: 0.33333334, y: 0.33333334, z: 0.33333334, w: 0.33333334}
        outWeight: {x: 0.33333334, y: 0.33333334, z: 0.33333334, w: 0.33333334}
      - serializedVersion: 3
        time: 3.211248
        value: {x: 0, y: 0, z: 0, w: 1}
        inSlope: {x: 0, y: 0, z: 0, w: 0}
        outSlope: {x: 0, y: 0, z: 0, w: 0}
        tangentMode: 0
        weightedMode: 0
        inWeight: {x: 0.33333334, y: 0.33333334, z: 0.33333334, w: 0.33333334}
        outWeight: {x: 0.33333334, y: 0.33333334, z: 0.33333334, w: 0.33333334}
      - serializedVersion: 3
        time: 3.222087
        value: {x: 0, y: 0, z: 0, w: 1}
        inSlope: {x: 0, y: 0, z: 0, w: 0}
        outSlope: {x: 0, y: 0, z: 0, w: 0}
        tangentMode: 0
        weightedMode: 0
        inWeight: {x: 0.33333334, y: 0.33333334, z: 0.33333334, w: 0.33333334}
        outWeight: {x: 0.33333334, y: 0.33333334, z: 0.33333334, w: 0.33333334}
      - serializedVersion: 3
        time: 3.2332268
        value: {x: 0, y: 0, z: 0, w: 1}
        inSlope: {x: 0, y: 0, z: 0, w: 0}
        outSlope: {x: 0, y: 0, z: 0, w: 0}
        tangentMode: 0
        weightedMode: 0
        inWeight: {x: 0.33333334, y: 0.33333334, z: 0.33333334, w: 0.33333334}
        outWeight: {x: 0.33333334, y: 0.33333334, z: 0.33333334, w: 0.33333334}
      - serializedVersion: 3
        time: 3.2466667
        value: {x: 0, y: 0, z: 0, w: 1}
        inSlope: {x: 0, y: 0, z: 0, w: 0}
        outSlope: {x: 0, y: 0, z: 0, w: 0}
        tangentMode: 0
        weightedMode: 0
        inWeight: {x: 0.33333334, y: 0.33333334, z: 0.33333334, w: 0.33333334}
        outWeight: {x: 0.33333334, y: 0.33333334, z: 0.33333334, w: 0.33333334}
      - serializedVersion: 3
        time: 3.256026
        value: {x: 0, y: 0, z: 0, w: 1}
        inSlope: {x: 0, y: 0, z: 0, w: 0}
        outSlope: {x: 0, y: 0, z: 0, w: 0}
        tangentMode: 0
        weightedMode: 0
        inWeight: {x: 0.33333334, y: 0.33333334, z: 0.33333334, w: 0.33333334}
        outWeight: {x: 0.33333334, y: 0.33333334, z: 0.33333334, w: 0.33333334}
      - serializedVersion: 3
        time: 3.2672884
        value: {x: 0, y: 0, z: 0, w: 1}
        inSlope: {x: 0, y: 0, z: 0, w: 0}
        outSlope: {x: 0, y: 0, z: 0, w: 0}
        tangentMode: 0
        weightedMode: 0
        inWeight: {x: 0.33333334, y: 0.33333334, z: 0.33333334, w: 0.33333334}
        outWeight: {x: 0.33333334, y: 0.33333334, z: 0.33333334, w: 0.33333334}
      - serializedVersion: 3
        time: 3.2780344
        value: {x: 0, y: 0, z: 0, w: 1}
        inSlope: {x: 0, y: 0, z: 0, w: 0}
        outSlope: {x: 0, y: 0, z: 0, w: 0}
        tangentMode: 0
        weightedMode: 0
        inWeight: {x: 0.33333334, y: 0.33333334, z: 0.33333334, w: 0.33333334}
        outWeight: {x: 0.33333334, y: 0.33333334, z: 0.33333334, w: 0.33333334}
      - serializedVersion: 3
        time: 3.2891932
        value: {x: 0, y: 0, z: 0, w: 1}
        inSlope: {x: 0, y: 0, z: 0, w: 0}
        outSlope: {x: 0, y: 0, z: 0, w: 0}
        tangentMode: 0
        weightedMode: 0
        inWeight: {x: 0.33333334, y: 0.33333334, z: 0.33333334, w: 0.33333334}
        outWeight: {x: 0.33333334, y: 0.33333334, z: 0.33333334, w: 0.33333334}
      - serializedVersion: 3
        time: 3.300121
        value: {x: 0, y: 0, z: 0, w: 1}
        inSlope: {x: 0, y: 0, z: 0, w: 0}
        outSlope: {x: 0, y: 0, z: 0, w: 0}
        tangentMode: 0
        weightedMode: 0
        inWeight: {x: 0.33333334, y: 0.33333334, z: 0.33333334, w: 0.33333334}
        outWeight: {x: 0.33333334, y: 0.33333334, z: 0.33333334, w: 0.33333334}
      - serializedVersion: 3
        time: 3.3113103
        value: {x: 0, y: 0, z: 0, w: 1}
        inSlope: {x: 0, y: 0, z: 0, w: 0}
        outSlope: {x: 0, y: 0, z: 0, w: 0}
        tangentMode: 0
        weightedMode: 0
        inWeight: {x: 0.33333334, y: 0.33333334, z: 0.33333334, w: 0.33333334}
        outWeight: {x: 0.33333334, y: 0.33333334, z: 0.33333334, w: 0.33333334}
      - serializedVersion: 3
        time: 3.3229964
        value: {x: 0, y: 0, z: 0, w: 1}
        inSlope: {x: 0, y: 0, z: 0, w: 0}
        outSlope: {x: 0, y: 0, z: 0, w: 0}
        tangentMode: 0
        weightedMode: 0
        inWeight: {x: 0.33333334, y: 0.33333334, z: 0.33333334, w: 0.33333334}
        outWeight: {x: 0.33333334, y: 0.33333334, z: 0.33333334, w: 0.33333334}
      - serializedVersion: 3
        time: 3.3340712
        value: {x: 0, y: 0, z: 0, w: 1}
        inSlope: {x: 0, y: 0, z: 0, w: 0}
        outSlope: {x: 0, y: 0, z: 0, w: 0}
        tangentMode: 0
        weightedMode: 0
        inWeight: {x: 0.33333334, y: 0.33333334, z: 0.33333334, w: 0.33333334}
        outWeight: {x: 0.33333334, y: 0.33333334, z: 0.33333334, w: 0.33333334}
      - serializedVersion: 3
        time: 3.3451006
        value: {x: 0, y: 0, z: 0, w: 1}
        inSlope: {x: 0, y: 0, z: 0, w: 0}
        outSlope: {x: 0, y: 0, z: 0, w: 0}
        tangentMode: 0
        weightedMode: 0
        inWeight: {x: 0.33333334, y: 0.33333334, z: 0.33333334, w: 0.33333334}
        outWeight: {x: 0.33333334, y: 0.33333334, z: 0.33333334, w: 0.33333334}
      - serializedVersion: 3
        time: 3.3558726
        value: {x: 0, y: 0, z: 0, w: 1}
        inSlope: {x: 0, y: 0, z: 0, w: 0}
        outSlope: {x: 0, y: 0, z: 0, w: 0}
        tangentMode: 0
        weightedMode: 0
        inWeight: {x: 0.33333334, y: 0.33333334, z: 0.33333334, w: 0.33333334}
        outWeight: {x: 0.33333334, y: 0.33333334, z: 0.33333334, w: 0.33333334}
      - serializedVersion: 3
        time: 3.3669457
        value: {x: 0, y: 0, z: 0, w: 1}
        inSlope: {x: 0, y: 0, z: 0, w: 0}
        outSlope: {x: 0, y: 0, z: 0, w: 0}
        tangentMode: 0
        weightedMode: 0
        inWeight: {x: 0.33333334, y: 0.33333334, z: 0.33333334, w: 0.33333334}
        outWeight: {x: 0.33333334, y: 0.33333334, z: 0.33333334, w: 0.33333334}
      - serializedVersion: 3
        time: 3.3777428
        value: {x: 0, y: 0, z: 0, w: 1}
        inSlope: {x: 0, y: 0, z: 0, w: 0}
        outSlope: {x: 0, y: 0, z: 0, w: 0}
        tangentMode: 0
        weightedMode: 0
        inWeight: {x: 0.33333334, y: 0.33333334, z: 0.33333334, w: 0.33333334}
        outWeight: {x: 0.33333334, y: 0.33333334, z: 0.33333334, w: 0.33333334}
      - serializedVersion: 3
        time: 3.3892894
        value: {x: 0, y: 0, z: 0, w: 1}
        inSlope: {x: 0, y: 0, z: 0, w: 0}
        outSlope: {x: 0, y: 0, z: 0, w: 0}
        tangentMode: 0
        weightedMode: 0
        inWeight: {x: 0.33333334, y: 0.33333334, z: 0.33333334, w: 0.33333334}
        outWeight: {x: 0.33333334, y: 0.33333334, z: 0.33333334, w: 0.33333334}
      - serializedVersion: 3
        time: 3.403065
        value: {x: 0, y: 0, z: 0, w: 1}
        inSlope: {x: 0, y: 0, z: 0, w: 0}
        outSlope: {x: 0, y: 0, z: 0, w: 0}
        tangentMode: 0
        weightedMode: 0
        inWeight: {x: 0.33333334, y: 0.33333334, z: 0.33333334, w: 0.33333334}
        outWeight: {x: 0.33333334, y: 0.33333334, z: 0.33333334, w: 0.33333334}
      - serializedVersion: 3
        time: 3.4109159
        value: {x: 0, y: 0, z: 0, w: 1}
        inSlope: {x: 0, y: 0, z: 0, w: 0}
        outSlope: {x: 0, y: 0, z: 0, w: 0}
        tangentMode: 0
        weightedMode: 0
        inWeight: {x: 0.33333334, y: 0.33333334, z: 0.33333334, w: 0.33333334}
        outWeight: {x: 0.33333334, y: 0.33333334, z: 0.33333334, w: 0.33333334}
      - serializedVersion: 3
        time: 3.421972
        value: {x: 0, y: 0, z: 0, w: 1}
        inSlope: {x: 0, y: 0, z: 0, w: 0}
        outSlope: {x: 0, y: 0, z: 0, w: 0}
        tangentMode: 0
        weightedMode: 0
        inWeight: {x: 0.33333334, y: 0.33333334, z: 0.33333334, w: 0.33333334}
        outWeight: {x: 0.33333334, y: 0.33333334, z: 0.33333334, w: 0.33333334}
      - serializedVersion: 3
        time: 3.4340413
        value: {x: 0, y: 0, z: 0, w: 1}
        inSlope: {x: 0, y: 0, z: 0, w: 0}
        outSlope: {x: 0, y: 0, z: 0, w: 0}
        tangentMode: 0
        weightedMode: 0
        inWeight: {x: 0.33333334, y: 0.33333334, z: 0.33333334, w: 0.33333334}
        outWeight: {x: 0.33333334, y: 0.33333334, z: 0.33333334, w: 0.33333334}
      - serializedVersion: 3
        time: 3.4448643
        value: {x: 0, y: 0, z: 0, w: 1}
        inSlope: {x: 0, y: 0, z: 0, w: 0}
        outSlope: {x: 0, y: 0, z: 0, w: 0}
        tangentMode: 0
        weightedMode: 0
        inWeight: {x: 0.33333334, y: 0.33333334, z: 0.33333334, w: 0.33333334}
        outWeight: {x: 0.33333334, y: 0.33333334, z: 0.33333334, w: 0.33333334}
      - serializedVersion: 3
        time: 3.4558165
        value: {x: 0, y: 0, z: 0, w: 1}
        inSlope: {x: 0, y: 0, z: 0, w: 0}
        outSlope: {x: 0, y: 0, z: 0, w: 0}
        tangentMode: 0
        weightedMode: 0
        inWeight: {x: 0.33333334, y: 0.33333334, z: 0.33333334, w: 0.33333334}
        outWeight: {x: 0.33333334, y: 0.33333334, z: 0.33333334, w: 0.33333334}
      - serializedVersion: 3
        time: 3.4667337
        value: {x: 0, y: 0, z: 0, w: 1}
        inSlope: {x: 0, y: 0, z: 0, w: 0}
        outSlope: {x: 0, y: 0, z: 0, w: 0}
        tangentMode: 0
        weightedMode: 0
        inWeight: {x: 0.33333334, y: 0.33333334, z: 0.33333334, w: 0.33333334}
        outWeight: {x: 0.33333334, y: 0.33333334, z: 0.33333334, w: 0.33333334}
      - serializedVersion: 3
        time: 3.477734
        value: {x: 0, y: 0, z: 0, w: 1}
        inSlope: {x: 0, y: 0, z: 0, w: 0}
        outSlope: {x: 0, y: 0, z: 0, w: 0}
        tangentMode: 0
        weightedMode: 0
        inWeight: {x: 0.33333334, y: 0.33333334, z: 0.33333334, w: 0.33333334}
        outWeight: {x: 0.33333334, y: 0.33333334, z: 0.33333334, w: 0.33333334}
      - serializedVersion: 3
        time: 3.488975
        value: {x: 0, y: 0, z: 0, w: 1}
        inSlope: {x: 0, y: 0, z: 0, w: 0}
        outSlope: {x: 0, y: 0, z: 0, w: 0}
        tangentMode: 0
        weightedMode: 0
        inWeight: {x: 0.33333334, y: 0.33333334, z: 0.33333334, w: 0.33333334}
        outWeight: {x: 0.33333334, y: 0.33333334, z: 0.33333334, w: 0.33333334}
      - serializedVersion: 3
        time: 3.5003302
        value: {x: 0, y: 0, z: 0, w: 1}
        inSlope: {x: 0, y: 0, z: 0, w: 0}
        outSlope: {x: 0, y: 0, z: 0, w: 0}
        tangentMode: 0
        weightedMode: 0
        inWeight: {x: 0.33333334, y: 0.33333334, z: 0.33333334, w: 0.33333334}
        outWeight: {x: 0.33333334, y: 0.33333334, z: 0.33333334, w: 0.33333334}
      - serializedVersion: 3
        time: 3.5110514
        value: {x: 0, y: 0, z: 0, w: 1}
        inSlope: {x: 0, y: 0, z: 0, w: 0}
        outSlope: {x: 0, y: 0, z: 0, w: 0}
        tangentMode: 0
        weightedMode: 0
        inWeight: {x: 0.33333334, y: 0.33333334, z: 0.33333334, w: 0.33333334}
        outWeight: {x: 0.33333334, y: 0.33333334, z: 0.33333334, w: 0.33333334}
      - serializedVersion: 3
        time: 3.5229526
        value: {x: 0, y: 0, z: 0, w: 1}
        inSlope: {x: 0, y: 0, z: 0, w: 0}
        outSlope: {x: 0, y: 0, z: 0, w: 0}
        tangentMode: 0
        weightedMode: 0
        inWeight: {x: 0.33333334, y: 0.33333334, z: 0.33333334, w: 0.33333334}
        outWeight: {x: 0.33333334, y: 0.33333334, z: 0.33333334, w: 0.33333334}
      - serializedVersion: 3
        time: 3.533779
        value: {x: 0, y: 0, z: 0, w: 1}
        inSlope: {x: 0, y: 0, z: 0, w: 0}
        outSlope: {x: 0, y: 0, z: 0, w: 0}
        tangentMode: 0
        weightedMode: 0
        inWeight: {x: 0.33333334, y: 0.33333334, z: 0.33333334, w: 0.33333334}
        outWeight: {x: 0.33333334, y: 0.33333334, z: 0.33333334, w: 0.33333334}
      - serializedVersion: 3
        time: 3.5450566
        value: {x: 0, y: 0, z: 0, w: 1}
        inSlope: {x: 0, y: 0, z: 0, w: 0}
        outSlope: {x: 0, y: 0, z: 0, w: 0}
        tangentMode: 0
        weightedMode: 0
        inWeight: {x: 0.33333334, y: 0.33333334, z: 0.33333334, w: 0.33333334}
        outWeight: {x: 0.33333334, y: 0.33333334, z: 0.33333334, w: 0.33333334}
      - serializedVersion: 3
        time: 3.559156
        value: {x: 0, y: 0, z: 0, w: 1}
        inSlope: {x: 0, y: 0, z: 0, w: 0}
        outSlope: {x: 0, y: 0, z: 0, w: 0}
        tangentMode: 0
        weightedMode: 0
        inWeight: {x: 0.33333334, y: 0.33333334, z: 0.33333334, w: 0.33333334}
        outWeight: {x: 0.33333334, y: 0.33333334, z: 0.33333334, w: 0.33333334}
      - serializedVersion: 3
        time: 3.5667174
        value: {x: 0, y: 0, z: 0, w: 1}
        inSlope: {x: 0, y: 0, z: 0, w: 0}
        outSlope: {x: 0, y: 0, z: 0, w: 0}
        tangentMode: 0
        weightedMode: 0
        inWeight: {x: 0.33333334, y: 0.33333334, z: 0.33333334, w: 0.33333334}
        outWeight: {x: 0.33333334, y: 0.33333334, z: 0.33333334, w: 0.33333334}
      - serializedVersion: 3
        time: 3.577789
        value: {x: 0, y: 0, z: 0, w: 1}
        inSlope: {x: 0, y: 0, z: 0, w: 0}
        outSlope: {x: 0, y: 0, z: 0, w: 0}
        tangentMode: 0
        weightedMode: 0
        inWeight: {x: 0.33333334, y: 0.33333334, z: 0.33333334, w: 0.33333334}
        outWeight: {x: 0.33333334, y: 0.33333334, z: 0.33333334, w: 0.33333334}
      - serializedVersion: 3
        time: 3.589147
        value: {x: 0, y: 0, z: 0, w: 1}
        inSlope: {x: 0, y: 0, z: 0, w: 0}
        outSlope: {x: 0, y: 0, z: 0, w: 0}
        tangentMode: 0
        weightedMode: 0
        inWeight: {x: 0.33333334, y: 0.33333334, z: 0.33333334, w: 0.33333334}
        outWeight: {x: 0.33333334, y: 0.33333334, z: 0.33333334, w: 0.33333334}
      - serializedVersion: 3
        time: 3.6000717
        value: {x: 0, y: 0, z: 0, w: 1}
        inSlope: {x: 0, y: 0, z: 0, w: 0}
        outSlope: {x: 0, y: 0, z: 0, w: 0}
        tangentMode: 0
        weightedMode: 0
        inWeight: {x: 0.33333334, y: 0.33333334, z: 0.33333334, w: 0.33333334}
        outWeight: {x: 0.33333334, y: 0.33333334, z: 0.33333334, w: 0.33333334}
      - serializedVersion: 3
        time: 3.6110516
        value: {x: 0, y: 0, z: 0, w: 1}
        inSlope: {x: 0, y: 0, z: 0, w: 0}
        outSlope: {x: 0, y: 0, z: 0, w: 0}
        tangentMode: 0
        weightedMode: 0
        inWeight: {x: 0.33333334, y: 0.33333334, z: 0.33333334, w: 0.33333334}
[truncated: 56,854,495 more chars]
