# Supplementary material for: Flexible Virtual Reality System for Neurorehabilitation and Quality of Life Improvement
Source: Sensors (Basel). 2020 Oct 23;20(21):6045. doi: 10.3390/s20216045 (PMC7672612; doi:10.3390/s20216045)
Supplement: Supplementary file 1 [file sensors-20-06045-s001.zip › S3_RecordingAnimations/Upper limb/ShoulderRaise0-90.anim]

%YAML 1.1
%TAG !u! tag:unity3d.com,2011:
--- !u!74 &7400000
AnimationClip:
  m_ObjectHideFlags: 0
  m_CorrespondingSourceObject: {fileID: 0}
  m_PrefabInstance: {fileID: 0}
  m_PrefabAsset: {fileID: 0}
  m_Name: ShoulderRaise0-90
  serializedVersion: 6
  m_Legacy: 0
  m_Compressed: 0
  m_UseHighQualityCurve: 1
  m_RotationCurves:
  - curve:
      serializedVersion: 2
      m_Curve:
      - serializedVersion: 3
        time: 0.0169468
        value: {x: -0, y: 0.66098624, z: -0, w: 0.75039804}
        inSlope: {x: 0, y: -0.03319728, z: 0, w: 0.029236704}
        outSlope: {x: 0, y: -0.03319728, z: 0, w: 0.029236704}
        tangentMode: 0
        weightedMode: 0
        inWeight: {x: 0, y: 0, z: 0, w: 0}
        outWeight: {x: 0.33333334, y: 0.33333334, z: 0.33333334, w: 0.33333334}
      - serializedVersion: 3
        time: 0.024275899
        value: {x: -0, y: 0.66074294, z: -0, w: 0.7506123}
        inSlope: {x: 0, y: -0.022143394, z: 0, w: 0.019498505}
        outSlope: {x: 0, y: -0.022143394, z: 0, w: 0.019498505}
        tangentMode: 0
        weightedMode: 0
        inWeight: {x: 0.33333334, y: 0.33333334, z: 0.33333334, w: 0.33333334}
        outWeight: {x: 0.33333334, y: 0.33333334, z: 0.33333334, w: 0.33333334}
      - serializedVersion: 3
        time: 0.033558298
        value: {x: -0, y: 0.66064, z: -0, w: 0.7507029}
        inSlope: {x: 0, y: -0.011568683, z: 0, w: 0.010178758}
        outSlope: {x: 0, y: -0.011568683, z: 0, w: 0.010178758}
        tangentMode: 0
        weightedMode: 0
        inWeight: {x: 0.33333334, y: 0.33333334, z: 0.33333334, w: 0.33333334}
        outWeight: {x: 0.33333334, y: 0.33333334, z: 0.33333334, w: 0.33333334}
      - serializedVersion: 3
        time: 0.0447343
        value: {x: -0, y: 0.66050535, z: -0, w: 0.75082135}
        inSlope: {x: 0, y: -0.013181735, z: 0, w: 0.011593724}
        outSlope: {x: 0, y: -0.013181735, z: 0, w: 0.011593724}
        tangentMode: 0
        weightedMode: 0
        inWeight: {x: 0.33333334, y: 0.33333334, z: 0.33333334, w: 0.33333334}
        outWeight: {x: 0.33333334, y: 0.33333334, z: 0.33333334, w: 0.33333334}
      - serializedVersion: 3
        time: 0.0555472
        value: {x: -0, y: 0.66035056, z: -0, w: 0.7509575}
        inSlope: {x: 0, y: -0.013860957, z: 0, w: 0.012188989}
        outSlope: {x: 0, y: -0.013860957, z: 0, w: 0.012188989}
        tangentMode: 0
        weightedMode: 0
        inWeight: {x: 0.33333334, y: 0.33333334, z: 0.33333334, w: 0.33333334}
        outWeight: {x: 0.33333334, y: 0.33333334, z: 0.33333334, w: 0.33333334}
      - serializedVersion: 3
        time: 0.0664844
        value: {x: -0, y: 0.66020393, z: -0, w: 0.7510864}
        inSlope: {x: 0, y: -0.012791177, z: 0, w: 0.011244414}
        outSlope: {x: 0, y: -0.012791177, z: 0, w: 0.011244414}
        tangentMode: 0
        weightedMode: 0
        inWeight: {x: 0.33333334, y: 0.33333334, z: 0.33333334, w: 0.33333334}
        outWeight: {x: 0.33333334, y: 0.33333334, z: 0.33333334, w: 0.33333334}
      - serializedVersion: 3
        time: 0.078203596
        value: {x: -0, y: 0.66006124, z: -0, w: 0.7512118}
        inSlope: {x: 0, y: -0.012822274, z: 0, w: 0.011267532}
        outSlope: {x: 0, y: -0.012822274, z: 0, w: 0.011267532}
        tangentMode: 0
        weightedMode: 0
        inWeight: {x: 0.33333334, y: 0.33333334, z: 0.33333334, w: 0.33333334}
        outWeight: {x: 0.33333334, y: 0.33333334, z: 0.33333334, w: 0.33333334}
      - serializedVersion: 3
        time: 0.089143395
        value: {x: -0, y: 0.6599139, z: -0, w: 0.7513413}
        inSlope: {x: 0, y: -0.012345791, z: 0, w: 0.010842855}
        outSlope: {x: 0, y: -0.012345791, z: 0, w: 0.010842855}
        tangentMode: 0
        weightedMode: 0
        inWeight: {x: 0.33333334, y: 0.33333334, z: 0.33333334, w: 0.33333334}
        outWeight: {x: 0.33333334, y: 0.33333334, z: 0.33333334, w: 0.33333334}
      - serializedVersion: 3
        time: 0.10000949
        value: {x: -0, y: 0.65979195, z: -0, w: 0.75144833}
        inSlope: {x: 0, y: -0.010354364, z: 0, w: 0.009093142}
        outSlope: {x: 0, y: -0.010354364, z: 0, w: 0.009093142}
        tangentMode: 0
        weightedMode: 0
        inWeight: {x: 0.33333334, y: 0.33333334, z: 0.33333334, w: 0.33333334}
        outWeight: {x: 0.33333334, y: 0.33333334, z: 0.33333334, w: 0.33333334}
      - serializedVersion: 3
        time: 0.112281494
        value: {x: -0, y: 0.65967554, z: -0, w: 0.7515506}
        inSlope: {x: 0, y: -0.01082724, z: 0, w: 0.0095022265}
        outSlope: {x: 0, y: -0.01082724, z: 0, w: 0.0095022265}
        tangentMode: 0
        weightedMode: 0
        inWeight: {x: 0.33333334, y: 0.33333334, z: 0.33333334, w: 0.33333334}
        outWeight: {x: 0.33333334, y: 0.33333334, z: 0.33333334, w: 0.33333334}
      - serializedVersion: 3
        time: 0.122023895
        value: {x: -0, y: 0.659557, z: -0, w: 0.75165457}
        inSlope: {x: 0, y: -0.009886687, z: 0, w: 0.008671365}
        outSlope: {x: 0, y: -0.009886687, z: 0, w: 0.008671365}
        tangentMode: 0
        weightedMode: 0
        inWeight: {x: 0.33333334, y: 0.33333334, z: 0.33333334, w: 0.33333334}
        outWeight: {x: 0.33333334, y: 0.33333334, z: 0.33333334, w: 0.33333334}
      - serializedVersion: 3
        time: 0.1330912
        value: {x: -0, y: 0.6594728, z: -0, w: 0.7517284}
        inSlope: {x: 0, y: -0.007302553, z: 0, w: 0.0064105066}
        outSlope: {x: 0, y: -0.007302553, z: 0, w: 0.0064105066}
        tangentMode: 0
        weightedMode: 0
        inWeight: {x: 0.33333334, y: 0.33333334, z: 0.33333334, w: 0.33333334}
        outWeight: {x: 0.33333334, y: 0.33333334, z: 0.33333334, w: 0.33333334}
      - serializedVersion: 3
        time: 0.144909
        value: {x: -0, y: 0.6593901, z: -0, w: 0.7518011}
        inSlope: {x: 0, y: -0.007137742, z: 0, w: 0.006259187}
        outSlope: {x: 0, y: -0.007137742, z: 0, w: 0.006259187}
        tangentMode: 0
        weightedMode: 0
        inWeight: {x: 0.33333334, y: 0.33333334, z: 0.33333334, w: 0.33333334}
        outWeight: {x: 0.33333334, y: 0.33333334, z: 0.33333334, w: 0.33333334}
      - serializedVersion: 3
        time: 0.1561746
        value: {x: -0, y: 0.65930814, z: -0, w: 0.75187284}
        inSlope: {x: 0, y: -0.006046747, z: 0, w: 0.005300032}
        outSlope: {x: 0, y: -0.006046747, z: 0, w: 0.005300032}
        tangentMode: 0
        weightedMode: 0
        inWeight: {x: 0.33333334, y: 0.33333334, z: 0.33333334, w: 0.33333334}
        outWeight: {x: 0.33333334, y: 0.33333334, z: 0.33333334, w: 0.33333334}
      - serializedVersion: 3
        time: 0.1698432
        value: {x: -0, y: 0.6592423, z: -0, w: 0.75193065}
        inSlope: {x: 0, y: -0.0066778893, z: 0, w: 0.005856264}
        outSlope: {x: 0, y: -0.0066778893, z: 0, w: 0.005856264}
        tangentMode: 0
        weightedMode: 0
        inWeight: {x: 0.33333334, y: 0.33333334, z: 0.33333334, w: 0.33333334}
        outWeight: {x: 0.33333334, y: 0.33333334, z: 0.33333334, w: 0.33333334}
      - serializedVersion: 3
        time: 0.178717
        value: {x: -0, y: 0.6591665, z: -0, w: 0.75199705}
        inSlope: {x: 0, y: -0.0062402766, z: 0, w: 0.0054682773}
        outSlope: {x: 0, y: -0.0062402766, z: 0, w: 0.0054682773}
        tangentMode: 0
        weightedMode: 0
        inWeight: {x: 0.33333334, y: 0.33333334, z: 0.33333334, w: 0.33333334}
        outWeight: {x: 0.33333334, y: 0.33333334, z: 0.33333334, w: 0.33333334}
      - serializedVersion: 3
        time: 0.18943371
        value: {x: -0, y: 0.65912426, z: -0, w: 0.75203407}
        inSlope: {x: 0, y: -0.004065495, z: 0, w: 0.0035631114}
        outSlope: {x: 0, y: -0.004065495, z: 0, w: 0.0035631114}
        tangentMode: 0
        weightedMode: 0
        inWeight: {x: 0.33333334, y: 0.33333334, z: 0.33333334, w: 0.33333334}
        outWeight: {x: 0.33333334, y: 0.33333334, z: 0.33333334, w: 0.33333334}
      - serializedVersion: 3
        time: 0.20134711
        value: {x: -0, y: 0.65907437, z: -0, w: 0.7520778}
        inSlope: {x: 0, y: -0.0047569415, z: 0, w: 0.00416822}
        outSlope: {x: 0, y: -0.0047569415, z: 0, w: 0.00416822}
        tangentMode: 0
        weightedMode: 0
        inWeight: {x: 0.33333334, y: 0.33333334, z: 0.33333334, w: 0.33333334}
        outWeight: {x: 0.33333334, y: 0.33333334, z: 0.33333334, w: 0.33333334}
      - serializedVersion: 3
        time: 0.21151951
        value: {x: -0, y: 0.6590202, z: -0, w: 0.75212526}
        inSlope: {x: 0, y: -0.0048327195, z: 0, w: 0.0042325202}
        outSlope: {x: 0, y: -0.0048327195, z: 0, w: 0.0042325202}
        tangentMode: 0
        weightedMode: 0
        inWeight: {x: 0.33333334, y: 0.33333334, z: 0.33333334, w: 0.33333334}
        outWeight: {x: 0.33333334, y: 0.33333334, z: 0.33333334, w: 0.33333334}
      - serializedVersion: 3
        time: 0.2223712
        value: {x: -0, y: 0.6589731, z: -0, w: 0.7521665}
        inSlope: {x: 0, y: -0.004318217, z: 0, w: 0.0037851646}
        outSlope: {x: 0, y: -0.004318217, z: 0, w: 0.0037851646}
        tangentMode: 0
        weightedMode: 0
        inWeight: {x: 0.33333334, y: 0.33333334, z: 0.33333334, w: 0.33333334}
        outWeight: {x: 0.33333334, y: 0.33333334, z: 0.33333334, w: 0.33333334}
      - serializedVersion: 3
        time: 0.2335508
        value: {x: -0, y: 0.65892506, z: -0, w: 0.75220865}
        inSlope: {x: 0, y: -0.004803739, z: 0, w: 0.0042082793}
        outSlope: {x: 0, y: -0.004803739, z: 0, w: 0.0042082793}
        tangentMode: 0
        weightedMode: 0
        inWeight: {x: 0.33333334, y: 0.33333334, z: 0.33333334, w: 0.33333334}
        outWeight: {x: 0.33333334, y: 0.33333334, z: 0.33333334, w: 0.33333334}
      - serializedVersion: 3
        time: 0.24442731
        value: {x: -0, y: 0.6588673, z: -0, w: 0.7522592}
        inSlope: {x: 0, y: -0.0054932805, z: 0, w: 0.0048123794}
        outSlope: {x: 0, y: -0.0054932805, z: 0, w: 0.0048123794}
        tangentMode: 0
        weightedMode: 0
        inWeight: {x: 0.33333334, y: 0.33333334, z: 0.33333334, w: 0.33333334}
        outWeight: {x: 0.33333334, y: 0.33333334, z: 0.33333334, w: 0.33333334}
      - serializedVersion: 3
        time: 0.25543192
        value: {x: -0, y: 0.65880483, z: -0, w: 0.752314}
        inSlope: {x: 0, y: -0.005612414, z: 0, w: 0.0049156714}
        outSlope: {x: 0, y: -0.005612414, z: 0, w: 0.0049156714}
        tangentMode: 0
        weightedMode: 0
        inWeight: {x: 0.33333334, y: 0.33333334, z: 0.33333334, w: 0.33333334}
        outWeight: {x: 0.33333334, y: 0.33333334, z: 0.33333334, w: 0.33333334}
      - serializedVersion: 3
        time: 0.2676998
        value: {x: -0, y: 0.65873677, z: -0, w: 0.7523735}
        inSlope: {x: 0, y: -0.006488366, z: 0, w: 0.0056788987}
        outSlope: {x: 0, y: -0.006488366, z: 0, w: 0.0056788987}
        tangentMode: 0
        weightedMode: 0
        inWeight: {x: 0.33333334, y: 0.33333334, z: 0.33333334, w: 0.33333334}
        outWeight: {x: 0.33333334, y: 0.33333334, z: 0.33333334, w: 0.33333334}
      - serializedVersion: 3
        time: 0.2796316
        value: {x: -0, y: 0.65864813, z: -0, w: 0.7524511}
        inSlope: {x: 0, y: -0.0071290797, z: 0, w: 0.006240395}
        outSlope: {x: 0, y: -0.0071290797, z: 0, w: 0.006240395}
        tangentMode: 0
        weightedMode: 0
        inWeight: {x: 0.33333334, y: 0.33333334, z: 0.33333334, w: 0.33333334}
        outWeight: {x: 0.33333334, y: 0.33333334, z: 0.33333334, w: 0.33333334}
      - serializedVersion: 3
        time: 0.2936733
        value: {x: -0, y: 0.6585522, z: -0, w: 0.75253505}
        inSlope: {x: 0, y: -0.011382559, z: 0, w: 0.009960996}
        outSlope: {x: 0, y: -0.011382559, z: 0, w: 0.009960996}
        tangentMode: 0
        weightedMode: 0
        inWeight: {x: 0.33333334, y: 0.33333334, z: 0.33333334, w: 0.33333334}
        outWeight: {x: 0.33333334, y: 0.33333334, z: 0.33333334, w: 0.33333334}
      - serializedVersion: 3
        time: 0.3011916
        value: {x: -0, y: 0.6584324, z: -0, w: 0.7526399}
        inSlope: {x: 0, y: -0.011352187, z: 0, w: 0.009933795}
        outSlope: {x: 0, y: -0.011352187, z: 0, w: 0.009933795}
        tangentMode: 0
        weightedMode: 0
        inWeight: {x: 0.33333334, y: 0.33333334, z: 0.33333334, w: 0.33333334}
        outWeight: {x: 0.33333334, y: 0.33333334, z: 0.33333334, w: 0.33333334}
      - serializedVersion: 3
        time: 0.3115378
        value: {x: -0, y: 0.6583624, z: -0, w: 0.75270116}
        inSlope: {x: 0, y: -0.0071206125, z: 0, w: 0.006228621}
        outSlope: {x: 0, y: -0.0071206125, z: 0, w: 0.006228621}
        tangentMode: 0
        weightedMode: 0
        inWeight: {x: 0.33333334, y: 0.33333334, z: 0.33333334, w: 0.33333334}
        outWeight: {x: 0.33333334, y: 0.33333334, z: 0.33333334, w: 0.33333334}
      - serializedVersion: 3
        time: 0.32591242
        value: {x: -0, y: 0.658255, z: -0, w: 0.7527951}
        inSlope: {x: 0, y: -0.014127659, z: 0, w: 0.012353756}
        outSlope: {x: 0, y: -0.014127659, z: 0, w: 0.012353756}
        tangentMode: 0
        weightedMode: 0
        inWeight: {x: 0.33333334, y: 0.33333334, z: 0.33333334, w: 0.33333334}
        outWeight: {x: 0.33333334, y: 0.33333334, z: 0.33333334, w: 0.33333334}
      - serializedVersion: 3
        time: 0.3334923
        value: {x: -0, y: 0.65809745, z: -0, w: 0.75293285}
        inSlope: {x: 0, y: -0.014308608, z: 0, w: 0.01250523}
        outSlope: {x: 0, y: -0.014308608, z: 0, w: 0.01250523}
        tangentMode: 0
        weightedMode: 0
        inWeight: {x: 0.33333334, y: 0.33333334, z: 0.33333334, w: 0.33333334}
        outWeight: {x: 0.33333334, y: 0.33333334, z: 0.33333334, w: 0.33333334}
      - serializedVersion: 3
        time: 0.3445627
        value: {x: -0, y: 0.6580107, z: -0, w: 0.75300854}
        inSlope: {x: 0, y: -0.0089731375, z: 0, w: 0.007837711}
        outSlope: {x: 0, y: -0.0089731375, z: 0, w: 0.007837711}
        tangentMode: 0
        weightedMode: 0
        inWeight: {x: 0.33333334, y: 0.33333334, z: 0.33333334, w: 0.33333334}
        outWeight: {x: 0.33333334, y: 0.33333334, z: 0.33333334, w: 0.33333334}
      - serializedVersion: 3
        time: 0.35704672
        value: {x: -0, y: 0.6578845, z: -0, w: 0.7531189}
        inSlope: {x: 0, y: -0.012875363, z: 0, w: 0.011246007}
        outSlope: {x: 0, y: -0.012875363, z: 0, w: 0.011246007}
        tangentMode: 0
        weightedMode: 0
        inWeight: {x: 0.33333334, y: 0.33333334, z: 0.33333334, w: 0.33333334}
        outWeight: {x: 0.33333334, y: 0.33333334, z: 0.33333334, w: 0.33333334}
      - serializedVersion: 3
        time: 0.3665105
        value: {x: -0, y: 0.6577365, z: -0, w: 0.7532481}
        inSlope: {x: 0, y: -0.012708172, z: 0, w: 0.011098681}
        outSlope: {x: 0, y: -0.012708172, z: 0, w: 0.011098681}
        tangentMode: 0
        weightedMode: 0
        inWeight: {x: 0.33333334, y: 0.33333334, z: 0.33333334, w: 0.33333334}
        outWeight: {x: 0.33333334, y: 0.33333334, z: 0.33333334, w: 0.33333334}
      - serializedVersion: 3
        time: 0.37756222
        value: {x: -0, y: 0.6576284, z: -0, w: 0.7533425}
        inSlope: {x: 0, y: -0.010148141, z: 0, w: 0.008861039}
        outSlope: {x: 0, y: -0.010148141, z: 0, w: 0.008861039}
        tangentMode: 0
        weightedMode: 0
        inWeight: {x: 0.33333334, y: 0.33333334, z: 0.33333334, w: 0.33333334}
        outWeight: {x: 0.33333334, y: 0.33333334, z: 0.33333334, w: 0.33333334}
      - serializedVersion: 3
        time: 0.38949072
        value: {x: -0, y: 0.65750295, z: -0, w: 0.753452}
        inSlope: {x: 0, y: -0.011420228, z: 0, w: 0.009963784}
        outSlope: {x: 0, y: -0.011420228, z: 0, w: 0.009963784}
        tangentMode: 0
        weightedMode: 0
        inWeight: {x: 0.33333334, y: 0.33333334, z: 0.33333334, w: 0.33333334}
        outWeight: {x: 0.33333334, y: 0.33333334, z: 0.33333334, w: 0.33333334}
      - serializedVersion: 3
        time: 0.4003986
        value: {x: -0, y: 0.65736854, z: -0, w: 0.75356925}
        inSlope: {x: 0, y: -0.011608424, z: 0, w: 0.010124273}
        outSlope: {x: 0, y: -0.011608424, z: 0, w: 0.010124273}
        tangentMode: 0
        weightedMode: 0
        inWeight: {x: 0.33333334, y: 0.33333334, z: 0.33333334, w: 0.33333334}
        outWeight: {x: 0.33333334, y: 0.33333334, z: 0.33333334, w: 0.33333334}
      - serializedVersion: 3
        time: 0.41155392
        value: {x: -0, y: 0.657247, z: -0, w: 0.7536752}
        inSlope: {x: 0, y: -0.010733419, z: 0, w: 0.009359786}
        outSlope: {x: 0, y: -0.010733419, z: 0, w: 0.009359786}
        tangentMode: 0
        weightedMode: 0
        inWeight: {x: 0.33333334, y: 0.33333334, z: 0.33333334, w: 0.33333334}
        outWeight: {x: 0.33333334, y: 0.33333334, z: 0.33333334, w: 0.33333334}
      - serializedVersion: 3
        time: 0.4223054
        value: {x: -0, y: 0.65713334, z: -0, w: 0.75377434}
        inSlope: {x: 0, y: -0.009969236, z: 0, w: 0.008691473}
        outSlope: {x: 0, y: -0.009969236, z: 0, w: 0.008691473}
        tangentMode: 0
        weightedMode: 0
        inWeight: {x: 0.33333334, y: 0.33333334, z: 0.33333334, w: 0.33333334}
        outWeight: {x: 0.33333334, y: 0.33333334, z: 0.33333334, w: 0.33333334}
      - serializedVersion: 3
        time: 0.4337028
        value: {x: -0, y: 0.6570266, z: -0, w: 0.7538674}
        inSlope: {x: 0, y: -0.009482247, z: 0, w: 0.008265568}
        outSlope: {x: 0, y: -0.009482247, z: 0, w: 0.008265568}
        tangentMode: 0
        weightedMode: 0
        inWeight: {x: 0.33333334, y: 0.33333334, z: 0.33333334, w: 0.33333334}
        outWeight: {x: 0.33333334, y: 0.33333334, z: 0.33333334, w: 0.33333334}
      - serializedVersion: 3
        time: 0.44435918
        value: {x: -0, y: 0.6569243, z: -0, w: 0.75395656}
        inSlope: {x: 0, y: -0.008561694, z: 0, w: 0.007461706}
        outSlope: {x: 0, y: -0.008561694, z: 0, w: 0.007461706}
        tangentMode: 0
        weightedMode: 0
        inWeight: {x: 0.33333334, y: 0.33333334, z: 0.33333334, w: 0.33333334}
        outWeight: {x: 0.33333334, y: 0.33333334, z: 0.33333334, w: 0.33333334}
      - serializedVersion: 3
        time: 0.45548767
        value: {x: -0, y: 0.65684056, z: -0, w: 0.7540295}
        inSlope: {x: 0, y: -0.006786908, z: 0, w: 0.005910605}
        outSlope: {x: 0, y: -0.006786908, z: 0, w: 0.005910605}
        tangentMode: 0
        weightedMode: 0
        inWeight: {x: 0.33333334, y: 0.33333334, z: 0.33333334, w: 0.33333334}
        outWeight: {x: 0.33333334, y: 0.33333334, z: 0.33333334, w: 0.33333334}
      - serializedVersion: 3
        time: 0.46758878
        value: {x: -0, y: 0.65676737, z: -0, w: 0.7540932}
        inSlope: {x: 0, y: -0.005339427, z: 0, w: 0.004650872}
        outSlope: {x: 0, y: -0.005339427, z: 0, w: 0.004650872}
        tangentMode: 0
        weightedMode: 0
        inWeight: {x: 0.33333334, y: 0.33333334, z: 0.33333334, w: 0.33333334}
        outWeight: {x: 0.33333334, y: 0.33333334, z: 0.33333334, w: 0.33333334}
      - serializedVersion: 3
        time: 0.48183897
        value: {x: -0, y: 0.6567014, z: -0, w: 0.75415075}
        inSlope: {x: 0, y: -0.006160427, z: 0, w: 0.005365502}
        outSlope: {x: 0, y: -0.006160427, z: 0, w: 0.005365502}
        tangentMode: 0
        weightedMode: 0
        inWeight: {x: 0.33333334, y: 0.33333334, z: 0.33333334, w: 0.33333334}
        outWeight: {x: 0.33333334, y: 0.33333334, z: 0.33333334, w: 0.33333334}
      - serializedVersion: 3
        time: 0.48938006
        value: {x: -0, y: 0.6566434, z: -0, w: 0.75420123}
        inSlope: {x: 0, y: -0.004743499, z: 0, w: 0.0041294717}
        outSlope: {x: 0, y: -0.004743499, z: 0, w: 0.0041294717}
        tangentMode: 0
        weightedMode: 0
        inWeight: {x: 0.33333334, y: 0.33333334, z: 0.33333334, w: 0.33333334}
        outWeight: {x: 0.33333334, y: 0.33333334, z: 0.33333334, w: 0.33333334}
      - serializedVersion: 3
        time: 0.50016344
        value: {x: -0, y: 0.656624, z: -0, w: 0.7542181}
        inSlope: {x: 0, y: -0.0014152417, z: 0, w: 0.0012321923}
        outSlope: {x: 0, y: -0.0014152417, z: 0, w: 0.0012321923}
        tangentMode: 0
        weightedMode: 0
        inWeight: {x: 0.33333334, y: 0.33333334, z: 0.33333334, w: 0.33333334}
        outWeight: {x: 0.33333334, y: 0.33333334, z: 0.33333334, w: 0.33333334}
      - serializedVersion: 3
        time: 0.5112882
        value: {x: -0, y: 0.6566125, z: -0, w: 0.7542281}
        inSlope: {x: 0, y: -0.0002553639, z: 0, w: 0.00022382506}
        outSlope: {x: 0, y: -0.0002553639, z: 0, w: 0.00022382506}
        tangentMode: 0
        weightedMode: 0
        inWeight: {x: 0.33333334, y: 0.33333334, z: 0.33333334, w: 0.33333334}
        outWeight: {x: 0.33333334, y: 0.33333334, z: 0.33333334, w: 0.33333334}
      - serializedVersion: 3
        time: 0.5222221
        value: {x: -0, y: 0.65661824, z: -0, w: 0.75422317}
        inSlope: {x: 0, y: 0.0013064796, z: 0, w: -0.0011376117}
        outSlope: {x: 0, y: 0.0013064796, z: 0, w: -0.0011376117}
        tangentMode: 0
        weightedMode: 0
        inWeight: {x: 0.33333334, y: 0.33333334, z: 0.33333334, w: 0.33333334}
        outWeight: {x: 0.33333334, y: 0.33333334, z: 0.33333334, w: 0.33333334}
      - serializedVersion: 3
        time: 0.5340596
        value: {x: -0, y: 0.656643, z: -0, w: 0.7542016}
        inSlope: {x: 0, y: 0.0027788233, z: 0, w: -0.0024220336}
        outSlope: {x: 0, y: 0.0027788233, z: 0, w: -0.0024220336}
        tangentMode: 0
        weightedMode: 0
        inWeight: {x: 0.33333334, y: 0.33333334, z: 0.33333334, w: 0.33333334}
        outWeight: {x: 0.33333334, y: 0.33333334, z: 0.33333334, w: 0.33333334}
      - serializedVersion: 3
        time: 0.54646856
        value: {x: -0, y: 0.656686, z: -0, w: 0.7541641}
        inSlope: {x: 0, y: 0.0052835965, z: 0, w: -0.004599992}
        outSlope: {x: 0, y: 0.0052835965, z: 0, w: -0.004599992}
        tangentMode: 0
        weightedMode: 0
        inWeight: {x: 0.33333334, y: 0.33333334, z: 0.33333334, w: 0.33333334}
        outWeight: {x: 0.33333334, y: 0.33333334, z: 0.33333334, w: 0.33333334}
      - serializedVersion: 3
        time: 0.55592245
        value: {x: -0, y: 0.6567531, z: -0, w: 0.7541057}
        inSlope: {x: 0, y: 0.006588747, z: 0, w: -0.00573669}
        outSlope: {x: 0, y: 0.006588747, z: 0, w: -0.00573669}
        tangentMode: 0
        weightedMode: 0
        inWeight: {x: 0.33333334, y: 0.33333334, z: 0.33333334, w: 0.33333334}
        outWeight: {x: 0.33333334, y: 0.33333334, z: 0.33333334, w: 0.33333334}
      - serializedVersion: 3
        time: 0.56717986
        value: {x: -0, y: 0.65682155, z: -0, w: 0.7540461}
        inSlope: {x: 0, y: 0.0076007033, z: 0, w: -0.006622607}
        outSlope: {x: 0, y: 0.0076007033, z: 0, w: -0.006622607}
        tangentMode: 0
        weightedMode: 0
        inWeight: {x: 0.33333334, y: 0.33333334, z: 0.33333334, w: 0.33333334}
        outWeight: {x: 0.33333334, y: 0.33333334, z: 0.33333334, w: 0.33333334}
      - serializedVersion: 3
        time: 0.57805794
        value: {x: -0, y: 0.6569208, z: -0, w: 0.7539596}
        inSlope: {x: 0, y: 0.009794705, z: 0, w: -0.008534841}
        outSlope: {x: 0, y: 0.009794705, z: 0, w: -0.008534841}
        tangentMode: 0
        weightedMode: 0
        inWeight: {x: 0.33333334, y: 0.33333334, z: 0.33333334, w: 0.33333334}
        outWeight: {x: 0.33333334, y: 0.33333334, z: 0.33333334, w: 0.33333334}
      - serializedVersion: 3
        time: 0.58898646
        value: {x: -0, y: 0.6570352, z: -0, w: 0.75385994}
        inSlope: {x: 0, y: 0.011425925, z: 0, w: -0.009954963}
        outSlope: {x: 0, y: 0.011425925, z: 0, w: -0.009954963}
        tangentMode: 0
        weightedMode: 0
        inWeight: {x: 0.33333334, y: 0.33333334, z: 0.33333334, w: 0.33333334}
        outWeight: {x: 0.33333334, y: 0.33333334, z: 0.33333334, w: 0.33333334}
      - serializedVersion: 3
        time: 0.5998626
        value: {x: -0, y: 0.6571699, z: -0, w: 0.7537426}
        inSlope: {x: 0, y: 0.012666257, z: 0, w: -0.011043476}
        outSlope: {x: 0, y: 0.012666257, z: 0, w: -0.011043476}
        tangentMode: 0
        weightedMode: 0
        inWeight: {x: 0.33333334, y: 0.33333334, z: 0.33333334, w: 0.33333334}
        outWeight: {x: 0.33333334, y: 0.33333334, z: 0.33333334, w: 0.33333334}
      - serializedVersion: 3
        time: 0.6118139
        value: {x: -0, y: 0.6573246, z: -0, w: 0.7536076}
        inSlope: {x: 0, y: 0.0143821575, z: 0, w: -0.012549395}
        outSlope: {x: 0, y: 0.0143821575, z: 0, w: -0.012549395}
        tangentMode: 0
        weightedMode: 0
        inWeight: {x: 0.33333334, y: 0.33333334, z: 0.33333334, w: 0.33333334}
        outWeight: {x: 0.33333334, y: 0.33333334, z: 0.33333334, w: 0.33333334}
      - serializedVersion: 3
        time: 0.6245056
        value: {x: -0, y: 0.65752536, z: -0, w: 0.7534324}
        inSlope: {x: 0, y: 0.016285403, z: 0, w: -0.014210761}
        outSlope: {x: 0, y: 0.016285403, z: 0, w: -0.014210761}
        tangentMode: 0
        weightedMode: 0
        inWeight: {x: 0.33333334, y: 0.33333334, z: 0.33333334, w: 0.33333334}
        outWeight: {x: 0.33333334, y: 0.33333334, z: 0.33333334, w: 0.33333334}
      - serializedVersion: 3
        time: 0.6387188
        value: {x: -0, y: 0.6577635, z: -0, w: 0.7532246}
        inSlope: {x: 0, y: 0.031297233, z: 0, w: -0.027338792}
        outSlope: {x: 0, y: 0.031297233, z: 0, w: -0.027338792}
        tangentMode: 0
        weightedMode: 0
        inWeight: {x: 0.33333334, y: 0.33333334, z: 0.33333334, w: 0.33333334}
        outWeight: {x: 0.33333334, y: 0.33333334, z: 0.33333334, w: 0.33333334}
      - serializedVersion: 3
        time: 0.6451407
        value: {x: -0, y: 0.65805787, z: -0, w: 0.75296736}
        inSlope: {x: 0, y: 0.029742565, z: 0, w: -0.025993312}
        outSlope: {x: 0, y: 0.029742565, z: 0, w: -0.025993312}
        tangentMode: 0
        weightedMode: 0
        inWeight: {x: 0.33333334, y: 0.33333334, z: 0.33333334, w: 0.33333334}
        outWeight: {x: 0.33333334, y: 0.33333334, z: 0.33333334, w: 0.33333334}
      - serializedVersion: 3
        time: 0.6556295
        value: {x: -0, y: 0.658201, z: -0, w: 0.75284225}
        inSlope: {x: 0, y: 0.018296655, z: 0, w: -0.015997622}
        outSlope: {x: 0, y: 0.018296655, z: 0, w: -0.015997622}
        tangentMode: 0
        weightedMode: 0
        inWeight: {x: 0.33333334, y: 0.33333334, z: 0.33333334, w: 0.33333334}
        outWeight: {x: 0.33333334, y: 0.33333334, z: 0.33333334, w: 0.33333334}
      - serializedVersion: 3
        time: 0.6668808
        value: {x: -0, y: 0.6584592, z: -0, w: 0.75261647}
        inSlope: {x: 0, y: 0.025087921, z: 0, w: -0.021950075}
        outSlope: {x: 0, y: 0.025087921, z: 0, w: -0.021950075}
        tangentMode: 0
        weightedMode: 0
        inWeight: {x: 0.33333334, y: 0.33333334, z: 0.33333334, w: 0.33333334}
        outWeight: {x: 0.33333334, y: 0.33333334, z: 0.33333334, w: 0.33333334}
      - serializedVersion: 3
        time: 0.6778224
        value: {x: -0, y: 0.6587571, z: -0, w: 0.7523557}
        inSlope: {x: 0, y: 0.027786717, z: 0, w: -0.02433164}
        outSlope: {x: 0, y: 0.027786717, z: 0, w: -0.02433164}
        tangentMode: 0
        weightedMode: 0
        inWeight: {x: 0.33333334, y: 0.33333334, z: 0.33333334, w: 0.33333334}
        outWeight: {x: 0.33333334, y: 0.33333334, z: 0.33333334, w: 0.33333334}
      - serializedVersion: 3
        time: 0.6885861
        value: {x: -0, y: 0.6590622, z: -0, w: 0.7520884}
        inSlope: {x: 0, y: 0.02560037, z: 0, w: -0.022431677}
        outSlope: {x: 0, y: 0.02560037, z: 0, w: -0.022431677}
        tangentMode: 0
        weightedMode: 0
        inWeight: {x: 0.33333334, y: 0.33333334, z: 0.33333334, w: 0.33333334}
        outWeight: {x: 0.33333334, y: 0.33333334, z: 0.33333334, w: 0.33333334}
      - serializedVersion: 3
        time: 0.7019394
        value: {x: -0, y: 0.6593674, z: -0, w: 0.7518209}
        inSlope: {x: 0, y: 0.03184493, z: 0, w: -0.027933493}
        outSlope: {x: 0, y: 0.03184493, z: 0, w: -0.027933493}
        tangentMode: 0
        weightedMode: 0
        inWeight: {x: 0.33333334, y: 0.33333334, z: 0.33333334, w: 0.33333334}
        outWeight: {x: 0.33333334, y: 0.33333334, z: 0.33333334, w: 0.33333334}
      - serializedVersion: 3
        time: 0.7115203
        value: {x: -0, y: 0.6597586, z: -0, w: 0.7514776}
        inSlope: {x: 0, y: 0.03314922, z: 0, w: -0.029099252}
        outSlope: {x: 0, y: 0.03314922, z: 0, w: -0.029099252}
        tangentMode: 0
        weightedMode: 0
        inWeight: {x: 0.33333334, y: 0.33333334, z: 0.33333334, w: 0.33333334}
        outWeight: {x: 0.33333334, y: 0.33333334, z: 0.33333334, w: 0.33333334}
      - serializedVersion: 3
        time: 0.722602
        value: {x: -0, y: 0.6600408, z: -0, w: 0.75122976}
        inSlope: {x: 0, y: 0.028068032, z: 0, w: -0.02466322}
        outSlope: {x: 0, y: 0.028068032, z: 0, w: -0.02466322}
        tangentMode: 0
        weightedMode: 0
        inWeight: {x: 0.33333334, y: 0.33333334, z: 0.33333334, w: 0.33333334}
        outWeight: {x: 0.33333334, y: 0.33333334, z: 0.33333334, w: 0.33333334}
      - serializedVersion: 3
        time: 0.7334742
        value: {x: -0, y: 0.6603743, z: -0, w: 0.7509366}
        inSlope: {x: 0, y: 0.030574493, z: 0, w: -0.026883649}
        outSlope: {x: 0, y: 0.030574493, z: 0, w: -0.026883649}
        tangentMode: 0
        weightedMode: 0
        inWeight: {x: 0.33333334, y: 0.33333334, z: 0.33333334, w: 0.33333334}
        outWeight: {x: 0.33333334, y: 0.33333334, z: 0.33333334, w: 0.33333334}
      - serializedVersion: 3
        time: 0.7443877
        value: {x: -0, y: 0.6607069, z: -0, w: 0.7506441}
        inSlope: {x: 0, y: 0.030527217, z: 0, w: -0.026869975}
        outSlope: {x: 0, y: 0.030527217, z: 0, w: -0.026869975}
        tangentMode: 0
        weightedMode: 0
        inWeight: {x: 0.33333334, y: 0.33333334, z: 0.33333334, w: 0.33333334}
        outWeight: {x: 0.33333334, y: 0.33333334, z: 0.33333334, w: 0.33333334}
      - serializedVersion: 3
        time: 0.7554767
        value: {x: -0, y: 0.66104597, z: -0, w: 0.7503454}
        inSlope: {x: 0, y: 0.031383082, z: 0, w: -0.027653452}
        outSlope: {x: 0, y: 0.031383082, z: 0, w: -0.027653452}
        tangentMode: 0
        weightedMode: 0
        inWeight: {x: 0.33333334, y: 0.33333334, z: 0.33333334, w: 0.33333334}
        outWeight: {x: 0.33333334, y: 0.33333334, z: 0.33333334, w: 0.33333334}
      - serializedVersion: 3
        time: 0.7664135
        value: {x: -0, y: 0.661398, z: -0, w: 0.7500351}
        inSlope: {x: 0, y: 0.029339302, z: 0, w: -0.02587018}
        outSlope: {x: 0, y: 0.029339302, z: 0, w: -0.02587018}
        tangentMode: 0
        weightedMode: 0
        inWeight: {x: 0.33333334, y: 0.33333334, z: 0.33333334, w: 0.33333334}
        outWeight: {x: 0.33333334, y: 0.33333334, z: 0.33333334, w: 0.33333334}
      - serializedVersion: 3
        time: 0.7795623
        value: {x: -0, y: 0.6617463, z: -0, w: 0.74972785}
        inSlope: {x: 0, y: 0.027753454, z: 0, w: -0.024497878}
        outSlope: {x: 0, y: 0.027753454, z: 0, w: -0.024497878}
        tangentMode: 0
        weightedMode: 0
        inWeight: {x: 0.33333334, y: 0.33333334, z: 0.33333334, w: 0.33333334}
        outWeight: {x: 0.33333334, y: 0.33333334, z: 0.33333334, w: 0.33333334}
      - serializedVersion: 3
        time: 0.7938659
        value: {x: -0, y: 0.66216135, z: -0, w: 0.7493613}
        inSlope: {x: 0, y: 0.04988718, z: 0, w: -0.044094026}
        outSlope: {x: 0, y: 0.04988718, z: 0, w: -0.044094026}
        tangentMode: 0
        weightedMode: 0
        inWeight: {x: 0.33333334, y: 0.33333334, z: 0.33333334, w: 0.33333334}
        outWeight: {x: 0.33333334, y: 0.33333334, z: 0.33333334, w: 0.33333334}
      - serializedVersion: 3
        time: 0.8003437
        value: {x: -0, y: 0.6626197, z: -0, w: 0.748956}
        inSlope: {x: 0, y: 0.044773478, z: 0, w: -0.039593756}
        outSlope: {x: 0, y: 0.044773478, z: 0, w: -0.039593756}
        tangentMode: 0
        weightedMode: 0
        inWeight: {x: 0.33333334, y: 0.33333334, z: 0.33333334, w: 0.33333334}
        outWeight: {x: 0.33333334, y: 0.33333334, z: 0.33333334, w: 0.33333334}
      - serializedVersion: 3
        time: 0.811349
        value: {x: -0, y: 0.6628265, z: -0, w: 0.74877304}
        inSlope: {x: 0, y: 0.026099835, z: 0, w: -0.02310624}
        outSlope: {x: 0, y: 0.026099835, z: 0, w: -0.02310624}
        tangentMode: 0
        weightedMode: 0
        inWeight: {x: 0.33333334, y: 0.33333334, z: 0.33333334, w: 0.33333334}
        outWeight: {x: 0.33333334, y: 0.33333334, z: 0.33333334, w: 0.33333334}
      - serializedVersion: 3
        time: 0.82234704
        value: {x: -0, y: 0.66319394, z: -0, w: 0.74844766}
        inSlope: {x: 0, y: 0.03387231, z: 0, w: -0.030013576}
        outSlope: {x: 0, y: 0.03387231, z: 0, w: -0.030013576}
        tangentMode: 0
        weightedMode: 0
        inWeight: {x: 0.33333334, y: 0.33333334, z: 0.33333334, w: 0.33333334}
        outWeight: {x: 0.33333334, y: 0.33333334, z: 0.33333334, w: 0.33333334}
      - serializedVersion: 3
        time: 0.83334506
        value: {x: -0, y: 0.66357154, z: -0, w: 0.74811286}
        inSlope: {x: 0, y: 0.03519977, z: 0, w: -0.03122615}
        outSlope: {x: 0, y: 0.03519977, z: 0, w: -0.03122615}
        tangentMode: 0
        weightedMode: 0
        inWeight: {x: 0.33333334, y: 0.33333334, z: 0.33333334, w: 0.33333334}
        outWeight: {x: 0.33333334, y: 0.33333334, z: 0.33333334, w: 0.33333334}
      - serializedVersion: 3
        time: 0.8442491
        value: {x: -0, y: 0.6639648, z: -0, w: 0.7477638}
        inSlope: {x: 0, y: 0.03351708, z: 0, w: -0.029759947}
        outSlope: {x: 0, y: 0.03351708, z: 0, w: -0.029759947}
        tangentMode: 0
        weightedMode: 0
        inWeight: {x: 0.33333334, y: 0.33333334, z: 0.33333334, w: 0.33333334}
        outWeight: {x: 0.33333334, y: 0.33333334, z: 0.33333334, w: 0.33333334}
      - serializedVersion: 3
        time: 0.8575375
        value: {x: -0, y: 0.6643763, z: -0, w: 0.74739826}
        inSlope: {x: 0, y: 0.04280691, z: 0, w: -0.038059354}
        outSlope: {x: 0, y: 0.04280691, z: 0, w: -0.038059354}
        tangentMode: 0
        weightedMode: 0
        inWeight: {x: 0.33333334, y: 0.33333334, z: 0.33333334, w: 0.33333334}
        outWeight: {x: 0.33333334, y: 0.33333334, z: 0.33333334, w: 0.33333334}
      - serializedVersion: 3
        time: 0.8671938
        value: {x: -0, y: 0.664904, z: -0, w: 0.7469289}
        inSlope: {x: 0, y: 0.04579909, z: 0, w: -0.04075966}
        outSlope: {x: 0, y: 0.04579909, z: 0, w: -0.04075966}
        tangentMode: 0
        weightedMode: 0
        inWeight: {x: 0.33333334, y: 0.33333334, z: 0.33333334, w: 0.33333334}
        outWeight: {x: 0.33333334, y: 0.33333334, z: 0.33333334, w: 0.33333334}
      - serializedVersion: 3
        time: 0.8783124
        value: {x: -0, y: 0.66531485, z: -0, w: 0.74656296}
        inSlope: {x: 0, y: 0.042213093, z: 0, w: -0.03762582}
        outSlope: {x: 0, y: 0.042213093, z: 0, w: -0.03762582}
        tangentMode: 0
        weightedMode: 0
        inWeight: {x: 0.33333334, y: 0.33333334, z: 0.33333334, w: 0.33333334}
        outWeight: {x: 0.33333334, y: 0.33333334, z: 0.33333334, w: 0.33333334}
      - serializedVersion: 3
        time: 0.8888688
        value: {x: -0, y: 0.665816, z: -0, w: 0.746116}
        inSlope: {x: 0, y: 0.04454938, z: 0, w: -0.039755274}
        outSlope: {x: 0, y: 0.04454938, z: 0, w: -0.039755274}
        tangentMode: 0
        weightedMode: 0
        inWeight: {x: 0.33333334, y: 0.33333334, z: 0.33333334, w: 0.33333334}
        outWeight: {x: 0.33333334, y: 0.33333334, z: 0.33333334, w: 0.33333334}
      - serializedVersion: 3
        time: 0.9009216
        value: {x: -0, y: 0.6663177, z: -0, w: 0.745668}
        inSlope: {x: 0, y: 0.04597169, z: 0, w: -0.04108294}
        outSlope: {x: 0, y: 0.04597169, z: 0, w: -0.04108294}
        tangentMode: 0
        weightedMode: 0
        inWeight: {x: 0.33333334, y: 0.33333334, z: 0.33333334, w: 0.33333334}
        outWeight: {x: 0.33333334, y: 0.33333334, z: 0.33333334, w: 0.33333334}
      - serializedVersion: 3
        time: 0.9128049
        value: {x: -0, y: 0.66691566, z: -0, w: 0.7451333}
        inSlope: {x: 0, y: 0.056483928, z: 0, w: -0.05055879}
        outSlope: {x: 0, y: 0.056483928, z: 0, w: -0.05055879}
        tangentMode: 0
        weightedMode: 0
        inWeight: {x: 0.33333334, y: 0.33333334, z: 0.33333334, w: 0.33333334}
        outWeight: {x: 0.33333334, y: 0.33333334, z: 0.33333334, w: 0.33333334}
      - serializedVersion: 3
        time: 0.9225739
        value: {x: -0, y: 0.6675277, z: -0, w: 0.74458504}
        inSlope: {x: 0, y: 0.052539825, z: 0, w: -0.047095627}
        outSlope: {x: 0, y: 0.052539825, z: 0, w: -0.047095627}
        tangentMode: 0
        weightedMode: 0
        inWeight: {x: 0.33333334, y: 0.33333334, z: 0.33333334, w: 0.33333334}
        outWeight: {x: 0.33333334, y: 0.33333334, z: 0.33333334, w: 0.33333334}
      - serializedVersion: 3
        time: 0.93471384
        value: {x: -0, y: 0.6680428, z: -0, w: 0.74412286}
        inSlope: {x: 0, y: 0.044928633, z: 0, w: -0.04034304}
        outSlope: {x: 0, y: 0.044928633, z: 0, w: -0.04034304}
        tangentMode: 0
        weightedMode: 0
        inWeight: {x: 0.33333334, y: 0.33333334, z: 0.33333334, w: 0.33333334}
        outWeight: {x: 0.33333334, y: 0.33333334, z: 0.33333334, w: 0.33333334}
      - serializedVersion: 3
        time: 0.94852704
        value: {x: -0, y: 0.6686979, z: -0, w: 0.7435342}
        inSlope: {x: 0, y: 0.07998895, z: 0, w: -0.07197207}
        outSlope: {x: 0, y: 0.07998895, z: 0, w: -0.07197207}
        tangentMode: 0
        weightedMode: 0
        inWeight: {x: 0.33333334, y: 0.33333334, z: 0.33333334, w: 0.33333334}
        outWeight: {x: 0.33333334, y: 0.33333334, z: 0.33333334, w: 0.33333334}
      - serializedVersion: 3
        time: 0.95528287
        value: {x: -0, y: 0.66945827, z: -0, w: 0.74284965}
        inSlope: {x: 0, y: 0.07146104, z: 0, w: -0.06435443}
        outSlope: {x: 0, y: 0.07146104, z: 0, w: -0.06435443}
        tangentMode: 0
        weightedMode: 0
        inWeight: {x: 0.33333334, y: 0.33333334, z: 0.33333334, w: 0.33333334}
        outWeight: {x: 0.33333334, y: 0.33333334, z: 0.33333334, w: 0.33333334}
      - serializedVersion: 3
        time: 0.9674998
        value: {x: -0, y: 0.6698293, z: -0, w: 0.74251515}
        inSlope: {x: 0, y: 0.04707106, z: 0, w: -0.04248398}
        outSlope: {x: 0, y: 0.04707106, z: 0, w: -0.04248398}
        tangentMode: 0
        weightedMode: 0
        inWeight: {x: 0.33333334, y: 0.33333334, z: 0.33333334, w: 0.33333334}
        outWeight: {x: 0.33333334, y: 0.33333334, z: 0.33333334, w: 0.33333334}
      - serializedVersion: 3
        time: 0.97839236
        value: {x: -0, y: 0.67052394, z: -0, w: 0.74188787}
        inSlope: {x: 0, y: 0.059811316, z: 0, w: -0.0540542}
        outSlope: {x: 0, y: 0.059811316, z: 0, w: -0.0540542}
        tangentMode: 0
        weightedMode: 0
        inWeight: {x: 0.33333334, y: 0.33333334, z: 0.33333334, w: 0.33333334}
        outWeight: {x: 0.33333334, y: 0.33333334, z: 0.33333334, w: 0.33333334}
      - serializedVersion: 3
        time: 0.98936105
        value: {x: -0, y: 0.67113656, z: -0, w: 0.7413337}
        inSlope: {x: 0, y: 0.055830065, z: 0, w: -0.050540887}
        outSlope: {x: 0, y: 0.055830065, z: 0, w: -0.050540887}
        tangentMode: 0
        weightedMode: 0
        inWeight: {x: 0.33333334, y: 0.33333334, z: 0.33333334, w: 0.33333334}
        outWeight: {x: 0.33333334, y: 0.33333334, z: 0.33333334, w: 0.33333334}
      - serializedVersion: 3
        time: 1.0003221
        value: {x: -0, y: 0.6717483, z: -0, w: 0.7407795}
        inSlope: {x: 0, y: 0.055555426, z: 0, w: -0.050377995}
        outSlope: {x: 0, y: 0.055555426, z: 0, w: -0.050377995}
        tangentMode: 0
        weightedMode: 0
        inWeight: {x: 0.33333334, y: 0.33333334, z: 0.33333334, w: 0.33333334}
        outWeight: {x: 0.33333334, y: 0.33333334, z: 0.33333334, w: 0.33333334}
      - serializedVersion: 3
        time: 1.0112456
        value: {x: -0, y: 0.6723524, z: -0, w: 0.7402312}
        inSlope: {x: 0, y: 0.054135993, z: 0, w: -0.049171396}
        outSlope: {x: 0, y: 0.054135993, z: 0, w: -0.049171396}
        tangentMode: 0
        weightedMode: 0
        inWeight: {x: 0.33333334, y: 0.33333334, z: 0.33333334, w: 0.33333334}
        outWeight: {x: 0.33333334, y: 0.33333334, z: 0.33333334, w: 0.33333334}
      - serializedVersion: 3
        time: 1.0221977
        value: {x: -0, y: 0.6729325, z: -0, w: 0.7397039}
        inSlope: {x: 0, y: 0.05137073, z: 0, w: -0.046729997}
        outSlope: {x: 0, y: 0.05137073, z: 0, w: -0.046729997}
        tangentMode: 0
        weightedMode: 0
        inWeight: {x: 0.33333334, y: 0.33333334, z: 0.33333334, w: 0.33333334}
        outWeight: {x: 0.33333334, y: 0.33333334, z: 0.33333334, w: 0.33333334}
      - serializedVersion: 3
        time: 1.0331842
        value: {x: -0, y: 0.6734793, z: -0, w: 0.7392061}
        inSlope: {x: 0, y: 0.04580438, z: 0, w: -0.041727923}
        outSlope: {x: 0, y: 0.04580438, z: 0, w: -0.041727923}
        tangentMode: 0
        weightedMode: 0
        inWeight: {x: 0.33333334, y: 0.33333334, z: 0.33333334, w: 0.33333334}
        outWeight: {x: 0.33333334, y: 0.33333334, z: 0.33333334, w: 0.33333334}
      - serializedVersion: 3
        time: 1.0457399
        value: {x: -0, y: 0.6740046, z: -0, w: 0.73872715}
        inSlope: {x: 0, y: 0.048068896, z: 0, w: -0.043863714}
        outSlope: {x: 0, y: 0.048068896, z: 0, w: -0.043863714}
        tangentMode: 0
        weightedMode: 0
        inWeight: {x: 0.33333334, y: 0.33333334, z: 0.33333334, w: 0.33333334}
        outWeight: {x: 0.33333334, y: 0.33333334, z: 0.33333334, w: 0.33333334}
      - serializedVersion: 3
        time: 1.0560888
        value: {x: -0, y: 0.67456657, z: -0, w: 0.738214}
        inSlope: {x: 0, y: 0.0462604, z: 0, w: -0.04226208}
        outSlope: {x: 0, y: 0.0462604, z: 0, w: -0.04226208}
        tangentMode: 0
        weightedMode: 0
        inWeight: {x: 0.33333334, y: 0.33333334, z: 0.33333334, w: 0.33333334}
        outWeight: {x: 0.33333334, y: 0.33333334, z: 0.33333334, w: 0.33333334}
      - serializedVersion: 3
        time: 1.0670116
        value: {x: -0, y: 0.67498404, z: -0, w: 0.73783237}
        inSlope: {x: 0, y: 0.037118115, z: 0, w: -0.033955224}
        outSlope: {x: 0, y: 0.037118115, z: 0, w: -0.033955224}
        tangentMode: 0
        weightedMode: 0
        inWeight: {x: 0.33333334, y: 0.33333334, z: 0.33333334, w: 0.33333334}
        outWeight: {x: 0.33333334, y: 0.33333334, z: 0.33333334, w: 0.33333334}
      - serializedVersion: 3
        time: 1.0780865
        value: {x: -0, y: 0.6753829, z: -0, w: 0.7374672}
        inSlope: {x: 0, y: 0.03374987, z: 0, w: -0.030908115}
        outSlope: {x: 0, y: 0.03374987, z: 0, w: -0.030908115}
        tangentMode: 0
        weightedMode: 0
        inWeight: {x: 0.33333334, y: 0.33333334, z: 0.33333334, w: 0.33333334}
        outWeight: {x: 0.33333334, y: 0.33333334, z: 0.33333334, w: 0.33333334}
      - serializedVersion: 3
        time: 1.0893415
        value: {x: -0, y: 0.67573726, z: -0, w: 0.73714256}
        inSlope: {x: 0, y: 0.026825542, z: 0, w: -0.02458769}
        outSlope: {x: 0, y: 0.026825542, z: 0, w: -0.02458769}
        tangentMode: 0
        weightedMode: 0
        inWeight: {x: 0.33333334, y: 0.33333334, z: 0.33333334, w: 0.33333334}
        outWeight: {x: 0.33333334, y: 0.33333334, z: 0.33333334, w: 0.33333334}
      - serializedVersion: 3
        time: 1.1032832
        value: {x: -0, y: 0.6760463, z: -0, w: 0.73685914}
        inSlope: {x: 0, y: 0.032027382, z: 0, w: -0.029384434}
        outSlope: {x: 0, y: 0.032027382, z: 0, w: -0.029384434}
        tangentMode: 0
        weightedMode: 0
        inWeight: {x: 0.33333334, y: 0.33333334, z: 0.33333334, w: 0.33333334}
        outWeight: {x: 0.33333334, y: 0.33333334, z: 0.33333334, w: 0.33333334}
      - serializedVersion: 3
        time: 1.1108904
        value: {x: -0, y: 0.67636496, z: -0, w: 0.7365667}
        inSlope: {x: 0, y: 0.02703011, z: 0, w: -0.024812857}
        outSlope: {x: 0, y: 0.02703011, z: 0, w: -0.024812857}
        tangentMode: 0
        weightedMode: 0
        inWeight: {x: 0.33333334, y: 0.33333334, z: 0.33333334, w: 0.33333334}
        outWeight: {x: 0.33333334, y: 0.33333334, z: 0.33333334, w: 0.33333334}
      - serializedVersion: 3
        time: 1.122123
        value: {x: -0, y: 0.6765017, z: -0, w: 0.7364411}
        inSlope: {x: 0, y: 0.012534478, z: 0, w: -0.011513531}
        outSlope: {x: 0, y: 0.012534478, z: 0, w: -0.011513531}
        tangentMode: 0
        weightedMode: 0
        inWeight: {x: 0.33333334, y: 0.33333334, z: 0.33333334, w: 0.33333334}
        outWeight: {x: 0.33333334, y: 0.33333334, z: 0.33333334, w: 0.33333334}
      - serializedVersion: 3
        time: 1.133932
        value: {x: -0, y: 0.676654, z: -0, w: 0.73630124}
        inSlope: {x: 0, y: 0.0114235245, z: 0, w: -0.010495527}
        outSlope: {x: 0, y: 0.0114235245, z: 0, w: -0.010495527}
        tangentMode: 0
        weightedMode: 0
        inWeight: {x: 0.33333334, y: 0.33333334, z: 0.33333334, w: 0.33333334}
        outWeight: {x: 0.33333334, y: 0.33333334, z: 0.33333334, w: 0.33333334}
      - serializedVersion: 3
        time: 1.1448694
        value: {x: -0, y: 0.6767628, z: -0, w: 0.73620117}
        inSlope: {x: 0, y: 0.007897871, z: 0, w: -0.0072622215}
        outSlope: {x: 0, y: 0.007897871, z: 0, w: -0.0072622215}
        tangentMode: 0
        weightedMode: 0
        inWeight: {x: 0.33333334, y: 0.33333334, z: 0.33333334, w: 0.33333334}
        outWeight: {x: 0.33333334, y: 0.33333334, z: 0.33333334, w: 0.33333334}
      - serializedVersion: 3
        time: 1.155771
        value: {x: -0, y: 0.67682654, z: -0, w: 0.7361426}
        inSlope: {x: 0, y: 0.0038359172, z: 0, w: -0.0035278397}
        outSlope: {x: 0, y: 0.0038359172, z: 0, w: -0.0035278397}
        tangentMode: 0
        weightedMode: 0
        inWeight: {x: 0.33333334, y: 0.33333334, z: 0.33333334, w: 0.33333334}
        outWeight: {x: 0.33333334, y: 0.33333334, z: 0.33333334, w: 0.33333334}
      - serializedVersion: 3
        time: 1.1667978
        value: {x: -0, y: 0.6768467, z: -0, w: 0.73612404}
        inSlope: {x: 0, y: 0.0002736171, z: 0, w: -0.00024944975}
        outSlope: {x: 0, y: 0.0002736171, z: 0, w: -0.00024944975}
        tangentMode: 0
        weightedMode: 0
        inWeight: {x: 0.33333334, y: 0.33333334, z: 0.33333334, w: 0.33333334}
        outWeight: {x: 0.33333334, y: 0.33333334, z: 0.33333334, w: 0.33333334}
      - serializedVersion: 3
        time: 1.177789
        value: {x: -0, y: 0.6768326, z: -0, w: 0.73613703}
        inSlope: {x: 0, y: -0.002764854, z: 0, w: 0.0025437549}
        outSlope: {x: 0, y: -0.002764854, z: 0, w: 0.0025437549}
        tangentMode: 0
        weightedMode: 0
        inWeight: {x: 0.33333334, y: 0.33333334, z: 0.33333334, w: 0.33333334}
        outWeight: {x: 0.33333334, y: 0.33333334, z: 0.33333334, w: 0.33333334}
      - serializedVersion: 3
        time: 1.1886864
        value: {x: -0, y: 0.6767863, z: -0, w: 0.7361796}
        inSlope: {x: 0, y: -0.0051978915, z: 0, w: 0.0047751926}
        outSlope: {x: 0, y: -0.0051978915, z: 0, w: 0.0047751926}
        tangentMode: 0
        weightedMode: 0
        inWeight: {x: 0.33333334, y: 0.33333334, z: 0.33333334, w: 0.33333334}
        outWeight: {x: 0.33333334, y: 0.33333334, z: 0.33333334, w: 0.33333334}
      - serializedVersion: 3
        time: 1.200945
        value: {x: -0, y: 0.67671096, z: -0, w: 0.7362488}
        inSlope: {x: 0, y: -0.008063837, z: 0, w: 0.00741094}
        outSlope: {x: 0, y: -0.008063837, z: 0, w: 0.00741094}
        tangentMode: 0
        weightedMode: 0
        inWeight: {x: 0.33333334, y: 0.33333334, z: 0.33333334, w: 0.33333334}
        outWeight: {x: 0.33333334, y: 0.33333334, z: 0.33333334, w: 0.33333334}
      - serializedVersion: 3
        time: 1.2127922
        value: {x: -0, y: 0.6765927, z: -0, w: 0.7363575}
        inSlope: {x: 0, y: -0.012354232, z: 0, w: 0.011351337}
        outSlope: {x: 0, y: -0.012354232, z: 0, w: 0.011351337}
        tangentMode: 0
        weightedMode: 0
        inWeight: {x: 0.33333334, y: 0.33333334, z: 0.33333334, w: 0.33333334}
        outWeight: {x: 0.33333334, y: 0.33333334, z: 0.33333334, w: 0.33333334}
      - serializedVersion: 3
        time: 1.2225707
        value: {x: -0, y: 0.6764487, z: -0, w: 0.7364898}
        inSlope: {x: 0, y: -0.01388696, z: 0, w: 0.012753518}
        outSlope: {x: 0, y: -0.01388696, z: 0, w: 0.012753518}
        tangentMode: 0
        weightedMode: 0
        inWeight: {x: 0.33333334, y: 0.33333334, z: 0.33333334, w: 0.33333334}
        outWeight: {x: 0.33333334, y: 0.33333334, z: 0.33333334, w: 0.33333334}
      - serializedVersion: 3
        time: 1.233585
        value: {x: -0, y: 0.676305, z: -0, w: 0.73662174}
        inSlope: {x: 0, y: -0.014619663, z: 0, w: 0.01342239}
        outSlope: {x: 0, y: -0.014619663, z: 0, w: 0.01342239}
        tangentMode: 0
        weightedMode: 0
        inWeight: {x: 0.33333334, y: 0.33333334, z: 0.33333334, w: 0.33333334}
        outWeight: {x: 0.33333334, y: 0.33333334, z: 0.33333334, w: 0.33333334}
      - serializedVersion: 3
        time: 1.2445326
        value: {x: -0, y: 0.67612773, z: -0, w: 0.73678446}
        inSlope: {x: 0, y: -0.014426762, z: 0, w: 0.013238261}
        outSlope: {x: 0, y: -0.014426762, z: 0, w: 0.013238261}
        tangentMode: 0
        weightedMode: 0
        inWeight: {x: 0.33333334, y: 0.33333334, z: 0.33333334, w: 0.33333334}
        outWeight: {x: 0.33333334, y: 0.33333334, z: 0.33333334, w: 0.33333334}
      - serializedVersion: 3
        time: 1.2588577
        value: {x: -0, y: 0.67594635, z: -0, w: 0.7369508}
        inSlope: {x: 0, y: -0.02025456, z: 0, w: 0.018576963}
        outSlope: {x: 0, y: -0.02025456, z: 0, w: 0.018576963}
        tangentMode: 0
        weightedMode: 0
        inWeight: {x: 0.33333334, y: 0.33333334, z: 0.33333334, w: 0.33333334}
        outWeight: {x: 0.33333334, y: 0.33333334, z: 0.33333334, w: 0.33333334}
      - serializedVersion: 3
        time: 1.267385
        value: {x: -0, y: 0.6757089, z: -0, w: 0.7371686}
        inSlope: {x: 0, y: -0.019677173, z: 0, w: 0.01804134}
        outSlope: {x: 0, y: -0.019677173, z: 0, w: 0.01804134}
        tangentMode: 0
        weightedMode: 0
        inWeight: {x: 0.33333334, y: 0.33333334, z: 0.33333334, w: 0.33333334}
        outWeight: {x: 0.33333334, y: 0.33333334, z: 0.33333334, w: 0.33333334}
      - serializedVersion: 3
        time: 1.27875
        value: {x: -0, y: 0.6755781, z: -0, w: 0.7372884}
        inSlope: {x: 0, y: -0.013503762, z: 0, w: 0.012371387}
        outSlope: {x: 0, y: -0.013503762, z: 0, w: 0.012371387}
        tangentMode: 0
        weightedMode: 0
        inWeight: {x: 0.33333334, y: 0.33333334, z: 0.33333334, w: 0.33333334}
        outWeight: {x: 0.33333334, y: 0.33333334, z: 0.33333334, w: 0.33333334}
      - serializedVersion: 3
        time: 1.2892975
        value: {x: -0, y: 0.6754146, z: -0, w: 0.7374382}
        inSlope: {x: 0, y: -0.013888201, z: 0, w: 0.012721406}
        outSlope: {x: 0, y: -0.013888201, z: 0, w: 0.012721406}
        tangentMode: 0
        weightedMode: 0
        inWeight: {x: 0.33333334, y: 0.33333334, z: 0.33333334, w: 0.33333334}
        outWeight: {x: 0.33333334, y: 0.33333334, z: 0.33333334, w: 0.33333334}
      - serializedVersion: 3
        time: 1.3002516
        value: {x: -0, y: 0.67528015, z: -0, w: 0.73756135}
        inSlope: {x: 0, y: -0.011592993, z: 0, w: 0.010614082}
        outSlope: {x: 0, y: -0.011592993, z: 0, w: 0.010614082}
        tangentMode: 0
        weightedMode: 0
        inWeight: {x: 0.33333334, y: 0.33333334, z: 0.33333334, w: 0.33333334}
        outWeight: {x: 0.33333334, y: 0.33333334, z: 0.33333334, w: 0.33333334}
      - serializedVersion: 3
        time: 1.3113471
        value: {x: -0, y: 0.6751591, z: -0, w: 0.73767215}
        inSlope: {x: 0, y: -0.010293309, z: 0, w: 0.009421732}
        outSlope: {x: 0, y: -0.010293309, z: 0, w: 0.009421732}
        tangentMode: 0
        weightedMode: 0
        inWeight: {x: 0.33333334, y: 0.33333334, z: 0.33333334, w: 0.33333334}
        outWeight: {x: 0.33333334, y: 0.33333334, z: 0.33333334, w: 0.33333334}
      - serializedVersion: 3
        time: 1.3221886
        value: {x: -0, y: 0.6750542, z: -0, w: 0.7377682}
        inSlope: {x: 0, y: -0.008817408, z: 0, w: 0.008068751}
        outSlope: {x: 0, y: -0.008817408, z: 0, w: 0.008068751}
        tangentMode: 0
        weightedMode: 0
        inWeight: {x: 0.33333334, y: 0.33333334, z: 0.33333334, w: 0.33333334}
        outWeight: {x: 0.33333334, y: 0.33333334, z: 0.33333334, w: 0.33333334}
      - serializedVersion: 3
        time: 1.3331754
        value: {x: -0, y: 0.67496675, z: -0, w: 0.73784816}
        inSlope: {x: 0, y: -0.0069559747, z: 0, w: 0.0063619604}
        outSlope: {x: 0, y: -0.0069559747, z: 0, w: 0.0063619604}
        tangentMode: 0
        weightedMode: 0
        inWeight: {x: 0.33333334, y: 0.33333334, z: 0.33333334, w: 0.33333334}
        outWeight: {x: 0.33333334, y: 0.33333334, z: 0.33333334, w: 0.33333334}
      - serializedVersion: 3
        time: 1.346151
        value: {x: -0, y: 0.6748895, z: -0, w: 0.7379188}
        inSlope: {x: 0, y: -0.006529727, z: 0, w: 0.005969977}
        outSlope: {x: 0, y: -0.006529727, z: 0, w: 0.005969977}
        tangentMode: 0
        weightedMode: 0
        inWeight: {x: 0.33333334, y: 0.33333334, z: 0.33333334, w: 0.33333334}
        outWeight: {x: 0.33333334, y: 0.33333334, z: 0.33333334, w: 0.33333334}
      - serializedVersion: 3
        time: 1.356124
        value: {x: -0, y: 0.67481863, z: -0, w: 0.7379836}
        inSlope: {x: 0, y: -0.005735157, z: 0, w: 0.005244379}
        outSlope: {x: 0, y: -0.005735157, z: 0, w: 0.005244379}
        tangentMode: 0
        weightedMode: 0
        inWeight: {x: 0.33333334, y: 0.33333334, z: 0.33333334, w: 0.33333334}
        outWeight: {x: 0.33333334, y: 0.33333334, z: 0.33333334, w: 0.33333334}
      - serializedVersion: 3
        time: 1.3681428
        value: {x: -0, y: 0.6747662, z: -0, w: 0.73803157}
        inSlope: {x: 0, y: -0.0051405793, z: 0, w: 0.004700112}
        outSlope: {x: 0, y: -0.0051405793, z: 0, w: 0.004700112}
        tangentMode: 0
        weightedMode: 0
        inWeight: {x: 0.33333334, y: 0.33333334, z: 0.33333334, w: 0.33333334}
        outWeight: {x: 0.33333334, y: 0.33333334, z: 0.33333334, w: 0.33333334}
      - serializedVersion: 3
        time: 1.378448
        value: {x: -0, y: 0.6747052, z: -0, w: 0.7380873}
        inSlope: {x: 0, y: -0.0052976785, z: 0, w: 0.00484434}
        outSlope: {x: 0, y: -0.0052976785, z: 0, w: 0.00484434}
        tangentMode: 0
        weightedMode: 0
        inWeight: {x: 0.33333334, y: 0.33333334, z: 0.33333334, w: 0.33333334}
        outWeight: {x: 0.33333334, y: 0.33333334, z: 0.33333334, w: 0.33333334}
      - serializedVersion: 3
        time: 1.3892392
        value: {x: -0, y: 0.6746547, z: -0, w: 0.7381335}
        inSlope: {x: 0, y: -0.004886461, z: 0, w: 0.0044658845}
        outSlope: {x: 0, y: -0.004886461, z: 0, w: 0.0044658845}
        tangentMode: 0
        weightedMode: 0
        inWeight: {x: 0.33333334, y: 0.33333334, z: 0.33333334, w: 0.33333334}
        outWeight: {x: 0.33333334, y: 0.33333334, z: 0.33333334, w: 0.33333334}
      - serializedVersion: 3
        time: 1.4005294
        value: {x: -0, y: 0.6745972, z: -0, w: 0.738186}
        inSlope: {x: 0, y: -0.004914589, z: 0, w: 0.0044885604}
        outSlope: {x: 0, y: -0.004914589, z: 0, w: 0.0044885604}
        tangentMode: 0
        weightedMode: 0
        inWeight: {x: 0.33333334, y: 0.33333334, z: 0.33333334, w: 0.33333334}
        outWeight: {x: 0.33333334, y: 0.33333334, z: 0.33333334, w: 0.33333334}
      - serializedVersion: 3
        time: 1.4146795
        value: {x: -0, y: 0.6745302, z: -0, w: 0.7382472}
        inSlope: {x: 0, y: -0.00838325, z: 0, w: 0.0076631894}
        outSlope: {x: 0, y: -0.00838325, z: 0, w: 0.0076631894}
        tangentMode: 0
        weightedMode: 0
        inWeight: {x: 0.33333334, y: 0.33333334, z: 0.33333334, w: 0.33333334}
        outWeight: {x: 0.33333334, y: 0.33333334, z: 0.33333334, w: 0.33333334}
      - serializedVersion: 3
        time: 1.4222491
        value: {x: -0, y: 0.67443913, z: -0, w: 0.7383305}
        inSlope: {x: 0, y: -0.008559294, z: 0, w: 0.007823901}
        outSlope: {x: 0, y: -0.008559294, z: 0, w: 0.007823901}
        tangentMode: 0
        weightedMode: 0
        inWeight: {x: 0.33333334, y: 0.33333334, z: 0.33333334, w: 0.33333334}
        outWeight: {x: 0.33333334, y: 0.33333334, z: 0.33333334, w: 0.33333334}
      - serializedVersion: 3
        time: 1.4332403
        value: {x: -0, y: 0.6743832, z: -0, w: 0.73838156}
        inSlope: {x: 0, y: -0.0065778173, z: 0, w: 0.006006224}
        outSlope: {x: 0, y: -0.0065778173, z: 0, w: 0.006006224}
        tangentMode: 0
        weightedMode: 0
        inWeight: {x: 0.33333334, y: 0.33333334, z: 0.33333334, w: 0.33333334}
        outWeight: {x: 0.33333334, y: 0.33333334, z: 0.33333334, w: 0.33333334}
      - serializedVersion: 3
        time: 1.4445866
        value: {x: -0, y: 0.6742917, z: -0, w: 0.73846513}
        inSlope: {x: 0, y: -0.008406837, z: 0, w: 0.0076752193}
        outSlope: {x: 0, y: -0.008406837, z: 0, w: 0.0076752193}
        tangentMode: 0
        weightedMode: 0
        inWeight: {x: 0.33333334, y: 0.33333334, z: 0.33333334, w: 0.33333334}
        outWeight: {x: 0.33333334, y: 0.33333334, z: 0.33333334, w: 0.33333334}
      - serializedVersion: 3
        time: 1.456283
        value: {x: -0, y: 0.6741894, z: -0, w: 0.73855853}
        inSlope: {x: 0, y: -0.009135907, z: 0, w: 0.008340527}
        outSlope: {x: 0, y: -0.009135907, z: 0, w: 0.008340527}
        tangentMode: 0
        weightedMode: 0
        inWeight: {x: 0.33333334, y: 0.33333334, z: 0.33333334, w: 0.33333334}
        outWeight: {x: 0.33333334, y: 0.33333334, z: 0.33333334, w: 0.33333334}
      - serializedVersion: 3
        time: 1.4683264
        value: {x: -0, y: 0.67407465, z: -0, w: 0.73866326}
        inSlope: {x: 0, y: -0.0110763125, z: 0, w: 0.010105881}
        outSlope: {x: 0, y: -0.0110763125, z: 0, w: 0.010105881}
        tangentMode: 0
        weightedMode: 0
        inWeight: {x: 0.33333334, y: 0.33333334, z: 0.33333334, w: 0.33333334}
        outWeight: {x: 0.33333334, y: 0.33333334, z: 0.33333334, w: 0.33333334}
      - serializedVersion: 3
        time: 1.4782121
        value: {x: -0, y: 0.67394984, z: -0, w: 0.7387771}
        inSlope: {x: 0, y: -0.0111980755, z: 0, w: 0.010214312}
        outSlope: {x: 0, y: -0.0111980755, z: 0, w: 0.010214312}
        tangentMode: 0
        weightedMode: 0
        inWeight: {x: 0.33333334, y: 0.33333334, z: 0.33333334, w: 0.33333334}
        outWeight: {x: 0.33333334, y: 0.33333334, z: 0.33333334, w: 0.33333334}
      - serializedVersion: 3
        time: 1.4891868
        value: {x: -0, y: 0.6738426, z: -0, w: 0.7388749}
        inSlope: {x: 0, y: -0.0104947565, z: 0, w: 0.009574021}
        outSlope: {x: 0, y: -0.0104947565, z: 0, w: 0.009574021}
        tangentMode: 0
        weightedMode: 0
        inWeight: {x: 0.33333334, y: 0.33333334, z: 0.33333334, w: 0.33333334}
        outWeight: {x: 0.33333334, y: 0.33333334, z: 0.33333334, w: 0.33333334}
      - serializedVersion: 3
        time: 1.5001578
        value: {x: -0, y: 0.6737195, z: -0, w: 0.7389872}
        inSlope: {x: 0, y: -0.010933833, z: 0, w: 0.0099689355}
        outSlope: {x: 0, y: -0.010933833, z: 0, w: 0.0099689355}
        tangentMode: 0
        weightedMode: 0
        inWeight: {x: 0.33333334, y: 0.33333334, z: 0.33333334, w: 0.33333334}
        outWeight: {x: 0.33333334, y: 0.33333334, z: 0.33333334, w: 0.33333334}
      - serializedVersion: 3
        time: 1.5119346
        value: {x: -0, y: 0.6735941, z: -0, w: 0.73910147}
        inSlope: {x: 0, y: -0.011418864, z: 0, w: 0.010404982}
        outSlope: {x: 0, y: -0.011418864, z: 0, w: 0.010404982}
        tangentMode: 0
        weightedMode: 0
        inWeight: {x: 0.33333334, y: 0.33333334, z: 0.33333334, w: 0.33333334}
        outWeight: {x: 0.33333334, y: 0.33333334, z: 0.33333334, w: 0.33333334}
      - serializedVersion: 3
        time: 1.5230693
        value: {x: -0, y: 0.6734584, z: -0, w: 0.73922515}
        inSlope: {x: 0, y: -0.011811653, z: 0, w: 0.010759899}
        outSlope: {x: 0, y: -0.011811653, z: 0, w: 0.010759899}
        tangentMode: 0
        weightedMode: 0
        inWeight: {x: 0.33333334, y: 0.33333334, z: 0.33333334, w: 0.33333334}
        outWeight: {x: 0.33333334, y: 0.33333334, z: 0.33333334, w: 0.33333334}
      - serializedVersion: 3
        time: 1.5340317
        value: {x: -0, y: 0.67333305, z: -0, w: 0.7393393}
        inSlope: {x: 0, y: -0.011248193, z: 0, w: 0.010244557}
        outSlope: {x: 0, y: -0.011248193, z: 0, w: 0.010244557}
        tangentMode: 0
        weightedMode: 0
        inWeight: {x: 0.33333334, y: 0.33333334, z: 0.33333334, w: 0.33333334}
        outWeight: {x: 0.33333334, y: 0.33333334, z: 0.33333334, w: 0.33333334}
      - serializedVersion: 3
        time: 1.5451045
        value: {x: -0, y: 0.67321056, z: -0, w: 0.7394509}
        inSlope: {x: 0, y: -0.010880386, z: 0, w: 0.009906482}
        outSlope: {x: 0, y: -0.010880386, z: 0, w: 0.009906482}
        tangentMode: 0
        weightedMode: 0
        inWeight: {x: 0.33333334, y: 0.33333334, z: 0.33333334, w: 0.33333334}
        outWeight: {x: 0.33333334, y: 0.33333334, z: 0.33333334, w: 0.33333334}
      - serializedVersion: 3
        time: 1.556063
        value: {x: -0, y: 0.6730933, z: -0, w: 0.73955756}
        inSlope: {x: 0, y: -0.009297319, z: 0, w: 0.008460556}
        outSlope: {x: 0, y: -0.009297319, z: 0, w: 0.008460556}
        tangentMode: 0
        weightedMode: 0
        inWeight: {x: 0.33333334, y: 0.33333334, z: 0.33333334, w: 0.33333334}
        outWeight: {x: 0.33333334, y: 0.33333334, z: 0.33333334, w: 0.33333334}
      - serializedVersion: 3
        time: 1.569983
        value: {x: -0, y: 0.6729834, z: -0, w: 0.7396576}
        inSlope: {x: 0, y: -0.0121547505, z: 0, w: 0.011060385}
        outSlope: {x: 0, y: -0.0121547505, z: 0, w: 0.011060385}
        tangentMode: 0
        weightedMode: 0
        inWeight: {x: 0.33333334, y: 0.33333334, z: 0.33333334, w: 0.33333334}
        outWeight: {x: 0.33333334, y: 0.33333334, z: 0.33333334, w: 0.33333334}
      - serializedVersion: 3
        time: 1.5776054
        value: {x: -0, y: 0.6728583, z: -0, w: 0.7397714}
        inSlope: {x: 0, y: -0.010743852, z: 0, w: 0.0097744735}
        outSlope: {x: 0, y: -0.010743852, z: 0, w: 0.0097744735}
        tangentMode: 0
        weightedMode: 0
        inWeight: {x: 0.33333334, y: 0.33333334, z: 0.33333334, w: 0.33333334}
        outWeight: {x: 0.33333334, y: 0.33333334, z: 0.33333334, w: 0.33333334}
      - serializedVersion: 3
        time: 1.5895048
        value: {x: -0, y: 0.6727979, z: -0, w: 0.7398263}
        inSlope: {x: 0, y: -0.005770478, z: 0, w: 0.0052472446}
        outSlope: {x: 0, y: -0.005770478, z: 0, w: 0.0052472446}
        tangentMode: 0
        weightedMode: 0
        inWeight: {x: 0.33333334, y: 0.33333334, z: 0.33333334, w: 0.33333334}
        outWeight: {x: 0.33333334, y: 0.33333334, z: 0.33333334, w: 0.33333334}
      - serializedVersion: 3
        time: 1.6015146
        value: {x: -0, y: 0.67272025, z: -0, w: 0.73989695}
        inSlope: {x: 0, y: -0.0063310303, z: 0, w: 0.0057560583}
        outSlope: {x: 0, y: -0.0063310303, z: 0, w: 0.0057560583}
        tangentMode: 0
        weightedMode: 0
        inWeight: {x: 0.33333334, y: 0.33333334, z: 0.33333334, w: 0.33333334}
        outWeight: {x: 0.33333334, y: 0.33333334, z: 0.33333334, w: 0.33333334}
      - serializedVersion: 3
        time: 1.6113377
        value: {x: -0, y: 0.6726594, z: -0, w: 0.73995227}
        inSlope: {x: 0, y: -0.0043673436, z: 0, w: 0.0039695324}
        outSlope: {x: 0, y: -0.0043673436, z: 0, w: 0.0039695324}
        tangentMode: 0
        weightedMode: 0
        inWeight: {x: 0.33333334, y: 0.33333334, z: 0.33333334, w: 0.33333334}
        outWeight: {x: 0.33333334, y: 0.33333334, z: 0.33333334, w: 0.33333334}
      - serializedVersion: 3
        time: 1.6231908
        value: {x: -0, y: 0.6726293, z: -0, w: 0.7399796}
        inSlope: {x: 0, y: -0.0021723607, z: 0, w: 0.0019743955}
        outSlope: {x: 0, y: -0.0021723607, z: 0, w: 0.0019743955}
        tangentMode: 0
        weightedMode: 0
        inWeight: {x: 0.33333334, y: 0.33333334, z: 0.33333334, w: 0.33333334}
        outWeight: {x: 0.33333334, y: 0.33333334, z: 0.33333334, w: 0.33333334}
      - serializedVersion: 3
        time: 1.6340533
        value: {x: -0, y: 0.6726097, z: -0, w: 0.73999745}
        inSlope: {x: 0, y: -0.0006956959, z: 0, w: 0.00063244894}
        outSlope: {x: 0, y: -0.0006956959, z: 0, w: 0.00063244894}
        tangentMode: 0
        weightedMode: 0
        inWeight: {x: 0.33333334, y: 0.33333334, z: 0.33333334, w: 0.33333334}
        outWeight: {x: 0.33333334, y: 0.33333334, z: 0.33333334, w: 0.33333334}
      - serializedVersion: 3
        time: 1.6449984
        value: {x: -0, y: 0.6726142, z: -0, w: 0.73999333}
        inSlope: {x: 0, y: 0.0012031074, z: 0, w: -0.0010944735}
        outSlope: {x: 0, y: 0.0012031074, z: 0, w: -0.0010944735}
        tangentMode: 0
        weightedMode: 0
        inWeight: {x: 0.33333334, y: 0.33333334, z: 0.33333334, w: 0.33333334}
        outWeight: {x: 0.33333334, y: 0.33333334, z: 0.33333334, w: 0.33333334}
      - serializedVersion: 3
        time: 1.655978
        value: {x: -0, y: 0.6726361, z: -0, w: 0.7399734}
        inSlope: {x: 0, y: 0.0027545646, z: 0, w: -0.0025043944}
        outSlope: {x: 0, y: 0.0027545646, z: 0, w: -0.0025043944}
        tangentMode: 0
        weightedMode: 0
        inWeight: {x: 0.33333334, y: 0.33333334, z: 0.33333334, w: 0.33333334}
        outWeight: {x: 0.33333334, y: 0.33333334, z: 0.33333334, w: 0.33333334}
      - serializedVersion: 3
        time: 1.6669267
        value: {x: -0, y: 0.6726746, z: -0, w: 0.73993844}
        inSlope: {x: 0, y: 0.0039611235, z: 0, w: -0.0036005252}
        outSlope: {x: 0, y: 0.0039611235, z: 0, w: -0.0036005252}
        tangentMode: 0
        weightedMode: 0
        inWeight: {x: 0.33333334, y: 0.33333334, z: 0.33333334, w: 0.33333334}
        outWeight: {x: 0.33333334, y: 0.33333334, z: 0.33333334, w: 0.33333334}
      - serializedVersion: 3
        time: 1.6779535
        value: {x: -0, y: 0.6727232, z: -0, w: 0.7398943}
        inSlope: {x: 0, y: 0.004660224, z: 0, w: -0.0042351475}
        outSlope: {x: 0, y: 0.004660224, z: 0, w: -0.0042351475}
        tangentMode: 0
        weightedMode: 0
        inWeight: {x: 0.33333334, y: 0.33333334, z: 0.33333334, w: 0.33333334}
        outWeight: {x: 0.33333334, y: 0.33333334, z: 0.33333334, w: 0.33333334}
      - serializedVersion: 3
        time: 1.6893408
        value: {x: -0, y: 0.67277914, z: -0, w: 0.7398434}
        inSlope: {x: 0, y: 0.004884039, z: 0, w: -0.004439991}
        outSlope: {x: 0, y: 0.004884039, z: 0, w: -0.004439991}
        tangentMode: 0
        weightedMode: 0
        inWeight: {x: 0.33333334, y: 0.33333334, z: 0.33333334, w: 0.33333334}
        outWeight: {x: 0.33333334, y: 0.33333334, z: 0.33333334, w: 0.33333334}
      - serializedVersion: 3
        time: 1.7010454
        value: {x: -0, y: 0.67283595, z: -0, w: 0.73979175}
        inSlope: {x: 0, y: 0.004965679, z: 0, w: -0.0045171464}
        outSlope: {x: 0, y: 0.004965679, z: 0, w: -0.0045171464}
        tangentMode: 0
        weightedMode: 0
        inWeight: {x: 0.33333334, y: 0.33333334, z: 0.33333334, w: 0.33333334}
        outWeight: {x: 0.33333334, y: 0.33333334, z: 0.33333334, w: 0.33333334}
      - serializedVersion: 3
        time: 1.711691
        value: {x: -0, y: 0.67289, z: -0, w: 0.7397426}
        inSlope: {x: 0, y: 0.0043155113, z: 0, w: -0.003926811}
        outSlope: {x: 0, y: 0.0043155113, z: 0, w: -0.003926811}
        tangentMode: 0
        weightedMode: 0
        inWeight: {x: 0.33333334, y: 0.33333334, z: 0.33333334, w: 0.33333334}
        outWeight: {x: 0.33333334, y: 0.33333334, z: 0.33333334, w: 0.33333334}
      - serializedVersion: 3
        time: 1.7255489
        value: {x: -0, y: 0.67293924, z: -0, w: 0.73969775}
        inSlope: {x: 0, y: 0.0061222157, z: 0, w: -0.0055654915}
        outSlope: {x: 0, y: 0.0061222157, z: 0, w: -0.0055654915}
        tangentMode: 0
        weightedMode: 0
        inWeight: {x: 0.33333334, y: 0.33333334, z: 0.33333334, w: 0.33333334}
        outWeight: {x: 0.33333334, y: 0.33333334, z: 0.33333334, w: 0.33333334}
      - serializedVersion: 3
        time: 1.7331197
        value: {x: -0, y: 0.67300504, z: -0, w: 0.739638}
        inSlope: {x: 0, y: 0.005833316, z: 0, w: -0.0053048795}
        outSlope: {x: 0, y: 0.005833316, z: 0, w: -0.0053048795}
        tangentMode: 0
        weightedMode: 0
        inWeight: {x: 0.33333334, y: 0.33333334, z: 0.33333334, w: 0.33333334}
        outWeight: {x: 0.33333334, y: 0.33333334, z: 0.33333334, w: 0.33333334}
      - serializedVersion: 3
        time: 1.7442795
        value: {x: -0, y: 0.67303824, z: -0, w: 0.7396077}
        inSlope: {x: 0, y: 0.0031249204, z: 0, w: -0.0028458284}
        outSlope: {x: 0, y: 0.0031249204, z: 0, w: -0.0028458284}
        tangentMode: 0
        weightedMode: 0
        inWeight: {x: 0.33333334, y: 0.33333334, z: 0.33333334, w: 0.33333334}
        outWeight: {x: 0.33333334, y: 0.33333334, z: 0.33333334, w: 0.33333334}
      - serializedVersion: 3
        time: 1.7573475
        value: {x: -0, y: 0.67308104, z: -0, w: 0.73956877}
        inSlope: {x: 0, y: 0.0036985655, z: 0, w: -0.0033659763}
        outSlope: {x: 0, y: 0.0036985655, z: 0, w: -0.0033659763}
        tangentMode: 0
        weightedMode: 0
        inWeight: {x: 0.33333334, y: 0.33333334, z: 0.33333334, w: 0.33333334}
        outWeight: {x: 0.33333334, y: 0.33333334, z: 0.33333334, w: 0.33333334}
      - serializedVersion: 3
        time: 1.7672087
        value: {x: -0, y: 0.6731217, z: -0, w: 0.73953176}
        inSlope: {x: 0, y: 0.0031228554, z: 0, w: -0.0028427073}
        outSlope: {x: 0, y: 0.0031228554, z: 0, w: -0.0028427073}
        tangentMode: 0
        weightedMode: 0
        inWeight: {x: 0.33333334, y: 0.33333334, z: 0.33333334, w: 0.33333334}
        outWeight: {x: 0.33333334, y: 0.33333334, z: 0.33333334, w: 0.33333334}
      - serializedVersion: 3
        time: 1.7784084
        value: {x: -0, y: 0.6731455, z: -0, w: 0.7395101}
        inSlope: {x: 0, y: 0.0019403249, z: 0, w: -0.0017676526}
        outSlope: {x: 0, y: 0.0019403249, z: 0, w: -0.0017676526}
        tangentMode: 0
        weightedMode: 0
        inWeight: {x: 0.33333334, y: 0.33333334, z: 0.33333334, w: 0.33333334}
        outWeight: {x: 0.33333334, y: 0.33333334, z: 0.33333334, w: 0.33333334}
      - serializedVersion: 3
        time: 1.789263
        value: {x: -0, y: 0.67316455, z: -0, w: 0.7394927}
        inSlope: {x: 0, y: 0.0012578979, z: 0, w: -0.0011450286}
        outSlope: {x: 0, y: 0.0012578979, z: 0, w: -0.0011450286}
        tangentMode: 0
        weightedMode: 0
        inWeight: {x: 0.33333334, y: 0.33333334, z: 0.33333334, w: 0.33333334}
        outWeight: {x: 0.33333334, y: 0.33333334, z: 0.33333334, w: 0.33333334}
      - serializedVersion: 3
        time: 1.8000271
        value: {x: -0, y: 0.6731727, z: -0, w: 0.7394853}
        inSlope: {x: 0, y: 0.0002479464, z: 0, w: -0.00022535792}
        outSlope: {x: 0, y: 0.0002479464, z: 0, w: -0.00022535792}
        tangentMode: 0
        weightedMode: 0
        inWeight: {x: 0.33333334, y: 0.33333334, z: 0.33333334, w: 0.33333334}
        outWeight: {x: 0.33333334, y: 0.33333334, z: 0.33333334, w: 0.33333334}
      - serializedVersion: 3
        time: 1.8111439
        value: {x: -0, y: 0.6731698, z: -0, w: 0.73948795}
        inSlope: {x: 0, y: -0.00094963366, z: 0, w: 0.0008673513}
        outSlope: {x: 0, y: -0.00094963366, z: 0, w: 0.0008673513}
        tangentMode: 0
        weightedMode: 0
        inWeight: {x: 0.33333334, y: 0.33333334, z: 0.33333334, w: 0.33333334}
        outWeight: {x: 0.33333334, y: 0.33333334, z: 0.33333334, w: 0.33333334}
      - serializedVersion: 3
        time: 1.8219609
        value: {x: -0, y: 0.6731521, z: -0, w: 0.73950416}
        inSlope: {x: 0, y: -0.002016206, z: 0, w: 0.0018393174}
        outSlope: {x: 0, y: -0.002016206, z: 0, w: 0.0018393174}
        tangentMode: 0
        weightedMode: 0
        inWeight: {x: 0.33333334, y: 0.33333334, z: 0.33333334, w: 0.33333334}
        outWeight: {x: 0.33333334, y: 0.33333334, z: 0.33333334, w: 0.33333334}
      - serializedVersion: 3
        time: 1.8341014
        value: {x: -0, y: 0.673123, z: -0, w: 0.7395306}
        inSlope: {x: 0, y: -0.0032499442, z: 0, w: 0.0029568938}
        outSlope: {x: 0, y: -0.0032499442, z: 0, w: 0.0029568938}
        tangentMode: 0
        weightedMode: 0
        inWeight: {x: 0.33333334, y: 0.33333334, z: 0.33333334, w: 0.33333334}
        outWeight: {x: 0.33333334, y: 0.33333334, z: 0.33333334, w: 0.33333334}
      - serializedVersion: 3
        time: 1.8448924
        value: {x: -0, y: 0.6730787, z: -0, w: 0.7395709}
        inSlope: {x: 0, y: -0.0043103388, z: 0, w: 0.003920685}
        outSlope: {x: 0, y: -0.0043103388, z: 0, w: 0.003920685}
        tangentMode: 0
        weightedMode: 0
        inWeight: {x: 0.33333334, y: 0.33333334, z: 0.33333334, w: 0.33333334}
        outWeight: {x: 0.33333334, y: 0.33333334, z: 0.33333334, w: 0.33333334}
      - serializedVersion: 3
        time: 1.8566902
        value: {x: -0, y: 0.6730254, z: -0, w: 0.7396194}
        inSlope: {x: 0, y: -0.005580266, z: 0, w: 0.005076507}
        outSlope: {x: 0, y: -0.005580266, z: 0, w: 0.005076507}
        tangentMode: 0
        weightedMode: 0
        inWeight: {x: 0.33333334, y: 0.33333334, z: 0.33333334, w: 0.33333334}
        outWeight: {x: 0.33333334, y: 0.33333334, z: 0.33333334, w: 0.33333334}
      - serializedVersion: 3
        time: 1.8671508
        value: {x: -0, y: 0.67295593, z: -0, w: 0.7396826}
        inSlope: {x: 0, y: -0.0060583553, z: 0, w: 0.0055121873}
        outSlope: {x: 0, y: -0.0060583553, z: 0, w: 0.0055121873}
        tangentMode: 0
        weightedMode: 0
        inWeight: {x: 0.33333334, y: 0.33333334, z: 0.33333334, w: 0.33333334}
        outWeight: {x: 0.33333334, y: 0.33333334, z: 0.33333334, w: 0.33333334}
      - serializedVersion: 3
        time: 1.8811457
        value: {x: -0, y: 0.67287934, z: -0, w: 0.7397523}
        inSlope: {x: 0, y: -0.010455985, z: 0, w: 0.009510525}
        outSlope: {x: 0, y: -0.010455985, z: 0, w: 0.009510525}
        tangentMode: 0
        weightedMode: 0
        inWeight: {x: 0.33333334, y: 0.33333334, z: 0.33333334, w: 0.33333334}
        outWeight: {x: 0.33333334, y: 0.33333334, z: 0.33333334, w: 0.33333334}
      - serializedVersion: 3
        time: 1.889253
        value: {x: -0, y: 0.67275417, z: -0, w: 0.73986614}
        inSlope: {x: 0, y: -0.011359507, z: 0, w: 0.010330415}
        outSlope: {x: 0, y: -0.011359507, z: 0, w: 0.010330415}
        tangentMode: 0
        weightedMode: 0
        inWeight: {x: 0.33333334, y: 0.33333334, z: 0.33333334, w: 0.33333334}
        outWeight: {x: 0.33333334, y: 0.33333334, z: 0.33333334, w: 0.33333334}
      - serializedVersion: 3
        time: 1.9001589
        value: {x: -0, y: 0.6726748, z: -0, w: 0.7399383}
        inSlope: {x: 0, y: -0.008981301, z: 0, w: 0.008163839}
        outSlope: {x: 0, y: -0.008981301, z: 0, w: 0.008163839}
        tangentMode: 0
        weightedMode: 0
        inWeight: {x: 0.33333334, y: 0.33333334, z: 0.33333334, w: 0.33333334}
        outWeight: {x: 0.33333334, y: 0.33333334, z: 0.33333334, w: 0.33333334}
      - serializedVersion: 3
        time: 1.9111785
        value: {x: -0, y: 0.67255706, z: -0, w: 0.7400453}
        inSlope: {x: 0, y: -0.011272937, z: 0, w: 0.010243137}
        outSlope: {x: 0, y: -0.011272937, z: 0, w: 0.010243137}
        tangentMode: 0
        weightedMode: 0
        inWeight: {x: 0.33333334, y: 0.33333334, z: 0.33333334, w: 0.33333334}
        outWeight: {x: 0.33333334, y: 0.33333334, z: 0.33333334, w: 0.33333334}
      - serializedVersion: 3
        time: 1.9219909
        value: {x: -0, y: 0.6724288, z: -0, w: 0.74016184}
        inSlope: {x: 0, y: -0.011369439, z: 0, w: 0.010328321}
        outSlope: {x: 0, y: -0.011369439, z: 0, w: 0.010328321}
        tangentMode: 0
        weightedMode: 0
        inWeight: {x: 0.33333334, y: 0.33333334, z: 0.33333334, w: 0.33333334}
        outWeight: {x: 0.33333334, y: 0.33333334, z: 0.33333334, w: 0.33333334}
      - serializedVersion: 3
        time: 1.934196
        value: {x: -0, y: 0.67229605, z: -0, w: 0.7402824}
        inSlope: {x: 0, y: -0.011761499, z: 0, w: 0.010682324}
        outSlope: {x: 0, y: -0.011761499, z: 0, w: 0.010682324}
        tangentMode: 0
        weightedMode: 0
        inWeight: {x: 0.33333334, y: 0.33333334, z: 0.33333334, w: 0.33333334}
        outWeight: {x: 0.33333334, y: 0.33333334, z: 0.33333334, w: 0.33333334}
      - serializedVersion: 3
        time: 1.9460441
        value: {x: -0, y: 0.6721462, z: -0, w: 0.7404185}
        inSlope: {x: 0, y: -0.014146059, z: 0, w: 0.012839311}
        outSlope: {x: 0, y: -0.014146059, z: 0, w: 0.012839311}
        tangentMode: 0
        weightedMode: 0
        inWeight: {x: 0.33333334, y: 0.33333334, z: 0.33333334, w: 0.33333334}
        outWeight: {x: 0.33333334, y: 0.33333334, z: 0.33333334, w: 0.33333334}
      - serializedVersion: 3
        time: 1.9559002
        value: {x: -0, y: 0.671992, z: -0, w: 0.7405584}
        inSlope: {x: 0, y: -0.01377411, z: 0, w: 0.012496304}
        outSlope: {x: 0, y: -0.01377411, z: 0, w: 0.012496304}
        tangentMode: 0
        weightedMode: 0
        inWeight: {x: 0.33333334, y: 0.33333334, z: 0.33333334, w: 0.33333334}
        outWeight: {x: 0.33333334, y: 0.33333334, z: 0.33333334, w: 0.33333334}
      - serializedVersion: 3
        time: 1.9671818
        value: {x: -0, y: 0.6718577, z: -0, w: 0.7406802}
        inSlope: {x: 0, y: -0.01418547, z: 0, w: 0.012867427}
        outSlope: {x: 0, y: -0.01418547, z: 0, w: 0.012867427}
        tangentMode: 0
        weightedMode: 0
        inWeight: {x: 0.33333334, y: 0.33333334, z: 0.33333334, w: 0.33333334}
        outWeight: {x: 0.33333334, y: 0.33333334, z: 0.33333334, w: 0.33333334}
      - serializedVersion: 3
        time: 1.9776096
        value: {x: -0, y: 0.671686, z: -0, w: 0.74083596}
        inSlope: {x: 0, y: -0.015406717, z: 0, w: 0.013970415}
        outSlope: {x: 0, y: -0.015406717, z: 0, w: 0.013970415}
        tangentMode: 0
        weightedMode: 0
        inWeight: {x: 0.33333334, y: 0.33333334, z: 0.33333334, w: 0.33333334}
        outWeight: {x: 0.33333334, y: 0.33333334, z: 0.33333334, w: 0.33333334}
      - serializedVersion: 3
        time: 1.9896129
        value: {x: -0, y: 0.6715138, z: -0, w: 0.74099207}
        inSlope: {x: 0, y: -0.017018266, z: 0, w: 0.015422409}
        outSlope: {x: 0, y: -0.017018266, z: 0, w: 0.015422409}
        tangentMode: 0
        weightedMode: 0
        inWeight: {x: 0.33333334, y: 0.33333334, z: 0.33333334, w: 0.33333334}
        outWeight: {x: 0.33333334, y: 0.33333334, z: 0.33333334, w: 0.33333334}
      - serializedVersion: 3
        time: 2.000465
        value: {x: -0, y: 0.6713001, z: -0, w: 0.74118567}
        inSlope: {x: 0, y: -0.019408539, z: 0, w: 0.017579544}
        outSlope: {x: 0, y: -0.019408539, z: 0, w: 0.017579544}
        tangentMode: 0
        weightedMode: 0
        inWeight: {x: 0.33333334, y: 0.33333334, z: 0.33333334, w: 0.33333334}
        outWeight: {x: 0.33333334, y: 0.33333334, z: 0.33333334, w: 0.33333334}
      - serializedVersion: 3
        time: 2.011581
        value: {x: -0, y: 0.6710875, z: -0, w: 0.7413782}
        inSlope: {x: 0, y: -0.020091105, z: 0, w: 0.018185839}
        outSlope: {x: 0, y: -0.020091105, z: 0, w: 0.018185839}
        tangentMode: 0
        weightedMode: 0
        inWeight: {x: 0.33333334, y: 0.33333334, z: 0.33333334, w: 0.33333334}
        outWeight: {x: 0.33333334, y: 0.33333334, z: 0.33333334, w: 0.33333334}
      - serializedVersion: 3
        time: 2.0226777
        value: {x: -0, y: 0.67085385, z: -0, w: 0.7415896}
        inSlope: {x: 0, y: -0.019318588, z: 0, w: 0.017474808}
        outSlope: {x: 0, y: -0.019318588, z: 0, w: 0.017474808}
        tangentMode: 0
        weightedMode: 0
        inWeight: {x: 0.33333334, y: 0.33333334, z: 0.33333334, w: 0.33333334}
        outWeight: {x: 0.33333334, y: 0.33333334, z: 0.33333334, w: 0.33333334}
      - serializedVersion: 3
        time: 2.0368352
        value: {x: -0, y: 0.67060494, z: -0, w: 0.7418147}
        inSlope: {x: 0, y: -0.03107745, z: 0, w: 0.028089387}
        outSlope: {x: 0, y: -0.03107745, z: 0, w: 0.028089387}
        tangentMode: 0
        weightedMode: 0
        inWeight: {x: 0.33333334, y: 0.33333334, z: 0.33333334, w: 0.33333334}
        outWeight: {x: 0.33333334, y: 0.33333334, z: 0.33333334, w: 0.33333334}
      - serializedVersion: 3
        time: 2.0442648
        value: {x: -0, y: 0.6702738, z: -0, w: 0.74211395}
        inSlope: {x: 0, y: -0.030531304, z: 0, w: 0.02758456}
        outSlope: {x: 0, y: -0.030531304, z: 0, w: 0.02758456}
        tangentMode: 0
        weightedMode: 0
        inWeight: {x: 0.33333334, y: 0.33333334, z: 0.33333334, w: 0.33333334}
        outWeight: {x: 0.33333334, y: 0.33333334, z: 0.33333334, w: 0.33333334}
      - serializedVersion: 3
        time: 2.055431
        value: {x: -0, y: 0.67008966, z: -0, w: 0.7422802}
        inSlope: {x: 0, y: -0.020418894, z: 0, w: 0.018431773}
        outSlope: {x: 0, y: -0.020418894, z: 0, w: 0.018431773}
        tangentMode: 0
        weightedMode: 0
        inWeight: {x: 0.33333334, y: 0.33333334, z: 0.33333334, w: 0.33333334}
        outWeight: {x: 0.33333334, y: 0.33333334, z: 0.33333334, w: 0.33333334}
      - serializedVersion: 3
        time: 2.0675385
        value: {x: -0, y: 0.66979486, z: -0, w: 0.74254626}
        inSlope: {x: 0, y: -0.027417447, z: 0, w: 0.024730895}
        outSlope: {x: 0, y: -0.027417447, z: 0, w: 0.024730895}
        tangentMode: 0
        weightedMode: 0
        inWeight: {x: 0.33333334, y: 0.33333334, z: 0.33333334, w: 0.33333334}
        outWeight: {x: 0.33333334, y: 0.33333334, z: 0.33333334, w: 0.33333334}
      - serializedVersion: 3
        time: 2.0783856
        value: {x: -0, y: 0.6694642, z: -0, w: 0.7428444}
        inSlope: {x: 0, y: -0.027454644, z: 0, w: 0.024742417}
        outSlope: {x: 0, y: -0.027454644, z: 0, w: 0.024742417}
        tangentMode: 0
        weightedMode: 0
        inWeight: {x: 0.33333334, y: 0.33333334, z: 0.33333334, w: 0.33333334}
        outWeight: {x: 0.33333334, y: 0.33333334, z: 0.33333334, w: 0.33333334}
      - serializedVersion: 3
        time: 2.0905564
        value: {x: -0, y: 0.6691669, z: -0, w: 0.74311215}
        inSlope: {x: 0, y: -0.029648999, z: 0, w: 0.026693158}
        outSlope: {x: 0, y: -0.029648999, z: 0, w: 0.026693158}
        tangentMode: 0
        weightedMode: 0
        inWeight: {x: 0.33333334, y: 0.33333334, z: 0.33333334, w: 0.33333334}
        outWeight: {x: 0.33333334, y: 0.33333334, z: 0.33333334, w: 0.33333334}
      - serializedVersion: 3
        time: 2.0999906
        value: {x: -0, y: 0.6688379, z: -0, w: 0.74340826}
        inSlope: {x: 0, y: -0.028524678, z: 0, w: 0.025666077}
        outSlope: {x: 0, y: -0.028524678, z: 0, w: 0.025666077}
        tangentMode: 0
        weightedMode: 0
        inWeight: {x: 0.33333334, y: 0.33333334, z: 0.33333334, w: 0.33333334}
        outWeight: {x: 0.33333334, y: 0.33333334, z: 0.33333334, w: 0.33333334}
      - serializedVersion: 3
        time: 2.1111646
        value: {x: -0, y: 0.6685901, z: -0, w: 0.7436311}
        inSlope: {x: 0, y: -0.023161793, z: 0, w: 0.020826107}
        outSlope: {x: 0, y: -0.023161793, z: 0, w: 0.020826107}
        tangentMode: 0
        weightedMode: 0
        inWeight: {x: 0.33333334, y: 0.33333334, z: 0.33333334, w: 0.33333334}
        outWeight: {x: 0.33333334, y: 0.33333334, z: 0.33333334, w: 0.33333334}
      - serializedVersion: 3
        time: 2.1231995
        value: {x: -0, y: 0.6682995, z: -0, w: 0.7438924}
        inSlope: {x: 0, y: -0.026427744, z: 0, w: 0.023744408}
        outSlope: {x: 0, y: -0.026427744, z: 0, w: 0.023744408}
        tangentMode: 0
        weightedMode: 0
        inWeight: {x: 0.33333334, y: 0.33333334, z: 0.33333334, w: 0.33333334}
        outWeight: {x: 0.33333334, y: 0.33333334, z: 0.33333334, w: 0.33333334}
      - serializedVersion: 3
        time: 2.1336124
        value: {x: -0, y: 0.6680006, z: -0, w: 0.74416083}
        inSlope: {x: 0, y: -0.025563076, z: 0, w: 0.022947922}
        outSlope: {x: 0, y: -0.025563076, z: 0, w: 0.022947922}
        tangentMode: 0
        weightedMode: 0
        inWeight: {x: 0.33333334, y: 0.33333334, z: 0.33333334, w: 0.33333334}
        outWeight: {x: 0.33333334, y: 0.33333334, z: 0.33333334, w: 0.33333334}
      - serializedVersion: 3
        time: 2.1446269
        value: {x: -0, y: 0.66775364, z: -0, w: 0.7443824}
        inSlope: {x: 0, y: -0.022765215, z: 0, w: 0.020421073}
        outSlope: {x: 0, y: -0.022765215, z: 0, w: 0.020421073}
        tangentMode: 0
        weightedMode: 0
        inWeight: {x: 0.33333334, y: 0.33333334, z: 0.33333334, w: 0.33333334}
        outWeight: {x: 0.33333334, y: 0.33333334, z: 0.33333334, w: 0.33333334}
      - serializedVersion: 3
        time: 2.1554823
        value: {x: -0, y: 0.66750276, z: -0, w: 0.7446074}
        inSlope: {x: 0, y: -0.021749457, z: 0, w: 0.019498412}
        outSlope: {x: 0, y: -0.021749457, z: 0, w: 0.019498412}
        tangentMode: 0
        weightedMode: 0
        inWeight: {x: 0.33333334, y: 0.33333334, z: 0.33333334, w: 0.33333334}
        outWeight: {x: 0.33333334, y: 0.33333334, z: 0.33333334, w: 0.33333334}
      - serializedVersion: 3
        time: 2.1666207
        value: {x: -0, y: 0.66727567, z: -0, w: 0.7448109}
        inSlope: {x: 0, y: -0.020008609, z: 0, w: 0.017923906}
        outSlope: {x: 0, y: -0.020008609, z: 0, w: 0.017923906}
        tangentMode: 0
        weightedMode: 0
        inWeight: {x: 0.33333334, y: 0.33333334, z: 0.33333334, w: 0.33333334}
        outWeight: {x: 0.33333334, y: 0.33333334, z: 0.33333334, w: 0.33333334}
      - serializedVersion: 3
        time: 2.1778712
        value: {x: -0, y: 0.66705483, z: -0, w: 0.74500865}
        inSlope: {x: 0, y: -0.017252302, z: 0, w: 0.015446849}
        outSlope: {x: 0, y: -0.017252302, z: 0, w: 0.015446849}
        tangentMode: 0
        weightedMode: 0
        inWeight: {x: 0.33333334, y: 0.33333334, z: 0.33333334, w: 0.33333334}
        outWeight: {x: 0.33333334, y: 0.33333334, z: 0.33333334, w: 0.33333334}
      - serializedVersion: 3
        time: 2.1915827
        value: {x: -0, y: 0.66685086, z: -0, w: 0.7451912}
        inSlope: {x: 0, y: -0.019885609, z: 0, w: 0.017793152}
        outSlope: {x: 0, y: -0.019885609, z: 0, w: 0.017793152}
        tangentMode: 0
        weightedMode: 0
        inWeight: {x: 0.33333334, y: 0.33333334, z: 0.33333334, w: 0.33333334}
        outWeight: {x: 0.33333334, y: 0.33333334, z: 0.33333334, w: 0.33333334}
      - serializedVersion: 3
        time: 2.2008266
        value: {x: -0, y: 0.66662073, z: -0, w: 0.7453971}
        inSlope: {x: 0, y: -0.019049915, z: 0, w: 0.01703997}
        outSlope: {x: 0, y: -0.019049915, z: 0, w: 0.01703997}
        tangentMode: 0
        weightedMode: 0
        inWeight: {x: 0.33333334, y: 0.33333334, z: 0.33333334, w: 0.33333334}
        outWeight: {x: 0.33333334, y: 0.33333334, z: 0.33333334, w: 0.33333334}
      - serializedVersion: 3
        time: 2.211376
        value: {x: -0, y: 0.66648144, z: -0, w: 0.74552166}
        inSlope: {x: 0, y: -0.013268369, z: 0, w: 0.011861058}
        outSlope: {x: 0, y: -0.013268369, z: 0, w: 0.011861058}
        tangentMode: 0
        weightedMode: 0
        inWeight: {x: 0.33333334, y: 0.33333334, z: 0.33333334, w: 0.33333334}
        outWeight: {x: 0.33333334, y: 0.33333334, z: 0.33333334, w: 0.33333334}
      - serializedVersion: 3
        time: 2.2222128
        value: {x: -0, y: 0.66633695, z: -0, w: 0.74565077}
        inSlope: {x: 0, y: -0.013012528, z: 0, w: 0.011628093}
        outSlope: {x: 0, y: -0.013012528, z: 0, w: 0.011628093}
        tangentMode: 0
        weightedMode: 0
        inWeight: {x: 0.33333334, y: 0.33333334, z: 0.33333334, w: 0.33333334}
        outWeight: {x: 0.33333334, y: 0.33333334, z: 0.33333334, w: 0.33333334}
      - serializedVersion: 3
        time: 2.2333846
        value: {x: -0, y: 0.66619515, z: -0, w: 0.7457775}
        inSlope: {x: 0, y: -0.012157547, z: 0, w: 0.010860003}
        outSlope: {x: 0, y: -0.012157547, z: 0, w: 0.010860003}
        tangentMode: 0
        weightedMode: 0
        inWeight: {x: 0.33333334, y: 0.33333334, z: 0.33333334, w: 0.33333334}
        outWeight: {x: 0.33333334, y: 0.33333334, z: 0.33333334, w: 0.33333334}
      - serializedVersion: 3
        time: 2.2451594
        value: {x: -0, y: 0.6660583, z: -0, w: 0.7458997}
        inSlope: {x: 0, y: -0.0119039165, z: 0, w: 0.010628974}
        outSlope: {x: 0, y: -0.0119039165, z: 0, w: 0.010628974}
        tangentMode: 0
        weightedMode: 0
        inWeight: {x: 0.33333334, y: 0.33333334, z: 0.33333334, w: 0.33333334}
        outWeight: {x: 0.33333334, y: 0.33333334, z: 0.33333334, w: 0.33333334}
      - serializedVersion: 3
        time: 2.2563071
        value: {x: -0, y: 0.66592246, z: -0, w: 0.746021}
        inSlope: {x: 0, y: -0.009892906, z: 0, w: 0.00883493}
        outSlope: {x: 0, y: -0.009892906, z: 0, w: 0.00883493}
        tangentMode: 0
        weightedMode: 0
        inWeight: {x: 0.33333334, y: 0.33333334, z: 0.33333334, w: 0.33333334}
        outWeight: {x: 0.33333334, y: 0.33333334, z: 0.33333334, w: 0.33333334}
      - serializedVersion: 3
        time: 2.2704859
        value: {x: -0, y: 0.6658147, z: -0, w: 0.74611723}
        inSlope: {x: 0, y: -0.011468289, z: 0, w: 0.010232678}
        outSlope: {x: 0, y: -0.011468289, z: 0, w: 0.010232678}
        tangentMode: 0
        weightedMode: 0
        inWeight: {x: 0.33333334, y: 0.33333334, z: 0.33333334, w: 0.33333334}
        outWeight: {x: 0.33333334, y: 0.33333334, z: 0.33333334, w: 0.33333334}
      - serializedVersion: 3
        time: 2.2779908
        value: {x: -0, y: 0.6656996, z: -0, w: 0.7462199}
        inSlope: {x: 0, y: -0.010144662, z: 0, w: 0.009045228}
        outSlope: {x: 0, y: -0.010144662, z: 0, w: 0.009045228}
        tangentMode: 0
        weightedMode: 0
        inWeight: {x: 0.33333334, y: 0.33333334, z: 0.33333334, w: 0.33333334}
        outWeight: {x: 0.33333334, y: 0.33333334, z: 0.33333334, w: 0.33333334}
      - serializedVersion: 3
        time: 2.2890496
        value: {x: -0, y: 0.6656448, z: -0, w: 0.7462687}
        inSlope: {x: 0, y: -0.0057599517, z: 0, w: 0.0051369136}
        outSlope: {x: 0, y: -0.0057599517, z: 0, w: 0.0051369136}
        tangentMode: 0
        weightedMode: 0
        inWeight: {x: 0.33333334, y: 0.33333334, z: 0.33333334, w: 0.33333334}
        outWeight: {x: 0.33333334, y: 0.33333334, z: 0.33333334, w: 0.33333334}
      - serializedVersion: 3
        time: 2.2999237
        value: {x: -0, y: 0.6655734, z: -0, w: 0.7463324}
        inSlope: {x: 0, y: -0.005947777, z: 0, w: 0.0053044558}
        outSlope: {x: 0, y: -0.005947777, z: 0, w: 0.0053044558}
        tangentMode: 0
        weightedMode: 0
        inWeight: {x: 0.33333334, y: 0.33333334, z: 0.33333334, w: 0.33333334}
        outWeight: {x: 0.33333334, y: 0.33333334, z: 0.33333334, w: 0.33333334}
      - serializedVersion: 3
        time: 2.3120596
        value: {x: -0, y: 0.66550875, z: -0, w: 0.74639004}
        inSlope: {x: 0, y: -0.0056370785, z: 0, w: 0.0050246725}
        outSlope: {x: 0, y: -0.0056370785, z: 0, w: 0.0050246725}
        tangentMode: 0
        weightedMode: 0
        inWeight: {x: 0.33333334, y: 0.33333334, z: 0.33333334, w: 0.33333334}
        outWeight: {x: 0.33333334, y: 0.33333334, z: 0.33333334, w: 0.33333334}
      - serializedVersion: 3
        time: 2.3228672
        value: {x: -0, y: 0.6654445, z: -0, w: 0.7464473}
        inSlope: {x: 0, y: -0.005449208, z: 0, w: 0.004858191}
        outSlope: {x: 0, y: -0.005449208, z: 0, w: 0.004858191}
        tangentMode: 0
        weightedMode: 0
        inWeight: {x: 0.33333334, y: 0.33333334, z: 0.33333334, w: 0.33333334}
        outWeight: {x: 0.33333334, y: 0.33333334, z: 0.33333334, w: 0.33333334}
      - serializedVersion: 3
        time: 2.3340826
        value: {x: -0, y: 0.66538894, z: -0, w: 0.74649686}
        inSlope: {x: 0, y: -0.0048294947, z: 0, w: 0.004304832}
        outSlope: {x: 0, y: -0.0048294947, z: 0, w: 0.004304832}
        tangentMode: 0
        weightedMode: 0
        inWeight: {x: 0.33333334, y: 0.33333334, z: 0.33333334, w: 0.33333334}
        outWeight: {x: 0.33333334, y: 0.33333334, z: 0.33333334, w: 0.33333334}
      - serializedVersion: 3
        time: 2.3488512
        value: {x: -0, y: 0.66531944, z: -0, w: 0.7465588}
        inSlope: {x: 0, y: -0.009470763, z: 0, w: 0.008440621}
        outSlope: {x: 0, y: -0.009470763, z: 0, w: 0.008440621}
        tangentMode: 0
        weightedMode: 0
        inWeight: {x: 0.33333334, y: 0.33333334, z: 0.33333334, w: 0.33333334}
        outWeight: {x: 0.33333334, y: 0.33333334, z: 0.33333334, w: 0.33333334}
      - serializedVersion: 3
        time: 2.3558602
        value: {x: -0, y: 0.66521966, z: -0, w: 0.7466477}
        inSlope: {x: 0, y: -0.009276404, z: 0, w: 0.008269701}
        outSlope: {x: 0, y: -0.009276404, z: 0, w: 0.008269701}
        tangentMode: 0
        weightedMode: 0
        inWeight: {x: 0.33333334, y: 0.33333334, z: 0.33333334, w: 0.33333334}
        outWeight: {x: 0.33333334, y: 0.33333334, z: 0.33333334, w: 0.33333334}
      - serializedVersion: 3
        time: 2.3667397
        value: {x: -0, y: 0.6651727, z: -0, w: 0.7466896}
        inSlope: {x: 0, y: -0.005545206, z: 0, w: 0.004939376}
        outSlope: {x: 0, y: -0.005545206, z: 0, w: 0.004939376}
        tangentMode: 0
        weightedMode: 0
        inWeight: {x: 0.33333334, y: 0.33333334, z: 0.33333334, w: 0.33333334}
        outWeight: {x: 0.33333334, y: 0.33333334, z: 0.33333334, w: 0.33333334}
      - serializedVersion: 3
        time: 2.3777661
        value: {x: -0, y: 0.665098, z: -0, w: 0.7467561}
        inSlope: {x: 0, y: -0.0066105034, z: 0, w: 0.005886146}
        outSlope: {x: 0, y: -0.0066105034, z: 0, w: 0.005886146}
        tangentMode: 0
        weightedMode: 0
        inWeight: {x: 0.33333334, y: 0.33333334, z: 0.33333334, w: 0.33333334}
        outWeight: {x: 0.33333334, y: 0.33333334, z: 0.33333334, w: 0.33333334}
      - serializedVersion: 3
        time: 2.3893862
        value: {x: -0, y: 0.6650231, z: -0, w: 0.74682283}
        inSlope: {x: 0, y: -0.0063737542, z: 0, w: 0.005677363}
        outSlope: {x: 0, y: -0.0063737542, z: 0, w: 0.005677363}
        tangentMode: 0
        weightedMode: 0
        inWeight: {x: 0.33333334, y: 0.33333334, z: 0.33333334, w: 0.33333334}
        outWeight: {x: 0.33333334, y: 0.33333334, z: 0.33333334, w: 0.33333334}
      - serializedVersion: 3
        time: 2.4013927
        value: {x: -0, y: 0.66494745, z: -0, w: 0.7468902}
        inSlope: {x: 0, y: -0.006916716, z: 0, w: 0.0061561894}
        outSlope: {x: 0, y: -0.006916716, z: 0, w: 0.0061561894}
        tangentMode: 0
        weightedMode: 0
        inWeight: {x: 0.33333334, y: 0.33333334, z: 0.33333334, w: 0.33333334}
        outWeight: {x: 0.33333334, y: 0.33333334, z: 0.33333334, w: 0.33333334}
      - serializedVersion: 3
        time: 2.4112191
        value: {x: -0, y: 0.6648734, z: -0, w: 0.74695605}
        inSlope: {x: 0, y: -0.0061558, z: 0, w: 0.0054789213}
        outSlope: {x: 0, y: -0.0061558, z: 0, w: 0.0054789213}
        tangentMode: 0
        weightedMode: 0
        inWeight: {x: 0.33333334, y: 0.33333334, z: 0.33333334, w: 0.33333334}
        outWeight: {x: 0.33333334, y: 0.33333334, z: 0.33333334, w: 0.33333334}
      - serializedVersion: 3
        time: 2.4226213
        value: {x: -0, y: 0.66481894, z: -0, w: 0.74700457}
        inSlope: {x: 0, y: -0.005079426, z: 0, w: 0.0045214444}
        outSlope: {x: 0, y: -0.005079426, z: 0, w: 0.0045214444}
        tangentMode: 0
        weightedMode: 0
        inWeight: {x: 0.33333334, y: 0.33333334, z: 0.33333334, w: 0.33333334}
        outWeight: {x: 0.33333334, y: 0.33333334, z: 0.33333334, w: 0.33333334}
      - serializedVersion: 3
        time: 2.4339752
        value: {x: -0, y: 0.66475785, z: -0, w: 0.7470589}
        inSlope: {x: 0, y: -0.005405439, z: 0, w: 0.0048086704}
        outSlope: {x: 0, y: -0.005405439, z: 0, w: 0.0048086704}
        tangentMode: 0
        weightedMode: 0
        inWeight: {x: 0.33333334, y: 0.33333334, z: 0.33333334, w: 0.33333334}
        outWeight: {x: 0.33333334, y: 0.33333334, z: 0.33333334, w: 0.33333334}
      - serializedVersion: 3
        time: 2.444996
        value: {x: -0, y: 0.664698, z: -0, w: 0.74711215}
        inSlope: {x: 0, y: -0.0048113945, z: 0, w: 0.004283125}
        outSlope: {x: 0, y: -0.0048113945, z: 0, w: 0.004283125}
        tangentMode: 0
        weightedMode: 0
        inWeight: {x: 0.33333334, y: 0.33333334, z: 0.33333334, w: 0.33333334}
        outWeight: {x: 0.33333334, y: 0.33333334, z: 0.33333334, w: 0.33333334}
      - serializedVersion: 3
        time: 2.4559708
        value: {x: -0, y: 0.664652, z: -0, w: 0.74715316}
        inSlope: {x: 0, y: -0.003714571, z: 0, w: 0.0033042873}
        outSlope: {x: 0, y: -0.003714571, z: 0, w: 0.0033042873}
        tangentMode: 0
        weightedMode: 0
        inWeight: {x: 0.33333334, y: 0.33333334, z: 0.33333334, w: 0.33333334}
        outWeight: {x: 0.33333334, y: 0.33333334, z: 0.33333334, w: 0.33333334}
      - serializedVersion: 3
        time: 2.467095
        value: {x: -0, y: 0.664616, z: -0, w: 0.7471851}
        inSlope: {x: 0, y: -0.002835122, z: 0, w: 0.0025189426}
        outSlope: {x: 0, y: -0.002835122, z: 0, w: 0.0025189426}
        tangentMode: 0
        weightedMode: 0
        inWeight: {x: 0.33333334, y: 0.33333334, z: 0.33333334, w: 0.33333334}
        outWeight: {x: 0.33333334, y: 0.33333334, z: 0.33333334, w: 0.33333334}
      - serializedVersion: 3
        time: 2.4779925
        value: {x: -0, y: 0.66458946, z: -0, w: 0.7472087}
        inSlope: {x: 0, y: -0.0018315299, z: 0, w: 0.0016280545}
        outSlope: {x: 0, y: -0.0018315299, z: 0, w: 0.0016280545}
        tangentMode: 0
        weightedMode: 0
        inWeight: {x: 0.33333334, y: 0.33333334, z: 0.33333334, w: 0.33333334}
        outWeight: {x: 0.33333334, y: 0.33333334, z: 0.33333334, w: 0.33333334}
      - serializedVersion: 3
        time: 2.489146
        value: {x: -0, y: 0.66457576, z: -0, w: 0.7472209}
        inSlope: {x: 0, y: -0.0009018666, z: 0, w: 0.0008038832}
        outSlope: {x: 0, y: -0.0009018666, z: 0, w: 0.0008038832}
        tangentMode: 0
        weightedMode: 0
        inWeight: {x: 0.33333334, y: 0.33333334, z: 0.33333334, w: 0.33333334}
        outWeight: {x: 0.33333334, y: 0.33333334, z: 0.33333334, w: 0.33333334}
      - serializedVersion: 3
        time: 2.502735
        value: {x: -0, y: 0.66456795, z: -0, w: 0.7472279}
        inSlope: {x: 0, y: -0.0006508315, z: 0, w: 0.00057990884}
        outSlope: {x: 0, y: -0.0006508315, z: 0, w: 0.00057990884}
        tangentMode: 0
        weightedMode: 0
        inWeight: {x: 0.33333334, y: 0.33333334, z: 0.33333334, w: 0.33333334}
        outWeight: {x: 0.33333334, y: 0.33333334, z: 0.33333334, w: 0.33333334}
      - serializedVersion: 3
        time: 2.5125725
        value: {x: -0, y: 0.6645608, z: -0, w: 0.7472342}
        inSlope: {x: 0, y: -0.00005645468, z: 0, w: 0.00004848119}
        outSlope: {x: 0, y: -0.00005645468, z: 0, w: 0.00004848119}
        tangentMode: 0
        weightedMode: 0
        inWeight: {x: 0.33333334, y: 0.33333334, z: 0.33333334, w: 0.33333334}
        outWeight: {x: 0.33333334, y: 0.33333334, z: 0.33333334, w: 0.33333334}
      - serializedVersion: 3
        time: 2.522957
        value: {x: -0, y: 0.6645672, z: -0, w: 0.74722856}
        inSlope: {x: 0, y: 0.00060609274, z: 0, w: -0.00053873507}
        outSlope: {x: 0, y: 0.00060609274, z: 0, w: -0.00053873507}
        tangentMode: 0
        weightedMode: 0
        inWeight: {x: 0.33333334, y: 0.33333334, z: 0.33333334, w: 0.33333334}
        outWeight: {x: 0.33333334, y: 0.33333334, z: 0.33333334, w: 0.33333334}
      - serializedVersion: 3
        time: 2.5338209
        value: {x: -0, y: 0.66457367, z: -0, w: 0.7472228}
        inSlope: {x: 0, y: 0.00097506214, z: 0, w: -0.0008658576}
        outSlope: {x: 0, y: 0.00097506214, z: 0, w: -0.0008658576}
        tangentMode: 0
        weightedMode: 0
        inWeight: {x: 0.33333334, y: 0.33333334, z: 0.33333334, w: 0.33333334}
        outWeight: {x: 0.33333334, y: 0.33333334, z: 0.33333334, w: 0.33333334}
      - serializedVersion: 3
        time: 2.5451503
        value: {x: -0, y: 0.664589, z: -0, w: 0.7472092}
        inSlope: {x: 0, y: 0.00154688, z: 0, w: -0.0013747747}
        outSlope: {x: 0, y: 0.00154688, z: 0, w: -0.0013747747}
        tangentMode: 0
        weightedMode: 0
        inWeight: {x: 0.33333334, y: 0.33333334, z: 0.33333334, w: 0.33333334}
        outWeight: {x: 0.33333334, y: 0.33333334, z: 0.33333334, w: 0.33333334}
      - serializedVersion: 3
        time: 2.555725
        value: {x: -0, y: 0.6646074, z: -0, w: 0.7471928}
        inSlope: {x: 0, y: 0.0019674452, z: 0, w: -0.0017491749}
        outSlope: {x: 0, y: 0.0019674452, z: 0, w: -0.0017491749}
        tangentMode: 0
        weightedMode: 0
        inWeight: {x: 0.33333334, y: 0.33333334, z: 0.33333334, w: 0.33333334}
        outWeight: {x: 0.33333334, y: 0.33333334, z: 0.33333334, w: 0.33333334}
      - serializedVersion: 3
        time: 2.5666773
        value: {x: -0, y: 0.6646314, z: -0, w: 0.74717146}
        inSlope: {x: 0, y: 0.002548244, z: 0, w: -0.0022689323}
        outSlope: {x: 0, y: 0.002548244, z: 0, w: -0.0022689323}
        tangentMode: 0
        weightedMode: 0
        inWeight: {x: 0.33333334, y: 0.33333334, z: 0.33333334, w: 0.33333334}
        outWeight: {x: 0.33333334, y: 0.33333334, z: 0.33333334, w: 0.33333334}
      - serializedVersion: 3
        time: 2.5778868
        value: {x: -0, y: 0.664664, z: -0, w: 0.74714243}
        inSlope: {x: 0, y: 0.0031260774, z: 0, w: -0.0027856808}
        outSlope: {x: 0, y: 0.0031260774, z: 0, w: -0.0027856808}
        tangentMode: 0
        weightedMode: 0
        inWeight: {x: 0.33333334, y: 0.33333334, z: 0.33333334, w: 0.33333334}
        outWeight: {x: 0.33333334, y: 0.33333334, z: 0.33333334, w: 0.33333334}
      - serializedVersion: 3
        time: 2.5897405
        value: {x: -0, y: 0.66470367, z: -0, w: 0.7471071}
        inSlope: {x: 0, y: 0.004168121, z: 0, w: -0.0037093277}
        outSlope: {x: 0, y: 0.004168121, z: 0, w: -0.0037093277}
        tangentMode: 0
        weightedMode: 0
        inWeight: {x: 0.33333334, y: 0.33333334, z: 0.33333334, w: 0.33333334}
        outWeight: {x: 0.33333334, y: 0.33333334, z: 0.33333334, w: 0.33333334}
      - serializedVersion: 3
        time: 2.6006758
        value: {x: -0, y: 0.6647582, z: -0, w: 0.7470586}
        inSlope: {x: 0, y: 0.00496435, z: 0, w: -0.0044151875}
        outSlope: {x: 0, y: 0.00496435, z: 0, w: -0.0044151875}
        tangentMode: 0
        weightedMode: 0
        inWeight: {x: 0.33333334, y: 0.33333334, z: 0.33333334, w: 0.33333334}
        outWeight: {x: 0.33333334, y: 0.33333334, z: 0.33333334, w: 0.33333334}
      - serializedVersion: 3
        time: 2.6114476
        value: {x: -0, y: 0.66481143, z: -0, w: 0.74701124}
        inSlope: {x: 0, y: 0.0051178574, z: 0, w: -0.0045527895}
        outSlope: {x: 0, y: 0.0051178574, z: 0, w: -0.0045527895}
        tangentMode: 0
        weightedMode: 0
        inWeight: {x: 0.33333334, y: 0.33333334, z: 0.33333334, w: 0.33333334}
        outWeight: {x: 0.33333334, y: 0.33333334, z: 0.33333334, w: 0.33333334}
      - serializedVersion: 3
        time: 2.6226044
        value: {x: -0, y: 0.6648705, z: -0, w: 0.7469587}
        inSlope: {x: 0, y: 0.005673326, z: 0, w: -0.0050510513}
        outSlope: {x: 0, y: 0.005673326, z: 0, w: -0.0050510513}
        tangentMode: 0
        weightedMode: 0
        inWeight: {x: 0.33333334, y: 0.33333334, z: 0.33333334, w: 0.33333334}
        outWeight: {x: 0.33333334, y: 0.33333334, z: 0.33333334, w: 0.33333334}
      - serializedVersion: 3
        time: 2.6335852
        value: {x: -0, y: 0.66493696, z: -0, w: 0.7468995}
        inSlope: {x: 0, y: 0.00654395, z: 0, w: -0.0058246483}
        outSlope: {x: 0, y: 0.00654395, z: 0, w: -0.0058246483}
        tangentMode: 0
        weightedMode: 0
        inWeight: {x: 0.33333334, y: 0.33333334, z: 0.33333334, w: 0.33333334}
        outWeight: {x: 0.33333334, y: 0.33333334, z: 0.33333334, w: 0.33333334}
      - serializedVersion: 3
        time: 2.6447172
        value: {x: -0, y: 0.6650153, z: -0, w: 0.7468298}
        inSlope: {x: 0, y: 0.006691329, z: 0, w: -0.0059577217}
        outSlope: {x: 0, y: 0.006691329, z: 0, w: -0.0059577217}
        tangentMode: 0
        weightedMode: 0
        inWeight: {x: 0.33333334, y: 0.33333334, z: 0.33333334, w: 0.33333334}
        outWeight: {x: 0.33333334, y: 0.33333334, z: 0.33333334, w: 0.33333334}
      - serializedVersion: 3
        time: 2.658522
        value: {x: -0, y: 0.6651029, z: -0, w: 0.7467517}
        inSlope: {x: 0, y: 0.009733871, z: 0, w: -0.008671748}
        outSlope: {x: 0, y: 0.009733871, z: 0, w: -0.008671748}
        tangentMode: 0
        weightedMode: 0
        inWeight: {x: 0.33333334, y: 0.33333334, z: 0.33333334, w: 0.33333334}
        outWeight: {x: 0.33333334, y: 0.33333334, z: 0.33333334, w: 0.33333334}
      - serializedVersion: 3
        time: 2.667462
        value: {x: -0, y: 0.6652202, z: -0, w: 0.74664724}
        inSlope: {x: 0, y: 0.010367539, z: 0, w: -0.009235013}
        outSlope: {x: 0, y: 0.010367539, z: 0, w: -0.009235013}
        tangentMode: 0
        weightedMode: 0
        inWeight: {x: 0.33333334, y: 0.33333334, z: 0.33333334, w: 0.33333334}
        outWeight: {x: 0.33333334, y: 0.33333334, z: 0.33333334, w: 0.33333334}
      - serializedVersion: 3
        time: 2.6784995
        value: {x: -0, y: 0.66530424, z: -0, w: 0.7465724}
        inSlope: {x: 0, y: 0.009160597, z: 0, w: -0.00816402}
        outSlope: {x: 0, y: 0.009160597, z: 0, w: -0.00816402}
        tangentMode: 0
        weightedMode: 0
        inWeight: {x: 0.33333334, y: 0.33333334, z: 0.33333334, w: 0.33333334}
        outWeight: {x: 0.33333334, y: 0.33333334, z: 0.33333334, w: 0.33333334}
      - serializedVersion: 3
        time: 2.6893272
        value: {x: -0, y: 0.6654202, z: -0, w: 0.746469}
        inSlope: {x: 0, y: 0.010960635, z: 0, w: -0.009771998}
        outSlope: {x: 0, y: 0.010960635, z: 0, w: -0.009771998}
        tangentMode: 0
        weightedMode: 0
        inWeight: {x: 0.33333334, y: 0.33333334, z: 0.33333334, w: 0.33333334}
        outWeight: {x: 0.33333334, y: 0.33333334, z: 0.33333334, w: 0.33333334}
      - serializedVersion: 3
        time: 2.7002602
        value: {x: -0, y: 0.6655428, z: -0, w: 0.7463597}
        inSlope: {x: 0, y: 0.01162233, z: 0, w: -0.010362632}
        outSlope: {x: 0, y: 0.01162233, z: 0, w: -0.010362632}
        tangentMode: 0
        weightedMode: 0
        inWeight: {x: 0.33333334, y: 0.33333334, z: 0.33333334, w: 0.33333334}
        outWeight: {x: 0.33333334, y: 0.33333334, z: 0.33333334, w: 0.33333334}
      - serializedVersion: 3
        time: 2.7112792
        value: {x: -0, y: 0.66567534, z: -0, w: 0.7462415}
        inSlope: {x: 0, y: 0.012231968, z: 0, w: -0.010912022}
        outSlope: {x: 0, y: 0.012231968, z: 0, w: -0.010912022}
        tangentMode: 0
        weightedMode: 0
        inWeight: {x: 0.33333334, y: 0.33333334, z: 0.33333334, w: 0.33333334}
        outWeight: {x: 0.33333334, y: 0.33333334, z: 0.33333334, w: 0.33333334}
      - serializedVersion: 3
        time: 2.7222521
        value: {x: -0, y: 0.6658118, z: -0, w: 0.74611974}
        inSlope: {x: 0, y: 0.012843176, z: 0, w: -0.01146161}
        outSlope: {x: 0, y: 0.012843176, z: 0, w: -0.01146161}
        tangentMode: 0
        weightedMode: 0
        inWeight: {x: 0.33333334, y: 0.33333334, z: 0.33333334, w: 0.33333334}
        outWeight: {x: 0.33333334, y: 0.33333334, z: 0.33333334, w: 0.33333334}
      - serializedVersion: 3
        time: 2.7332802
        value: {x: -0, y: 0.6659579, z: -0, w: 0.7459893}
        inSlope: {x: 0, y: 0.012895398, z: 0, w: -0.011507707}
        outSlope: {x: 0, y: 0.012895398, z: 0, w: -0.011507707}
        tangentMode: 0
        weightedMode: 0
        inWeight: {x: 0.33333334, y: 0.33333334, z: 0.33333334, w: 0.33333334}
        outWeight: {x: 0.33333334, y: 0.33333334, z: 0.33333334, w: 0.33333334}
      - serializedVersion: 3
        time: 2.7453027
        value: {x: -0, y: 0.66610867, z: -0, w: 0.7458548}
        inSlope: {x: 0, y: 0.0136183575, z: 0, w: -0.012165209}
        outSlope: {x: 0, y: 0.0136183575, z: 0, w: -0.012165209}
        tangentMode: 0
        weightedMode: 0
        inWeight: {x: 0.33333334, y: 0.33333334, z: 0.33333334, w: 0.33333334}
        outWeight: {x: 0.33333334, y: 0.33333334, z: 0.33333334, w: 0.33333334}
      - serializedVersion: 3
        time: 2.756284
        value: {x: -0, y: 0.6662701, z: -0, w: 0.7457105}
        inSlope: {x: 0, y: 0.013524165, z: 0, w: -0.012086652}
        outSlope: {x: 0, y: 0.013524165, z: 0, w: -0.012086652}
        tangentMode: 0
        weightedMode: 0
        inWeight: {x: 0.33333334, y: 0.33333334, z: 0.33333334, w: 0.33333334}
        outWeight: {x: 0.33333334, y: 0.33333334, z: 0.33333334, w: 0.33333334}
      - serializedVersion: 3
        time: 2.7677321
        value: {x: -0, y: 0.66641146, z: -0, w: 0.7455842}
        inSlope: {x: 0, y: 0.0129287485, z: 0, w: -0.011555526}
        outSlope: {x: 0, y: 0.0129287485, z: 0, w: -0.011555526}
        tangentMode: 0
        weightedMode: 0
        inWeight: {x: 0.33333334, y: 0.33333334, z: 0.33333334, w: 0.33333334}
        outWeight: {x: 0.33333334, y: 0.33333334, z: 0.33333334, w: 0.33333334}
      - serializedVersion: 3
        time: 2.7779915
        value: {x: -0, y: 0.66655004, z: -0, w: 0.7454603}
        inSlope: {x: 0, y: 0.011843555, z: 0, w: -0.010590952}
        outSlope: {x: 0, y: 0.011843555, z: 0, w: -0.010590952}
        tangentMode: 0
        weightedMode: 0
        inWeight: {x: 0.33333334, y: 0.33333334, z: 0.33333334, w: 0.33333334}
        outWeight: {x: 0.33333334, y: 0.33333334, z: 0.33333334, w: 0.33333334}
      - serializedVersion: 3
        time: 2.7891812
        value: {x: -0, y: 0.66666394, z: -0, w: 0.7453584}
        inSlope: {x: 0, y: 0.009334801, z: 0, w: -0.008349519}
        outSlope: {x: 0, y: 0.009334801, z: 0, w: -0.008349519}
        tangentMode: 0
        weightedMode: 0
        inWeight: {x: 0.33333334, y: 0.33333334, z: 0.33333334, w: 0.33333334}
        outWeight: {x: 0.33333334, y: 0.33333334, z: 0.33333334, w: 0.33333334}
      - serializedVersion: 3
        time: 2.8001752
        value: {x: -0, y: 0.6667573, z: -0, w: 0.7452749}
        inSlope: {x: 0, y: 0.006490659, z: 0, w: -0.0058064424}
        outSlope: {x: 0, y: 0.006490659, z: 0, w: -0.0058064424}
        tangentMode: 0
        weightedMode: 0
        inWeight: {x: 0.33333334, y: 0.33333334, z: 0.33333334, w: 0.33333334}
        outWeight: {x: 0.33333334, y: 0.33333334, z: 0.33333334, w: 0.33333334}
      - serializedVersion: 3
        time: 2.814137
        value: {x: -0, y: 0.66682, z: -0, w: 0.7452188}
        inSlope: {x: 0, y: 0.0032210383, z: 0, w: -0.0028799993}
        outSlope: {x: 0, y: 0.0032210383, z: 0, w: -0.0028799993}
        tangentMode: 0
        weightedMode: 0
        inWeight: {x: 0.33333334, y: 0.33333334, z: 0.33333334, w: 0.33333334}
        outWeight: {x: 0.33333334, y: 0.33333334, z: 0.33333334, w: 0.33333334}
      - serializedVersion: 3
        time: 2.8218665
        value: {x: -0, y: 0.66683507, z: -0, w: 0.74520534}
        inSlope: {x: 0, y: 0.00011032174, z: 0, w: -0.000096758944}
        outSlope: {x: 0, y: 0.00011032174, z: 0, w: -0.000096758944}
        tangentMode: 0
        weightedMode: 0
        inWeight: {x: 0.33333334, y: 0.33333334, z: 0.33333334, w: 0.33333334}
        outWeight: {x: 0.33333334, y: 0.33333334, z: 0.33333334, w: 0.33333334}
      - serializedVersion: 3
        time: 2.8337164
        value: {x: -0, y: 0.66681457, z: -0, w: 0.7452237}
        inSlope: {x: 0, y: -0.005023968, z: 0, w: 0.004494249}
        outSlope: {x: 0, y: -0.005023968, z: 0, w: 0.004494249}
        tangentMode: 0
        weightedMode: 0
        inWeight: {x: 0.33333334, y: 0.33333334, z: 0.33333334, w: 0.33333334}
        outWeight: {x: 0.33333334, y: 0.33333334, z: 0.33333334, w: 0.33333334}
      - serializedVersion: 3
        time: 2.8448453
        value: {x: -0, y: 0.666722, z: -0, w: 0.7453065}
        inSlope: {x: 0, y: -0.010309484, z: 0, w: 0.009220854}
        outSlope: {x: 0, y: -0.010309484, z: 0, w: 0.009220854}
        tangentMode: 0
        weightedMode: 0
        inWeight: {x: 0.33333334, y: 0.33333334, z: 0.33333334, w: 0.33333334}
        outWeight: {x: 0.33333334, y: 0.33333334, z: 0.33333334, w: 0.33333334}
      - serializedVersion: 3
        time: 2.8565469
        value: {x: -0, y: 0.66657805, z: -0, w: 0.74543524}
        inSlope: {x: 0, y: -0.015949026, z: 0, w: 0.014262376}
        outSlope: {x: 0, y: -0.015949026, z: 0, w: 0.014262376}
        tangentMode: 0
        weightedMode: 0
        inWeight: {x: 0.33333334, y: 0.33333334, z: 0.33333334, w: 0.33333334}
        outWeight: {x: 0.33333334, y: 0.33333334, z: 0.33333334, w: 0.33333334}
      - serializedVersion: 3
        time: 2.8668334
        value: {x: -0, y: 0.6663765, z: -0, w: 0.7456155}
        inSlope: {x: 0, y: -0.019901928, z: 0, w: 0.017789707}
        outSlope: {x: 0, y: -0.019901928, z: 0, w: 0.017789707}
        tangentMode: 0
        weightedMode: 0
        inWeight: {x: 0.33333334, y: 0.33333334, z: 0.33333334, w: 0.33333334}
        outWeight: {x: 0.33333334, y: 0.33333334, z: 0.33333334, w: 0.33333334}
      - serializedVersion: 3
        time: 2.877756
        value: {x: -0, y: 0.66615576, z: -0, w: 0.7458127}
        inSlope: {x: 0, y: -0.020984817, z: 0, w: 0.018742552}
        outSlope: {x: 0, y: -0.020984817, z: 0, w: 0.018742552}
        tangentMode: 0
        weightedMode: 0
        inWeight: {x: 0.33333334, y: 0.33333334, z: 0.33333334, w: 0.33333334}
        outWeight: {x: 0.33333334, y: 0.33333334, z: 0.33333334, w: 0.33333334}
      - serializedVersion: 3
        time: 2.8899605
        value: {x: -0, y: 0.66589016, z: -0, w: 0.7460498}
        inSlope: {x: 0, y: -0.027980287, z: 0, w: 0.024972692}
        outSlope: {x: 0, y: -0.027980287, z: 0, w: 0.024972692}
        tangentMode: 0
        weightedMode: 0
        inWeight: {x: 0.33333334, y: 0.33333334, z: 0.33333334, w: 0.33333334}
        outWeight: {x: 0.33333334, y: 0.33333334, z: 0.33333334, w: 0.33333334}
      - serializedVersion: 3
        time: 2.899693
        value: {x: -0, y: 0.6655573, z: -0, w: 0.74634683}
        inSlope: {x: 0, y: -0.028880078, z: 0, w: 0.02575789}
        outSlope: {x: 0, y: -0.028880078, z: 0, w: 0.02575789}
        tangentMode: 0
        weightedMode: 0
        inWeight: {x: 0.33333334, y: 0.33333334, z: 0.33333334, w: 0.33333334}
        outWeight: {x: 0.33333334, y: 0.33333334, z: 0.33333334, w: 0.33333334}
      - serializedVersion: 3
        time: 2.9117596
        value: {x: -0, y: 0.665273, z: -0, w: 0.7466002}
        inSlope: {x: 0, y: -0.029098812, z: 0, w: 0.02592204}
        outSlope: {x: 0, y: -0.029098812, z: 0, w: 0.02592204}
        tangentMode: 0
        weightedMode: 0
        inWeight: {x: 0.33333334, y: 0.33333334, z: 0.33333334, w: 0.33333334}
        outWeight: {x: 0.33333334, y: 0.33333334, z: 0.33333334, w: 0.33333334}
      - serializedVersion: 3
        time: 2.922171
        value: {x: -0, y: 0.6649124, z: -0, w: 0.74692136}
        inSlope: {x: 0, y: -0.028719774, z: 0, w: 0.02556825}
        outSlope: {x: 0, y: -0.028719774, z: 0, w: 0.02556825}
        tangentMode: 0
        weightedMode: 0
        inWeight: {x: 0.33333334, y: 0.33333334, z: 0.33333334, w: 0.33333334}
        outWeight: {x: 0.33333334, y: 0.33333334, z: 0.33333334, w: 0.33333334}
      - serializedVersion: 3
        time: 2.9350257
        value: {x: -0, y: 0.66461927, z: -0, w: 0.7471822}
        inSlope: {x: 0, y: -0.027920833, z: 0, w: 0.024833081}
        outSlope: {x: 0, y: -0.027920833, z: 0, w: 0.024833081}
        tangentMode: 0
        weightedMode: 0
        inWeight: {x: 0.33333334, y: 0.33333334, z: 0.33333334, w: 0.33333334}
        outWeight: {x: 0.33333334, y: 0.33333334, z: 0.33333334, w: 0.33333334}
      - serializedVersion: 3
        time: 2.9451325
        value: {x: -0, y: 0.66428536, z: -0, w: 0.7474791}
        inSlope: {x: 0, y: -0.026146548, z: 0, w: 0.023242764}
        outSlope: {x: 0, y: -0.026146548, z: 0, w: 0.023242764}
        tangentMode: 0
        weightedMode: 0
        inWeight: {x: 0.33333334, y: 0.33333334, z: 0.33333334, w: 0.33333334}
        outWeight: {x: 0.33333334, y: 0.33333334, z: 0.33333334, w: 0.33333334}
      - serializedVersion: 3
        time: 2.9566631
        value: {x: -0, y: 0.66406333, z: -0, w: 0.7476764}
        inSlope: {x: 0, y: -0.016983876, z: 0, w: 0.015087087}
        outSlope: {x: 0, y: -0.016983876, z: 0, w: 0.015087087}
        tangentMode: 0
        weightedMode: 0
        inWeight: {x: 0.33333334, y: 0.33333334, z: 0.33333334, w: 0.33333334}
        outWeight: {x: 0.33333334, y: 0.33333334, z: 0.33333334, w: 0.33333334}
      - serializedVersion: 3
        time: 2.9702594
        value: {x: -0, y: 0.6638633, z: -0, w: 0.747854}
        inSlope: {x: 0, y: -0.01928506, z: 0, w: 0.017114444}
        outSlope: {x: 0, y: -0.01928506, z: 0, w: 0.017114444}
        tangentMode: 0
        weightedMode: 0
        inWeight: {x: 0.33333334, y: 0.33333334, z: 0.33333334, w: 0.33333334}
        outWeight: {x: 0.33333334, y: 0.33333334, z: 0.33333334, w: 0.33333334}
      - serializedVersion: 3
        time: 2.9781392
        value: {x: -0, y: 0.6636753, z: -0, w: 0.74802077}
        inSlope: {x: 0, y: -0.015099945, z: 0, w: 0.0133977905}
        outSlope: {x: 0, y: -0.015099945, z: 0, w: 0.0133977905}
        tangentMode: 0
        weightedMode: 0
        inWeight: {x: 0.33333334, y: 0.33333334, z: 0.33333334, w: 0.33333334}
        outWeight: {x: 0.33333334, y: 0.33333334, z: 0.33333334, w: 0.33333334}
      - serializedVersion: 3
        time: 2.9889472
        value: {x: -0, y: 0.66360676, z: -0, w: 0.7480816}
        inSlope: {x: 0, y: -0.0058239014, z: 0, w: 0.005167919}
        outSlope: {x: 0, y: -0.0058239014, z: 0, w: 0.005167919}
        tangentMode: 0
        weightedMode: 0
        inWeight: {x: 0.33333334, y: 0.33333334, z: 0.33333334, w: 0.33333334}
        outWeight: {x: 0.33333334, y: 0.33333334, z: 0.33333334, w: 0.33333334}
      - serializedVersion: 3
        time: 3.000361
        value: {x: -0, y: 0.6635462, z: -0, w: 0.7481353}
        inSlope: {x: 0, y: -0.0038642338, z: 0, w: 0.003427797}
        outSlope: {x: 0, y: -0.0038642338, z: 0, w: 0.003427797}
        tangentMode: 0
        weightedMode: 0
        inWeight: {x: 0.33333334, y: 0.33333334, z: 0.33333334, w: 0.33333334}
        outWeight: {x: 0.33333334, y: 0.33333334, z: 0.33333334, w: 0.33333334}
      - serializedVersion: 3
        time: 3.0130556
        value: {x: -0, y: 0.66351545, z: -0, w: 0.7481626}
        inSlope: {x: 0, y: -0.0009436327, z: 0, w: 0.00083783286}
        outSlope: {x: 0, y: -0.0009436327, z: 0, w: 0.00083783286}
        tangentMode: 0
        weightedMode: 0
        inWeight: {x: 0.33333334, y: 0.33333334, z: 0.33333334, w: 0.33333334}
        outWeight: {x: 0.33333334, y: 0.33333334, z: 0.33333334, w: 0.33333334}
      - serializedVersion: 3
        time: 3.0238523
        value: {x: -0, y: 0.66352123, z: -0, w: 0.7481575}
        inSlope: {x: 0, y: 0.0014610591, z: 0, w: -0.0012967831}
        outSlope: {x: 0, y: 0.0014610591, z: 0, w: -0.0012967831}
        tangentMode: 0
        weightedMode: 0
        inWeight: {x: 0.33333334, y: 0.33333334, z: 0.33333334, w: 0.33333334}
        outWeight: {x: 0.33333334, y: 0.33333334, z: 0.33333334, w: 0.33333334}
      - serializedVersion: 3
        time: 3.0338671
        value: {x: -0, y: 0.66354513, z: -0, w: 0.7481363}
        inSlope: {x: 0, y: 0.00304025, z: 0, w: -0.0026980771}
        outSlope: {x: 0, y: 0.00304025, z: 0, w: -0.0026980771}
        tangentMode: 0
        weightedMode: 0
        inWeight: {x: 0.33333334, y: 0.33333334, z: 0.33333334, w: 0.33333334}
        outWeight: {x: 0.33333334, y: 0.33333334, z: 0.33333334, w: 0.33333334}
      - serializedVersion: 3
        time: 3.0447428
        value: {x: -0, y: 0.6635853, z: -0, w: 0.74810064}
        inSlope: {x: 0, y: 0.0039443667, z: 0, w: -0.0035010718}
        outSlope: {x: 0, y: 0.0039443667, z: 0, w: -0.0035010718}
        tangentMode: 0
        weightedMode: 0
        inWeight: {x: 0.33333334, y: 0.33333334, z: 0.33333334, w: 0.33333334}
        outWeight: {x: 0.33333334, y: 0.33333334, z: 0.33333334, w: 0.33333334}
      - serializedVersion: 3
        time: 3.0564084
        value: {x: -0, y: 0.66363424, z: -0, w: 0.7480572}
        inSlope: {x: 0, y: 0.004360931, z: 0, w: -0.0038694944}
        outSlope: {x: 0, y: 0.004360931, z: 0, w: -0.0038694944}
        tangentMode: 0
        weightedMode: 0
        inWeight: {x: 0.33333334, y: 0.33333334, z: 0.33333334, w: 0.33333334}
        outWeight: {x: 0.33333334, y: 0.33333334, z: 0.33333334, w: 0.33333334}
      - serializedVersion: 3
        time: 3.067218
        value: {x: -0, y: 0.6636832, z: -0, w: 0.7480138}
        inSlope: {x: 0, y: 0.0038085608, z: 0, w: -0.003378068}
        outSlope: {x: 0, y: 0.0038085608, z: 0, w: -0.003378068}
        tangentMode: 0
        weightedMode: 0
        inWeight: {x: 0.33333334, y: 0.33333334, z: 0.33333334, w: 0.33333334}
        outWeight: {x: 0.33333334, y: 0.33333334, z: 0.33333334, w: 0.33333334}
      - serializedVersion: 3
        time: 3.078174
        value: {x: -0, y: 0.66371703, z: -0, w: 0.74798375}
        inSlope: {x: 0, y: 0.0020497278, z: 0, w: -0.0018165796}
        outSlope: {x: 0, y: 0.0020497278, z: 0, w: -0.0018165796}
        tangentMode: 0
        weightedMode: 0
        inWeight: {x: 0.33333334, y: 0.33333334, z: 0.33333334, w: 0.33333334}
        outWeight: {x: 0.33333334, y: 0.33333334, z: 0.33333334, w: 0.33333334}
      - serializedVersion: 3
        time: 3.089276
        value: {x: -0, y: 0.66372824, z: -0, w: 0.74797386}
        inSlope: {x: 0, y: -0.00036803924, z: 0, w: 0.00032860882}
        outSlope: {x: 0, y: -0.00036803924, z: 0, w: 0.00032860882}
        tangentMode: 0
        weightedMode: 0
        inWeight: {x: 0.33333334, y: 0.33333334, z: 0.33333334, w: 0.33333334}
        outWeight: {x: 0.33333334, y: 0.33333334, z: 0.33333334, w: 0.33333334}
      - serializedVersion: 3
        time: 3.1001697
        value: {x: -0, y: 0.6637092, z: -0, w: 0.7479907}
        inSlope: {x: 0, y: -0.0037981854, z: 0, w: 0.0033713824}
        outSlope: {x: 0, y: -0.0037981854, z: 0, w: 0.0033713824}
        tangentMode: 0
        weightedMode: 0
        inWeight: {x: 0.33333334, y: 0.33333334, z: 0.33333334, w: 0.33333334}
        outWeight: {x: 0.33333334, y: 0.33333334, z: 0.33333334, w: 0.33333334}
      - serializedVersion: 3
        time: 3.1113348
        value: {x: -0, y: 0.6636439, z: -0, w: 0.7480487}
        inSlope: {x: 0, y: -0.006731425, z: 0, w: 0.0059707607}
        outSlope: {x: 0, y: -0.006731425, z: 0, w: 0.0059707607}
        tangentMode: 0
        weightedMode: 0
        inWeight: {x: 0.33333334, y: 0.33333334, z: 0.33333334, w: 0.33333334}
        outWeight: {x: 0.33333334, y: 0.33333334, z: 0.33333334, w: 0.33333334}
      - serializedVersion: 3
        time: 3.1253278
        value: {x: -0, y: 0.6635374, z: -0, w: 0.74814314}
        inSlope: {x: 0, y: -0.0151617415, z: 0, w: 0.013441943}
        outSlope: {x: 0, y: -0.0151617415, z: 0, w: 0.013441943}
        tangentMode: 0
        weightedMode: 0
        inWeight: {x: 0.33333334, y: 0.33333334, z: 0.33333334, w: 0.33333334}
        outWeight: {x: 0.33333334, y: 0.33333334, z: 0.33333334, w: 0.33333334}
      - serializedVersion: 3
        time: 3.1339622
        value: {x: -0, y: 0.6633413, z: -0, w: 0.748317}
        inSlope: {x: 0, y: -0.018435057, z: 0, w: 0.016345926}
        outSlope: {x: 0, y: -0.018435057, z: 0, w: 0.016345926}
        tangentMode: 0
        weightedMode: 0
        inWeight: {x: 0.33333334, y: 0.33333334, z: 0.33333334, w: 0.33333334}
        outWeight: {x: 0.33333334, y: 0.33333334, z: 0.33333334, w: 0.33333334}
      - serializedVersion: 3
        time: 3.1449287
        value: {x: -0, y: 0.663186, z: -0, w: 0.7484547}
        inSlope: {x: 0, y: -0.017901432, z: 0, w: 0.01586403}
        outSlope: {x: 0, y: -0.017901432, z: 0, w: 0.01586403}
        tangentMode: 0
        weightedMode: 0
        inWeight: {x: 0.33333334, y: 0.33333334, z: 0.33333334, w: 0.33333334}
        outWeight: {x: 0.33333334, y: 0.33333334, z: 0.33333334, w: 0.33333334}
      - serializedVersion: 3
        time: 3.1557815
        value: {x: -0, y: 0.6629511, z: -0, w: 0.74866277}
        inSlope: {x: 0, y: -0.022906091, z: 0, w: 0.020281661}
        outSlope: {x: 0, y: -0.022906091, z: 0, w: 0.020281661}
        tangentMode: 0
        weightedMode: 0
        inWeight: {x: 0.33333334, y: 0.33333334, z: 0.33333334, w: 0.33333334}
        outWeight: {x: 0.33333334, y: 0.33333334, z: 0.33333334, w: 0.33333334}
      - serializedVersion: 3
        time: 3.166855
        value: {x: -0, y: 0.6626835, z: -0, w: 0.74889964}
        inSlope: {x: 0, y: -0.025838984, z: 0, w: 0.022860374}
        outSlope: {x: 0, y: -0.025838984, z: 0, w: 0.022860374}
        tangentMode: 0
        weightedMode: 0
        inWeight: {x: 0.33333334, y: 0.33333334, z: 0.33333334, w: 0.33333334}
        outWeight: {x: 0.33333334, y: 0.33333334, z: 0.33333334, w: 0.33333334}
      - serializedVersion: 3
        time: 3.1779895
        value: {x: -0, y: 0.6623772, z: -0, w: 0.74917054}
        inSlope: {x: 0, y: -0.029513618, z: 0, w: 0.02609126}
        outSlope: {x: 0, y: -0.029513618, z: 0, w: 0.02609126}
        tangentMode: 0
        weightedMode: 0
        inWeight: {x: 0.33333334, y: 0.33333334, z: 0.33333334, w: 0.33333334}
        outWeight: {x: 0.33333334, y: 0.33333334, z: 0.33333334, w: 0.33333334}
      - serializedVersion: 3
        time: 3.188756
        value: {x: -0, y: 0.66203785, z: -0, w: 0.7494704}
        inSlope: {x: 0, y: -0.03109267, z: 0, w: 0.027465165}
        outSlope: {x: 0, y: -0.03109267, z: 0, w: 0.027465165}
        tangentMode: 0
        weightedMode: 0
        inWeight: {x: 0.33333334, y: 0.33333334, z: 0.33333334, w: 0.33333334}
        outWeight: {x: 0.33333334, y: 0.33333334, z: 0.33333334, w: 0.33333334}
      - serializedVersion: 3
        time: 3.2002947
        value: {x: -0, y: 0.661684, z: -0, w: 0.74978286}
        inSlope: {x: 0, y: -0.031097025, z: 0, w: 0.02744265}
        outSlope: {x: 0, y: -0.031097025, z: 0, w: 0.02744265}
        tangentMode: 0
        weightedMode: 0
        inWeight: {x: 0.33333334, y: 0.33333334, z: 0.33333334, w: 0.33333334}
        outWeight: {x: 0.33333334, y: 0.33333334, z: 0.33333334, w: 0.33333334}
      - serializedVersion: 3
        time: 3.2129092
        value: {x: -0, y: 0.6612863, z: -0, w: 0.75013363}
        inSlope: {x: 0, y: -0.03910158, z: 0, w: 0.034464136}
        outSlope: {x: 0, y: -0.03910158, z: 0, w: 0.034464136}
        tangentMode: 0
        weightedMode: 0
        inWeight: {x: 0.33333334, y: 0.33333334, z: 0.33333334, w: 0.33333334}
        outWeight: {x: 0.33333334, y: 0.33333334, z: 0.33333334, w: 0.33333334}
      - serializedVersion: 3
        time: 3.2225962
        value: {x: -0, y: 0.66083413, z: -0, w: 0.750532}
        inSlope: {x: 0, y: -0.038432732, z: 0, w: 0.03384384}
        outSlope: {x: 0, y: -0.038432732, z: 0, w: 0.03384384}
        tangentMode: 0
        weightedMode: 0
        inWeight: {x: 0.33333334, y: 0.33333334, z: 0.33333334, w: 0.33333334}
        outWeight: {x: 0.33333334, y: 0.33333334, z: 0.33333334, w: 0.33333334}
      - serializedVersion: 3
        time: 3.2341664
        value: {x: -0, y: 0.66048485, z: -0, w: 0.75083935}
        inSlope: {x: 0, y: -0.034640312, z: 0, w: 0.030468658}
        outSlope: {x: 0, y: -0.034640312, z: 0, w: 0.030468658}
        tangentMode: 0
        weightedMode: 0
        inWeight: {x: 0.33333334, y: 0.33333334, z: 0.33333334, w: 0.33333334}
        outWeight: {x: 0.33333334, y: 0.33333334, z: 0.33333334, w: 0.33333334}
      - serializedVersion: 3
        time: 3.244972
        value: {x: -0, y: 0.66006243, z: -0, w: 0.75121075}
        inSlope: {x: 0, y: -0.037035547, z: 0, w: 0.032545578}
        outSlope: {x: 0, y: -0.037035547, z: 0, w: 0.032545578}
        tangentMode: 0
        weightedMode: 0
        inWeight: {x: 0.33333334, y: 0.33333334, z: 0.33333334, w: 0.33333334}
        outWeight: {x: 0.33333334, y: 0.33333334, z: 0.33333334, w: 0.33333334}
      - serializedVersion: 3
        time: 3.2560022
        value: {x: -0, y: 0.6596766, z: -0, w: 0.7515496}
        inSlope: {x: 0, y: -0.034621455, z: 0, w: 0.030388653}
        outSlope: {x: 0, y: -0.034621455, z: 0, w: 0.030388653}
        tangentMode: 0
        weightedMode: 0
        inWeight: {x: 0.33333334, y: 0.33333334, z: 0.33333334, w: 0.33333334}
        outWeight: {x: 0.33333334, y: 0.33333334, z: 0.33333334, w: 0.33333334}
      - serializedVersion: 3
        time: 3.2672362
        value: {x: -0, y: 0.6592917, z: -0, w: 0.75188726}
        inSlope: {x: 0, y: -0.030478986, z: 0, w: 0.026729245}
        outSlope: {x: 0, y: -0.030478986, z: 0, w: 0.026729245}
        tangentMode: 0
        weightedMode: 0
        inWeight: {x: 0.33333334, y: 0.33333334, z: 0.33333334, w: 0.33333334}
        outWeight: {x: 0.33333334, y: 0.33333334, z: 0.33333334, w: 0.33333334}
      - serializedVersion: 3
        time: 3.28125
        value: {x: -0, y: 0.6589176, z: -0, w: 0.7522152}
        inSlope: {x: 0, y: -0.043065466, z: 0, w: 0.03771308}
        outSlope: {x: 0, y: -0.043065466, z: 0, w: 0.03771308}
        tangentMode: 0
        weightedMode: 0
        inWeight: {x: 0.33333334, y: 0.33333334, z: 0.33333334, w: 0.33333334}
        outWeight: {x: 0.33333334, y: 0.33333334, z: 0.33333334, w: 0.33333334}
      - serializedVersion: 3
        time: 3.288728
        value: {x: -0, y: 0.65847313, z: -0, w: 0.75260425}
        inSlope: {x: 0, y: -0.03938464, z: 0, w: 0.0344687}
        outSlope: {x: 0, y: -0.03938464, z: 0, w: 0.0344687}
        tangentMode: 0
        weightedMode: 0
        inWeight: {x: 0.33333334, y: 0.33333334, z: 0.33333334, w: 0.33333334}
        outWeight: {x: 0.33333334, y: 0.33333334, z: 0.33333334, w: 0.33333334}
      - serializedVersion: 3
        time: 3.299914
        value: {x: -0, y: 0.6582569, z: -0, w: 0.75279343}
        inSlope: {x: 0, y: -0.021462869, z: 0, w: 0.01876508}
        outSlope: {x: 0, y: -0.021462869, z: 0, w: 0.01876508}
        tangentMode: 0
        weightedMode: 0
        inWeight: {x: 0.33333334, y: 0.33333334, z: 0.33333334, w: 0.33333334}
        outWeight: {x: 0.33333334, y: 0.33333334, z: 0.33333334, w: 0.33333334}
      - serializedVersion: 3
        time: 3.3127904
        value: {x: -0, y: 0.6579531, z: -0, w: 0.7530589}
        inSlope: {x: 0, y: -0.027293703, z: 0, w: 0.023845991}
        outSlope: {x: 0, y: -0.027293703, z: 0, w: 0.023845991}
        tangentMode: 0
        weightedMode: 0
        inWeight: {x: 0.33333334, y: 0.33333334, z: 0.33333334, w: 0.33333334}
        outWeight: {x: 0.33333334, y: 0.33333334, z: 0.33333334, w: 0.33333334}
      - serializedVersion: 3
        time: 3.3229349
        value: {x: -0, y: 0.65763867, z: -0, w: 0.75333357}
        inSlope: {x: 0, y: -0.024861444, z: 0, w: 0.021706926}
        outSlope: {x: 0, y: -0.024861444, z: 0, w: 0.021706926}
        tangentMode: 0
        weightedMode: 0
        inWeight: {x: 0.33333334, y: 0.33333334, z: 0.33333334, w: 0.33333334}
        outWeight: {x: 0.33333334, y: 0.33333334, z: 0.33333334, w: 0.33333334}
      - serializedVersion: 3
        time: 3.3337584
        value: {x: -0, y: 0.65743595, z: -0, w: 0.7535104}
        inSlope: {x: 0, y: -0.017350718, z: 0, w: 0.015140746}
        outSlope: {x: 0, y: -0.017350718, z: 0, w: 0.015140746}
        tangentMode: 0
        weightedMode: 0
        inWeight: {x: 0.33333334, y: 0.33333334, z: 0.33333334, w: 0.33333334}
        outWeight: {x: 0.33333334, y: 0.33333334, z: 0.33333334, w: 0.33333334}
      - serializedVersion: 3
        time: 3.3449163
        value: {x: -0, y: 0.65725774, z: -0, w: 0.753666}
        inSlope: {x: 0, y: -0.014111217, z: 0, w: 0.012311127}
        outSlope: {x: 0, y: -0.014111217, z: 0, w: 0.012311127}
        tangentMode: 0
        weightedMode: 0
        inWeight: {x: 0.33333334, y: 0.33333334, z: 0.33333334, w: 0.33333334}
        outWeight: {x: 0.33333334, y: 0.33333334, z: 0.33333334, w: 0.33333334}
      - serializedVersion: 3
        time: 3.3560002
        value: {x: -0, y: 0.65712196, z: -0, w: 0.75378436}
        inSlope: {x: 0, y: -0.0104416795, z: 0, w: 0.009098439}
        outSlope: {x: 0, y: -0.0104416795, z: 0, w: 0.009098439}
        tangentMode: 0
        weightedMode: 0
        inWeight: {x: 0.33333334, y: 0.33333334, z: 0.33333334, w: 0.33333334}
        outWeight: {x: 0.33333334, y: 0.33333334, z: 0.33333334, w: 0.33333334}
      - serializedVersion: 3
        time: 3.3670537
        value: {x: -0, y: 0.6570265, z: -0, w: 0.75386745}
        inSlope: {x: 0, y: -0.0064967745, z: 0, w: 0.0056582373}
        outSlope: {x: 0, y: -0.0064967745, z: 0, w: 0.0056582373}
        tangentMode: 0
        weightedMode: 0
        inWeight: {x: 0.33333334, y: 0.33333334, z: 0.33333334, w: 0.33333334}
        outWeight: {x: 0.33333334, y: 0.33333334, z: 0.33333334, w: 0.33333334}
      - serializedVersion: 3
        time: 3.3778937
        value: {x: -0, y: 0.65697926, z: -0, w: 0.75390863}
        inSlope: {x: 0, y: -0.002314262, z: 0, w: 0.002017417}
        outSlope: {x: 0, y: -0.002314262, z: 0, w: 0.002017417}
        tangentMode: 0
        weightedMode: 0
        inWeight: {x: 0.33333334, y: 0.33333334, z: 0.33333334, w: 0.33333334}
        outWeight: {x: 0.33333334, y: 0.33333334, z: 0.33333334, w: 0.33333334}
      - serializedVersion: 3
        time: 3.3887866
        value: {x: -0, y: 0.65697634, z: -0, w: 0.7539112}
        inSlope: {x: 0, y: 0.0019845825, z: 0, w: -0.0017246534}
        outSlope: {x: 0, y: 0.0019845825, z: 0, w: -0.0017246534}
        tangentMode: 0
        weightedMode: 0
        inWeight: {x: 0.33333334, y: 0.33333334, z: 0.33333334, w: 0.33333334}
        outWeight: {x: 0.33333334, y: 0.33333334, z: 0.33333334, w: 0.33333334}
      - serializedVersion: 3
        time: 3.3997867
        value: {x: -0, y: 0.65702295, z: -0, w: 0.75387067}
        inSlope: {x: 0, y: 0.005742918, z: 0, w: -0.0050048027}
        outSlope: {x: 0, y: 0.005742918, z: 0, w: -0.0050048027}
        tangentMode: 0
        weightedMode: 0
        inWeight: {x: 0.33333334, y: 0.33333334, z: 0.33333334, w: 0.33333334}
        outWeight: {x: 0.33333334, y: 0.33333334, z: 0.33333334, w: 0.33333334}
      - serializedVersion: 3
        time: 3.4117265
        value: {x: -0, y: 0.6571095, z: -0, w: 0.75379515}
        inSlope: {x: 0, y: 0.009882016, z: 0, w: -0.00861934}
        outSlope: {x: 0, y: 0.009882016, z: 0, w: -0.00861934}
        tangentMode: 0
        weightedMode: 0
        inWeight: {x: 0.33333334, y: 0.33333334, z: 0.33333334, w: 0.33333334}
        outWeight: {x: 0.33333334, y: 0.33333334, z: 0.33333334, w: 0.33333334}
      - serializedVersion: 3
        time: 3.4228897
        value: {x: -0, y: 0.6572492, z: -0, w: 0.7536733}
        inSlope: {x: 0, y: 0.01171531, z: 0, w: -0.01021632}
        outSlope: {x: 0, y: 0.01171531, z: 0, w: -0.01021632}
        tangentMode: 0
        weightedMode: 0
        inWeight: {x: 0.33333334, y: 0.33333334, z: 0.33333334, w: 0.33333334}
        outWeight: {x: 0.33333334, y: 0.33333334, z: 0.33333334, w: 0.33333334}
      - serializedVersion: 3
        time: 3.4381306
        value: {x: -0, y: 0.65741557, z: -0, w: 0.75352824}
        inSlope: {x: 0, y: 0.026364215, z: 0, w: -0.023007866}
        outSlope: {x: 0, y: 0.026364215, z: 0, w: -0.023007866}
        tangentMode: 0
        weightedMode: 0
        inWeight: {x: 0.33333334, y: 0.33333334, z: 0.33333334, w: 0.33333334}
        outWeight: {x: 0.33333334, y: 0.33333334, z: 0.33333334, w: 0.33333334}
      - serializedVersion: 3
        time: 3.4444313
        value: {x: -0, y: 0.657679, z: -0, w: 0.7532983}
        inSlope: {x: 0, y: 0.026255801, z: 0, w: -0.02291895}
        outSlope: {x: 0, y: 0.026255801, z: 0, w: -0.02291895}
        tangentMode: 0
        weightedMode: 0
        inWeight: {x: 0.33333334, y: 0.33333334, z: 0.33333334, w: 0.33333334}
        outWeight: {x: 0.33333334, y: 0.33333334, z: 0.33333334, w: 0.33333334}
      - serializedVersion: 3
        time: 3.4556744
        value: {x: -0, y: 0.6577993, z: -0, w: 0.75319326}
        inSlope: {x: 0, y: 0.016299628, z: 0, w: -0.014236099}
        outSlope: {x: 0, y: 0.016299628, z: 0, w: -0.014236099}
        tangentMode: 0
        weightedMode: 0
        inWeight: {x: 0.33333334, y: 0.33333334, z: 0.33333334, w: 0.33333334}
        outWeight: {x: 0.33333334, y: 0.33333334, z: 0.33333334, w: 0.33333334}
      - serializedVersion: 3
        time: 3.4667566
        value: {x: -0, y: 0.658042, z: -0, w: 0.75298125}
        inSlope: {x: 0, y: 0.022509292, z: 0, w: -0.019673016}
        outSlope: {x: 0, y: 0.022509292, z: 0, w: -0.019673016}
        tangentMode: 0
        weightedMode: 0
        inWeight: {x: 0.33333334, y: 0.33333334, z: 0.33333334, w: 0.33333334}
        outWeight: {x: 0.33333334, y: 0.33333334, z: 0.33333334, w: 0.33333334}
      - serializedVersion: 3
        time: 3.477681
        value: {x: -0, y: 0.65829456, z: -0, w: 0.7527604}
        inSlope: {x: 0, y: 0.022509608, z: 0, w: -0.019686606}
        outSlope: {x: 0, y: 0.022509608, z: 0, w: -0.019686606}
        tangentMode: 0
        weightedMode: 0
        inWeight: {x: 0.33333334, y: 0.33333334, z: 0.33333334, w: 0.33333334}
        outWeight: {x: 0.33333334, y: 0.33333334, z: 0.33333334, w: 0.33333334}
      - serializedVersion: 3
        time: 3.4895656
        value: {x: -0, y: 0.65855485, z: -0, w: 0.7525327}
        inSlope: {x: 0, y: 0.024032218, z: 0, w: -0.021030558}
        outSlope: {x: 0, y: 0.024032218, z: 0, w: -0.021030558}
        tangentMode: 0
        weightedMode: 0
        inWeight: {x: 0.33333334, y: 0.33333334, z: 0.33333334, w: 0.33333334}
        outWeight: {x: 0.33333334, y: 0.33333334, z: 0.33333334, w: 0.33333334}
      - serializedVersion: 3
        time: 3.5003347
        value: {x: -0, y: 0.6588366, z: -0, w: 0.7522861}
        inSlope: {x: 0, y: 0.024436116, z: 0, w: -0.021396432}
        outSlope: {x: 0, y: 0.024436116, z: 0, w: -0.021396432}
        tangentMode: 0
        weightedMode: 0
        inWeight: {x: 0.33333334, y: 0.33333334, z: 0.33333334, w: 0.33333334}
        outWeight: {x: 0.33333334, y: 0.33333334, z: 0.33333334, w: 0.33333334}
      - serializedVersion: 3
        time: 3.5115395
        value: {x: -0, y: 0.65909106, z: -0, w: 0.7520632}
        inSlope: {x: 0, y: 0.023364503, z: 0, w: -0.020477725}
        outSlope: {x: 0, y: 0.023364503, z: 0, w: -0.020477725}
        tangentMode: 0
        weightedMode: 0
        inWeight: {x: 0.33333334, y: 0.33333334, z: 0.33333334, w: 0.33333334}
        outWeight: {x: 0.33333334, y: 0.33333334, z: 0.33333334, w: 0.33333334}
      - serializedVersion: 3
        time: 3.5224953
        value: {x: -0, y: 0.6593542, z: -0, w: 0.7518324}
        inSlope: {x: 0, y: 0.023262665, z: 0, w: -0.02040285}
        outSlope: {x: 0, y: 0.023262665, z: 0, w: -0.02040285}
        tangentMode: 0
        weightedMode: 0
        inWeight: {x: 0.33333334, y: 0.33333334, z: 0.33333334, w: 0.33333334}
        outWeight: {x: 0.33333334, y: 0.33333334, z: 0.33333334, w: 0.33333334}
      - serializedVersion: 3
        time: 3.5335736
        value: {x: -0, y: 0.65960354, z: -0, w: 0.75161374}
        inSlope: {x: 0, y: 0.021635652, z: 0, w: -0.018986113}
        outSlope: {x: 0, y: 0.021635652, z: 0, w: -0.018986113}
        tangentMode: 0
        weightedMode: 0
        inWeight: {x: 0.33333334, y: 0.33333334, z: 0.33333334, w: 0.33333334}
        outWeight: {x: 0.33333334, y: 0.33333334, z: 0.33333334, w: 0.33333334}
      - serializedVersion: 3
        time: 3.545454
        value: {x: -0, y: 0.65985024, z: -0, w: 0.75139713}
        inSlope: {x: 0, y: 0.023090227, z: 0, w: -0.02027601}
        outSlope: {x: 0, y: 0.023090227, z: 0, w: -0.02027601}
        tangentMode: 0
        weightedMode: 0
        inWeight: {x: 0.33333334, y: 0.33333334, z: 0.33333334, w: 0.33333334}
        outWeight: {x: 0.33333334, y: 0.33333334, z: 0.33333334, w: 0.33333334}
      - serializedVersion: 3
        time: 3.5553534
        value: {x: -0, y: 0.66010183, z: -0, w: 0.7511762}
        inSlope: {x: 0, y: 0.020842023, z: 0, w: -0.018311579}
        outSlope: {x: 0, y: 0.020842023, z: 0, w: -0.018311579}
        tangentMode: 0
        weightedMode: 0
        inWeight: {x: 0.33333334, y: 0.33333334, z: 0.33333334, w: 0.33333334}
        outWeight: {x: 0.33333334, y: 0.33333334, z: 0.33333334, w: 0.33333334}
      - serializedVersion: 3
        time: 3.56748
        value: {x: -0, y: 0.6602991, z: -0, w: 0.7510027}
        inSlope: {x: 0, y: 0.017414404, z: 0, w: -0.015312027}
        outSlope: {x: 0, y: 0.017414404, z: 0, w: -0.015312027}
        tangentMode: 0
        weightedMode: 0
        inWeight: {x: 0.33333334, y: 0.33333334, z: 0.33333334, w: 0.33333334}
        outWeight: {x: 0.33333334, y: 0.33333334, z: 0.33333334, w: 0.33333334}
      - serializedVersion: 3
        time: 3.5796742
        value: {x: -0, y: 0.66052544, z: -0, w: 0.7508037}
        inSlope: {x: 0, y: 0.015913077, z: 0, w: -0.013996642}
        outSlope: {x: 0, y: 0.015913077, z: 0, w: -0.013996642}
        tangentMode: 0
        weightedMode: 0
        inWeight: {x: 0.33333334, y: 0.33333334, z: 0.33333334, w: 0.33333334}
        outWeight: {x: 0.33333334, y: 0.33333334, z: 0.33333334, w: 0.33333334}
      - serializedVersion: 3
        time: 3.5948915
        value: {x: -0, y: 0.6607273, z: -0, w: 0.7506261}
        inSlope: {x: 0, y: 0.025520727, z: 0, w: -0.022474777}
        outSlope: {x: 0, y: 0.025520727, z: 0, w: -0.022474777}
        tangentMode: 0
        weightedMode: 0
        inWeight: {x: 0.33333334, y: 0.33333334, z: 0.33333334, w: 0.33333334}
        outWeight: {x: 0.33333334, y: 0.33333334, z: 0.33333334, w: 0.33333334}
      - serializedVersion: 3
        time: 3.600908
        value: {x: -0, y: 0.6609546, z: -0, w: 0.7504259}
        inSlope: {x: 0, y: 0.022560732, z: 0, w: -0.019874312}
        outSlope: {x: 0, y: 0.022560732, z: 0, w: -0.019874312}
        tangentMode: 0
        weightedMode: 0
        inWeight: {x: 0.33333334, y: 0.33333334, z: 0.33333334, w: 0.33333334}
        outWeight: {x: 0.33333334, y: 0.33333334, z: 0.33333334, w: 0.33333334}
      - serializedVersion: 3
        time: 3.6116014
        value: {x: -0, y: 0.66103315, z: -0, w: 0.7503567}
        inSlope: {x: 0, y: 0.0094013205, z: 0, w: -0.008281348}
        outSlope: {x: 0, y: 0.0094013205, z: 0, w: -0.008281348}
        tangentMode: 0
        weightedMode: 0
        inWeight: {x: 0.33333334, y: 0.33333334, z: 0.33333334, w: 0.33333334}
        outWeight: {x: 0.33333334, y: 0.33333334, z: 0.33333334, w: 0.33333334}
      - serializedVersion: 3
        time: 3.6229124
        value: {x: -0, y: 0.66116273, z: -0, w: 0.75024253}
        inSlope: {x: 0, y: 0.011646284, z: 0, w: -0.010260632}
        outSlope: {x: 0, y: 0.011646284, z: 0, w: -0.010260632}
        tangentMode: 0
        weightedMode: 0
        inWeight: {x: 0.33333334, y: 0.33333334, z: 0.33333334, w: 0.33333334}
        outWeight: {x: 0.33333334, y: 0.33333334, z: 0.33333334, w: 0.33333334}
      - serializedVersion: 3
        time: 3.633719
        value: {x: -0, y: 0.66129065, z: -0, w: 0.7501298}
        inSlope: {x: 0, y: 0.011208583, z: 0, w: -0.009882462}
        outSlope: {x: 0, y: 0.011208583, z: 0, w: -0.009882462}
        tangentMode: 0
        weightedMode: 0
        inWeight: {x: 0.33333334, y: 0.33333334, z: 0.33333334, w: 0.33333334}
        outWeight: {x: 0.33333334, y: 0.33333334, z: 0.33333334, w: 0.33333334}
      - serializedVersion: 3
        time: 3.6444843
        value: {x: -0, y: 0.66140455, z: -0, w: 0.7500293}
        inSlope: {x: 0, y: 0.010189047, z: 0, w: -0.008988243}
        outSlope: {x: 0, y: 0.010189047, z: 0, w: -0.008988243}
        tangentMode: 0
        weightedMode: 0
        inWeight: {x: 0.33333334, y: 0.33333334, z: 0.33333334, w: 0.33333334}
        outWeight: {x: 0.33333334, y: 0.33333334, z: 0.33333334, w: 0.33333334}
      - serializedVersion: 3
        time: 3.6554167
        value: {x: -0, y: 0.66151166, z: -0, w: 0.74993485}
        inSlope: {x: 0, y: 0.009648044, z: 0, w: -0.008508343}
        outSlope: {x: 0, y: 0.009648044, z: 0, w: -0.008508343}
        tangentMode: 0
        weightedMode: 0
        inWeight: {x: 0.33333334, y: 0.33333334, z: 0.33333334, w: 0.33333334}
        outWeight: {x: 0.33333334, y: 0.33333334, z: 0.33333334, w: 0.33333334}
      - serializedVersion: 3
        time: 3.666398
        value: {x: -0, y: 0.66161597, z: -0, w: 0.7498429}
        inSlope: {x: 0, y: 0.009225135, z: 0, w: -0.0081395395}
        outSlope: {x: 0, y: 0.009225135, z: 0, w: -0.0081395395}
        tangentMode: 0
        weightedMode: 0
        inWeight: {x: 0.33333334, y: 0.33333334, z: 0.33333334, w: 0.33333334}
        outWeight: {x: 0.33333334, y: 0.33333334, z: 0.33333334, w: 0.33333334}
      - serializedVersion: 3
        time: 3.6785166
        value: {x: -0, y: 0.66172445, z: -0, w: 0.7497471}
        inSlope: {x: 0, y: 0.010210115, z: 0, w: -0.009012482}
        outSlope: {x: 0, y: 0.010210115, z: 0, w: -0.009012482}
        tangentMode: 0
        weightedMode: 0
        inWeight: {x: 0.33333334, y: 0.33333334, z: 0.33333334, w: 0.33333334}
        outWeight: {x: 0.33333334, y: 0.33333334, z: 0.33333334, w: 0.33333334}
      - serializedVersion: 3
        time: 3.6893528
        value: {x: -0, y: 0.6618487, z: -0, w: 0.7496374}
        inSlope: {x: 0, y: 0.011165128, z: 0, w: -0.009856191}
        outSlope: {x: 0, y: 0.011165128, z: 0, w: -0.009856191}
        tangentMode: 0
        weightedMode: 0
        inWeight: {x: 0.33333334, y: 0.33333334, z: 0.33333334, w: 0.33333334}
        outWeight: {x: 0.33333334, y: 0.33333334, z: 0.33333334, w: 0.33333334}
      - serializedVersion: 3
        time: 3.7004268
        value: {x: -0, y: 0.661969, z: -0, w: 0.7495312}
        inSlope: {x: 0, y: 0.011115655, z: 0, w: -0.0098159695}
        outSlope: {x: 0, y: 0.011115655, z: 0, w: -0.0098159695}
        tangentMode: 0
        weightedMode: 0
        inWeight: {x: 0.33333334, y: 0.33333334, z: 0.33333334, w: 0.33333334}
        outWeight: {x: 0.33333334, y: 0.33333334, z: 0.33333334, w: 0.33333334}
      - serializedVersion: 3
        time: 3.7115932
        value: {x: -0, y: 0.66209596, z: -0, w: 0.7494191}
        inSlope: {x: 0, y: 0.01164628, z: 0, w: -0.0102878185}
        outSlope: {x: 0, y: 0.01164628, z: 0, w: -0.0102878185}
        tangentMode: 0
        weightedMode: 0
        inWeight: {x: 0.33333334, y: 0.33333334, z: 0.33333334, w: 0.33333334}
        outWeight: {x: 0.33333334, y: 0.33333334, z: 0.33333334, w: 0.33333334}
      - serializedVersion: 3
        time: 3.7224164
        value: {x: -0, y: 0.662225, z: -0, w: 0.74930507}
        inSlope: {x: 0, y: 0.011954026, z: 0, w: -0.0105661955}
        outSlope: {x: 0, y: 0.011954026, z: 0, w: -0.0105661955}
        tangentMode: 0
        weightedMode: 0
        inWeight: {x: 0.33333334, y: 0.33333334, z: 0.33333334, w: 0.33333334}
        outWeight: {x: 0.33333334, y: 0.33333334, z: 0.33333334, w: 0.33333334}
      - serializedVersion: 3
        time: 3.7334967
        value: {x: -0, y: 0.6623578, z: -0, w: 0.74918765}
        inSlope: {x: 0, y: 0.010947676, z: 0, w: -0.009681506}
        outSlope: {x: 0, y: 0.010947676, z: 0, w: -0.009681506}
        tangentMode: 0
        weightedMode: 0
        inWeight: {x: 0.33333334, y: 0.33333334, z: 0.33333334, w: 0.33333334}
        outWeight: {x: 0.33333334, y: 0.33333334, z: 0.33333334, w: 0.33333334}
      - serializedVersion: 3
        time: 3.7474022
        value: {x: -0, y: 0.6624956, z: -0, w: 0.74906576}
        inSlope: {x: 0, y: 0.016808722, z: 0, w: -0.014864398}
        outSlope: {x: 0, y: 0.016808722, z: 0, w: -0.014864398}
        tangentMode: 0
        weightedMode: 0
        inWeight: {x: 0.33333334, y: 0.33333334, z: 0.33333334, w: 0.33333334}
        outWeight: {x: 0.33333334, y: 0.33333334, z: 0.33333334, w: 0.33333334}
      - serializedVersion: 3
        time: 3.7552867
        value: {x: -0, y: 0.66268253, z: -0, w: 0.7489005}
        inSlope: {x: 0, y: 0.016270649, z: 0, w: -0.014391284}
        outSlope: {x: 0, y: 0.016270649, z: 0, w: -0.014391284}
        tangentMode: 0
        weightedMode: 0
        inWeight: {x: 0.33333334, y: 0.33333334, z: 0.33333334, w: 0.33333334}
        outWeight: {x: 0.33333334, y: 0.33333334, z: 0.33333334, w: 0.33333334}
      - serializedVersion: 3
        time: 3.7673304
        value: {x: -0, y: 0.6627889, z: -0, w: 0.7488063}
        inSlope: {x: 0, y: 0.0123655, z: 0, w: -0.010947186}
        outSlope: {x: 0, y: 0.0123655, z: 0, w: -0.010947186}
        tangentMode: 0
        weightedMode: 0
        inWeight: {x: 0.33333334, y: 0.33333334, z: 0.33333334, w: 0.33333334}
        outWeight: {x: 0.33333334, y: 0.33333334, z: 0.33333334, w: 0.33333334}
      - serializedVersion: 3
        time: 3.7786162
        value: {x: -0, y: 0.66296834, z: -0, w: 0.74864745}
        inSlope: {x: 0, y: 0.016195826, z: 0, w: -0.014344004}
        outSlope: {x: 0, y: 0.016195826, z: 0, w: -0.014344004}
        tangentMode: 0
        weightedMode: 0
        inWeight: {x: 0.33333334, y: 0.33333334, z: 0.33333334, w: 0.33333334}
        outWeight: {x: 0.33333334, y: 0.33333334, z: 0.33333334, w: 0.33333334}
      - serializedVersion: 3
        time: 3.7891967
        value: {x: -0, y: 0.66314286, z: -0, w: 0.74849284}
        inSlope: {x: 0, y: 0.015972894, z: 0, w: -0.014152157}
        outSlope: {x: 0, y: 0.015972894, z: 0, w: -0.014152157}
        tangentMode: 0
        weightedMode: 0
        inWeight: {x: 0.33333334, y: 0.33333334, z: 0.33333334, w: 0.33333334}
        outWeight: {x: 0.33333334, y: 0.33333334, z: 0.33333334, w: 0.33333334}
      - serializedVersion: 3
        time: 3.8001022
        value: {x: -0, y: 0.66331136, z: -0, w: 0.7483435}
        inSlope: {x: 0, y: 0.015467255, z: 0, w: -0.013707019}
        outSlope: {x: 0, y: 0.015467255, z: 0, w: -0.013707019}
        tangentMode: 0
        weightedMode: 0
        inWeight: {x: 0.33333334, y: 0.33333334, z: 0.33333334, w: 0.33333334}
        outWeight: {x: 0.33333334, y: 0.33333334, z: 0.33333334, w: 0.33333334}
      - serializedVersion: 3
        time: 3.8113084
        value: {x: -0, y: 0.6634849, z: -0, w: 0.74818975}
        inSlope: {x: 0, y: 0.01581826, z: 0, w: -0.014028678}
        outSlope: {x: 0, y: 0.01581826, z: 0, w: -0.014028678}
        tangentMode: 0
        weightedMode: 0
        inWeight: {x: 0.33333334, y: 0.33333334, z: 0.33333334, w: 0.33333334}
        outWeight: {x: 0.33333334, y: 0.33333334, z: 0.33333334, w: 0.33333334}
      - serializedVersion: 3
        time: 3.822157
        value: {x: -0, y: 0.6636601, z: -0, w: 0.74803424}
        inSlope: {x: 0, y: 0.014853019, z: 0, w: -0.013180315}
        outSlope: {x: 0, y: 0.014853019, z: 0, w: -0.013180315}
        tangentMode: 0
        weightedMode: 0
        inWeight: {x: 0.33333334, y: 0.33333334, z: 0.33333334, w: 0.33333334}
        outWeight: {x: 0.33333334, y: 0.33333334, z: 0.33333334, w: 0.33333334}
      - serializedVersion: 3
        time: 3.8341808
        value: {x: -0, y: 0.66382307, z: -0, w: 0.74788964}
        inSlope: {x: 0, y: 0.014496082, z: 0, w: -0.0128649995}
        outSlope: {x: 0, y: 0.014496082, z: 0, w: -0.0128649995}
        tangentMode: 0
        weightedMode: 0
        inWeight: {x: 0.33333334, y: 0.33333334, z: 0.33333334, w: 0.33333334}
        outWeight: {x: 0.33333334, y: 0.33333334, z: 0.33333334, w: 0.33333334}
      - serializedVersion: 3
        time: 3.845172
        value: {x: -0, y: 0.66399276, z: -0, w: 0.747739}
        inSlope: {x: 0, y: 0.014070142, z: 0, w: -0.012491029}
        outSlope: {x: 0, y: 0.014070142, z: 0, w: -0.012491029}
        tangentMode: 0
        weightedMode: 0
        inWeight: {x: 0.33333334, y: 0.33333334, z: 0.33333334, w: 0.33333334}
        outWeight: {x: 0.33333334, y: 0.33333334, z: 0.33333334, w: 0.33333334}
      - serializedVersion: 3
        time: 3.8559797
        value: {x: -0, y: 0.66413003, z: -0, w: 0.7476171}
        inSlope: {x: 0, y: 0.011738349, z: 0, w: -0.010426471}
        outSlope: {x: 0, y: 0.011738349, z: 0, w: -0.010426471}
        tangentMode: 0
        weightedMode: 0
        inWeight: {x: 0.33333334, y: 0.33333334, z: 0.33333334, w: 0.33333334}
        outWeight: {x: 0.33333334, y: 0.33333334, z: 0.33333334, w: 0.33333334}
      - serializedVersion: 3
        time: 3.867048
        value: {x: -0, y: 0.6642493, z: -0, w: 0.74751115}
        inSlope: {x: 0, y: 0.009924972, z: 0, w: -0.008820097}
        outSlope: {x: 0, y: 0.009924972, z: 0, w: -0.008820097}
        tangentMode: 0
        weightedMode: 0
        inWeight: {x: 0.33333334, y: 0.33333334, z: 0.33333334, w: 0.33333334}
        outWeight: {x: 0.33333334, y: 0.33333334, z: 0.33333334, w: 0.33333334}
      - serializedVersion: 3
        time: 3.8778598
        value: {x: -0, y: 0.6643474, z: -0, w: 0.74742395}
        inSlope: {x: 0, y: 0.00822421, z: 0, w: -0.0073118573}
        outSlope: {x: 0, y: 0.00822421, z: 0, w: -0.0073118573}
        tangentMode: 0
        weightedMode: 0
        inWeight: {x: 0.33333334, y: 0.33333334, z: 0.33333334, w: 0.33333334}
        outWeight: {x: 0.33333334, y: 0.33333334, z: 0.33333334, w: 0.33333334}
      - serializedVersion: 3
        time: 3.889184
        value: {x: -0, y: 0.6644309, z: -0, w: 0.7473497}
        inSlope: {x: 0, y: 0.0060608913, z: 0, w: -0.0053880066}
        outSlope: {x: 0, y: 0.0060608913, z: 0, w: -0.0053880066}
        tangentMode: 0
        weightedMode: 0
        inWeight: {x: 0.33333334, y: 0.33333334, z: 0.33333334, w: 0.33333334}
        outWeight: {x: 0.33333334, y: 0.33333334, z: 0.33333334, w: 0.33333334}
      - serializedVersion: 3
        time: 3.9029062
        value: {x: -0, y: 0.66449606, z: -0, w: 0.7472918}
        inSlope: {x: 0, y: 0.006248333, z: 0, w: -0.005556198}
        outSlope: {x: 0, y: 0.006248333, z: 0, w: -0.005556198}
        tangentMode: 0
        weightedMode: 0
        inWeight: {x: 0.33333334, y: 0.33333334, z: 0.33333334, w: 0.33333334}
        outWeight: {x: 0.33333334, y: 0.33333334, z: 0.33333334, w: 0.33333334}
      - serializedVersion: 3
        time: 3.9108596
        value: {x: -0, y: 0.6645577, z: -0, w: 0.74723697}
        inSlope: {x: 0, y: 0.0050827544, z: 0, w: -0.0045202207}
        outSlope: {x: 0, y: 0.0050827544, z: 0, w: -0.0045202207}
        tangentMode: 0
        weightedMode: 0
        inWeight: {x: 0.33333334, y: 0.33333334, z: 0.33333334, w: 0.33333334}
        outWeight: {x: 0.33333334, y: 0.33333334, z: 0.33333334, w: 0.33333334}
      - serializedVersion: 3
        time: 3.9227486
        value: {x: -0, y: 0.6645864, z: -0, w: 0.74721146}
        inSlope: {x: 0, y: 0.0027286299, z: 0, w: -0.002426685}
        outSlope: {x: 0, y: 0.0027286299, z: 0, w: -0.002426685}
        tangentMode: 0
        weightedMode: 0
        inWeight: {x: 0.33333334, y: 0.33333334, z: 0.33333334, w: 0.33333334}
        outWeight: {x: 0.33333334, y: 0.33333334, z: 0.33333334, w: 0.33333334}
      - serializedVersion: 3
        time: 3.9340196
        value: {x: -0, y: 0.6646207, z: -0, w: 0.74718094}
        inSlope: {x: 0, y: 0.0025596204, z: 0, w: -0.0022760208}
        outSlope: {x: 0, y: 0.0025596204, z: 0, w: -0.0022760208}
        tangentMode: 0
        weightedMode: 0
        inWeight: {x: 0.33333334, y: 0.33333334, z: 0.33333334, w: 0.33333334}
        outWeight: {x: 0.33333334, y: 0.33333334, z: 0.33333334, w: 0.33333334}
      - serializedVersion: 3
        time: 3.9447162
        value: {x: -0, y: 0.66464293, z: -0, w: 0.7471612}
        inSlope: {x: 0, y: 0.0019443487, z: 0, w: -0.0017285421}
        outSlope: {x: 0, y: 0.0019443487, z: 0, w: -0.0017285421}
        tangentMode: 0
        weightedMode: 0
        inWeight: {x: 0.33333334, y: 0.33333334, z: 0.33333334, w: 0.33333334}
        outWeight: {x: 0.33333334, y: 0.33333334, z: 0.33333334, w: 0.33333334}
      - serializedVersion: 3
        time: 3.9558783
        value: {x: -0, y: 0.66466314, z: -0, w: 0.7471432}
        inSlope: {x: 0, y: 0.001575985, z: 0, w: -0.0014041583}
        outSlope: {x: 0, y: 0.001575985, z: 0, w: -0.0014041583}
        tangentMode: 0
        weightedMode: 0
        inWeight: {x: 0.33333334, y: 0.33333334, z: 0.33333334, w: 0.33333334}
        outWeight: {x: 0.33333334, y: 0.33333334, z: 0.33333334, w: 0.33333334}
      - serializedVersion: 3
        time: 3.9668953
        value: {x: -0, y: 0.6646779, z: -0, w: 0.74713004}
        inSlope: {x: 0, y: 0.0013745483, z: 0, w: -0.0012245453}
        outSlope: {x: 0, y: 0.0013745483, z: 0, w: -0.0012245453}
        tangentMode: 0
        weightedMode: 0
        inWeight: {x: 0.33333334, y: 0.33333334, z: 0.33333334, w: 0.33333334}
        outWeight: {x: 0.33333334, y: 0.33333334, z: 0.33333334, w: 0.33333334}
      - serializedVersion: 3
        time: 3.9777374
        value: {x: -0, y: 0.6646932, z: -0, w: 0.74711645}
        inSlope: {x: 0, y: 0.0013024504, z: 0, w: -0.0011583586}
        outSlope: {x: 0, y: 0.0013024504, z: 0, w: -0.0011583586}
        tangentMode: 0
        weightedMode: 0
        inWeight: {x: 0.33333334, y: 0.33333334, z: 0.33333334, w: 0.33333334}
        outWeight: {x: 0.33333334, y: 0.33333334, z: 0.33333334, w: 0.33333334}
      - serializedVersion: 3
        time: 3.9888368
        value: {x: -0, y: 0.66470647, z: -0, w: 0.74710464}
        inSlope: {x: 0, y: 0.0012233574, z: 0, w: -0.0010871165}
        outSlope: {x: 0, y: 0.0012233574, z: 0, w: -0.0010871165}
        tangentMode: 0
        weightedMode: 0
        inWeight: {x: 0.33333334, y: 0.33333334, z: 0.33333334, w: 0.33333334}
        outWeight: {x: 0.33333334, y: 0.33333334, z: 0.33333334, w: 0.33333334}
      - serializedVersion: 3
        time: 4.000479
        value: {x: -0, y: 0.664721, z: -0, w: 0.7470917}
        inSlope: {x: 0, y: 0.001843089, z: 0, w: -0.0016405811}
        outSlope: {x: 0, y: 0.001843089, z: 0, w: -0.0016405811}
        tangentMode: 0
        weightedMode: 0
        inWeight: {x: 0.33333334, y: 0.33333334, z: 0.33333334, w: 0.33333334}
        outWeight: {x: 0.33333334, y: 0.33333334, z: 0.33333334, w: 0.33333334}
      - serializedVersion: 3
        time: 4.012097
        value: {x: -0, y: 0.6647493, z: -0, w: 0.7470665}
        inSlope: {x: 0, y: 0.0031076455, z: 0, w: -0.0027672225}
        outSlope: {x: 0, y: 0.0031076455, z: 0, w: -0.0027672225}
        tangentMode: 0
        weightedMode: 0
        inWeight: {x: 0.33333334, y: 0.33333334, z: 0.33333334, w: 0.33333334}
        outWeight: {x: 0.33333334, y: 0.33333334, z: 0.33333334, w: 0.33333334}
      - serializedVersion: 3
        time: 4.0224614
        value: {x: -0, y: 0.6647885, z: -0, w: 0.7470316}
        inSlope: {x: 0, y: 0.0041837506, z: 0, w: -0.0037238356}
        outSlope: {x: 0, y: 0.0041837506, z: 0, w: -0.0037238356}
        tangentMode: 0
        weightedMode: 0
        inWeight: {x: 0.33333334, y: 0.33333334, z: 0.33333334, w: 0.33333334}
        outWeight: {x: 0.33333334, y: 0.33333334, z: 0.33333334, w: 0.33333334}
      - serializedVersion: 3
        time: 4.033657
        value: {x: -0, y: 0.66483986, z: -0, w: 0.7469859}
        inSlope: {x: 0, y: 0.005501508, z: 0, w: -0.0048917076}
        outSlope: {x: 0, y: 0.005501508, z: 0, w: -0.0048917076}
        tangentMode: 0
        weightedMode: 0
        inWeight: {x: 0.33333334, y: 0.33333334, z: 0.33333334, w: 0.33333334}
        outWeight: {x: 0.33333334, y: 0.33333334, z: 0.33333334, w: 0.33333334}
      - serializedVersion: 3
        time: 4.044846
        value: {x: -0, y: 0.6649116, z: -0, w: 0.74692214}
        inSlope: {x: 0, y: 0.005975252, z: 0, w: -0.0053176098}
        outSlope: {x: 0, y: 0.005975252, z: 0, w: -0.0053176098}
        tangentMode: 0
        weightedMode: 0
        inWeight: {x: 0.33333334, y: 0.33333334, z: 0.33333334, w: 0.33333334}
        outWeight: {x: 0.33333334, y: 0.33333334, z: 0.33333334, w: 0.33333334}
      - serializedVersion: 3
        time: 4.0593147
        value: {x: -0, y: 0.66499174, z: -0, w: 0.7468507}
        inSlope: {x: 0, y: 0.010992801, z: 0, w: -0.009792132}
        outSlope: {x: 0, y: 0.010992801, z: 0, w: -0.009792132}
        tangentMode: 0
        weightedMode: 0
        inWeight: {x: 0.33333334, y: 0.33333334, z: 0.33333334, w: 0.33333334}
        outWeight: {x: 0.33333334, y: 0.33333334, z: 0.33333334, w: 0.33333334}
      - serializedVersion: 3
        time: 4.066468
        value: {x: -0, y: 0.6651094, z: -0, w: 0.74674594}
        inSlope: {x: 0, y: 0.010705835, z: 0, w: -0.00953461}
        outSlope: {x: 0, y: 0.010705835, z: 0, w: -0.00953461}
        tangentMode: 0
        weightedMode: 0
        inWeight: {x: 0.33333334, y: 0.33333334, z: 0.33333334, w: 0.33333334}
        outWeight: {x: 0.33333334, y: 0.33333334, z: 0.33333334, w: 0.33333334}
      - serializedVersion: 3
        time: 4.078442
        value: {x: -0, y: 0.6651688, z: -0, w: 0.746693}
        inSlope: {x: 0, y: 0.0072291438, z: 0, w: -0.0064411513}
        outSlope: {x: 0, y: 0.0072291438, z: 0, w: -0.0064411513}
        tangentMode: 0
        weightedMode: 0
        inWeight: {x: 0.33333334, y: 0.33333334, z: 0.33333334, w: 0.33333334}
        outWeight: {x: 0.33333334, y: 0.33333334, z: 0.33333334, w: 0.33333334}
      - serializedVersion: 3
        time: 4.0894585
        value: {x: -0, y: 0.6652734, z: -0, w: 0.7465998}
        inSlope: {x: 0, y: 0.009284094, z: 0, w: -0.008271182}
        outSlope: {x: 0, y: 0.009284094, z: 0, w: -0.008271182}
        tangentMode: 0
        weightedMode: 0
        inWeight: {x: 0.33333334, y: 0.33333334, z: 0.33333334, w: 0.33333334}
        outWeight: {x: 0.33333334, y: 0.33333334, z: 0.33333334, w: 0.33333334}
      - serializedVersion: 3
        time: 4.1004496
        value: {x: -0, y: 0.66537315, z: -0, w: 0.746511}
        inSlope: {x: 0, y: 0.008954672, z: 0, w: -0.007981474}
        outSlope: {x: 0, y: 0.008954672, z: 0, w: -0.007981474}
        tangentMode: 0
        weightedMode: 0
        inWeight: {x: 0.33333334, y: 0.33333334, z: 0.33333334, w: 0.33333334}
        outWeight: {x: 0.33333334, y: 0.33333334, z: 0.33333334, w: 0.33333334}
      - serializedVersion: 3
        time: 4.1113834
        value: {x: -0, y: 0.66546977, z: -0, w: 0.7464248}
        inSlope: {x: 0, y: 0.008804871, z: 0, w: -0.007850962}
        outSlope: {x: 0, y: 0.008804871, z: 0, w: -0.007850962}
        tangentMode: 0
        weightedMode: 0
        inWeight: {x: 0.33333334, y: 0.33333334, z: 0.33333334, w: 0.33333334}
        outWeight: {x: 0.33333334, y: 0.33333334, z: 0.33333334, w: 0.33333334}
      - serializedVersion: 3
        time: 4.122444
        value: {x: -0, y: 0.6655668, z: -0, w: 0.7463383}
        inSlope: {x: 0, y: 0.009041078, z: 0, w: -0.00806097}
        outSlope: {x: 0, y: 0.009041078, z: 0, w: -0.00806097}
        tangentMode: 0
        weightedMode: 0
        inWeight: {x: 0.33333334, y: 0.33333334, z: 0.33333334, w: 0.33333334}
        outWeight: {x: 0.33333334, y: 0.33333334, z: 0.33333334, w: 0.33333334}
      - serializedVersion: 3
        time: 4.133342
        value: {x: -0, y: 0.66566825, z: -0, w: 0.7462478}
        inSlope: {x: 0, y: 0.009536551, z: 0, w: -0.008508147}
        outSlope: {x: 0, y: 0.009536551, z: 0, w: -0.008508147}
        tangentMode: 0
        weightedMode: 0
        inWeight: {x: 0.33333334, y: 0.33333334, z: 0.33333334, w: 0.33333334}
        outWeight: {x: 0.33333334, y: 0.33333334, z: 0.33333334, w: 0.33333334}
      - serializedVersion: 3
        time: 4.1442933
        value: {x: -0, y: 0.6657752, z: -0, w: 0.7461524}
        inSlope: {x: 0, y: 0.009668197, z: 0, w: -0.0086285025}
        outSlope: {x: 0, y: 0.009668197, z: 0, w: -0.0086285025}
        tangentMode: 0
        weightedMode: 0
        inWeight: {x: 0.33333334, y: 0.33333334, z: 0.33333334, w: 0.33333334}
        outWeight: {x: 0.33333334, y: 0.33333334, z: 0.33333334, w: 0.33333334}
      - serializedVersion: 3
        time: 4.156342
        value: {x: -0, y: 0.6658905, z: -0, w: 0.74604946}
        inSlope: {x: 0, y: 0.01078156, z: 0, w: -0.009622265}
        outSlope: {x: 0, y: 0.01078156, z: 0, w: -0.009622265}
        tangentMode: 0
        weightedMode: 0
        inWeight: {x: 0.33333334, y: 0.33333334, z: 0.33333334, w: 0.33333334}
        outWeight: {x: 0.33333334, y: 0.33333334, z: 0.33333334, w: 0.33333334}
      - serializedVersion: 3
        time: 4.1672034
        value: {x: -0, y: 0.66602075, z: -0, w: 0.74593323}
        inSlope: {x: 0, y: 0.011363022, z: 0, w: -0.010143585}
        outSlope: {x: 0, y: 0.011363022, z: 0, w: -0.010143585}
        tangentMode: 0
        weightedMode: 0
        inWeight: {x: 0.33333334, y: 0.33333334, z: 0.33333334, w: 0.33333334}
        outWeight: {x: 0.33333334, y: 0.33333334, z: 0.33333334, w: 0.33333334}
      - serializedVersion: 3
        time: 4.1783023
        value: {x: -0, y: 0.6661399, z: -0, w: 0.74582684}
        inSlope: {x: 0, y: 0.011142034, z: 0, w: -0.009953171}
        outSlope: {x: 0, y: 0.011142034, z: 0, w: -0.009953171}
        tangentMode: 0
        weightedMode: 0
        inWeight: {x: 0.33333334, y: 0.33333334, z: 0.33333334, w: 0.33333334}
        outWeight: {x: 0.33333334, y: 0.33333334, z: 0.33333334, w: 0.33333334}
      - serializedVersion: 3
        time: 4.1890736
        value: {x: -0, y: 0.6662643, z: -0, w: 0.7457157}
        inSlope: {x: 0, y: 0.01082, z: 0, w: -0.009668617}
        outSlope: {x: 0, y: 0.01082, z: 0, w: -0.009668617}
        tangentMode: 0
        weightedMode: 0
        inWeight: {x: 0.33333334, y: 0.33333334, z: 0.33333334, w: 0.33333334}
        outWeight: {x: 0.33333334, y: 0.33333334, z: 0.33333334, w: 0.33333334}
      - serializedVersion: 3
        time: 4.2007804
        value: {x: -0, y: 0.66638243, z: -0, w: 0.7456101}
        inSlope: {x: 0, y: 0.009768691, z: 0, w: -0.008728715}
        outSlope: {x: 0, y: 0.009768691, z: 0, w: -0.008728715}
        tangentMode: 0
        weightedMode: 0
        inWeight: {x: 0.33333334, y: 0.33333334, z: 0.33333334, w: 0.33333334}
        outWeight: {x: 0.33333334, y: 0.33333334, z: 0.33333334, w: 0.33333334}
      - serializedVersion: 3
        time: 4.214353
        value: {x: -0, y: 0.66651064, z: -0, w: 0.74549556}
        inSlope: {x: 0, y: 0.012822973, z: 0, w: -0.011462934}
        outSlope: {x: 0, y: 0.012822973, z: 0, w: -0.011462934}
        tangentMode: 0
        weightedMode: 0
        inWeight: {x: 0.33333334, y: 0.33333334, z: 0.33333334, w: 0.33333334}
        outWeight: {x: 0.33333334, y: 0.33333334, z: 0.33333334, w: 0.33333334}
      - serializedVersion: 3
        time: 4.222558
        value: {x: -0, y: 0.66664356, z: -0, w: 0.7453767}
        inSlope: {x: 0, y: 0.011217797, z: 0, w: -0.010032524}
        outSlope: {x: 0, y: 0.011217797, z: 0, w: -0.010032524}
        tangentMode: 0
        weightedMode: 0
        inWeight: {x: 0.33333334, y: 0.33333334, z: 0.33333334, w: 0.33333334}
        outWeight: {x: 0.33333334, y: 0.33333334, z: 0.33333334, w: 0.33333334}
      - serializedVersion: 3
        time: 4.234095
        value: {x: -0, y: 0.6667155, z: -0, w: 0.74531233}
        inSlope: {x: 0, y: 0.007404559, z: 0, w: -0.0066215023}
        outSlope: {x: 0, y: 0.007404559, z: 0, w: -0.0066215023}
        tangentMode: 0
        weightedMode: 0
        inWeight: {x: 0.33333334, y: 0.33333334, z: 0.33333334, w: 0.33333334}
        outWeight: {x: 0.33333334, y: 0.33333334, z: 0.33333334, w: 0.33333334}
      - serializedVersion: 3
        time: 4.2445097
        value: {x: -0, y: 0.6668048, z: -0, w: 0.7452325}
        inSlope: {x: 0, y: 0.0067790262, z: 0, w: -0.0060652522}
        outSlope: {x: 0, y: 0.0067790262, z: 0, w: -0.0060652522}
        tangentMode: 0
        weightedMode: 0
        inWeight: {x: 0.33333334, y: 0.33333334, z: 0.33333334, w: 0.33333334}
        outWeight: {x: 0.33333334, y: 0.33333334, z: 0.33333334, w: 0.33333334}
      - serializedVersion: 3
        time: 4.2585597
        value: {x: -0, y: 0.6668748, z: -0, w: 0.74516976}
        inSlope: {x: 0, y: 0.008239706, z: 0, w: -0.007376534}
        outSlope: {x: 0, y: 0.008239706, z: 0, w: -0.007376534}
        tangentMode: 0
        weightedMode: 0
        inWeight: {x: 0.33333334, y: 0.33333334, z: 0.33333334, w: 0.33333334}
        outWeight: {x: 0.33333334, y: 0.33333334, z: 0.33333334, w: 0.33333334}
      - serializedVersion: 3
        time: 4.2664986
        value: {x: -0, y: 0.6669661, z: -0, w: 0.7450881}
        inSlope: {x: 0, y: 0.0075917672, z: 0, w: -0.0067934752}
        outSlope: {x: 0, y: 0.0075917672, z: 0, w: -0.0067934752}
        tangentMode: 0
        weightedMode: 0
        inWeight: {x: 0.33333334, y: 0.33333334, z: 0.33333334, w: 0.33333334}
        outWeight: {x: 0.33333334, y: 0.33333334, z: 0.33333334, w: 0.33333334}
      - serializedVersion: 3
        time: 4.279102
        value: {x: -0, y: 0.6670126, z: -0, w: 0.7450465}
        inSlope: {x: 0, y: 0.0050646453, z: 0, w: -0.0045340075}
        outSlope: {x: 0, y: 0.0050646453, z: 0, w: -0.0045340075}
        tangentMode: 0
        weightedMode: 0
        inWeight: {x: 0.33333334, y: 0.33333334, z: 0.33333334, w: 0.33333334}
        outWeight: {x: 0.33333334, y: 0.33333334, z: 0.33333334, w: 0.33333334}
      - serializedVersion: 3
        time: 4.2896338
        value: {x: -0, y: 0.6670804, z: -0, w: 0.74498576}
        inSlope: {x: 0, y: 0.0054777632, z: 0, w: -0.0049066516}
        outSlope: {x: 0, y: 0.0054777632, z: 0, w: -0.0049066516}
        tangentMode: 0
        weightedMode: 0
        inWeight: {x: 0.33333334, y: 0.33333334, z: 0.33333334, w: 0.33333334}
        outWeight: {x: 0.33333334, y: 0.33333334, z: 0.33333334, w: 0.33333334}
      - serializedVersion: 3
        time: 4.3006964
        value: {x: -0, y: 0.66713035, z: -0, w: 0.744941}
        inSlope: {x: 0, y: 0.0040343124, z: 0, w: -0.0036126273}
        outSlope: {x: 0, y: 0.0040343124, z: 0, w: -0.0036126273}
        tangentMode: 0
        weightedMode: 0
        inWeight: {x: 0.33333334, y: 0.33333334, z: 0.33333334, w: 0.33333334}
        outWeight: {x: 0.33333334, y: 0.33333334, z: 0.33333334, w: 0.33333334}
      - serializedVersion: 3
        time: 4.311834
        value: {x: -0, y: 0.6671699, z: -0, w: 0.7449056}
        inSlope: {x: 0, y: 0.0030924438, z: 0, w: -0.002768653}
        outSlope: {x: 0, y: 0.0030924438, z: 0, w: -0.002768653}
        tangentMode: 0
        weightedMode: 0
        inWeight: {x: 0.33333334, y: 0.33333334, z: 0.33333334, w: 0.33333334}
        outWeight: {x: 0.33333334, y: 0.33333334, z: 0.33333334, w: 0.33333334}
      - serializedVersion: 3
        time: 4.322752
        value: {x: -0, y: 0.66719866, z: -0, w: 0.74487984}
        inSlope: {x: 0, y: 0.002244215, z: 0, w: -0.002009993}
        outSlope: {x: 0, y: 0.002244215, z: 0, w: -0.002009993}
        tangentMode: 0
        weightedMode: 0
        inWeight: {x: 0.33333334, y: 0.33333334, z: 0.33333334, w: 0.33333334}
        outWeight: {x: 0.33333334, y: 0.33333334, z: 0.33333334, w: 0.33333334}
      - serializedVersion: 3
        time: 4.333729
        value: {x: -0, y: 0.66721904, z: -0, w: 0.7448616}
        inSlope: {x: 0, y: 0.0017168238, z: 0, w: -0.001537536}
        outSlope: {x: 0, y: 0.0017168238, z: 0, w: -0.001537536}
        tangentMode: 0
        weightedMode: 0
        inWeight: {x: 0.33333334, y: 0.33333334, z: 0.33333334, w: 0.33333334}
        outWeight: {x: 0.33333334, y: 0.33333334, z: 0.33333334, w: 0.33333334}
      - serializedVersion: 3
        time: 4.3446927
        value: {x: -0, y: 0.6672363, z: -0, w: 0.7448461}
        inSlope: {x: 0, y: 0.00155785, z: 0, w: -0.0013964176}
        outSlope: {x: 0, y: 0.00155785, z: 0, w: -0.0013964176}
        tangentMode: 0
        weightedMode: 0
        inWeight: {x: 0.33333334, y: 0.33333334, z: 0.33333334, w: 0.33333334}
        outWeight: {x: 0.33333334, y: 0.33333334, z: 0.33333334, w: 0.33333334}
      - serializedVersion: 3
        time: 4.3558846
        value: {x: -0, y: 0.66725355, z: -0, w: 0.74483067}
        inSlope: {x: 0, y: 0.0013807126, z: 0, w: -0.0012377547}
        outSlope: {x: 0, y: 0.0013807126, z: 0, w: -0.0012377547}
        tangentMode: 0
        weightedMode: 0
        inWeight: {x: 0.33333334, y: 0.33333334, z: 0.33333334, w: 0.33333334}
        outWeight: {x: 0.33333334, y: 0.33333334, z: 0.33333334, w: 0.33333334}
      - serializedVersion: 3
        time: 4.3695874
        value: {x: -0, y: 0.6672703, z: -0, w: 0.74481565}
        inSlope: {x: 0, y: 0.0019915095, z: 0, w: -0.0017855115}
        outSlope: {x: 0, y: 0.0019915095, z: 0, w: -0.0017855115}
        tangentMode: 0
        weightedMode: 0
        inWeight: {x: 0.33333334, y: 0.33333334, z: 0.33333334, w: 0.33333334}
        outWeight: {x: 0.33333334, y: 0.33333334, z: 0.33333334, w: 0.33333334}
      - serializedVersion: 3
        time: 4.377511
        value: {x: -0, y: 0.6672922, z: -0, w: 0.74479604}
        inSlope: {x: 0, y: 0.0016187844, z: 0, w: -0.001446959}
        outSlope: {x: 0, y: 0.0016187844, z: 0, w: -0.001446959}
        tangentMode: 0
        weightedMode: 0
        inWeight: {x: 0.33333334, y: 0.33333334, z: 0.33333334, w: 0.33333334}
        outWeight: {x: 0.33333334, y: 0.33333334, z: 0.33333334, w: 0.33333334}
      - serializedVersion: 3
        time: 4.389886
        value: {x: -0, y: 0.6672981, z: -0, w: 0.74479085}
        inSlope: {x: 0, y: 0.0001137786, z: 0, w: -0.000098427176}
        outSlope: {x: 0, y: 0.0001137786, z: 0, w: -0.000098427176}
        tangentMode: 0
        weightedMode: 0
        inWeight: {x: 0.33333334, y: 0.33333334, z: 0.33333334, w: 0.33333334}
        outWeight: {x: 0.33333334, y: 0.33333334, z: 0.33333334, w: 0.33333334}
      - serializedVersion: 3
        time: 4.4008846
        value: {x: -0, y: 0.66729534, z: -0, w: 0.7447933}
        inSlope: {x: 0, y: -0.0008753573, z: 0, w: 0.0007813755}
        outSlope: {x: 0, y: -0.0008753573, z: 0, w: 0.0007813755}
        tangentMode: 0
        weightedMode: 0
        inWeight: {x: 0.33333334, y: 0.33333334, z: 0.33333334, w: 0.33333334}
        outWeight: {x: 0.33333334, y: 0.33333334, z: 0.33333334, w: 0.33333334}
      - serializedVersion: 3
        time: 4.4108887
        value: {x: -0, y: 0.6672803, z: -0, w: 0.7448067}
        inSlope: {x: 0, y: -0.001551933, z: 0, w: 0.001386635}
        outSlope: {x: 0, y: -0.001551933, z: 0, w: 0.001386635}
        tangentMode: 0
        weightedMode: 0
        inWeight: {x: 0.33333334, y: 0.33333334, z: 0.33333334, w: 0.33333334}
        outWeight: {x: 0.33333334, y: 0.33333334, z: 0.33333334, w: 0.33333334}
      - serializedVersion: 3
        time: 4.4228287
        value: {x: -0, y: 0.6672612, z: -0, w: 0.7448238}
        inSlope: {x: 0, y: -0.002117826, z: 0, w: 0.0018955991}
        outSlope: {x: 0, y: -0.002117826, z: 0, w: 0.0018955991}
        tangentMode: 0
        weightedMode: 0
        inWeight: {x: 0.33333334, y: 0.33333334, z: 0.33333334, w: 0.33333334}
        outWeight: {x: 0.33333334, y: 0.33333334, z: 0.33333334, w: 0.33333334}
      - serializedVersion: 3
        time: 4.4343276
        value: {x: -0, y: 0.6672309, z: -0, w: 0.74485093}
        inSlope: {x: 0, y: -0.0033788274, z: 0, w: 0.0030303258}
        outSlope: {x: 0, y: -0.0033788274, z: 0, w: 0.0030303258}
        tangentMode: 0
        weightedMode: 0
        inWeight: {x: 0.33333334, y: 0.33333334, z: 0.33333334, w: 0.33333334}
        outWeight: {x: 0.33333334, y: 0.33333334, z: 0.33333334, w: 0.33333334}
      - serializedVersion: 3
        time: 4.4446316
        value: {x: -0, y: 0.6671884, z: -0, w: 0.7448891}
        inSlope: {x: 0, y: -0.0047753276, z: 0, w: 0.004279299}
        outSlope: {x: 0, y: -0.0047753276, z: 0, w: 0.004279299}
        tangentMode: 0
        weightedMode: 0
        inWeight: {x: 0.33333334, y: 0.33333334, z: 0.33333334, w: 0.33333334}
        outWeight: {x: 0.33333334, y: 0.33333334, z: 0.33333334, w: 0.33333334}
      - serializedVersion: 3
        time: 4.455825
        value: {x: -0, y: 0.66712767, z: -0, w: 0.74494344}
        inSlope: {x: 0, y: -0.006552255, z: 0, w: 0.005863387}
        outSlope: {x: 0, y: -0.006552255, z: 0, w: 0.005863387}
        tangentMode: 0
        weightedMode: 0
        inWeight: {x: 0.33333334, y: 0.33333334, z: 0.33333334, w: 0.33333334}
        outWeight: {x: 0.33333334, y: 0.33333334, z: 0.33333334, w: 0.33333334}
      - serializedVersion: 3
        time: 4.466817
        value: {x: -0, y: 0.66704327, z: -0, w: 0.74501896}
        inSlope: {x: 0, y: -0.008641644, z: 0, w: 0.0077352677}
        outSlope: {x: 0, y: -0.008641644, z: 0, w: 0.0077352677}
        tangentMode: 0
        weightedMode: 0
        inWeight: {x: 0.33333334, y: 0.33333334, z: 0.33333334, w: 0.33333334}
        outWeight: {x: 0.33333334, y: 0.33333334, z: 0.33333334, w: 0.33333334}
      - serializedVersion: 3
        time: 4.4778504
        value: {x: -0, y: 0.6669373, z: -0, w: 0.74511385}
        inSlope: {x: 0, y: -0.0102489265, z: 0, w: 0.009172935}
        outSlope: {x: 0, y: -0.0102489265, z: 0, w: 0.009172935}
        tangentMode: 0
        weightedMode: 0
        inWeight: {x: 0.33333334, y: 0.33333334, z: 0.33333334, w: 0.33333334}
        outWeight: {x: 0.33333334, y: 0.33333334, z: 0.33333334, w: 0.33333334}
      - serializedVersion: 3
        time: 4.4888654
        value: {x: -0, y: 0.6668173, z: -0, w: 0.7452212}
        inSlope: {x: 0, y: -0.011434784, z: 0, w: 0.010231633}
        outSlope: {x: 0, y: -0.011434784, z: 0, w: 0.010231633}
        tangentMode: 0
        weightedMode: 0
        inWeight: {x: 0.33333334, y: 0.33333334, z: 0.33333334, w: 0.33333334}
        outWeight: {x: 0.33333334, y: 0.33333334, z: 0.33333334, w: 0.33333334}
      - serializedVersion: 3
        time: 4.5007
        value: {x: -0, y: 0.66667557, z: -0, w: 0.74534804}
        inSlope: {x: 0, y: -0.013269651, z: 0, w: 0.011871541}
        outSlope: {x: 0, y: -0.013269651, z: 0, w: 0.011871541}
        tangentMode: 0
        weightedMode: 0
        inWeight: {x: 0.33333334, y: 0.33333334, z: 0.33333334, w: 0.33333334}
        outWeight: {x: 0.33333334, y: 0.33333334, z: 0.33333334, w: 0.33333334}
      - serializedVersion: 3
        time: 4.5119066
        value: {x: -0, y: 0.66651237, z: -0, w: 0.745494}
        inSlope: {x: 0, y: -0.013005182, z: 0, w: 0.011628995}
        outSlope: {x: 0, y: -0.013005182, z: 0, w: 0.011628995}
        tangentMode: 0
        weightedMode: 0
        inWeight: {x: 0.33333334, y: 0.33333334, z: 0.33333334, w: 0.33333334}
        outWeight: {x: 0.33333334, y: 0.33333334, z: 0.33333334, w: 0.33333334}
      - serializedVersion: 3
        time: 4.5256886
        value: {x: -0, y: 0.6663546, z: -0, w: 0.74563503}
        inSlope: {x: 0, y: -0.017898291, z: 0, w: 0.015992997}
        outSlope: {x: 0, y: -0.017898291, z: 0, w: 0.015992997}
        tangentMode: 0
        weightedMode: 0
        inWeight: {x: 0.33333334, y: 0.33333334, z: 0.33333334, w: 0.33333334}
        outWeight: {x: 0.33333334, y: 0.33333334, z: 0.33333334, w: 0.33333334}
      - serializedVersion: 3
        time: 4.5332675
        value: {x: -0, y: 0.66617006, z: -0, w: 0.7457999}
        inSlope: {x: 0, y: -0.016252201, z: 0, w: 0.014517167}
        outSlope: {x: 0, y: -0.016252201, z: 0, w: 0.014517167}
        tangentMode: 0
        weightedMode: 0
        inWeight: {x: 0.33333334, y: 0.33333334, z: 0.33333334, w: 0.33333334}
        outWeight: {x: 0.33333334, y: 0.33333334, z: 0.33333334, w: 0.33333334}
      - serializedVersion: 3
        time: 4.5446467
        value: {x: -0, y: 0.66607726, z: -0, w: 0.74588275}
        inSlope: {x: 0, y: -0.009844709, z: 0, w: 0.008788768}
        outSlope: {x: 0, y: -0.009844709, z: 0, w: 0.008788768}
        tangentMode: 0
        weightedMode: 0
        inWeight: {x: 0.33333334, y: 0.33333334, z: 0.33333334, w: 0.33333334}
        outWeight: {x: 0.33333334, y: 0.33333334, z: 0.33333334, w: 0.33333334}
      - serializedVersion: 3
        time: 4.5555353
        value: {x: -0, y: 0.66595167, z: -0, w: 0.74599487}
        inSlope: {x: 0, y: -0.010447351, z: 0, w: 0.009328958}
        outSlope: {x: 0, y: -0.010447351, z: 0, w: 0.009328958}
        tangentMode: 0
        weightedMode: 0
        inWeight: {x: 0.33333334, y: 0.33333334, z: 0.33333334, w: 0.33333334}
        outWeight: {x: 0.33333334, y: 0.33333334, z: 0.33333334, w: 0.33333334}
      - serializedVersion: 3
        time: 4.5665064
        value: {x: -0, y: 0.665849, z: -0, w: 0.7460866}
        inSlope: {x: 0, y: -0.0077092117, z: 0, w: 0.0068837376}
        outSlope: {x: 0, y: -0.0077092117, z: 0, w: 0.0068837376}
        tangentMode: 0
        weightedMode: 0
        inWeight: {x: 0.33333334, y: 0.33333334, z: 0.33333334, w: 0.33333334}
        outWeight: {x: 0.33333334, y: 0.33333334, z: 0.33333334, w: 0.33333334}
      - serializedVersion: 3
        time: 4.578678
        value: {x: -0, y: 0.66577524, z: -0, w: 0.7461524}
        inSlope: {x: 0, y: -0.0054614926, z: 0, w: 0.0048717204}
        outSlope: {x: 0, y: -0.0054614926, z: 0, w: 0.0048717204}
        tangentMode: 0
        weightedMode: 0
        inWeight: {x: 0.33333334, y: 0.33333334, z: 0.33333334, w: 0.33333334}
        outWeight: {x: 0.33333334, y: 0.33333334, z: 0.33333334, w: 0.33333334}
      - serializedVersion: 3
        time: 4.5893974
        value: {x: -0, y: 0.6657231, z: -0, w: 0.7461989}
        inSlope: {x: 0, y: -0.0031672178, z: 0, w: 0.0028220832}
        outSlope: {x: 0, y: -0.0031672178, z: 0, w: 0.0028220832}
        tangentMode: 0
        weightedMode: 0
        inWeight: {x: 0.33333334, y: 0.33333334, z: 0.33333334, w: 0.33333334}
        outWeight: {x: 0.33333334, y: 0.33333334, z: 0.33333334, w: 0.33333334}
      - serializedVersion: 3
        time: 4.600434
        value: {x: -0, y: 0.6657069, z: -0, w: 0.7462133}
        inSlope: {x: 0, y: 0.0001193629, z: 0, w: -0.000106724445}
        outSlope: {x: 0, y: 0.0001193629, z: 0, w: -0.000106724445}
        tangentMode: 0
        weightedMode: 0
        inWeight: {x: 0.33333334, y: 0.33333334, z: 0.33333334, w: 0.33333334}
        outWeight: {x: 0.33333334, y: 0.33333334, z: 0.33333334, w: 0.33333334}
      - serializedVersion: 3
        time: 4.6112537
        value: {x: -0, y: 0.66572535, z: -0, w: 0.74619687}
        inSlope: {x: 0, y: 0.0026863597, z: 0, w: -0.0023951365}
        outSlope: {x: 0, y: 0.0026863597, z: 0, w: -0.0023951365}
        tangentMode: 0
        weightedMode: 0
        inWeight: {x: 0.33333334, y: 0.33333334, z: 0.33333334, w: 0.33333334}
        outWeight: {x: 0.33333334, y: 0.33333334, z: 0.33333334, w: 0.33333334}
      - serializedVersion: 3
        time: 4.623321
        value: {x: -0, y: 0.6657696, z: -0, w: 0.7461574}
        inSlope: {x: 0, y: 0.0052361544, z: 0, w: -0.004671022}
        outSlope: {x: 0, y: 0.0052361544, z: 0, w: -0.004671022}
        tangentMode: 0
        weightedMode: 0
        inWeight: {x: 0.33333334, y: 0.33333334, z: 0.33333334, w: 0.33333334}
        outWeight: {x: 0.33333334, y: 0.33333334, z: 0.33333334, w: 0.33333334}
      - serializedVersion: 3
        time: 4.633294
        value: {x: -0, y: 0.66583747, z: -0, w: 0.74609685}
        inSlope: {x: 0, y: 0.0062530697, z: 0, w: -0.005579151}
        outSlope: {x: 0, y: 0.0062530697, z: 0, w: -0.005579151}
        tangentMode: 0
        weightedMode: 0
        inWeight: {x: 0.33333334, y: 0.33333334, z: 0.33333334, w: 0.33333334}
        outWeight: {x: 0.33333334, y: 0.33333334, z: 0.33333334, w: 0.33333334}
      - serializedVersion: 3
        time: 4.6442866
        value: {x: -0, y: 0.6659001, z: -0, w: 0.74604094}
        inSlope: {x: 0, y: 0.005407237, z: 0, w: -0.004823435}
        outSlope: {x: 0, y: 0.005407237, z: 0, w: -0.004823435}
        tangentMode: 0
        weightedMode: 0
        inWeight: {x: 0.33333334, y: 0.33333334, z: 0.33333334, w: 0.33333334}
        outWeight: {x: 0.33333334, y: 0.33333334, z: 0.33333334, w: 0.33333334}
      - serializedVersion: 3
        time: 4.6565323
        value: {x: -0, y: 0.66596276, z: -0, w: 0.7459851}
        inSlope: {x: 0, y: 0.0048971158, z: 0, w: -0.0043735784}
        outSlope: {x: 0, y: 0.0048971158, z: 0, w: -0.0043735784}
        tangentMode: 0
        weightedMode: 0
        inWeight: {x: 0.33333334, y: 0.33333334, z: 0.33333334, w: 0.33333334}
        outWeight: {x: 0.33333334, y: 0.33333334, z: 0.33333334, w: 0.33333334}
      - serializedVersion: 3
        time: 4.66731
        value: {x: -0, y: 0.6660132, z: -0, w: 0.74593997}
        inSlope: {x: 0, y: 0.0032405753, z: 0, w: -0.002895799}
        outSlope: {x: 0, y: 0.0032405753, z: 0, w: -0.002895799}
        tangentMode: 0
        weightedMode: 0
        inWeight: {x: 0.33333334, y: 0.33333334, z: 0.33333334, w: 0.33333334}
        outWeight: {x: 0.33333334, y: 0.33333334, z: 0.33333334, w: 0.33333334}
      - serializedVersion: 3
        time: 4.6809006
        value: {x: -0, y: 0.6660377, z: -0, w: 0.74591815}
        inSlope: {x: 0, y: 0.0012099781, z: 0, w: -0.0010797264}
        outSlope: {x: 0, y: 0.0012099781, z: 0, w: -0.0010797264}
        tangentMode: 0
        weightedMode: 0
        inWeight: {x: 0.33333334, y: 0.33333334, z: 0.33333334, w: 0.33333334}
        outWeight: {x: 0.33333334, y: 0.33333334, z: 0.33333334, w: 0.33333334}
      - serializedVersion: 3
        time: 4.6893964
        value: {x: -0, y: 0.6660429, z: -0, w: 0.74591345}
        inSlope: {x: 0, y: -0.00018244886, z: 0, w: 0.00016129826}
        outSlope: {x: 0, y: -0.00018244886, z: 0, w: 0.00016129826}
        tangentMode: 0
        weightedMode: 0
        inWeight: {x: 0.33333334, y: 0.33333334, z: 0.33333334, w: 0.33333334}
        outWeight: {x: 0.33333334, y: 0.33333334, z: 0.33333334, w: 0.33333334}
      - serializedVersion: 3
        time: 4.7001367
        value: {x: -0, y: 0.6660324, z: -0, w: 0.74592286}
        inSlope: {x: 0, y: -0.0015353796, z: 0, w: 0.0013717415}
        outSlope: {x: 0, y: -0.0015353796, z: 0, w: 0.0013717415}
        tangentMode: 0
        weightedMode: 0
        inWeight: {x: 0.33333334, y: 0.33333334, z: 0.33333334, w: 0.33333334}
        outWeight: {x: 0.33333334, y: 0.33333334, z: 0.33333334, w: 0.33333334}
      - serializedVersion: 3
        time: 4.711153
        value: {x: -0, y: 0.66600937, z: -0, w: 0.7459434}
        inSlope: {x: 0, y: -0.0028186422, z: 0, w: 0.002516553}
        outSlope: {x: 0, y: -0.0028186422, z: 0, w: 0.002516553}
        tangentMode: 0
        weightedMode: 0
        inWeight: {x: 0.33333334, y: 0.33333334, z: 0.33333334, w: 0.33333334}
        outWeight: {x: 0.33333334, y: 0.33333334, z: 0.33333334, w: 0.33333334}
      - serializedVersion: 3
        time: 4.7222214
        value: {x: -0, y: 0.6659701, z: -0, w: 0.7459785}
        inSlope: {x: 0, y: -0.004558048, z: 0, w: 0.0040680943}
        outSlope: {x: 0, y: -0.004558048, z: 0, w: 0.0040680943}
        tangentMode: 0
        weightedMode: 0
        inWeight: {x: 0.33333334, y: 0.33333334, z: 0.33333334, w: 0.33333334}
        outWeight: {x: 0.33333334, y: 0.33333334, z: 0.33333334, w: 0.33333334}
      - serializedVersion: 3
        time: 4.734191
        value: {x: -0, y: 0.66590345, z: -0, w: 0.74603796}
        inSlope: {x: 0, y: -0.0072323745, z: 0, w: 0.006453991}
        outSlope: {x: 0, y: -0.0072323745, z: 0, w: 0.006453991}
        tangentMode: 0
        weightedMode: 0
        inWeight: {x: 0.33333334, y: 0.33333334, z: 0.33333334, w: 0.33333334}
        outWeight: {x: 0.33333334, y: 0.33333334, z: 0.33333334, w: 0.33333334}
      - serializedVersion: 3
        time: 4.745003
        value: {x: -0, y: 0.66580725, z: -0, w: 0.7461238}
        inSlope: {x: 0, y: -0.008839945, z: 0, w: 0.007887566}
        outSlope: {x: 0, y: -0.008839945, z: 0, w: 0.007887566}
        tangentMode: 0
        weightedMode: 0
        inWeight: {x: 0.33333334, y: 0.33333334, z: 0.33333334, w: 0.33333334}
        outWeight: {x: 0.33333334, y: 0.33333334, z: 0.33333334, w: 0.33333334}
      - serializedVersion: 3
        time: 4.7561607
        value: {x: -0, y: 0.66570926, z: -0, w: 0.74621123}
        inSlope: {x: 0, y: -0.00953824, z: 0, w: 0.008509551}
        outSlope: {x: 0, y: -0.00953824, z: 0, w: 0.008509551}
        tangentMode: 0
        weightedMode: 0
        inWeight: {x: 0.33333334, y: 0.33333334, z: 0.33333334, w: 0.33333334}
        outWeight: {x: 0.33333334, y: 0.33333334, z: 0.33333334, w: 0.33333334}
      - serializedVersion: 3
        time: 4.7669363
        value: {x: -0, y: 0.66559833, z: -0, w: 0.7463102}
        inSlope: {x: 0, y: -0.009888495, z: 0, w: 0.008820203}
        outSlope: {x: 0, y: -0.009888495, z: 0, w: 0.008820203}
        tangentMode: 0
        weightedMode: 0
        inWeight: {x: 0.33333334, y: 0.33333334, z: 0.33333334, w: 0.33333334}
        outWeight: {x: 0.33333334, y: 0.33333334, z: 0.33333334, w: 0.33333334}
      - serializedVersion: 3
        time: 4.7783947
        value: {x: -0, y: 0.6654897, z: -0, w: 0.7464071}
        inSlope: {x: 0, y: -0.010140661, z: 0, w: 0.00904073}
        outSlope: {x: 0, y: -0.010140661, z: 0, w: 0.00904073}
        tangentMode: 0
        weightedMode: 0
        inWeight: {x: 0.33333334, y: 0.33333334, z: 0.33333334, w: 0.33333334}
        outWeight: {x: 0.33333334, y: 0.33333334, z: 0.33333334, w: 0.33333334}
      - serializedVersion: 3
        time: 4.7888436
        value: {x: -0, y: 0.66537684, z: -0, w: 0.74650764}
        inSlope: {x: 0, y: -0.0091061, z: 0, w: 0.008116113}
        outSlope: {x: 0, y: -0.0091061, z: 0, w: 0.008116113}
        tangentMode: 0
        weightedMode: 0
        inWeight: {x: 0.33333334, y: 0.33333334, z: 0.33333334, w: 0.33333334}
        outWeight: {x: 0.33333334, y: 0.33333334, z: 0.33333334, w: 0.33333334}
      - serializedVersion: 3
        time: 4.8007665
        value: {x: -0, y: 0.66528845, z: -0, w: 0.74658644}
        inSlope: {x: 0, y: -0.007921712, z: 0, w: 0.007059777}
        outSlope: {x: 0, y: -0.007921712, z: 0, w: 0.007059777}
        tangentMode: 0
        weightedMode: 0
        inWeight: {x: 0.33333334, y: 0.33333334, z: 0.33333334, w: 0.33333334}
        outWeight: {x: 0.33333334, y: 0.33333334, z: 0.33333334, w: 0.33333334}
      - serializedVersion: 3
        time: 4.8116627
        value: {x: -0, y: 0.6651966, z: -0, w: 0.7466683}
        inSlope: {x: 0, y: -0.0074591236, z: 0, w: 0.006645892}
        outSlope: {x: 0, y: -0.0074591236, z: 0, w: 0.006645892}
        tangentMode: 0
        weightedMode: 0
        inWeight: {x: 0.33333334, y: 0.33333334, z: 0.33333334, w: 0.33333334}
        outWeight: {x: 0.33333334, y: 0.33333334, z: 0.33333334, w: 0.33333334}
      - serializedVersion: 3
        time: 4.8229523
        value: {x: -0, y: 0.66512334, z: -0, w: 0.74673355}
        inSlope: {x: 0, y: -0.005442381, z: 0, w: 0.004848468}
        outSlope: {x: 0, y: -0.005442381, z: 0, w: 0.004848468}
        tangentMode: 0
        weightedMode: 0
        inWeight: {x: 0.33333334, y: 0.33333334, z: 0.33333334, w: 0.33333334}
        outWeight: {x: 0.33333334, y: 0.33333334, z: 0.33333334, w: 0.33333334}
      - serializedVersion: 3
        time: 4.8368497
        value: {x: -0, y: 0.66506225, z: -0, w: 0.74678797}
        inSlope: {x: 0, y: -0.006379305, z: 0, w: 0.005682642}
        outSlope: {x: 0, y: -0.006379305, z: 0, w: 0.005682642}
        tangentMode: 0
        weightedMode: 0
        inWeight: {x: 0.33333334, y: 0.33333334, z: 0.33333334, w: 0.33333334}
        outWeight: {x: 0.33333334, y: 0.33333334, z: 0.33333334, w: 0.33333334}
      - serializedVersion: 3
        time: 4.844619
        value: {x: -0, y: 0.6649973, z: -0, w: 0.74684584}
        inSlope: {x: 0, y: -0.005115039, z: 0, w: 0.0045556575}
        outSlope: {x: 0, y: -0.005115039, z: 0, w: 0.0045556575}
        tangentMode: 0
        weightedMode: 0
        inWeight: {x: 0.33333334, y: 0.33333334, z: 0.33333334, w: 0.33333334}
        outWeight: {x: 0.33333334, y: 0.33333334, z: 0.33333334, w: 0.33333334}
      - serializedVersion: 3
        time: 4.856204
        value: {x: -0, y: 0.66497564, z: -0, w: 0.7468651}
        inSlope: {x: 0, y: -0.0014425232, z: 0, w: 0.0012831003}
        outSlope: {x: 0, y: -0.0014425232, z: 0, w: 0.0012831003}
        tangentMode: 0
        weightedMode: 0
        inWeight: {x: 0.33333334, y: 0.33333334, z: 0.33333334, w: 0.33333334}
        outWeight: {x: 0.33333334, y: 0.33333334, z: 0.33333334, w: 0.33333334}
      - serializedVersion: 3
        time: 4.866749
        value: {x: -0, y: 0.6649649, z: -0, w: 0.74687463}
        inSlope: {x: 0, y: -0.00034331795, z: 0, w: 0.00030609046}
        outSlope: {x: 0, y: -0.00034331795, z: 0, w: 0.00030609046}
        tangentMode: 0
        weightedMode: 0
        inWeight: {x: 0.33333334, y: 0.33333334, z: 0.33333334, w: 0.33333334}
        outWeight: {x: 0.33333334, y: 0.33333334, z: 0.33333334, w: 0.33333334}
      - serializedVersion: 3
        time: 4.877559
        value: {x: -0, y: 0.6649685, z: -0, w: 0.7468715}
        inSlope: {x: 0, y: 0.0006182903, z: 0, w: -0.00054976635}
        outSlope: {x: 0, y: 0.0006182903, z: 0, w: -0.00054976635}
        tangentMode: 0
        weightedMode: 0
        inWeight: {x: 0.33333334, y: 0.33333334, z: 0.33333334, w: 0.33333334}
        outWeight: {x: 0.33333334, y: 0.33333334, z: 0.33333334, w: 0.33333334}
      - serializedVersion: 3
        time: 4.8896675
        value: {x: -0, y: 0.66497946, z: -0, w: 0.7468617}
        inSlope: {x: 0, y: 0.0018758181, z: 0, w: -0.0016736466}
        outSlope: {x: 0, y: 0.0018758181, z: 0, w: -0.0016736466}
        tangentMode: 0
        weightedMode: 0
        inWeight: {x: 0.33333334, y: 0.33333334, z: 0.33333334, w: 0.33333334}
        outWeight: {x: 0.33333334, y: 0.33333334, z: 0.33333334, w: 0.33333334}
      - serializedVersion: 3
        time: 4.9005795
        value: {x: -0, y: 0.6650105, z: -0, w: 0.746834}
        inSlope: {x: 0, y: 0.0027313982, z: 0, w: -0.0024348744}
        outSlope: {x: 0, y: 0.0027313982, z: 0, w: -0.0024348744}
        tangentMode: 0
        weightedMode: 0
        inWeight: {x: 0.33333334, y: 0.33333334, z: 0.33333334, w: 0.33333334}
        outWeight: {x: 0.33333334, y: 0.33333334, z: 0.33333334, w: 0.33333334}
      - serializedVersion: 3
        time: 4.9115806
        value: {x: -0, y: 0.6650393, z: -0, w: 0.74680835}
        inSlope: {x: 0, y: 0.002817872, z: 0, w: -0.0025077944}
        outSlope: {x: 0, y: 0.002817872, z: 0, w: -0.0025077944}
        tangentMode: 0
        weightedMode: 0
        inWeight: {x: 0.33333334, y: 0.33333334, z: 0.33333334, w: 0.33333334}
        outWeight: {x: 0.33333334, y: 0.33333334, z: 0.33333334, w: 0.33333334}
      - serializedVersion: 3
        time: 4.922499
        value: {x: -0, y: 0.66507226, z: -0, w: 0.746779}
        inSlope: {x: 0, y: 0.0028769309, z: 0, w: -0.002560604}
        outSlope: {x: 0, y: 0.0028769309, z: 0, w: -0.002560604}
        tangentMode: 0
        weightedMode: 0
        inWeight: {x: 0.33333334, y: 0.33333334, z: 0.33333334, w: 0.33333334}
        outWeight: {x: 0.33333334, y: 0.33333334, z: 0.33333334, w: 0.33333334}
      - serializedVersion: 3
        time: 4.9334393
        value: {x: -0, y: 0.6651022, z: -0, w: 0.7467524}
        inSlope: {x: 0, y: 0.0026332675, z: 0, w: -0.002346384}
        outSlope: {x: 0, y: 0.0026332675, z: 0, w: -0.002346384}
        tangentMode: 0
        weightedMode: 0
        inWeight: {x: 0.33333334, y: 0.33333334, z: 0.33333334, w: 0.33333334}
        outWeight: {x: 0.33333334, y: 0.33333334, z: 0.33333334, w: 0.33333334}
      - serializedVersion: 3
        time: 4.944529
        value: {x: -0, y: 0.66513026, z: -0, w: 0.74672735}
        inSlope: {x: 0, y: 0.0026025581, z: 0, w: -0.0023197187}
        outSlope: {x: 0, y: 0.0026025581, z: 0, w: -0.0023197187}
        tangentMode: 0
        weightedMode: 0
        inWeight: {x: 0.33333334, y: 0.33333334, z: 0.33333334, w: 0.33333334}
        outWeight: {x: 0.33333334, y: 0.33333334, z: 0.33333334, w: 0.33333334}
      - serializedVersion: 3
        time: 4.9553638
        value: {x: -0, y: 0.6651592, z: -0, w: 0.74670154}
        inSlope: {x: 0, y: 0.0024559563, z: 0, w: -0.0021847296}
        outSlope: {x: 0, y: 0.0024559563, z: 0, w: -0.0021847296}
        tangentMode: 0
        weightedMode: 0
        inWeight: {x: 0.33333334, y: 0.33333334, z: 0.33333334, w: 0.33333334}
        outWeight: {x: 0.33333334, y: 0.33333334, z: 0.33333334, w: 0.33333334}
      - serializedVersion: 3
        time: 4.96748
        value: {x: -0, y: 0.66518635, z: -0, w: 0.74667746}
        inSlope: {x: 0, y: 0.002103419, z: 0, w: -0.0018728075}
        outSlope: {x: 0, y: 0.002103419, z: 0, w: -0.0018728075}
        tangentMode: 0
        weightedMode: 0
        inWeight: {x: 0.33333334, y: 0.33333334, z: 0.33333334, w: 0.33333334}
        outWeight: {x: 0.33333334, y: 0.33333334, z: 0.33333334, w: 0.33333334}
      - serializedVersion: 3
        time: 4.978532
        value: {x: -0, y: 0.6652081, z: -0, w: 0.746658}
        inSlope: {x: 0, y: 0.0016808689, z: 0, w: -0.0014999374}
        outSlope: {x: 0, y: 0.0016808689, z: 0, w: -0.0014999374}
        tangentMode: 0
        weightedMode: 0
        inWeight: {x: 0.33333334, y: 0.33333334, z: 0.33333334, w: 0.33333334}
        outWeight: {x: 0.33333334, y: 0.33333334, z: 0.33333334, w: 0.33333334}
      - serializedVersion: 3
        time: 4.992693
        value: {x: -0, y: 0.66522783, z: -0, w: 0.74664044}
        inSlope: {x: 0, y: 0.0017996541, z: 0, w: -0.0016044267}
        outSlope: {x: 0, y: 0.0017996541, z: 0, w: -0.0016044267}
        tangentMode: 0
        weightedMode: 0
        inWeight: {x: 0.33333334, y: 0.33333334, z: 0.33333334, w: 0.33333334}
        outWeight: {x: 0.33333334, y: 0.33333334, z: 0.33333334, w: 0.33333334}
      - serializedVersion: 3
        time: 5.000177
        value: {x: -0, y: 0.66524434, z: -0, w: 0.7466257}
        inSlope: {x: 0, y: 0.0013730772, z: 0, w: -0.0012242043}
        outSlope: {x: 0, y: 0.0013730772, z: 0, w: -0.0012242043}
        tangentMode: 0
        weightedMode: 0
        inWeight: {x: 0.33333334, y: 0.33333334, z: 0.33333334, w: 0.33333334}
        outWeight: {x: 0.33333334, y: 0.33333334, z: 0.33333334, w: 0.33333334}
      - serializedVersion: 3
        time: 5.0113244
        value: {x: -0, y: 0.66525036, z: -0, w: 0.74662036}
        inSlope: {x: 0, y: 0.0006604405, z: 0, w: -0.0005876523}
        outSlope: {x: 0, y: 0.0006604405, z: 0, w: -0.0005876523}
        tangentMode: 0
        weightedMode: 0
        inWeight: {x: 0.33333334, y: 0.33333334, z: 0.33333334, w: 0.33333334}
        outWeight: {x: 0.33333334, y: 0.33333334, z: 0.33333334, w: 0.33333334}
      - serializedVersion: 3
        time: 5.0223165
        value: {x: -0, y: 0.66525894, z: -0, w: 0.7466127}
        inSlope: {x: 0, y: 0.0011086578, z: 0, w: -0.000987267}
        outSlope: {x: 0, y: 0.0011086578, z: 0, w: -0.000987267}
        tangentMode: 0
        weightedMode: 0
        inWeight: {x: 0.33333334, y: 0.33333334, z: 0.33333334, w: 0.33333334}
        outWeight: {x: 0.33333334, y: 0.33333334, z: 0.33333334, w: 0.33333334}
      - serializedVersion: 3
        time: 5.0333953
        value: {x: -0, y: 0.66527486, z: -0, w: 0.74659854}
        inSlope: {x: 0, y: 0.0015445489, z: 0, w: -0.001375305}
        outSlope: {x: 0, y: 0.0015445489, z: 0, w: -0.001375305}
        tangentMode: 0
        weightedMode: 0
        inWeight: {x: 0.33333334, y: 0.33333334, z: 0.33333334, w: 0.33333334}
        outWeight: {x: 0.33333334, y: 0.33333334, z: 0.33333334, w: 0.33333334}
      - serializedVersion: 3
        time: 5.0448284
        value: {x: -0, y: 0.66529375, z: -0, w: 0.74658173}
        inSlope: {x: 0, y: 0.0026741568, z: 0, w: -0.002384287}
        outSlope: {x: 0, y: 0.0026741568, z: 0, w: -0.002384287}
        tangentMode: 0
        weightedMode: 0
        inWeight: {x: 0.33333334, y: 0.33333334, z: 0.33333334, w: 0.33333334}
        outWeight: {x: 0.33333334, y: 0.33333334, z: 0.33333334, w: 0.33333334}
      - serializedVersion: 3
        time: 5.056231
        value: {x: -0, y: 0.6653359, z: -0, w: 0.7465441}
        inSlope: {x: 0, y: 0.0041034874, z: 0, w: -0.0036584358}
        outSlope: {x: 0, y: 0.0041034874, z: 0, w: -0.0036584358}
        tangentMode: 0
        weightedMode: 0
        inWeight: {x: 0.33333334, y: 0.33333334, z: 0.33333334, w: 0.33333334}
        outWeight: {x: 0.33333334, y: 0.33333334, z: 0.33333334, w: 0.33333334}
      - serializedVersion: 3
        time: 5.067237
        value: {x: -0, y: 0.66538554, z: -0, w: 0.7464999}
        inSlope: {x: 0, y: 0.0056805625, z: 0, w: -0.005060272}
        outSlope: {x: 0, y: 0.0056805625, z: 0, w: -0.005060272}
        tangentMode: 0
        weightedMode: 0
        inWeight: {x: 0.33333334, y: 0.33333334, z: 0.33333334, w: 0.33333334}
        outWeight: {x: 0.33333334, y: 0.33333334, z: 0.33333334, w: 0.33333334}
      - serializedVersion: 3
        time: 5.0781574
        value: {x: -0, y: 0.66546035, z: -0, w: 0.74643326}
        inSlope: {x: 0, y: 0.0072996765, z: 0, w: -0.0065081464}
        outSlope: {x: 0, y: 0.0072996765, z: 0, w: -0.0065081464}
        tangentMode: 0
        weightedMode: 0
        inWeight: {x: 0.33333334, y: 0.33333334, z: 0.33333334, w: 0.33333334}
        outWeight: {x: 0.33333334, y: 0.33333334, z: 0.33333334, w: 0.33333334}
      - serializedVersion: 3
        time: 5.0892177
        value: {x: -0, y: 0.66554606, z: -0, w: 0.7463568}
        inSlope: {x: 0, y: 0.008819759, z: 0, w: -0.007866327}
        outSlope: {x: 0, y: 0.008819759, z: 0, w: -0.007866327}
        tangentMode: 0
        weightedMode: 0
        inWeight: {x: 0.33333334, y: 0.33333334, z: 0.33333334, w: 0.33333334}
        outWeight: {x: 0.33333334, y: 0.33333334, z: 0.33333334, w: 0.33333334}
      - serializedVersion: 3
        time: 5.10012
        value: {x: -0, y: 0.6656539, z: -0, w: 0.74626064}
        inSlope: {x: 0, y: 0.010546416, z: 0, w: -0.009407241}
        outSlope: {x: 0, y: 0.010546416, z: 0, w: -0.009407241}
        tangentMode: 0
        weightedMode: 0
        inWeight: {x: 0.33333334, y: 0.33333334, z: 0.33333334, w: 0.33333334}
        outWeight: {x: 0.33333334, y: 0.33333334, z: 0.33333334, w: 0.33333334}
      - serializedVersion: 3
        time: 5.1109366
        value: {x: -0, y: 0.66577506, z: -0, w: 0.7461525}
        inSlope: {x: 0, y: 0.01041799, z: 0, w: -0.0092949215}
        outSlope: {x: 0, y: 0.01041799, z: 0, w: -0.0092949215}
        tangentMode: 0
        weightedMode: 0
        inWeight: {x: 0.33333334, y: 0.33333334, z: 0.33333334, w: 0.33333334}
        outWeight: {x: 0.33333334, y: 0.33333334, z: 0.33333334, w: 0.33333334}
      - serializedVersion: 3
        time: 5.123324
        value: {x: -0, y: 0.6658944, z: -0, w: 0.74604607}
        inSlope: {x: 0, y: 0.010655402, z: 0, w: -0.009508194}
        outSlope: {x: 0, y: 0.010655402, z: 0, w: -0.009508194}
        tangentMode: 0
        weightedMode: 0
        inWeight: {x: 0.33333334, y: 0.33333334, z: 0.33333334, w: 0.33333334}
        outWeight: {x: 0.33333334, y: 0.33333334, z: 0.33333334, w: 0.33333334}
      - serializedVersion: 3
        time: 5.134247
        value: {x: -0, y: 0.66602194, z: -0, w: 0.7459322}
        inSlope: {x: 0, y: 0.0090610925, z: 0, w: -0.008091897}
        outSlope: {x: 0, y: 0.0090610925, z: 0, w: -0.008091897}
        tangentMode: 0
        weightedMode: 0
        inWeight: {x: 0.33333334, y: 0.33333334, z: 0.33333334, w: 0.33333334}
        outWeight: {x: 0.33333334, y: 0.33333334, z: 0.33333334, w: 0.33333334}
      - serializedVersion: 3
        time: 5.1482034
        value: {x: -0, y: 0.6661119, z: -0, w: 0.7458518}
        inSlope: {x: 0, y: 0.008649929, z: 0, w: -0.007727029}
        outSlope: {x: 0, y: 0.008649929, z: 0, w: -0.007727029}
        tangentMode: 0
        weightedMode: 0
        inWeight: {x: 0.33333334, y: 0.33333334, z: 0.33333334, w: 0.33333334}
        outWeight: {x: 0.33333334, y: 0.33333334, z: 0.33333334, w: 0.33333334}
      - serializedVersion: 3
        time: 5.155484
        value: {x: -0, y: 0.6661909, z: -0, w: 0.74578124}
        inSlope: {x: 0, y: 0.0063036126, z: 0, w: -0.0056285183}
        outSlope: {x: 0, y: 0.0063036126, z: 0, w: -0.0056285183}
        tangentMode: 0
        weightedMode: 0
        inWeight: {x: 0.33333334, y: 0.33333334, z: 0.33333334, w: 0.33333334}
        outWeight: {x: 0.33333334, y: 0.33333334, z: 0.33333334, w: 0.33333334}
      - serializedVersion: 3
        time: 5.166916
        value: {x: -0, y: 0.66621095, z: -0, w: 0.74576336}
        inSlope: {x: 0, y: 0.0011625098, z: 0, w: -0.0010389207}
        outSlope: {x: 0, y: 0.0011625098, z: 0, w: -0.0010389207}
        tangentMode: 0
        weightedMode: 0
        inWeight: {x: 0.33333334, y: 0.33333334, z: 0.33333334, w: 0.33333334}
        outWeight: {x: 0.33333334, y: 0.33333334, z: 0.33333334, w: 0.33333334}
      - serializedVersion: 3
        time: 5.17794
        value: {x: -0, y: 0.66621727, z: -0, w: 0.7457577}
        inSlope: {x: 0, y: -0.0009547445, z: 0, w: 0.0008532427}
        outSlope: {x: 0, y: -0.0009547445, z: 0, w: 0.0008532427}
        tangentMode: 0
        weightedMode: 0
        inWeight: {x: 0.33333334, y: 0.33333334, z: 0.33333334, w: 0.33333334}
        outWeight: {x: 0.33333334, y: 0.33333334, z: 0.33333334, w: 0.33333334}
      - serializedVersion: 3
        time: 5.18884
        value: {x: -0, y: 0.6661902, z: -0, w: 0.7457819}
        inSlope: {x: 0, y: -0.003424044, z: 0, w: 0.0030597453}
        outSlope: {x: 0, y: -0.003424044, z: 0, w: 0.0030597453}
        tangentMode: 0
        weightedMode: 0
        inWeight: {x: 0.33333334, y: 0.33333334, z: 0.33333334, w: 0.33333334}
        outWeight: {x: 0.33333334, y: 0.33333334, z: 0.33333334, w: 0.33333334}
      - serializedVersion: 3
        time: 5.200732
        value: {x: -0, y: 0.6661383, z: -0, w: 0.7458283}
        inSlope: {x: 0, y: -0.00590952, z: 0, w: 0.0052796523}
        outSlope: {x: 0, y: -0.00590952, z: 0, w: 0.0052796523}
        tangentMode: 0
        weightedMode: 0
        inWeight: {x: 0.33333334, y: 0.33333334, z: 0.33333334, w: 0.33333334}
        outWeight: {x: 0.33333334, y: 0.33333334, z: 0.33333334, w: 0.33333334}
      - serializedVersion: 3
        time: 5.211848
        value: {x: -0, y: 0.66605544, z: -0, w: 0.7459023}
        inSlope: {x: 0, y: -0.007930718, z: 0, w: 0.0070800283}
        outSlope: {x: 0, y: -0.007930718, z: 0, w: 0.0070800283}
        tangentMode: 0
        weightedMode: 0
        inWeight: {x: 0.33333334, y: 0.33333334, z: 0.33333334, w: 0.33333334}
        outWeight: {x: 0.33333334, y: 0.33333334, z: 0.33333334, w: 0.33333334}
      - serializedVersion: 3
        time: 5.222616
        value: {x: -0, y: 0.6659649, z: -0, w: 0.74598306}
        inSlope: {x: 0, y: -0.008680835, z: 0, w: 0.0077488385}
        outSlope: {x: 0, y: -0.008680835, z: 0, w: 0.0077488385}
        tangentMode: 0
        weightedMode: 0
        inWeight: {x: 0.33333334, y: 0.33333334, z: 0.33333334, w: 0.33333334}
        outWeight: {x: 0.33333334, y: 0.33333334, z: 0.33333334, w: 0.33333334}
      - serializedVersion: 3
        time: 5.233587
        value: {x: -0, y: 0.6658667, z: -0, w: 0.7460708}
        inSlope: {x: 0, y: -0.009226855, z: 0, w: 0.008236753}
        outSlope: {x: 0, y: -0.009226855, z: 0, w: 0.008236753}
        tangentMode: 0
        weightedMode: 0
        inWeight: {x: 0.33333334, y: 0.33333334, z: 0.33333334, w: 0.33333334}
        outWeight: {x: 0.33333334, y: 0.33333334, z: 0.33333334, w: 0.33333334}
      - serializedVersion: 3
        time: 5.2447047
        value: {x: -0, y: 0.66576105, z: -0, w: 0.74616504}
        inSlope: {x: 0, y: -0.009482404, z: 0, w: 0.008459466}
        outSlope: {x: 0, y: -0.009482404, z: 0, w: 0.008459466}
        tangentMode: 0
        weightedMode: 0
        inWeight: {x: 0.33333334, y: 0.33333334, z: 0.33333334, w: 0.33333334}
        outWeight: {x: 0.33333334, y: 0.33333334, z: 0.33333334, w: 0.33333334}
      - serializedVersion: 3
        time: 5.255612
        value: {x: -0, y: 0.6656578, z: -0, w: 0.7462571}
        inSlope: {x: 0, y: -0.00869789, z: 0, w: 0.007757663}
        outSlope: {x: 0, y: -0.00869789, z: 0, w: 0.007757663}
        tangentMode: 0
        weightedMode: 0
        inWeight: {x: 0.33333334, y: 0.33333334, z: 0.33333334, w: 0.33333334}
        outWeight: {x: 0.33333334, y: 0.33333334, z: 0.33333334, w: 0.33333334}
      - serializedVersion: 3
        time: 5.26672
        value: {x: -0, y: 0.6655697, z: -0, w: 0.7463357}
        inSlope: {x: 0, y: -0.0073519186, z: 0, w: 0.006556175}
        outSlope: {x: 0, y: -0.0073519186, z: 0, w: 0.006556175}
        tangentMode: 0
        weightedMode: 0
        inWeight: {x: 0.33333334, y: 0.33333334, z: 0.33333334, w: 0.33333334}
        outWeight: {x: 0.33333334, y: 0.33333334, z: 0.33333334, w: 0.33333334}
      - serializedVersion: 3
        time: 5.277861
        value: {x: -0, y: 0.66549426, z: -0, w: 0.746403}
        inSlope: {x: 0, y: -0.0060272496, z: 0, w: 0.0053763143}
        outSlope: {x: 0, y: -0.0060272496, z: 0, w: 0.0053763143}
        tangentMode: 0
        weightedMode: 0
        inWeight: {x: 0.33333334, y: 0.33333334, z: 0.33333334, w: 0.33333334}
        outWeight: {x: 0.33333334, y: 0.33333334, z: 0.33333334, w: 0.33333334}
      - serializedVersion: 3
        time: 5.2896996
        value: {x: -0, y: 0.66543174, z: -0, w: 0.74645877}
        inSlope: {x: 0, y: -0.004300216, z: 0, w: 0.003833717}
        outSlope: {x: 0, y: -0.004300216, z: 0, w: 0.003833717}
        tangentMode: 0
        weightedMode: 0
        inWeight: {x: 0.33333334, y: 0.33333334, z: 0.33333334, w: 0.33333334}
        outWeight: {x: 0.33333334, y: 0.33333334, z: 0.33333334, w: 0.33333334}
      - serializedVersion: 3
        time: 5.3037796
        value: {x: -0, y: 0.665385, z: -0, w: 0.7465004}
        inSlope: {x: 0, y: -0.003992903, z: 0, w: 0.0035591463}
        outSlope: {x: 0, y: -0.003992903, z: 0, w: 0.0035591463}
        tangentMode: 0
        weightedMode: 0
        inWeight: {x: 0.33333334, y: 0.33333334, z: 0.33333334, w: 0.33333334}
        outWeight: {x: 0.33333334, y: 0.33333334, z: 0.33333334, w: 0.33333334}
      - serializedVersion: 3
        time: 5.3112383
        value: {x: -0, y: 0.6653502, z: -0, w: 0.7465314}
        inSlope: {x: 0, y: -0.00228054, z: 0, w: 0.0020341058}
        outSlope: {x: 0, y: -0.00228054, z: 0, w: 0.0020341058}
        tangentMode: 0
        weightedMode: 0
        inWeight: {x: 0.33333334, y: 0.33333334, z: 0.33333334, w: 0.33333334}
        outWeight: {x: 0.33333334, y: 0.33333334, z: 0.33333334, w: 0.33333334}
      - serializedVersion: 3
        time: 5.322501
        value: {x: -0, y: 0.6653514, z: -0, w: 0.74653035}
        inSlope: {x: 0, y: 0.0011768107, z: 0, w: -0.0010487183}
        outSlope: {x: 0, y: 0.0011768107, z: 0, w: -0.0010487183}
        tangentMode: 0
        weightedMode: 0
        inWeight: {x: 0.33333334, y: 0.33333334, z: 0.33333334, w: 0.33333334}
        outWeight: {x: 0.33333334, y: 0.33333334, z: 0.33333334, w: 0.33333334}
      - serializedVersion: 3
        time: 5.333665
        value: {x: -0, y: 0.6653765, z: -0, w: 0.746508}
        inSlope: {x: 0, y: 0.003687087, z: 0, w: -0.0032869573}
        outSlope: {x: 0, y: 0.003687087, z: 0, w: -0.0032869573}
        tangentMode: 0
        weightedMode: 0
        inWeight: {x: 0.33333334, y: 0.33333334, z: 0.33333334, w: 0.33333334}
        outWeight: {x: 0.33333334, y: 0.33333334, z: 0.33333334, w: 0.33333334}
      - serializedVersion: 3
        time: 5.3443036
        value: {x: -0, y: 0.665431, z: -0, w: 0.74645936}
        inSlope: {x: 0, y: 0.005423284, z: 0, w: -0.004836888}
        outSlope: {x: 0, y: 0.005423284, z: 0, w: -0.004836888}
        tangentMode: 0
        weightedMode: 0
        inWeight: {x: 0.33333334, y: 0.33333334, z: 0.33333334, w: 0.33333334}
        outWeight: {x: 0.33333334, y: 0.33333334, z: 0.33333334, w: 0.33333334}
      - serializedVersion: 3
        time: 5.3564534
        value: {x: -0, y: 0.6655005, z: -0, w: 0.7463974}
        inSlope: {x: 0, y: 0.0073347194, z: 0, w: -0.0065400964}
        outSlope: {x: 0, y: 0.0073347194, z: 0, w: -0.0065400964}
        tangentMode: 0
        weightedMode: 0
        inWeight: {x: 0.33333334, y: 0.33333334, z: 0.33333334, w: 0.33333334}
        outWeight: {x: 0.33333334, y: 0.33333334, z: 0.33333334, w: 0.33333334}
      - serializedVersion: 3
        time: 5.367563
        value: {x: -0, y: 0.66559994, z: -0, w: 0.74630874}
        inSlope: {x: 0, y: 0.009089191, z: 0, w: -0.008105362}
        outSlope: {x: 0, y: 0.009089191, z: 0, w: -0.008105362}
        tangentMode: 0
        weightedMode: 0
        inWeight: {x: 0.33333334, y: 0.33333334, z: 0.33333334, w: 0.33333334}
        outWeight: {x: 0.33333334, y: 0.33333334, z: 0.33333334, w: 0.33333334}
      - serializedVersion: 3
        time: 5.378329
        value: {x: -0, y: 0.6656993, z: -0, w: 0.7462201}
        inSlope: {x: 0, y: 0.009320917, z: 0, w: -0.008314291}
        outSlope: {x: 0, y: 0.009320917, z: 0, w: -0.008314291}
        tangentMode: 0
        weightedMode: 0
        inWeight: {x: 0.33333334, y: 0.33333334, z: 0.33333334, w: 0.33333334}
        outWeight: {x: 0.33333334, y: 0.33333334, z: 0.33333334, w: 0.33333334}
      - serializedVersion: 3
        time: 5.389233
        value: {x: -0, y: 0.66580194, z: -0, w: 0.74612856}
        inSlope: {x: 0, y: 0.009706249, z: 0, w: -0.008660942}
        outSlope: {x: 0, y: 0.009706249, z: 0, w: -0.008660942}
        tangentMode: 0
        weightedMode: 0
        inWeight: {x: 0.33333334, y: 0.33333334, z: 0.33333334, w: 0.33333334}
        outWeight: {x: 0.33333334, y: 0.33333334, z: 0.33333334, w: 0.33333334}
      - serializedVersion: 3
        time: 5.400278
        value: {x: -0, y: 0.6659124, z: -0, w: 0.74603}
        inSlope: {x: 0, y: 0.010238355, z: 0, w: -0.009141398}
        outSlope: {x: 0, y: 0.010238355, z: 0, w: -0.009141398}
        tangentMode: 0
        weightedMode: 0
        inWeight: {x: 0.33333334, y: 0.33333334, z: 0.33333334, w: 0.33333334}
        outWeight: {x: 0.33333334, y: 0.33333334, z: 0.33333334, w: 0.33333334}
      - serializedVersion: 3
        time: 5.411241
        value: {x: -0, y: 0.66602725, z: -0, w: 0.7459274}
        inSlope: {x: 0, y: 0.010638546, z: 0, w: -0.0094998665}
        outSlope: {x: 0, y: 0.010638546, z: 0, w: -0.0094998665}
        tangentMode: 0
        weightedMode: 0
        inWeight: {x: 0.33333334, y: 0.33333334, z: 0.33333334, w: 0.33333334}
        outWeight: {x: 0.33333334, y: 0.33333334, z: 0.33333334, w: 0.33333334}
      - serializedVersion: 3
        time: 5.4221077
        value: {x: -0, y: 0.6661446, z: -0, w: 0.7458226}
        inSlope: {x: 0, y: 0.010212457, z: 0, w: -0.009120166}
        outSlope: {x: 0, y: 0.010212457, z: 0, w: -0.009120166}
        tangentMode: 0
        weightedMode: 0
        inWeight: {x: 0.33333334, y: 0.33333334, z: 0.33333334, w: 0.33333334}
        outWeight: {x: 0.33333334, y: 0.33333334, z: 0.33333334, w: 0.33333334}
      - serializedVersion: 3
        time: 5.434351
        value: {x: -0, y: 0.66626245, z: -0, w: 0.74571735}
        inSlope: {x: 0, y: 0.010534053, z: 0, w: -0.009409806}
        outSlope: {x: 0, y: 0.010534053, z: 0, w: -0.009409806}
        tangentMode: 0
        weightedMode: 0
        inWeight: {x: 0.33333334, y: 0.33333334, z: 0.33333334, w: 0.33333334}
        outWeight: {x: 0.33333334, y: 0.33333334, z: 0.33333334, w: 0.33333334}
      - serializedVersion: 3
        time: 5.44543
        value: {x: -0, y: 0.6663892, z: -0, w: 0.7456041}
        inSlope: {x: 0, y: 0.0099052675, z: 0, w: -0.0088515375}
        outSlope: {x: 0, y: 0.0099052675, z: 0, w: -0.0088515375}
        tangentMode: 0
        weightedMode: 0
        inWeight: {x: 0.33333334, y: 0.33333334, z: 0.33333334, w: 0.33333334}
        outWeight: {x: 0.33333334, y: 0.33333334, z: 0.33333334, w: 0.33333334}
      - serializedVersion: 3
        time: 5.4592853
        value: {x: -0, y: 0.66650516, z: -0, w: 0.74550045}
        inSlope: {x: 0, y: 0.012684279, z: 0, w: -0.011343012}
        outSlope: {x: 0, y: 0.012684279, z: 0, w: -0.011343012}
        tangentMode: 0
        weightedMode: 0
        inWeight: {x: 0.33333334, y: 0.33333334, z: 0.33333334, w: 0.33333334}
        outWeight: {x: 0.33333334, y: 0.33333334, z: 0.33333334, w: 0.33333334}
      - serializedVersion: 3
        time: 5.4672155
        value: {x: -0, y: 0.66664, z: -0, w: 0.74537987}
        inSlope: {x: 0, y: 0.0120045375, z: 0, w: -0.0107360855}
        outSlope: {x: 0, y: 0.0120045375, z: 0, w: -0.0107360855}
        tangentMode: 0
        weightedMode: 0
        inWeight: {x: 0.33333334, y: 0.33333334, z: 0.33333334, w: 0.33333334}
        outWeight: {x: 0.33333334, y: 0.33333334, z: 0.33333334, w: 0.33333334}
      - serializedVersion: 3
        time: 5.4780006
        value: {x: -0, y: 0.66671556, z: -0, w: 0.7453123}
        inSlope: {x: 0, y: 0.008087661, z: 0, w: -0.007235438}
        outSlope: {x: 0, y: 0.008087661, z: 0, w: -0.007235438}
        tangentMode: 0
        weightedMode: 0
        inWeight: {x: 0.33333334, y: 0.33333334, z: 0.33333334, w: 0.33333334}
        outWeight: {x: 0.33333334, y: 0.33333334, z: 0.33333334, w: 0.33333334}
      - serializedVersion: 3
        time: 5.4891315
        value: {x: -0, y: 0.6668176, z: -0, w: 0.74522096}
        inSlope: {x: 0, y: 0.009231083, z: 0, w: -0.008259233}
        outSlope: {x: 0, y: 0.009231083, z: 0, w: -0.008259233}
        tangentMode: 0
        weightedMode: 0
        inWeight: {x: 0.33333334, y: 0.33333334, z: 0.33333334, w: 0.33333334}
        outWeight: {x: 0.33333334, y: 0.33333334, z: 0.33333334, w: 0.33333334}
      - serializedVersion: 3
        time: 5.5000205
        value: {x: -0, y: 0.6669188, z: -0, w: 0.7451304}
        inSlope: {x: 0, y: 0.008677066, z: 0, w: -0.00776512}
        outSlope: {x: 0, y: 0.008677066, z: 0, w: -0.00776512}
        tangentMode: 0
        weightedMode: 0
        inWeight: {x: 0.33333334, y: 0.33333334, z: 0.33333334, w: 0.33333334}
        outWeight: {x: 0.33333334, y: 0.33333334, z: 0.33333334, w: 0.33333334}
      - serializedVersion: 3
        time: 5.510966
        value: {x: -0, y: 0.667007, z: -0, w: 0.74505144}
        inSlope: {x: 0, y: 0.007703564, z: 0, w: -0.0068946695}
        outSlope: {x: 0, y: 0.007703564, z: 0, w: -0.0068946695}
        tangentMode: 0
        weightedMode: 0
        inWeight: {x: 0.33333334, y: 0.33333334, z: 0.33333334, w: 0.33333334}
        outWeight: {x: 0.33333334, y: 0.33333334, z: 0.33333334, w: 0.33333334}
      - serializedVersion: 3
        time: 5.521982
        value: {x: -0, y: 0.667088, z: -0, w: 0.744979}
        inSlope: {x: 0, y: 0.006702654, z: 0, w: -0.0060021197}
        outSlope: {x: 0, y: 0.006702654, z: 0, w: -0.0060021197}
        tangentMode: 0
        weightedMode: 0
        inWeight: {x: 0.33333334, y: 0.33333334, z: 0.33333334, w: 0.33333334}
        outWeight: {x: 0.33333334, y: 0.33333334, z: 0.33333334, w: 0.33333334}
      - serializedVersion: 3
        time: 5.5338583
        value: {x: -0, y: 0.6671599, z: -0, w: 0.74491453}
        inSlope: {x: 0, y: 0.0062591536, z: 0, w: -0.005607984}
        outSlope: {x: 0, y: 0.0062591536, z: 0, w: -0.005607984}
        tangentMode: 0
        weightedMode: 0
        inWeight: {x: 0.33333334, y: 0.33333334, z: 0.33333334, w: 0.33333334}
        outWeight: {x: 0.33333334, y: 0.33333334, z: 0.33333334, w: 0.33333334}
      - serializedVersion: 3
        time: 5.544985
        value: {x: -0, y: 0.6672318, z: -0, w: 0.74485016}
        inSlope: {x: 0, y: 0.0063569075, z: 0, w: -0.005693611}
        outSlope: {x: 0, y: 0.0063569075, z: 0, w: -0.005693611}
        tangentMode: 0
        weightedMode: 0
        inWeight: {x: 0.33333334, y: 0.33333334, z: 0.33333334, w: 0.33333334}
        outWeight: {x: 0.33333334, y: 0.33333334, z: 0.33333334, w: 0.33333334}
      - serializedVersion: 3
        time: 5.55587
        value: {x: -0, y: 0.66729987, z: -0, w: 0.7447892}
        inSlope: {x: 0, y: 0.00572057, z: 0, w: -0.0051244497}
        outSlope: {x: 0, y: 0.00572057, z: 0, w: -0.0051244497}
        tangentMode: 0
        weightedMode: 0
        inWeight: {x: 0.33333334, y: 0.33333334, z: 0.33333334, w: 0.33333334}
        outWeight: {x: 0.33333334, y: 0.33333334, z: 0.33333334, w: 0.33333334}
      - serializedVersion: 3
        time: 5.566785
        value: {x: -0, y: 0.6673565, z: -0, w: 0.74473846}
        inSlope: {x: 0, y: 0.004489108, z: 0, w: -0.004024906}
        outSlope: {x: 0, y: 0.004489108, z: 0, w: -0.004024906}
        tangentMode: 0
        weightedMode: 0
        inWeight: {x: 0.33333334, y: 0.33333334, z: 0.33333334, w: 0.33333334}
        outWeight: {x: 0.33333334, y: 0.33333334, z: 0.33333334, w: 0.33333334}
      - serializedVersion: 3
        time: 5.577698
        value: {x: -0, y: 0.66739786, z: -0, w: 0.7447013}
        inSlope: {x: 0, y: 0.0033187591, z: 0, w: -0.0029751505}
        outSlope: {x: 0, y: 0.0033187591, z: 0, w: -0.0029751505}
        tangentMode: 0
        weightedMode: 0
        inWeight: {x: 0.33333334, y: 0.33333334, z: 0.33333334, w: 0.33333334}
        outWeight: {x: 0.33333334, y: 0.33333334, z: 0.33333334, w: 0.33333334}
      - serializedVersion: 3
        time: 5.5898404
        value: {x: -0, y: 0.6674324, z: -0, w: 0.7446704}
        inSlope: {x: 0, y: 0.0025211028, z: 0, w: -0.0022589522}
        outSlope: {x: 0, y: 0.0025211028, z: 0, w: -0.0022589522}
        tangentMode: 0
        weightedMode: 0
        inWeight: {x: 0.33333334, y: 0.33333334, z: 0.33333334, w: 0.33333334}
        outWeight: {x: 0.33333334, y: 0.33333334, z: 0.33333334, w: 0.33333334}
      - serializedVersion: 3
        time: 5.6009736
        value: {x: -0, y: 0.66745687, z: -0, w: 0.74464846}
        inSlope: {x: 0, y: 0.0017846972, z: 0, w: -0.0016002783}
        outSlope: {x: 0, y: 0.0017846972, z: 0, w: -0.0016002783}
        tangentMode: 0
        weightedMode: 0
        inWeight: {x: 0.33333334, y: 0.33333334, z: 0.33333334, w: 0.33333334}
        outWeight: {x: 0.33333334, y: 0.33333334, z: 0.33333334, w: 0.33333334}
      - serializedVersion: 3
        time: 5.614635
        value: {x: -0, y: 0.66747564, z: -0, w: 0.74463165}
        inSlope: {x: 0, y: 0.0009557301, z: 0, w: -0.0008568849}
        outSlope: {x: 0, y: 0.0009557301, z: 0, w: -0.0008568849}
        tangentMode: 0
        weightedMode: 0
        inWeight: {x: 0.33333334, y: 0.33333334, z: 0.33333334, w: 0.33333334}
        outWeight: {x: 0.33333334, y: 0.33333334, z: 0.33333334, w: 0.33333334}
      - serializedVersion: 3
        time: 5.6235127
        value: {x: -0, y: 0.6674804, z: -0, w: 0.74462736}
        inSlope: {x: 0, y: 0.0002299569, z: 0, w: -0.00020607043}
        outSlope: {x: 0, y: 0.0002299569, z: 0, w: -0.00020607043}
        tangentMode: 0
        weightedMode: 0
        inWeight: {x: 0.33333334, y: 0.33333334, z: 0.33333334, w: 0.33333334}
        outWeight: {x: 0.33333334, y: 0.33333334, z: 0.33333334, w: 0.33333334}
      - serializedVersion: 3
        time: 5.6335497
        value: {x: -0, y: 0.66747963, z: -0, w: 0.7446281}
        inSlope: {x: 0, y: -0.0007210791, z: 0, w: 0.0006480455}
        outSlope: {x: 0, y: -0.0007210791, z: 0, w: 0.0006480455}
        tangentMode: 0
        weightedMode: 0
        inWeight: {x: 0.33333334, y: 0.33333334, z: 0.33333334, w: 0.33333334}
        outWeight: {x: 0.33333334, y: 0.33333334, z: 0.33333334, w: 0.33333334}
      - serializedVersion: 3
        time: 5.6450343
        value: {x: -0, y: 0.66746396, z: -0, w: 0.74464214}
        inSlope: {x: 0, y: -0.0019608496, z: 0, w: 0.0017590234}
        outSlope: {x: 0, y: -0.0019608496, z: 0, w: 0.0017590234}
        tangentMode: 0
        weightedMode: 0
        inWeight: {x: 0.33333334, y: 0.33333334, z: 0.33333334, w: 0.33333334}
        outWeight: {x: 0.33333334, y: 0.33333334, z: 0.33333334, w: 0.33333334}
      - serializedVersion: 3
        time: 5.655665
        value: {x: -0, y: 0.6674368, z: -0, w: 0.7446665}
        inSlope: {x: 0, y: -0.0030055577, z: 0, w: 0.0026953109}
        outSlope: {x: 0, y: -0.0030055577, z: 0, w: 0.0026953109}
        tangentMode: 0
        weightedMode: 0
        inWeight: {x: 0.33333334, y: 0.33333334, z: 0.33333334, w: 0.33333334}
        outWeight: {x: 0.33333334, y: 0.33333334, z: 0.33333334, w: 0.33333334}
      - serializedVersion: 3
        time: 5.666518
        value: {x: -0, y: 0.6673993, z: -0, w: 0.74470013}
        inSlope: {x: 0, y: -0.0043050577, z: 0, w: 0.0038591586}
        outSlope: {x: 0, y: -0.0043050577, z: 0, w: 0.0038591586}
        tangentMode: 0
        weightedMode: 0
        inWeight: {x: 0.33333334, y: 0.33333334, z: 0.33333334, w: 0.33333334}
        outWeight: {x: 0.33333334, y: 0.33333334, z: 0.33333334, w: 0.33333334}
      - serializedVersion: 3
        time: 5.677663
        value: {x: -0, y: 0.6673418, z: -0, w: 0.74475163}
        inSlope: {x: 0, y: -0.0055760257, z: 0, w: 0.0049943505}
        outSlope: {x: 0, y: -0.0055760257, z: 0, w: 0.0049943505}
        tangentMode: 0
        weightedMode: 0
        inWeight: {x: 0.33333334, y: 0.33333334, z: 0.33333334, w: 0.33333334}
        outWeight: {x: 0.33333334, y: 0.33333334, z: 0.33333334, w: 0.33333334}
      - serializedVersion: 3
        time: 5.689422
        value: {x: -0, y: 0.6672713, z: -0, w: 0.74481475}
        inSlope: {x: 0, y: -0.0074850023, z: 0, w: 0.006706398}
        outSlope: {x: 0, y: -0.0074850023, z: 0, w: 0.006706398}
        tangentMode: 0
        weightedMode: 0
        inWeight: {x: 0.33333334, y: 0.33333334, z: 0.33333334, w: 0.33333334}
        outWeight: {x: 0.33333334, y: 0.33333334, z: 0.33333334, w: 0.33333334}
      - serializedVersion: 3
        time: 5.7004614
        value: {x: -0, y: 0.66717225, z: -0, w: 0.74490356}
        inSlope: {x: 0, y: -0.00913801, z: 0, w: 0.008184071}
        outSlope: {x: 0, y: -0.00913801, z: 0, w: 0.008184071}
        tangentMode: 0
        weightedMode: 0
        inWeight: {x: 0.33333334, y: 0.33333334, z: 0.33333334, w: 0.33333334}
        outWeight: {x: 0.33333334, y: 0.33333334, z: 0.33333334, w: 0.33333334}
      - serializedVersion: 3
        time: 5.7121487
        value: {x: -0, y: 0.66706353, z: -0, w: 0.74500084}
        inSlope: {x: 0, y: -0.011629406, z: 0, w: 0.010407953}
        outSlope: {x: 0, y: -0.011629406, z: 0, w: 0.010407953}
        tangentMode: 0
        weightedMode: 0
        inWeight: {x: 0.33333334, y: 0.33333334, z: 0.33333334, w: 0.33333334}
        outWeight: {x: 0.33333334, y: 0.33333334, z: 0.33333334, w: 0.33333334}
      - serializedVersion: 3
        time: 5.722044
        value: {x: -0, y: 0.66692543, z: -0, w: 0.74512446}
        inSlope: {x: 0, y: -0.012386596, z: 0, w: 0.011087851}
        outSlope: {x: 0, y: -0.012386596, z: 0, w: 0.011087851}
        tangentMode: 0
        weightedMode: 0
        inWeight: {x: 0.33333334, y: 0.33333334, z: 0.33333334, w: 0.33333334}
        outWeight: {x: 0.33333334, y: 0.33333334, z: 0.33333334, w: 0.33333334}
      - serializedVersion: 3
        time: 5.7343984
        value: {x: -0, y: 0.6667918, z: -0, w: 0.7452441}
        inSlope: {x: 0, y: -0.014047366, z: 0, w: 0.01256563}
        outSlope: {x: 0, y: -0.014047366, z: 0, w: 0.01256563}
        tangentMode: 0
        weightedMode: 0
        inWeight: {x: 0.33333334, y: 0.33333334, z: 0.33333334, w: 0.33333334}
        outWeight: {x: 0.33333334, y: 0.33333334, z: 0.33333334, w: 0.33333334}
      - serializedVersion: 3
        time: 5.745279
        value: {x: -0, y: 0.6666038, z: -0, w: 0.7454122}
        inSlope: {x: 0, y: -0.016574433, z: 0, w: 0.014821225}
        outSlope: {x: 0, y: -0.016574433, z: 0, w: 0.014821225}
        tangentMode: 0
        weightedMode: 0
        inWeight: {x: 0.33333334, y: 0.33333334, z: 0.33333334, w: 0.33333334}
        outWeight: {x: 0.33333334, y: 0.33333334, z: 0.33333334, w: 0.33333334}
      - serializedVersion: 3
        time: 5.756583
        value: {x: -0, y: 0.6664244, z: -0, w: 0.7455726}
        inSlope: {x: 0, y: -0.0147881005, z: 0, w: 0.013220908}
        outSlope: {x: 0, y: -0.0147881005, z: 0, w: 0.013220908}
        tangentMode: 0
        weightedMode: 0
        inWeight: {x: 0.33333334, y: 0.33333334, z: 0.33333334, w: 0.33333334}
        outWeight: {x: 0.33333334, y: 0.33333334, z: 0.33333334, w: 0.33333334}
      - serializedVersion: 3
        time: 5.7710176
        value: {x: -0, y: 0.66622657, z: -0, w: 0.7457494}
        inSlope: {x: 0, y: -0.025370125, z: 0, w: 0.022659797}
        outSlope: {x: 0, y: -0.025370125, z: 0, w: 0.022659797}
        tangentMode: 0
        weightedMode: 0
        inWeight: {x: 0.33333334, y: 0.33333334, z: 0.33333334, w: 0.33333334}
        outWeight: {x: 0.33333334, y: 0.33333334, z: 0.33333334, w: 0.33333334}
      - serializedVersion: 3
        time: 5.778207
        value: {x: -0, y: 0.6659603, z: -0, w: 0.7459872}
        inSlope: {x: 0, y: -0.024485888, z: 0, w: 0.021862391}
        outSlope: {x: 0, y: -0.024485888, z: 0, w: 0.021862391}
        tangentMode: 0
        weightedMode: 0
        inWeight: {x: 0.33333334, y: 0.33333334, z: 0.33333334, w: 0.33333334}
        outWeight: {x: 0.33333334, y: 0.33333334, z: 0.33333334, w: 0.33333334}
      - serializedVersion: 3
        time: 5.789162
        value: {x: -0, y: 0.66582954, z: -0, w: 0.7461039}
        inSlope: {x: 0, y: -0.015118527, z: 0, w: 0.013493028}
        outSlope: {x: 0, y: -0.015118527, z: 0, w: 0.013493028}
        tangentMode: 0
        weightedMode: 0
        inWeight: {x: 0.33333334, y: 0.33333334, z: 0.33333334, w: 0.33333334}
        outWeight: {x: 0.33333334, y: 0.33333334, z: 0.33333334, w: 0.33333334}
      - serializedVersion: 3
        time: 5.8000407
        value: {x: -0, y: 0.66563046, z: -0, w: 0.74628156}
        inSlope: {x: 0, y: -0.018273573, z: 0, w: 0.016298749}
        outSlope: {x: 0, y: -0.018273573, z: 0, w: 0.016298749}
        tangentMode: 0
        weightedMode: 0
        inWeight: {x: 0.33333334, y: 0.33333334, z: 0.33333334, w: 0.33333334}
        outWeight: {x: 0.33333334, y: 0.33333334, z: 0.33333334, w: 0.33333334}
      - serializedVersion: 3
        time: 5.8109837
        value: {x: -0, y: 0.6654308, z: -0, w: 0.74645954}
        inSlope: {x: 0, y: -0.01706899, z: 0, w: 0.015215628}
        outSlope: {x: 0, y: -0.01706899, z: 0, w: 0.015215628}
        tangentMode: 0
        weightedMode: 0
        inWeight: {x: 0.33333334, y: 0.33333334, z: 0.33333334, w: 0.33333334}
        outWeight: {x: 0.33333334, y: 0.33333334, z: 0.33333334, w: 0.33333334}
      - serializedVersion: 3
        time: 5.823084
        value: {x: -0, y: 0.6652385, z: -0, w: 0.74663097}
        inSlope: {x: 0, y: -0.017007153, z: 0, w: 0.015153445}
        outSlope: {x: 0, y: -0.017007153, z: 0, w: 0.015153445}
        tangentMode: 0
        weightedMode: 0
        inWeight: {x: 0.33333334, y: 0.33333334, z: 0.33333334, w: 0.33333334}
        outWeight: {x: 0.33333334, y: 0.33333334, z: 0.33333334, w: 0.33333334}
      - serializedVersion: 3
        time: 5.833993
        value: {x: -0, y: 0.6650408, z: -0, w: 0.74680704}
        inSlope: {x: 0, y: -0.016583815, z: 0, w: 0.0147651415}
        outSlope: {x: 0, y: -0.016583815, z: 0, w: 0.0147651415}
        tangentMode: 0
        weightedMode: 0
        inWeight: {x: 0.33333334, y: 0.33333334, z: 0.33333334, w: 0.33333334}
        outWeight: {x: 0.33333334, y: 0.33333334, z: 0.33333334, w: 0.33333334}
      - serializedVersion: 3
        time: 5.844912
        value: {x: -0, y: 0.6648765, z: -0, w: 0.74695325}
        inSlope: {x: 0, y: -0.014049757, z: 0, w: 0.012509547}
        outSlope: {x: 0, y: -0.014049757, z: 0, w: 0.012509547}
        tangentMode: 0
        weightedMode: 0
        inWeight: {x: 0.33333334, y: 0.33333334, z: 0.33333334, w: 0.33333334}
        outWeight: {x: 0.33333334, y: 0.33333334, z: 0.33333334, w: 0.33333334}
      - serializedVersion: 3
        time: 5.8561525
        value: {x: -0, y: 0.6647298, z: -0, w: 0.74708396}
        inSlope: {x: 0, y: -0.012351909, z: 0, w: 0.010992469}
        outSlope: {x: 0, y: -0.012351909, z: 0, w: 0.010992469}
        tangentMode: 0
        weightedMode: 0
        inWeight: {x: 0.33333334, y: 0.33333334, z: 0.33333334, w: 0.33333334}
        outWeight: {x: 0.33333334, y: 0.33333334, z: 0.33333334, w: 0.33333334}
      - serializedVersion: 3
        time: 5.86699
        value: {x: -0, y: 0.66460353, z: -0, w: 0.7471962}
        inSlope: {x: 0, y: -0.010249891, z: 0, w: 0.009113756}
        outSlope: {x: 0, y: -0.010249891, z: 0, w: 0.009113756}
        tangentMode: 0
        weightedMode: 0
        inWeight: {x: 0.33333334, y: 0.33333334, z: 0.33333334, w: 0.33333334}
        outWeight: {x: 0.33333334, y: 0.33333334, z: 0.33333334, w: 0.33333334}
      - serializedVersion: 3
        time: 5.877879
        value: {x: -0, y: 0.66450715, z: -0, w: 0.7472819}
        inSlope: {x: 0, y: -0.007765663, z: 0, w: 0.006906732}
        outSlope: {x: 0, y: -0.007765663, z: 0, w: 0.006906732}
        tangentMode: 0
        weightedMode: 0
        inWeight: {x: 0.33333334, y: 0.33333334, z: 0.33333334, w: 0.33333334}
        outWeight: {x: 0.33333334, y: 0.33333334, z: 0.33333334, w: 0.33333334}
      - serializedVersion: 3
        time: 5.888943
        value: {x: -0, y: 0.66443324, z: -0, w: 0.74734765}
        inSlope: {x: 0, y: -0.005490446, z: 0, w: 0.0048822146}
        outSlope: {x: 0, y: -0.005490446, z: 0, w: 0.0048822146}
        tangentMode: 0
        weightedMode: 0
        inWeight: {x: 0.33333334, y: 0.33333334, z: 0.33333334, w: 0.33333334}
        outWeight: {x: 0.33333334, y: 0.33333334, z: 0.33333334, w: 0.33333334}
      - serializedVersion: 3
        time: 5.9009037
        value: {x: -0, y: 0.6643818, z: -0, w: 0.74739337}
        inSlope: {x: 0, y: -0.0037502672, z: 0, w: 0.0033329986}
        outSlope: {x: 0, y: -0.0037502672, z: 0, w: 0.0033329986}
        tangentMode: 0
        weightedMode: 0
        inWeight: {x: 0.33333334, y: 0.33333334, z: 0.33333334, w: 0.33333334}
        outWeight: {x: 0.33333334, y: 0.33333334, z: 0.33333334, w: 0.33333334}
      - serializedVersion: 3
        time: 5.9121175
        value: {x: -0, y: 0.6643459, z: -0, w: 0.74742526}
        inSlope: {x: 0, y: -0.0021120268, z: 0, w: 0.0018784843}
        outSlope: {x: 0, y: -0.0021120268, z: 0, w: 0.0018784843}
        tangentMode: 0
        weightedMode: 0
        inWeight: {x: 0.33333334, y: 0.33333334, z: 0.33333334, w: 0.33333334}
        outWeight: {x: 0.33333334, y: 0.33333334, z: 0.33333334, w: 0.33333334}
      - serializedVersion: 3
        time: 5.926084
        value: {x: -0, y: 0.6643316, z: -0, w: 0.747438}
        inSlope: {x: 0, y: -0.00017741692, z: 0, w: 0.00015696429}
        outSlope: {x: 0, y: -0.00017741692, z: 0, w: 0.00015696429}
        tangentMode: 0
        weightedMode: 0
        inWeight: {x: 0.33333334, y: 0.33333334, z: 0.33333334, w: 0.33333334}
        outWeight: {x: 0.33333334, y: 0.33333334, z: 0.33333334, w: 0.33333334}
      - serializedVersion: 3
        time: 5.9337416
        value: {x: -0, y: 0.66433674, z: -0, w: 0.7474334}
        inSlope: {x: 0, y: 0.0008986457, z: 0, w: -0.0008012596}
        outSlope: {x: 0, y: 0.0008986457, z: 0, w: -0.0008012596}
        tangentMode: 0
        weightedMode: 0
        inWeight: {x: 0.33333334, y: 0.33333334, z: 0.33333334, w: 0.33333334}
        outWeight: {x: 0.33333334, y: 0.33333334, z: 0.33333334, w: 0.33333334}
      - serializedVersion: 3
        time: 5.9447336
        value: {x: -0, y: 0.66434914, z: -0, w: 0.7474224}
        inSlope: {x: 0, y: 0.001330663, z: 0, w: -0.0011837191}
        outSlope: {x: 0, y: 0.001330663, z: 0, w: -0.0011837191}
        tangentMode: 0
        weightedMode: 0
        inWeight: {x: 0.33333334, y: 0.33333334, z: 0.33333334, w: 0.33333334}
        outWeight: {x: 0.33333334, y: 0.33333334, z: 0.33333334, w: 0.33333334}
      - serializedVersion: 3
        time: 5.955656
        value: {x: -0, y: 0.6643659, z: -0, w: 0.7474075}
        inSlope: {x: 0, y: 0.0017894673, z: 0, w: -0.0015924338}
        outSlope: {x: 0, y: 0.0017894673, z: 0, w: -0.0015924338}
        tangentMode: 0
        weightedMode: 0
        inWeight: {x: 0.33333334, y: 0.33333334, z: 0.33333334, w: 0.33333334}
        outWeight: {x: 0.33333334, y: 0.33333334, z: 0.33333334, w: 0.33333334}
      - serializedVersion: 3
        time: 5.9667873
        value: {x: -0, y: 0.66438866, z: -0, w: 0.74738723}
        inSlope: {x: 0, y: 0.0019664294, z: 0, w: -0.0017482233}
        outSlope: {x: 0, y: 0.0019664294, z: 0, w: -0.0017482233}
        tangentMode: 0
        weightedMode: 0
        inWeight: {x: 0.33333334, y: 0.33333334, z: 0.33333334, w: 0.33333334}
        outWeight: {x: 0.33333334, y: 0.33333334, z: 0.33333334, w: 0.33333334}
      - serializedVersion: 3
        time: 5.9777775
        value: {x: -0, y: 0.6644094, z: -0, w: 0.7473688}
        inSlope: {x: 0, y: 0.0019975905, z: 0, w: -0.0017744286}
        outSlope: {x: 0, y: 0.0019975905, z: 0, w: -0.0017744286}
        tangentMode: 0
        weightedMode: 0
        inWeight: {x: 0.33333334, y: 0.33333334, z: 0.33333334, w: 0.33333334}
        outWeight: {x: 0.33333334, y: 0.33333334, z: 0.33333334, w: 0.33333334}
      - serializedVersion: 3
        time: 5.9886928
        value: {x: -0, y: 0.6644324, z: -0, w: 0.74734837}
        inSlope: {x: 0, y: 0.0022591488, z: 0, w: -0.0020067175}
        outSlope: {x: 0, y: 0.0022591488, z: 0, w: -0.0020067175}
        tangentMode: 0
        weightedMode: 0
        inWeight: {x: 0.33333334, y: 0.33333334, z: 0.33333334, w: 0.33333334}
        outWeight: {x: 0.33333334, y: 0.33333334, z: 0.33333334, w: 0.33333334}
      - serializedVersion: 3
        time: 6.0006113
        value: {x: -0, y: 0.66446114, z: -0, w: 0.74732286}
        inSlope: {x: 0, y: 0.0031557598, z: 0, w: -0.002805503}
        outSlope: {x: 0, y: 0.0031557598, z: 0, w: -0.002805503}
        tangentMode: 0
        weightedMode: 0
        inWeight: {x: 0.33333334, y: 0.33333334, z: 0.33333334, w: 0.33333334}
        outWeight: {x: 0.33333334, y: 0.33333334, z: 0.33333334, w: 0.33333334}
      - serializedVersion: 3
        time: 6.0116887
        value: {x: -0, y: 0.66450435, z: -0, w: 0.7472844}
        inSlope: {x: 0, y: 0.0044933567, z: 0, w: -0.0039952844}
        outSlope: {x: 0, y: 0.0044933567, z: 0, w: -0.0039952844}
        tangentMode: 0
        weightedMode: 0
        inWeight: {x: 0.33333334, y: 0.33333334, z: 0.33333334, w: 0.33333334}
        outWeight: {x: 0.33333334, y: 0.33333334, z: 0.33333334, w: 0.33333334}
      - serializedVersion: 3
        time: 6.0225415
        value: {x: -0, y: 0.66455954, z: -0, w: 0.74723536}
        inSlope: {x: 0, y: 0.0059510916, z: 0, w: -0.0052916612}
        outSlope: {x: 0, y: 0.0059510916, z: 0, w: -0.0052916612}
        tangentMode: 0
        weightedMode: 0
        inWeight: {x: 0.33333334, y: 0.33333334, z: 0.33333334, w: 0.33333334}
        outWeight: {x: 0.33333334, y: 0.33333334, z: 0.33333334, w: 0.33333334}
      - serializedVersion: 3
        time: 6.0335417
        value: {x: -0, y: 0.6646345, z: -0, w: 0.74716866}
        inSlope: {x: 0, y: 0.0074422015, z: 0, w: -0.006620308}
        outSlope: {x: 0, y: 0.0074422015, z: 0, w: -0.006620308}
        tangentMode: 0
        weightedMode: 0
        inWeight: {x: 0.33333334, y: 0.33333334, z: 0.33333334, w: 0.33333334}
        outWeight: {x: 0.33333334, y: 0.33333334, z: 0.33333334, w: 0.33333334}
      - serializedVersion: 3
        time: 6.044919
        value: {x: -0, y: 0.6647263, z: -0, w: 0.747087}
        inSlope: {x: 0, y: 0.009176638, z: 0, w: -0.008165861}
        outSlope: {x: 0, y: 0.009176638, z: 0, w: -0.008165861}
        tangentMode: 0
        weightedMode: 0
        inWeight: {x: 0.33333334, y: 0.33333334, z: 0.33333334, w: 0.33333334}
        outWeight: {x: 0.33333334, y: 0.33333334, z: 0.33333334, w: 0.33333334}
      - serializedVersion: 3
        time: 6.0555124
        value: {x: -0, y: 0.6648353, z: -0, w: 0.74699}
        inSlope: {x: 0, y: 0.009613609, z: 0, w: -0.008557266}
        outSlope: {x: 0, y: 0.009613609, z: 0, w: -0.008557266}
        tangentMode: 0
        weightedMode: 0
        inWeight: {x: 0.33333334, y: 0.33333334, z: 0.33333334, w: 0.33333334}
        outWeight: {x: 0.33333334, y: 0.33333334, z: 0.33333334, w: 0.33333334}
      - serializedVersion: 3
        time: 6.0667443
        value: {x: -0, y: 0.6649357, z: -0, w: 0.7469006}
        inSlope: {x: 0, y: 0.007919167, z: 0, w: -0.0070512053}
        outSlope: {x: 0, y: 0.007919167, z: 0, w: -0.0070512053}
        tangentMode: 0
        weightedMode: 0
        inWeight: {x: 0.33333334, y: 0.33333334, z: 0.33333334, w: 0.33333334}
        outWeight: {x: 0.33333334, y: 0.33333334, z: 0.33333334, w: 0.33333334}
      - serializedVersion: 3
        time: 6.0815234
        value: {x: -0, y: 0.66503763, z: -0, w: 0.74680984}
        inSlope: {x: 0, y: 0.011549135, z: 0, w: -0.010282697}
        outSlope: {x: 0, y: 0.011549135, z: 0, w: -0.010282697}
        tangentMode: 0
        weightedMode: 0
        inWeight: {x: 0.33333334, y: 0.33333334, z: 0.33333334, w: 0.33333334}
        outWeight: {x: 0.33333334, y: 0.33333334, z: 0.33333334, w: 0.33333334}
      - serializedVersion: 3
        time: 6.0895324
        value: {x: -0, y: 0.6651674, z: -0, w: 0.7466943}
        inSlope: {x: 0, y: 0.0108384695, z: 0, w: -0.009653093}
        outSlope: {x: 0, y: 0.0108384695, z: 0, w: -0.009653093}
        tangentMode: 0
        weightedMode: 0
        inWeight: {x: 0.33333334, y: 0.33333334, z: 0.33333334, w: 0.33333334}
        outWeight: {x: 0.33333334, y: 0.33333334, z: 0.33333334, w: 0.33333334}
      - serializedVersion: 3
        time: 6.100506
        value: {x: -0, y: 0.6652275, z: -0, w: 0.74664074}
        inSlope: {x: 0, y: 0.0052404017, z: 0, w: -0.0046703424}
        outSlope: {x: 0, y: 0.0052404017, z: 0, w: -0.0046703424}
        tangentMode: 0
        weightedMode: 0
        inWeight: {x: 0.33333334, y: 0.33333334, z: 0.33333334, w: 0.33333334}
        outWeight: {x: 0.33333334, y: 0.33333334, z: 0.33333334, w: 0.33333334}
      - serializedVersion: 3
        time: 6.111925
        value: {x: -0, y: 0.66528463, z: -0, w: 0.74658984}
        inSlope: {x: 0, y: 0.0041415775, z: 0, w: -0.0036863636}
        outSlope: {x: 0, y: 0.0041415775, z: 0, w: -0.0036863636}
        tangentMode: 0
        weightedMode: 0
        inWeight: {x: 0.33333334, y: 0.33333334, z: 0.33333334, w: 0.33333334}
        outWeight: {x: 0.33333334, y: 0.33333334, z: 0.33333334, w: 0.33333334}
      - serializedVersion: 3
        time: 6.122946
        value: {x: -0, y: 0.66532075, z: -0, w: 0.7465577}
        inSlope: {x: 0, y: 0.0023262266, z: 0, w: -0.002074673}
        outSlope: {x: 0, y: 0.0023262266, z: 0, w: -0.002074673}
        tangentMode: 0
        weightedMode: 0
        inWeight: {x: 0.33333334, y: 0.33333334, z: 0.33333334, w: 0.33333334}
        outWeight: {x: 0.33333334, y: 0.33333334, z: 0.33333334, w: 0.33333334}
      - serializedVersion: 3
        time: 6.133957
        value: {x: -0, y: 0.6653359, z: -0, w: 0.7465441}
        inSlope: {x: 0, y: 0.00056154776, z: 0, w: -0.00050486403}
        outSlope: {x: 0, y: 0.00056154776, z: 0, w: -0.00050486403}
        tangentMode: 0
        weightedMode: 0
        inWeight: {x: 0.33333334, y: 0.33333334, z: 0.33333334, w: 0.33333334}
        outWeight: {x: 0.33333334, y: 0.33333334, z: 0.33333334, w: 0.33333334}
      - serializedVersion: 3
        time: 6.144844
        value: {x: -0, y: 0.66533315, z: -0, w: 0.74654657}
        inSlope: {x: 0, y: -0.0012743454, z: 0, w: 0.0011352237}
        outSlope: {x: 0, y: -0.0012743454, z: 0, w: 0.0011352237}
        tangentMode: 0
        weightedMode: 0
        inWeight: {x: 0.33333334, y: 0.33333334, z: 0.33333334, w: 0.33333334}
        outWeight: {x: 0.33333334, y: 0.33333334, z: 0.33333334, w: 0.33333334}
      - serializedVersion: 3
        time: 6.1555357
        value: {x: -0, y: 0.6653086, z: -0, w: 0.74656844}
        inSlope: {x: 0, y: -0.0024758778, z: 0, w: 0.0022067227}
        outSlope: {x: 0, y: -0.0024758778, z: 0, w: 0.0022067227}
        tangentMode: 0
        weightedMode: 0
        inWeight: {x: 0.33333334, y: 0.33333334, z: 0.33333334, w: 0.33333334}
        outWeight: {x: 0.33333334, y: 0.33333334, z: 0.33333334, w: 0.33333334}
      - serializedVersion: 3
        time: 6.1669407
        value: {x: -0, y: 0.6652783, z: -0, w: 0.74659544}
        inSlope: {x: 0, y: -0.0028296711, z: 0, w: 0.00252392}
        outSlope: {x: 0, y: -0.0028296711, z: 0, w: 0.00252392}
        tangentMode: 0
        weightedMode: 0
        inWeight: {x: 0.33333334, y: 0.33333334, z: 0.33333334, w: 0.33333334}
        outWeight: {x: 0.33333334, y: 0.33333334, z: 0.33333334, w: 0.33333334}
      - serializedVersion: 3
        time: 6.1777925
        value: {x: -0, y: 0.6652457, z: -0, w: 0.7466245}
        inSlope: {x: 0, y: -0.0029183328, z: 0, w: 0.0026007749}
        outSlope: {x: 0, y: -0.0029183328, z: 0, w: 0.0026007749}
        tangentMode: 0
        weightedMode: 0
        inWeight: {x: 0.33333334, y: 0.33333334, z: 0.33333334, w: 0.33333334}
        outWeight: {x: 0.33333334, y: 0.33333334, z: 0.33333334, w: 0.33333334}
      - serializedVersion: 3
        time: 6.188715
        value: {x: -0, y: 0.6652148, z: -0, w: 0.74665207}
        inSlope: {x: 0, y: -0.0022323127, z: 0, w: 0.001989956}
        outSlope: {x: 0, y: -0.0022323127, z: 0, w: 0.001989956}
        tangentMode: 0
        weightedMode: 0
        inWeight: {x: 0.33333334, y: 0.33333334, z: 0.33333334, w: 0.33333334}
        outWeight: {x: 0.33333334, y: 0.33333334, z: 0.33333334, w: 0.33333334}
      - serializedVersion: 3
        time: 6.200728
        value: {x: -0, y: 0.66519517, z: -0, w: 0.7466696}
        inSlope: {x: 0, y: -0.001391087, z: 0, w: 0.0012406636}
        outSlope: {x: 0, y: -0.001391087, z: 0, w: 0.0012406636}
        tangentMode: 0
        weightedMode: 0
        inWeight: {x: 0.33333334, y: 0.33333334, z: 0.33333334, w: 0.33333334}
        outWeight: {x: 0.33333334, y: 0.33333334, z: 0.33333334, w: 0.33333334}
      - serializedVersion: 3
        time: 6.212444
        value: {x: -0, y: 0.6651817, z: -0, w: 0.7466816}
        inSlope: {x: 0, y: -0.0007093995, z: 0, w: 0.00063086004}
        outSlope: {x: 0, y: -0.0007093995, z: 0, w: 0.00063086004}
        tangentMode: 0
        weightedMode: 0
        inWeight: {x: 0.33333334, y: 0.33333334, z: 0.33333334, w: 0.33333334}
        outWeight: {x: 0.33333334, y: 0.33333334, z: 0.33333334, w: 0.33333334}
      - serializedVersion: 3
        time: 6.222414
        value: {x: -0, y: 0.665179, z: -0, w: 0.74668396}
        inSlope: {x: 0, y: 0.00023547366, z: 0, w: -0.00020813536}
        outSlope: {x: 0, y: 0.00023547366, z: 0, w: -0.00020813536}
        tangentMode: 0
        weightedMode: 0
        inWeight: {x: 0.33333334, y: 0.33333334, z: 0.33333334, w: 0.33333334}
        outWeight: {x: 0.33333334, y: 0.33333334, z: 0.33333334, w: 0.33333334}
      - serializedVersion: 3
        time: 6.2365103
        value: {x: -0, y: 0.66518945, z: -0, w: 0.7466747}
        inSlope: {x: 0, y: 0.0014767757, z: 0, w: -0.0013166585}
        outSlope: {x: 0, y: 0.0014767757, z: 0, w: -0.0013166585}
        tangentMode: 0
        weightedMode: 0
        inWeight: {x: 0.33333334, y: 0.33333334, z: 0.33333334, w: 0.33333334}
        outWeight: {x: 0.33333334, y: 0.33333334, z: 0.33333334, w: 0.33333334}
      - serializedVersion: 3
        time: 6.250674
        value: {x: -0, y: 0.6652208, z: -0, w: 0.7466467}
        inSlope: {x: 0, y: 0.0047812597, z: 0, w: -0.004260013}
        outSlope: {x: 0, y: 0.0047812597, z: 0, w: -0.004260013}
        tangentMode: 0
        weightedMode: 0
        inWeight: {x: 0.33333334, y: 0.33333334, z: 0.33333334, w: 0.33333334}
        outWeight: {x: 0.33333334, y: 0.33333334, z: 0.33333334, w: 0.33333334}
      - serializedVersion: 3
        time: 6.2568054
        value: {x: -0, y: 0.66526586, z: -0, w: 0.7466066}
        inSlope: {x: 0, y: 0.004807716, z: 0, w: -0.00428226}
        outSlope: {x: 0, y: 0.004807716, z: 0, w: -0.00428226}
        tangentMode: 0
        weightedMode: 0
        inWeight: {x: 0.33333334, y: 0.33333334, z: 0.33333334, w: 0.33333334}
        outWeight: {x: 0.33333334, y: 0.33333334, z: 0.33333334, w: 0.33333334}
      - serializedVersion: 3
        time: 6.2670617
        value: {x: -0, y: 0.6652891, z: -0, w: 0.74658585}
        inSlope: {x: 0, y: 0.0030127214, z: 0, w: -0.002684561}
        outSlope: {x: 0, y: 0.0030127214, z: 0, w: -0.002684561}
        tangentMode: 0
        weightedMode: 0
        inWeight: {x: 0.33333334, y: 0.33333334, z: 0.33333334, w: 0.33333334}
        outWeight: {x: 0.33333334, y: 0.33333334, z: 0.33333334, w: 0.33333334}
      - serializedVersion: 3
        time: 6.2780504
        value: {x: -0, y: 0.6653304, z: -0, w: 0.74654907}
        inSlope: {x: 0, y: 0.0042652176, z: 0, w: -0.0038008904}
        outSlope: {x: 0, y: 0.0042652176, z: 0, w: -0.0038008904}
        tangentMode: 0
        weightedMode: 0
        inWeight: {x: 0.33333334, y: 0.33333334, z: 0.33333334, w: 0.33333334}
        outWeight: {x: 0.33333334, y: 0.33333334, z: 0.33333334, w: 0.33333334}
      - serializedVersion: 3
        time: 6.2891307
        value: {x: -0, y: 0.6653833, z: -0, w: 0.7465019}
        inSlope: {x: 0, y: 0.0047852295, z: 0, w: -0.004267168}
        outSlope: {x: 0, y: 0.0047852295, z: 0, w: -0.004267168}
        tangentMode: 0
        weightedMode: 0
        inWeight: {x: 0.33333334, y: 0.33333334, z: 0.33333334, w: 0.33333334}
        outWeight: {x: 0.33333334, y: 0.33333334, z: 0.33333334, w: 0.33333334}
      - serializedVersion: 3
        time: 6.2999115
        value: {x: -0, y: 0.665435, z: -0, w: 0.7464558}
        inSlope: {x: 0, y: 0.0044231387, z: 0, w: -0.0039430424}
        outSlope: {x: 0, y: 0.0044231387, z: 0, w: -0.0039430424}
        tangentMode: 0
        weightedMode: 0
        inWeight: {x: 0.33333334, y: 0.33333334, z: 0.33333334, w: 0.33333334}
        outWeight: {x: 0.33333334, y: 0.33333334, z: 0.33333334, w: 0.33333334}
      - serializedVersion: 3
        time: 6.3114133
        value: {x: -0, y: 0.66548157, z: -0, w: 0.7464143}
        inSlope: {x: 0, y: 0.004099616, z: 0, w: -0.0036555992}
        outSlope: {x: 0, y: 0.004099616, z: 0, w: -0.0036555992}
        tangentMode: 0
        weightedMode: 0
        inWeight: {x: 0.33333334, y: 0.33333334, z: 0.33333334, w: 0.33333334}
        outWeight: {x: 0.33333334, y: 0.33333334, z: 0.33333334, w: 0.33333334}
      - serializedVersion: 3
        time: 6.3224673
        value: {x: -0, y: 0.66552746, z: -0, w: 0.74637336}
        inSlope: {x: 0, y: 0.0038016413, z: 0, w: -0.0033900584}
        outSlope: {x: 0, y: 0.0038016413, z: 0, w: -0.0033900584}
        tangentMode: 0
        weightedMode: 0
        inWeight: {x: 0.33333334, y: 0.33333334, z: 0.33333334, w: 0.33333334}
        outWeight: {x: 0.33333334, y: 0.33333334, z: 0.33333334, w: 0.33333334}
      - serializedVersion: 3
        time: 6.3334165
        value: {x: -0, y: 0.66556525, z: -0, w: 0.7463397}
        inSlope: {x: 0, y: 0.0031203278, z: 0, w: -0.0027824084}
        outSlope: {x: 0, y: 0.0031203278, z: 0, w: -0.0027824084}
        tangentMode: 0
        weightedMode: 0
        inWeight: {x: 0.33333334, y: 0.33333334, z: 0.33333334, w: 0.33333334}
        outWeight: {x: 0.33333334, y: 0.33333334, z: 0.33333334, w: 0.33333334}
      - serializedVersion: 3
        time: 6.344336
        value: {x: -0, y: 0.6655957, z: -0, w: 0.7463125}
        inSlope: {x: 0, y: 0.0024975778, z: 0, w: -0.002228362}
        outSlope: {x: 0, y: 0.0024975778, z: 0, w: -0.002228362}
        tangentMode: 0
        weightedMode: 0
        inWeight: {x: 0.33333334, y: 0.33333334, z: 0.33333334, w: 0.33333334}
        outWeight: {x: 0.33333334, y: 0.33333334, z: 0.33333334, w: 0.33333334}
      - serializedVersion: 3
        time: 6.356847
        value: {x: -0, y: 0.6656233, z: -0, w: 0.7462879}
        inSlope: {x: 0, y: 0.0028218955, z: 0, w: -0.0025139842}
        outSlope: {x: 0, y: 0.0028218955, z: 0, w: -0.0025139842}
        tangentMode: 0
        weightedMode: 0
        inWeight: {x: 0.33333334, y: 0.33333334, z: 0.33333334, w: 0.33333334}
        outWeight: {x: 0.33333334, y: 0.33333334, z: 0.33333334, w: 0.33333334}
      - serializedVersion: 3
        time: 6.3674226
        value: {x: -0, y: 0.66565967, z: -0, w: 0.7462555}
        inSlope: {x: 0, y: 0.0030155927, z: 0, w: -0.0026890216}
        outSlope: {x: 0, y: 0.0030155927, z: 0, w: -0.0026890216}
        tangentMode: 0
        weightedMode: 0
        inWeight: {x: 0.33333334, y: 0.33333334, z: 0.33333334, w: 0.33333334}
        outWeight: {x: 0.33333334, y: 0.33333334, z: 0.33333334, w: 0.33333334}
      - serializedVersion: 3
        time: 6.378455
        value: {x: -0, y: 0.6656883, z: -0, w: 0.74622995}
        inSlope: {x: 0, y: 0.00240537, z: 0, w: -0.0021476822}
        outSlope: {x: 0, y: 0.00240537, z: 0, w: -0.0021476822}
        tangentMode: 0
        weightedMode: 0
        inWeight: {x: 0.33333334, y: 0.33333334, z: 0.33333334, w: 0.33333334}
        outWeight: {x: 0.33333334, y: 0.33333334, z: 0.33333334, w: 0.33333334}
      - serializedVersion: 3
        time: 6.3926206
        value: {x: -0, y: 0.6657197, z: -0, w: 0.74620193}
        inSlope: {x: 0, y: 0.0041192663, z: 0, w: -0.0036745258}
        outSlope: {x: 0, y: 0.0041192663, z: 0, w: -0.0036745258}
        tangentMode: 0
        weightedMode: 0
        inWeight: {x: 0.33333334, y: 0.33333334, z: 0.33333334, w: 0.33333334}
        outWeight: {x: 0.33333334, y: 0.33333334, z: 0.33333334, w: 0.33333334}
      - serializedVersion: 3
        time: 6.400144
        value: {x: -0, y: 0.665765, z: -0, w: 0.7461615}
        inSlope: {x: 0, y: 0.004275164, z: 0, w: -0.0038118998}
        outSlope: {x: 0, y: 0.004275164, z: 0, w: -0.0038118998}
        tangentMode: 0
        weightedMode: 0
        inWeight: {x: 0.33333334, y: 0.33333334, z: 0.33333334, w: 0.33333334}
        outWeight: {x: 0.33333334, y: 0.33333334, z: 0.33333334, w: 0.33333334}
      - serializedVersion: 3
        time: 6.411338
        value: {x: -0, y: 0.6657933, z: -0, w: 0.7461363}
        inSlope: {x: 0, y: 0.003260313, z: 0, w: -0.0029086317}
        outSlope: {x: 0, y: 0.003260313, z: 0, w: -0.0029086317}
        tangentMode: 0
        weightedMode: 0
        inWeight: {x: 0.33333334, y: 0.33333334, z: 0.33333334, w: 0.33333334}
        outWeight: {x: 0.33333334, y: 0.33333334, z: 0.33333334, w: 0.33333334}
      - serializedVersion: 3
        time: 6.4222393
        value: {x: -0, y: 0.6658368, z: -0, w: 0.74609745}
        inSlope: {x: 0, y: 0.0034507061, z: 0, w: -0.0030805545}
        outSlope: {x: 0, y: 0.0034507061, z: 0, w: -0.0030805545}
        tangentMode: 0
        weightedMode: 0
        inWeight: {x: 0.33333334, y: 0.33333334, z: 0.33333334, w: 0.33333334}
        outWeight: {x: 0.33333334, y: 0.33333334, z: 0.33333334, w: 0.33333334}
      - serializedVersion: 3
        time: 6.4347744
        value: {x: -0, y: 0.6658733, z: -0, w: 0.7460649}
        inSlope: {x: 0, y: 0.0031738444, z: 0, w: -0.0028323587}
        outSlope: {x: 0, y: 0.0031738444, z: 0, w: -0.0028323587}
        tangentMode: 0
        weightedMode: 0
        inWeight: {x: 0.33333334, y: 0.33333334, z: 0.33333334, w: 0.33333334}
        outWeight: {x: 0.33333334, y: 0.33333334, z: 0.33333334, w: 0.33333334}
      - serializedVersion: 3
        time: 6.4451084
        value: {x: -0, y: 0.6659088, z: -0, w: 0.7460332}
        inSlope: {x: 0, y: 0.002744421, z: 0, w: -0.0024513204}
        outSlope: {x: 0, y: 0.002744421, z: 0, w: -0.0024513204}
        tangentMode: 0
        weightedMode: 0
        inWeight: {x: 0.33333334, y: 0.33333334, z: 0.33333334, w: 0.33333334}
        outWeight: {x: 0.33333334, y: 0.33333334, z: 0.33333334, w: 0.33333334}
      - serializedVersion: 3
        time: 6.4560924
        value: {x: -0, y: 0.66593134, z: -0, w: 0.74601305}
        inSlope: {x: 0, y: 0.0017230613, z: 0, w: -0.0015388387}
        outSlope: {x: 0, y: 0.0017230613, z: 0, w: -0.0015388387}
        tangentMode: 0
        weightedMode: 0
        inWeight: {x: 0.33333334, y: 0.33333334, z: 0.33333334, w: 0.33333334}
        outWeight: {x: 0.33333334, y: 0.33333334, z: 0.33333334, w: 0.33333334}
      - serializedVersion: 3
        time: 6.467117
        value: {x: -0, y: 0.6659467, z: -0, w: 0.74599934}
        inSlope: {x: 0, y: 0.0011175703, z: 0, w: -0.0009955012}
        outSlope: {x: 0, y: 0.0011175703, z: 0, w: -0.0009955012}
        tangentMode: 0
        weightedMode: 0
        inWeight: {x: 0.33333334, y: 0.33333334, z: 0.33333334, w: 0.33333334}
        outWeight: {x: 0.33333334, y: 0.33333334, z: 0.33333334, w: 0.33333334}
      - serializedVersion: 3
        time: 6.478041
        value: {x: -0, y: 0.6659559, z: -0, w: 0.7459912}
        inSlope: {x: 0, y: 0.0005703239, z: 0, w: -0.0005105359}
        outSlope: {x: 0, y: 0.0005703239, z: 0, w: -0.0005105359}
        tangentMode: 0
        weightedMode: 0
        inWeight: {x: 0.33333334, y: 0.33333334, z: 0.33333334, w: 0.33333334}
        outWeight: {x: 0.33333334, y: 0.33333334, z: 0.33333334, w: 0.33333334}
      - serializedVersion: 3
        time: 6.4891524
        value: {x: -0, y: 0.66595924, z: -0, w: 0.74598813}
        inSlope: {x: 0, y: -0.00022382897, z: 0, w: 0.00019772956}
        outSlope: {x: 0, y: -0.00022382897, z: 0, w: 0.00019772956}
        tangentMode: 0
        weightedMode: 0
        inWeight: {x: 0.33333334, y: 0.33333334, z: 0.33333334, w: 0.33333334}
        outWeight: {x: 0.33333334, y: 0.33333334, z: 0.33333334, w: 0.33333334}
      - serializedVersion: 3
        time: 6.500467
        value: {x: -0, y: 0.6659508, z: -0, w: 0.7459957}
        inSlope: {x: 0, y: -0.0008716004, z: 0, w: 0.0007797144}
        outSlope: {x: 0, y: -0.0008716004, z: 0, w: 0.0007797144}
        tangentMode: 0
        weightedMode: 0
        inWeight: {x: 0.33333334, y: 0.33333334, z: 0.33333334, w: 0.33333334}
        outWeight: {x: 0.33333334, y: 0.33333334, z: 0.33333334, w: 0.33333334}
      - serializedVersion: 3
        time: 6.511847
        value: {x: -0, y: 0.66593945, z: -0, w: 0.74600583}
        inSlope: {x: 0, y: -0.0010209728, z: 0, w: 0.00091201306}
        outSlope: {x: 0, y: -0.0010209728, z: 0, w: 0.00091201306}
        tangentMode: 0
        weightedMode: 0
        inWeight: {x: 0.33333334, y: 0.33333334, z: 0.33333334, w: 0.33333334}
        outWeight: {x: 0.33333334, y: 0.33333334, z: 0.33333334, w: 0.33333334}
      - serializedVersion: 3
        time: 6.522381
        value: {x: -0, y: 0.6659284, z: -0, w: 0.74601567}
        inSlope: {x: 0, y: -0.0011776732, z: 0, w: 0.0010495697}
        outSlope: {x: 0, y: -0.0011776732, z: 0, w: 0.0010495697}
        tangentMode: 0
        weightedMode: 0
        inWeight: {x: 0.33333334, y: 0.33333334, z: 0.33333334, w: 0.33333334}
        outWeight: {x: 0.33333334, y: 0.33333334, z: 0.33333334, w: 0.33333334}
      - serializedVersion: 3
        time: 6.533632
        value: {x: -0, y: 0.6659137, z: -0, w: 0.7460288}
        inSlope: {x: 0, y: -0.0008678652, z: 0, w: 0.0007739692}
        outSlope: {x: 0, y: -0.0008678652, z: 0, w: 0.0007739692}
        tangentMode: 0
        weightedMode: 0
        inWeight: {x: 0.33333334, y: 0.33333334, z: 0.33333334, w: 0.33333334}
        outWeight: {x: 0.33333334, y: 0.33333334, z: 0.33333334, w: 0.33333334}
      - serializedVersion: 3
        time: 6.548282
        value: {x: -0, y: 0.66590744, z: -0, w: 0.7460344}
        inSlope: {x: 0, y: -0.00043264223, z: 0, w: 0.00038499094}
        outSlope: {x: 0, y: -0.00043264223, z: 0, w: 0.00038499094}
        tangentMode: 0
        weightedMode: 0
        inWeight: {x: 0.33333334, y: 0.33333334, z: 0.33333334, w: 0.33333334}
        outWeight: {x: 0.33333334, y: 0.33333334, z: 0.33333334, w: 0.33333334}
      - serializedVersion: 3
        time: 6.555357
        value: {x: -0, y: 0.66590434, z: -0, w: 0.7460371}
        inSlope: {x: 0, y: 0.000014858335, z: 0, w: -0.000012761098}
        outSlope: {x: 0, y: 0.000014858335, z: 0, w: -0.000012761098}
        tangentMode: 0
        weightedMode: 0
        inWeight: {x: 0.33333334, y: 0.33333334, z: 0.33333334, w: 0.33333334}
        outWeight: {x: 0.33333334, y: 0.33333334, z: 0.33333334, w: 0.33333334}
      - serializedVersion: 3
        time: 6.5673337
        value: {x: -0, y: 0.66590995, z: -0, w: 0.7460322}
        inSlope: {x: 0, y: 0.00082494726, z: 0, w: -0.0007330981}
        outSlope: {x: 0, y: 0.00082494726, z: 0, w: -0.0007330981}
        tangentMode: 0
        weightedMode: 0
        inWeight: {x: 0.33333334, y: 0.33333334, z: 0.33333334, w: 0.33333334}
        outWeight: {x: 0.33333334, y: 0.33333334, z: 0.33333334, w: 0.33333334}
      - serializedVersion: 3
        time: 6.578427
        value: {x: -0, y: 0.66592306, z: -0, w: 0.7460205}
        inSlope: {x: 0, y: 0.0014948148, z: 0, w: -0.0013344828}
        outSlope: {x: 0, y: 0.0014948148, z: 0, w: -0.0013344828}
        tangentMode: 0
        weightedMode: 0
        inWeight: {x: 0.33333334, y: 0.33333334, z: 0.33333334, w: 0.33333334}
        outWeight: {x: 0.33333334, y: 0.33333334, z: 0.33333334, w: 0.33333334}
      - serializedVersion: 3
        time: 6.5893087
        value: {x: -0, y: 0.6659427, z: -0, w: 0.7460029}
        inSlope: {x: 0, y: 0.0020141858, z: 0, w: -0.0017991648}
        outSlope: {x: 0, y: 0.0020141858, z: 0, w: -0.0017991648}
        tangentMode: 0
        weightedMode: 0
        inWeight: {x: 0.33333334, y: 0.33333334, z: 0.33333334, w: 0.33333334}
        outWeight: {x: 0.33333334, y: 0.33333334, z: 0.33333334, w: 0.33333334}
      - serializedVersion: 3
        time: 6.6003127
        value: {x: -0, y: 0.66596717, z: -0, w: 0.7459811}
        inSlope: {x: 0, y: 0.0026927255, z: 0, w: -0.002403737}
        outSlope: {x: 0, y: 0.0026927255, z: 0, w: -0.002403737}
        tangentMode: 0
        weightedMode: 0
        inWeight: {x: 0.33333334, y: 0.33333334, z: 0.33333334, w: 0.33333334}
        outWeight: {x: 0.33333334, y: 0.33333334, z: 0.33333334, w: 0.33333334}
      - serializedVersion: 3
        time: 6.6113687
        value: {x: -0, y: 0.66600215, z: -0, w: 0.74594986}
        inSlope: {x: 0, y: 0.0032216841, z: 0, w: -0.002875526}
        outSlope: {x: 0, y: 0.0032216841, z: 0, w: -0.002875526}
        tangentMode: 0
        weightedMode: 0
        inWeight: {x: 0.33333334, y: 0.33333334, z: 0.33333334, w: 0.33333334}
        outWeight: {x: 0.33333334, y: 0.33333334, z: 0.33333334, w: 0.33333334}
      - serializedVersion: 3
        time: 6.622185
        value: {x: -0, y: 0.6660376, z: -0, w: 0.7459182}
        inSlope: {x: 0, y: 0.0031148316, z: 0, w: -0.0027822708}
        outSlope: {x: 0, y: 0.0031148316, z: 0, w: -0.0027822708}
        tangentMode: 0
        weightedMode: 0
        inWeight: {x: 0.33333334, y: 0.33333334, z: 0.33333334, w: 0.33333334}
        outWeight: {x: 0.33333334, y: 0.33333334, z: 0.33333334, w: 0.33333334}
      - serializedVersion: 3
        time: 6.6342034
        value: {x: -0, y: 0.6660731, z: -0, w: 0.7458865}
        inSlope: {x: 0, y: 0.0031871316, z: 0, w: -0.0028469418}
        outSlope: {x: 0, y: 0.0031871316, z: 0, w: -0.0028469418}
        tangentMode: 0
        weightedMode: 0
        inWeight: {x: 0.33333334, y: 0.33333334, z: 0.33333334, w: 0.33333334}
        outWeight: {x: 0.33333334, y: 0.33333334, z: 0.33333334, w: 0.33333334}
      - serializedVersion: 3
        time: 6.6453815
        value: {x: -0, y: 0.66611135, z: -0, w: 0.74585235}
        inSlope: {x: 0, y: 0.0028587407, z: 0, w: -0.0025553475}
        outSlope: {x: 0, y: 0.0028587407, z: 0, w: -0.0025553475}
        tangentMode: 0
        weightedMode: 0
        inWeight: {x: 0.33333334, y: 0.33333334, z: 0.33333334, w: 0.33333334}
        outWeight: {x: 0.33333334, y: 0.33333334, z: 0.33333334, w: 0.33333334}
      - serializedVersion: 3
        time: 6.6561117
        value: {x: -0, y: 0.66613597, z: -0, w: 0.7458303}
        inSlope: {x: 0, y: 0.0015668595, z: 0, w: -0.0014013895}
        outSlope: {x: 0, y: 0.0015668595, z: 0, w: -0.0014013895}
        tangentMode: 0
        weightedMode: 0
        inWeight: {x: 0.33333334, y: 0.33333334, z: 0.33333334, w: 0.33333334}
        outWeight: {x: 0.33333334, y: 0.33333334, z: 0.33333334, w: 0.33333334}
      - serializedVersion: 3
        time: 6.6671157
        value: {x: -0, y: 0.6661452, z: -0, w: 0.7458221}
        inSlope: {x: 0, y: 0.00041168986, z: 0, w: -0.00036564833}
        outSlope: {x: 0, y: 0.00041168986, z: 0, w: -0.00036564833}
        tangentMode: 0
        weightedMode: 0
        inWeight: {x: 0.33333334, y: 0.33333334, z: 0.33333334, w: 0.33333334}
        outWeight: {x: 0.33333334, y: 0.33333334, z: 0.33333334, w: 0.33333334}
      - serializedVersion: 3
        time: 6.678153
        value: {x: -0, y: 0.666145, z: -0, w: 0.74582225}
        inSlope: {x: 0, y: -0.00077753124, z: 0, w: 0.0006935441}
        outSlope: {x: 0, y: -0.00077753124, z: 0, w: 0.0006935441}
        tangentMode: 0
        weightedMode: 0
        inWeight: {x: 0.33333334, y: 0.33333334, z: 0.33333334, w: 0.33333334}
        outWeight: {x: 0.33333334, y: 0.33333334, z: 0.33333334, w: 0.33333334}
      - serializedVersion: 3
        time: 6.689153
        value: {x: -0, y: 0.6661281, z: -0, w: 0.74583733}
        inSlope: {x: 0, y: -0.0016121557, z: 0, w: 0.0014401227}
        outSlope: {x: 0, y: -0.0016121557, z: 0, w: 0.0014401227}
        tangentMode: 0
        weightedMode: 0
        inWeight: {x: 0.33333334, y: 0.33333334, z: 0.33333334, w: 0.33333334}
        outWeight: {x: 0.33333334, y: 0.33333334, z: 0.33333334, w: 0.33333334}
      - serializedVersion: 3
        time: 6.7033696
        value: {x: -0, y: 0.66610414, z: -0, w: 0.7458588}
        inSlope: {x: 0, y: -0.003296645, z: 0, w: 0.0029442701}
        outSlope: {x: 0, y: -0.003296645, z: 0, w: 0.0029442701}
        tangentMode: 0
        weightedMode: 0
        inWeight: {x: 0.33333334, y: 0.33333334, z: 0.33333334, w: 0.33333334}
        outWeight: {x: 0.33333334, y: 0.33333334, z: 0.33333334, w: 0.33333334}
      - serializedVersion: 3
        time: 6.7109237
        value: {x: -0, y: 0.66606706, z: -0, w: 0.74589187}
        inSlope: {x: 0, y: -0.003196612, z: 0, w: 0.0028530625}
        outSlope: {x: 0, y: -0.003196612, z: 0, w: 0.0028530625}
        tangentMode: 0
        weightedMode: 0
        inWeight: {x: 0.33333334, y: 0.33333334, z: 0.33333334, w: 0.33333334}
        outWeight: {x: 0.33333334, y: 0.33333334, z: 0.33333334, w: 0.33333334}
      - serializedVersion: 3
        time: 6.722962
        value: {x: -0, y: 0.6660492, z: -0, w: 0.74590784}
        inSlope: {x: 0, y: -0.0022157836, z: 0, w: 0.001978342}
        outSlope: {x: 0, y: -0.0022157836, z: 0, w: 0.001978342}
        tangentMode: 0
        weightedMode: 0
        inWeight: {x: 0.33333334, y: 0.33333334, z: 0.33333334, w: 0.33333334}
        outWeight: {x: 0.33333334, y: 0.33333334, z: 0.33333334, w: 0.33333334}
      - serializedVersion: 3
        time: 6.7338867
        value: {x: -0, y: 0.666017, z: -0, w: 0.7459366}
        inSlope: {x: 0, y: -0.0024574713, z: 0, w: 0.002193781}
        outSlope: {x: 0, y: -0.0024574713, z: 0, w: 0.002193781}
        tangentMode: 0
        weightedMode: 0
        inWeight: {x: 0.33333334, y: 0.33333334, z: 0.33333334, w: 0.33333334}
        outWeight: {x: 0.33333334, y: 0.33333334, z: 0.33333334, w: 0.33333334}
      - serializedVersion: 3
        time: 6.744907
        value: {x: -0, y: 0.6659953, z: -0, w: 0.74595594}
        inSlope: {x: 0, y: -0.0016382714, z: 0, w: 0.0014644035}
        outSlope: {x: 0, y: -0.0016382714, z: 0, w: 0.0014644035}
        tangentMode: 0
        weightedMode: 0
        inWeight: {x: 0.33333334, y: 0.33333334, z: 0.33333334, w: 0.33333334}
        outWeight: {x: 0.33333334, y: 0.33333334, z: 0.33333334, w: 0.33333334}
      - serializedVersion: 3
        time: 6.7558
        value: {x: -0, y: 0.66598105, z: -0, w: 0.7459687}
        inSlope: {x: 0, y: -0.0010556041, z: 0, w: 0.00094406854}
        outSlope: {x: 0, y: -0.0010556041, z: 0, w: 0.00094406854}
        tangentMode: 0
        weightedMode: 0
        inWeight: {x: 0.33333334, y: 0.33333334, z: 0.33333334, w: 0.33333334}
        outWeight: {x: 0.33333334, y: 0.33333334, z: 0.33333334, w: 0.33333334}
      - serializedVersion: 3
        time: 6.766854
        value: {x: -0, y: 0.6659722, z: -0, w: 0.7459766}
        inSlope: {x: 0, y: -0.00054226525, z: 0, w: 0.00048291066}
        outSlope: {x: 0, y: -0.00054226525, z: 0, w: 0.00048291066}
        tangentMode: 0
        weightedMode: 0
        inWeight: {x: 0.33333334, y: 0.33333334, z: 0.33333334, w: 0.33333334}
        outWeight: {x: 0.33333334, y: 0.33333334, z: 0.33333334, w: 0.33333334}
      - serializedVersion: 3
        time: 6.7778797
        value: {x: -0, y: 0.6659691, z: -0, w: 0.74597937}
        inSlope: {x: 0, y: -0.00027619815, z: 0, w: 0.00024641596}
        outSlope: {x: 0, y: -0.00027619815, z: 0, w: 0.00024641596}
        tangentMode: 0
        weightedMode: 0
        inWeight: {x: 0.33333334, y: 0.33333334, z: 0.33333334, w: 0.33333334}
        outWeight: {x: 0.33333334, y: 0.33333334, z: 0.33333334, w: 0.33333334}
      - serializedVersion: 3
        time: 6.788865
        value: {x: -0, y: 0.6659661, z: -0, w: 0.74598205}
        inSlope: {x: 0, y: -0.00034623695, z: 0, w: 0.00030983717}
        outSlope: {x: 0, y: -0.00034623695, z: 0, w: 0.00030983717}
        tangentMode: 0
        weightedMode: 0
        inWeight: {x: 0.33333334, y: 0.33333334, z: 0.33333334, w: 0.33333334}
        outWeight: {x: 0.33333334, y: 0.33333334, z: 0.33333334, w: 0.33333334}
      - serializedVersion: 3
        time: 6.800611
        value: {x: -0, y: 0.66596115, z: -0, w: 0.74598646}
        inSlope: {x: 0, y: -0.0006192485, z: 0, w: 0.0005528232}
        outSlope: {x: 0, y: -0.0006192485, z: 0, w: 0.0005528232}
        tangentMode: 0
        weightedMode: 0
        inWeight: {x: 0.33333334, y: 0.33333334, z: 0.33333334, w: 0.33333334}
        outWeight: {x: 0.33333334, y: 0.33333334, z: 0.33333334, w: 0.33333334}
      - serializedVersion: 3
        time: 6.81155
        value: {x: -0, y: 0.6659522, z: -0, w: 0.74599445}
        inSlope: {x: 0, y: -0.0010612436, z: 0, w: 0.00095023756}
        outSlope: {x: 0, y: -0.0010612436, z: 0, w: 0.00095023756}
        tangentMode: 0
        weightedMode: 0
        inWeight: {x: 0.33333334, y: 0.33333334, z: 0.33333334, w: 0.33333334}
        outWeight: {x: 0.33333334, y: 0.33333334, z: 0.33333334, w: 0.33333334}
      - serializedVersion: 3
        time: 6.822602
        value: {x: -0, y: 0.6659378, z: -0, w: 0.7460074}
        inSlope: {x: 0, y: -0.0012788938, z: 0, w: 0.0011406778}
        outSlope: {x: 0, y: -0.0012788938, z: 0, w: 0.0011406778}
        tangentMode: 0
        weightedMode: 0
        inWeight: {x: 0.33333334, y: 0.33333334, z: 0.33333334, w: 0.33333334}
        outWeight: {x: 0.33333334, y: 0.33333334, z: 0.33333334, w: 0.33333334}
      - serializedVersion: 3
        time: 6.833546
        value: {x: -0, y: 0.6659241, z: -0, w: 0.74601954}
        inSlope: {x: 0, y: -0.0014490259, z: 0, w: 0.0012877001}
        outSlope: {x: 0, y: -0.0014490259, z: 0, w: 0.0012877001}
        tangentMode: 0
        weightedMode: 0
        inWeight: {x: 0.33333334, y: 0.33333334, z: 0.33333334, w: 0.33333334}
        outWeight: {x: 0.33333334, y: 0.33333334, z: 0.33333334, w: 0.33333334}
      - serializedVersion: 3
        time: 6.8447394
        value: {x: -0, y: 0.66590565, z: -0, w: 0.74603593}
        inSlope: {x: 0, y: -0.0017053571, z: 0, w: 0.0015228027}
        outSlope: {x: 0, y: -0.0017053571, z: 0, w: 0.0015228027}
        tangentMode: 0
        weightedMode: 0
        inWeight: {x: 0.33333334, y: 0.33333334, z: 0.33333334, w: 0.33333334}
        outWeight: {x: 0.33333334, y: 0.33333334, z: 0.33333334, w: 0.33333334}
      - serializedVersion: 3
        time: 6.8589883
        value: {x: -0, y: 0.6658805, z: -0, w: 0.74605846}
        inSlope: {x: 0, y: -0.0029848623, z: 0, w: 0.0026669116}
        outSlope: {x: 0, y: -0.0029848623, z: 0, w: 0.0026669116}
        tangentMode: 0
        weightedMode: 0
        inWeight: {x: 0.33333334, y: 0.33333334, z: 0.33333334, w: 0.33333334}
        outWeight: {x: 0.33333334, y: 0.33333334, z: 0.33333334, w: 0.33333334}
      - serializedVersion: 3
        time: 6.866771
        value: {x: -0, y: 0.6658478, z: -0, w: 0.7460877}
        inSlope: {x: 0, y: -0.003040342, z: 0, w: 0.0027133054}
        outSlope: {x: 0, y: -0.003040342, z: 0, w: 0.0027133054}
        tangentMode: 0
        weightedMode: 0
        inWeight: {x: 0.33333334, y: 0.33333334, z: 0.33333334, w: 0.33333334}
        outWeight: {x: 0.33333334, y: 0.33333334, z: 0.33333334, w: 0.33333334}
      - serializedVersion: 3
        time: 6.877382
        value: {x: -0, y: 0.6658279, z: -0, w: 0.74610543}
        inSlope: {x: 0, y: -0.0020609894, z: 0, w: 0.0018378235}
        outSlope: {x: 0, y: -0.0020609894, z: 0, w: 0.0018378235}
        tangentMode: 0
        weightedMode: 0
        inWeight: {x: 0.33333334, y: 0.33333334, z: 0.33333334, w: 0.33333334}
        outWeight: {x: 0.33333334, y: 0.33333334, z: 0.33333334, w: 0.33333334}
      - serializedVersion: 3
        time: 6.8895907
        value: {x: -0, y: 0.66580045, z: -0, w: 0.7461299}
        inSlope: {x: 0, y: -0.0029358151, z: 0, w: 0.0026193243}
        outSlope: {x: 0, y: -0.0029358151, z: 0, w: 0.0026193243}
        tangentMode: 0
        weightedMode: 0
        inWeight: {x: 0.33333334, y: 0.33333334, z: 0.33333334, w: 0.33333334}
        outWeight: {x: 0.33333334, y: 0.33333334, z: 0.33333334, w: 0.33333334}
      - serializedVersion: 3
        time: 6.900473
        value: {x: -0, y: 0.665761, z: -0, w: 0.7461651}
        inSlope: {x: 0, y: -0.0030940082, z: 0, w: 0.0027593663}
        outSlope: {x: 0, y: -0.0030940082, z: 0, w: 0.0027593663}
        tangentMode: 0
        weightedMode: 0
        inWeight: {x: 0.33333334, y: 0.33333334, z: 0.33333334, w: 0.33333334}
        outWeight: {x: 0.33333334, y: 0.33333334, z: 0.33333334, w: 0.33333334}
      - serializedVersion: 3
        time: 6.911314
        value: {x: -0, y: 0.6657332, z: -0, w: 0.74618983}
        inSlope: {x: 0, y: -0.0023697724, z: 0, w: 0.0021152557}
        outSlope: {x: 0, y: -0.0023697724, z: 0, w: 0.0021152557}
        tangentMode: 0
        weightedMode: 0
        inWeight: {x: 0.33333334, y: 0.33333334, z: 0.33333334, w: 0.33333334}
        outWeight: {x: 0.33333334, y: 0.33333334, z: 0.33333334, w: 0.33333334}
      - serializedVersion: 3
        time: 6.9222636
        value: {x: -0, y: 0.6657094, z: -0, w: 0.7462112}
        inSlope: {x: 0, y: -0.0017995411, z: 0, w: 0.0016065273}
        outSlope: {x: 0, y: -0.0017995411, z: 0, w: 0.0016065273}
        tangentMode: 0
        weightedMode: 0
        inWeight: {x: 0.33333334, y: 0.33333334, z: 0.33333334, w: 0.33333334}
        outWeight: {x: 0.33333334, y: 0.33333334, z: 0.33333334, w: 0.33333334}
      - serializedVersion: 3
        time: 6.934003
        value: {x: -0, y: 0.6656927, z: -0, w: 0.746226}
        inSlope: {x: 0, y: -0.0019564806, z: 0, w: 0.001743194}
        outSlope: {x: 0, y: -0.0019564806, z: 0, w: 0.001743194}
        tangentMode: 0
        weightedMode: 0
        inWeight: {x: 0.33333334, y: 0.33333334, z: 0.33333334, w: 0.33333334}
        outWeight: {x: 0.33333334, y: 0.33333334, z: 0.33333334, w: 0.33333334}
      - serializedVersion: 3
        time: 6.9444103
        value: {x: -0, y: 0.66566676, z: -0, w: 0.74624914}
        inSlope: {x: 0, y: -0.0018907043, z: 0, w: 0.0016856047}
        outSlope: {x: 0, y: -0.0018907043, z: 0, w: 0.0016856047}
        tangentMode: 0
        weightedMode: 0
        inWeight: {x: 0.33333334, y: 0.33333334, z: 0.33333334, w: 0.33333334}
        outWeight: {x: 0.33333334, y: 0.33333334, z: 0.33333334, w: 0.33333334}
      - serializedVersion: 3
        time: 6.955822
        value: {x: -0, y: 0.66565204, z: -0, w: 0.74626225}
        inSlope: {x: 0, y: -0.0009847957, z: 0, w: 0.0008783955}
        outSlope: {x: 0, y: -0.0009847957, z: 0, w: 0.0008783955}
        tangentMode: 0
        weightedMode: 0
        inWeight: {x: 0.33333334, y: 0.33333334, z: 0.33333334, w: 0.33333334}
        outWeight: {x: 0.33333334, y: 0.33333334, z: 0.33333334, w: 0.33333334}
      - serializedVersion: 3
        time: 6.9682784
        value: {x: -0, y: 0.6656436, z: -0, w: 0.7462698}
        inSlope: {x: 0, y: -0.0003929934, z: 0, w: 0.0003511883}
        outSlope: {x: 0, y: -0.0003929934, z: 0, w: 0.0003511883}
        tangentMode: 0
        weightedMode: 0
        inWeight: {x: 0.33333334, y: 0.33333334, z: 0.33333334, w: 0.33333334}
        outWeight: {x: 0.33333334, y: 0.33333334, z: 0.33333334, w: 0.33333334}
      - serializedVersion: 3
        time: 6.9783516
        value: {x: -0, y: 0.6656425, z: -0, w: 0.7462708}
        inSlope: {x: 0, y: 0.0004937975, z: 0, w: -0.00044255995}
        outSlope: {x: 0, y: 0.0004937975, z: 0, w: -0.00044255995}
        tangentMode: 0
        weightedMode: 0
        inWeight: {x: 0.33333334, y: 0.33333334, z: 0.33333334, w: 0.33333334}
        outWeight: {x: 0.33333334, y: 0.33333334, z: 0.33333334, w: 0.33333334}
      - serializedVersion: 3
        time: 6.9893017
        value: {x: -0, y: 0.6656545, z: -0, w: 0.74626005}
        inSlope: {x: 0, y: 0.0016651489, z: 0, w: -0.0014864618}
        outSlope: {x: 0, y: 0.0016651489, z: 0, w: -0.0014864618}
        tangentMode: 0
        weightedMode: 0
        inWeight: {x: 0.33333334, y: 0.33333334, z: 0.33333334, w: 0.33333334}
        outWeight: {x: 0.33333334, y: 0.33333334, z: 0.33333334, w: 0.33333334}
      - serializedVersion: 3
        time: 7.0003366
        value: {x: -0, y: 0.66567916, z: -0, w: 0.74623805}
        inSlope: {x: 0, y: 0.0021946286, z: 0, w: -0.001954841}
        outSlope: {x: 0, y: 0.0021946286, z: 0, w: -0.001954841}
        tangentMode: 0
        weightedMode: 0
        inWeight: {x: 0.33333334, y: 0.33333334, z: 0.33333334, w: 0.33333334}
        outWeight: {x: 0.33333334, y: 0.33333334, z: 0.33333334, w: 0.33333334}
      - serializedVersion: 3
        time: 7.0149536
        value: {x: -0, y: 0.6657106, z: -0, w: 0.74621004}
        inSlope: {x: 0, y: 0.005299045, z: 0, w: -0.004730048}
        outSlope: {x: 0, y: 0.005299045, z: 0, w: -0.004730048}
        tangentMode: 0
        weightedMode: 0
        inWeight: {x: 0.33333334, y: 0.33333334, z: 0.33333334, w: 0.33333334}
        outWeight: {x: 0.33333334, y: 0.33333334, z: 0.33333334, w: 0.33333334}
      - serializedVersion: 3
        time: 7.021962
        value: {x: -0, y: 0.6657698, z: -0, w: 0.74615717}
        inSlope: {x: 0, y: 0.005758914, z: 0, w: -0.005140744}
        outSlope: {x: 0, y: 0.005758914, z: 0, w: -0.005140744}
        tangentMode: 0
        weightedMode: 0
        inWeight: {x: 0.33333334, y: 0.33333334, z: 0.33333334, w: 0.33333334}
        outWeight: {x: 0.33333334, y: 0.33333334, z: 0.33333334, w: 0.33333334}
      - serializedVersion: 3
        time: 7.034066
        value: {x: -0, y: 0.665807, z: -0, w: 0.746124}
        inSlope: {x: 0, y: 0.0044395924, z: 0, w: -0.0039611943}
        outSlope: {x: 0, y: 0.0044395924, z: 0, w: -0.0039611943}
        tangentMode: 0
        weightedMode: 0
        inWeight: {x: 0.33333334, y: 0.33333334, z: 0.33333334, w: 0.33333334}
        outWeight: {x: 0.33333334, y: 0.33333334, z: 0.33333334, w: 0.33333334}
      - serializedVersion: 3
        time: 7.0463333
        value: {x: -0, y: 0.66587824, z: -0, w: 0.74606043}
        inSlope: {x: 0, y: 0.006901754, z: 0, w: -0.0061583426}
        outSlope: {x: 0, y: 0.006901754, z: 0, w: -0.0061583426}
        tangentMode: 0
        weightedMode: 0
        inWeight: {x: 0.33333334, y: 0.33333334, z: 0.33333334, w: 0.33333334}
        outWeight: {x: 0.33333334, y: 0.33333334, z: 0.33333334, w: 0.33333334}
      - serializedVersion: 3
        time: 7.0561194
        value: {x: -0, y: 0.6659565, z: -0, w: 0.74599063}
        inSlope: {x: 0, y: 0.007267249, z: 0, w: -0.006486147}
        outSlope: {x: 0, y: 0.007267249, z: 0, w: -0.006486147}
        tangentMode: 0
        weightedMode: 0
        inWeight: {x: 0.33333334, y: 0.33333334, z: 0.33333334, w: 0.33333334}
        outWeight: {x: 0.33333334, y: 0.33333334, z: 0.33333334, w: 0.33333334}
      - serializedVersion: 3
        time: 7.0670605
        value: {x: -0, y: 0.666028, z: -0, w: 0.74592674}
        inSlope: {x: 0, y: 0.0074077407, z: 0, w: -0.0066149295}
        outSlope: {x: 0, y: 0.0074077407, z: 0, w: -0.0066149295}
        tangentMode: 0
        weightedMode: 0
        inWeight: {x: 0.33333334, y: 0.33333334, z: 0.33333334, w: 0.33333334}
        outWeight: {x: 0.33333334, y: 0.33333334, z: 0.33333334, w: 0.33333334}
      - serializedVersion: 3
        time: 7.0779977
        value: {x: -0, y: 0.66611856, z: -0, w: 0.7458459}
        inSlope: {x: 0, y: 0.008956735, z: 0, w: -0.007998626}
        outSlope: {x: 0, y: 0.008956735, z: 0, w: -0.007998626}
        tangentMode: 0
        weightedMode: 0
        inWeight: {x: 0.33333334, y: 0.33333334, z: 0.33333334, w: 0.33333334}
        outWeight: {x: 0.33333334, y: 0.33333334, z: 0.33333334, w: 0.33333334}
      - serializedVersion: 3
        time: 7.089015
        value: {x: -0, y: 0.6662247, z: -0, w: 0.7457511}
        inSlope: {x: 0, y: 0.010526123, z: 0, w: -0.009401999}
        outSlope: {x: 0, y: 0.010526123, z: 0, w: -0.009401999}
        tangentMode: 0
        weightedMode: 0
        inWeight: {x: 0.33333334, y: 0.33333334, z: 0.33333334, w: 0.33333334}
        outWeight: {x: 0.33333334, y: 0.33333334, z: 0.33333334, w: 0.33333334}
      - serializedVersion: 3
        time: 7.1000047
        value: {x: -0, y: 0.6663502, z: -0, w: 0.745639}
        inSlope: {x: 0, y: 0.01164656, z: 0, w: -0.010409607}
        outSlope: {x: 0, y: 0.01164656, z: 0, w: -0.010409607}
        tangentMode: 0
        weightedMode: 0
        inWeight: {x: 0.33333334, y: 0.33333334, z: 0.33333334, w: 0.33333334}
        outWeight: {x: 0.33333334, y: 0.33333334, z: 0.33333334, w: 0.33333334}
      - serializedVersion: 3
        time: 7.111844
        value: {x: -0, y: 0.6664908, z: -0, w: 0.74551326}
        inSlope: {x: 0, y: 0.013574446, z: 0, w: -0.012138475}
        outSlope: {x: 0, y: 0.013574446, z: 0, w: -0.012138475}
        tangentMode: 0
        weightedMode: 0
        inWeight: {x: 0.33333334, y: 0.33333334, z: 0.33333334, w: 0.33333334}
        outWeight: {x: 0.33333334, y: 0.33333334, z: 0.33333334, w: 0.33333334}
      - serializedVersion: 3
        time: 7.122967
        value: {x: -0, y: 0.66666067, z: -0, w: 0.7453614}
        inSlope: {x: 0, y: 0.015536549, z: 0, w: -0.013894032}
        outSlope: {x: 0, y: 0.015536549, z: 0, w: -0.013894032}
        tangentMode: 0
        weightedMode: 0
        inWeight: {x: 0.33333334, y: 0.33333334, z: 0.33333334, w: 0.33333334}
        outWeight: {x: 0.33333334, y: 0.33333334, z: 0.33333334, w: 0.33333334}
      - serializedVersion: 3
        time: 7.1338387
        value: {x: -0, y: 0.66683245, z: -0, w: 0.7452077}
        inSlope: {x: 0, y: 0.015970707, z: 0, w: -0.014290573}
        outSlope: {x: 0, y: 0.015970707, z: 0, w: -0.014290573}
        tangentMode: 0
        weightedMode: 0
        inWeight: {x: 0.33333334, y: 0.33333334, z: 0.33333334, w: 0.33333334}
        outWeight: {x: 0.33333334, y: 0.33333334, z: 0.33333334, w: 0.33333334}
      - serializedVersion: 3
        time: 7.144784
        value: {x: -0, y: 0.6670091, z: -0, w: 0.7450496}
        inSlope: {x: 0, y: 0.016091727, z: 0, w: -0.014406068}
        outSlope: {x: 0, y: 0.016091727, z: 0, w: -0.014406068}
        tangentMode: 0
        weightedMode: 0
        inWeight: {x: 0.33333334, y: 0.33333334, z: 0.33333334, w: 0.33333334}
        outWeight: {x: 0.33333334, y: 0.33333334, z: 0.33333334, w: 0.33333334}
      - serializedVersion: 3
        time: 7.156224
        value: {x: -0, y: 0.66719264, z: -0, w: 0.74488527}
        inSlope: {x: 0, y: 0.014689254, z: 0, w: -0.013156114}
        outSlope: {x: 0, y: 0.014689254, z: 0, w: -0.013156114}
        tangentMode: 0
        weightedMode: 0
        inWeight: {x: 0.33333334, y: 0.33333334, z: 0.33333334, w: 0.33333334}
        outWeight: {x: 0.33333334, y: 0.33333334, z: 0.33333334, w: 0.33333334}
      - serializedVersion: 3
        time: 7.1706467
        value: {x: -0, y: 0.667385, z: -0, w: 0.74471295}
        inSlope: {x: 0, y: 0.024279581, z: 0, w: -0.021763116}
        outSlope: {x: 0, y: 0.024279581, z: 0, w: -0.021763116}
        tangentMode: 0
        weightedMode: 0
        inWeight: {x: 0.33333334, y: 0.33333334, z: 0.33333334, w: 0.33333334}
        outWeight: {x: 0.33333334, y: 0.33333334, z: 0.33333334, w: 0.33333334}
      - serializedVersion: 3
        time: 7.1775813
        value: {x: -0, y: 0.66762924, z: -0, w: 0.74449396}
        inSlope: {x: 0, y: 0.023025144, z: 0, w: -0.020644806}
        outSlope: {x: 0, y: 0.023025144, z: 0, w: -0.020644806}
        tangentMode: 0
        weightedMode: 0
        inWeight: {x: 0.33333334, y: 0.33333334, z: 0.33333334, w: 0.33333334}
        outWeight: {x: 0.33333334, y: 0.33333334, z: 0.33333334, w: 0.33333334}
      - serializedVersion: 3
        time: 7.1885805
        value: {x: -0, y: 0.66774833, z: -0, w: 0.74438715}
        inSlope: {x: 0, y: 0.012950962, z: 0, w: -0.011619568}
        outSlope: {x: 0, y: 0.012950962, z: 0, w: -0.011619568}
        tangentMode: 0
        weightedMode: 0
        inWeight: {x: 0.33333334, y: 0.33333334, z: 0.33333334, w: 0.33333334}
        outWeight: {x: 0.33333334, y: 0.33333334, z: 0.33333334, w: 0.33333334}
      - serializedVersion: 3
        time: 7.2018776
        value: {x: -0, y: 0.6679488, z: -0, w: 0.74420726}
        inSlope: {x: 0, y: 0.02066871, z: 0, w: -0.018554362}
        outSlope: {x: 0, y: 0.02066871, z: 0, w: -0.018554362}
        tangentMode: 0
        weightedMode: 0
        inWeight: {x: 0.33333334, y: 0.33333334, z: 0.33333334, w: 0.33333334}
        outWeight: {x: 0.33333334, y: 0.33333334, z: 0.33333334, w: 0.33333334}
      - serializedVersion: 3
        time: 7.2116776
        value: {x: -0, y: 0.66820616, z: -0, w: 0.7439762}
        inSlope: {x: 0, y: 0.022262096, z: 0, w: -0.01999188}
        outSlope: {x: 0, y: 0.022262096, z: 0, w: -0.01999188}
        tangentMode: 0
        weightedMode: 0
        inWeight: {x: 0.33333334, y: 0.33333334, z: 0.33333334, w: 0.33333334}
        outWeight: {x: 0.33333334, y: 0.33333334, z: 0.33333334, w: 0.33333334}
      - serializedVersion: 3
        time: 7.2226477
        value: {x: -0, y: 0.6684065, z: -0, w: 0.7437962}
        inSlope: {x: 0, y: 0.019891031, z: 0, w: -0.017875606}
        outSlope: {x: 0, y: 0.019891031, z: 0, w: -0.017875606}
        tangentMode: 0
        weightedMode: 0
        inWeight: {x: 0.33333334, y: 0.33333334, z: 0.33333334, w: 0.33333334}
        outWeight: {x: 0.33333334, y: 0.33333334, z: 0.33333334, w: 0.33333334}
      - serializedVersion: 3
        time: 7.233649
        value: {x: -0, y: 0.66864324, z: -0, w: 0.7435834}
        inSlope: {x: 0, y: 0.022170734, z: 0, w: -0.019937402}
        outSlope: {x: 0, y: 0.022170734, z: 0, w: -0.019937402}
        tangentMode: 0
        weightedMode: 0
        inWeight: {x: 0.33333334, y: 0.33333334, z: 0.33333334, w: 0.33333334}
        outWeight: {x: 0.33333334, y: 0.33333334, z: 0.33333334, w: 0.33333334}
      - serializedVersion: 3
        time: 7.2446394
        value: {x: -0, y: 0.66889405, z: -0, w: 0.7433578}
        inSlope: {x: 0, y: 0.023299254, z: 0, w: -0.020962533}
        outSlope: {x: 0, y: 0.023299254, z: 0, w: -0.020962533}
        tangentMode: 0
        weightedMode: 0
        inWeight: {x: 0.33333334, y: 0.33333334, z: 0.33333334, w: 0.33333334}
        outWeight: {x: 0.33333334, y: 0.33333334, z: 0.33333334, w: 0.33333334}
      - serializedVersion: 3
        time: 7.255386
        value: {x: -0, y: 0.6691496, z: -0, w: 0.7431278}
        inSlope: {x: 0, y: 0.022493292, z: 0, w: -0.020254724}
        outSlope: {x: 0, y: 0.022493292, z: 0, w: -0.020254724}
        tangentMode: 0
        weightedMode: 0
        inWeight: {x: 0.33333334, y: 0.33333334, z: 0.33333334, w: 0.33333334}
        outWeight: {x: 0.33333334, y: 0.33333334, z: 0.33333334, w: 0.33333334}
      - serializedVersion: 3
        time: 7.266439
        value: {x: -0, y: 0.669384, z: -0, w: 0.7429166}
        inSlope: {x: 0, y: 0.019787924, z: 0, w: -0.017831378}
        outSlope: {x: 0, y: 0.019787924, z: 0, w: -0.017831378}
        tangentMode: 0
        weightedMode: 0
        inWeight: {x: 0.33333334, y: 0.33333334, z: 0.33333334, w: 0.33333334}
        outWeight: {x: 0.33333334, y: 0.33333334, z: 0.33333334, w: 0.33333334}
      - serializedVersion: 3
        time: 7.2787514
        value: {x: -0, y: 0.66961014, z: -0, w: 0.7427128}
        inSlope: {x: 0, y: 0.01936489, z: 0, w: -0.017457979}
        outSlope: {x: 0, y: 0.01936489, z: 0, w: -0.017457979}
        tangentMode: 0
        weightedMode: 0
        inWeight: {x: 0.33333334, y: 0.33333334, z: 0.33333334, w: 0.33333334}
        outWeight: {x: 0.33333334, y: 0.33333334, z: 0.33333334, w: 0.33333334}
      - serializedVersion: 3
        time: 7.2894588
        value: {x: -0, y: 0.6698282, z: -0, w: 0.74251616}
        inSlope: {x: 0, y: 0.017024977, z: 0, w: -0.015356638}
        outSlope: {x: 0, y: 0.017024977, z: 0, w: -0.015356638}
        tangentMode: 0
        weightedMode: 0
        inWeight: {x: 0.33333334, y: 0.33333334, z: 0.33333334, w: 0.33333334}
        outWeight: {x: 0.33333334, y: 0.33333334, z: 0.33333334, w: 0.33333334}
      - serializedVersion: 3
        time: 7.3004155
        value: {x: -0, y: 0.66997814, z: -0, w: 0.74238086}
        inSlope: {x: 0, y: 0.011875657, z: 0, w: -0.010716185}
        outSlope: {x: 0, y: 0.011875657, z: 0, w: -0.010716185}
        tangentMode: 0
        weightedMode: 0
        inWeight: {x: 0.33333334, y: 0.33333334, z: 0.33333334, w: 0.33333334}
        outWeight: {x: 0.33333334, y: 0.33333334, z: 0.33333334, w: 0.33333334}
      - serializedVersion: 3
        time: 7.3115377
        value: {x: -0, y: 0.6700901, z: -0, w: 0.7422798}
        inSlope: {x: 0, y: 0.007193684, z: 0, w: -0.006493535}
        outSlope: {x: 0, y: 0.007193684, z: 0, w: -0.006493535}
        tangentMode: 0
        weightedMode: 0
        inWeight: {x: 0.33333334, y: 0.33333334, z: 0.33333334, w: 0.33333334}
        outWeight: {x: 0.33333334, y: 0.33333334, z: 0.33333334, w: 0.33333334}
      - serializedVersion: 3
        time: 7.325601
        value: {x: -0, y: 0.6701509, z: -0, w: 0.74222493}
        inSlope: {x: 0, y: 0.0031060856, z: 0, w: -0.0028052484}
        outSlope: {x: 0, y: 0.0031060856, z: 0, w: -0.0028052484}
        tangentMode: 0
        weightedMode: 0
        inWeight: {x: 0.33333334, y: 0.33333334, z: 0.33333334, w: 0.33333334}
        outWeight: {x: 0.33333334, y: 0.33333334, z: 0.33333334, w: 0.33333334}
      - serializedVersion: 3
        time: 7.3334575
        value: {x: -0, y: 0.6701657, z: -0, w: 0.7422115}
        inSlope: {x: 0, y: -0.00018134713, z: 0, w: 0.00016227597}
        outSlope: {x: 0, y: -0.00018134713, z: 0, w: 0.00016227597}
        tangentMode: 0
        weightedMode: 0
        inWeight: {x: 0.33333334, y: 0.33333334, z: 0.33333334, w: 0.33333334}
        outWeight: {x: 0.33333334, y: 0.33333334, z: 0.33333334, w: 0.33333334}
      - serializedVersion: 3
        time: 7.3442836
        value: {x: -0, y: 0.67014134, z: -0, w: 0.7422335}
        inSlope: {x: 0, y: -0.0040421737, z: 0, w: 0.0036488837}
        outSlope: {x: 0, y: -0.0040421737, z: 0, w: 0.0036488837}
        tangentMode: 0
        weightedMode: 0
        inWeight: {x: 0.33333334, y: 0.33333334, z: 0.33333334, w: 0.33333334}
        outWeight: {x: 0.33333334, y: 0.33333334, z: 0.33333334, w: 0.33333334}
      - serializedVersion: 3
        time: 7.3573337
        value: {x: -0, y: 0.6700652, z: -0, w: 0.74230224}
        inSlope: {x: 0, y: -0.008726606, z: 0, w: 0.007877417}
        outSlope: {x: 0, y: -0.008726606, z: 0, w: 0.007877417}
        tangentMode: 0
        weightedMode: 0
        inWeight: {x: 0.33333334, y: 0.33333334, z: 0.33333334, w: 0.33333334}
        outWeight: {x: 0.33333334, y: 0.33333334, z: 0.33333334, w: 0.33333334}
      - serializedVersion: 3
        time: 7.3684435
        value: {x: -0, y: 0.6699361, z: -0, w: 0.74241877}
        inSlope: {x: 0, y: -0.013298185, z: 0, w: 0.012000095}
        outSlope: {x: 0, y: -0.013298185, z: 0, w: 0.012000095}
        tangentMode: 0
        weightedMode: 0
        inWeight: {x: 0.33333334, y: 0.33333334, z: 0.33333334, w: 0.33333334}
        outWeight: {x: 0.33333334, y: 0.33333334, z: 0.33333334, w: 0.33333334}
      - serializedVersion: 3
        time: 7.3782544
        value: {x: -0, y: 0.6697892, z: -0, w: 0.7425513}
        inSlope: {x: 0, y: -0.013710684, z: 0, w: 0.01236739}
        outSlope: {x: 0, y: -0.013710684, z: 0, w: 0.01236739}
        tangentMode: 0
        weightedMode: 0
        inWeight: {x: 0.33333334, y: 0.33333334, z: 0.33333334, w: 0.33333334}
        outWeight: {x: 0.33333334, y: 0.33333334, z: 0.33333334, w: 0.33333334}
      - serializedVersion: 3
        time: 7.390103
        value: {x: -0, y: 0.66964173, z: -0, w: 0.7426843}
        inSlope: {x: 0, y: -0.015371254, z: 0, w: 0.013857121}
        outSlope: {x: 0, y: -0.015371254, z: 0, w: 0.013857121}
        tangentMode: 0
        weightedMode: 0
        inWeight: {x: 0.33333334, y: 0.33333334, z: 0.33333334, w: 0.33333334}
        outWeight: {x: 0.33333334, y: 0.33333334, z: 0.33333334, w: 0.33333334}
      - serializedVersion: 3
        time: 7.400599
        value: {x: -0, y: 0.6694497, z: -0, w: 0.7428574}
        inSlope: {x: 0, y: -0.017098436, z: 0, w: 0.015410097}
        outSlope: {x: 0, y: -0.017098436, z: 0, w: 0.015410097}
        tangentMode: 0
        weightedMode: 0
        inWeight: {x: 0.33333334, y: 0.33333334, z: 0.33333334, w: 0.33333334}
        outWeight: {x: 0.33333334, y: 0.33333334, z: 0.33333334, w: 0.33333334}
      - serializedVersion: 3
        time: 7.411489
        value: {x: -0, y: 0.66927654, z: -0, w: 0.74301344}
        inSlope: {x: 0, y: -0.015923891, z: 0, w: 0.014346971}
        outSlope: {x: 0, y: -0.015923891, z: 0, w: 0.014346971}
        tangentMode: 0
        weightedMode: 0
        inWeight: {x: 0.33333334, y: 0.33333334, z: 0.33333334, w: 0.33333334}
        outWeight: {x: 0.33333334, y: 0.33333334, z: 0.33333334, w: 0.33333334}
      - serializedVersion: 3
        time: 7.423124
        value: {x: -0, y: 0.669091, z: -0, w: 0.7431806}
        inSlope: {x: 0, y: -0.016508069, z: 0, w: 0.014859656}
        outSlope: {x: 0, y: -0.016508069, z: 0, w: 0.014859656}
        tangentMode: 0
        weightedMode: 0
        inWeight: {x: 0.33333334, y: 0.33333334, z: 0.33333334, w: 0.33333334}
        outWeight: {x: 0.33333334, y: 0.33333334, z: 0.33333334, w: 0.33333334}
      - serializedVersion: 3
        time: 7.435053
        value: {x: -0, y: 0.6688874, z: -0, w: 0.74336374}
        inSlope: {x: 0, y: -0.018029183, z: 0, w: 0.016221877}
        outSlope: {x: 0, y: -0.018029183, z: 0, w: 0.016221877}
        tangentMode: 0
        weightedMode: 0
        inWeight: {x: 0.33333334, y: 0.33333334, z: 0.33333334, w: 0.33333334}
        outWeight: {x: 0.33333334, y: 0.33333334, z: 0.33333334, w: 0.33333334}
      - serializedVersion: 3
        time: 7.4450874
        value: {x: -0, y: 0.6686968, z: -0, w: 0.7435352}
        inSlope: {x: 0, y: -0.015773814, z: 0, w: 0.014188714}
        outSlope: {x: 0, y: -0.015773814, z: 0, w: 0.014188714}
        tangentMode: 0
        weightedMode: 0
        inWeight: {x: 0.33333334, y: 0.33333334, z: 0.33333334, w: 0.33333334}
        outWeight: {x: 0.33333334, y: 0.33333334, z: 0.33333334, w: 0.33333334}
      - serializedVersion: 3
        time: 7.456873
        value: {x: -0, y: 0.6685488, z: -0, w: 0.74366826}
        inSlope: {x: 0, y: -0.014304152, z: 0, w: 0.012857607}
        outSlope: {x: 0, y: -0.014304152, z: 0, w: 0.012857607}
        tangentMode: 0
        weightedMode: 0
        inWeight: {x: 0.33333334, y: 0.33333334, z: 0.33333334, w: 0.33333334}
        outWeight: {x: 0.33333334, y: 0.33333334, z: 0.33333334, w: 0.33333334}
      - serializedVersion: 3
        time: 7.4674454
        value: {x: -0, y: 0.6683791, z: -0, w: 0.7438208}
        inSlope: {x: 0, y: -0.013014931, z: 0, w: 0.011696493}
        outSlope: {x: 0, y: -0.013014931, z: 0, w: 0.011696493}
        tangentMode: 0
        weightedMode: 0
        inWeight: {x: 0.33333334, y: 0.33333334, z: 0.33333334, w: 0.33333334}
        outWeight: {x: 0.33333334, y: 0.33333334, z: 0.33333334, w: 0.33333334}
      - serializedVersion: 3
        time: 7.4810934
        value: {x: -0, y: 0.66824293, z: -0, w: 0.74394315}
        inSlope: {x: 0, y: -0.014603028, z: 0, w: 0.01311576}
        outSlope: {x: 0, y: -0.014603028, z: 0, w: 0.01311576}
        tangentMode: 0
        weightedMode: 0
        inWeight: {x: 0.33333334, y: 0.33333334, z: 0.33333334, w: 0.33333334}
        outWeight: {x: 0.33333334, y: 0.33333334, z: 0.33333334, w: 0.33333334}
      - serializedVersion: 3
        time: 7.4892683
        value: {x: -0, y: 0.66808575, z: -0, w: 0.7440843}
        inSlope: {x: 0, y: -0.013300957, z: 0, w: 0.01194407}
        outSlope: {x: 0, y: -0.013300957, z: 0, w: 0.01194407}
        tangentMode: 0
        weightedMode: 0
        inWeight: {x: 0.33333334, y: 0.33333334, z: 0.33333334, w: 0.33333334}
        outWeight: {x: 0.33333334, y: 0.33333334, z: 0.33333334, w: 0.33333334}
      - serializedVersion: 3
        time: 7.5000415
        value: {x: -0, y: 0.6680063, z: -0, w: 0.74415565}
        inSlope: {x: 0, y: -0.008095164, z: 0, w: 0.007266457}
        outSlope: {x: 0, y: -0.008095164, z: 0, w: 0.007266457}
        tangentMode: 0
        weightedMode: 0
        inWeight: {x: 0.33333334, y: 0.33333334, z: 0.33333334, w: 0.33333334}
        outWeight: {x: 0.33333334, y: 0.33333334, z: 0.33333334, w: 0.33333334}
      - serializedVersion: 3
        time: 7.510975
        value: {x: -0, y: 0.6679099, z: -0, w: 0.74424213}
        inSlope: {x: 0, y: -0.008042212, z: 0, w: 0.007216379}
        outSlope: {x: 0, y: -0.008042212, z: 0, w: 0.007216379}
        tangentMode: 0
        weightedMode: 0
        inWeight: {x: 0.33333334, y: 0.33333334, z: 0.33333334, w: 0.33333334}
        outWeight: {x: 0.33333334, y: 0.33333334, z: 0.33333334, w: 0.33333334}
      - serializedVersion: 3
        time: 7.5230284
        value: {x: -0, y: 0.6678223, z: -0, w: 0.74432075}
        inSlope: {x: 0, y: -0.0075528575, z: 0, w: 0.0067784693}
        outSlope: {x: 0, y: -0.0075528575, z: 0, w: 0.0067784693}
        tangentMode: 0
        weightedMode: 0
        inWeight: {x: 0.33333334, y: 0.33333334, z: 0.33333334, w: 0.33333334}
        outWeight: {x: 0.33333334, y: 0.33333334, z: 0.33333334, w: 0.33333334}
      - serializedVersion: 3
        time: 7.5340266
        value: {x: -0, y: 0.6677361, z: -0, w: 0.7443981}
        inSlope: {x: 0, y: -0.006583655, z: 0, w: 0.005904224}
        outSlope: {x: 0, y: -0.006583655, z: 0, w: 0.005904224}
        tangentMode: 0
        weightedMode: 0
        inWeight: {x: 0.33333334, y: 0.33333334, z: 0.33333334, w: 0.33333334}
        outWeight: {x: 0.33333334, y: 0.33333334, z: 0.33333334, w: 0.33333334}
      - serializedVersion: 3
        time: 7.544839
        value: {x: -0, y: 0.6676785, z: -0, w: 0.74444973}
        inSlope: {x: 0, y: -0.0050588367, z: 0, w: 0.004534617}
        outSlope: {x: 0, y: -0.0050588367, z: 0, w: 0.004534617}
        tangentMode: 0
        weightedMode: 0
        inWeight: {x: 0.33333334, y: 0.33333334, z: 0.33333334, w: 0.33333334}
        outWeight: {x: 0.33333334, y: 0.33333334, z: 0.33333334, w: 0.33333334}
      - serializedVersion: 3
        time: 7.555871
        value: {x: -0, y: 0.66762567, z: -0, w: 0.7444971}
        inSlope: {x: 0, y: -0.0046650143, z: 0, w: 0.0041861366}
        outSlope: {x: 0, y: -0.0046650143, z: 0, w: 0.0041861366}
        tangentMode: 0
        weightedMode: 0
        inWeight: {x: 0.33333334, y: 0.33333334, z: 0.33333334, w: 0.33333334}
        outWeight: {x: 0.33333334, y: 0.33333334, z: 0.33333334, w: 0.33333334}
      - serializedVersion: 3
        time: 7.5669966
        value: {x: -0, y: 0.6675751, z: -0, w: 0.7445425}
        inSlope: {x: 0, y: -0.004502817, z: 0, w: 0.0040359125}
        outSlope: {x: 0, y: -0.004502817, z: 0, w: 0.0040359125}
        tangentMode: 0
        weightedMode: 0
        inWeight: {x: 0.33333334, y: 0.33333334, z: 0.33333334, w: 0.33333334}
        outWeight: {x: 0.33333334, y: 0.33333334, z: 0.33333334, w: 0.33333334}
      - serializedVersion: 3
        time: 7.577829
        value: {x: -0, y: 0.6675268, z: -0, w: 0.74458575}
        inSlope: {x: 0, y: -0.0041312412, z: 0, w: 0.0037033448}
        outSlope: {x: 0, y: -0.0041312412, z: 0, w: 0.0037033448}
        tangentMode: 0
        weightedMode: 0
        inWeight: {x: 0.33333334, y: 0.33333334, z: 0.33333334, w: 0.33333334}
        outWeight: {x: 0.33333334, y: 0.33333334, z: 0.33333334, w: 0.33333334}
      - serializedVersion: 3
        time: 7.588887
        value: {x: -0, y: 0.66748476, z: -0, w: 0.7446235}
        inSlope: {x: 0, y: -0.0035717366, z: 0, w: 0.003204496}
        outSlope: {x: 0, y: -0.0035717366, z: 0, w: 0.003204496}
        tangentMode: 0
        weightedMode: 0
        inWeight: {x: 0.33333334, y: 0.33333334, z: 0.33333334, w: 0.33333334}
        outWeight: {x: 0.33333334, y: 0.33333334, z: 0.33333334, w: 0.33333334}
      - serializedVersion: 3
        time: 7.60076
        value: {x: -0, y: 0.66744506, z: -0, w: 0.74465907}
        inSlope: {x: 0, y: -0.0034236498, z: 0, w: 0.0030693049}
        outSlope: {x: 0, y: -0.0034236498, z: 0, w: 0.0030693049}
        tangentMode: 0
        weightedMode: 0
        inWeight: {x: 0.33333334, y: 0.33333334, z: 0.33333334, w: 0.33333334}
        outWeight: {x: 0.33333334, y: 0.33333334, z: 0.33333334, w: 0.33333334}
      - serializedVersion: 3
        time: 7.61277
        value: {x: -0, y: 0.667403, z: -0, w: 0.7446968}
        inSlope: {x: 0, y: -0.0036363457, z: 0, w: 0.003258442}
        outSlope: {x: 0, y: -0.0036363457, z: 0, w: 0.003258442}
        tangentMode: 0
        weightedMode: 0
        inWeight: {x: 0.33333334, y: 0.33333334, z: 0.33333334, w: 0.33333334}
        outWeight: {x: 0.33333334, y: 0.33333334, z: 0.33333334, w: 0.33333334}
      - serializedVersion: 3
        time: 7.623524
        value: {x: -0, y: 0.66736245, z: -0, w: 0.7447331}
        inSlope: {x: 0, y: -0.00324659, z: 0, w: 0.002907856}
        outSlope: {x: 0, y: -0.00324659, z: 0, w: 0.002907856}
        tangentMode: 0
        weightedMode: 0
        inWeight: {x: 0.33333334, y: 0.33333334, z: 0.33333334, w: 0.33333334}
        outWeight: {x: 0.33333334, y: 0.33333334, z: 0.33333334, w: 0.33333334}
      - serializedVersion: 3
        time: 7.638008
        value: {x: -0, y: 0.667323, z: -0, w: 0.74476844}
        inSlope: {x: 0, y: -0.0049836105, z: 0, w: 0.0044641243}
        outSlope: {x: 0, y: -0.0049836105, z: 0, w: 0.0044641243}
        tangentMode: 0
        weightedMode: 0
        inWeight: {x: 0.33333334, y: 0.33333334, z: 0.33333334, w: 0.33333334}
        outWeight: {x: 0.33333334, y: 0.33333334, z: 0.33333334, w: 0.33333334}
      - serializedVersion: 3
        time: 7.6447973
        value: {x: -0, y: 0.6672738, z: -0, w: 0.7448125}
        inSlope: {x: 0, y: -0.0044979653, z: 0, w: 0.004029041}
        outSlope: {x: 0, y: -0.0044979653, z: 0, w: 0.004029041}
        tangentMode: 0
        weightedMode: 0
        inWeight: {x: 0.33333334, y: 0.33333334, z: 0.33333334, w: 0.33333334}
        outWeight: {x: 0.33333334, y: 0.33333334, z: 0.33333334, w: 0.33333334}
      - serializedVersion: 3
        time: 7.655882
        value: {x: -0, y: 0.6672544, z: -0, w: 0.7448299}
        inSlope: {x: 0, y: -0.002264416, z: 0, w: 0.0020287675}
        outSlope: {x: 0, y: -0.002264416, z: 0, w: 0.0020287675}
        tangentMode: 0
        weightedMode: 0
        inWeight: {x: 0.33333334, y: 0.33333334, z: 0.33333334, w: 0.33333334}
        outWeight: {x: 0.33333334, y: 0.33333334, z: 0.33333334, w: 0.33333334}
      - serializedVersion: 3
        time: 7.666833
        value: {x: -0, y: 0.667224, z: -0, w: 0.74485713}
        inSlope: {x: 0, y: -0.002631903, z: 0, w: 0.0023587022}
        outSlope: {x: 0, y: -0.002631903, z: 0, w: 0.0023587022}
        tangentMode: 0
        weightedMode: 0
        inWeight: {x: 0.33333334, y: 0.33333334, z: 0.33333334, w: 0.33333334}
        outWeight: {x: 0.33333334, y: 0.33333334, z: 0.33333334, w: 0.33333334}
      - serializedVersion: 3
        time: 7.677925
        value: {x: -0, y: 0.6671964, z: -0, w: 0.74488187}
        inSlope: {x: 0, y: -0.0020484072, z: 0, w: 0.00183404}
        outSlope: {x: 0, y: -0.0020484072, z: 0, w: 0.00183404}
        tangentMode: 0
        weightedMode: 0
        inWeight: {x: 0.33333334, y: 0.33333334, z: 0.33333334, w: 0.33333334}
        outWeight: {x: 0.33333334, y: 0.33333334, z: 0.33333334, w: 0.33333334}
      - serializedVersion: 3
        time: 7.688743
        value: {x: -0, y: 0.667179, z: -0, w: 0.7448974}
        inSlope: {x: 0, y: -0.0013334788, z: 0, w: 0.0011936888}
        outSlope: {x: 0, y: -0.0013334788, z: 0, w: 0.0011936888}
        tangentMode: 0
        weightedMode: 0
        inWeight: {x: 0.33333334, y: 0.33333334, z: 0.33333334, w: 0.33333334}
        outWeight: {x: 0.33333334, y: 0.33333334, z: 0.33333334, w: 0.33333334}
      - serializedVersion: 3
        time: 7.700798
        value: {x: -0, y: 0.66716623, z: -0, w: 0.74490887}
        inSlope: {x: 0, y: -0.0007043844, z: 0, w: 0.00063355843}
        outSlope: {x: 0, y: -0.0007043844, z: 0, w: 0.00063355843}
        tangentMode: 0
        weightedMode: 0
        inWeight: {x: 0.33333334, y: 0.33333334, z: 0.33333334, w: 0.33333334}
        outWeight: {x: 0.33333334, y: 0.33333334, z: 0.33333334, w: 0.33333334}
      - serializedVersion: 3
        time: 7.7116766
        value: {x: -0, y: 0.6671624, z: -0, w: 0.7449123}
        inSlope: {x: 0, y: 0.00062661327, z: 0, w: -0.00055877847}
        outSlope: {x: 0, y: 0.00062661327, z: 0, w: -0.00055877847}
        tangentMode: 0
        weightedMode: 0
        inWeight: {x: 0.33333334, y: 0.33333334, z: 0.33333334, w: 0.33333334}
        outWeight: {x: 0.33333334, y: 0.33333334, z: 0.33333334, w: 0.33333334}
      - serializedVersion: 3
        time: 7.7226396
        value: {x: -0, y: 0.66718, z: -0, w: 0.7448966}
        inSlope: {x: 0, y: 0.0019799063, z: 0, w: -0.0017759337}
        outSlope: {x: 0, y: 0.0019799063, z: 0, w: -0.0017759337}
        tangentMode: 0
        weightedMode: 0
        inWeight: {x: 0.33333334, y: 0.33333334, z: 0.33333334, w: 0.33333334}
        outWeight: {x: 0.33333334, y: 0.33333334, z: 0.33333334, w: 0.33333334}
      - serializedVersion: 3
        time: 7.7335944
        value: {x: -0, y: 0.6672058, z: -0, w: 0.7448734}
        inSlope: {x: 0, y: 0.0028150794, z: 0, w: -0.0025221962}
        outSlope: {x: 0, y: 0.0028150794, z: 0, w: -0.0025221962}
        tangentMode: 0
        weightedMode: 0
        inWeight: {x: 0.33333334, y: 0.33333334, z: 0.33333334, w: 0.33333334}
        outWeight: {x: 0.33333334, y: 0.33333334, z: 0.33333334, w: 0.33333334}
      - serializedVersion: 3
        time: 7.744608
        value: {x: -0, y: 0.6672419, z: -0, w: 0.74484116}
        inSlope: {x: 0, y: 0.0036703148, z: 0, w: -0.0032876348}
        outSlope: {x: 0, y: 0.0036703148, z: 0, w: -0.0032876348}
        tangentMode: 0
        weightedMode: 0
        inWeight: {x: 0.33333334, y: 0.33333334, z: 0.33333334, w: 0.33333334}
        outWeight: {x: 0.33333334, y: 0.33333334, z: 0.33333334, w: 0.33333334}
      - serializedVersion: 3
        time: 7.755704
        value: {x: -0, y: 0.667287, z: -0, w: 0.7448007}
        inSlope: {x: 0, y: 0.004114044, z: 0, w: -0.0036862371}
        outSlope: {x: 0, y: 0.004114044, z: 0, w: -0.0036862371}
        tangentMode: 0
        weightedMode: 0
        inWeight: {x: 0.33333334, y: 0.33333334, z: 0.33333334, w: 0.33333334}
        outWeight: {x: 0.33333334, y: 0.33333334, z: 0.33333334, w: 0.33333334}
      - serializedVersion: 3
        time: 7.7664886
        value: {x: -0, y: 0.6673319, z: -0, w: 0.7447605}
        inSlope: {x: 0, y: 0.003948001, z: 0, w: -0.0035335622}
        outSlope: {x: 0, y: 0.003948001, z: 0, w: -0.0035335622}
        tangentMode: 0
        weightedMode: 0
        inWeight: {x: 0.33333334, y: 0.33333334, z: 0.33333334, w: 0.33333334}
        outWeight: {x: 0.33333334, y: 0.33333334, z: 0.33333334, w: 0.33333334}
      - serializedVersion: 3
        time: 7.777885
        value: {x: -0, y: 0.66737443, z: -0, w: 0.7447224}
        inSlope: {x: 0, y: 0.003544833, z: 0, w: -0.0031757466}
        outSlope: {x: 0, y: 0.003544833, z: 0, w: -0.0031757466}
        tangentMode: 0
        weightedMode: 0
        inWeight: {x: 0.33333334, y: 0.33333334, z: 0.33333334, w: 0.33333334}
        outWeight: {x: 0.33333334, y: 0.33333334, z: 0.33333334, w: 0.33333334}
      - serializedVersion: 3
        time: 7.79167
        value: {x: -0, y: 0.6674207, z: -0, w: 0.74468094}
        inSlope: {x: 0, y: 0.0048179505, z: 0, w: -0.004322387}
        outSlope: {x: 0, y: 0.0048179505, z: 0, w: -0.004322387}
        tangentMode: 0
        weightedMode: 0
        inWeight: {x: 0.33333334, y: 0.33333334, z: 0.33333334, w: 0.33333334}
        outWeight: {x: 0.33333334, y: 0.33333334, z: 0.33333334, w: 0.33333334}
      - serializedVersion: 3
        time: 7.8003535
        value: {x: -0, y: 0.6674752, z: -0, w: 0.744632}
        inSlope: {x: 0, y: 0.004370639, z: 0, w: -0.0039197593}
        outSlope: {x: 0, y: 0.004370639, z: 0, w: -0.0039197593}
        tangentMode: 0
        weightedMode: 0
        inWeight: {x: 0.33333334, y: 0.33333334, z: 0.33333334, w: 0.33333334}
        outWeight: {x: 0.33333334, y: 0.33333334, z: 0.33333334, w: 0.33333334}
      - serializedVersion: 3
        time: 7.811738
        value: {x: -0, y: 0.66750324, z: -0, w: 0.7446069}
        inSlope: {x: 0, y: 0.0024956265, z: 0, w: -0.0022356133}
        outSlope: {x: 0, y: 0.0024956265, z: 0, w: -0.0022356133}
        tangentMode: 0
        weightedMode: 0
        inWeight: {x: 0.33333334, y: 0.33333334, z: 0.33333334, w: 0.33333334}
        outWeight: {x: 0.33333334, y: 0.33333334, z: 0.33333334, w: 0.33333334}
      - serializedVersion: 3
        time: 7.8225965
        value: {x: -0, y: 0.6675307, z: -0, w: 0.7445823}
        inSlope: {x: 0, y: 0.0020949547, z: 0, w: -0.0018777638}
        outSlope: {x: 0, y: 0.0020949547, z: 0, w: -0.0018777638}
        tangentMode: 0
        weightedMode: 0
        inWeight: {x: 0.33333334, y: 0.33333334, z: 0.33333334, w: 0.33333334}
        outWeight: {x: 0.33333334, y: 0.33333334, z: 0.33333334, w: 0.33333334}
      - serializedVersion: 3
        time: 7.8334084
        value: {x: -0, y: 0.66754866, z: -0, w: 0.7445662}
        inSlope: {x: 0, y: 0.0014394774, z: 0, w: -0.0012914155}
        outSlope: {x: 0, y: 0.0014394774, z: 0, w: -0.0012914155}
        tangentMode: 0
        weightedMode: 0
        inWeight: {x: 0.33333334, y: 0.33333334, z: 0.33333334, w: 0.33333334}
        outWeight: {x: 0.33333334, y: 0.33333334, z: 0.33333334, w: 0.33333334}
      - serializedVersion: 3
        time: 7.844356
        value: {x: -0, y: 0.667562, z: -0, w: 0.7445542}
        inSlope: {x: 0, y: 0.000982347, z: 0, w: -0.0008801505}
        outSlope: {x: 0, y: 0.000982347, z: 0, w: -0.0008801505}
        tangentMode: 0
        weightedMode: 0
        inWeight: {x: 0.33333334, y: 0.33333334, z: 0.33333334, w: 0.33333334}
        outWeight: {x: 0.33333334, y: 0.33333334, z: 0.33333334, w: 0.33333334}
      - serializedVersion: 3
        time: 7.857155
        value: {x: -0, y: 0.66757154, z: -0, w: 0.7445457}
        inSlope: {x: 0, y: 0.00041881998, z: 0, w: -0.00037345305}
        outSlope: {x: 0, y: 0.00041881998, z: 0, w: -0.00037345305}
        tangentMode: 0
        weightedMode: 0
        inWeight: {x: 0.33333334, y: 0.33333334, z: 0.33333334, w: 0.33333334}
        outWeight: {x: 0.33333334, y: 0.33333334, z: 0.33333334, w: 0.33333334}
      - serializedVersion: 3
        time: 7.8674636
        value: {x: -0, y: 0.6675725, z: -0, w: 0.74454486}
        inSlope: {x: 0, y: 0.0000628258, z: 0, w: -0.00005704385}
        outSlope: {x: 0, y: 0.0000628258, z: 0, w: -0.00005704385}
        tangentMode: 0
        weightedMode: 0
        inWeight: {x: 0.33333334, y: 0.33333334, z: 0.33333334, w: 0.33333334}
        outWeight: {x: 0.33333334, y: 0.33333334, z: 0.33333334, w: 0.33333334}
      - serializedVersion: 3
        time: 7.878255
        value: {x: -0, y: 0.66757286, z: -0, w: 0.7445445}
        inSlope: {x: 0, y: 0.000033140383, z: 0, w: -0.000033140383}
        outSlope: {x: 0, y: 0.000033140383, z: 0, w: -0.000033140383}
        tangentMode: 0
        weightedMode: 0
        inWeight: {x: 0.33333334, y: 0.33333334, z: 0.33333334, w: 0.33333334}
        outWeight: {x: 0, y: 0, z: 0, w: 0}
      m_PreInfinity: 2
      m_PostInfinity: 2
      m_RotationOrder: 4
    path: 
  - curve:
      serializedVersion: 2
      m_Curve:
      - serializedVersion: 3
        time: 0.0169468
        value: {x: 0, y: 0, z: 0, w: 1}
        inSlope: {x: 0, y: 0, z: 0, w: 0}
        outSlope: {x: 0, y: 0, z: 0, w: 0}
        tangentMode: 0
        weightedMode: 0
        inWeight: {x: 0, y: 0, z: 0, w: 0}
        outWeight: {x: 0.33333334, y: 0.33333334, z: 0.33333334, w: 0.33333334}
      - serializedVersion: 3
        time: 0.024275899
        value: {x: 0, y: 0, z: 0, w: 1}
        inSlope: {x: 0, y: 0, z: 0, w: 0}
        outSlope: {x: 0, y: 0, z: 0, w: 0}
        tangentMode: 0
        weightedMode: 0
        inWeight: {x: 0.33333334, y: 0.33333334, z: 0.33333334, w: 0.33333334}
        outWeight: {x: 0.33333334, y: 0.33333334, z: 0.33333334, w: 0.33333334}
      - serializedVersion: 3
        time: 0.033558298
        value: {x: 0, y: 0, z: 0, w: 1}
        inSlope: {x: 0, y: 0, z: 0, w: 0}
        outSlope: {x: 0, y: 0, z: 0, w: 0}
        tangentMode: 0
        weightedMode: 0
        inWeight: {x: 0.33333334, y: 0.33333334, z: 0.33333334, w: 0.33333334}
        outWeight: {x: 0.33333334, y: 0.33333334, z: 0.33333334, w: 0.33333334}
      - serializedVersion: 3
        time: 0.0447343
        value: {x: 0, y: 0, z: 0, w: 1}
        inSlope: {x: 0, y: 0, z: 0, w: 0}
        outSlope: {x: 0, y: 0, z: 0, w: 0}
        tangentMode: 0
        weightedMode: 0
        inWeight: {x: 0.33333334, y: 0.33333334, z: 0.33333334, w: 0.33333334}
        outWeight: {x: 0.33333334, y: 0.33333334, z: 0.33333334, w: 0.33333334}
      - serializedVersion: 3
        time: 0.0555472
        value: {x: 0, y: 0, z: 0, w: 1}
        inSlope: {x: 0, y: 0, z: 0, w: 0}
        outSlope: {x: 0, y: 0, z: 0, w: 0}
        tangentMode: 0
        weightedMode: 0
        inWeight: {x: 0.33333334, y: 0.33333334, z: 0.33333334, w: 0.33333334}
        outWeight: {x: 0.33333334, y: 0.33333334, z: 0.33333334, w: 0.33333334}
      - serializedVersion: 3
        time: 0.0664844
        value: {x: 0, y: 0, z: 0, w: 1}
        inSlope: {x: 0, y: 0, z: 0, w: 0}
        outSlope: {x: 0, y: 0, z: 0, w: 0}
        tangentMode: 0
        weightedMode: 0
        inWeight: {x: 0.33333334, y: 0.33333334, z: 0.33333334, w: 0.33333334}
        outWeight: {x: 0.33333334, y: 0.33333334, z: 0.33333334, w: 0.33333334}
      - serializedVersion: 3
        time: 0.078203596
        value: {x: 0, y: 0, z: 0, w: 1}
        inSlope: {x: 0, y: 0, z: 0, w: 0}
        outSlope: {x: 0, y: 0, z: 0, w: 0}
        tangentMode: 0
        weightedMode: 0
        inWeight: {x: 0.33333334, y: 0.33333334, z: 0.33333334, w: 0.33333334}
        outWeight: {x: 0.33333334, y: 0.33333334, z: 0.33333334, w: 0.33333334}
      - serializedVersion: 3
        time: 0.089143395
        value: {x: 0, y: 0, z: 0, w: 1}
        inSlope: {x: 0, y: 0, z: 0, w: 0}
        outSlope: {x: 0, y: 0, z: 0, w: 0}
        tangentMode: 0
        weightedMode: 0
        inWeight: {x: 0.33333334, y: 0.33333334, z: 0.33333334, w: 0.33333334}
        outWeight: {x: 0.33333334, y: 0.33333334, z: 0.33333334, w: 0.33333334}
      - serializedVersion: 3
        time: 0.10000949
        value: {x: 0, y: 0, z: 0, w: 1}
        inSlope: {x: 0, y: 0, z: 0, w: 0}
        outSlope: {x: 0, y: 0, z: 0, w: 0}
        tangentMode: 0
        weightedMode: 0
        inWeight: {x: 0.33333334, y: 0.33333334, z: 0.33333334, w: 0.33333334}
        outWeight: {x: 0.33333334, y: 0.33333334, z: 0.33333334, w: 0.33333334}
      - serializedVersion: 3
        time: 0.112281494
        value: {x: 0, y: 0, z: 0, w: 1}
        inSlope: {x: 0, y: 0, z: 0, w: 0}
        outSlope: {x: 0, y: 0, z: 0, w: 0}
        tangentMode: 0
        weightedMode: 0
        inWeight: {x: 0.33333334, y: 0.33333334, z: 0.33333334, w: 0.33333334}
        outWeight: {x: 0.33333334, y: 0.33333334, z: 0.33333334, w: 0.33333334}
      - serializedVersion: 3
        time: 0.122023895
        value: {x: 0, y: 0, z: 0, w: 1}
        inSlope: {x: 0, y: 0, z: 0, w: 0}
        outSlope: {x: 0, y: 0, z: 0, w: 0}
        tangentMode: 0
        weightedMode: 0
        inWeight: {x: 0.33333334, y: 0.33333334, z: 0.33333334, w: 0.33333334}
        outWeight: {x: 0.33333334, y: 0.33333334, z: 0.33333334, w: 0.33333334}
      - serializedVersion: 3
        time: 0.1330912
        value: {x: 0, y: 0, z: 0, w: 1}
        inSlope: {x: 0, y: 0, z: 0, w: 0}
        outSlope: {x: 0, y: 0, z: 0, w: 0}
        tangentMode: 0
        weightedMode: 0
        inWeight: {x: 0.33333334, y: 0.33333334, z: 0.33333334, w: 0.33333334}
        outWeight: {x: 0.33333334, y: 0.33333334, z: 0.33333334, w: 0.33333334}
      - serializedVersion: 3
        time: 0.144909
        value: {x: 0, y: 0, z: 0, w: 1}
        inSlope: {x: 0, y: 0, z: 0, w: 0}
        outSlope: {x: 0, y: 0, z: 0, w: 0}
        tangentMode: 0
        weightedMode: 0
        inWeight: {x: 0.33333334, y: 0.33333334, z: 0.33333334, w: 0.33333334}
        outWeight: {x: 0.33333334, y: 0.33333334, z: 0.33333334, w: 0.33333334}
      - serializedVersion: 3
        time: 0.1561746
        value: {x: 0, y: 0, z: 0, w: 1}
        inSlope: {x: 0, y: 0, z: 0, w: 0}
        outSlope: {x: 0, y: 0, z: 0, w: 0}
        tangentMode: 0
        weightedMode: 0
        inWeight: {x: 0.33333334, y: 0.33333334, z: 0.33333334, w: 0.33333334}
        outWeight: {x: 0.33333334, y: 0.33333334, z: 0.33333334, w: 0.33333334}
      - serializedVersion: 3
        time: 0.1698432
        value: {x: 0, y: 0, z: 0, w: 1}
        inSlope: {x: 0, y: 0, z: 0, w: 0}
        outSlope: {x: 0, y: 0, z: 0, w: 0}
        tangentMode: 0
        weightedMode: 0
        inWeight: {x: 0.33333334, y: 0.33333334, z: 0.33333334, w: 0.33333334}
        outWeight: {x: 0.33333334, y: 0.33333334, z: 0.33333334, w: 0.33333334}
      - serializedVersion: 3
        time: 0.178717
        value: {x: 0, y: 0, z: 0, w: 1}
        inSlope: {x: 0, y: 0, z: 0, w: 0}
        outSlope: {x: 0, y: 0, z: 0, w: 0}
        tangentMode: 0
        weightedMode: 0
        inWeight: {x: 0.33333334, y: 0.33333334, z: 0.33333334, w: 0.33333334}
        outWeight: {x: 0.33333334, y: 0.33333334, z: 0.33333334, w: 0.33333334}
      - serializedVersion: 3
        time: 0.18943371
        value: {x: 0, y: 0, z: 0, w: 1}
        inSlope: {x: 0, y: 0, z: 0, w: 0}
        outSlope: {x: 0, y: 0, z: 0, w: 0}
        tangentMode: 0
        weightedMode: 0
        inWeight: {x: 0.33333334, y: 0.33333334, z: 0.33333334, w: 0.33333334}
        outWeight: {x: 0.33333334, y: 0.33333334, z: 0.33333334, w: 0.33333334}
      - serializedVersion: 3
        time: 0.20134711
        value: {x: 0, y: 0, z: 0, w: 1}
        inSlope: {x: 0, y: 0, z: 0, w: 0}
        outSlope: {x: 0, y: 0, z: 0, w: 0}
        tangentMode: 0
        weightedMode: 0
        inWeight: {x: 0.33333334, y: 0.33333334, z: 0.33333334, w: 0.33333334}
        outWeight: {x: 0.33333334, y: 0.33333334, z: 0.33333334, w: 0.33333334}
      - serializedVersion: 3
        time: 0.21151951
        value: {x: 0, y: 0, z: 0, w: 1}
        inSlope: {x: 0, y: 0, z: 0, w: 0}
        outSlope: {x: 0, y: 0, z: 0, w: 0}
        tangentMode: 0
        weightedMode: 0
        inWeight: {x: 0.33333334, y: 0.33333334, z: 0.33333334, w: 0.33333334}
        outWeight: {x: 0.33333334, y: 0.33333334, z: 0.33333334, w: 0.33333334}
      - serializedVersion: 3
        time: 0.2223712
        value: {x: 0, y: 0, z: 0, w: 1}
        inSlope: {x: 0, y: 0, z: 0, w: 0}
        outSlope: {x: 0, y: 0, z: 0, w: 0}
        tangentMode: 0
        weightedMode: 0
        inWeight: {x: 0.33333334, y: 0.33333334, z: 0.33333334, w: 0.33333334}
        outWeight: {x: 0.33333334, y: 0.33333334, z: 0.33333334, w: 0.33333334}
      - serializedVersion: 3
        time: 0.2335508
        value: {x: 0, y: 0, z: 0, w: 1}
        inSlope: {x: 0, y: 0, z: 0, w: 0}
        outSlope: {x: 0, y: 0, z: 0, w: 0}
        tangentMode: 0
        weightedMode: 0
        inWeight: {x: 0.33333334, y: 0.33333334, z: 0.33333334, w: 0.33333334}
        outWeight: {x: 0.33333334, y: 0.33333334, z: 0.33333334, w: 0.33333334}
      - serializedVersion: 3
        time: 0.24442731
        value: {x: 0, y: 0, z: 0, w: 1}
        inSlope: {x: 0, y: 0, z: 0, w: 0}
        outSlope: {x: 0, y: 0, z: 0, w: 0}
        tangentMode: 0
        weightedMode: 0
        inWeight: {x: 0.33333334, y: 0.33333334, z: 0.33333334, w: 0.33333334}
        outWeight: {x: 0.33333334, y: 0.33333334, z: 0.33333334, w: 0.33333334}
      - serializedVersion: 3
        time: 0.25543192
        value: {x: 0, y: 0, z: 0, w: 1}
        inSlope: {x: 0, y: 0, z: 0, w: 0}
        outSlope: {x: 0, y: 0, z: 0, w: 0}
        tangentMode: 0
        weightedMode: 0
        inWeight: {x: 0.33333334, y: 0.33333334, z: 0.33333334, w: 0.33333334}
        outWeight: {x: 0.33333334, y: 0.33333334, z: 0.33333334, w: 0.33333334}
      - serializedVersion: 3
        time: 0.2676998
        value: {x: 0, y: 0, z: 0, w: 1}
        inSlope: {x: 0, y: 0, z: 0, w: 0}
        outSlope: {x: 0, y: 0, z: 0, w: 0}
        tangentMode: 0
        weightedMode: 0
        inWeight: {x: 0.33333334, y: 0.33333334, z: 0.33333334, w: 0.33333334}
        outWeight: {x: 0.33333334, y: 0.33333334, z: 0.33333334, w: 0.33333334}
      - serializedVersion: 3
        time: 0.2796316
        value: {x: 0, y: 0, z: 0, w: 1}
        inSlope: {x: 0, y: 0, z: 0, w: 0}
        outSlope: {x: 0, y: 0, z: 0, w: 0}
        tangentMode: 0
        weightedMode: 0
        inWeight: {x: 0.33333334, y: 0.33333334, z: 0.33333334, w: 0.33333334}
        outWeight: {x: 0.33333334, y: 0.33333334, z: 0.33333334, w: 0.33333334}
      - serializedVersion: 3
        time: 0.2936733
        value: {x: 0, y: 0, z: 0, w: 1}
        inSlope: {x: 0, y: 0, z: 0, w: 0}
        outSlope: {x: 0, y: 0, z: 0, w: 0}
        tangentMode: 0
        weightedMode: 0
        inWeight: {x: 0.33333334, y: 0.33333334, z: 0.33333334, w: 0.33333334}
        outWeight: {x: 0.33333334, y: 0.33333334, z: 0.33333334, w: 0.33333334}
      - serializedVersion: 3
        time: 0.3011916
        value: {x: 0, y: 0, z: 0, w: 1}
        inSlope: {x: 0, y: 0, z: 0, w: 0}
        outSlope: {x: 0, y: 0, z: 0, w: 0}
        tangentMode: 0
        weightedMode: 0
        inWeight: {x: 0.33333334, y: 0.33333334, z: 0.33333334, w: 0.33333334}
        outWeight: {x: 0.33333334, y: 0.33333334, z: 0.33333334, w: 0.33333334}
      - serializedVersion: 3
        time: 0.3115378
        value: {x: 0, y: 0, z: 0, w: 1}
        inSlope: {x: 0, y: 0, z: 0, w: 0}
        outSlope: {x: 0, y: 0, z: 0, w: 0}
        tangentMode: 0
        weightedMode: 0
        inWeight: {x: 0.33333334, y: 0.33333334, z: 0.33333334, w: 0.33333334}
        outWeight: {x: 0.33333334, y: 0.33333334, z: 0.33333334, w: 0.33333334}
      - serializedVersion: 3
        time: 0.32591242
        value: {x: 0, y: 0, z: 0, w: 1}
        inSlope: {x: 0, y: 0, z: 0, w: 0}
        outSlope: {x: 0, y: 0, z: 0, w: 0}
        tangentMode: 0
        weightedMode: 0
        inWeight: {x: 0.33333334, y: 0.33333334, z: 0.33333334, w: 0.33333334}
        outWeight: {x: 0.33333334, y: 0.33333334, z: 0.33333334, w: 0.33333334}
      - serializedVersion: 3
        time: 0.3334923
        value: {x: 0, y: 0, z: 0, w: 1}
        inSlope: {x: 0, y: 0, z: 0, w: 0}
        outSlope: {x: 0, y: 0, z: 0, w: 0}
        tangentMode: 0
        weightedMode: 0
        inWeight: {x: 0.33333334, y: 0.33333334, z: 0.33333334, w: 0.33333334}
        outWeight: {x: 0.33333334, y: 0.33333334, z: 0.33333334, w: 0.33333334}
      - serializedVersion: 3
        time: 0.3445627
        value: {x: 0, y: 0, z: 0, w: 1}
        inSlope: {x: 0, y: 0, z: 0, w: 0}
        outSlope: {x: 0, y: 0, z: 0, w: 0}
        tangentMode: 0
        weightedMode: 0
        inWeight: {x: 0.33333334, y: 0.33333334, z: 0.33333334, w: 0.33333334}
        outWeight: {x: 0.33333334, y: 0.33333334, z: 0.33333334, w: 0.33333334}
      - serializedVersion: 3
        time: 0.35704672
        value: {x: 0, y: 0, z: 0, w: 1}
        inSlope: {x: 0, y: 0, z: 0, w: 0}
        outSlope: {x: 0, y: 0, z: 0, w: 0}
        tangentMode: 0
        weightedMode: 0
        inWeight: {x: 0.33333334, y: 0.33333334, z: 0.33333334, w: 0.33333334}
        outWeight: {x: 0.33333334, y: 0.33333334, z: 0.33333334, w: 0.33333334}
      - serializedVersion: 3
        time: 0.3665105
        value: {x: 0, y: 0, z: 0, w: 1}
        inSlope: {x: 0, y: 0, z: 0, w: 0}
        outSlope: {x: 0, y: 0, z: 0, w: 0}
        tangentMode: 0
        weightedMode: 0
        inWeight: {x: 0.33333334, y: 0.33333334, z: 0.33333334, w: 0.33333334}
        outWeight: {x: 0.33333334, y: 0.33333334, z: 0.33333334, w: 0.33333334}
      - serializedVersion: 3
        time: 0.37756222
        value: {x: 0, y: 0, z: 0, w: 1}
        inSlope: {x: 0, y: 0, z: 0, w: 0}
        outSlope: {x: 0, y: 0, z: 0, w: 0}
        tangentMode: 0
        weightedMode: 0
        inWeight: {x: 0.33333334, y: 0.33333334, z: 0.33333334, w: 0.33333334}
        outWeight: {x: 0.33333334, y: 0.33333334, z: 0.33333334, w: 0.33333334}
      - serializedVersion: 3
        time: 0.38949072
        value: {x: 0, y: 0, z: 0, w: 1}
        inSlope: {x: 0, y: 0, z: 0, w: 0}
        outSlope: {x: 0, y: 0, z: 0, w: 0}
        tangentMode: 0
        weightedMode: 0
        inWeight: {x: 0.33333334, y: 0.33333334, z: 0.33333334, w: 0.33333334}
        outWeight: {x: 0.33333334, y: 0.33333334, z: 0.33333334, w: 0.33333334}
      - serializedVersion: 3
        time: 0.4003986
        value: {x: 0, y: 0, z: 0, w: 1}
        inSlope: {x: 0, y: 0, z: 0, w: 0}
        outSlope: {x: 0, y: 0, z: 0, w: 0}
        tangentMode: 0
        weightedMode: 0
        inWeight: {x: 0.33333334, y: 0.33333334, z: 0.33333334, w: 0.33333334}
        outWeight: {x: 0.33333334, y: 0.33333334, z: 0.33333334, w: 0.33333334}
      - serializedVersion: 3
        time: 0.41155392
        value: {x: 0, y: 0, z: 0, w: 1}
        inSlope: {x: 0, y: 0, z: 0, w: 0}
        outSlope: {x: 0, y: 0, z: 0, w: 0}
        tangentMode: 0
        weightedMode: 0
        inWeight: {x: 0.33333334, y: 0.33333334, z: 0.33333334, w: 0.33333334}
        outWeight: {x: 0.33333334, y: 0.33333334, z: 0.33333334, w: 0.33333334}
      - serializedVersion: 3
        time: 0.4223054
        value: {x: 0, y: 0, z: 0, w: 1}
        inSlope: {x: 0, y: 0, z: 0, w: 0}
        outSlope: {x: 0, y: 0, z: 0, w: 0}
        tangentMode: 0
        weightedMode: 0
        inWeight: {x: 0.33333334, y: 0.33333334, z: 0.33333334, w: 0.33333334}
        outWeight: {x: 0.33333334, y: 0.33333334, z: 0.33333334, w: 0.33333334}
      - serializedVersion: 3
        time: 0.4337028
        value: {x: 0, y: 0, z: 0, w: 1}
        inSlope: {x: 0, y: 0, z: 0, w: 0}
        outSlope: {x: 0, y: 0, z: 0, w: 0}
        tangentMode: 0
        weightedMode: 0
        inWeight: {x: 0.33333334, y: 0.33333334, z: 0.33333334, w: 0.33333334}
        outWeight: {x: 0.33333334, y: 0.33333334, z: 0.33333334, w: 0.33333334}
      - serializedVersion: 3
        time: 0.44435918
        value: {x: 0, y: 0, z: 0, w: 1}
        inSlope: {x: 0, y: 0, z: 0, w: 0}
        outSlope: {x: 0, y: 0, z: 0, w: 0}
        tangentMode: 0
        weightedMode: 0
        inWeight: {x: 0.33333334, y: 0.33333334, z: 0.33333334, w: 0.33333334}
        outWeight: {x: 0.33333334, y: 0.33333334, z: 0.33333334, w: 0.33333334}
      - serializedVersion: 3
        time: 0.45548767
        value: {x: 0, y: 0, z: 0, w: 1}
        inSlope: {x: 0, y: 0, z: 0, w: 0}
        outSlope: {x: 0, y: 0, z: 0, w: 0}
        tangentMode: 0
        weightedMode: 0
        inWeight: {x: 0.33333334, y: 0.33333334, z: 0.33333334, w: 0.33333334}
        outWeight: {x: 0.33333334, y: 0.33333334, z: 0.33333334, w: 0.33333334}
      - serializedVersion: 3
        time: 0.46758878
        value: {x: 0, y: 0, z: 0, w: 1}
        inSlope: {x: 0, y: 0, z: 0, w: 0}
        outSlope: {x: 0, y: 0, z: 0, w: 0}
        tangentMode: 0
        weightedMode: 0
        inWeight: {x: 0.33333334, y: 0.33333334, z: 0.33333334, w: 0.33333334}
        outWeight: {x: 0.33333334, y: 0.33333334, z: 0.33333334, w: 0.33333334}
      - serializedVersion: 3
        time: 0.48183897
        value: {x: 0, y: 0, z: 0, w: 1}
        inSlope: {x: 0, y: 0, z: 0, w: 0}
        outSlope: {x: 0, y: 0, z: 0, w: 0}
        tangentMode: 0
        weightedMode: 0
        inWeight: {x: 0.33333334, y: 0.33333334, z: 0.33333334, w: 0.33333334}
        outWeight: {x: 0.33333334, y: 0.33333334, z: 0.33333334, w: 0.33333334}
      - serializedVersion: 3
        time: 0.48938006
        value: {x: 0, y: 0, z: 0, w: 1}
        inSlope: {x: 0, y: 0, z: 0, w: 0}
        outSlope: {x: 0, y: 0, z: 0, w: 0}
        tangentMode: 0
        weightedMode: 0
        inWeight: {x: 0.33333334, y: 0.33333334, z: 0.33333334, w: 0.33333334}
        outWeight: {x: 0.33333334, y: 0.33333334, z: 0.33333334, w: 0.33333334}
      - serializedVersion: 3
        time: 0.50016344
        value: {x: 0, y: 0, z: 0, w: 1}
        inSlope: {x: 0, y: 0, z: 0, w: 0}
        outSlope: {x: 0, y: 0, z: 0, w: 0}
        tangentMode: 0
        weightedMode: 0
        inWeight: {x: 0.33333334, y: 0.33333334, z: 0.33333334, w: 0.33333334}
        outWeight: {x: 0.33333334, y: 0.33333334, z: 0.33333334, w: 0.33333334}
      - serializedVersion: 3
        time: 0.5112882
        value: {x: 0, y: 0, z: 0, w: 1}
        inSlope: {x: 0, y: 0, z: 0, w: 0}
        outSlope: {x: 0, y: 0, z: 0, w: 0}
        tangentMode: 0
        weightedMode: 0
        inWeight: {x: 0.33333334, y: 0.33333334, z: 0.33333334, w: 0.33333334}
        outWeight: {x: 0.33333334, y: 0.33333334, z: 0.33333334, w: 0.33333334}
      - serializedVersion: 3
        time: 0.5222221
        value: {x: 0, y: 0, z: 0, w: 1}
        inSlope: {x: 0, y: 0, z: 0, w: 0}
        outSlope: {x: 0, y: 0, z: 0, w: 0}
        tangentMode: 0
        weightedMode: 0
        inWeight: {x: 0.33333334, y: 0.33333334, z: 0.33333334, w: 0.33333334}
        outWeight: {x: 0.33333334, y: 0.33333334, z: 0.33333334, w: 0.33333334}
      - serializedVersion: 3
        time: 0.5340596
        value: {x: 0, y: 0, z: 0, w: 1}
        inSlope: {x: 0, y: 0, z: 0, w: 0}
        outSlope: {x: 0, y: 0, z: 0, w: 0}
        tangentMode: 0
        weightedMode: 0
        inWeight: {x: 0.33333334, y: 0.33333334, z: 0.33333334, w: 0.33333334}
        outWeight: {x: 0.33333334, y: 0.33333334, z: 0.33333334, w: 0.33333334}
      - serializedVersion: 3
        time: 0.54646856
        value: {x: 0, y: 0, z: 0, w: 1}
        inSlope: {x: 0, y: 0, z: 0, w: 0}
        outSlope: {x: 0, y: 0, z: 0, w: 0}
        tangentMode: 0
        weightedMode: 0
        inWeight: {x: 0.33333334, y: 0.33333334, z: 0.33333334, w: 0.33333334}
        outWeight: {x: 0.33333334, y: 0.33333334, z: 0.33333334, w: 0.33333334}
      - serializedVersion: 3
        time: 0.55592245
        value: {x: 0, y: 0, z: 0, w: 1}
        inSlope: {x: 0, y: 0, z: 0, w: 0}
        outSlope: {x: 0, y: 0, z: 0, w: 0}
        tangentMode: 0
        weightedMode: 0
        inWeight: {x: 0.33333334, y: 0.33333334, z: 0.33333334, w: 0.33333334}
        outWeight: {x: 0.33333334, y: 0.33333334, z: 0.33333334, w: 0.33333334}
      - serializedVersion: 3
        time: 0.56717986
        value: {x: 0, y: 0, z: 0, w: 1}
        inSlope: {x: 0, y: 0, z: 0, w: 0}
        outSlope: {x: 0, y: 0, z: 0, w: 0}
        tangentMode: 0
        weightedMode: 0
        inWeight: {x: 0.33333334, y: 0.33333334, z: 0.33333334, w: 0.33333334}
        outWeight: {x: 0.33333334, y: 0.33333334, z: 0.33333334, w: 0.33333334}
      - serializedVersion: 3
        time: 0.57805794
        value: {x: 0, y: 0, z: 0, w: 1}
        inSlope: {x: 0, y: 0, z: 0, w: 0}
        outSlope: {x: 0, y: 0, z: 0, w: 0}
        tangentMode: 0
        weightedMode: 0
        inWeight: {x: 0.33333334, y: 0.33333334, z: 0.33333334, w: 0.33333334}
        outWeight: {x: 0.33333334, y: 0.33333334, z: 0.33333334, w: 0.33333334}
      - serializedVersion: 3
        time: 0.58898646
        value: {x: 0, y: 0, z: 0, w: 1}
        inSlope: {x: 0, y: 0, z: 0, w: 0}
        outSlope: {x: 0, y: 0, z: 0, w: 0}
        tangentMode: 0
        weightedMode: 0
        inWeight: {x: 0.33333334, y: 0.33333334, z: 0.33333334, w: 0.33333334}
        outWeight: {x: 0.33333334, y: 0.33333334, z: 0.33333334, w: 0.33333334}
      - serializedVersion: 3
        time: 0.5998626
        value: {x: 0, y: 0, z: 0, w: 1}
        inSlope: {x: 0, y: 0, z: 0, w: 0}
        outSlope: {x: 0, y: 0, z: 0, w: 0}
        tangentMode: 0
        weightedMode: 0
        inWeight: {x: 0.33333334, y: 0.33333334, z: 0.33333334, w: 0.33333334}
        outWeight: {x: 0.33333334, y: 0.33333334, z: 0.33333334, w: 0.33333334}
      - serializedVersion: 3
        time: 0.6118139
        value: {x: 0, y: 0, z: 0, w: 1}
        inSlope: {x: 0, y: 0, z: 0, w: 0}
        outSlope: {x: 0, y: 0, z: 0, w: 0}
        tangentMode: 0
        weightedMode: 0
        inWeight: {x: 0.33333334, y: 0.33333334, z: 0.33333334, w: 0.33333334}
        outWeight: {x: 0.33333334, y: 0.33333334, z: 0.33333334, w: 0.33333334}
      - serializedVersion: 3
        time: 0.6245056
        value: {x: 0, y: 0, z: 0, w: 1}
        inSlope: {x: 0, y: 0, z: 0, w: 0}
        outSlope: {x: 0, y: 0, z: 0, w: 0}
        tangentMode: 0
        weightedMode: 0
        inWeight: {x: 0.33333334, y: 0.33333334, z: 0.33333334, w: 0.33333334}
        outWeight: {x: 0.33333334, y: 0.33333334, z: 0.33333334, w: 0.33333334}
      - serializedVersion: 3
        time: 0.6387188
        value: {x: 0, y: 0, z: 0, w: 1}
        inSlope: {x: 0, y: 0, z: 0, w: 0}
        outSlope: {x: 0, y: 0, z: 0, w: 0}
        tangentMode: 0
        weightedMode: 0
        inWeight: {x: 0.33333334, y: 0.33333334, z: 0.33333334, w: 0.33333334}
        outWeight: {x: 0.33333334, y: 0.33333334, z: 0.33333334, w: 0.33333334}
      - serializedVersion: 3
        time: 0.6451407
        value: {x: 0, y: 0, z: 0, w: 1}
        inSlope: {x: 0, y: 0, z: 0, w: 0}
        outSlope: {x: 0, y: 0, z: 0, w: 0}
        tangentMode: 0
        weightedMode: 0
        inWeight: {x: 0.33333334, y: 0.33333334, z: 0.33333334, w: 0.33333334}
        outWeight: {x: 0.33333334, y: 0.33333334, z: 0.33333334, w: 0.33333334}
      - serializedVersion: 3
        time: 0.6556295
        value: {x: 0, y: 0, z: 0, w: 1}
        inSlope: {x: 0, y: 0, z: 0, w: 0}
        outSlope: {x: 0, y: 0, z: 0, w: 0}
        tangentMode: 0
        weightedMode: 0
        inWeight: {x: 0.33333334, y: 0.33333334, z: 0.33333334, w: 0.33333334}
        outWeight: {x: 0.33333334, y: 0.33333334, z: 0.33333334, w: 0.33333334}
      - serializedVersion: 3
        time: 0.6668808
        value: {x: 0, y: 0, z: 0, w: 1}
        inSlope: {x: 0, y: 0, z: 0, w: 0}
        outSlope: {x: 0, y: 0, z: 0, w: 0}
        tangentMode: 0
        weightedMode: 0
        inWeight: {x: 0.33333334, y: 0.33333334, z: 0.33333334, w: 0.33333334}
        outWeight: {x: 0.33333334, y: 0.33333334, z: 0.33333334, w: 0.33333334}
      - serializedVersion: 3
        time: 0.6778224
        value: {x: 0, y: 0, z: 0, w: 1}
        inSlope: {x: 0, y: 0, z: 0, w: 0}
        outSlope: {x: 0, y: 0, z: 0, w: 0}
        tangentMode: 0
        weightedMode: 0
        inWeight: {x: 0.33333334, y: 0.33333334, z: 0.33333334, w: 0.33333334}
        outWeight: {x: 0.33333334, y: 0.33333334, z: 0.33333334, w: 0.33333334}
      - serializedVersion: 3
        time: 0.6885861
        value: {x: 0, y: 0, z: 0, w: 1}
        inSlope: {x: 0, y: 0, z: 0, w: 0}
        outSlope: {x: 0, y: 0, z: 0, w: 0}
        tangentMode: 0
        weightedMode: 0
        inWeight: {x: 0.33333334, y: 0.33333334, z: 0.33333334, w: 0.33333334}
        outWeight: {x: 0.33333334, y: 0.33333334, z: 0.33333334, w: 0.33333334}
      - serializedVersion: 3
        time: 0.7019394
        value: {x: 0, y: 0, z: 0, w: 1}
        inSlope: {x: 0, y: 0, z: 0, w: 0}
        outSlope: {x: 0, y: 0, z: 0, w: 0}
        tangentMode: 0
        weightedMode: 0
        inWeight: {x: 0.33333334, y: 0.33333334, z: 0.33333334, w: 0.33333334}
        outWeight: {x: 0.33333334, y: 0.33333334, z: 0.33333334, w: 0.33333334}
      - serializedVersion: 3
        time: 0.7115203
        value: {x: 0, y: 0, z: 0, w: 1}
        inSlope: {x: 0, y: 0, z: 0, w: 0}
        outSlope: {x: 0, y: 0, z: 0, w: 0}
        tangentMode: 0
        weightedMode: 0
        inWeight: {x: 0.33333334, y: 0.33333334, z: 0.33333334, w: 0.33333334}
        outWeight: {x: 0.33333334, y: 0.33333334, z: 0.33333334, w: 0.33333334}
      - serializedVersion: 3
        time: 0.722602
        value: {x: 0, y: 0, z: 0, w: 1}
        inSlope: {x: 0, y: 0, z: 0, w: 0}
        outSlope: {x: 0, y: 0, z: 0, w: 0}
        tangentMode: 0
        weightedMode: 0
        inWeight: {x: 0.33333334, y: 0.33333334, z: 0.33333334, w: 0.33333334}
        outWeight: {x: 0.33333334, y: 0.33333334, z: 0.33333334, w: 0.33333334}
      - serializedVersion: 3
        time: 0.7334742
        value: {x: 0, y: 0, z: 0, w: 1}
        inSlope: {x: 0, y: 0, z: 0, w: 0}
        outSlope: {x: 0, y: 0, z: 0, w: 0}
        tangentMode: 0
        weightedMode: 0
        inWeight: {x: 0.33333334, y: 0.33333334, z: 0.33333334, w: 0.33333334}
        outWeight: {x: 0.33333334, y: 0.33333334, z: 0.33333334, w: 0.33333334}
      - serializedVersion: 3
        time: 0.7443877
        value: {x: 0, y: 0, z: 0, w: 1}
        inSlope: {x: 0, y: 0, z: 0, w: 0}
        outSlope: {x: 0, y: 0, z: 0, w: 0}
        tangentMode: 0
        weightedMode: 0
        inWeight: {x: 0.33333334, y: 0.33333334, z: 0.33333334, w: 0.33333334}
        outWeight: {x: 0.33333334, y: 0.33333334, z: 0.33333334, w: 0.33333334}
      - serializedVersion: 3
        time: 0.7554767
        value: {x: 0, y: 0, z: 0, w: 1}
        inSlope: {x: 0, y: 0, z: 0, w: 0}
        outSlope: {x: 0, y: 0, z: 0, w: 0}
        tangentMode: 0
        weightedMode: 0
        inWeight: {x: 0.33333334, y: 0.33333334, z: 0.33333334, w: 0.33333334}
        outWeight: {x: 0.33333334, y: 0.33333334, z: 0.33333334, w: 0.33333334}
      - serializedVersion: 3
        time: 0.7664135
        value: {x: 0, y: 0, z: 0, w: 1}
        inSlope: {x: 0, y: 0, z: 0, w: 0}
        outSlope: {x: 0, y: 0, z: 0, w: 0}
        tangentMode: 0
        weightedMode: 0
        inWeight: {x: 0.33333334, y: 0.33333334, z: 0.33333334, w: 0.33333334}
        outWeight: {x: 0.33333334, y: 0.33333334, z: 0.33333334, w: 0.33333334}
      - serializedVersion: 3
        time: 0.7795623
        value: {x: 0, y: 0, z: 0, w: 1}
        inSlope: {x: 0, y: 0, z: 0, w: 0}
        outSlope: {x: 0, y: 0, z: 0, w: 0}
        tangentMode: 0
        weightedMode: 0
        inWeight: {x: 0.33333334, y: 0.33333334, z: 0.33333334, w: 0.33333334}
        outWeight: {x: 0.33333334, y: 0.33333334, z: 0.33333334, w: 0.33333334}
      - serializedVersion: 3
        time: 0.7938659
        value: {x: 0, y: 0, z: 0, w: 1}
        inSlope: {x: 0, y: 0, z: 0, w: 0}
        outSlope: {x: 0, y: 0, z: 0, w: 0}
        tangentMode: 0
        weightedMode: 0
        inWeight: {x: 0.33333334, y: 0.33333334, z: 0.33333334, w: 0.33333334}
        outWeight: {x: 0.33333334, y: 0.33333334, z: 0.33333334, w: 0.33333334}
      - serializedVersion: 3
        time: 0.8003437
        value: {x: 0, y: 0, z: 0, w: 1}
        inSlope: {x: 0, y: 0, z: 0, w: 0}
        outSlope: {x: 0, y: 0, z: 0, w: 0}
        tangentMode: 0
        weightedMode: 0
        inWeight: {x: 0.33333334, y: 0.33333334, z: 0.33333334, w: 0.33333334}
        outWeight: {x: 0.33333334, y: 0.33333334, z: 0.33333334, w: 0.33333334}
      - serializedVersion: 3
        time: 0.811349
        value: {x: 0, y: 0, z: 0, w: 1}
        inSlope: {x: 0, y: 0, z: 0, w: 0}
        outSlope: {x: 0, y: 0, z: 0, w: 0}
        tangentMode: 0
        weightedMode: 0
        inWeight: {x: 0.33333334, y: 0.33333334, z: 0.33333334, w: 0.33333334}
        outWeight: {x: 0.33333334, y: 0.33333334, z: 0.33333334, w: 0.33333334}
      - serializedVersion: 3
        time: 0.82234704
        value: {x: 0, y: 0, z: 0, w: 1}
        inSlope: {x: 0, y: 0, z: 0, w: 0}
        outSlope: {x: 0, y: 0, z: 0, w: 0}
        tangentMode: 0
        weightedMode: 0
        inWeight: {x: 0.33333334, y: 0.33333334, z: 0.33333334, w: 0.33333334}
        outWeight: {x: 0.33333334, y: 0.33333334, z: 0.33333334, w: 0.33333334}
      - serializedVersion: 3
        time: 0.83334506
        value: {x: 0, y: 0, z: 0, w: 1}
        inSlope: {x: 0, y: 0, z: 0, w: 0}
        outSlope: {x: 0, y: 0, z: 0, w: 0}
        tangentMode: 0
        weightedMode: 0
        inWeight: {x: 0.33333334, y: 0.33333334, z: 0.33333334, w: 0.33333334}
        outWeight: {x: 0.33333334, y: 0.33333334, z: 0.33333334, w: 0.33333334}
      - serializedVersion: 3
        time: 0.8442491
        value: {x: 0, y: 0, z: 0, w: 1}
        inSlope: {x: 0, y: 0, z: 0, w: 0}
        outSlope: {x: 0, y: 0, z: 0, w: 0}
        tangentMode: 0
        weightedMode: 0
        inWeight: {x: 0.33333334, y: 0.33333334, z: 0.33333334, w: 0.33333334}
        outWeight: {x: 0.33333334, y: 0.33333334, z: 0.33333334, w: 0.33333334}
      - serializedVersion: 3
        time: 0.8575375
        value: {x: 0, y: 0, z: 0, w: 1}
        inSlope: {x: 0, y: 0, z: 0, w: 0}
        outSlope: {x: 0, y: 0, z: 0, w: 0}
        tangentMode: 0
        weightedMode: 0
        inWeight: {x: 0.33333334, y: 0.33333334, z: 0.33333334, w: 0.33333334}
        outWeight: {x: 0.33333334, y: 0.33333334, z: 0.33333334, w: 0.33333334}
      - serializedVersion: 3
        time: 0.8671938
        value: {x: 0, y: 0, z: 0, w: 1}
        inSlope: {x: 0, y: 0, z: 0, w: 0}
        outSlope: {x: 0, y: 0, z: 0, w: 0}
        tangentMode: 0
        weightedMode: 0
        inWeight: {x: 0.33333334, y: 0.33333334, z: 0.33333334, w: 0.33333334}
        outWeight: {x: 0.33333334, y: 0.33333334, z: 0.33333334, w: 0.33333334}
      - serializedVersion: 3
        time: 0.8783124
        value: {x: 0, y: 0, z: 0, w: 1}
        inSlope: {x: 0, y: 0, z: 0, w: 0}
        outSlope: {x: 0, y: 0, z: 0, w: 0}
        tangentMode: 0
        weightedMode: 0
        inWeight: {x: 0.33333334, y: 0.33333334, z: 0.33333334, w: 0.33333334}
        outWeight: {x: 0.33333334, y: 0.33333334, z: 0.33333334, w: 0.33333334}
      - serializedVersion: 3
        time: 0.8888688
        value: {x: 0, y: 0, z: 0, w: 1}
        inSlope: {x: 0, y: 0, z: 0, w: 0}
        outSlope: {x: 0, y: 0, z: 0, w: 0}
        tangentMode: 0
        weightedMode: 0
        inWeight: {x: 0.33333334, y: 0.33333334, z: 0.33333334, w: 0.33333334}
        outWeight: {x: 0.33333334, y: 0.33333334, z: 0.33333334, w: 0.33333334}
      - serializedVersion: 3
        time: 0.9009216
        value: {x: 0, y: 0, z: 0, w: 1}
        inSlope: {x: 0, y: 0, z: 0, w: 0}
        outSlope: {x: 0, y: 0, z: 0, w: 0}
        tangentMode: 0
        weightedMode: 0
        inWeight: {x: 0.33333334, y: 0.33333334, z: 0.33333334, w: 0.33333334}
        outWeight: {x: 0.33333334, y: 0.33333334, z: 0.33333334, w: 0.33333334}
      - serializedVersion: 3
        time: 0.9128049
        value: {x: 0, y: 0, z: 0, w: 1}
        inSlope: {x: 0, y: 0, z: 0, w: 0}
        outSlope: {x: 0, y: 0, z: 0, w: 0}
        tangentMode: 0
        weightedMode: 0
        inWeight: {x: 0.33333334, y: 0.33333334, z: 0.33333334, w: 0.33333334}
        outWeight: {x: 0.33333334, y: 0.33333334, z: 0.33333334, w: 0.33333334}
      - serializedVersion: 3
        time: 0.9225739
        value: {x: 0, y: 0, z: 0, w: 1}
        inSlope: {x: 0, y: 0, z: 0, w: 0}
        outSlope: {x: 0, y: 0, z: 0, w: 0}
        tangentMode: 0
        weightedMode: 0
        inWeight: {x: 0.33333334, y: 0.33333334, z: 0.33333334, w: 0.33333334}
        outWeight: {x: 0.33333334, y: 0.33333334, z: 0.33333334, w: 0.33333334}
      - serializedVersion: 3
        time: 0.93471384
        value: {x: 0, y: 0, z: 0, w: 1}
        inSlope: {x: 0, y: 0, z: 0, w: 0}
        outSlope: {x: 0, y: 0, z: 0, w: 0}
        tangentMode: 0
        weightedMode: 0
        inWeight: {x: 0.33333334, y: 0.33333334, z: 0.33333334, w: 0.33333334}
        outWeight: {x: 0.33333334, y: 0.33333334, z: 0.33333334, w: 0.33333334}
      - serializedVersion: 3
        time: 0.94852704
        value: {x: 0, y: 0, z: 0, w: 1}
        inSlope: {x: 0, y: 0, z: 0, w: 0}
        outSlope: {x: 0, y: 0, z: 0, w: 0}
        tangentMode: 0
        weightedMode: 0
        inWeight: {x: 0.33333334, y: 0.33333334, z: 0.33333334, w: 0.33333334}
        outWeight: {x: 0.33333334, y: 0.33333334, z: 0.33333334, w: 0.33333334}
      - serializedVersion: 3
        time: 0.95528287
        value: {x: 0, y: 0, z: 0, w: 1}
        inSlope: {x: 0, y: 0, z: 0, w: 0}
        outSlope: {x: 0, y: 0, z: 0, w: 0}
        tangentMode: 0
        weightedMode: 0
        inWeight: {x: 0.33333334, y: 0.33333334, z: 0.33333334, w: 0.33333334}
        outWeight: {x: 0.33333334, y: 0.33333334, z: 0.33333334, w: 0.33333334}
      - serializedVersion: 3
        time: 0.9674998
        value: {x: 0, y: 0, z: 0, w: 1}
        inSlope: {x: 0, y: 0, z: 0, w: 0}
        outSlope: {x: 0, y: 0, z: 0, w: 0}
        tangentMode: 0
        weightedMode: 0
        inWeight: {x: 0.33333334, y: 0.33333334, z: 0.33333334, w: 0.33333334}
        outWeight: {x: 0.33333334, y: 0.33333334, z: 0.33333334, w: 0.33333334}
      - serializedVersion: 3
        time: 0.97839236
        value: {x: 0, y: 0, z: 0, w: 1}
        inSlope: {x: 0, y: 0, z: 0, w: 0}
        outSlope: {x: 0, y: 0, z: 0, w: 0}
        tangentMode: 0
        weightedMode: 0
        inWeight: {x: 0.33333334, y: 0.33333334, z: 0.33333334, w: 0.33333334}
        outWeight: {x: 0.33333334, y: 0.33333334, z: 0.33333334, w: 0.33333334}
      - serializedVersion: 3
        time: 0.98936105
        value: {x: 0, y: 0, z: 0, w: 1}
        inSlope: {x: 0, y: 0, z: 0, w: 0}
        outSlope: {x: 0, y: 0, z: 0, w: 0}
        tangentMode: 0
        weightedMode: 0
        inWeight: {x: 0.33333334, y: 0.33333334, z: 0.33333334, w: 0.33333334}
        outWeight: {x: 0.33333334, y: 0.33333334, z: 0.33333334, w: 0.33333334}
      - serializedVersion: 3
        time: 1.0003221
        value: {x: 0, y: 0, z: 0, w: 1}
        inSlope: {x: 0, y: 0, z: 0, w: 0}
        outSlope: {x: 0, y: 0, z: 0, w: 0}
        tangentMode: 0
        weightedMode: 0
        inWeight: {x: 0.33333334, y: 0.33333334, z: 0.33333334, w: 0.33333334}
        outWeight: {x: 0.33333334, y: 0.33333334, z: 0.33333334, w: 0.33333334}
      - serializedVersion: 3
        time: 1.0112456
        value: {x: 0, y: 0, z: 0, w: 1}
        inSlope: {x: 0, y: 0, z: 0, w: 0}
        outSlope: {x: 0, y: 0, z: 0, w: 0}
        tangentMode: 0
        weightedMode: 0
        inWeight: {x: 0.33333334, y: 0.33333334, z: 0.33333334, w: 0.33333334}
        outWeight: {x: 0.33333334, y: 0.33333334, z: 0.33333334, w: 0.33333334}
      - serializedVersion: 3
        time: 1.0221977
        value: {x: 0, y: 0, z: 0, w: 1}
        inSlope: {x: 0, y: 0, z: 0, w: 0}
        outSlope: {x: 0, y: 0, z: 0, w: 0}
        tangentMode: 0
        weightedMode: 0
        inWeight: {x: 0.33333334, y: 0.33333334, z: 0.33333334, w: 0.33333334}
        outWeight: {x: 0.33333334, y: 0.33333334, z: 0.33333334, w: 0.33333334}
      - serializedVersion: 3
        time: 1.0331842
        value: {x: 0, y: 0, z: 0, w: 1}
        inSlope: {x: 0, y: 0, z: 0, w: 0}
        outSlope: {x: 0, y: 0, z: 0, w: 0}
        tangentMode: 0
        weightedMode: 0
        inWeight: {x: 0.33333334, y: 0.33333334, z: 0.33333334, w: 0.33333334}
        outWeight: {x: 0.33333334, y: 0.33333334, z: 0.33333334, w: 0.33333334}
      - serializedVersion: 3
        time: 1.0457399
        value: {x: 0, y: 0, z: 0, w: 1}
        inSlope: {x: 0, y: 0, z: 0, w: 0}
        outSlope: {x: 0, y: 0, z: 0, w: 0}
        tangentMode: 0
        weightedMode: 0
        inWeight: {x: 0.33333334, y: 0.33333334, z: 0.33333334, w: 0.33333334}
        outWeight: {x: 0.33333334, y: 0.33333334, z: 0.33333334, w: 0.33333334}
      - serializedVersion: 3
        time: 1.0560888
        value: {x: 0, y: 0, z: 0, w: 1}
        inSlope: {x: 0, y: 0, z: 0, w: 0}
        outSlope: {x: 0, y: 0, z: 0, w: 0}
        tangentMode: 0
        weightedMode: 0
        inWeight: {x: 0.33333334, y: 0.33333334, z: 0.33333334, w: 0.33333334}
        outWeight: {x: 0.33333334, y: 0.33333334, z: 0.33333334, w: 0.33333334}
      - serializedVersion: 3
        time: 1.0670116
        value: {x: 0, y: 0, z: 0, w: 1}
        inSlope: {x: 0, y: 0, z: 0, w: 0}
        outSlope: {x: 0, y: 0, z: 0, w: 0}
        tangentMode: 0
        weightedMode: 0
        inWeight: {x: 0.33333334, y: 0.33333334, z: 0.33333334, w: 0.33333334}
        outWeight: {x: 0.33333334, y: 0.33333334, z: 0.33333334, w: 0.33333334}
      - serializedVersion: 3
        time: 1.0780865
        value: {x: 0, y: 0, z: 0, w: 1}
        inSlope: {x: 0, y: 0, z: 0, w: 0}
        outSlope: {x: 0, y: 0, z: 0, w: 0}
        tangentMode: 0
        weightedMode: 0
        inWeight: {x: 0.33333334, y: 0.33333334, z: 0.33333334, w: 0.33333334}
        outWeight: {x: 0.33333334, y: 0.33333334, z: 0.33333334, w: 0.33333334}
      - serializedVersion: 3
        time: 1.0893415
        value: {x: 0, y: 0, z: 0, w: 1}
        inSlope: {x: 0, y: 0, z: 0, w: 0}
        outSlope: {x: 0, y: 0, z: 0, w: 0}
        tangentMode: 0
        weightedMode: 0
        inWeight: {x: 0.33333334, y: 0.33333334, z: 0.33333334, w: 0.33333334}
        outWeight: {x: 0.33333334, y: 0.33333334, z: 0.33333334, w: 0.33333334}
      - serializedVersion: 3
        time: 1.1032832
        value: {x: 0, y: 0, z: 0, w: 1}
        inSlope: {x: 0, y: 0, z: 0, w: 0}
        outSlope: {x: 0, y: 0, z: 0, w: 0}
        tangentMode: 0
        weightedMode: 0
        inWeight: {x: 0.33333334, y: 0.33333334, z: 0.33333334, w: 0.33333334}
        outWeight: {x: 0.33333334, y: 0.33333334, z: 0.33333334, w: 0.33333334}
      - serializedVersion: 3
        time: 1.1108904
        value: {x: 0, y: 0, z: 0, w: 1}
        inSlope: {x: 0, y: 0, z: 0, w: 0}
        outSlope: {x: 0, y: 0, z: 0, w: 0}
        tangentMode: 0
        weightedMode: 0
        inWeight: {x: 0.33333334, y: 0.33333334, z: 0.33333334, w: 0.33333334}
        outWeight: {x: 0.33333334, y: 0.33333334, z: 0.33333334, w: 0.33333334}
      - serializedVersion: 3
        time: 1.122123
        value: {x: 0, y: 0, z: 0, w: 1}
        inSlope: {x: 0, y: 0, z: 0, w: 0}
        outSlope: {x: 0, y: 0, z: 0, w: 0}
        tangentMode: 0
        weightedMode: 0
        inWeight: {x: 0.33333334, y: 0.33333334, z: 0.33333334, w: 0.33333334}
        outWeight: {x: 0.33333334, y: 0.33333334, z: 0.33333334, w: 0.33333334}
      - serializedVersion: 3
        time: 1.133932
        value: {x: 0, y: 0, z: 0, w: 1}
        inSlope: {x: 0, y: 0, z: 0, w: 0}
        outSlope: {x: 0, y: 0, z: 0, w: 0}
        tangentMode: 0
        weightedMode: 0
        inWeight: {x: 0.33333334, y: 0.33333334, z: 0.33333334, w: 0.33333334}
        outWeight: {x: 0.33333334, y: 0.33333334, z: 0.33333334, w: 0.33333334}
      - serializedVersion: 3
        time: 1.1448694
        value: {x: 0, y: 0, z: 0, w: 1}
        inSlope: {x: 0, y: 0, z: 0, w: 0}
        outSlope: {x: 0, y: 0, z: 0, w: 0}
        tangentMode: 0
        weightedMode: 0
        inWeight: {x: 0.33333334, y: 0.33333334, z: 0.33333334, w: 0.33333334}
        outWeight: {x: 0.33333334, y: 0.33333334, z: 0.33333334, w: 0.33333334}
      - serializedVersion: 3
        time: 1.155771
        value: {x: 0, y: 0, z: 0, w: 1}
        inSlope: {x: 0, y: 0, z: 0, w: 0}
        outSlope: {x: 0, y: 0, z: 0, w: 0}
        tangentMode: 0
        weightedMode: 0
        inWeight: {x: 0.33333334, y: 0.33333334, z: 0.33333334, w: 0.33333334}
        outWeight: {x: 0.33333334, y: 0.33333334, z: 0.33333334, w: 0.33333334}
      - serializedVersion: 3
        time: 1.1667978
        value: {x: 0, y: 0, z: 0, w: 1}
        inSlope: {x: 0, y: 0, z: 0, w: 0}
        outSlope: {x: 0, y: 0, z: 0, w: 0}
        tangentMode: 0
        weightedMode: 0
        inWeight: {x: 0.33333334, y: 0.33333334, z: 0.33333334, w: 0.33333334}
        outWeight: {x: 0.33333334, y: 0.33333334, z: 0.33333334, w: 0.33333334}
      - serializedVersion: 3
        time: 1.177789
        value: {x: 0, y: 0, z: 0, w: 1}
        inSlope: {x: 0, y: 0, z: 0, w: 0}
        outSlope: {x: 0, y: 0, z: 0, w: 0}
        tangentMode: 0
        weightedMode: 0
        inWeight: {x: 0.33333334, y: 0.33333334, z: 0.33333334, w: 0.33333334}
        outWeight: {x: 0.33333334, y: 0.33333334, z: 0.33333334, w: 0.33333334}
      - serializedVersion: 3
        time: 1.1886864
        value: {x: 0, y: 0, z: 0, w: 1}
        inSlope: {x: 0, y: 0, z: 0, w: 0}
        outSlope: {x: 0, y: 0, z: 0, w: 0}
        tangentMode: 0
        weightedMode: 0
        inWeight: {x: 0.33333334, y: 0.33333334, z: 0.33333334, w: 0.33333334}
        outWeight: {x: 0.33333334, y: 0.33333334, z: 0.33333334, w: 0.33333334}
      - serializedVersion: 3
        time: 1.200945
        value: {x: 0, y: 0, z: 0, w: 1}
        inSlope: {x: 0, y: 0, z: 0, w: 0}
        outSlope: {x: 0, y: 0, z: 0, w: 0}
        tangentMode: 0
        weightedMode: 0
        inWeight: {x: 0.33333334, y: 0.33333334, z: 0.33333334, w: 0.33333334}
        outWeight: {x: 0.33333334, y: 0.33333334, z: 0.33333334, w: 0.33333334}
      - serializedVersion: 3
        time: 1.2127922
        value: {x: 0, y: 0, z: 0, w: 1}
        inSlope: {x: 0, y: 0, z: 0, w: 0}
        outSlope: {x: 0, y: 0, z: 0, w: 0}
        tangentMode: 0
        weightedMode: 0
        inWeight: {x: 0.33333334, y: 0.33333334, z: 0.33333334, w: 0.33333334}
        outWeight: {x: 0.33333334, y: 0.33333334, z: 0.33333334, w: 0.33333334}
      - serializedVersion: 3
        time: 1.2225707
        value: {x: 0, y: 0, z: 0, w: 1}
        inSlope: {x: 0, y: 0, z: 0, w: 0}
        outSlope: {x: 0, y: 0, z: 0, w: 0}
        tangentMode: 0
        weightedMode: 0
        inWeight: {x: 0.33333334, y: 0.33333334, z: 0.33333334, w: 0.33333334}
        outWeight: {x: 0.33333334, y: 0.33333334, z: 0.33333334, w: 0.33333334}
      - serializedVersion: 3
        time: 1.233585
        value: {x: 0, y: 0, z: 0, w: 1}
        inSlope: {x: 0, y: 0, z: 0, w: 0}
        outSlope: {x: 0, y: 0, z: 0, w: 0}
        tangentMode: 0
        weightedMode: 0
        inWeight: {x: 0.33333334, y: 0.33333334, z: 0.33333334, w: 0.33333334}
        outWeight: {x: 0.33333334, y: 0.33333334, z: 0.33333334, w: 0.33333334}
      - serializedVersion: 3
        time: 1.2445326
        value: {x: 0, y: 0, z: 0, w: 1}
        inSlope: {x: 0, y: 0, z: 0, w: 0}
        outSlope: {x: 0, y: 0, z: 0, w: 0}
        tangentMode: 0
        weightedMode: 0
        inWeight: {x: 0.33333334, y: 0.33333334, z: 0.33333334, w: 0.33333334}
        outWeight: {x: 0.33333334, y: 0.33333334, z: 0.33333334, w: 0.33333334}
      - serializedVersion: 3
        time: 1.2588577
        value: {x: 0, y: 0, z: 0, w: 1}
        inSlope: {x: 0, y: 0, z: 0, w: 0}
        outSlope: {x: 0, y: 0, z: 0, w: 0}
        tangentMode: 0
        weightedMode: 0
        inWeight: {x: 0.33333334, y: 0.33333334, z: 0.33333334, w: 0.33333334}
        outWeight: {x: 0.33333334, y: 0.33333334, z: 0.33333334, w: 0.33333334}
      - serializedVersion: 3
        time: 1.267385
        value: {x: 0, y: 0, z: 0, w: 1}
        inSlope: {x: 0, y: 0, z: 0, w: 0}
        outSlope: {x: 0, y: 0, z: 0, w: 0}
        tangentMode: 0
        weightedMode: 0
        inWeight: {x: 0.33333334, y: 0.33333334, z: 0.33333334, w: 0.33333334}
        outWeight: {x: 0.33333334, y: 0.33333334, z: 0.33333334, w: 0.33333334}
      - serializedVersion: 3
        time: 1.27875
        value: {x: 0, y: 0, z: 0, w: 1}
        inSlope: {x: 0, y: 0, z: 0, w: 0}
        outSlope: {x: 0, y: 0, z: 0, w: 0}
        tangentMode: 0
        weightedMode: 0
        inWeight: {x: 0.33333334, y: 0.33333334, z: 0.33333334, w: 0.33333334}
        outWeight: {x: 0.33333334, y: 0.33333334, z: 0.33333334, w: 0.33333334}
      - serializedVersion: 3
        time: 1.2892975
        value: {x: 0, y: 0, z: 0, w: 1}
        inSlope: {x: 0, y: 0, z: 0, w: 0}
        outSlope: {x: 0, y: 0, z: 0, w: 0}
        tangentMode: 0
        weightedMode: 0
        inWeight: {x: 0.33333334, y: 0.33333334, z: 0.33333334, w: 0.33333334}
        outWeight: {x: 0.33333334, y: 0.33333334, z: 0.33333334, w: 0.33333334}
      - serializedVersion: 3
        time: 1.3002516
        value: {x: 0, y: 0, z: 0, w: 1}
        inSlope: {x: 0, y: 0, z: 0, w: 0}
        outSlope: {x: 0, y: 0, z: 0, w: 0}
        tangentMode: 0
        weightedMode: 0
        inWeight: {x: 0.33333334, y: 0.33333334, z: 0.33333334, w: 0.33333334}
        outWeight: {x: 0.33333334, y: 0.33333334, z: 0.33333334, w: 0.33333334}
      - serializedVersion: 3
        time: 1.3113471
        value: {x: 0, y: 0, z: 0, w: 1}
        inSlope: {x: 0, y: 0, z: 0, w: 0}
        outSlope: {x: 0, y: 0, z: 0, w: 0}
        tangentMode: 0
        weightedMode: 0
        inWeight: {x: 0.33333334, y: 0.33333334, z: 0.33333334, w: 0.33333334}
        outWeight: {x: 0.33333334, y: 0.33333334, z: 0.33333334, w: 0.33333334}
      - serializedVersion: 3
        time: 1.3221886
        value: {x: 0, y: 0, z: 0, w: 1}
        inSlope: {x: 0, y: 0, z: 0, w: 0}
        outSlope: {x: 0, y: 0, z: 0, w: 0}
        tangentMode: 0
        weightedMode: 0
        inWeight: {x: 0.33333334, y: 0.33333334, z: 0.33333334, w: 0.33333334}
        outWeight: {x: 0.33333334, y: 0.33333334, z: 0.33333334, w: 0.33333334}
      - serializedVersion: 3
        time: 1.3331754
        value: {x: 0, y: 0, z: 0, w: 1}
        inSlope: {x: 0, y: 0, z: 0, w: 0}
        outSlope: {x: 0, y: 0, z: 0, w: 0}
        tangentMode: 0
        weightedMode: 0
        inWeight: {x: 0.33333334, y: 0.33333334, z: 0.33333334, w: 0.33333334}
        outWeight: {x: 0.33333334, y: 0.33333334, z: 0.33333334, w: 0.33333334}
      - serializedVersion: 3
        time: 1.346151
        value: {x: 0, y: 0, z: 0, w: 1}
        inSlope: {x: 0, y: 0, z: 0, w: 0}
        outSlope: {x: 0, y: 0, z: 0, w: 0}
        tangentMode: 0
        weightedMode: 0
        inWeight: {x: 0.33333334, y: 0.33333334, z: 0.33333334, w: 0.33333334}
        outWeight: {x: 0.33333334, y: 0.33333334, z: 0.33333334, w: 0.33333334}
      - serializedVersion: 3
        time: 1.356124
        value: {x: 0, y: 0, z: 0, w: 1}
        inSlope: {x: 0, y: 0, z: 0, w: 0}
        outSlope: {x: 0, y: 0, z: 0, w: 0}
        tangentMode: 0
        weightedMode: 0
        inWeight: {x: 0.33333334, y: 0.33333334, z: 0.33333334, w: 0.33333334}
        outWeight: {x: 0.33333334, y: 0.33333334, z: 0.33333334, w: 0.33333334}
      - serializedVersion: 3
        time: 1.3681428
        value: {x: 0, y: 0, z: 0, w: 1}
        inSlope: {x: 0, y: 0, z: 0, w: 0}
        outSlope: {x: 0, y: 0, z: 0, w: 0}
        tangentMode: 0
        weightedMode: 0
        inWeight: {x: 0.33333334, y: 0.33333334, z: 0.33333334, w: 0.33333334}
        outWeight: {x: 0.33333334, y: 0.33333334, z: 0.33333334, w: 0.33333334}
      - serializedVersion: 3
        time: 1.378448
        value: {x: 0, y: 0, z: 0, w: 1}
        inSlope: {x: 0, y: 0, z: 0, w: 0}
        outSlope: {x: 0, y: 0, z: 0, w: 0}
        tangentMode: 0
        weightedMode: 0
        inWeight: {x: 0.33333334, y: 0.33333334, z: 0.33333334, w: 0.33333334}
        outWeight: {x: 0.33333334, y: 0.33333334, z: 0.33333334, w: 0.33333334}
      - serializedVersion: 3
        time: 1.3892392
        value: {x: 0, y: 0, z: 0, w: 1}
        inSlope: {x: 0, y: 0, z: 0, w: 0}
        outSlope: {x: 0, y: 0, z: 0, w: 0}
        tangentMode: 0
        weightedMode: 0
        inWeight: {x: 0.33333334, y: 0.33333334, z: 0.33333334, w: 0.33333334}
        outWeight: {x: 0.33333334, y: 0.33333334, z: 0.33333334, w: 0.33333334}
      - serializedVersion: 3
        time: 1.4005294
        value: {x: 0, y: 0, z: 0, w: 1}
        inSlope: {x: 0, y: 0, z: 0, w: 0}
        outSlope: {x: 0, y: 0, z: 0, w: 0}
        tangentMode: 0
        weightedMode: 0
        inWeight: {x: 0.33333334, y: 0.33333334, z: 0.33333334, w: 0.33333334}
        outWeight: {x: 0.33333334, y: 0.33333334, z: 0.33333334, w: 0.33333334}
      - serializedVersion: 3
        time: 1.4146795
        value: {x: 0, y: 0, z: 0, w: 1}
        inSlope: {x: 0, y: 0, z: 0, w: 0}
        outSlope: {x: 0, y: 0, z: 0, w: 0}
        tangentMode: 0
        weightedMode: 0
        inWeight: {x: 0.33333334, y: 0.33333334, z: 0.33333334, w: 0.33333334}
        outWeight: {x: 0.33333334, y: 0.33333334, z: 0.33333334, w: 0.33333334}
      - serializedVersion: 3
        time: 1.4222491
        value: {x: 0, y: 0, z: 0, w: 1}
        inSlope: {x: 0, y: 0, z: 0, w: 0}
        outSlope: {x: 0, y: 0, z: 0, w: 0}
        tangentMode: 0
        weightedMode: 0
        inWeight: {x: 0.33333334, y: 0.33333334, z: 0.33333334, w: 0.33333334}
        outWeight: {x: 0.33333334, y: 0.33333334, z: 0.33333334, w: 0.33333334}
      - serializedVersion: 3
        time: 1.4332403
        value: {x: 0, y: 0, z: 0, w: 1}
        inSlope: {x: 0, y: 0, z: 0, w: 0}
        outSlope: {x: 0, y: 0, z: 0, w: 0}
        tangentMode: 0
        weightedMode: 0
        inWeight: {x: 0.33333334, y: 0.33333334, z: 0.33333334, w: 0.33333334}
        outWeight: {x: 0.33333334, y: 0.33333334, z: 0.33333334, w: 0.33333334}
      - serializedVersion: 3
        time: 1.4445866
        value: {x: 0, y: 0, z: 0, w: 1}
        inSlope: {x: 0, y: 0, z: 0, w: 0}
        outSlope: {x: 0, y: 0, z: 0, w: 0}
        tangentMode: 0
        weightedMode: 0
        inWeight: {x: 0.33333334, y: 0.33333334, z: 0.33333334, w: 0.33333334}
        outWeight: {x: 0.33333334, y: 0.33333334, z: 0.33333334, w: 0.33333334}
      - serializedVersion: 3
        time: 1.456283
        value: {x: 0, y: 0, z: 0, w: 1}
        inSlope: {x: 0, y: 0, z: 0, w: 0}
        outSlope: {x: 0, y: 0, z: 0, w: 0}
        tangentMode: 0
        weightedMode: 0
        inWeight: {x: 0.33333334, y: 0.33333334, z: 0.33333334, w: 0.33333334}
        outWeight: {x: 0.33333334, y: 0.33333334, z: 0.33333334, w: 0.33333334}
      - serializedVersion: 3
        time: 1.4683264
        value: {x: 0, y: 0, z: 0, w: 1}
        inSlope: {x: 0, y: 0, z: 0, w: 0}
        outSlope: {x: 0, y: 0, z: 0, w: 0}
        tangentMode: 0
        weightedMode: 0
        inWeight: {x: 0.33333334, y: 0.33333334, z: 0.33333334, w: 0.33333334}
        outWeight: {x: 0.33333334, y: 0.33333334, z: 0.33333334, w: 0.33333334}
      - serializedVersion: 3
        time: 1.4782121
        value: {x: 0, y: 0, z: 0, w: 1}
        inSlope: {x: 0, y: 0, z: 0, w: 0}
        outSlope: {x: 0, y: 0, z: 0, w: 0}
        tangentMode: 0
        weightedMode: 0
        inWeight: {x: 0.33333334, y: 0.33333334, z: 0.33333334, w: 0.33333334}
        outWeight: {x: 0.33333334, y: 0.33333334, z: 0.33333334, w: 0.33333334}
      - serializedVersion: 3
        time: 1.4891868
        value: {x: 0, y: 0, z: 0, w: 1}
        inSlope: {x: 0, y: 0, z: 0, w: 0}
        outSlope: {x: 0, y: 0, z: 0, w: 0}
        tangentMode: 0
        weightedMode: 0
        inWeight: {x: 0.33333334, y: 0.33333334, z: 0.33333334, w: 0.33333334}
        outWeight: {x: 0.33333334, y: 0.33333334, z: 0.33333334, w: 0.33333334}
      - serializedVersion: 3
        time: 1.5001578
        value: {x: 0, y: 0, z: 0, w: 1}
        inSlope: {x: 0, y: 0, z: 0, w: 0}
        outSlope: {x: 0, y: 0, z: 0, w: 0}
        tangentMode: 0
        weightedMode: 0
        inWeight: {x: 0.33333334, y: 0.33333334, z: 0.33333334, w: 0.33333334}
        outWeight: {x: 0.33333334, y: 0.33333334, z: 0.33333334, w: 0.33333334}
      - serializedVersion: 3
        time: 1.5119346
        value: {x: 0, y: 0, z: 0, w: 1}
        inSlope: {x: 0, y: 0, z: 0, w: 0}
        outSlope: {x: 0, y: 0, z: 0, w: 0}
        tangentMode: 0
        weightedMode: 0
        inWeight: {x: 0.33333334, y: 0.33333334, z: 0.33333334, w: 0.33333334}
        outWeight: {x: 0.33333334, y: 0.33333334, z: 0.33333334, w: 0.33333334}
      - serializedVersion: 3
        time: 1.5230693
        value: {x: 0, y: 0, z: 0, w: 1}
        inSlope: {x: 0, y: 0, z: 0, w: 0}
        outSlope: {x: 0, y: 0, z: 0, w: 0}
        tangentMode: 0
        weightedMode: 0
        inWeight: {x: 0.33333334, y: 0.33333334, z: 0.33333334, w: 0.33333334}
        outWeight: {x: 0.33333334, y: 0.33333334, z: 0.33333334, w: 0.33333334}
      - serializedVersion: 3
        time: 1.5340317
        value: {x: 0, y: 0, z: 0, w: 1}
        inSlope: {x: 0, y: 0, z: 0, w: 0}
        outSlope: {x: 0, y: 0, z: 0, w: 0}
        tangentMode: 0
        weightedMode: 0
        inWeight: {x: 0.33333334, y: 0.33333334, z: 0.33333334, w: 0.33333334}
        outWeight: {x: 0.33333334, y: 0.33333334, z: 0.33333334, w: 0.33333334}
      - serializedVersion: 3
        time: 1.5451045
        value: {x: 0, y: 0, z: 0, w: 1}
        inSlope: {x: 0, y: 0, z: 0, w: 0}
        outSlope: {x: 0, y: 0, z: 0, w: 0}
        tangentMode: 0
        weightedMode: 0
        inWeight: {x: 0.33333334, y: 0.33333334, z: 0.33333334, w: 0.33333334}
        outWeight: {x: 0.33333334, y: 0.33333334, z: 0.33333334, w: 0.33333334}
      - serializedVersion: 3
        time: 1.556063
        value: {x: 0, y: 0, z: 0, w: 1}
        inSlope: {x: 0, y: 0, z: 0, w: 0}
        outSlope: {x: 0, y: 0, z: 0, w: 0}
        tangentMode: 0
        weightedMode: 0
        inWeight: {x: 0.33333334, y: 0.33333334, z: 0.33333334, w: 0.33333334}
        outWeight: {x: 0.33333334, y: 0.33333334, z: 0.33333334, w: 0.33333334}
      - serializedVersion: 3
        time: 1.569983
        value: {x: 0, y: 0, z: 0, w: 1}
        inSlope: {x: 0, y: 0, z: 0, w: 0}
        outSlope: {x: 0, y: 0, z: 0, w: 0}
        tangentMode: 0
        weightedMode: 0
        inWeight: {x: 0.33333334, y: 0.33333334, z: 0.33333334, w: 0.33333334}
        outWeight: {x: 0.33333334, y: 0.33333334, z: 0.33333334, w: 0.33333334}
      - serializedVersion: 3
        time: 1.5776054
        value: {x: 0, y: 0, z: 0, w: 1}
        inSlope: {x: 0, y: 0, z: 0, w: 0}
        outSlope: {x: 0, y: 0, z: 0, w: 0}
        tangentMode: 0
        weightedMode: 0
        inWeight: {x: 0.33333334, y: 0.33333334, z: 0.33333334, w: 0.33333334}
        outWeight: {x: 0.33333334, y: 0.33333334, z: 0.33333334, w: 0.33333334}
      - serializedVersion: 3
        time: 1.5895048
        value: {x: 0, y: 0, z: 0, w: 1}
        inSlope: {x: 0, y: 0, z: 0, w: 0}
        outSlope: {x: 0, y: 0, z: 0, w: 0}
        tangentMode: 0
        weightedMode: 0
        inWeight: {x: 0.33333334, y: 0.33333334, z: 0.33333334, w: 0.33333334}
        outWeight: {x: 0.33333334, y: 0.33333334, z: 0.33333334, w: 0.33333334}
      - serializedVersion: 3
        time: 1.6015146
        value: {x: 0, y: 0, z: 0, w: 1}
        inSlope: {x: 0, y: 0, z: 0, w: 0}
        outSlope: {x: 0, y: 0, z: 0, w: 0}
        tangentMode: 0
        weightedMode: 0
        inWeight: {x: 0.33333334, y: 0.33333334, z: 0.33333334, w: 0.33333334}
        outWeight: {x: 0.33333334, y: 0.33333334, z: 0.33333334, w: 0.33333334}
      - serializedVersion: 3
        time: 1.6113377
        value: {x: 0, y: 0, z: 0, w: 1}
        inSlope: {x: 0, y: 0, z: 0, w: 0}
        outSlope: {x: 0, y: 0, z: 0, w: 0}
        tangentMode: 0
        weightedMode: 0
        inWeight: {x: 0.33333334, y: 0.33333334, z: 0.33333334, w: 0.33333334}
        outWeight: {x: 0.33333334, y: 0.33333334, z: 0.33333334, w: 0.33333334}
      - serializedVersion: 3
        time: 1.6231908
        value: {x: 0, y: 0, z: 0, w: 1}
        inSlope: {x: 0, y: 0, z: 0, w: 0}
        outSlope: {x: 0, y: 0, z: 0, w: 0}
        tangentMode: 0
        weightedMode: 0
        inWeight: {x: 0.33333334, y: 0.33333334, z: 0.33333334, w: 0.33333334}
        outWeight: {x: 0.33333334, y: 0.33333334, z: 0.33333334, w: 0.33333334}
      - serializedVersion: 3
        time: 1.6340533
        value: {x: 0, y: 0, z: 0, w: 1}
        inSlope: {x: 0, y: 0, z: 0, w: 0}
        outSlope: {x: 0, y: 0, z: 0, w: 0}
        tangentMode: 0
        weightedMode: 0
        inWeight: {x: 0.33333334, y: 0.33333334, z: 0.33333334, w: 0.33333334}
        outWeight: {x: 0.33333334, y: 0.33333334, z: 0.33333334, w: 0.33333334}
      - serializedVersion: 3
        time: 1.6449984
        value: {x: 0, y: 0, z: 0, w: 1}
        inSlope: {x: 0, y: 0, z: 0, w: 0}
        outSlope: {x: 0, y: 0, z: 0, w: 0}
        tangentMode: 0
        weightedMode: 0
        inWeight: {x: 0.33333334, y: 0.33333334, z: 0.33333334, w: 0.33333334}
        outWeight: {x: 0.33333334, y: 0.33333334, z: 0.33333334, w: 0.33333334}
      - serializedVersion: 3
        time: 1.655978
        value: {x: 0, y: 0, z: 0, w: 1}
        inSlope: {x: 0, y: 0, z: 0, w: 0}
        outSlope: {x: 0, y: 0, z: 0, w: 0}
        tangentMode: 0
        weightedMode: 0
        inWeight: {x: 0.33333334, y: 0.33333334, z: 0.33333334, w: 0.33333334}
        outWeight: {x: 0.33333334, y: 0.33333334, z: 0.33333334, w: 0.33333334}
      - serializedVersion: 3
        time: 1.6669267
        value: {x: 0, y: 0, z: 0, w: 1}
        inSlope: {x: 0, y: 0, z: 0, w: 0}
        outSlope: {x: 0, y: 0, z: 0, w: 0}
        tangentMode: 0
        weightedMode: 0
        inWeight: {x: 0.33333334, y: 0.33333334, z: 0.33333334, w: 0.33333334}
        outWeight: {x: 0.33333334, y: 0.33333334, z: 0.33333334, w: 0.33333334}
      - serializedVersion: 3
        time: 1.6779535
        value: {x: 0, y: 0, z: 0, w: 1}
        inSlope: {x: 0, y: 0, z: 0, w: 0}
        outSlope: {x: 0, y: 0, z: 0, w: 0}
        tangentMode: 0
        weightedMode: 0
        inWeight: {x: 0.33333334, y: 0.33333334, z: 0.33333334, w: 0.33333334}
        outWeight: {x: 0.33333334, y: 0.33333334, z: 0.33333334, w: 0.33333334}
      - serializedVersion: 3
        time: 1.6893408
        value: {x: 0, y: 0, z: 0, w: 1}
        inSlope: {x: 0, y: 0, z: 0, w: 0}
        outSlope: {x: 0, y: 0, z: 0, w: 0}
        tangentMode: 0
        weightedMode: 0
        inWeight: {x: 0.33333334, y: 0.33333334, z: 0.33333334, w: 0.33333334}
        outWeight: {x: 0.33333334, y: 0.33333334, z: 0.33333334, w: 0.33333334}
      - serializedVersion: 3
        time: 1.7010454
        value: {x: 0, y: 0, z: 0, w: 1}
        inSlope: {x: 0, y: 0, z: 0, w: 0}
        outSlope: {x: 0, y: 0, z: 0, w: 0}
        tangentMode: 0
        weightedMode: 0
        inWeight: {x: 0.33333334, y: 0.33333334, z: 0.33333334, w: 0.33333334}
        outWeight: {x: 0.33333334, y: 0.33333334, z: 0.33333334, w: 0.33333334}
      - serializedVersion: 3
        time: 1.711691
        value: {x: 0, y: 0, z: 0, w: 1}
        inSlope: {x: 0, y: 0, z: 0, w: 0}
        outSlope: {x: 0, y: 0, z: 0, w: 0}
        tangentMode: 0
        weightedMode: 0
        inWeight: {x: 0.33333334, y: 0.33333334, z: 0.33333334, w: 0.33333334}
        outWeight: {x: 0.33333334, y: 0.33333334, z: 0.33333334, w: 0.33333334}
      - serializedVersion: 3
        time: 1.7255489
        value: {x: 0, y: 0, z: 0, w: 1}
        inSlope: {x: 0, y: 0, z: 0, w: 0}
        outSlope: {x: 0, y: 0, z: 0, w: 0}
        tangentMode: 0
        weightedMode: 0
        inWeight: {x: 0.33333334, y: 0.33333334, z: 0.33333334, w: 0.33333334}
        outWeight: {x: 0.33333334, y: 0.33333334, z: 0.33333334, w: 0.33333334}
      - serializedVersion: 3
        time: 1.7331197
        value: {x: 0, y: 0, z: 0, w: 1}
        inSlope: {x: 0, y: 0, z: 0, w: 0}
        outSlope: {x: 0, y: 0, z: 0, w: 0}
        tangentMode: 0
        weightedMode: 0
        inWeight: {x: 0.33333334, y: 0.33333334, z: 0.33333334, w: 0.33333334}
        outWeight: {x: 0.33333334, y: 0.33333334, z: 0.33333334, w: 0.33333334}
      - serializedVersion: 3
        time: 1.7442795
        value: {x: 0, y: 0, z: 0, w: 1}
        inSlope: {x: 0, y: 0, z: 0, w: 0}
        outSlope: {x: 0, y: 0, z: 0, w: 0}
        tangentMode: 0
        weightedMode: 0
        inWeight: {x: 0.33333334, y: 0.33333334, z: 0.33333334, w: 0.33333334}
        outWeight: {x: 0.33333334, y: 0.33333334, z: 0.33333334, w: 0.33333334}
      - serializedVersion: 3
        time: 1.7573475
        value: {x: 0, y: 0, z: 0, w: 1}
        inSlope: {x: 0, y: 0, z: 0, w: 0}
        outSlope: {x: 0, y: 0, z: 0, w: 0}
        tangentMode: 0
        weightedMode: 0
        inWeight: {x: 0.33333334, y: 0.33333334, z: 0.33333334, w: 0.33333334}
        outWeight: {x: 0.33333334, y: 0.33333334, z: 0.33333334, w: 0.33333334}
      - serializedVersion: 3
        time: 1.7672087
        value: {x: 0, y: 0, z: 0, w: 1}
        inSlope: {x: 0, y: 0, z: 0, w: 0}
        outSlope: {x: 0, y: 0, z: 0, w: 0}
        tangentMode: 0
        weightedMode: 0
        inWeight: {x: 0.33333334, y: 0.33333334, z: 0.33333334, w: 0.33333334}
        outWeight: {x: 0.33333334, y: 0.33333334, z: 0.33333334, w: 0.33333334}
      - serializedVersion: 3
        time: 1.7784084
        value: {x: 0, y: 0, z: 0, w: 1}
        inSlope: {x: 0, y: 0, z: 0, w: 0}
        outSlope: {x: 0, y: 0, z: 0, w: 0}
        tangentMode: 0
        weightedMode: 0
        inWeight: {x: 0.33333334, y: 0.33333334, z: 0.33333334, w: 0.33333334}
        outWeight: {x: 0.33333334, y: 0.33333334, z: 0.33333334, w: 0.33333334}
      - serializedVersion: 3
        time: 1.789263
        value: {x: 0, y: 0, z: 0, w: 1}
        inSlope: {x: 0, y: 0, z: 0, w: 0}
        outSlope: {x: 0, y: 0, z: 0, w: 0}
        tangentMode: 0
        weightedMode: 0
        inWeight: {x: 0.33333334, y: 0.33333334, z: 0.33333334, w: 0.33333334}
        outWeight: {x: 0.33333334, y: 0.33333334, z: 0.33333334, w: 0.33333334}
      - serializedVersion: 3
        time: 1.8000271
        value: {x: 0, y: 0, z: 0, w: 1}
        inSlope: {x: 0, y: 0, z: 0, w: 0}
        outSlope: {x: 0, y: 0, z: 0, w: 0}
        tangentMode: 0
        weightedMode: 0
        inWeight: {x: 0.33333334, y: 0.33333334, z: 0.33333334, w: 0.33333334}
        outWeight: {x: 0.33333334, y: 0.33333334, z: 0.33333334, w: 0.33333334}
      - serializedVersion: 3
        time: 1.8111439
        value: {x: 0, y: 0, z: 0, w: 1}
        inSlope: {x: 0, y: 0, z: 0, w: 0}
        outSlope: {x: 0, y: 0, z: 0, w: 0}
        tangentMode: 0
        weightedMode: 0
        inWeight: {x: 0.33333334, y: 0.33333334, z: 0.33333334, w: 0.33333334}
        outWeight: {x: 0.33333334, y: 0.33333334, z: 0.33333334, w: 0.33333334}
      - serializedVersion: 3
        time: 1.8219609
        value: {x: 0, y: 0, z: 0, w: 1}
        inSlope: {x: 0, y: 0, z: 0, w: 0}
        outSlope: {x: 0, y: 0, z: 0, w: 0}
        tangentMode: 0
        weightedMode: 0
        inWeight: {x: 0.33333334, y: 0.33333334, z: 0.33333334, w: 0.33333334}
        outWeight: {x: 0.33333334, y: 0.33333334, z: 0.33333334, w: 0.33333334}
      - serializedVersion: 3
        time: 1.8341014
        value: {x: 0, y: 0, z: 0, w: 1}
        inSlope: {x: 0, y: 0, z: 0, w: 0}
        outSlope: {x: 0, y: 0, z: 0, w: 0}
        tangentMode: 0
        weightedMode: 0
        inWeight: {x: 0.33333334, y: 0.33333334, z: 0.33333334, w: 0.33333334}
        outWeight: {x: 0.33333334, y: 0.33333334, z: 0.33333334, w: 0.33333334}
      - serializedVersion: 3
        time: 1.8448924
        value: {x: 0, y: 0, z: 0, w: 1}
        inSlope: {x: 0, y: 0, z: 0, w: 0}
        outSlope: {x: 0, y: 0, z: 0, w: 0}
        tangentMode: 0
        weightedMode: 0
        inWeight: {x: 0.33333334, y: 0.33333334, z: 0.33333334, w: 0.33333334}
        outWeight: {x: 0.33333334, y: 0.33333334, z: 0.33333334, w: 0.33333334}
      - serializedVersion: 3
        time: 1.8566902
        value: {x: 0, y: 0, z: 0, w: 1}
        inSlope: {x: 0, y: 0, z: 0, w: 0}
        outSlope: {x: 0, y: 0, z: 0, w: 0}
        tangentMode: 0
        weightedMode: 0
        inWeight: {x: 0.33333334, y: 0.33333334, z: 0.33333334, w: 0.33333334}
        outWeight: {x: 0.33333334, y: 0.33333334, z: 0.33333334, w: 0.33333334}
      - serializedVersion: 3
        time: 1.8671508
        value: {x: 0, y: 0, z: 0, w: 1}
        inSlope: {x: 0, y: 0, z: 0, w: 0}
        outSlope: {x: 0, y: 0, z: 0, w: 0}
        tangentMode: 0
        weightedMode: 0
        inWeight: {x: 0.33333334, y: 0.33333334, z: 0.33333334, w: 0.33333334}
        outWeight: {x: 0.33333334, y: 0.33333334, z: 0.33333334, w: 0.33333334}
      - serializedVersion: 3
        time: 1.8811457
        value: {x: 0, y: 0, z: 0, w: 1}
        inSlope: {x: 0, y: 0, z: 0, w: 0}
        outSlope: {x: 0, y: 0, z: 0, w: 0}
        tangentMode: 0
        weightedMode: 0
        inWeight: {x: 0.33333334, y: 0.33333334, z: 0.33333334, w: 0.33333334}
        outWeight: {x: 0.33333334, y: 0.33333334, z: 0.33333334, w: 0.33333334}
      - serializedVersion: 3
        time: 1.889253
        value: {x: 0, y: 0, z: 0, w: 1}
        inSlope: {x: 0, y: 0, z: 0, w: 0}
        outSlope: {x: 0, y: 0, z: 0, w: 0}
        tangentMode: 0
        weightedMode: 0
        inWeight: {x: 0.33333334, y: 0.33333334, z: 0.33333334, w: 0.33333334}
        outWeight: {x: 0.33333334, y: 0.33333334, z: 0.33333334, w: 0.33333334}
      - serializedVersion: 3
        time: 1.9001589
        value: {x: 0, y: 0, z: 0, w: 1}
        inSlope: {x: 0, y: 0, z: 0, w: 0}
        outSlope: {x: 0, y: 0, z: 0, w: 0}
        tangentMode: 0
        weightedMode: 0
        inWeight: {x: 0.33333334, y: 0.33333334, z: 0.33333334, w: 0.33333334}
        outWeight: {x: 0.33333334, y: 0.33333334, z: 0.33333334, w: 0.33333334}
      - serializedVersion: 3
        time: 1.9111785
        value: {x: 0, y: 0, z: 0, w: 1}
        inSlope: {x: 0, y: 0, z: 0, w: 0}
        outSlope: {x: 0, y: 0, z: 0, w: 0}
        tangentMode: 0
        weightedMode: 0
        inWeight: {x: 0.33333334, y: 0.33333334, z: 0.33333334, w: 0.33333334}
        outWeight: {x: 0.33333334, y: 0.33333334, z: 0.33333334, w: 0.33333334}
      - serializedVersion: 3
        time: 1.9219909
        value: {x: 0, y: 0, z: 0, w: 1}
        inSlope: {x: 0, y: 0, z: 0, w: 0}
        outSlope: {x: 0, y: 0, z: 0, w: 0}
        tangentMode: 0
        weightedMode: 0
        inWeight: {x: 0.33333334, y: 0.33333334, z: 0.33333334, w: 0.33333334}
        outWeight: {x: 0.33333334, y: 0.33333334, z: 0.33333334, w: 0.33333334}
      - serializedVersion: 3
        time: 1.934196
        value: {x: 0, y: 0, z: 0, w: 1}
        inSlope: {x: 0, y: 0, z: 0, w: 0}
        outSlope: {x: 0, y: 0, z: 0, w: 0}
        tangentMode: 0
        weightedMode: 0
        inWeight: {x: 0.33333334, y: 0.33333334, z: 0.33333334, w: 0.33333334}
        outWeight: {x: 0.33333334, y: 0.33333334, z: 0.33333334, w: 0.33333334}
      - serializedVersion: 3
        time: 1.9460441
        value: {x: 0, y: 0, z: 0, w: 1}
        inSlope: {x: 0, y: 0, z: 0, w: 0}
        outSlope: {x: 0, y: 0, z: 0, w: 0}
        tangentMode: 0
        weightedMode: 0
        inWeight: {x: 0.33333334, y: 0.33333334, z: 0.33333334, w: 0.33333334}
        outWeight: {x: 0.33333334, y: 0.33333334, z: 0.33333334, w: 0.33333334}
      - serializedVersion: 3
        time: 1.9559002
        value: {x: 0, y: 0, z: 0, w: 1}
        inSlope: {x: 0, y: 0, z: 0, w: 0}
        outSlope: {x: 0, y: 0, z: 0, w: 0}
        tangentMode: 0
        weightedMode: 0
        inWeight: {x: 0.33333334, y: 0.33333334, z: 0.33333334, w: 0.33333334}
        outWeight: {x: 0.33333334, y: 0.33333334, z: 0.33333334, w: 0.33333334}
      - serializedVersion: 3
        time: 1.9671818
        value: {x: 0, y: 0, z: 0, w: 1}
        inSlope: {x: 0, y: 0, z: 0, w: 0}
        outSlope: {x: 0, y: 0, z: 0, w: 0}
        tangentMode: 0
        weightedMode: 0
        inWeight: {x: 0.33333334, y: 0.33333334, z: 0.33333334, w: 0.33333334}
        outWeight: {x: 0.33333334, y: 0.33333334, z: 0.33333334, w: 0.33333334}
      - serializedVersion: 3
        time: 1.9776096
        value: {x: 0, y: 0, z: 0, w: 1}
        inSlope: {x: 0, y: 0, z: 0, w: 0}
        outSlope: {x: 0, y: 0, z: 0, w: 0}
        tangentMode: 0
        weightedMode: 0
        inWeight: {x: 0.33333334, y: 0.33333334, z: 0.33333334, w: 0.33333334}
        outWeight: {x: 0.33333334, y: 0.33333334, z: 0.33333334, w: 0.33333334}
      - serializedVersion: 3
        time: 1.9896129
        value: {x: 0, y: 0, z: 0, w: 1}
        inSlope: {x: 0, y: 0, z: 0, w: 0}
        outSlope: {x: 0, y: 0, z: 0, w: 0}
        tangentMode: 0
        weightedMode: 0
        inWeight: {x: 0.33333334, y: 0.33333334, z: 0.33333334, w: 0.33333334}
        outWeight: {x: 0.33333334, y: 0.33333334, z: 0.33333334, w: 0.33333334}
      - serializedVersion: 3
        time: 2.000465
        value: {x: 0, y: 0, z: 0, w: 1}
        inSlope: {x: 0, y: 0, z: 0, w: 0}
        outSlope: {x: 0, y: 0, z: 0, w: 0}
        tangentMode: 0
        weightedMode: 0
        inWeight: {x: 0.33333334, y: 0.33333334, z: 0.33333334, w: 0.33333334}
        outWeight: {x: 0.33333334, y: 0.33333334, z: 0.33333334, w: 0.33333334}
      - serializedVersion: 3
        time: 2.011581
        value: {x: 0, y: 0, z: 0, w: 1}
        inSlope: {x: 0, y: 0, z: 0, w: 0}
        outSlope: {x: 0, y: 0, z: 0, w: 0}
        tangentMode: 0
        weightedMode: 0
        inWeight: {x: 0.33333334, y: 0.33333334, z: 0.33333334, w: 0.33333334}
        outWeight: {x: 0.33333334, y: 0.33333334, z: 0.33333334, w: 0.33333334}
      - serializedVersion: 3
        time: 2.0226777
        value: {x: 0, y: 0, z: 0, w: 1}
        inSlope: {x: 0, y: 0, z: 0, w: 0}
        outSlope: {x: 0, y: 0, z: 0, w: 0}
        tangentMode: 0
        weightedMode: 0
        inWeight: {x: 0.33333334, y: 0.33333334, z: 0.33333334, w: 0.33333334}
        outWeight: {x: 0.33333334, y: 0.33333334, z: 0.33333334, w: 0.33333334}
      - serializedVersion: 3
        time: 2.0368352
        value: {x: 0, y: 0, z: 0, w: 1}
        inSlope: {x: 0, y: 0, z: 0, w: 0}
        outSlope: {x: 0, y: 0, z: 0, w: 0}
        tangentMode: 0
        weightedMode: 0
        inWeight: {x: 0.33333334, y: 0.33333334, z: 0.33333334, w: 0.33333334}
        outWeight: {x: 0.33333334, y: 0.33333334, z: 0.33333334, w: 0.33333334}
      - serializedVersion: 3
        time: 2.0442648
        value: {x: 0, y: 0, z: 0, w: 1}
        inSlope: {x: 0, y: 0, z: 0, w: 0}
        outSlope: {x: 0, y: 0, z: 0, w: 0}
        tangentMode: 0
        weightedMode: 0
        inWeight: {x: 0.33333334, y: 0.33333334, z: 0.33333334, w: 0.33333334}
        outWeight: {x: 0.33333334, y: 0.33333334, z: 0.33333334, w: 0.33333334}
      - serializedVersion: 3
        time: 2.055431
        value: {x: 0, y: 0, z: 0, w: 1}
        inSlope: {x: 0, y: 0, z: 0, w: 0}
        outSlope: {x: 0, y: 0, z: 0, w: 0}
        tangentMode: 0
        weightedMode: 0
        inWeight: {x: 0.33333334, y: 0.33333334, z: 0.33333334, w: 0.33333334}
        outWeight: {x: 0.33333334, y: 0.33333334, z: 0.33333334, w: 0.33333334}
      - serializedVersion: 3
        time: 2.0675385
        value: {x: 0, y: 0, z: 0, w: 1}
        inSlope: {x: 0, y: 0, z: 0, w: 0}
        outSlope: {x: 0, y: 0, z: 0, w: 0}
        tangentMode: 0
        weightedMode: 0
        inWeight: {x: 0.33333334, y: 0.33333334, z: 0.33333334, w: 0.33333334}
        outWeight: {x: 0.33333334, y: 0.33333334, z: 0.33333334, w: 0.33333334}
      - serializedVersion: 3
        time: 2.0783856
        value: {x: 0, y: 0, z: 0, w: 1}
        inSlope: {x: 0, y: 0, z: 0, w: 0}
        outSlope: {x: 0, y: 0, z: 0, w: 0}
        tangentMode: 0
        weightedMode: 0
        inWeight: {x: 0.33333334, y: 0.33333334, z: 0.33333334, w: 0.33333334}
        outWeight: {x: 0.33333334, y: 0.33333334, z: 0.33333334, w: 0.33333334}
      - serializedVersion: 3
        time: 2.0905564
        value: {x: 0, y: 0, z: 0, w: 1}
        inSlope: {x: 0, y: 0, z: 0, w: 0}
        outSlope: {x: 0, y: 0, z: 0, w: 0}
        tangentMode: 0
        weightedMode: 0
        inWeight: {x: 0.33333334, y: 0.33333334, z: 0.33333334, w: 0.33333334}
        outWeight: {x: 0.33333334, y: 0.33333334, z: 0.33333334, w: 0.33333334}
      - serializedVersion: 3
        time: 2.0999906
        value: {x: 0, y: 0, z: 0, w: 1}
        inSlope: {x: 0, y: 0, z: 0, w: 0}
        outSlope: {x: 0, y: 0, z: 0, w: 0}
        tangentMode: 0
        weightedMode: 0
        inWeight: {x: 0.33333334, y: 0.33333334, z: 0.33333334, w: 0.33333334}
        outWeight: {x: 0.33333334, y: 0.33333334, z: 0.33333334, w: 0.33333334}
      - serializedVersion: 3
        time: 2.1111646
        value: {x: 0, y: 0, z: 0, w: 1}
        inSlope: {x: 0, y: 0, z: 0, w: 0}
        outSlope: {x: 0, y: 0, z: 0, w: 0}
        tangentMode: 0
        weightedMode: 0
        inWeight: {x: 0.33333334, y: 0.33333334, z: 0.33333334, w: 0.33333334}
        outWeight: {x: 0.33333334, y: 0.33333334, z: 0.33333334, w: 0.33333334}
      - serializedVersion: 3
        time: 2.1231995
        value: {x: 0, y: 0, z: 0, w: 1}
        inSlope: {x: 0, y: 0, z: 0, w: 0}
        outSlope: {x: 0, y: 0, z: 0, w: 0}
        tangentMode: 0
        weightedMode: 0
        inWeight: {x: 0.33333334, y: 0.33333334, z: 0.33333334, w: 0.33333334}
        outWeight: {x: 0.33333334, y: 0.33333334, z: 0.33333334, w: 0.33333334}
      - serializedVersion: 3
        time: 2.1336124
        value: {x: 0, y: 0, z: 0, w: 1}
        inSlope: {x: 0, y: 0, z: 0, w: 0}
        outSlope: {x: 0, y: 0, z: 0, w: 0}
        tangentMode: 0
        weightedMode: 0
        inWeight: {x: 0.33333334, y: 0.33333334, z: 0.33333334, w: 0.33333334}
        outWeight: {x: 0.33333334, y: 0.33333334, z: 0.33333334, w: 0.33333334}
      - serializedVersion: 3
        time: 2.1446269
        value: {x: 0, y: 0, z: 0, w: 1}
        inSlope: {x: 0, y: 0, z: 0, w: 0}
        outSlope: {x: 0, y: 0, z: 0, w: 0}
        tangentMode: 0
        weightedMode: 0
        inWeight: {x: 0.33333334, y: 0.33333334, z: 0.33333334, w: 0.33333334}
        outWeight: {x: 0.33333334, y: 0.33333334, z: 0.33333334, w: 0.33333334}
      - serializedVersion: 3
        time: 2.1554823
        value: {x: 0, y: 0, z: 0, w: 1}
        inSlope: {x: 0, y: 0, z: 0, w: 0}
        outSlope: {x: 0, y: 0, z: 0, w: 0}
        tangentMode: 0
        weightedMode: 0
        inWeight: {x: 0.33333334, y: 0.33333334, z: 0.33333334, w: 0.33333334}
        outWeight: {x: 0.33333334, y: 0.33333334, z: 0.33333334, w: 0.33333334}
      - serializedVersion: 3
        time: 2.1666207
        value: {x: 0, y: 0, z: 0, w: 1}
        inSlope: {x: 0, y: 0, z: 0, w: 0}
        outSlope: {x: 0, y: 0, z: 0, w: 0}
        tangentMode: 0
        weightedMode: 0
        inWeight: {x: 0.33333334, y: 0.33333334, z: 0.33333334, w: 0.33333334}
        outWeight: {x: 0.33333334, y: 0.33333334, z: 0.33333334, w: 0.33333334}
      - serializedVersion: 3
        time: 2.1778712
        value: {x: 0, y: 0, z: 0, w: 1}
        inSlope: {x: 0, y: 0, z: 0, w: 0}
        outSlope: {x: 0, y: 0, z: 0, w: 0}
        tangentMode: 0
        weightedMode: 0
        inWeight: {x: 0.33333334, y: 0.33333334, z: 0.33333334, w: 0.33333334}
        outWeight: {x: 0.33333334, y: 0.33333334, z: 0.33333334, w: 0.33333334}
      - serializedVersion: 3
        time: 2.1915827
        value: {x: 0, y: 0, z: 0, w: 1}
        inSlope: {x: 0, y: 0, z: 0, w: 0}
        outSlope: {x: 0, y: 0, z: 0, w: 0}
        tangentMode: 0
        weightedMode: 0
        inWeight: {x: 0.33333334, y: 0.33333334, z: 0.33333334, w: 0.33333334}
        outWeight: {x: 0.33333334, y: 0.33333334, z: 0.33333334, w: 0.33333334}
      - serializedVersion: 3
        time: 2.2008266
        value: {x: 0, y: 0, z: 0, w: 1}
        inSlope: {x: 0, y: 0, z: 0, w: 0}
        outSlope: {x: 0, y: 0, z: 0, w: 0}
        tangentMode: 0
        weightedMode: 0
        inWeight: {x: 0.33333334, y: 0.33333334, z: 0.33333334, w: 0.33333334}
        outWeight: {x: 0.33333334, y: 0.33333334, z: 0.33333334, w: 0.33333334}
      - serializedVersion: 3
        time: 2.211376
        value: {x: 0, y: 0, z: 0, w: 1}
        inSlope: {x: 0, y: 0, z: 0, w: 0}
        outSlope: {x: 0, y: 0, z: 0, w: 0}
        tangentMode: 0
        weightedMode: 0
        inWeight: {x: 0.33333334, y: 0.33333334, z: 0.33333334, w: 0.33333334}
        outWeight: {x: 0.33333334, y: 0.33333334, z: 0.33333334, w: 0.33333334}
      - serializedVersion: 3
        time: 2.2222128
        value: {x: 0, y: 0, z: 0, w: 1}
        inSlope: {x: 0, y: 0, z: 0, w: 0}
        outSlope: {x: 0, y: 0, z: 0, w: 0}
        tangentMode: 0
        weightedMode: 0
        inWeight: {x: 0.33333334, y: 0.33333334, z: 0.33333334, w: 0.33333334}
        outWeight: {x: 0.33333334, y: 0.33333334, z: 0.33333334, w: 0.33333334}
      - serializedVersion: 3
        time: 2.2333846
        value: {x: 0, y: 0, z: 0, w: 1}
        inSlope: {x: 0, y: 0, z: 0, w: 0}
        outSlope: {x: 0, y: 0, z: 0, w: 0}
        tangentMode: 0
        weightedMode: 0
        inWeight: {x: 0.33333334, y: 0.33333334, z: 0.33333334, w: 0.33333334}
        outWeight: {x: 0.33333334, y: 0.33333334, z: 0.33333334, w: 0.33333334}
      - serializedVersion: 3
        time: 2.2451594
        value: {x: 0, y: 0, z: 0, w: 1}
        inSlope: {x: 0, y: 0, z: 0, w: 0}
        outSlope: {x: 0, y: 0, z: 0, w: 0}
        tangentMode: 0
        weightedMode: 0
        inWeight: {x: 0.33333334, y: 0.33333334, z: 0.33333334, w: 0.33333334}
        outWeight: {x: 0.33333334, y: 0.33333334, z: 0.33333334, w: 0.33333334}
      - serializedVersion: 3
        time: 2.2563071
        value: {x: 0, y: 0, z: 0, w: 1}
        inSlope: {x: 0, y: 0, z: 0, w: 0}
        outSlope: {x: 0, y: 0, z: 0, w: 0}
        tangentMode: 0
        weightedMode: 0
        inWeight: {x: 0.33333334, y: 0.33333334, z: 0.33333334, w: 0.33333334}
        outWeight: {x: 0.33333334, y: 0.33333334, z: 0.33333334, w: 0.33333334}
      - serializedVersion: 3
        time: 2.2704859
        value: {x: 0, y: 0, z: 0, w: 1}
        inSlope: {x: 0, y: 0, z: 0, w: 0}
        outSlope: {x: 0, y: 0, z: 0, w: 0}
        tangentMode: 0
        weightedMode: 0
        inWeight: {x: 0.33333334, y: 0.33333334, z: 0.33333334, w: 0.33333334}
        outWeight: {x: 0.33333334, y: 0.33333334, z: 0.33333334, w: 0.33333334}
      - serializedVersion: 3
        time: 2.2779908
        value: {x: 0, y: 0, z: 0, w: 1}
        inSlope: {x: 0, y: 0, z: 0, w: 0}
        outSlope: {x: 0, y: 0, z: 0, w: 0}
        tangentMode: 0
        weightedMode: 0
        inWeight: {x: 0.33333334, y: 0.33333334, z: 0.33333334, w: 0.33333334}
        outWeight: {x: 0.33333334, y: 0.33333334, z: 0.33333334, w: 0.33333334}
      - serializedVersion: 3
        time: 2.2890496
        value: {x: 0, y: 0, z: 0, w: 1}
        inSlope: {x: 0, y: 0, z: 0, w: 0}
        outSlope: {x: 0, y: 0, z: 0, w: 0}
        tangentMode: 0
        weightedMode: 0
        inWeight: {x: 0.33333334, y: 0.33333334, z: 0.33333334, w: 0.33333334}
        outWeight: {x: 0.33333334, y: 0.33333334, z: 0.33333334, w: 0.33333334}
      - serializedVersion: 3
        time: 2.2999237
        value: {x: 0, y: 0, z: 0, w: 1}
        inSlope: {x: 0, y: 0, z: 0, w: 0}
        outSlope: {x: 0, y: 0, z: 0, w: 0}
        tangentMode: 0
        weightedMode: 0
        inWeight: {x: 0.33333334, y: 0.33333334, z: 0.33333334, w: 0.33333334}
        outWeight: {x: 0.33333334, y: 0.33333334, z: 0.33333334, w: 0.33333334}
      - serializedVersion: 3
        time: 2.3120596
        value: {x: 0, y: 0, z: 0, w: 1}
        inSlope: {x: 0, y: 0, z: 0, w: 0}
        outSlope: {x: 0, y: 0, z: 0, w: 0}
        tangentMode: 0
        weightedMode: 0
        inWeight: {x: 0.33333334, y: 0.33333334, z: 0.33333334, w: 0.33333334}
        outWeight: {x: 0.33333334, y: 0.33333334, z: 0.33333334, w: 0.33333334}
      - serializedVersion: 3
        time: 2.3228672
        value: {x: 0, y: 0, z: 0, w: 1}
        inSlope: {x: 0, y: 0, z: 0, w: 0}
        outSlope: {x: 0, y: 0, z: 0, w: 0}
        tangentMode: 0
        weightedMode: 0
        inWeight: {x: 0.33333334, y: 0.33333334, z: 0.33333334, w: 0.33333334}
        outWeight: {x: 0.33333334, y: 0.33333334, z: 0.33333334, w: 0.33333334}
      - serializedVersion: 3
        time: 2.3340826
        value: {x: 0, y: 0, z: 0, w: 1}
        inSlope: {x: 0, y: 0, z: 0, w: 0}
        outSlope: {x: 0, y: 0, z: 0, w: 0}
        tangentMode: 0
        weightedMode: 0
        inWeight: {x: 0.33333334, y: 0.33333334, z: 0.33333334, w: 0.33333334}
        outWeight: {x: 0.33333334, y: 0.33333334, z: 0.33333334, w: 0.33333334}
      - serializedVersion: 3
        time: 2.3488512
        value: {x: 0, y: 0, z: 0, w: 1}
        inSlope: {x: 0, y: 0, z: 0, w: 0}
        outSlope: {x: 0, y: 0, z: 0, w: 0}
        tangentMode: 0
        weightedMode: 0
        inWeight: {x: 0.33333334, y: 0.33333334, z: 0.33333334, w: 0.33333334}
        outWeight: {x: 0.33333334, y: 0.33333334, z: 0.33333334, w: 0.33333334}
      - serializedVersion: 3
        time: 2.3558602
        value: {x: 0, y: 0, z: 0, w: 1}
        inSlope: {x: 0, y: 0, z: 0, w: 0}
        outSlope: {x: 0, y: 0, z: 0, w: 0}
        tangentMode: 0
        weightedMode: 0
        inWeight: {x: 0.33333334, y: 0.33333334, z: 0.33333334, w: 0.33333334}
        outWeight: {x: 0.33333334, y: 0.33333334, z: 0.33333334, w: 0.33333334}
      - serializedVersion: 3
        time: 2.3667397
        value: {x: 0, y: 0, z: 0, w: 1}
        inSlope: {x: 0, y: 0, z: 0, w: 0}
        outSlope: {x: 0, y: 0, z: 0, w: 0}
        tangentMode: 0
        weightedMode: 0
        inWeight: {x: 0.33333334, y: 0.33333334, z: 0.33333334, w: 0.33333334}
        outWeight: {x: 0.33333334, y: 0.33333334, z: 0.33333334, w: 0.33333334}
      - serializedVersion: 3
        time: 2.3777661
        value: {x: 0, y: 0, z: 0, w: 1}
        inSlope: {x: 0, y: 0, z: 0, w: 0}
        outSlope: {x: 0, y: 0, z: 0, w: 0}
        tangentMode: 0
        weightedMode: 0
        inWeight: {x: 0.33333334, y: 0.33333334, z: 0.33333334, w: 0.33333334}
        outWeight: {x: 0.33333334, y: 0.33333334, z: 0.33333334, w: 0.33333334}
      - serializedVersion: 3
        time: 2.3893862
        value: {x: 0, y: 0, z: 0, w: 1}
        inSlope: {x: 0, y: 0, z: 0, w: 0}
        outSlope: {x: 0, y: 0, z: 0, w: 0}
        tangentMode: 0
        weightedMode: 0
        inWeight: {x: 0.33333334, y: 0.33333334, z: 0.33333334, w: 0.33333334}
        outWeight: {x: 0.33333334, y: 0.33333334, z: 0.33333334, w: 0.33333334}
      - serializedVersion: 3
        time: 2.4013927
        value: {x: 0, y: 0, z: 0, w: 1}
        inSlope: {x: 0, y: 0, z: 0, w: 0}
        outSlope: {x: 0, y: 0, z: 0, w: 0}
        tangentMode: 0
        weightedMode: 0
        inWeight: {x: 0.33333334, y: 0.33333334, z: 0.33333334, w: 0.33333334}
        outWeight: {x: 0.33333334, y: 0.33333334, z: 0.33333334, w: 0.33333334}
      - serializedVersion: 3
        time: 2.4112191
        value: {x: 0, y: 0, z: 0, w: 1}
        inSlope: {x: 0, y: 0, z: 0, w: 0}
        outSlope: {x: 0, y: 0, z: 0, w: 0}
        tangentMode: 0
        weightedMode: 0
        inWeight: {x: 0.33333334, y: 0.33333334, z: 0.33333334, w: 0.33333334}
        outWeight: {x: 0.33333334, y: 0.33333334, z: 0.33333334, w: 0.33333334}
      - serializedVersion: 3
        time: 2.4226213
        value: {x: 0, y: 0, z: 0, w: 1}
[truncated: 64,899,764 more chars]
