# Supplementary material for: Flexible Virtual Reality System for Neurorehabilitation and Quality of Life Improvement
Source: Sensors (Basel). 2020 Oct 23;20(21):6045. doi: 10.3390/s20216045 (PMC7672612; doi:10.3390/s20216045)
Supplement: Supplementary file 1 [file sensors-20-06045-s001.zip › S3_RecordingAnimations/Upper limb/ShoulderRaise90-180.anim]

%YAML 1.1
%TAG !u! tag:unity3d.com,2011:
--- !u!74 &7400000
AnimationClip:
  m_ObjectHideFlags: 0
  m_CorrespondingSourceObject: {fileID: 0}
  m_PrefabInstance: {fileID: 0}
  m_PrefabAsset: {fileID: 0}
  m_Name: ShoulderRaise90-180
  serializedVersion: 6
  m_Legacy: 0
  m_Compressed: 0
  m_UseHighQualityCurve: 1
  m_RotationCurves:
  - curve:
      serializedVersion: 2
      m_Curve:
      - serializedVersion: 3
        time: 0.0149387
        value: {x: -0, y: -0.8211441, z: 0, w: 0.570721}
        inSlope: {x: 0, y: -0.003336563, z: 0, w: -0.0048012044}
        outSlope: {x: 0, y: -0.003336563, z: 0, w: -0.0048012044}
        tangentMode: 0
        weightedMode: 0
        inWeight: {x: 0, y: 0, z: 0, w: 0}
        outWeight: {x: 0.33333334, y: 0.33333334, z: 0.33333334, w: 0.33333334}
      - serializedVersion: 3
        time: 0.0225488
        value: {x: -0, y: -0.8211695, z: 0, w: 0.57068443}
        inSlope: {x: 0, y: -0.0022402827, z: 0, w: -0.00322153}
        outSlope: {x: 0, y: -0.0022402827, z: 0, w: -0.00322153}
        tangentMode: 0
        weightedMode: 0
        inWeight: {x: 0.33333334, y: 0.33333334, z: 0.33333334, w: 0.33333334}
        outWeight: {x: 0.33333334, y: 0.33333334, z: 0.33333334, w: 0.33333334}
      - serializedVersion: 3
        time: 0.0338028
        value: {x: -0, y: -0.82118237, z: 0, w: 0.57066596}
        inSlope: {x: 0, y: -0.0013631382, z: 0, w: -0.0019624645}
        outSlope: {x: 0, y: -0.0013631382, z: 0, w: -0.0019624645}
        tangentMode: 0
        weightedMode: 0
        inWeight: {x: 0.33333334, y: 0.33333334, z: 0.33333334, w: 0.33333334}
        outWeight: {x: 0.33333334, y: 0.33333334, z: 0.33333334, w: 0.33333334}
      - serializedVersion: 3
        time: 0.0446895
        value: {x: -0, y: -0.8211996, z: 0, w: 0.5706411}
        inSlope: {x: 0, y: -0.0016663133, z: 0, w: -0.0024014656}
        outSlope: {x: 0, y: -0.0016663133, z: 0, w: -0.0024014656}
        tangentMode: 0
        weightedMode: 0
        inWeight: {x: 0.33333334, y: 0.33333334, z: 0.33333334, w: 0.33333334}
        outWeight: {x: 0.33333334, y: 0.33333334, z: 0.33333334, w: 0.33333334}
      - serializedVersion: 3
        time: 0.055688597
        value: {x: -0, y: -0.82121885, z: 0, w: 0.5706134}
        inSlope: {x: 0, y: -0.0015135123, z: 0, w: -0.0021806057}
        outSlope: {x: 0, y: -0.0015135123, z: 0, w: -0.0021806057}
        tangentMode: 0
        weightedMode: 0
        inWeight: {x: 0.33333334, y: 0.33333334, z: 0.33333334, w: 0.33333334}
        outWeight: {x: 0.33333334, y: 0.33333334, z: 0.33333334, w: 0.33333334}
      - serializedVersion: 3
        time: 0.0702551
        value: {x: -0, y: -0.82123744, z: 0, w: 0.57058656}
        inSlope: {x: 0, y: -0.002408822, z: 0, w: -0.003462589}
        outSlope: {x: 0, y: -0.002408822, z: 0, w: -0.003462589}
        tangentMode: 0
        weightedMode: 0
        inWeight: {x: 0.33333334, y: 0.33333334, z: 0.33333334, w: 0.33333334}
        outWeight: {x: 0.33333334, y: 0.33333334, z: 0.33333334, w: 0.33333334}
      - serializedVersion: 3
        time: 0.0773249
        value: {x: -0, y: -0.8212625, z: 0, w: 0.5705506}
        inSlope: {x: 0, y: -0.0021299927, z: 0, w: -0.0030611996}
        outSlope: {x: 0, y: -0.0021299927, z: 0, w: -0.0030611996}
        tangentMode: 0
        weightedMode: 0
        inWeight: {x: 0.33333334, y: 0.33333334, z: 0.33333334, w: 0.33333334}
        outWeight: {x: 0.33333334, y: 0.33333334, z: 0.33333334, w: 0.33333334}
      - serializedVersion: 3
        time: 0.0885161
        value: {x: -0, y: -0.8212705, z: 0, w: 0.570539}
        inSlope: {x: 0, y: -0.0010484025, z: 0, w: -0.0015091089}
        outSlope: {x: 0, y: -0.0010484025, z: 0, w: -0.0015091089}
        tangentMode: 0
        weightedMode: 0
        inWeight: {x: 0.33333334, y: 0.33333334, z: 0.33333334, w: 0.33333334}
        outWeight: {x: 0.33333334, y: 0.33333334, z: 0.33333334, w: 0.33333334}
      - serializedVersion: 3
        time: 0.1004994
        value: {x: -0, y: -0.82128704, z: 0, w: 0.5705153}
        inSlope: {x: 0, y: -0.0013610863, z: 0, w: -0.0019564019}
        outSlope: {x: 0, y: -0.0013610863, z: 0, w: -0.0019564019}
        tangentMode: 0
        weightedMode: 0
        inWeight: {x: 0.33333334, y: 0.33333334, z: 0.33333334, w: 0.33333334}
        outWeight: {x: 0.33333334, y: 0.33333334, z: 0.33333334, w: 0.33333334}
      - serializedVersion: 3
        time: 0.112647496
        value: {x: -0, y: -0.82130337, z: 0, w: 0.5704918}
        inSlope: {x: 0, y: -0.0016454179, z: 0, w: -0.0023710225}
        outSlope: {x: 0, y: -0.0016454179, z: 0, w: -0.0023710225}
        tangentMode: 0
        weightedMode: 0
        inWeight: {x: 0.33333334, y: 0.33333334, z: 0.33333334, w: 0.33333334}
        outWeight: {x: 0.33333334, y: 0.33333334, z: 0.33333334, w: 0.33333334}
      - serializedVersion: 3
        time: 0.1225997
        value: {x: -0, y: -0.82132274, z: 0, w: 0.57046384}
        inSlope: {x: 0, y: -0.001481994, z: 0, w: -0.0021356205}
        outSlope: {x: 0, y: -0.001481994, z: 0, w: -0.0021356205}
        tangentMode: 0
        weightedMode: 0
        inWeight: {x: 0.33333334, y: 0.33333334, z: 0.33333334, w: 0.33333334}
        outWeight: {x: 0.33333334, y: 0.33333334, z: 0.33333334, w: 0.33333334}
      - serializedVersion: 3
        time: 0.1333194
        value: {x: -0, y: -0.82133365, z: 0, w: 0.57044816}
        inSlope: {x: 0, y: -0.0011052258, z: 0, w: -0.0015879105}
        outSlope: {x: 0, y: -0.0011052258, z: 0, w: -0.0015879105}
        tangentMode: 0
        weightedMode: 0
        inWeight: {x: 0.33333334, y: 0.33333334, z: 0.33333334, w: 0.33333334}
        outWeight: {x: 0.33333334, y: 0.33333334, z: 0.33333334, w: 0.33333334}
      - serializedVersion: 3
        time: 0.14431179
        value: {x: -0, y: -0.82134676, z: 0, w: 0.5704293}
        inSlope: {x: 0, y: -0.0012548692, z: 0, w: -0.0018089782}
        outSlope: {x: 0, y: -0.0012548692, z: 0, w: -0.0018089782}
        tangentMode: 0
        weightedMode: 0
        inWeight: {x: 0.33333334, y: 0.33333334, z: 0.33333334, w: 0.33333334}
        outWeight: {x: 0.33333334, y: 0.33333334, z: 0.33333334, w: 0.33333334}
      - serializedVersion: 3
        time: 0.15526569
        value: {x: -0, y: -0.8213612, z: 0, w: 0.57040846}
        inSlope: {x: 0, y: -0.0011557876, z: 0, w: -0.0016673941}
        outSlope: {x: 0, y: -0.0011557876, z: 0, w: -0.0016673941}
        tangentMode: 0
        weightedMode: 0
        inWeight: {x: 0.33333334, y: 0.33333334, z: 0.33333334, w: 0.33333334}
        outWeight: {x: 0.33333334, y: 0.33333334, z: 0.33333334, w: 0.33333334}
      - serializedVersion: 3
        time: 0.16635069
        value: {x: -0, y: -0.8213722, z: 0, w: 0.5703926}
        inSlope: {x: 0, y: -0.0008076019, z: 0, w: -0.0011604703}
        outSlope: {x: 0, y: -0.0008076019, z: 0, w: -0.0011604703}
        tangentMode: 0
        weightedMode: 0
        inWeight: {x: 0.33333334, y: 0.33333334, z: 0.33333334, w: 0.33333334}
        outWeight: {x: 0.33333334, y: 0.33333334, z: 0.33333334, w: 0.33333334}
      - serializedVersion: 3
        time: 0.178263
        value: {x: -0, y: -0.8213796, z: 0, w: 0.570382}
        inSlope: {x: 0, y: -0.0004352376, z: 0, w: -0.0006246889}
        outSlope: {x: 0, y: -0.0004352376, z: 0, w: -0.0006246889}
        tangentMode: 0
        weightedMode: 0
        inWeight: {x: 0.33333334, y: 0.33333334, z: 0.33333334, w: 0.33333334}
        outWeight: {x: 0.33333334, y: 0.33333334, z: 0.33333334, w: 0.33333334}
      - serializedVersion: 3
        time: 0.1892291
        value: {x: -0, y: -0.82138234, z: 0, w: 0.57037807}
        inSlope: {x: 0, y: -0.0003061938, z: 0, w: -0.00044437722}
        outSlope: {x: 0, y: -0.0003061938, z: 0, w: -0.00044437722}
        tangentMode: 0
        weightedMode: 0
        inWeight: {x: 0.33333334, y: 0.33333334, z: 0.33333334, w: 0.33333334}
        outWeight: {x: 0.33333334, y: 0.33333334, z: 0.33333334, w: 0.33333334}
      - serializedVersion: 3
        time: 0.2002499
        value: {x: -0, y: -0.82138634, z: 0, w: 0.5703722}
        inSlope: {x: 0, y: 0.00009805588, z: 0, w: 0.00014310441}
        outSlope: {x: 0, y: 0.00009805588, z: 0, w: 0.00014310441}
        tangentMode: 0
        weightedMode: 0
        inWeight: {x: 0.33333334, y: 0.33333334, z: 0.33333334, w: 0.33333334}
        outWeight: {x: 0.33333334, y: 0.33333334, z: 0.33333334, w: 0.33333334}
      - serializedVersion: 3
        time: 0.21134959
        value: {x: -0, y: -0.82138014, z: 0, w: 0.5703813}
        inSlope: {x: 0, y: 0.0006012636, z: 0, w: 0.0008675402}
        outSlope: {x: 0, y: 0.0006012636, z: 0, w: 0.0008675402}
        tangentMode: 0
        weightedMode: 0
        inWeight: {x: 0.33333334, y: 0.33333334, z: 0.33333334, w: 0.33333334}
        outWeight: {x: 0.33333334, y: 0.33333334, z: 0.33333334, w: 0.33333334}
      - serializedVersion: 3
        time: 0.2252315
        value: {x: -0, y: -0.8213712, z: 0, w: 0.57039404}
        inSlope: {x: 0, y: 0.0015229976, z: 0, w: 0.002188671}
        outSlope: {x: 0, y: 0.0015229976, z: 0, w: 0.002188671}
        tangentMode: 0
        weightedMode: 0
        inWeight: {x: 0.33333334, y: 0.33333334, z: 0.33333334, w: 0.33333334}
        outWeight: {x: 0.33333334, y: 0.33333334, z: 0.33333334, w: 0.33333334}
      - serializedVersion: 3
        time: 0.2330731
        value: {x: -0, y: -0.82135236, z: 0, w: 0.57042116}
        inSlope: {x: 0, y: 0.001728806, z: 0, w: 0.002490186}
        outSlope: {x: 0, y: 0.001728806, z: 0, w: 0.002490186}
        tangentMode: 0
        weightedMode: 0
        inWeight: {x: 0.33333334, y: 0.33333334, z: 0.33333334, w: 0.33333334}
        outWeight: {x: 0.33333334, y: 0.33333334, z: 0.33333334, w: 0.33333334}
      - serializedVersion: 3
        time: 0.244196
        value: {x: -0, y: -0.8213406, z: 0, w: 0.5704381}
        inSlope: {x: 0, y: 0.0015766493, z: 0, w: 0.0022741144}
        outSlope: {x: 0, y: 0.0015766493, z: 0, w: 0.0022741144}
        tangentMode: 0
        weightedMode: 0
        inWeight: {x: 0.33333334, y: 0.33333334, z: 0.33333334, w: 0.33333334}
        outWeight: {x: 0.33333334, y: 0.33333334, z: 0.33333334, w: 0.33333334}
      - serializedVersion: 3
        time: 0.2553632
        value: {x: -0, y: -0.8213172, z: 0, w: 0.5704719}
        inSlope: {x: 0, y: 0.0021665061, z: 0, w: 0.0031174808}
        outSlope: {x: 0, y: 0.0021665061, z: 0, w: 0.0031174808}
        tangentMode: 0
        weightedMode: 0
        inWeight: {x: 0.33333334, y: 0.33333334, z: 0.33333334, w: 0.33333334}
        outWeight: {x: 0.33333334, y: 0.33333334, z: 0.33333334, w: 0.33333334}
      - serializedVersion: 3
        time: 0.2671221
        value: {x: -0, y: -0.8212909, z: 0, w: 0.5705096}
        inSlope: {x: 0, y: 0.0021423637, z: 0, w: 0.0030825657}
        outSlope: {x: 0, y: 0.0021423637, z: 0, w: 0.0030825657}
        tangentMode: 0
        weightedMode: 0
        inWeight: {x: 0.33333334, y: 0.33333334, z: 0.33333334, w: 0.33333334}
        outWeight: {x: 0.33333334, y: 0.33333334, z: 0.33333334, w: 0.33333334}
      - serializedVersion: 3
        time: 0.27802888
        value: {x: -0, y: -0.82126856, z: 0, w: 0.57054186}
        inSlope: {x: 0, y: 0.0019969796, z: 0, w: 0.0028773025}
        outSlope: {x: 0, y: 0.0019969796, z: 0, w: 0.0028773025}
        tangentMode: 0
        weightedMode: 0
        inWeight: {x: 0.33333334, y: 0.33333334, z: 0.33333334, w: 0.33333334}
        outWeight: {x: 0.33333334, y: 0.33333334, z: 0.33333334, w: 0.33333334}
      - serializedVersion: 3
        time: 0.28906327
        value: {x: -0, y: -0.8212471, z: 0, w: 0.57057273}
        inSlope: {x: 0, y: 0.0019171351, z: 0, w: 0.0027604657}
        outSlope: {x: 0, y: 0.0019171351, z: 0, w: 0.0027604657}
        tangentMode: 0
        weightedMode: 0
        inWeight: {x: 0.33333334, y: 0.33333334, z: 0.33333334, w: 0.33333334}
        outWeight: {x: 0.33333334, y: 0.33333334, z: 0.33333334, w: 0.33333334}
      - serializedVersion: 3
        time: 0.30000857
        value: {x: -0, y: -0.8212264, z: 0, w: 0.57060254}
        inSlope: {x: 0, y: 0.0017272336, z: 0, w: 0.0024888488}
        outSlope: {x: 0, y: 0.0017272336, z: 0, w: 0.0024888488}
        tangentMode: 0
        weightedMode: 0
        inWeight: {x: 0.33333334, y: 0.33333334, z: 0.33333334, w: 0.33333334}
        outWeight: {x: 0.33333334, y: 0.33333334, z: 0.33333334, w: 0.33333334}
      - serializedVersion: 3
        time: 0.31097865
        value: {x: -0, y: -0.82120925, z: 0, w: 0.5706273}
        inSlope: {x: 0, y: 0.0013761475, z: 0, w: 0.0019809287}
        outSlope: {x: 0, y: 0.0013761475, z: 0, w: 0.0019809287}
        tangentMode: 0
        weightedMode: 0
        inWeight: {x: 0.33333334, y: 0.33333334, z: 0.33333334, w: 0.33333334}
        outWeight: {x: 0.33333334, y: 0.33333334, z: 0.33333334, w: 0.33333334}
      - serializedVersion: 3
        time: 0.32222214
        value: {x: -0, y: -0.8211959, z: 0, w: 0.57064646}
        inSlope: {x: 0, y: 0.0013269229, z: 0, w: 0.0019052206}
        outSlope: {x: 0, y: 0.0013269229, z: 0, w: 0.0019052206}
        tangentMode: 0
        weightedMode: 0
        inWeight: {x: 0.33333334, y: 0.33333334, z: 0.33333334, w: 0.33333334}
        outWeight: {x: 0.33333334, y: 0.33333334, z: 0.33333334, w: 0.33333334}
      - serializedVersion: 3
        time: 0.33307514
        value: {x: -0, y: -0.82118, z: 0, w: 0.5706693}
        inSlope: {x: 0, y: 0.0010926214, z: 0, w: 0.0015721002}
        outSlope: {x: 0, y: 0.0010926214, z: 0, w: 0.0015721002}
        tangentMode: 0
        weightedMode: 0
        inWeight: {x: 0.33333334, y: 0.33333334, z: 0.33333334, w: 0.33333334}
        outWeight: {x: 0.33333334, y: 0.33333334, z: 0.33333334, w: 0.33333334}
      - serializedVersion: 3
        time: 0.34418553
        value: {x: -0, y: -0.821172, z: 0, w: 0.57068086}
        inSlope: {x: 0, y: 0.0006394482, z: 0, w: 0.0009184341}
        outSlope: {x: 0, y: 0.0006394482, z: 0, w: 0.0009184341}
        tangentMode: 0
        weightedMode: 0
        inWeight: {x: 0.33333334, y: 0.33333334, z: 0.33333334, w: 0.33333334}
        outWeight: {x: 0.33333334, y: 0.33333334, z: 0.33333334, w: 0.33333334}
      - serializedVersion: 3
        time: 0.35504174
        value: {x: -0, y: -0.8211659, z: 0, w: 0.5706895}
        inSlope: {x: 0, y: 0.0004054762, z: 0, w: 0.0005790143}
        outSlope: {x: 0, y: 0.0004054762, z: 0, w: 0.0005790143}
        tangentMode: 0
        weightedMode: 0
        inWeight: {x: 0.33333334, y: 0.33333334, z: 0.33333334, w: 0.33333334}
        outWeight: {x: 0.33333334, y: 0.33333334, z: 0.33333334, w: 0.33333334}
      - serializedVersion: 3
        time: 0.36739334
        value: {x: -0, y: -0.8211628, z: 0, w: 0.57069397}
        inSlope: {x: 0, y: 0.00021551897, z: 0, w: 0.0003108044}
        outSlope: {x: 0, y: 0.00021551897, z: 0, w: 0.0003108044}
        tangentMode: 0
        weightedMode: 0
        inWeight: {x: 0.33333334, y: 0.33333334, z: 0.33333334, w: 0.33333334}
        outWeight: {x: 0.33333334, y: 0.33333334, z: 0.33333334, w: 0.33333334}
      - serializedVersion: 3
        time: 0.38162404
        value: {x: -0, y: -0.82116026, z: 0, w: 0.57069767}
        inSlope: {x: 0, y: 0.0004679777, z: 0, w: 0.00067662855}
        outSlope: {x: 0, y: 0.0004679777, z: 0, w: 0.00067662855}
        tangentMode: 0
        weightedMode: 0
        inWeight: {x: 0.33333334, y: 0.33333334, z: 0.33333334, w: 0.33333334}
        outWeight: {x: 0.33333334, y: 0.33333334, z: 0.33333334, w: 0.33333334}
      - serializedVersion: 3
        time: 0.38903666
        value: {x: -0, y: -0.82115465, z: 0, w: 0.5707058}
        inSlope: {x: 0, y: 0.00065188424, z: 0, w: 0.00094402605}
        outSlope: {x: 0, y: 0.00065188424, z: 0, w: 0.00094402605}
        tangentMode: 0
        weightedMode: 0
        inWeight: {x: 0.33333334, y: 0.33333334, z: 0.33333334, w: 0.33333334}
        outWeight: {x: 0.33333334, y: 0.33333334, z: 0.33333334, w: 0.33333334}
      - serializedVersion: 3
        time: 0.39991507
        value: {x: -0, y: -0.8211487, z: 0, w: 0.5707144}
        inSlope: {x: 0, y: 0.00065331487, z: 0, w: 0.00094071496}
        outSlope: {x: 0, y: 0.00065331487, z: 0, w: 0.00094071496}
        tangentMode: 0
        weightedMode: 0
        inWeight: {x: 0.33333334, y: 0.33333334, z: 0.33333334, w: 0.33333334}
        outWeight: {x: 0.33333334, y: 0.33333334, z: 0.33333334, w: 0.33333334}
      - serializedVersion: 3
        time: 0.41099206
        value: {x: -0, y: -0.8211403, z: 0, w: 0.57072645}
        inSlope: {x: 0, y: 0.00080441864, z: 0, w: 0.0011577419}
        outSlope: {x: 0, y: 0.00080441864, z: 0, w: 0.0011577419}
        tangentMode: 0
        weightedMode: 0
        inWeight: {x: 0.33333334, y: 0.33333334, z: 0.33333334, w: 0.33333334}
        outWeight: {x: 0.33333334, y: 0.33333334, z: 0.33333334, w: 0.33333334}
      - serializedVersion: 3
        time: 0.42249057
        value: {x: -0, y: -0.8211305, z: 0, w: 0.5707406}
        inSlope: {x: 0, y: 0.0011563334, z: 0, w: 0.0016597137}
        outSlope: {x: 0, y: 0.0011563334, z: 0, w: 0.0016597137}
        tangentMode: 0
        weightedMode: 0
        inWeight: {x: 0.33333334, y: 0.33333334, z: 0.33333334, w: 0.33333334}
        outWeight: {x: 0.33333334, y: 0.33333334, z: 0.33333334, w: 0.33333334}
      - serializedVersion: 3
        time: 0.43349418
        value: {x: -0, y: -0.8211144, z: 0, w: 0.5707636}
        inSlope: {x: 0, y: 0.0015124371, z: 0, w: 0.0021714035}
        outSlope: {x: 0, y: 0.0015124371, z: 0, w: 0.0021714035}
        tangentMode: 0
        weightedMode: 0
        inWeight: {x: 0.33333334, y: 0.33333334, z: 0.33333334, w: 0.33333334}
        outWeight: {x: 0.33333334, y: 0.33333334, z: 0.33333334, w: 0.33333334}
      - serializedVersion: 3
        time: 0.444558
        value: {x: -0, y: -0.82109714, z: 0, w: 0.5707885}
        inSlope: {x: 0, y: 0.0018352182, z: 0, w: 0.0026401107}
        outSlope: {x: 0, y: 0.0018352182, z: 0, w: 0.0026401107}
        tangentMode: 0
        weightedMode: 0
        inWeight: {x: 0.33333334, y: 0.33333334, z: 0.33333334, w: 0.33333334}
        outWeight: {x: 0.33333334, y: 0.33333334, z: 0.33333334, w: 0.33333334}
      - serializedVersion: 3
        time: 0.45524558
        value: {x: -0, y: -0.8210746, z: 0, w: 0.57082087}
        inSlope: {x: 0, y: 0.0020464554, z: 0, w: 0.002945248}
        outSlope: {x: 0, y: 0.0020464554, z: 0, w: 0.002945248}
        tangentMode: 0
        weightedMode: 0
        inWeight: {x: 0.33333334, y: 0.33333334, z: 0.33333334, w: 0.33333334}
        outWeight: {x: 0.33333334, y: 0.33333334, z: 0.33333334, w: 0.33333334}
      - serializedVersion: 3
        time: 0.46638688
        value: {x: -0, y: -0.8210525, z: 0, w: 0.57085276}
        inSlope: {x: 0, y: 0.001971723, z: 0, w: 0.002837506}
        outSlope: {x: 0, y: 0.001971723, z: 0, w: 0.002837506}
        tangentMode: 0
        weightedMode: 0
        inWeight: {x: 0.33333334, y: 0.33333334, z: 0.33333334, w: 0.33333334}
        outWeight: {x: 0.33333334, y: 0.33333334, z: 0.33333334, w: 0.33333334}
      - serializedVersion: 3
        time: 0.47734228
        value: {x: -0, y: -0.82103103, z: 0, w: 0.5708836}
        inSlope: {x: 0, y: 0.0016528708, z: 0, w: 0.0023763254}
        outSlope: {x: 0, y: 0.0016528708, z: 0, w: 0.0023763254}
        tangentMode: 0
        weightedMode: 0
        inWeight: {x: 0.33333334, y: 0.33333334, z: 0.33333334, w: 0.33333334}
        outWeight: {x: 0.33333334, y: 0.33333334, z: 0.33333334, w: 0.33333334}
      - serializedVersion: 3
        time: 0.4895101
        value: {x: -0, y: -0.82101464, z: 0, w: 0.5709072}
        inSlope: {x: 0, y: 0.0014689924, z: 0, w: 0.0021105986}
        outSlope: {x: 0, y: 0.0014689924, z: 0, w: 0.0021105986}
        tangentMode: 0
        weightedMode: 0
        inWeight: {x: 0.33333334, y: 0.33333334, z: 0.33333334, w: 0.33333334}
        outWeight: {x: 0.33333334, y: 0.33333334, z: 0.33333334, w: 0.33333334}
      - serializedVersion: 3
        time: 0.5003004
        value: {x: -0, y: -0.8209975, z: 0, w: 0.5709318}
        inSlope: {x: 0, y: 0.0012716479, z: 0, w: 0.0018315973}
        outSlope: {x: 0, y: 0.0012716479, z: 0, w: 0.0018315973}
        tangentMode: 0
        weightedMode: 0
        inWeight: {x: 0.33333334, y: 0.33333334, z: 0.33333334, w: 0.33333334}
        outWeight: {x: 0.33333334, y: 0.33333334, z: 0.33333334, w: 0.33333334}
      - serializedVersion: 3
        time: 0.51112723
        value: {x: -0, y: -0.82098716, z: 0, w: 0.57094675}
        inSlope: {x: 0, y: 0.0006784947, z: 0, w: 0.0009787839}
        outSlope: {x: 0, y: 0.0006784947, z: 0, w: 0.0009787839}
        tangentMode: 0
        weightedMode: 0
        inWeight: {x: 0.33333334, y: 0.33333334, z: 0.33333334, w: 0.33333334}
        outWeight: {x: 0.33333334, y: 0.33333334, z: 0.33333334, w: 0.33333334}
      - serializedVersion: 3
        time: 0.52261865
        value: {x: -0, y: -0.8209825, z: 0, w: 0.57095337}
        inSlope: {x: 0, y: 0.000019316474, z: 0, w: 0.000025253423}
        outSlope: {x: 0, y: 0.000019316474, z: 0, w: 0.000025253423}
        tangentMode: 0
        weightedMode: 0
        inWeight: {x: 0.33333334, y: 0.33333334, z: 0.33333334, w: 0.33333334}
        outWeight: {x: 0.33333334, y: 0.33333334, z: 0.33333334, w: 0.33333334}
      - serializedVersion: 3
        time: 0.5364634
        value: {x: -0, y: -0.8209876, z: 0, w: 0.5709461}
        inSlope: {x: 0, y: -0.0012936101, z: 0, w: -0.001860854}
        outSlope: {x: 0, y: -0.0012936101, z: 0, w: -0.001860854}
        tangentMode: 0
        weightedMode: 0
        inWeight: {x: 0.33333334, y: 0.33333334, z: 0.33333334, w: 0.33333334}
        outWeight: {x: 0.33333334, y: 0.33333334, z: 0.33333334, w: 0.33333334}
      - serializedVersion: 3
        time: 0.5441646
        value: {x: -0, y: -0.8210047, z: 0, w: 0.5709215}
        inSlope: {x: 0, y: -0.0018736919, z: 0, w: -0.002694258}
        outSlope: {x: 0, y: -0.0018736919, z: 0, w: -0.002694258}
        tangentMode: 0
        weightedMode: 0
        inWeight: {x: 0.33333334, y: 0.33333334, z: 0.33333334, w: 0.33333334}
        outWeight: {x: 0.33333334, y: 0.33333334, z: 0.33333334, w: 0.33333334}
      - serializedVersion: 3
        time: 0.5549052
        value: {x: -0, y: -0.8210211, z: 0, w: 0.57089794}
        inSlope: {x: 0, y: -0.0020328027, z: 0, w: -0.0029255273}
        outSlope: {x: 0, y: -0.0020328027, z: 0, w: -0.0029255273}
        tangentMode: 0
        weightedMode: 0
        inWeight: {x: 0.33333334, y: 0.33333334, z: 0.33333334, w: 0.33333334}
        outWeight: {x: 0.33333334, y: 0.33333334, z: 0.33333334, w: 0.33333334}
      - serializedVersion: 3
        time: 0.567204
        value: {x: -0, y: -0.8210523, z: 0, w: 0.57085294}
        inSlope: {x: 0, y: -0.0030062124, z: 0, w: -0.004321998}
        outSlope: {x: 0, y: -0.0030062124, z: 0, w: -0.004321998}
        tangentMode: 0
        weightedMode: 0
        inWeight: {x: 0.33333334, y: 0.33333334, z: 0.33333334, w: 0.33333334}
        outWeight: {x: 0.33333334, y: 0.33333334, z: 0.33333334, w: 0.33333334}
      - serializedVersion: 3
        time: 0.5783597
        value: {x: -0, y: -0.82109106, z: 0, w: 0.5707973}
        inSlope: {x: 0, y: -0.00356453, z: 0, w: -0.005123673}
        outSlope: {x: 0, y: -0.00356453, z: 0, w: -0.005123673}
        tangentMode: 0
        weightedMode: 0
        inWeight: {x: 0.33333334, y: 0.33333334, z: 0.33333334, w: 0.33333334}
        outWeight: {x: 0.33333334, y: 0.33333334, z: 0.33333334, w: 0.33333334}
      - serializedVersion: 3
        time: 0.58897275
        value: {x: -0, y: -0.82112986, z: 0, w: 0.5707415}
        inSlope: {x: 0, y: -0.0034545679, z: 0, w: -0.004973137}
        outSlope: {x: 0, y: -0.0034545679, z: 0, w: -0.004973137}
        tangentMode: 0
        weightedMode: 0
        inWeight: {x: 0.33333334, y: 0.33333334, z: 0.33333334, w: 0.33333334}
        outWeight: {x: 0.33333334, y: 0.33333334, z: 0.33333334, w: 0.33333334}
      - serializedVersion: 3
        time: 0.60055286
        value: {x: -0, y: -0.8211675, z: 0, w: 0.57068723}
        inSlope: {x: 0, y: -0.0035101816, z: 0, w: -0.00505046}
        outSlope: {x: 0, y: -0.0035101816, z: 0, w: -0.00505046}
        tangentMode: 0
        weightedMode: 0
        inWeight: {x: 0.33333334, y: 0.33333334, z: 0.33333334, w: 0.33333334}
        outWeight: {x: 0.33333334, y: 0.33333334, z: 0.33333334, w: 0.33333334}
      - serializedVersion: 3
        time: 0.61099494
        value: {x: -0, y: -0.82120687, z: 0, w: 0.57063067}
        inSlope: {x: 0, y: -0.0033147875, z: 0, w: -0.0047704997}
        outSlope: {x: 0, y: -0.0033147875, z: 0, w: -0.0047704997}
        tangentMode: 0
        weightedMode: 0
        inWeight: {x: 0.33333334, y: 0.33333334, z: 0.33333334, w: 0.33333334}
        outWeight: {x: 0.33333334, y: 0.33333334, z: 0.33333334, w: 0.33333334}
      - serializedVersion: 3
        time: 0.62190706
        value: {x: -0, y: -0.8212381, z: 0, w: 0.57058567}
        inSlope: {x: 0, y: -0.0028965157, z: 0, w: -0.0041732695}
        outSlope: {x: 0, y: -0.0028965157, z: 0, w: -0.0041732695}
        tangentMode: 0
        weightedMode: 0
        inWeight: {x: 0.33333334, y: 0.33333334, z: 0.33333334, w: 0.33333334}
        outWeight: {x: 0.33333334, y: 0.33333334, z: 0.33333334, w: 0.33333334}
      - serializedVersion: 3
        time: 0.63288915
        value: {x: -0, y: -0.8212703, z: 0, w: 0.5705393}
        inSlope: {x: 0, y: -0.0025107027, z: 0, w: -0.0036149453}
        outSlope: {x: 0, y: -0.0025107027, z: 0, w: -0.0036149453}
        tangentMode: 0
        weightedMode: 0
        inWeight: {x: 0.33333334, y: 0.33333334, z: 0.33333334, w: 0.33333334}
        outWeight: {x: 0.33333334, y: 0.33333334, z: 0.33333334, w: 0.33333334}
      - serializedVersion: 3
        time: 0.64517736
        value: {x: -0, y: -0.821296, z: 0, w: 0.57050234}
        inSlope: {x: 0, y: -0.0021589408, z: 0, w: -0.003106236}
        outSlope: {x: 0, y: -0.0021589408, z: 0, w: -0.003106236}
        tangentMode: 0
        weightedMode: 0
        inWeight: {x: 0.33333334, y: 0.33333334, z: 0.33333334, w: 0.33333334}
        outWeight: {x: 0.33333334, y: 0.33333334, z: 0.33333334, w: 0.33333334}
      - serializedVersion: 3
        time: 0.6561494
        value: {x: -0, y: -0.8213204, z: 0, w: 0.5704672}
        inSlope: {x: 0, y: -0.0016592287, z: 0, w: -0.0023890892}
        outSlope: {x: 0, y: -0.0016592287, z: 0, w: -0.0023890892}
        tangentMode: 0
        weightedMode: 0
        inWeight: {x: 0.33333334, y: 0.33333334, z: 0.33333334, w: 0.33333334}
        outWeight: {x: 0.33333334, y: 0.33333334, z: 0.33333334, w: 0.33333334}
      - serializedVersion: 3
        time: 0.66691047
        value: {x: -0, y: -0.82133216, z: 0, w: 0.57045025}
        inSlope: {x: 0, y: -0.0008952606, z: 0, w: -0.0012872005}
        outSlope: {x: 0, y: -0.0008952606, z: 0, w: -0.0012872005}
        tangentMode: 0
        weightedMode: 0
        inWeight: {x: 0.33333334, y: 0.33333334, z: 0.33333334, w: 0.33333334}
        outWeight: {x: 0.33333334, y: 0.33333334, z: 0.33333334, w: 0.33333334}
      - serializedVersion: 3
        time: 0.67816055
        value: {x: -0, y: -0.82134, z: 0, w: 0.570439}
        inSlope: {x: 0, y: -0.0004908546, z: 0, w: -0.00070388406}
        outSlope: {x: 0, y: -0.0004908546, z: 0, w: -0.00070388406}
        tangentMode: 0
        weightedMode: 0
        inWeight: {x: 0.33333334, y: 0.33333334, z: 0.33333334, w: 0.33333334}
        outWeight: {x: 0.33333334, y: 0.33333334, z: 0.33333334, w: 0.33333334}
      - serializedVersion: 3
        time: 0.69209313
        value: {x: -0, y: -0.82134396, z: 0, w: 0.5704333}
        inSlope: {x: 0, y: -0.000117651485, z: 0, w: -0.00016792108}
        outSlope: {x: 0, y: -0.000117651485, z: 0, w: -0.00016792108}
        tangentMode: 0
        weightedMode: 0
        inWeight: {x: 0.33333334, y: 0.33333334, z: 0.33333334, w: 0.33333334}
        outWeight: {x: 0.33333334, y: 0.33333334, z: 0.33333334, w: 0.33333334}
      - serializedVersion: 3
        time: 0.69969416
        value: {x: -0, y: -0.8213436, z: 0, w: 0.57043386}
        inSlope: {x: 0, y: 0.000065962144, z: 0, w: 0.000096290896}
        outSlope: {x: 0, y: 0.000065962144, z: 0, w: 0.000096290896}
        tangentMode: 0
        weightedMode: 0
        inWeight: {x: 0.33333334, y: 0.33333334, z: 0.33333334, w: 0.33333334}
        outWeight: {x: 0.33333334, y: 0.33333334, z: 0.33333334, w: 0.33333334}
      - serializedVersion: 3
        time: 0.71093047
        value: {x: -0, y: -0.82134265, z: 0, w: 0.5704352}
        inSlope: {x: 0, y: -0.000058370813, z: 0, w: -0.000087688335}
        outSlope: {x: 0, y: -0.000058370813, z: 0, w: -0.000087688335}
        tangentMode: 0
        weightedMode: 0
        inWeight: {x: 0.33333334, y: 0.33333334, z: 0.33333334, w: 0.33333334}
        outWeight: {x: 0.33333334, y: 0.33333334, z: 0.33333334, w: 0.33333334}
      - serializedVersion: 3
        time: 0.72275585
        value: {x: -0, y: -0.82134503, z: 0, w: 0.5704317}
        inSlope: {x: 0, y: -0.00022085666, z: 0, w: -0.00032057962}
        outSlope: {x: 0, y: -0.00022085666, z: 0, w: -0.00032057962}
        tangentMode: 0
        weightedMode: 0
        inWeight: {x: 0.33333334, y: 0.33333334, z: 0.33333334, w: 0.33333334}
        outWeight: {x: 0.33333334, y: 0.33333334, z: 0.33333334, w: 0.33333334}
      - serializedVersion: 3
        time: 0.73367894
        value: {x: -0, y: -0.82134765, z: 0, w: 0.57042795}
        inSlope: {x: 0, y: -0.0006994293, z: 0, w: -0.0010054307}
        outSlope: {x: 0, y: -0.0006994293, z: 0, w: -0.0010054307}
        tangentMode: 0
        weightedMode: 0
        inWeight: {x: 0.33333334, y: 0.33333334, z: 0.33333334, w: 0.33333334}
        outWeight: {x: 0.33333334, y: 0.33333334, z: 0.33333334, w: 0.33333334}
      - serializedVersion: 3
        time: 0.74458385
        value: {x: -0, y: -0.8213603, z: 0, w: 0.5704098}
        inSlope: {x: 0, y: -0.0012958565, z: 0, w: -0.0018656689}
        outSlope: {x: 0, y: -0.0012958565, z: 0, w: -0.0018656689}
        tangentMode: 0
        weightedMode: 0
        inWeight: {x: 0.33333334, y: 0.33333334, z: 0.33333334, w: 0.33333334}
        outWeight: {x: 0.33333334, y: 0.33333334, z: 0.33333334, w: 0.33333334}
      - serializedVersion: 3
        time: 0.7564802
        value: {x: -0, y: -0.82137734, z: 0, w: 0.5703852}
        inSlope: {x: 0, y: -0.0021492688, z: 0, w: -0.00309642}
        outSlope: {x: 0, y: -0.0021492688, z: 0, w: -0.00309642}
        tangentMode: 0
        weightedMode: 0
        inWeight: {x: 0.33333334, y: 0.33333334, z: 0.33333334, w: 0.33333334}
        outWeight: {x: 0.33333334, y: 0.33333334, z: 0.33333334, w: 0.33333334}
      - serializedVersion: 3
        time: 0.7664851
        value: {x: -0, y: -0.821406, z: 0, w: 0.5703439}
        inSlope: {x: 0, y: -0.0032782194, z: 0, w: -0.004721816}
        outSlope: {x: 0, y: -0.0032782194, z: 0, w: -0.004721816}
        tangentMode: 0
        weightedMode: 0
        inWeight: {x: 0.33333334, y: 0.33333334, z: 0.33333334, w: 0.33333334}
        outWeight: {x: 0.33333334, y: 0.33333334, z: 0.33333334, w: 0.33333334}
      - serializedVersion: 3
        time: 0.7775312
        value: {x: -0, y: -0.8214468, z: 0, w: 0.5702852}
        inSlope: {x: 0, y: -0.004426672, z: 0, w: -0.0063757123}
        outSlope: {x: 0, y: -0.004426672, z: 0, w: -0.0063757123}
        tangentMode: 0
        weightedMode: 0
        inWeight: {x: 0.33333334, y: 0.33333334, z: 0.33333334, w: 0.33333334}
        outWeight: {x: 0.33333334, y: 0.33333334, z: 0.33333334, w: 0.33333334}
      - serializedVersion: 3
        time: 0.7884881
        value: {x: -0, y: -0.82150334, z: 0, w: 0.5702037}
        inSlope: {x: 0, y: -0.0052842926, z: 0, w: -0.007612244}
        outSlope: {x: 0, y: -0.0052842926, z: 0, w: -0.007612244}
        tangentMode: 0
        weightedMode: 0
        inWeight: {x: 0.33333334, y: 0.33333334, z: 0.33333334, w: 0.33333334}
        outWeight: {x: 0.33333334, y: 0.33333334, z: 0.33333334, w: 0.33333334}
      - serializedVersion: 3
        time: 0.80064917
        value: {x: -0, y: -0.8215691, z: 0, w: 0.570109}
        inSlope: {x: 0, y: -0.0062565804, z: 0, w: -0.009018509}
        outSlope: {x: 0, y: -0.0062565804, z: 0, w: -0.009018509}
        tangentMode: 0
        weightedMode: 0
        inWeight: {x: 0.33333334, y: 0.33333334, z: 0.33333334, w: 0.33333334}
        outWeight: {x: 0.33333334, y: 0.33333334, z: 0.33333334, w: 0.33333334}
      - serializedVersion: 3
        time: 0.8116525
        value: {x: -0, y: -0.8216473, z: 0, w: 0.56999624}
        inSlope: {x: 0, y: -0.0071154675, z: 0, w: -0.010258553}
        outSlope: {x: 0, y: -0.0071154675, z: 0, w: -0.010258553}
        tangentMode: 0
        weightedMode: 0
        inWeight: {x: 0.33333334, y: 0.33333334, z: 0.33333334, w: 0.33333334}
        outWeight: {x: 0.33333334, y: 0.33333334, z: 0.33333334, w: 0.33333334}
      - serializedVersion: 3
        time: 0.8225713
        value: {x: -0, y: -0.8217251, z: 0, w: 0.5698841}
        inSlope: {x: 0, y: -0.0070037874, z: 0, w: -0.010099143}
        outSlope: {x: 0, y: -0.0070037874, z: 0, w: -0.010099143}
        tangentMode: 0
        weightedMode: 0
        inWeight: {x: 0.33333334, y: 0.33333334, z: 0.33333334, w: 0.33333334}
        outWeight: {x: 0.33333334, y: 0.33333334, z: 0.33333334, w: 0.33333334}
      - serializedVersion: 3
        time: 0.834252
        value: {x: -0, y: -0.8218055, z: 0, w: 0.56976813}
        inSlope: {x: 0, y: -0.006544277, z: 0, w: -0.009436315}
        outSlope: {x: 0, y: -0.006544277, z: 0, w: -0.009436315}
        tangentMode: 0
        weightedMode: 0
        inWeight: {x: 0.33333334, y: 0.33333334, z: 0.33333334, w: 0.33333334}
        outWeight: {x: 0.33333334, y: 0.33333334, z: 0.33333334, w: 0.33333334}
      - serializedVersion: 3
        time: 0.8478159
        value: {x: -0, y: -0.82188964, z: 0, w: 0.56964684}
        inSlope: {x: 0, y: -0.0087366095, z: 0, w: -0.012605342}
        outSlope: {x: 0, y: -0.0087366095, z: 0, w: -0.012605342}
        tangentMode: 0
        weightedMode: 0
        inWeight: {x: 0.33333334, y: 0.33333334, z: 0.33333334, w: 0.33333334}
        outWeight: {x: 0.33333334, y: 0.33333334, z: 0.33333334, w: 0.33333334}
      - serializedVersion: 3
        time: 0.8557079
        value: {x: -0, y: -0.82197857, z: 0, w: 0.56951845}
        inSlope: {x: 0, y: -0.00745836, z: 0, w: -0.0107670305}
        outSlope: {x: 0, y: -0.00745836, z: 0, w: -0.0107670305}
        tangentMode: 0
        weightedMode: 0
        inWeight: {x: 0.33333334, y: 0.33333334, z: 0.33333334, w: 0.33333334}
        outWeight: {x: 0.33333334, y: 0.33333334, z: 0.33333334, w: 0.33333334}
      - serializedVersion: 3
        time: 0.8675362
        value: {x: -0, y: -0.8220217, z: 0, w: 0.56945616}
        inSlope: {x: 0, y: -0.0046711806, z: 0, w: -0.006743977}
        outSlope: {x: 0, y: -0.0046711806, z: 0, w: -0.006743977}
        tangentMode: 0
        weightedMode: 0
        inWeight: {x: 0.33333334, y: 0.33333334, z: 0.33333334, w: 0.33333334}
        outWeight: {x: 0.33333334, y: 0.33333334, z: 0.33333334, w: 0.33333334}
      - serializedVersion: 3
        time: 0.8775331
        value: {x: -0, y: -0.82207865, z: 0, w: 0.56937397}
        inSlope: {x: 0, y: -0.0045694187, z: 0, w: -0.0065950593}
        outSlope: {x: 0, y: -0.0045694187, z: 0, w: -0.0065950593}
        tangentMode: 0
        weightedMode: 0
        inWeight: {x: 0.33333334, y: 0.33333334, z: 0.33333334, w: 0.33333334}
        outWeight: {x: 0.33333334, y: 0.33333334, z: 0.33333334, w: 0.33333334}
      - serializedVersion: 3
        time: 0.8886068
        value: {x: -0, y: -0.8221168, z: 0, w: 0.56931895}
        inSlope: {x: 0, y: -0.0030147103, z: 0, w: -0.0043490343}
        outSlope: {x: 0, y: -0.0030147103, z: 0, w: -0.0043490343}
        tangentMode: 0
        weightedMode: 0
        inWeight: {x: 0.33333334, y: 0.33333334, z: 0.33333334, w: 0.33333334}
        outWeight: {x: 0.33333334, y: 0.33333334, z: 0.33333334, w: 0.33333334}
      - serializedVersion: 3
        time: 0.9005757
        value: {x: -0, y: -0.8221477, z: 0, w: 0.5692743}
        inSlope: {x: 0, y: -0.0023848903, z: 0, w: -0.0034437883}
        outSlope: {x: 0, y: -0.0023848903, z: 0, w: -0.0034437883}
        tangentMode: 0
        weightedMode: 0
        inWeight: {x: 0.33333334, y: 0.33333334, z: 0.33333334, w: 0.33333334}
        outWeight: {x: 0.33333334, y: 0.33333334, z: 0.33333334, w: 0.33333334}
      - serializedVersion: 3
        time: 0.9114864
        value: {x: -0, y: -0.82217157, z: 0, w: 0.56923985}
        inSlope: {x: 0, y: -0.0018031592, z: 0, w: -0.0026060576}
        outSlope: {x: 0, y: -0.0018031592, z: 0, w: -0.0026060576}
        tangentMode: 0
        weightedMode: 0
        inWeight: {x: 0.33333334, y: 0.33333334, z: 0.33333334, w: 0.33333334}
        outWeight: {x: 0.33333334, y: 0.33333334, z: 0.33333334, w: 0.33333334}
      - serializedVersion: 3
        time: 0.9226848
        value: {x: -0, y: -0.8221875, z: 0, w: 0.56921685}
        inSlope: {x: 0, y: -0.0010538127, z: 0, w: -0.0015272652}
        outSlope: {x: 0, y: -0.0010538127, z: 0, w: -0.0015272652}
        tangentMode: 0
        weightedMode: 0
        inWeight: {x: 0.33333334, y: 0.33333334, z: 0.33333334, w: 0.33333334}
        outWeight: {x: 0.33333334, y: 0.33333334, z: 0.33333334, w: 0.33333334}
      - serializedVersion: 3
        time: 0.9337116
        value: {x: -0, y: -0.82219505, z: 0, w: 0.5692058}
        inSlope: {x: 0, y: -0.00028360478, z: 0, w: -0.00041325315}
        outSlope: {x: 0, y: -0.00028360478, z: 0, w: -0.00041325315}
        tangentMode: 0
        weightedMode: 0
        inWeight: {x: 0.33333334, y: 0.33333334, z: 0.33333334, w: 0.33333334}
        outWeight: {x: 0.33333334, y: 0.33333334, z: 0.33333334, w: 0.33333334}
      - serializedVersion: 3
        time: 0.944705
        value: {x: -0, y: -0.82219374, z: 0, w: 0.5692077}
        inSlope: {x: 0, y: 0.00025207488, z: 0, w: 0.00036440516}
        outSlope: {x: 0, y: 0.00025207488, z: 0, w: 0.00036440516}
        tangentMode: 0
        weightedMode: 0
        inWeight: {x: 0.33333334, y: 0.33333334, z: 0.33333334, w: 0.33333334}
        outWeight: {x: 0.33333334, y: 0.33333334, z: 0.33333334, w: 0.33333334}
      - serializedVersion: 3
        time: 0.9555459
        value: {x: -0, y: -0.82218957, z: 0, w: 0.56921375}
        inSlope: {x: 0, y: 0.00028442044, z: 0, w: 0.00041563442}
        outSlope: {x: 0, y: 0.00028442044, z: 0, w: 0.00041563442}
        tangentMode: 0
        weightedMode: 0
        inWeight: {x: 0.33333334, y: 0.33333334, z: 0.33333334, w: 0.33333334}
        outWeight: {x: 0.33333334, y: 0.33333334, z: 0.33333334, w: 0.33333334}
      - serializedVersion: 3
        time: 0.9665615
        value: {x: -0, y: -0.82218754, z: 0, w: 0.5692168}
        inSlope: {x: 0, y: 0.00024232318, z: 0, w: 0.00035118443}
        outSlope: {x: 0, y: 0.00024232318, z: 0, w: 0.00035118443}
        tangentMode: 0
        weightedMode: 0
        inWeight: {x: 0.33333334, y: 0.33333334, z: 0.33333334, w: 0.33333334}
        outWeight: {x: 0.33333334, y: 0.33333334, z: 0.33333334, w: 0.33333334}
      - serializedVersion: 3
        time: 0.9774645
        value: {x: -0, y: -0.82218426, z: 0, w: 0.56922144}
        inSlope: {x: 0, y: 0.0002561535, z: 0, w: 0.0003692845}
        outSlope: {x: 0, y: 0.0002561535, z: 0, w: 0.0003692845}
        tangentMode: 0
        weightedMode: 0
        inWeight: {x: 0.33333334, y: 0.33333334, z: 0.33333334, w: 0.33333334}
        outWeight: {x: 0.33333334, y: 0.33333334, z: 0.33333334, w: 0.33333334}
      - serializedVersion: 3
        time: 0.9887302
        value: {x: -0, y: -0.8221819, z: 0, w: 0.56922495}
        inSlope: {x: 0, y: -0.00006708309, z: 0, w: -0.00009503674}
        outSlope: {x: 0, y: -0.00006708309, z: 0, w: -0.00009503674}
        tangentMode: 0
        weightedMode: 0
        inWeight: {x: 0.33333334, y: 0.33333334, z: 0.33333334, w: 0.33333334}
        outWeight: {x: 0.33333334, y: 0.33333334, z: 0.33333334, w: 0.33333334}
      - serializedVersion: 3
        time: 1.0032091
        value: {x: -0, y: -0.8221869, z: 0, w: 0.5692177}
        inSlope: {x: 0, y: -0.00095042516, z: 0, w: -0.0013701716}
        outSlope: {x: 0, y: -0.00095042516, z: 0, w: -0.0013701716}
        tangentMode: 0
        weightedMode: 0
        inWeight: {x: 0.33333334, y: 0.33333334, z: 0.33333334, w: 0.33333334}
        outWeight: {x: 0.33333334, y: 0.33333334, z: 0.33333334, w: 0.33333334}
      - serializedVersion: 3
        time: 1.0114117
        value: {x: -0, y: -0.82219964, z: 0, w: 0.5691993}
        inSlope: {x: 0, y: -0.001340572, z: 0, w: -0.001938489}
        outSlope: {x: 0, y: -0.001340572, z: 0, w: -0.001938489}
        tangentMode: 0
        weightedMode: 0
        inWeight: {x: 0.33333334, y: 0.33333334, z: 0.33333334, w: 0.33333334}
        outWeight: {x: 0.33333334, y: 0.33333334, z: 0.33333334, w: 0.33333334}
      - serializedVersion: 3
        time: 1.0232681
        value: {x: -0, y: -0.822213, z: 0, w: 0.5691799}
        inSlope: {x: 0, y: -0.0017721452, z: 0, w: -0.0025622034}
        outSlope: {x: 0, y: -0.0017721452, z: 0, w: -0.0025622034}
        tangentMode: 0
        weightedMode: 0
        inWeight: {x: 0.33333334, y: 0.33333334, z: 0.33333334, w: 0.33333334}
        outWeight: {x: 0.33333334, y: 0.33333334, z: 0.33333334, w: 0.33333334}
      - serializedVersion: 3
        time: 1.0339901
        value: {x: -0, y: -0.8222389, z: 0, w: 0.5691425}
        inSlope: {x: 0, y: -0.0025870453, z: 0, w: -0.0037343549}
        outSlope: {x: 0, y: -0.0025870453, z: 0, w: -0.0037343549}
        tangentMode: 0
        weightedMode: 0
        inWeight: {x: 0.33333334, y: 0.33333334, z: 0.33333334, w: 0.33333334}
        outWeight: {x: 0.33333334, y: 0.33333334, z: 0.33333334, w: 0.33333334}
      - serializedVersion: 3
        time: 1.0448691
        value: {x: -0, y: -0.8222689, z: 0, w: 0.5690992}
        inSlope: {x: 0, y: -0.0032719066, z: 0, w: -0.0047300737}
        outSlope: {x: 0, y: -0.0032719066, z: 0, w: -0.0047300737}
        tangentMode: 0
        weightedMode: 0
        inWeight: {x: 0.33333334, y: 0.33333334, z: 0.33333334, w: 0.33333334}
        outWeight: {x: 0.33333334, y: 0.33333334, z: 0.33333334, w: 0.33333334}
      - serializedVersion: 3
        time: 1.0556321
        value: {x: -0, y: -0.8223097, z: 0, w: 0.56904024}
        inSlope: {x: 0, y: -0.0035405643, z: 0, w: -0.0051166457}
        outSlope: {x: 0, y: -0.0035405643, z: 0, w: -0.0051166457}
        tangentMode: 0
        weightedMode: 0
        inWeight: {x: 0.33333334, y: 0.33333334, z: 0.33333334, w: 0.33333334}
        outWeight: {x: 0.33333334, y: 0.33333334, z: 0.33333334, w: 0.33333334}
      - serializedVersion: 3
        time: 1.0678129
        value: {x: -0, y: -0.8223498, z: 0, w: 0.5689823}
        inSlope: {x: 0, y: -0.0039027939, z: 0, w: -0.005635456}
        outSlope: {x: 0, y: -0.0039027939, z: 0, w: -0.005635456}
        tangentMode: 0
        weightedMode: 0
        inWeight: {x: 0.33333334, y: 0.33333334, z: 0.33333334, w: 0.33333334}
        outWeight: {x: 0.33333334, y: 0.33333334, z: 0.33333334, w: 0.33333334}
      - serializedVersion: 3
        time: 1.0779047
        value: {x: -0, y: -0.8223953, z: 0, w: 0.56891656}
        inSlope: {x: 0, y: -0.0040738382, z: 0, w: -0.005885559}
        outSlope: {x: 0, y: -0.0040738382, z: 0, w: -0.005885559}
        tangentMode: 0
        weightedMode: 0
        inWeight: {x: 0.33333334, y: 0.33333334, z: 0.33333334, w: 0.33333334}
        outWeight: {x: 0.33333334, y: 0.33333334, z: 0.33333334, w: 0.33333334}
      - serializedVersion: 3
        time: 1.0886769
        value: {x: -0, y: -0.8224345, z: 0, w: 0.56885993}
        inSlope: {x: 0, y: -0.0038909977, z: 0, w: -0.0056273006}
        outSlope: {x: 0, y: -0.0038909977, z: 0, w: -0.0056273006}
        tangentMode: 0
        weightedMode: 0
        inWeight: {x: 0.33333334, y: 0.33333334, z: 0.33333334, w: 0.33333334}
        outWeight: {x: 0.33333334, y: 0.33333334, z: 0.33333334, w: 0.33333334}
      - serializedVersion: 3
        time: 1.1004924
        value: {x: -0, y: -0.8224835, z: 0, w: 0.56878906}
        inSlope: {x: 0, y: -0.0049347472, z: 0, w: -0.007138687}
        outSlope: {x: 0, y: -0.0049347472, z: 0, w: -0.007138687}
        tangentMode: 0
        weightedMode: 0
        inWeight: {x: 0.33333334, y: 0.33333334, z: 0.33333334, w: 0.33333334}
        outWeight: {x: 0.33333334, y: 0.33333334, z: 0.33333334, w: 0.33333334}
      - serializedVersion: 3
        time: 1.1106577
        value: {x: -0, y: -0.82254165, z: 0, w: 0.5687049}
        inSlope: {x: 0, y: -0.0050150948, z: 0, w: -0.0072560543}
        outSlope: {x: 0, y: -0.0050150948, z: 0, w: -0.0072560543}
        tangentMode: 0
        weightedMode: 0
        inWeight: {x: 0.33333334, y: 0.33333334, z: 0.33333334, w: 0.33333334}
        outWeight: {x: 0.33333334, y: 0.33333334, z: 0.33333334, w: 0.33333334}
      - serializedVersion: 3
        time: 1.1226689
        value: {x: -0, y: -0.8225934, z: 0, w: 0.56863004}
        inSlope: {x: 0, y: -0.0052109994, z: 0, w: -0.007541308}
        outSlope: {x: 0, y: -0.0052109994, z: 0, w: -0.007541308}
        tangentMode: 0
        weightedMode: 0
        inWeight: {x: 0.33333334, y: 0.33333334, z: 0.33333334, w: 0.33333334}
        outWeight: {x: 0.33333334, y: 0.33333334, z: 0.33333334, w: 0.33333334}
      - serializedVersion: 3
        time: 1.1335865
        value: {x: -0, y: -0.82266015, z: 0, w: 0.5685334}
        inSlope: {x: 0, y: -0.0059734266, z: 0, w: -0.008641493}
        outSlope: {x: 0, y: -0.0059734266, z: 0, w: -0.008641493}
        tangentMode: 0
        weightedMode: 0
        inWeight: {x: 0.33333334, y: 0.33333334, z: 0.33333334, w: 0.33333334}
        outWeight: {x: 0.33333334, y: 0.33333334, z: 0.33333334, w: 0.33333334}
      - serializedVersion: 3
        time: 1.1448386
        value: {x: -0, y: -0.8227258, z: 0, w: 0.56843853}
        inSlope: {x: 0, y: -0.005493397, z: 0, w: -0.00794727}
        outSlope: {x: 0, y: -0.005493397, z: 0, w: -0.00794727}
        tangentMode: 0
        weightedMode: 0
        inWeight: {x: 0.33333334, y: 0.33333334, z: 0.33333334, w: 0.33333334}
        outWeight: {x: 0.33333334, y: 0.33333334, z: 0.33333334, w: 0.33333334}
      - serializedVersion: 3
        time: 1.1581713
        value: {x: -0, y: -0.8227945, z: 0, w: 0.56833905}
        inSlope: {x: 0, y: -0.007399818, z: 0, w: -0.010717137}
        outSlope: {x: 0, y: -0.007399818, z: 0, w: -0.010717137}
        tangentMode: 0
        weightedMode: 0
        inWeight: {x: 0.33333334, y: 0.33333334, z: 0.33333334, w: 0.33333334}
        outWeight: {x: 0.33333334, y: 0.33333334, z: 0.33333334, w: 0.33333334}
      - serializedVersion: 3
        time: 1.1665449
        value: {x: -0, y: -0.82287526, z: 0, w: 0.56822205}
        inSlope: {x: 0, y: -0.007342904, z: 0, w: -0.010636354}
        outSlope: {x: 0, y: -0.007342904, z: 0, w: -0.010636354}
        tangentMode: 0
        weightedMode: 0
        inWeight: {x: 0.33333334, y: 0.33333334, z: 0.33333334, w: 0.33333334}
        outWeight: {x: 0.33333334, y: 0.33333334, z: 0.33333334, w: 0.33333334}
      - serializedVersion: 3
        time: 1.1774945
        value: {x: -0, y: -0.82293046, z: 0, w: 0.5681421}
        inSlope: {x: 0, y: -0.006148627, z: 0, w: -0.008904721}
        outSlope: {x: 0, y: -0.006148627, z: 0, w: -0.008904721}
        tangentMode: 0
        weightedMode: 0
        inWeight: {x: 0.33333334, y: 0.33333334, z: 0.33333334, w: 0.33333334}
        outWeight: {x: 0.33333334, y: 0.33333334, z: 0.33333334, w: 0.33333334}
      - serializedVersion: 3
        time: 1.188378
        value: {x: -0, y: -0.82300943, z: 0, w: 0.56802773}
        inSlope: {x: 0, y: -0.006991574, z: 0, w: -0.010124974}
        outSlope: {x: 0, y: -0.006991574, z: 0, w: -0.010124974}
        tangentMode: 0
        weightedMode: 0
        inWeight: {x: 0.33333334, y: 0.33333334, z: 0.33333334, w: 0.33333334}
        outWeight: {x: 0.33333334, y: 0.33333334, z: 0.33333334, w: 0.33333334}
      - serializedVersion: 3
        time: 1.2004821
        value: {x: -0, y: -0.82309085, z: 0, w: 0.56790984}
        inSlope: {x: 0, y: -0.0077948943, z: 0, w: -0.011296496}
        outSlope: {x: 0, y: -0.0077948943, z: 0, w: -0.011296496}
        tangentMode: 0
        weightedMode: 0
        inWeight: {x: 0.33333334, y: 0.33333334, z: 0.33333334, w: 0.33333334}
        outWeight: {x: 0.33333334, y: 0.33333334, z: 0.33333334, w: 0.33333334}
      - serializedVersion: 3
        time: 1.2114035
        value: {x: -0, y: -0.82318765, z: 0, w: 0.56776947}
        inSlope: {x: 0, y: -0.008575659, z: 0, w: -0.012439368}
        outSlope: {x: 0, y: -0.008575659, z: 0, w: -0.012439368}
        tangentMode: 0
        weightedMode: 0
        inWeight: {x: 0.33333334, y: 0.33333334, z: 0.33333334, w: 0.33333334}
        outWeight: {x: 0.33333334, y: 0.33333334, z: 0.33333334, w: 0.33333334}
      - serializedVersion: 3
        time: 1.2222627
        value: {x: -0, y: -0.82327765, z: 0, w: 0.5676389}
        inSlope: {x: 0, y: -0.008463221, z: 0, w: -0.012272695}
        outSlope: {x: 0, y: -0.008463221, z: 0, w: -0.012272695}
        tangentMode: 0
        weightedMode: 0
        inWeight: {x: 0.33333334, y: 0.33333334, z: 0.33333334, w: 0.33333334}
        outWeight: {x: 0.33333334, y: 0.33333334, z: 0.33333334, w: 0.33333334}
      - serializedVersion: 3
        time: 1.2333511
        value: {x: -0, y: -0.82337344, z: 0, w: 0.56750005}
        inSlope: {x: 0, y: -0.009062153, z: 0, w: -0.013144769}
        outSlope: {x: 0, y: -0.009062153, z: 0, w: -0.013144769}
        tangentMode: 0
        weightedMode: 0
        inWeight: {x: 0.33333334, y: 0.33333334, z: 0.33333334, w: 0.33333334}
        outWeight: {x: 0.33333334, y: 0.33333334, z: 0.33333334, w: 0.33333334}
      - serializedVersion: 3
        time: 1.2443283
        value: {x: -0, y: -0.82347757, z: 0, w: 0.5673489}
        inSlope: {x: 0, y: -0.009621406, z: 0, w: -0.013964824}
        outSlope: {x: 0, y: -0.009621406, z: 0, w: -0.013964824}
        tangentMode: 0
        weightedMode: 0
        inWeight: {x: 0.33333334, y: 0.33333334, z: 0.33333334, w: 0.33333334}
        outWeight: {x: 0.33333334, y: 0.33333334, z: 0.33333334, w: 0.33333334}
      - serializedVersion: 3
        time: 1.2554162
        value: {x: -0, y: -0.82358575, z: 0, w: 0.5671919}
        inSlope: {x: 0, y: -0.010614829, z: 0, w: -0.015419381}
        outSlope: {x: 0, y: -0.010614829, z: 0, w: -0.015419381}
        tangentMode: 0
        weightedMode: 0
        inWeight: {x: 0.33333334, y: 0.33333334, z: 0.33333334, w: 0.33333334}
        outWeight: {x: 0.33333334, y: 0.33333334, z: 0.33333334, w: 0.33333334}
      - serializedVersion: 3
        time: 1.2662691
        value: {x: -0, y: -0.82371026, z: 0, w: 0.5670109}
        inSlope: {x: 0, y: -0.01131654, z: 0, w: -0.016443506}
        outSlope: {x: 0, y: -0.01131654, z: 0, w: -0.016443506}
        tangentMode: 0
        weightedMode: 0
        inWeight: {x: 0.33333334, y: 0.33333334, z: 0.33333334, w: 0.33333334}
        outWeight: {x: 0.33333334, y: 0.33333334, z: 0.33333334, w: 0.33333334}
      - serializedVersion: 3
        time: 1.2782432
        value: {x: -0, y: -0.8238439, z: 0, w: 0.5668168}
        inSlope: {x: 0, y: -0.012558842, z: 0, w: -0.018249426}
        outSlope: {x: 0, y: -0.012558842, z: 0, w: -0.018249426}
        tangentMode: 0
        weightedMode: 0
        inWeight: {x: 0.33333334, y: 0.33333334, z: 0.33333334, w: 0.33333334}
        outWeight: {x: 0.33333334, y: 0.33333334, z: 0.33333334, w: 0.33333334}
      - serializedVersion: 3
        time: 1.2899784
        value: {x: -0, y: -0.8240077, z: 0, w: 0.5665787}
        inSlope: {x: 0, y: -0.015547861, z: 0, w: -0.022614717}
        outSlope: {x: 0, y: -0.015547861, z: 0, w: -0.022614717}
        tangentMode: 0
        weightedMode: 0
        inWeight: {x: 0.33333334, y: 0.33333334, z: 0.33333334, w: 0.33333334}
        outWeight: {x: 0.33333334, y: 0.33333334, z: 0.33333334, w: 0.33333334}
      - serializedVersion: 3
        time: 1.3003633
        value: {x: -0, y: -0.82418567, z: 0, w: 0.5663197}
        inSlope: {x: 0, y: -0.0149238, z: 0, w: -0.021720957}
        outSlope: {x: 0, y: -0.0149238, z: 0, w: -0.021720957}
        tangentMode: 0
        weightedMode: 0
        inWeight: {x: 0.33333334, y: 0.33333334, z: 0.33333334, w: 0.33333334}
        outWeight: {x: 0.33333334, y: 0.33333334, z: 0.33333334, w: 0.33333334}
      - serializedVersion: 3
        time: 1.3141373
        value: {x: -0, y: -0.8243607, z: 0, w: 0.56606483}
        inSlope: {x: 0, y: -0.023114571, z: 0, w: -0.033669583}
        outSlope: {x: 0, y: -0.023114571, z: 0, w: -0.033669583}
        tangentMode: 0
        weightedMode: 0
        inWeight: {x: 0.33333334, y: 0.33333334, z: 0.33333334, w: 0.33333334}
        outWeight: {x: 0.33333334, y: 0.33333334, z: 0.33333334, w: 0.33333334}
      - serializedVersion: 3
        time: 1.3219792
        value: {x: -0, y: -0.8246236, z: 0, w: 0.5656819}
        inSlope: {x: 0, y: -0.024040908, z: 0, w: -0.035035565}
        outSlope: {x: 0, y: -0.024040908, z: 0, w: -0.035035565}
        tangentMode: 0
        weightedMode: 0
        inWeight: {x: 0.33333334, y: 0.33333334, z: 0.33333334, w: 0.33333334}
        outWeight: {x: 0.33333334, y: 0.33333334, z: 0.33333334, w: 0.33333334}
      - serializedVersion: 3
        time: 1.3330184
        value: {x: -0, y: -0.82478434, z: 0, w: 0.56544745}
        inSlope: {x: 0, y: -0.018217755, z: 0, w: -0.026578177}
        outSlope: {x: 0, y: -0.018217755, z: 0, w: -0.026578177}
        tangentMode: 0
        weightedMode: 0
        inWeight: {x: 0.33333334, y: 0.33333334, z: 0.33333334, w: 0.33333334}
        outWeight: {x: 0.33333334, y: 0.33333334, z: 0.33333334, w: 0.33333334}
      - serializedVersion: 3
        time: 1.3442426
        value: {x: -0, y: -0.82502985, z: 0, w: 0.56508917}
        inSlope: {x: 0, y: -0.022159304, z: 0, w: -0.032348476}
        outSlope: {x: 0, y: -0.022159304, z: 0, w: -0.032348476}
        tangentMode: 0
        weightedMode: 0
        inWeight: {x: 0.33333334, y: 0.33333334, z: 0.33333334, w: 0.33333334}
        outWeight: {x: 0.33333334, y: 0.33333334, z: 0.33333334, w: 0.33333334}
      - serializedVersion: 3
        time: 1.3561103
        value: {x: -0, y: -0.8252962, z: 0, w: 0.5647002}
        inSlope: {x: 0, y: -0.02545515, z: 0, w: -0.037203647}
        outSlope: {x: 0, y: -0.02545515, z: 0, w: -0.037203647}
        tangentMode: 0
        weightedMode: 0
        inWeight: {x: 0.33333334, y: 0.33333334, z: 0.33333334, w: 0.33333334}
        outWeight: {x: 0.33333334, y: 0.33333334, z: 0.33333334, w: 0.33333334}
      - serializedVersion: 3
        time: 1.366867
        value: {x: -0, y: -0.8256024, z: 0, w: 0.5642524}
        inSlope: {x: 0, y: -0.027210284, z: 0, w: -0.03981763}
        outSlope: {x: 0, y: -0.027210284, z: 0, w: -0.03981763}
        tangentMode: 0
        weightedMode: 0
        inWeight: {x: 0.33333334, y: 0.33333334, z: 0.33333334, w: 0.33333334}
        outWeight: {x: 0.33333334, y: 0.33333334, z: 0.33333334, w: 0.33333334}
      - serializedVersion: 3
        time: 1.3779036
        value: {x: -0, y: -0.8258889, z: 0, w: 0.56383294}
        inSlope: {x: 0, y: -0.026668925, z: 0, w: -0.03906692}
        outSlope: {x: 0, y: -0.026668925, z: 0, w: -0.03906692}
        tangentMode: 0
        weightedMode: 0
        inWeight: {x: 0.33333334, y: 0.33333334, z: 0.33333334, w: 0.33333334}
        outWeight: {x: 0.33333334, y: 0.33333334, z: 0.33333334, w: 0.33333334}
      - serializedVersion: 3
        time: 1.3889527
        value: {x: -0, y: -0.8261914, z: 0, w: 0.56338954}
        inSlope: {x: 0, y: -0.027924955, z: 0, w: -0.040953636}
        outSlope: {x: 0, y: -0.027924955, z: 0, w: -0.040953636}
        tangentMode: 0
        weightedMode: 0
        inWeight: {x: 0.33333334, y: 0.33333334, z: 0.33333334, w: 0.33333334}
        outWeight: {x: 0.33333334, y: 0.33333334, z: 0.33333334, w: 0.33333334}
      - serializedVersion: 3
        time: 1.3999242
        value: {x: -0, y: -0.82650375, z: 0, w: 0.5629312}
        inSlope: {x: 0, y: -0.028718103, z: 0, w: -0.04216493}
        outSlope: {x: 0, y: -0.028718103, z: 0, w: -0.04216493}
        tangentMode: 0
        weightedMode: 0
        inWeight: {x: 0.33333334, y: 0.33333334, z: 0.33333334, w: 0.33333334}
        outWeight: {x: 0.33333334, y: 0.33333334, z: 0.33333334, w: 0.33333334}
      - serializedVersion: 3
        time: 1.4109732
        value: {x: -0, y: -0.82682383, z: 0, w: 0.562461}
        inSlope: {x: 0, y: -0.029348023, z: 0, w: -0.043138776}
        outSlope: {x: 0, y: -0.029348023, z: 0, w: -0.043138776}
        tangentMode: 0
        weightedMode: 0
        inWeight: {x: 0.33333334, y: 0.33333334, z: 0.33333334, w: 0.33333334}
        outWeight: {x: 0.33333334, y: 0.33333334, z: 0.33333334, w: 0.33333334}
      - serializedVersion: 3
        time: 1.4218526
        value: {x: -0, y: -0.82714725, z: 0, w: 0.5619853}
        inSlope: {x: 0, y: -0.028038908, z: 0, w: -0.04126703}
        outSlope: {x: 0, y: -0.028038908, z: 0, w: -0.04126703}
        tangentMode: 0
        weightedMode: 0
        inWeight: {x: 0.33333334, y: 0.33333334, z: 0.33333334, w: 0.33333334}
        outWeight: {x: 0.33333334, y: 0.33333334, z: 0.33333334, w: 0.33333334}
      - serializedVersion: 3
        time: 1.4339474
        value: {x: -0, y: -0.82746595, z: 0, w: 0.5615159}
        inSlope: {x: 0, y: -0.028124776, z: 0, w: -0.04144942}
        outSlope: {x: 0, y: -0.028124776, z: 0, w: -0.04144942}
        tangentMode: 0
        weightedMode: 0
        inWeight: {x: 0.33333334, y: 0.33333334, z: 0.33333334, w: 0.33333334}
        outWeight: {x: 0.33333334, y: 0.33333334, z: 0.33333334, w: 0.33333334}
      - serializedVersion: 3
        time: 1.4458927
        value: {x: -0, y: -0.8278231, z: 0, w: 0.56098926}
        inSlope: {x: 0, y: -0.032423016, z: 0, w: -0.047846682}
        outSlope: {x: 0, y: -0.032423016, z: 0, w: -0.047846682}
        tangentMode: 0
        weightedMode: 0
        inWeight: {x: 0.33333334, y: 0.33333334, z: 0.33333334, w: 0.33333334}
        outWeight: {x: 0.33333334, y: 0.33333334, z: 0.33333334, w: 0.33333334}
      - serializedVersion: 3
        time: 1.4560306
        value: {x: -0, y: -0.8281774, z: 0, w: 0.5604661}
        inSlope: {x: 0, y: -0.028114434, z: 0, w: -0.04153143}
        outSlope: {x: 0, y: -0.028114434, z: 0, w: -0.04153143}
        tangentMode: 0
        weightedMode: 0
        inWeight: {x: 0.33333334, y: 0.33333334, z: 0.33333334, w: 0.33333334}
        outWeight: {x: 0.33333334, y: 0.33333334, z: 0.33333334, w: 0.33333334}
      - serializedVersion: 3
        time: 1.4700567
        value: {x: -0, y: -0.8284759, z: 0, w: 0.56002486}
        inSlope: {x: 0, y: -0.036119103, z: 0, w: -0.05345135}
        outSlope: {x: 0, y: -0.036119103, z: 0, w: -0.05345135}
        tangentMode: 0
        weightedMode: 0
        inWeight: {x: 0.33333334, y: 0.33333334, z: 0.33333334, w: 0.33333334}
        outWeight: {x: 0.33333334, y: 0.33333334, z: 0.33333334, w: 0.33333334}
      - serializedVersion: 3
        time: 1.4780529
        value: {x: -0, y: -0.82888335, z: 0, w: 0.5594216}
        inSlope: {x: 0, y: -0.03597301, z: 0, w: -0.053281933}
        outSlope: {x: 0, y: -0.03597301, z: 0, w: -0.053281933}
        tangentMode: 0
        weightedMode: 0
        inWeight: {x: 0.33333334, y: 0.33333334, z: 0.33333334, w: 0.33333334}
        outWeight: {x: 0.33333334, y: 0.33333334, z: 0.33333334, w: 0.33333334}
      - serializedVersion: 3
        time: 1.4890312
        value: {x: -0, y: -0.8291138, z: 0, w: 0.55907995}
        inSlope: {x: 0, y: -0.025078956, z: 0, w: -0.03720521}
        outSlope: {x: 0, y: -0.025078956, z: 0, w: -0.03720521}
        tangentMode: 0
        weightedMode: 0
        inWeight: {x: 0.33333334, y: 0.33333334, z: 0.33333334, w: 0.33333334}
        outWeight: {x: 0.33333334, y: 0.33333334, z: 0.33333334, w: 0.33333334}
      - serializedVersion: 3
        time: 1.4999168
        value: {x: -0, y: -0.8294313, z: 0, w: 0.5586087}
        inSlope: {x: 0, y: -0.028422909, z: 0, w: -0.04220213}
        outSlope: {x: 0, y: -0.028422909, z: 0, w: -0.04220213}
        tangentMode: 0
        weightedMode: 0
        inWeight: {x: 0.33333334, y: 0.33333334, z: 0.33333334, w: 0.33333334}
        outWeight: {x: 0.33333334, y: 0.33333334, z: 0.33333334, w: 0.33333334}
      - serializedVersion: 3
        time: 1.5111173
        value: {x: -0, y: -0.8297413, z: 0, w: 0.5581482}
        inSlope: {x: 0, y: -0.027727231, z: 0, w: -0.04121257}
        outSlope: {x: 0, y: -0.027727231, z: 0, w: -0.04121257}
        tangentMode: 0
        weightedMode: 0
        inWeight: {x: 0.33333334, y: 0.33333334, z: 0.33333334, w: 0.33333334}
        outWeight: {x: 0.33333334, y: 0.33333334, z: 0.33333334, w: 0.33333334}
      - serializedVersion: 3
        time: 1.5225418
        value: {x: -0, y: -0.83005863, z: 0, w: 0.55767626}
        inSlope: {x: 0, y: -0.02782071, z: 0, w: -0.04140995}
        outSlope: {x: 0, y: -0.02782071, z: 0, w: -0.04140995}
        tangentMode: 0
        weightedMode: 0
        inWeight: {x: 0.33333334, y: 0.33333334, z: 0.33333334, w: 0.33333334}
        outWeight: {x: 0.33333334, y: 0.33333334, z: 0.33333334, w: 0.33333334}
      - serializedVersion: 3
        time: 1.5338426
        value: {x: -0, y: -0.8303735, z: 0, w: 0.55720717}
        inSlope: {x: 0, y: -0.027839866, z: 0, w: -0.041493416}
        outSlope: {x: 0, y: -0.027839866, z: 0, w: -0.041493416}
        tangentMode: 0
        weightedMode: 0
        inWeight: {x: 0.33333334, y: 0.33333334, z: 0.33333334, w: 0.33333334}
        outWeight: {x: 0.33333334, y: 0.33333334, z: 0.33333334, w: 0.33333334}
      - serializedVersion: 3
        time: 1.5448977
        value: {x: -0, y: -0.830681, z: 0, w: 0.5567486}
        inSlope: {x: 0, y: -0.027477182, z: 0, w: -0.040992133}
        outSlope: {x: 0, y: -0.027477182, z: 0, w: -0.040992133}
        tangentMode: 0
        weightedMode: 0
        inWeight: {x: 0.33333334, y: 0.33333334, z: 0.33333334, w: 0.33333334}
        outWeight: {x: 0.33333334, y: 0.33333334, z: 0.33333334, w: 0.33333334}
      - serializedVersion: 3
        time: 1.5558175
        value: {x: -0, y: -0.8309774, z: 0, w: 0.5563063}
        inSlope: {x: 0, y: -0.026485689, z: 0, w: -0.03956078}
        outSlope: {x: 0, y: -0.026485689, z: 0, w: -0.03956078}
        tangentMode: 0
        weightedMode: 0
        inWeight: {x: 0.33333334, y: 0.33333334, z: 0.33333334, w: 0.33333334}
        outWeight: {x: 0.33333334, y: 0.33333334, z: 0.33333334, w: 0.33333334}
      - serializedVersion: 3
        time: 1.566976
        value: {x: -0, y: -0.8312656, z: 0, w: 0.5558754}
        inSlope: {x: 0, y: -0.026245339, z: 0, w: -0.039249867}
        outSlope: {x: 0, y: -0.026245339, z: 0, w: -0.039249867}
        tangentMode: 0
        weightedMode: 0
        inWeight: {x: 0.33333334, y: 0.33333334, z: 0.33333334, w: 0.33333334}
        outWeight: {x: 0.33333334, y: 0.33333334, z: 0.33333334, w: 0.33333334}
      - serializedVersion: 3
        time: 1.5779988
        value: {x: -0, y: -0.8315595, z: 0, w: 0.5554358}
        inSlope: {x: 0, y: -0.026801364, z: 0, w: -0.04012572}
        outSlope: {x: 0, y: -0.026801364, z: 0, w: -0.04012572}
        tangentMode: 0
        weightedMode: 0
        inWeight: {x: 0.33333334, y: 0.33333334, z: 0.33333334, w: 0.33333334}
        outWeight: {x: 0.33333334, y: 0.33333334, z: 0.33333334, w: 0.33333334}
      - serializedVersion: 3
        time: 1.5887454
        value: {x: -0, y: -0.83184904, z: 0, w: 0.555002}
        inSlope: {x: 0, y: -0.025543254, z: 0, w: -0.038281057}
        outSlope: {x: 0, y: -0.025543254, z: 0, w: -0.038281057}
        tangentMode: 0
        weightedMode: 0
        inWeight: {x: 0.33333334, y: 0.33333334, z: 0.33333334, w: 0.33333334}
        outWeight: {x: 0.33333334, y: 0.33333334, z: 0.33333334, w: 0.33333334}
      - serializedVersion: 3
        time: 1.6005096
        value: {x: -0, y: -0.83213305, z: 0, w: 0.55457616}
        inSlope: {x: 0, y: -0.026733216, z: 0, w: -0.04011784}
        outSlope: {x: 0, y: -0.026733216, z: 0, w: -0.04011784}
        tangentMode: 0
        weightedMode: 0
        inWeight: {x: 0.33333334, y: 0.33333334, z: 0.33333334, w: 0.33333334}
        outWeight: {x: 0.33333334, y: 0.33333334, z: 0.33333334, w: 0.33333334}
      - serializedVersion: 3
        time: 1.6110406
        value: {x: -0, y: -0.83244187, z: 0, w: 0.5541124}
        inSlope: {x: 0, y: -0.024475925, z: 0, w: -0.036768593}
        outSlope: {x: 0, y: -0.024475925, z: 0, w: -0.036768593}
        tangentMode: 0
        weightedMode: 0
        inWeight: {x: 0.33333334, y: 0.33333334, z: 0.33333334, w: 0.33333334}
        outWeight: {x: 0.33333334, y: 0.33333334, z: 0.33333334, w: 0.33333334}
      - serializedVersion: 3
        time: 1.6249672
        value: {x: -0, y: -0.8327152, z: 0, w: 0.5537016}
        inSlope: {x: 0, y: -0.030849718, z: 0, w: -0.046403967}
        outSlope: {x: 0, y: -0.030849718, z: 0, w: -0.046403967}
        tangentMode: 0
        weightedMode: 0
        inWeight: {x: 0.33333334, y: 0.33333334, z: 0.33333334, w: 0.33333334}
        outWeight: {x: 0.33333334, y: 0.33333334, z: 0.33333334, w: 0.33333334}
      - serializedVersion: 3
        time: 1.6334761
        value: {x: -0, y: -0.8330732, z: 0, w: 0.5531629}
        inSlope: {x: 0, y: -0.030533552, z: 0, w: -0.045971893}
        outSlope: {x: 0, y: -0.030533552, z: 0, w: -0.045971893}
        tangentMode: 0
        weightedMode: 0
        inWeight: {x: 0.33333334, y: 0.33333334, z: 0.33333334, w: 0.33333334}
        outWeight: {x: 0.33333334, y: 0.33333334, z: 0.33333334, w: 0.33333334}
      - serializedVersion: 3
        time: 1.6445465
        value: {x: -0, y: -0.8332835, z: 0, w: 0.5528459}
        inSlope: {x: 0, y: -0.02188952, z: 0, w: -0.032999013}
        outSlope: {x: 0, y: -0.02188952, z: 0, w: -0.032999013}
        tangentMode: 0
        weightedMode: 0
        inWeight: {x: 0.33333334, y: 0.33333334, z: 0.33333334, w: 0.33333334}
        outWeight: {x: 0.33333334, y: 0.33333334, z: 0.33333334, w: 0.33333334}
      - serializedVersion: 3
        time: 1.6555566
        value: {x: -0, y: -0.83355635, z: 0, w: 0.5524345}
        inSlope: {x: 0, y: -0.024917237, z: 0, w: -0.037591293}
        outSlope: {x: 0, y: -0.024917237, z: 0, w: -0.037591293}
        tangentMode: 0
        weightedMode: 0
        inWeight: {x: 0.33333334, y: 0.33333334, z: 0.33333334, w: 0.33333334}
        outWeight: {x: 0.33333334, y: 0.33333334, z: 0.33333334, w: 0.33333334}
      - serializedVersion: 3
        time: 1.6664207
        value: {x: -0, y: -0.8338285, z: 0, w: 0.55202365}
        inSlope: {x: 0, y: -0.024489926, z: 0, w: -0.036991946}
        outSlope: {x: 0, y: -0.024489926, z: 0, w: -0.036991946}
        tangentMode: 0
        weightedMode: 0
        inWeight: {x: 0.33333334, y: 0.33333334, z: 0.33333334, w: 0.33333334}
        outWeight: {x: 0.33333334, y: 0.33333334, z: 0.33333334, w: 0.33333334}
      - serializedVersion: 3
        time: 1.6774578
        value: {x: -0, y: -0.8340926, z: 0, w: 0.5516245}
        inSlope: {x: 0, y: -0.024163581, z: 0, w: -0.03654328}
        outSlope: {x: 0, y: -0.024163581, z: 0, w: -0.03654328}
        tangentMode: 0
        weightedMode: 0
        inWeight: {x: 0.33333334, y: 0.33333334, z: 0.33333334, w: 0.33333334}
        outWeight: {x: 0.33333334, y: 0.33333334, z: 0.33333334, w: 0.33333334}
      - serializedVersion: 3
        time: 1.6884342
        value: {x: -0, y: -0.8343604, z: 0, w: 0.5512192}
        inSlope: {x: 0, y: -0.022990698, z: 0, w: -0.03479916}
        outSlope: {x: 0, y: -0.022990698, z: 0, w: -0.03479916}
        tangentMode: 0
        weightedMode: 0
        inWeight: {x: 0.33333334, y: 0.33333334, z: 0.33333334, w: 0.33333334}
        outWeight: {x: 0.33333334, y: 0.33333334, z: 0.33333334, w: 0.33333334}
      - serializedVersion: 3
        time: 1.7005273
        value: {x: -0, y: -0.8346214, z: 0, w: 0.55082405}
        inSlope: {x: 0, y: -0.024351913, z: 0, w: -0.036896262}
        outSlope: {x: 0, y: -0.024351913, z: 0, w: -0.036896262}
        tangentMode: 0
        weightedMode: 0
        inWeight: {x: 0.33333334, y: 0.33333334, z: 0.33333334, w: 0.33333334}
        outWeight: {x: 0.33333334, y: 0.33333334, z: 0.33333334, w: 0.33333334}
      - serializedVersion: 3
        time: 1.711248
        value: {x: -0, y: -0.8349122, z: 0, w: 0.55038327}
        inSlope: {x: 0, y: -0.025310706, z: 0, w: -0.038390875}
        outSlope: {x: 0, y: -0.025310706, z: 0, w: -0.038390875}
        tangentMode: 0
        weightedMode: 0
        inWeight: {x: 0.33333334, y: 0.33333334, z: 0.33333334, w: 0.33333334}
        outWeight: {x: 0.33333334, y: 0.33333334, z: 0.33333334, w: 0.33333334}
      - serializedVersion: 3
        time: 1.7224964
        value: {x: -0, y: -0.8351765, z: 0, w: 0.5499821}
        inSlope: {x: 0, y: -0.025058687, z: 0, w: -0.03805855}
        outSlope: {x: 0, y: -0.025058687, z: 0, w: -0.03805855}
        tangentMode: 0
        weightedMode: 0
        inWeight: {x: 0.33333334, y: 0.33333334, z: 0.33333334, w: 0.33333334}
        outWeight: {x: 0.33333334, y: 0.33333334, z: 0.33333334, w: 0.33333334}
      - serializedVersion: 3
        time: 1.7333373
        value: {x: -0, y: -0.8354651, z: 0, w: 0.54954356}
        inSlope: {x: 0, y: -0.026228556, z: 0, w: -0.03987646}
        outSlope: {x: 0, y: -0.026228556, z: 0, w: -0.03987646}
        tangentMode: 0
        weightedMode: 0
        inWeight: {x: 0.33333334, y: 0.33333334, z: 0.33333334, w: 0.33333334}
        outWeight: {x: 0.33333334, y: 0.33333334, z: 0.33333334, w: 0.33333334}
      - serializedVersion: 3
        time: 1.7443306
        value: {x: -0, y: -0.83574915, z: 0, w: 0.5491115}
        inSlope: {x: 0, y: -0.02627479, z: 0, w: -0.039994277}
        outSlope: {x: 0, y: -0.02627479, z: 0, w: -0.039994277}
        tangentMode: 0
        weightedMode: 0
        inWeight: {x: 0.33333334, y: 0.33333334, z: 0.33333334, w: 0.33333334}
        outWeight: {x: 0.33333334, y: 0.33333334, z: 0.33333334, w: 0.33333334}
      - serializedVersion: 3
        time: 1.7555424
        value: {x: -0, y: -0.8360486, z: 0, w: 0.54865533}
        inSlope: {x: 0, y: -0.027784802, z: 0, w: -0.04234053}
        outSlope: {x: 0, y: -0.027784802, z: 0, w: -0.04234053}
        tangentMode: 0
        weightedMode: 0
        inWeight: {x: 0.33333334, y: 0.33333334, z: 0.33333334, w: 0.33333334}
        outWeight: {x: 0.33333334, y: 0.33333334, z: 0.33333334, w: 0.33333334}
      - serializedVersion: 3
        time: 1.7665812
        value: {x: -0, y: -0.8363672, z: 0, w: 0.5481697}
        inSlope: {x: 0, y: -0.02170615, z: 0, w: -0.03310509}
        outSlope: {x: 0, y: -0.02170615, z: 0, w: -0.03310509}
        tangentMode: 0
        weightedMode: 0
        inWeight: {x: 0.33333334, y: 0.33333334, z: 0.33333334, w: 0.33333334}
        outWeight: {x: 0.33333334, y: 0.33333334, z: 0.33333334, w: 0.33333334}
      - serializedVersion: 3
        time: 1.7885239
        value: {x: -0, y: -0.8366865, z: 0, w: 0.5476822}
        inSlope: {x: 0, y: -0.056616366, z: 0, w: -0.08658176}
        outSlope: {x: 0, y: -0.056616366, z: 0, w: -0.08658176}
        tangentMode: 0
        weightedMode: 0
        inWeight: {x: 0.33333334, y: 0.33333334, z: 0.33333334, w: 0.33333334}
        outWeight: {x: 0.33333334, y: 0.33333334, z: 0.33333334, w: 0.33333334}
      - serializedVersion: 3
        time: 1.7951312
        value: {x: -0, y: -0.8373385, z: 0, w: 0.54668486}
        inSlope: {x: 0, y: -0.06585184, z: 0, w: -0.10077911}
        outSlope: {x: 0, y: -0.06585184, z: 0, w: -0.10077911}
        tangentMode: 0
        weightedMode: 0
        inWeight: {x: 0.33333334, y: 0.33333334, z: 0.33333334, w: 0.33333334}
        outWeight: {x: 0.33333334, y: 0.33333334, z: 0.33333334, w: 0.33333334}
      - serializedVersion: 3
        time: 1.8009233
        value: {x: -0, y: -0.8375298, z: 0, w: 0.5463917}
        inSlope: {x: 0, y: -0.025203656, z: 0, w: -0.03863562}
        outSlope: {x: 0, y: -0.025203656, z: 0, w: -0.03863562}
        tangentMode: 0
        weightedMode: 0
        inWeight: {x: 0.33333334, y: 0.33333334, z: 0.33333334, w: 0.33333334}
        outWeight: {x: 0.33333334, y: 0.33333334, z: 0.33333334, w: 0.33333334}
      - serializedVersion: 3
        time: 1.8112159
        value: {x: -0, y: -0.8377087, z: 0, w: 0.5461173}
        inSlope: {x: 0, y: -0.024332684, z: 0, w: -0.037333548}
        outSlope: {x: 0, y: -0.024332684, z: 0, w: -0.037333548}
        tangentMode: 0
        weightedMode: 0
        inWeight: {x: 0.33333334, y: 0.33333334, z: 0.33333334, w: 0.33333334}
        outWeight: {x: 0.33333334, y: 0.33333334, z: 0.33333334, w: 0.33333334}
      - serializedVersion: 3
        time: 1.8220466
        value: {x: -0, y: -0.8380475, z: 0, w: 0.5455974}
        inSlope: {x: 0, y: -0.03192694, z: 0, w: -0.049043536}
        outSlope: {x: 0, y: -0.03192694, z: 0, w: -0.049043536}
        tangentMode: 0
        weightedMode: 0
        inWeight: {x: 0.33333334, y: 0.33333334, z: 0.33333334, w: 0.33333334}
        outWeight: {x: 0.33333334, y: 0.33333334, z: 0.33333334, w: 0.33333334}
      - serializedVersion: 3
        time: 1.8332399
        value: {x: -0, y: -0.8384121, z: 0, w: 0.5450368}
        inSlope: {x: 0, y: -0.0338986, z: 0, w: -0.052147917}
        outSlope: {x: 0, y: -0.0338986, z: 0, w: -0.052147917}
        tangentMode: 0
        weightedMode: 0
        inWeight: {x: 0.33333334, y: 0.33333334, z: 0.33333334, w: 0.33333334}
        outWeight: {x: 0.33333334, y: 0.33333334, z: 0.33333334, w: 0.33333334}
      - serializedVersion: 3
        time: 1.8441188
        value: {x: -0, y: -0.8387953, z: 0, w: 0.544447}
        inSlope: {x: 0, y: -0.032940444, z: 0, w: -0.050741028}
        outSlope: {x: 0, y: -0.032940444, z: 0, w: -0.050741028}
        tangentMode: 0
        weightedMode: 0
        inWeight: {x: 0.33333334, y: 0.33333334, z: 0.33333334, w: 0.33333334}
        outWeight: {x: 0.33333334, y: 0.33333334, z: 0.33333334, w: 0.33333334}
      - serializedVersion: 3
        time: 1.8560604
        value: {x: -0, y: -0.8391614, z: 0, w: 0.54388255}
        inSlope: {x: 0, y: -0.032390773, z: 0, w: -0.04997911}
        outSlope: {x: 0, y: -0.032390773, z: 0, w: -0.04997911}
        tangentMode: 0
        weightedMode: 0
        inWeight: {x: 0.33333334, y: 0.33333334, z: 0.33333334, w: 0.33333334}
        outWeight: {x: 0.33333334, y: 0.33333334, z: 0.33333334, w: 0.33333334}
      - serializedVersion: 3
        time: 1.8671238
        value: {x: -0, y: -0.83953893, z: 0, w: 0.5432996}
        inSlope: {x: 0, y: -0.03158267, z: 0, w: -0.048796393}
        outSlope: {x: 0, y: -0.03158267, z: 0, w: -0.048796393}
        tangentMode: 0
        weightedMode: 0
        inWeight: {x: 0.33333334, y: 0.33333334, z: 0.33333334, w: 0.33333334}
        outWeight: {x: 0.33333334, y: 0.33333334, z: 0.33333334, w: 0.33333334}
      - serializedVersion: 3
        time: 1.8778971
        value: {x: -0, y: -0.8398518, z: 0, w: 0.54281586}
        inSlope: {x: 0, y: -0.026558049, z: 0, w: -0.04108648}
        outSlope: {x: 0, y: -0.026558049, z: 0, w: -0.04108648}
        tangentMode: 0
        weightedMode: 0
        inWeight: {x: 0.33333334, y: 0.33333334, z: 0.33333334, w: 0.33333334}
        outWeight: {x: 0.33333334, y: 0.33333334, z: 0.33333334, w: 0.33333334}
      - serializedVersion: 3
        time: 1.8890232
        value: {x: -0, y: -0.84011966, z: 0, w: 0.5424012}
        inSlope: {x: 0, y: -0.022918385, z: 0, w: -0.0355006}
        outSlope: {x: 0, y: -0.022918385, z: 0, w: -0.0355006}
        tangentMode: 0
        weightedMode: 0
        inWeight: {x: 0.33333334, y: 0.33333334, z: 0.33333334, w: 0.33333334}
        outWeight: {x: 0.33333334, y: 0.33333334, z: 0.33333334, w: 0.33333334}
      - serializedVersion: 3
        time: 1.899834
        value: {x: -0, y: -0.8403549, z: 0, w: 0.54203653}
        inSlope: {x: 0, y: -0.019524593, z: 0, w: -0.030273445}
        outSlope: {x: 0, y: -0.019524593, z: 0, w: -0.030273445}
        tangentMode: 0
        weightedMode: 0
        inWeight: {x: 0.33333334, y: 0.33333334, z: 0.33333334, w: 0.33333334}
        outWeight: {x: 0.33333334, y: 0.33333334, z: 0.33333334, w: 0.33333334}
      - serializedVersion: 3
        time: 1.9109566
        value: {x: -0, y: -0.8405472, z: 0, w: 0.5417383}
        inSlope: {x: 0, y: -0.015622112, z: 0, w: -0.024237033}
        outSlope: {x: 0, y: -0.015622112, z: 0, w: -0.024237033}
        tangentMode: 0
        weightedMode: 0
        inWeight: {x: 0.33333334, y: 0.33333334, z: 0.33333334, w: 0.33333334}
        outWeight: {x: 0.33333334, y: 0.33333334, z: 0.33333334, w: 0.33333334}
      - serializedVersion: 3
        time: 1.9223254
        value: {x: -0, y: -0.8407059, z: 0, w: 0.54149204}
        inSlope: {x: 0, y: -0.011421841, z: 0, w: -0.017730115}
        outSlope: {x: 0, y: -0.011421841, z: 0, w: -0.017730115}
        tangentMode: 0
        weightedMode: 0
        inWeight: {x: 0.33333334, y: 0.33333334, z: 0.33333334, w: 0.33333334}
        outWeight: {x: 0.33333334, y: 0.33333334, z: 0.33333334, w: 0.33333334}
      - serializedVersion: 3
        time: 1.9364297
        value: {x: -0, y: -0.8408312, z: 0, w: 0.5412974}
        inSlope: {x: 0, y: -0.010586707, z: 0, w: -0.016445132}
        outSlope: {x: 0, y: -0.010586707, z: 0, w: -0.016445132}
        tangentMode: 0
        weightedMode: 0
        inWeight: {x: 0.33333334, y: 0.33333334, z: 0.33333334, w: 0.33333334}
        outWeight: {x: 0.33333334, y: 0.33333334, z: 0.33333334, w: 0.33333334}
      - serializedVersion: 3
        time: 1.944842
        value: {x: -0, y: -0.8409346, z: 0, w: 0.5411368}
        inSlope: {x: 0, y: -0.0075467536, z: 0, w: -0.011721551}
        outSlope: {x: 0, y: -0.0075467536, z: 0, w: -0.011721551}
        tangentMode: 0
        weightedMode: 0
        inWeight: {x: 0.33333334, y: 0.33333334, z: 0.33333334, w: 0.33333334}
        outWeight: {x: 0.33333334, y: 0.33333334, z: 0.33333334, w: 0.33333334}
      - serializedVersion: 3
        time: 1.9558189
        value: {x: -0, y: -0.8409654, z: 0, w: 0.541089}
        inSlope: {x: 0, y: -0.0014308046, z: 0, w: -0.0022208693}
        outSlope: {x: 0, y: -0.0014308046, z: 0, w: -0.0022208693}
        tangentMode: 0
        weightedMode: 0
        inWeight: {x: 0.33333334, y: 0.33333334, z: 0.33333334, w: 0.33333334}
        outWeight: {x: 0.33333334, y: 0.33333334, z: 0.33333334, w: 0.33333334}
      - serializedVersion: 3
        time: 1.9667962
        value: {x: -0, y: -0.840966, z: 0, w: 0.54108804}
        inSlope: {x: 0, y: 0.0020518808, z: 0, w: 0.0031921023}
        outSlope: {x: 0, y: 0.0020518808, z: 0, w: 0.0031921023}
        tangentMode: 0
        weightedMode: 0
        inWeight: {x: 0.33333334, y: 0.33333334, z: 0.33333334, w: 0.33333334}
        outWeight: {x: 0.33333334, y: 0.33333334, z: 0.33333334, w: 0.33333334}
      - serializedVersion: 3
        time: 1.9778769
        value: {x: -0, y: -0.8409199, z: 0, w: 0.54115975}
        inSlope: {x: 0, y: 0.0059175305, z: 0, w: 0.009189023}
        outSlope: {x: 0, y: 0.0059175305, z: 0, w: 0.009189023}
        tangentMode: 0
        weightedMode: 0
        inWeight: {x: 0.33333334, y: 0.33333334, z: 0.33333334, w: 0.33333334}
        outWeight: {x: 0.33333334, y: 0.33333334, z: 0.33333334, w: 0.33333334}
      - serializedVersion: 3
        time: 1.9888397
        value: {x: -0, y: -0.84083575, z: 0, w: 0.5412903}
        inSlope: {x: 0, y: 0.009297738, z: 0, w: 0.014440115}
        outSlope: {x: 0, y: 0.009297738, z: 0, w: 0.014440115}
        tangentMode: 0
        weightedMode: 0
        inWeight: {x: 0.33333334, y: 0.33333334, z: 0.33333334, w: 0.33333334}
        outWeight: {x: 0.33333334, y: 0.33333334, z: 0.33333334, w: 0.33333334}
      - serializedVersion: 3
        time: 1.9996487
        value: {x: -0, y: -0.84071773, z: 0, w: 0.54147375}
        inSlope: {x: 0, y: 0.0113888215, z: 0, w: 0.017687457}
        outSlope: {x: 0, y: 0.0113888215, z: 0, w: 0.017687457}
        tangentMode: 0
        weightedMode: 0
        inWeight: {x: 0.33333334, y: 0.33333334, z: 0.33333334, w: 0.33333334}
        outWeight: {x: 0.33333334, y: 0.33333334, z: 0.33333334, w: 0.33333334}
      - serializedVersion: 3
        time: 2.0117564
        value: {x: -0, y: -0.84057415, z: 0, w: 0.54169655}
        inSlope: {x: 0, y: 0.014505576, z: 0, w: 0.022505634}
        outSlope: {x: 0, y: 0.014505576, z: 0, w: 0.022505634}
        tangentMode: 0
        weightedMode: 0
        inWeight: {x: 0.33333334, y: 0.33333334, z: 0.33333334, w: 0.33333334}
        outWeight: {x: 0.33333334, y: 0.33333334, z: 0.33333334, w: 0.33333334}
      - serializedVersion: 3
        time: 2.0225396
        value: {x: -0, y: -0.8403892, z: 0, w: 0.5419835}
        inSlope: {x: 0, y: 0.016394135, z: 0, w: 0.025421381}
        outSlope: {x: 0, y: 0.016394135, z: 0, w: 0.025421381}
        tangentMode: 0
        weightedMode: 0
        inWeight: {x: 0.33333334, y: 0.33333334, z: 0.33333334, w: 0.33333334}
        outWeight: {x: 0.33333334, y: 0.33333334, z: 0.33333334, w: 0.33333334}
      - serializedVersion: 3
        time: 2.0340974
        value: {x: -0, y: -0.8402085, z: 0, w: 0.54226357}
        inSlope: {x: 0, y: 0.018192526, z: 0, w: 0.02818403}
        outSlope: {x: 0, y: 0.018192526, z: 0, w: 0.02818403}
        tangentMode: 0
        weightedMode: 0
        inWeight: {x: 0.33333334, y: 0.33333334, z: 0.33333334, w: 0.33333334}
        outWeight: {x: 0.33333334, y: 0.33333334, z: 0.33333334, w: 0.33333334}
      - serializedVersion: 3
        time: 2.043965
        value: {x: -0, y: -0.8400037, z: 0, w: 0.54258066}
        inSlope: {x: 0, y: 0.018077722, z: 0, w: 0.027989034}
        outSlope: {x: 0, y: 0.018077722, z: 0, w: 0.027989034}
        tangentMode: 0
        weightedMode: 0
        inWeight: {x: 0.33333334, y: 0.33333334, z: 0.33333334, w: 0.33333334}
        outWeight: {x: 0.33333334, y: 0.33333334, z: 0.33333334, w: 0.33333334}
      - serializedVersion: 3
        time: 2.055022
        value: {x: -0, y: -0.8398334, z: 0, w: 0.5428443}
        inSlope: {x: 0, y: 0.014872715, z: 0, w: 0.023008145}
        outSlope: {x: 0, y: 0.014872715, z: 0, w: 0.023008145}
        tangentMode: 0
        weightedMode: 0
        inWeight: {x: 0.33333334, y: 0.33333334, z: 0.33333334, w: 0.33333334}
        outWeight: {x: 0.33333334, y: 0.33333334, z: 0.33333334, w: 0.33333334}
      - serializedVersion: 3
        time: 2.0677047
        value: {x: -0, y: -0.8396515, z: 0, w: 0.5431255}
        inSlope: {x: 0, y: 0.01606039, z: 0, w: 0.024825938}
        outSlope: {x: 0, y: 0.01606039, z: 0, w: 0.024825938}
        tangentMode: 0
        weightedMode: 0
        inWeight: {x: 0.33333334, y: 0.33333334, z: 0.33333334, w: 0.33333334}
        outWeight: {x: 0.33333334, y: 0.33333334, z: 0.33333334, w: 0.33333334}
      - serializedVersion: 3
        time: 2.0782466
        value: {x: -0, y: -0.83946407, z: 0, w: 0.5434152}
        inSlope: {x: 0, y: 0.013815979, z: 0, w: 0.021343518}
        outSlope: {x: 0, y: 0.013815979, z: 0, w: 0.021343518}
        tangentMode: 0
        weightedMode: 0
        inWeight: {x: 0.33333334, y: 0.33333334, z: 0.33333334, w: 0.33333334}
        outWeight: {x: 0.33333334, y: 0.33333334, z: 0.33333334, w: 0.33333334}
      - serializedVersion: 3
        time: 2.091862
        value: {x: -0, y: -0.83932996, z: 0, w: 0.54362226}
        inSlope: {x: 0, y: 0.013564235, z: 0, w: 0.020940952}
        outSlope: {x: 0, y: 0.013564235, z: 0, w: 0.020940952}
        tangentMode: 0
        weightedMode: 0
        inWeight: {x: 0.33333334, y: 0.33333334, z: 0.33333334, w: 0.33333334}
        outWeight: {x: 0.33333334, y: 0.33333334, z: 0.33333334, w: 0.33333334}
      - serializedVersion: 3
        time: 2.1001031
        value: {x: -0, y: -0.83918756, z: 0, w: 0.5438421}
        inSlope: {x: 0, y: 0.011846294, z: 0, w: 0.018288385}
        outSlope: {x: 0, y: 0.011846294, z: 0, w: 0.018288385}
        tangentMode: 0
        weightedMode: 0
        inWeight: {x: 0.33333334, y: 0.33333334, z: 0.33333334, w: 0.33333334}
        outWeight: {x: 0.33333334, y: 0.33333334, z: 0.33333334, w: 0.33333334}
      - serializedVersion: 3
        time: 2.110985
        value: {x: -0, y: -0.83911777, z: 0, w: 0.54394984}
        inSlope: {x: 0, y: 0.0062072645, z: 0, w: 0.009578884}
        outSlope: {x: 0, y: 0.0062072645, z: 0, w: 0.009578884}
        tangentMode: 0
        weightedMode: 0
        inWeight: {x: 0.33333334, y: 0.33333334, z: 0.33333334, w: 0.33333334}
        outWeight: {x: 0.33333334, y: 0.33333334, z: 0.33333334, w: 0.33333334}
      - serializedVersion: 3
        time: 2.1219018
        value: {x: -0, y: -0.83905226, z: 0, w: 0.5440509}
        inSlope: {x: 0, y: 0.005006248, z: 0, w: 0.0077219997}
        outSlope: {x: 0, y: 0.005006248, z: 0, w: 0.0077219997}
        tangentMode: 0
        weightedMode: 0
        inWeight: {x: 0.33333334, y: 0.33333334, z: 0.33333334, w: 0.33333334}
        outWeight: {x: 0.33333334, y: 0.33333334, z: 0.33333334, w: 0.33333334}
      - serializedVersion: 3
        time: 2.1337276
        value: {x: -0, y: -0.8390048, z: 0, w: 0.54412407}
        inSlope: {x: 0, y: 0.0033961148, z: 0, w: 0.0052359947}
        outSlope: {x: 0, y: 0.0033961148, z: 0, w: 0.0052359947}
        tangentMode: 0
        weightedMode: 0
        inWeight: {x: 0.33333334, y: 0.33333334, z: 0.33333334, w: 0.33333334}
        outWeight: {x: 0.33333334, y: 0.33333334, z: 0.33333334, w: 0.33333334}
      - serializedVersion: 3
        time: 2.1448758
        value: {x: -0, y: -0.8389738, z: 0, w: 0.5441718}
        inSlope: {x: 0, y: 0.002095009, z: 0, w: 0.0032280232}
        outSlope: {x: 0, y: 0.002095009, z: 0, w: 0.0032280232}
        tangentMode: 0
        weightedMode: 0
        inWeight: {x: 0.33333334, y: 0.33333334, z: 0.33333334, w: 0.33333334}
        outWeight: {x: 0.33333334, y: 0.33333334, z: 0.33333334, w: 0.33333334}
      - serializedVersion: 3
        time: 2.1560373
        value: {x: -0, y: -0.8389581, z: 0, w: 0.54419607}
        inSlope: {x: 0, y: 0.0013227992, z: 0, w: 0.002043913}
        outSlope: {x: 0, y: 0.0013227992, z: 0, w: 0.002043913}
        tangentMode: 0
        weightedMode: 0
        inWeight: {x: 0.33333334, y: 0.33333334, z: 0.33333334, w: 0.33333334}
        outWeight: {x: 0.33333334, y: 0.33333334, z: 0.33333334, w: 0.33333334}
      - serializedVersion: 3
        time: 2.1668413
        value: {x: -0, y: -0.83894473, z: 0, w: 0.54421675}
        inSlope: {x: 0, y: 0.0020385073, z: 0, w: 0.0031429539}
        outSlope: {x: 0, y: 0.0020385073, z: 0, w: 0.0031429539}
        tangentMode: 0
        weightedMode: 0
        inWeight: {x: 0.33333334, y: 0.33333334, z: 0.33333334, w: 0.33333334}
        outWeight: {x: 0.33333334, y: 0.33333334, z: 0.33333334, w: 0.33333334}
      - serializedVersion: 3
        time: 2.1777081
        value: {x: -0, y: -0.83891386, z: 0, w: 0.54426426}
        inSlope: {x: 0, y: 0.003613451, z: 0, w: 0.0055639255}
        outSlope: {x: 0, y: 0.003613451, z: 0, w: 0.0055639255}
        tangentMode: 0
        weightedMode: 0
        inWeight: {x: 0.33333334, y: 0.33333334, z: 0.33333334, w: 0.33333334}
        outWeight: {x: 0.33333334, y: 0.33333334, z: 0.33333334, w: 0.33333334}
      - serializedVersion: 3
        time: 2.188771
        value: {x: -0, y: -0.83886534, z: 0, w: 0.544339}
        inSlope: {x: 0, y: 0.005720498, z: 0, w: 0.008817422}
        outSlope: {x: 0, y: 0.005720498, z: 0, w: 0.008817422}
        tangentMode: 0
        weightedMode: 0
        inWeight: {x: 0.33333334, y: 0.33333334, z: 0.33333334, w: 0.33333334}
        outWeight: {x: 0.33333334, y: 0.33333334, z: 0.33333334, w: 0.33333334}
      - serializedVersion: 3
        time: 2.199762
        value: {x: -0, y: -0.8387878, z: 0, w: 0.54445857}
        inSlope: {x: 0, y: 0.008049546, z: 0, w: 0.012400279}
        outSlope: {x: 0, y: 0.008049546, z: 0, w: 0.012400279}
        tangentMode: 0
        weightedMode: 0
        inWeight: {x: 0.33333334, y: 0.33333334, z: 0.33333334, w: 0.33333334}
        outWeight: {x: 0.33333334, y: 0.33333334, z: 0.33333334, w: 0.33333334}
      - serializedVersion: 3
        time: 2.211052
        value: {x: -0, y: -0.8386857, z: 0, w: 0.54461575}
        inSlope: {x: 0, y: 0.010715292, z: 0, w: 0.01650123}
        outSlope: {x: 0, y: 0.010715292, z: 0, w: 0.01650123}
        tangentMode: 0
        weightedMode: 0
        inWeight: {x: 0.33333334, y: 0.33333334, z: 0.33333334, w: 0.33333334}
        outWeight: {x: 0.33333334, y: 0.33333334, z: 0.33333334, w: 0.33333334}
      - serializedVersion: 3
        time: 2.2226102
        value: {x: -0, y: -0.8385425, z: 0, w: 0.5448363}
        inSlope: {x: 0, y: 0.014211282, z: 0, w: 0.02187419}
        outSlope: {x: 0, y: 0.014211282, z: 0, w: 0.02187419}
        tangentMode: 0
        weightedMode: 0
        inWeight: {x: 0.33333334, y: 0.33333334, z: 0.33333334, w: 0.33333334}
        outWeight: {x: 0.33333334, y: 0.33333334, z: 0.33333334, w: 0.33333334}
      - serializedVersion: 3
        time: 2.2338653
        value: {x: -0, y: -0.83836204, z: 0, w: 0.5451139}
        inSlope: {x: 0, y: 0.014817523, z: 0, w: 0.02278492}
        outSlope: {x: 0, y: 0.014817523, z: 0, w: 0.02278492}
        tangentMode: 0
        weightedMode: 0
        inWeight: {x: 0.33333334, y: 0.33333334, z: 0.33333334, w: 0.33333334}
        outWeight: {x: 0.33333334, y: 0.33333334, z: 0.33333334, w: 0.33333334}
      - serializedVersion: 3
        time: 2.249153
        value: {x: -0, y: -0.83815414, z: 0, w: 0.54543346}
        inSlope: {x: 0, y: 0.030088942, z: 0, w: 0.046221796}
        outSlope: {x: 0, y: 0.030088942, z: 0, w: 0.046221796}
        tangentMode: 0
        weightedMode: 0
        inWeight: {x: 0.33333334, y: 0.33333334, z: 0.33333334, w: 0.33333334}
        outWeight: {x: 0.33333334, y: 0.33333334, z: 0.33333334, w: 0.33333334}
      - serializedVersion: 3
        time: 2.2557764
        value: {x: -0, y: -0.8378456, z: 0, w: 0.5459073}
        inSlope: {x: 0, y: 0.029790841, z: 0, w: 0.045746543}
        outSlope: {x: 0, y: 0.029790841, z: 0, w: 0.045746543}
        tangentMode: 0
        weightedMode: 0
        inWeight: {x: 0.33333334, y: 0.33333334, z: 0.33333334, w: 0.33333334}
        outWeight: {x: 0.33333334, y: 0.33333334, z: 0.33333334, w: 0.33333334}
      - serializedVersion: 3
        time: 2.2665164
        value: {x: -0, y: -0.83770597, z: 0, w: 0.5461216}
        inSlope: {x: 0, y: 0.0173769, z: 0, w: 0.026648883}
        outSlope: {x: 0, y: 0.0173769, z: 0, w: 0.026648883}
        tangentMode: 0
        weightedMode: 0
        inWeight: {x: 0.33333334, y: 0.33333334, z: 0.33333334, w: 0.33333334}
        outWeight: {x: 0.33333334, y: 0.33333334, z: 0.33333334, w: 0.33333334}
      - serializedVersion: 3
        time: 2.2774806
        value: {x: -0, y: -0.8374675, z: 0, w: 0.5464872}
        inSlope: {x: 0, y: 0.021516953, z: 0, w: 0.03297068}
        outSlope: {x: 0, y: 0.021516953, z: 0, w: 0.03297068}
        tangentMode: 0
        weightedMode: 0
        inWeight: {x: 0.33333334, y: 0.33333334, z: 0.33333334, w: 0.33333334}
        outWeight: {x: 0.33333334, y: 0.33333334, z: 0.33333334, w: 0.33333334}
      - serializedVersion: 3
        time: 2.28882
        value: {x: -0, y: -0.83722615, z: 0, w: 0.5468568}
        inSlope: {x: 0, y: 0.02109858, z: 0, w: 0.03229911}
        outSlope: {x: 0, y: 0.02109858, z: 0, w: 0.03229911}
        tangentMode: 0
        weightedMode: 0
        inWeight: {x: 0.33333334, y: 0.33333334, z: 0.33333334, w: 0.33333334}
        outWeight: {x: 0.33333334, y: 0.33333334, z: 0.33333334, w: 0.33333334}
      - serializedVersion: 3
        time: 2.3004622
        value: {x: -0, y: -0.83698267, z: 0, w: 0.5472294}
        inSlope: {x: 0, y: 0.021451253, z: 0, w: 0.032807954}
        outSlope: {x: 0, y: 0.021451253, z: 0, w: 0.032807954}
        tangentMode: 0
        weightedMode: 0
        inWeight: {x: 0.33333334, y: 0.33333334, z: 0.33333334, w: 0.33333334}
        outWeight: {x: 0.33333334, y: 0.33333334, z: 0.33333334, w: 0.33333334}
      - serializedVersion: 3
        time: 2.3114867
        value: {x: -0, y: -0.83674026, z: 0, w: 0.5476}
        inSlope: {x: 0, y: 0.020641847, z: 0, w: 0.0315444}
        outSlope: {x: 0, y: 0.020641847, z: 0, w: 0.0315444}
        tangentMode: 0
        weightedMode: 0
        inWeight: {x: 0.33333334, y: 0.33333334, z: 0.33333334, w: 0.33333334}
        outWeight: {x: 0.33333334, y: 0.33333334, z: 0.33333334, w: 0.33333334}
      - serializedVersion: 3
        time: 2.322382
        value: {x: -0, y: -0.83653, z: 0, w: 0.5479211}
        inSlope: {x: 0, y: 0.018438004, z: 0, w: 0.028150368}
        outSlope: {x: 0, y: 0.018438004, z: 0, w: 0.028150368}
        tangentMode: 0
        weightedMode: 0
        inWeight: {x: 0.33333334, y: 0.33333334, z: 0.33333334, w: 0.33333334}
        outWeight: {x: 0.33333334, y: 0.33333334, z: 0.33333334, w: 0.33333334}
      - serializedVersion: 3
        time: 2.333492
        value: {x: -0, y: -0.8363347, z: 0, w: 0.54821914}
        inSlope: {x: 0, y: 0.017087704, z: 0, w: 0.026066551}
        outSlope: {x: 0, y: 0.017087704, z: 0, w: 0.026066551}
        tangentMode: 0
        weightedMode: 0
        inWeight: {x: 0.33333334, y: 0.33333334, z: 0.33333334, w: 0.33333334}
        outWeight: {x: 0.33333334, y: 0.33333334, z: 0.33333334, w: 0.33333334}
      - serializedVersion: 3
        time: 2.3442926
        value: {x: -0, y: -0.8361555, z: 0, w: 0.5484925}
        inSlope: {x: 0, y: 0.015299252, z: 0, w: 0.02332392}
        outSlope: {x: 0, y: 0.015299252, z: 0, w: 0.02332392}
        tangentMode: 0
        weightedMode: 0
        inWeight: {x: 0.33333334, y: 0.33333334, z: 0.33333334, w: 0.33333334}
        outWeight: {x: 0.33333334, y: 0.33333334, z: 0.33333334, w: 0.33333334}
      - serializedVersion: 3
        time: 2.3552866
        value: {x: -0, y: -0.8360015, z: 0, w: 0.5487271}
        inSlope: {x: 0, y: 0.013136093, z: 0, w: 0.020013664}
        outSlope: {x: 0, y: 0.013136093, z: 0, w: 0.020013664}
        tangentMode: 0
        weightedMode: 0
        inWeight: {x: 0.33333334, y: 0.33333334, z: 0.33333334, w: 0.33333334}
        outWeight: {x: 0.33333334, y: 0.33333334, z: 0.33333334, w: 0.33333334}
      - serializedVersion: 3
        time: 2.3662424
        value: {x: -0, y: -0.8358671, z: 0, w: 0.54893184}
        inSlope: {x: 0, y: 0.010805137, z: 0, w: 0.016455898}
        outSlope: {x: 0, y: 0.010805137, z: 0, w: 0.016455898}
        tangentMode: 0
        weightedMode: 0
        inWeight: {x: 0.33333334, y: 0.33333334, z: 0.33333334, w: 0.33333334}
        outWeight: {x: 0.33333334, y: 0.33333334, z: 0.33333334, w: 0.33333334}
      - serializedVersion: 3
        time: 2.3784032
        value: {x: -0, y: -0.8357535, z: 0, w: 0.5491048}
        inSlope: {x: 0, y: 0.009811595, z: 0, w: 0.014932174}
        outSlope: {x: 0, y: 0.009811595, z: 0, w: 0.014932174}
        tangentMode: 0
        weightedMode: 0
        inWeight: {x: 0.33333334, y: 0.33333334, z: 0.33333334, w: 0.33333334}
        outWeight: {x: 0.33333334, y: 0.33333334, z: 0.33333334, w: 0.33333334}
      - serializedVersion: 3
        time: 2.3894358
        value: {x: -0, y: -0.8356401, z: 0, w: 0.54927737}
        inSlope: {x: 0, y: 0.008988224, z: 0, w: 0.013677541}
        outSlope: {x: 0, y: 0.008988224, z: 0, w: 0.013677541}
        tangentMode: 0
        weightedMode: 0
        inWeight: {x: 0.33333334, y: 0.33333334, z: 0.33333334, w: 0.33333334}
        outWeight: {x: 0.33333334, y: 0.33333334, z: 0.33333334, w: 0.33333334}
      - serializedVersion: 3
        time: 2.4038503
        value: {x: -0, y: -0.83552915, z: 0, w: 0.5494462}
        inSlope: {x: 0, y: 0.014129486, z: 0, w: 0.021482777}
        outSlope: {x: 0, y: 0.014129486, z: 0, w: 0.021482777}
        tangentMode: 0
        weightedMode: 0
        inWeight: {x: 0.33333334, y: 0.33333334, z: 0.33333334, w: 0.33333334}
        outWeight: {x: 0.33333334, y: 0.33333334, z: 0.33333334, w: 0.33333334}
      - serializedVersion: 3
        time: 2.4112735
        value: {x: -0, y: -0.8353765, z: 0, w: 0.5496782}
        inSlope: {x: 0, y: 0.01477874, z: 0, w: 0.022462457}
        outSlope: {x: 0, y: 0.01477874, z: 0, w: 0.022462457}
        tangentMode: 0
        weightedMode: 0
        inWeight: {x: 0.33333334, y: 0.33333334, z: 0.33333334, w: 0.33333334}
        outWeight: {x: 0.33333334, y: 0.33333334, z: 0.33333334, w: 0.33333334}
      - serializedVersion: 3
        time: 2.4220097
        value: {x: -0, y: -0.83527994, z: 0, w: 0.549825}
        inSlope: {x: 0, y: 0.012244619, z: 0, w: 0.018602494}
        outSlope: {x: 0, y: 0.012244619, z: 0, w: 0.018602494}
        tangentMode: 0
        weightedMode: 0
        inWeight: {x: 0.33333334, y: 0.33333334, z: 0.33333334, w: 0.33333334}
        outWeight: {x: 0.33333334, y: 0.33333334, z: 0.33333334, w: 0.33333334}
      - serializedVersion: 3
        time: 2.4333956
        value: {x: -0, y: -0.8351035, z: 0, w: 0.55009294}
        inSlope: {x: 0, y: 0.017656023, z: 0, w: 0.02679822}
        outSlope: {x: 0, y: 0.017656023, z: 0, w: 0.02679822}
        tangentMode: 0
        weightedMode: 0
        inWeight: {x: 0.33333334, y: 0.33333334, z: 0.33333334, w: 0.33333334}
        outWeight: {x: 0.33333334, y: 0.33333334, z: 0.33333334, w: 0.33333334}
      - serializedVersion: 3
        time: 2.4452133
        value: {x: -0, y: -0.8348693, z: 0, w: 0.55044824}
        inSlope: {x: 0, y: 0.024492681, z: 0, w: 0.037141405}
        outSlope: {x: 0, y: 0.024492681, z: 0, w: 0.037141405}
        tangentMode: 0
        weightedMode: 0
        inWeight: {x: 0.33333334, y: 0.33333334, z: 0.33333334, w: 0.33333334}
        outWeight: {x: 0.33333334, y: 0.33333334, z: 0.33333334, w: 0.33333334}
      - serializedVersion: 3
        time: 2.4552262
        value: {x: -0, y: -0.83457726, z: 0, w: 0.550891}
        inSlope: {x: 0, y: 0.027193474, z: 0, w: 0.04119709}
        outSlope: {x: 0, y: 0.027193474, z: 0, w: 0.04119709}
        tangentMode: 0
        weightedMode: 0
        inWeight: {x: 0.33333334, y: 0.33333334, z: 0.33333334, w: 0.33333334}
        outWeight: {x: 0.33333334, y: 0.33333334, z: 0.33333334, w: 0.33333334}
      - serializedVersion: 3
        time: 2.4663987
        value: {x: -0, y: -0.8342955, z: 0, w: 0.5513175}
        inSlope: {x: 0, y: 0.027924757, z: 0, w: 0.042254724}
        outSlope: {x: 0, y: 0.027924757, z: 0, w: 0.042254724}
        tangentMode: 0
        weightedMode: 0
        inWeight: {x: 0.33333334, y: 0.33333334, z: 0.33333334, w: 0.33333334}
        outWeight: {x: 0.33333334, y: 0.33333334, z: 0.33333334, w: 0.33333334}
      - serializedVersion: 3
        time: 2.4773695
        value: {x: -0, y: -0.83395946, z: 0, w: 0.5518258}
        inSlope: {x: 0, y: 0.029450586, z: 0, w: 0.044513546}
        outSlope: {x: 0, y: 0.029450586, z: 0, w: 0.044513546}
        tangentMode: 0
        weightedMode: 0
        inWeight: {x: 0.33333334, y: 0.33333334, z: 0.33333334, w: 0.33333334}
        outWeight: {x: 0.33333334, y: 0.33333334, z: 0.33333334, w: 0.33333334}
      - serializedVersion: 3
        time: 2.4893074
        value: {x: -0, y: -0.833622, z: 0, w: 0.5523355}
        inSlope: {x: 0, y: 0.03105416, z: 0, w: 0.046860356}
        outSlope: {x: 0, y: 0.03105416, z: 0, w: 0.046860356}
        tangentMode: 0
        weightedMode: 0
        inWeight: {x: 0.33333334, y: 0.33333334, z: 0.33333334, w: 0.33333334}
        outWeight: {x: 0.33333334, y: 0.33333334, z: 0.33333334, w: 0.33333334}
      - serializedVersion: 3
        time: 2.500179
        value: {x: -0, y: -0.8332541, z: 0, w: 0.55289024}
        inSlope: {x: 0, y: 0.03177997, z: 0, w: 0.0478983}
        outSlope: {x: 0, y: 0.03177997, z: 0, w: 0.0478983}
        tangentMode: 0
        weightedMode: 0
        inWeight: {x: 0.33333334, y: 0.33333334, z: 0.33333334, w: 0.33333334}
        outWeight: {x: 0.33333334, y: 0.33333334, z: 0.33333334, w: 0.33333334}
      - serializedVersion: 3
        time: 2.5112731
        value: {x: -0, y: -0.83292437, z: 0, w: 0.5533869}
        inSlope: {x: 0, y: 0.030019196, z: 0, w: 0.04518552}
        outSlope: {x: 0, y: 0.030019196, z: 0, w: 0.04518552}
        tangentMode: 0
        weightedMode: 0
        inWeight: {x: 0.33333334, y: 0.33333334, z: 0.33333334, w: 0.33333334}
        outWeight: {x: 0.33333334, y: 0.33333334, z: 0.33333334, w: 0.33333334}
      - serializedVersion: 3
        time: 2.5222044
        value: {x: -0, y: -0.83259296, z: 0, w: 0.5538854}
        inSlope: {x: 0, y: 0.029379914, z: 0, w: 0.0441612}
        outSlope: {x: 0, y: 0.029379914, z: 0, w: 0.0441612}
        tangentMode: 0
        weightedMode: 0
        inWeight: {x: 0.33333334, y: 0.33333334, z: 0.33333334, w: 0.33333334}
        outWeight: {x: 0.33333334, y: 0.33333334, z: 0.33333334, w: 0.33333334}
      - serializedVersion: 3
        time: 2.533137
        value: {x: -0, y: -0.832282, z: 0, w: 0.55435246}
        inSlope: {x: 0, y: 0.027236884, z: 0, w: 0.040894546}
        outSlope: {x: 0, y: 0.027236884, z: 0, w: 0.040894546}
        tangentMode: 0
        weightedMode: 0
        inWeight: {x: 0.33333334, y: 0.33333334, z: 0.33333334, w: 0.33333334}
        outWeight: {x: 0.33333334, y: 0.33333334, z: 0.33333334, w: 0.33333334}
      - serializedVersion: 3
        time: 2.544389
        value: {x: -0, y: -0.8319891, z: 0, w: 0.55479205}
        inSlope: {x: 0, y: 0.02279505, z: 0, w: 0.03419061}
        outSlope: {x: 0, y: 0.02279505, z: 0, w: 0.03419061}
        tangentMode: 0
        weightedMode: 0
        inWeight: {x: 0.33333334, y: 0.33333334, z: 0.33333334, w: 0.33333334}
        outWeight: {x: 0.33333334, y: 0.33333334, z: 0.33333334, w: 0.33333334}
      - serializedVersion: 3
        time: 2.5586264
        value: {x: -0, y: -0.83171064, z: 0, w: 0.5552094}
        inSlope: {x: 0, y: 0.02773945, z: 0, w: 0.041539785}
        outSlope: {x: 0, y: 0.02773945, z: 0, w: 0.041539785}
        tangentMode: 0
        weightedMode: 0
        inWeight: {x: 0.33333334, y: 0.33333334, z: 0.33333334, w: 0.33333334}
        outWeight: {x: 0.33333334, y: 0.33333334, z: 0.33333334, w: 0.33333334}
      - serializedVersion: 3
        time: 2.5675406
        value: {x: -0, y: -0.83139044, z: 0, w: 0.5556887}
        inSlope: {x: 0, y: 0.026037686, z: 0, w: 0.038967337}
        outSlope: {x: 0, y: 0.026037686, z: 0, w: 0.038967337}
        tangentMode: 0
        weightedMode: 0
        inWeight: {x: 0.33333334, y: 0.33333334, z: 0.33333334, w: 0.33333334}
        outWeight: {x: 0.33333334, y: 0.33333334, z: 0.33333334, w: 0.33333334}
      - serializedVersion: 3
        time: 2.5781329
        value: {x: -0, y: -0.8312193, z: 0, w: 0.5559447}
        inSlope: {x: 0, y: 0.01595451, z: 0, w: 0.023855498}
        outSlope: {x: 0, y: 0.01595451, z: 0, w: 0.023855498}
        tangentMode: 0
        weightedMode: 0
        inWeight: {x: 0.33333334, y: 0.33333334, z: 0.33333334, w: 0.33333334}
        outWeight: {x: 0.33333334, y: 0.33333334, z: 0.33333334, w: 0.33333334}
      - serializedVersion: 3
        time: 2.5889919
        value: {x: -0, y: -0.83104825, z: 0, w: 0.5562003}
        inSlope: {x: 0, y: 0.014737531, z: 0, w: 0.022021625}
        outSlope: {x: 0, y: 0.014737531, z: 0, w: 0.022021625}
        tangentMode: 0
        weightedMode: 0
        inWeight: {x: 0.33333334, y: 0.33333334, z: 0.33333334, w: 0.33333334}
        outWeight: {x: 0.33333334, y: 0.33333334, z: 0.33333334, w: 0.33333334}
      - serializedVersion: 3
        time: 2.6003249
        value: {x: -0, y: -0.83089274, z: 0, w: 0.55643266}
        inSlope: {x: 0, y: 0.013720108, z: 0, w: 0.020486511}
        outSlope: {x: 0, y: 0.013720108, z: 0, w: 0.020486511}
        tangentMode: 0
        weightedMode: 0
        inWeight: {x: 0.33333334, y: 0.33333334, z: 0.33333334, w: 0.33333334}
        outWeight: {x: 0.33333334, y: 0.33333334, z: 0.33333334, w: 0.33333334}
      - serializedVersion: 3
        time: 2.6110306
        value: {x: -0, y: -0.8307459, z: 0, w: 0.55665183}
        inSlope: {x: 0, y: 0.012838779, z: 0, w: 0.019158646}
        outSlope: {x: 0, y: 0.012838779, z: 0, w: 0.019158646}
        tangentMode: 0
        weightedMode: 0
        inWeight: {x: 0.33333334, y: 0.33333334, z: 0.33333334, w: 0.33333334}
        outWeight: {x: 0.33333334, y: 0.33333334, z: 0.33333334, w: 0.33333334}
      - serializedVersion: 3
        time: 2.6218958
        value: {x: -0, y: -0.83061594, z: 0, w: 0.5568457}
        inSlope: {x: 0, y: 0.01189151, z: 0, w: 0.017740626}
        outSlope: {x: 0, y: 0.01189151, z: 0, w: 0.017740626}
        tangentMode: 0
        weightedMode: 0
        inWeight: {x: 0.33333334, y: 0.33333334, z: 0.33333334, w: 0.33333334}
        outWeight: {x: 0.33333334, y: 0.33333334, z: 0.33333334, w: 0.33333334}
      - serializedVersion: 3
        time: 2.6329205
        value: {x: -0, y: -0.8304856, z: 0, w: 0.55704015}
        inSlope: {x: 0, y: 0.011065335, z: 0, w: 0.01649865}
        outSlope: {x: 0, y: 0.011065335, z: 0, w: 0.01649865}
        tangentMode: 0
        weightedMode: 0
        inWeight: {x: 0.33333334, y: 0.33333334, z: 0.33333334, w: 0.33333334}
        outWeight: {x: 0.33333334, y: 0.33333334, z: 0.33333334, w: 0.33333334}
      - serializedVersion: 3
        time: 2.645302
        value: {x: -0, y: -0.83035797, z: 0, w: 0.55723035}
        inSlope: {x: 0, y: 0.011782182, z: 0, w: 0.017557671}
        outSlope: {x: 0, y: 0.011782182, z: 0, w: 0.017557671}
        tangentMode: 0
        weightedMode: 0
        inWeight: {x: 0.33333334, y: 0.33333334, z: 0.33333334, w: 0.33333334}
        outWeight: {x: 0.33333334, y: 0.33333334, z: 0.33333334, w: 0.33333334}
      - serializedVersion: 3
        time: 2.6558719
        value: {x: -0, y: -0.83021784, z: 0, w: 0.55743915}
        inSlope: {x: 0, y: 0.011838043, z: 0, w: 0.017635444}
        outSlope: {x: 0, y: 0.011838043, z: 0, w: 0.017635444}
        tangentMode: 0
        weightedMode: 0
        inWeight: {x: 0.33333334, y: 0.33333334, z: 0.33333334, w: 0.33333334}
        outWeight: {x: 0.33333334, y: 0.33333334, z: 0.33333334, w: 0.33333334}
      - serializedVersion: 3
        time: 2.6669078
        value: {x: -0, y: -0.83010286, z: 0, w: 0.5576104}
        inSlope: {x: 0, y: 0.01078947, z: 0, w: 0.016061123}
        outSlope: {x: 0, y: 0.01078947, z: 0, w: 0.016061123}
        tangentMode: 0
        weightedMode: 0
        inWeight: {x: 0.33333334, y: 0.33333334, z: 0.33333334, w: 0.33333334}
        outWeight: {x: 0.33333334, y: 0.33333334, z: 0.33333334, w: 0.33333334}
      - serializedVersion: 3
        time: 2.6779096
        value: {x: -0, y: -0.8299801, z: 0, w: 0.5577931}
        inSlope: {x: 0, y: 0.011360849, z: 0, w: 0.016904445}
        outSlope: {x: 0, y: 0.011360849, z: 0, w: 0.016904445}
        tangentMode: 0
        weightedMode: 0
        inWeight: {x: 0.33333334, y: 0.33333334, z: 0.33333334, w: 0.33333334}
        outWeight: {x: 0.33333334, y: 0.33333334, z: 0.33333334, w: 0.33333334}
      - serializedVersion: 3
        time: 2.6889064
        value: {x: -0, y: -0.82985294, z: 0, w: 0.55798227}
        inSlope: {x: 0, y: 0.011645677, z: 0, w: 0.017321013}
        outSlope: {x: 0, y: 0.011645677, z: 0, w: 0.017321013}
        tangentMode: 0
        weightedMode: 0
        inWeight: {x: 0.33333334, y: 0.33333334, z: 0.33333334, w: 0.33333334}
        outWeight: {x: 0.33333334, y: 0.33333334, z: 0.33333334, w: 0.33333334}
      - serializedVersion: 3
        time: 2.700121
        value: {x: -0, y: -0.8297214, z: 0, w: 0.5581778}
        inSlope: {x: 0, y: 0.011070952, z: 0, w: 0.016457388}
        outSlope: {x: 0, y: 0.011070952, z: 0, w: 0.016457388}
        tangentMode: 0
        weightedMode: 0
        inWeight: {x: 0.33333334, y: 0.33333334, z: 0.33333334, w: 0.33333334}
        outWeight: {x: 0.33333334, y: 0.33333334, z: 0.33333334, w: 0.33333334}
      - serializedVersion: 3
        time: 2.7138317
        value: {x: -0, y: -0.82957864, z: 0, w: 0.55839}
        inSlope: {x: 0, y: 0.01618028, z: 0, w: 0.024030222}
        outSlope: {x: 0, y: 0.01618028, z: 0, w: 0.024030222}
        tangentMode: 0
        weightedMode: 0
        inWeight: {x: 0.33333334, y: 0.33333334, z: 0.33333334, w: 0.33333334}
        outWeight: {x: 0.33333334, y: 0.33333334, z: 0.33333334, w: 0.33333334}
      - serializedVersion: 3
        time: 2.7218292
        value: {x: -0, y: -0.8294031, z: 0, w: 0.5586506}
        inSlope: {x: 0, y: 0.015200192, z: 0, w: 0.022563957}
        outSlope: {x: 0, y: 0.015200192, z: 0, w: 0.022563957}
        tangentMode: 0
        weightedMode: 0
        inWeight: {x: 0.33333334, y: 0.33333334, z: 0.33333334, w: 0.33333334}
        outWeight: {x: 0.33333334, y: 0.33333334, z: 0.33333334, w: 0.33333334}
      - serializedVersion: 3
        time: 2.7336562
        value: {x: -0, y: -0.82930315, z: 0, w: 0.55879897}
        inSlope: {x: 0, y: 0.010933488, z: 0, w: 0.016222022}
        outSlope: {x: 0, y: 0.010933488, z: 0, w: 0.016222022}
        tangentMode: 0
        weightedMode: 0
        inWeight: {x: 0.33333334, y: 0.33333334, z: 0.33333334, w: 0.33333334}
        outWeight: {x: 0.33333334, y: 0.33333334, z: 0.33333334, w: 0.33333334}
      - serializedVersion: 3
        time: 2.7446215
        value: {x: -0, y: -0.82915604, z: 0, w: 0.5590172}
        inSlope: {x: 0, y: 0.012761416, z: 0, w: 0.018930554}
        outSlope: {x: 0, y: 0.012761416, z: 0, w: 0.018930554}
        tangentMode: 0
        weightedMode: 0
        inWeight: {x: 0.33333334, y: 0.33333334, z: 0.33333334, w: 0.33333334}
        outWeight: {x: 0.33333334, y: 0.33333334, z: 0.33333334, w: 0.33333334}
      - serializedVersion: 3
        time: 2.755782
        value: {x: -0, y: -0.8290209, z: 0, w: 0.55921763}
        inSlope: {x: 0, y: 0.012101805, z: 0, w: 0.017942604}
        outSlope: {x: 0, y: 0.012101805, z: 0, w: 0.017942604}
        tangentMode: 0
        weightedMode: 0
        inWeight: {x: 0.33333334, y: 0.33333334, z: 0.33333334, w: 0.33333334}
        outWeight: {x: 0.33333334, y: 0.33333334, z: 0.33333334, w: 0.33333334}
      - serializedVersion: 3
        time: 2.7666225
        value: {x: -0, y: -0.8288898, z: 0, w: 0.55941194}
        inSlope: {x: 0, y: 0.011485891, z: 0, w: 0.017018272}
        outSlope: {x: 0, y: 0.011485891, z: 0, w: 0.017018272}
        tangentMode: 0
        weightedMode: 0
        inWeight: {x: 0.33333334, y: 0.33333334, z: 0.33333334, w: 0.33333334}
        outWeight: {x: 0.33333334, y: 0.33333334, z: 0.33333334, w: 0.33333334}
      - serializedVersion: 3
        time: 2.7777317
        value: {x: -0, y: -0.82876897, z: 0, w: 0.55959094}
        inSlope: {x: 0, y: 0.010839222, z: 0, w: 0.01605532}
        outSlope: {x: 0, y: 0.010839222, z: 0, w: 0.01605532}
        tangentMode: 0
        weightedMode: 0
        inWeight: {x: 0.33333334, y: 0.33333334, z: 0.33333334, w: 0.33333334}
        outWeight: {x: 0.33333334, y: 0.33333334, z: 0.33333334, w: 0.33333334}
      - serializedVersion: 3
        time: 2.7884467
        value: {x: -0, y: -0.8286532, z: 0, w: 0.55976236}
        inSlope: {x: 0, y: 0.0095815305, z: 0, w: 0.014185684}
        outSlope: {x: 0, y: 0.0095815305, z: 0, w: 0.014185684}
        tangentMode: 0
        weightedMode: 0
        inWeight: {x: 0.33333334, y: 0.33333334, z: 0.33333334, w: 0.33333334}
        outWeight: {x: 0.33333334, y: 0.33333334, z: 0.33333334, w: 0.33333334}
      - serializedVersion: 3
        time: 2.8005526
        value: {x: -0, y: -0.828552, z: 0, w: 0.55991215}
        inSlope: {x: 0, y: 0.008939577, z: 0, w: 0.013227081}
        outSlope: {x: 0, y: 0.008939577, z: 0, w: 0.013227081}
        tangentMode: 0
        weightedMode: 0
        inWeight: {x: 0.33333334, y: 0.33333334, z: 0.33333334, w: 0.33333334}
        outWeight: {x: 0.33333334, y: 0.33333334, z: 0.33333334, w: 0.33333334}
      - serializedVersion: 3
        time: 2.8114355
        value: {x: -0, y: -0.8284484, z: 0, w: 0.5600654}
        inSlope: {x: 0, y: 0.008127072, z: 0, w: 0.01202249}
        outSlope: {x: 0, y: 0.008127072, z: 0, w: 0.01202249}
        tangentMode: 0
        weightedMode: 0
        inWeight: {x: 0.33333334, y: 0.33333334, z: 0.33333334, w: 0.33333334}
        outWeight: {x: 0.33333334, y: 0.33333334, z: 0.33333334, w: 0.33333334}
      - serializedVersion: 3
        time: 2.8223648
        value: {x: -0, y: -0.8283748, z: 0, w: 0.5601743}
        inSlope: {x: 0, y: 0.0058283433, z: 0, w: 0.008619254}
        outSlope: {x: 0, y: 0.0058283433, z: 0, w: 0.008619254}
        tangentMode: 0
        weightedMode: 0
        inWeight: {x: 0.33333334, y: 0.33333334, z: 0.33333334, w: 0.33333334}
        outWeight: {x: 0.33333334, y: 0.33333334, z: 0.33333334, w: 0.33333334}
      - serializedVersion: 3
        time: 2.8334587
        value: {x: -0, y: -0.8283202, z: 0, w: 0.560255}
        inSlope: {x: 0, y: 0.004306837, z: 0, w: 0.006369823}
        outSlope: {x: 0, y: 0.004306837, z: 0, w: 0.006369823}
        tangentMode: 0
        weightedMode: 0
        inWeight: {x: 0.33333334, y: 0.33333334, z: 0.33333334, w: 0.33333334}
        outWeight: {x: 0.33333334, y: 0.33333334, z: 0.33333334, w: 0.33333334}
      - serializedVersion: 3
        time: 2.84442
        value: {x: -0, y: -0.82827973, z: 0, w: 0.5603149}
        inSlope: {x: 0, y: 0.0028797612, z: 0, w: 0.0042590834}
        outSlope: {x: 0, y: 0.0028797612, z: 0, w: 0.0042590834}
        tangentMode: 0
        weightedMode: 0
        inWeight: {x: 0.33333334, y: 0.33333334, z: 0.33333334, w: 0.33333334}
        outWeight: {x: 0.33333334, y: 0.33333334, z: 0.33333334, w: 0.33333334}
      - serializedVersion: 3
        time: 2.8556645
        value: {x: -0, y: -0.8282565, z: 0, w: 0.5603492}
        inSlope: {x: 0, y: 0.0015389184, z: 0, w: 0.0022737107}
        outSlope: {x: 0, y: 0.0015389184, z: 0, w: 0.0022737107}
        tangentMode: 0
        weightedMode: 0
        inWeight: {x: 0.33333334, y: 0.33333334, z: 0.33333334, w: 0.33333334}
        outWeight: {x: 0.33333334, y: 0.33333334, z: 0.33333334, w: 0.33333334}
      - serializedVersion: 3
        time: 2.8708231
        value: {x: -0, y: -0.82824117, z: 0, w: 0.5603719}
        inSlope: {x: 0, y: 0.0013848259, z: 0, w: 0.002043033}
        outSlope: {x: 0, y: 0.0013848259, z: 0, w: 0.002043033}
        tangentMode: 0
        weightedMode: 0
        inWeight: {x: 0.33333334, y: 0.33333334, z: 0.33333334, w: 0.33333334}
        outWeight: {x: 0.33333334, y: 0.33333334, z: 0.33333334, w: 0.33333334}
      - serializedVersion: 3
        time: 2.8771932
        value: {x: -0, y: -0.82822996, z: 0, w: 0.5603884}
        inSlope: {x: 0, y: 0.0008916949, z: 0, w: 0.0013153637}
        outSlope: {x: 0, y: 0.0008916949, z: 0, w: 0.0013153637}
        tangentMode: 0
        weightedMode: 0
        inWeight: {x: 0.33333334, y: 0.33333334, z: 0.33333334, w: 0.33333334}
        outWeight: {x: 0.33333334, y: 0.33333334, z: 0.33333334, w: 0.33333334}
      - serializedVersion: 3
        time: 2.8894696
        value: {x: -0, y: -0.82822967, z: 0, w: 0.56038886}
        inSlope: {x: 0, y: 0.00017454005, z: 0, w: 0.0002616476}
        outSlope: {x: 0, y: 0.00017454005, z: 0, w: 0.0002616476}
        tangentMode: 0
        weightedMode: 0
        inWeight: {x: 0.33333334, y: 0.33333334, z: 0.33333334, w: 0.33333334}
        outWeight: {x: 0.33333334, y: 0.33333334, z: 0.33333334, w: 0.33333334}
      - serializedVersion: 3
        time: 2.9002967
        value: {x: -0, y: -0.82822615, z: 0, w: 0.5603941}
        inSlope: {x: 0, y: 0.00026281233, z: 0, w: 0.00039148532}
        outSlope: {x: 0, y: 0.00026281233, z: 0, w: 0.00039148532}
        tangentMode: 0
        weightedMode: 0
        inWeight: {x: 0.33333334, y: 0.33333334, z: 0.33333334, w: 0.33333334}
        outWeight: {x: 0.33333334, y: 0.33333334, z: 0.33333334, w: 0.33333334}
      - serializedVersion: 3
        time: 2.9112785
        value: {x: -0, y: -0.82822394, z: 0, w: 0.5603974}
        inSlope: {x: 0, y: 0.00008413958, z: 0, w: 0.00012214069}
        outSlope: {x: 0, y: 0.00008413958, z: 0, w: 0.00012214069}
        tangentMode: 0
        weightedMode: 0
        inWeight: {x: 0.33333334, y: 0.33333334, z: 0.33333334, w: 0.33333334}
        outWeight: {x: 0.33333334, y: 0.33333334, z: 0.33333334, w: 0.33333334}
      - serializedVersion: 3
        time: 2.9222684
        value: {x: -0, y: -0.8282243, z: 0, w: 0.5603968}
        inSlope: {x: 0, y: 0.0001442589, z: 0, w: 0.0002109088}
        outSlope: {x: 0, y: 0.0001442589, z: 0, w: 0.0002109088}
        tangentMode: 0
        weightedMode: 0
        inWeight: {x: 0.33333334, y: 0.33333334, z: 0.33333334, w: 0.33333334}
        outWeight: {x: 0.33333334, y: 0.33333334, z: 0.33333334, w: 0.33333334}
      - serializedVersion: 3
        time: 2.933036
        value: {x: -0, y: -0.82822084, z: 0, w: 0.5604019}
        inSlope: {x: 0, y: 0.00029239754, z: 0, w: 0.00043448294}
        outSlope: {x: 0, y: 0.00029239754, z: 0, w: 0.00043448294}
        tangentMode: 0
        weightedMode: 0
        inWeight: {x: 0.33333334, y: 0.33333334, z: 0.33333334, w: 0.33333334}
        outWeight: {x: 0.33333334, y: 0.33333334, z: 0.33333334, w: 0.33333334}
      - serializedVersion: 3
        time: 2.9441102
        value: {x: -0, y: -0.8282179, z: 0, w: 0.56040627}
        inSlope: {x: 0, y: 0.00017536696, z: 0, w: 0.00025898617}
        outSlope: {x: 0, y: 0.00017536696, z: 0, w: 0.00025898617}
        tangentMode: 0
        weightedMode: 0
        inWeight: {x: 0.33333334, y: 0.33333334, z: 0.33333334, w: 0.33333334}
        outWeight: {x: 0.33333334, y: 0.33333334, z: 0.33333334, w: 0.33333334}
      - serializedVersion: 3
        time: 2.9550722
        value: {x: -0, y: -0.82821697, z: 0, w: 0.56040764}
        inSlope: {x: 0, y: 0.00035154604, z: 0, w: 0.0005196319}
        outSlope: {x: 0, y: 0.00035154604, z: 0, w: 0.0005196319}
        tangentMode: 0
        weightedMode: 0
        inWeight: {x: 0.33333334, y: 0.33333334, z: 0.33333334, w: 0.33333334}
        outWeight: {x: 0.33333334, y: 0.33333334, z: 0.33333334, w: 0.33333334}
      - serializedVersion: 3
        time: 2.9670687
        value: {x: -0, y: -0.8282096, z: 0, w: 0.5604186}
        inSlope: {x: 0, y: 0.00072437804, z: 0, w: 0.0010693535}
        outSlope: {x: 0, y: 0.00072437804, z: 0, w: 0.0010693535}
        tangentMode: 0
        weightedMode: 0
        inWeight: {x: 0.33333334, y: 0.33333334, z: 0.33333334, w: 0.33333334}
        outWeight: {x: 0.33333334, y: 0.33333334, z: 0.33333334, w: 0.33333334}
      - serializedVersion: 3
        time: 2.978021
        value: {x: -0, y: -0.82820046, z: 0, w: 0.560432}
        inSlope: {x: 0, y: 0.0011554653, z: 0, w: 0.001707465}
        outSlope: {x: 0, y: 0.0011554653, z: 0, w: 0.001707465}
        tangentMode: 0
        weightedMode: 0
        inWeight: {x: 0.33333334, y: 0.33333334, z: 0.33333334, w: 0.33333334}
        outWeight: {x: 0.33333334, y: 0.33333334, z: 0.33333334, w: 0.33333334}
      - serializedVersion: 3
        time: 2.9890687
        value: {x: -0, y: -0.8281841, z: 0, w: 0.5604562}
        inSlope: {x: 0, y: 0.0017265689, z: 0, w: 0.002549238}
        outSlope: {x: 0, y: 0.0017265689, z: 0, w: 0.002549238}
        tangentMode: 0
        weightedMode: 0
        inWeight: {x: 0.33333334, y: 0.33333334, z: 0.33333334, w: 0.33333334}
        outWeight: {x: 0.33333334, y: 0.33333334, z: 0.33333334, w: 0.33333334}
      - serializedVersion: 3
        time: 3.0000548
        value: {x: -0, y: -0.82816243, z: 0, w: 0.56048816}
        inSlope: {x: 0, y: 0.0019624485, z: 0, w: 0.0028951166}
        outSlope: {x: 0, y: 0.0019624485, z: 0, w: 0.0028951166}
        tangentMode: 0
        weightedMode: 0
        inWeight: {x: 0.33333334, y: 0.33333334, z: 0.33333334, w: 0.33333334}
        outWeight: {x: 0.33333334, y: 0.33333334, z: 0.33333334, w: 0.33333334}
      - serializedVersion: 3
        time: 3.0111809
        value: {x: -0, y: -0.82814074, z: 0, w: 0.56052023}
        inSlope: {x: 0, y: 0.0019017789, z: 0, w: 0.0028106447}
        outSlope: {x: 0, y: 0.0019017789, z: 0, w: 0.0028106447}
        tangentMode: 0
        weightedMode: 0
        inWeight: {x: 0.33333334, y: 0.33333334, z: 0.33333334, w: 0.33333334}
        outWeight: {x: 0.33333334, y: 0.33333334, z: 0.33333334, w: 0.33333334}
      - serializedVersion: 3
        time: 3.0256517
        value: {x: -0, y: -0.8281139, z: 0, w: 0.56055987}
        inSlope: {x: 0, y: 0.0038072625, z: 0, w: 0.0056265714}
        outSlope: {x: 0, y: 0.0038072625, z: 0, w: 0.0056265714}
        tangentMode: 0
        weightedMode: 0
        inWeight: {x: 0.33333334, y: 0.33333334, z: 0.33333334, w: 0.33333334}
        outWeight: {x: 0.33333334, y: 0.33333334, z: 0.33333334, w: 0.33333334}
      - serializedVersion: 3
        time: 3.0326664
        value: {x: -0, y: -0.8280735, z: 0, w: 0.5606196}
        inSlope: {x: 0, y: 0.0039339643, z: 0, w: 0.0058141053}
        outSlope: {x: 0, y: 0.0039339643, z: 0, w: 0.0058141053}
        tangentMode: 0
        weightedMode: 0
        inWeight: {x: 0.33333334, y: 0.33333334, z: 0.33333334, w: 0.33333334}
        outWeight: {x: 0.33333334, y: 0.33333334, z: 0.33333334, w: 0.33333334}
      - serializedVersion: 3
        time: 3.044916
        value: {x: -0, y: -0.8280477, z: 0, w: 0.56065774}
        inSlope: {x: 0, y: 0.0031091939, z: 0, w: 0.0045907567}
        outSlope: {x: 0, y: 0.0031091939, z: 0, w: 0.0045907567}
        tangentMode: 0
        weightedMode: 0
        inWeight: {x: 0.33333334, y: 0.33333334, z: 0.33333334, w: 0.33333334}
        outWeight: {x: 0.33333334, y: 0.33333334, z: 0.33333334, w: 0.33333334}
      - serializedVersion: 3
        time: 3.0565572
        value: {x: -0, y: -0.82799983, z: 0, w: 0.5607284}
        inSlope: {x: 0, y: 0.004222476, z: 0, w: 0.0062324833}
        outSlope: {x: 0, y: 0.004222476, z: 0, w: 0.0062324833}
        tangentMode: 0
        weightedMode: 0
        inWeight: {x: 0.33333334, y: 0.33333334, z: 0.33333334, w: 0.33333334}
        outWeight: {x: 0.33333334, y: 0.33333334, z: 0.33333334, w: 0.33333334}
      - serializedVersion: 3
        time: 3.0667217
        value: {x: -0, y: -0.8279558, z: 0, w: 0.5607934}
        inSlope: {x: 0, y: 0.0038193897, z: 0, w: 0.0056417314}
        outSlope: {x: 0, y: 0.0038193897, z: 0, w: 0.0056417314}
        tangentMode: 0
        weightedMode: 0
        inWeight: {x: 0.33333334, y: 0.33333334, z: 0.33333334, w: 0.33333334}
        outWeight: {x: 0.33333334, y: 0.33333334, z: 0.33333334, w: 0.33333334}
      - serializedVersion: 3
        time: 3.0778842
        value: {x: -0, y: -0.8279189, z: 0, w: 0.56084794}
        inSlope: {x: 0, y: 0.0032930826, z: 0, w: 0.004863469}
        outSlope: {x: 0, y: 0.0032930826, z: 0, w: 0.004863469}
        tangentMode: 0
        weightedMode: 0
        inWeight: {x: 0.33333334, y: 0.33333334, z: 0.33333334, w: 0.33333334}
        outWeight: {x: 0.33333334, y: 0.33333334, z: 0.33333334, w: 0.33333334}
      - serializedVersion: 3
        time: 3.0886574
        value: {x: -0, y: -0.82788354, z: 0, w: 0.5609001}
        inSlope: {x: 0, y: 0.002860132, z: 0, w: 0.004221418}
        outSlope: {x: 0, y: 0.002860132, z: 0, w: 0.004221418}
        tangentMode: 0
        weightedMode: 0
        inWeight: {x: 0.33333334, y: 0.33333334, z: 0.33333334, w: 0.33333334}
        outWeight: {x: 0.33333334, y: 0.33333334, z: 0.33333334, w: 0.33333334}
      - serializedVersion: 3
        time: 3.1000926
        value: {x: -0, y: -0.82785565, z: 0, w: 0.5609413}
        inSlope: {x: 0, y: 0.002399996, z: 0, w: 0.0035432235}
        outSlope: {x: 0, y: 0.002399996, z: 0, w: 0.0035432235}
        tangentMode: 0
        weightedMode: 0
        inWeight: {x: 0.33333334, y: 0.33333334, z: 0.33333334, w: 0.33333334}
        outWeight: {x: 0.33333334, y: 0.33333334, z: 0.33333334, w: 0.33333334}
      - serializedVersion: 3
        time: 3.1106975
        value: {x: -0, y: -0.8278306, z: 0, w: 0.56097823}
        inSlope: {x: 0, y: 0.0018140508, z: 0, w: 0.0026730134}
        outSlope: {x: 0, y: 0.0018140508, z: 0, w: 0.0026730134}
        tangentMode: 0
        weightedMode: 0
        inWeight: {x: 0.33333334, y: 0.33333334, z: 0.33333334, w: 0.33333334}
        outWeight: {x: 0.33333334, y: 0.33333334, z: 0.33333334, w: 0.33333334}
      - serializedVersion: 3
        time: 3.122642
        value: {x: -0, y: -0.8278155, z: 0, w: 0.56100047}
        inSlope: {x: 0, y: 0.0010185856, z: 0, w: 0.0015024978}
        outSlope: {x: 0, y: 0.0010185856, z: 0, w: 0.0015024978}
        tangentMode: 0
        weightedMode: 0
        inWeight: {x: 0.33333334, y: 0.33333334, z: 0.33333334, w: 0.33333334}
        outWeight: {x: 0.33333334, y: 0.33333334, z: 0.33333334, w: 0.33333334}
      - serializedVersion: 3
        time: 3.1336386
        value: {x: -0, y: -0.827807, z: 0, w: 0.56101304}
        inSlope: {x: 0, y: 0.00036326837, z: 0, w: 0.0005394822}
        outSlope: {x: 0, y: 0.00036326837, z: 0, w: 0.0005394822}
        tangentMode: 0
        weightedMode: 0
        inWeight: {x: 0.33333334, y: 0.33333334, z: 0.33333334, w: 0.33333334}
        outWeight: {x: 0.33333334, y: 0.33333334, z: 0.33333334, w: 0.33333334}
      - serializedVersion: 3
        time: 3.1446908
        value: {x: -0, y: -0.8278075, z: 0, w: 0.5610123}
        inSlope: {x: 0, y: -0.0008534783, z: 0, w: -0.0012626038}
        outSlope: {x: 0, y: -0.0008534783, z: 0, w: -0.0012626038}
        tangentMode: 0
        weightedMode: 0
        inWeight: {x: 0.33333334, y: 0.33333334, z: 0.33333334, w: 0.33333334}
        outWeight: {x: 0.33333334, y: 0.33333334, z: 0.33333334, w: 0.33333334}
      - serializedVersion: 3
        time: 3.1556888
        value: {x: -0, y: -0.8278258, z: 0, w: 0.56098527}
        inSlope: {x: 0, y: -0.0023058425, z: 0, w: -0.003402221}
        outSlope: {x: 0, y: -0.0023058425, z: 0, w: -0.003402221}
        tangentMode: 0
        weightedMode: 0
        inWeight: {x: 0.33333334, y: 0.33333334, z: 0.33333334, w: 0.33333334}
        outWeight: {x: 0.33333334, y: 0.33333334, z: 0.33333334, w: 0.33333334}
      - serializedVersion: 3
        time: 3.1667893
        value: {x: -0, y: -0.8278585, z: 0, w: 0.56093705}
        inSlope: {x: 0, y: -0.0030966294, z: 0, w: -0.0045712884}
        outSlope: {x: 0, y: -0.0030966294, z: 0, w: -0.0045712884}
        tangentMode: 0
        weightedMode: 0
        inWeight: {x: 0.33333334, y: 0.33333334, z: 0.33333334, w: 0.33333334}
        outWeight: {x: 0.33333334, y: 0.33333334, z: 0.33333334, w: 0.33333334}
      - serializedVersion: 3
        time: 3.1809494
        value: {x: -0, y: -0.82790446, z: 0, w: 0.5608691}
        inSlope: {x: 0, y: -0.0059631667, z: 0, w: -0.008805336}
        outSlope: {x: 0, y: -0.0059631667, z: 0, w: -0.008805336}
        tangentMode: 0
        weightedMode: 0
        inWeight: {x: 0.33333334, y: 0.33333334, z: 0.33333334, w: 0.33333334}
        outWeight: {x: 0.33333334, y: 0.33333334, z: 0.33333334, w: 0.33333334}
      - serializedVersion: 3
        time: 3.1883512
        value: {x: -0, y: -0.8279687, z: 0, w: 0.56077427}
        inSlope: {x: 0, y: -0.0057167863, z: 0, w: -0.008432602}
        outSlope: {x: 0, y: -0.0057167863, z: 0, w: -0.008432602}
        tangentMode: 0
        weightedMode: 0
        inWeight: {x: 0.33333334, y: 0.33333334, z: 0.33333334, w: 0.33333334}
        outWeight: {x: 0.33333334, y: 0.33333334, z: 0.33333334, w: 0.33333334}
      - serializedVersion: 3
        time: 3.2005422
        value: {x: -0, y: -0.8280023, z: 0, w: 0.56072485}
        inSlope: {x: 0, y: -0.0040776827, z: 0, w: -0.0060190633}
        outSlope: {x: 0, y: -0.0040776827, z: 0, w: -0.0060190633}
        tangentMode: 0
        weightedMode: 0
        inWeight: {x: 0.33333334, y: 0.33333334, z: 0.33333334, w: 0.33333334}
        outWeight: {x: 0.33333334, y: 0.33333334, z: 0.33333334, w: 0.33333334}
      - serializedVersion: 3
        time: 3.2112987
        value: {x: -0, y: -0.8280604, z: 0, w: 0.56063896}
        inSlope: {x: 0, y: -0.004886778, z: 0, w: -0.0072183097}
        outSlope: {x: 0, y: -0.004886778, z: 0, w: -0.0072183097}
        tangentMode: 0
        weightedMode: 0
        inWeight: {x: 0.33333334, y: 0.33333334, z: 0.33333334, w: 0.33333334}
        outWeight: {x: 0.33333334, y: 0.33333334, z: 0.33333334, w: 0.33333334}
      - serializedVersion: 3
        time: 3.2224128
        value: {x: -0, y: -0.82810897, z: 0, w: 0.56056726}
        inSlope: {x: 0, y: -0.004560861, z: 0, w: -0.0067372434}
        outSlope: {x: 0, y: -0.004560861, z: 0, w: -0.0067372434}
        tangentMode: 0
        weightedMode: 0
        inWeight: {x: 0.33333334, y: 0.33333334, z: 0.33333334, w: 0.33333334}
        outWeight: {x: 0.33333334, y: 0.33333334, z: 0.33333334, w: 0.33333334}
      - serializedVersion: 3
        time: 3.233353
        value: {x: -0, y: -0.82816094, z: 0, w: 0.5604904}
        inSlope: {x: 0, y: -0.004289251, z: 0, w: -0.006341912}
        outSlope: {x: 0, y: -0.004289251, z: 0, w: -0.006341912}
        tangentMode: 0
        weightedMode: 0
        inWeight: {x: 0.33333334, y: 0.33333334, z: 0.33333334, w: 0.33333334}
        outWeight: {x: 0.33333334, y: 0.33333334, z: 0.33333334, w: 0.33333334}
      - serializedVersion: 3
        time: 3.2444715
        value: {x: -0, y: -0.8282035, z: 0, w: 0.5604275}
        inSlope: {x: 0, y: -0.003696675, z: 0, w: -0.005461508}
        outSlope: {x: 0, y: -0.003696675, z: 0, w: -0.005461508}
        tangentMode: 0
        weightedMode: 0
        inWeight: {x: 0.33333334, y: 0.33333334, z: 0.33333334, w: 0.33333334}
        outWeight: {x: 0.33333334, y: 0.33333334, z: 0.33333334, w: 0.33333334}
      - serializedVersion: 3
        time: 3.2561727
        value: {x: -0, y: -0.8282452, z: 0, w: 0.5603659}
        inSlope: {x: 0, y: -0.0032774128, z: 0, w: -0.0048450357}
        outSlope: {x: 0, y: -0.0032774128, z: 0, w: -0.0048450357}
        tangentMode: 0
        weightedMode: 0
        inWeight: {x: 0.33333334, y: 0.33333334, z: 0.33333334, w: 0.33333334}
        outWeight: {x: 0.33333334, y: 0.33333334, z: 0.33333334, w: 0.33333334}
      - serializedVersion: 3
        time: 3.2663624
        value: {x: -0, y: -0.8282757, z: 0, w: 0.5603208}
        inSlope: {x: 0, y: -0.002268095, z: 0, w: -0.003359288}
        outSlope: {x: 0, y: -0.002268095, z: 0, w: -0.003359288}
        tangentMode: 0
        weightedMode: 0
        inWeight: {x: 0.33333334, y: 0.33333334, z: 0.33333334, w: 0.33333334}
        outWeight: {x: 0.33333334, y: 0.33333334, z: 0.33333334, w: 0.33333334}
      - serializedVersion: 3
        time: 3.2782285
        value: {x: -0, y: -0.82829404, z: 0, w: 0.5602936}
        inSlope: {x: 0, y: -0.0014003741, z: 0, w: -0.0020705676}
        outSlope: {x: 0, y: -0.0014003741, z: 0, w: -0.0020705676}
        tangentMode: 0
        weightedMode: 0
        inWeight: {x: 0.33333334, y: 0.33333334, z: 0.33333334, w: 0.33333334}
        outWeight: {x: 0.33333334, y: 0.33333334, z: 0.33333334, w: 0.33333334}
      - serializedVersion: 3
        time: 3.29021
        value: {x: -0, y: -0.82830906, z: 0, w: 0.56027144}
        inSlope: {x: 0, y: -0.0017863375, z: 0, w: -0.0026393752}
        outSlope: {x: 0, y: -0.0017863375, z: 0, w: -0.0026393752}
        tangentMode: 0
        weightedMode: 0
        inWeight: {x: 0.33333334, y: 0.33333334, z: 0.33333334, w: 0.33333334}
        outWeight: {x: 0.33333334, y: 0.33333334, z: 0.33333334, w: 0.33333334}
      - serializedVersion: 3
        time: 3.3002596
        value: {x: -0, y: -0.82833236, z: 0, w: 0.560237}
        inSlope: {x: 0, y: -0.0021431192, z: 0, w: -0.0031686914}
        outSlope: {x: 0, y: -0.0021431192, z: 0, w: -0.0031686914}
        tangentMode: 0
        weightedMode: 0
        inWeight: {x: 0.33333334, y: 0.33333334, z: 0.33333334, w: 0.33333334}
        outWeight: {x: 0.33333334, y: 0.33333334, z: 0.33333334, w: 0.33333334}
      - serializedVersion: 3
        time: 3.3110158
        value: {x: -0, y: -0.8283535, z: 0, w: 0.5602057}
        inSlope: {x: 0, y: -0.00211673, z: 0, w: -0.0031249172}
        outSlope: {x: 0, y: -0.00211673, z: 0, w: -0.0031249172}
        tangentMode: 0
        weightedMode: 0
        inWeight: {x: 0.33333334, y: 0.33333334, z: 0.33333334, w: 0.33333334}
        outWeight: {x: 0.33333334, y: 0.33333334, z: 0.33333334, w: 0.33333334}
      - serializedVersion: 3
        time: 3.3221674
        value: {x: -0, y: -0.8283788, z: 0, w: 0.56016845}
        inSlope: {x: 0, y: -0.001756699, z: 0, w: -0.0025951886}
        outSlope: {x: 0, y: -0.001756699, z: 0, w: -0.0025951886}
        tangentMode: 0
        weightedMode: 0
        inWeight: {x: 0.33333334, y: 0.33333334, z: 0.33333334, w: 0.33333334}
        outWeight: {x: 0.33333334, y: 0.33333334, z: 0.33333334, w: 0.33333334}
      - serializedVersion: 3
        time: 3.3364098
        value: {x: -0, y: -0.82839656, z: 0, w: 0.5601421}
        inSlope: {x: 0, y: 0.0002083279, z: 0, w: 0.00030333415}
        outSlope: {x: 0, y: 0.0002083279, z: 0, w: 0.00030333415}
        tangentMode: 0
        weightedMode: 0
        inWeight: {x: 0.33333334, y: 0.33333334, z: 0.33333334, w: 0.33333334}
        outWeight: {x: 0.33333334, y: 0.33333334, z: 0.33333334, w: 0.33333334}
      - serializedVersion: 3
        time: 3.3440046
        value: {x: -0, y: -0.8283839, z: 0, w: 0.56016076}
        inSlope: {x: 0, y: 0.0024008758, z: 0, w: 0.003550638}
        outSlope: {x: 0, y: 0.0024008758, z: 0, w: 0.003550638}
        tangentMode: 0
        weightedMode: 0
        inWeight: {x: 0.33333334, y: 0.33333334, z: 0.33333334, w: 0.33333334}
        outWeight: {x: 0.33333334, y: 0.33333334, z: 0.33333334, w: 0.33333334}
      - serializedVersion: 3
        time: 3.3550406
        value: {x: -0, y: -0.8283493, z: 0, w: 0.560212}
        inSlope: {x: 0, y: 0.0060292007, z: 0, w: 0.008916214}
        outSlope: {x: 0, y: 0.0060292007, z: 0, w: 0.008916214}
        tangentMode: 0
        weightedMode: 0
        inWeight: {x: 0.33333334, y: 0.33333334, z: 0.33333334, w: 0.33333334}
        outWeight: {x: 0.33333334, y: 0.33333334, z: 0.33333334, w: 0.33333334}
      - serializedVersion: 3
        time: 3.3670812
        value: {x: -0, y: -0.8282419, z: 0, w: 0.5603708}
        inSlope: {x: 0, y: 0.012332045, z: 0, w: 0.01822697}
        outSlope: {x: 0, y: 0.012332045, z: 0, w: 0.01822697}
        tangentMode: 0
        weightedMode: 0
        inWeight: {x: 0.33333334, y: 0.33333334, z: 0.33333334, w: 0.33333334}
        outWeight: {x: 0.33333334, y: 0.33333334, z: 0.33333334, w: 0.33333334}
      - serializedVersion: 3
        time: 3.3780074
        value: {x: -0, y: -0.82806987, z: 0, w: 0.560625}
        inSlope: {x: 0, y: 0.01715501, z: 0, w: 0.025338085}
        outSlope: {x: 0, y: 0.01715501, z: 0, w: 0.025338085}
        tangentMode: 0
        weightedMode: 0
        inWeight: {x: 0.33333334, y: 0.33333334, z: 0.33333334, w: 0.33333334}
        outWeight: {x: 0.33333334, y: 0.33333334, z: 0.33333334, w: 0.33333334}
      - serializedVersion: 3
        time: 3.3889868
        value: {x: -0, y: -0.827866, z: 0, w: 0.56092596}
        inSlope: {x: 0, y: 0.020669432, z: 0, w: 0.03050004}
        outSlope: {x: 0, y: 0.020669432, z: 0, w: 0.03050004}
        tangentMode: 0
        weightedMode: 0
        inWeight: {x: 0.33333334, y: 0.33333334, z: 0.33333334, w: 0.33333334}
        outWeight: {x: 0.33333334, y: 0.33333334, z: 0.33333334, w: 0.33333334}
      - serializedVersion: 3
        time: 3.399891
        value: {x: -0, y: -0.8276177, z: 0, w: 0.56129223}
        inSlope: {x: 0, y: 0.024040535, z: 0, w: 0.03544383}
        outSlope: {x: 0, y: 0.024040535, z: 0, w: 0.03544383}
        tangentMode: 0
        weightedMode: 0
        inWeight: {x: 0.33333334, y: 0.33333334, z: 0.33333334, w: 0.33333334}
        outWeight: {x: 0.33333334, y: 0.33333334, z: 0.33333334, w: 0.33333334}
      - serializedVersion: 3
        time: 3.4109976
        value: {x: -0, y: -0.8273366, z: 0, w: 0.5617065}
        inSlope: {x: 0, y: 0.0269514, z: 0, w: 0.03969274}
        outSlope: {x: 0, y: 0.0269514, z: 0, w: 0.03969274}
        tangentMode: 0
        weightedMode: 0
        inWeight: {x: 0.33333334, y: 0.33333334, z: 0.33333334, w: 0.33333334}
        outWeight: {x: 0.33333334, y: 0.33333334, z: 0.33333334, w: 0.33333334}
      - serializedVersion: 3
        time: 3.4220538
        value: {x: -0, y: -0.82702047, z: 0, w: 0.5621718}
        inSlope: {x: 0, y: 0.027945463, z: 0, w: 0.041113652}
        outSlope: {x: 0, y: 0.027945463, z: 0, w: 0.041113652}
        tangentMode: 0
        weightedMode: 0
        inWeight: {x: 0.33333334, y: 0.33333334, z: 0.33333334, w: 0.33333334}
        outWeight: {x: 0.33333334, y: 0.33333334, z: 0.33333334, w: 0.33333334}
      - serializedVersion: 3
        time: 3.4338517
        value: {x: -0, y: -0.8266984, z: 0, w: 0.5626454}
        inSlope: {x: 0, y: 0.028086236, z: 0, w: 0.041269246}
        outSlope: {x: 0, y: 0.028086236, z: 0, w: 0.041269246}
        tangentMode: 0
        weightedMode: 0
        inWeight: {x: 0.33333334, y: 0.33333334, z: 0.33333334, w: 0.33333334}
        outWeight: {x: 0.33333334, y: 0.33333334, z: 0.33333334, w: 0.33333334}
      - serializedVersion: 3
        time: 3.4449983
        value: {x: -0, y: -0.82637656, z: 0, w: 0.563118}
        inSlope: {x: 0, y: 0.026892137, z: 0, w: 0.0394679}
        outSlope: {x: 0, y: 0.026892137, z: 0, w: 0.0394679}
        tangentMode: 0
        weightedMode: 0
        inWeight: {x: 0.33333334, y: 0.33333334, z: 0.33333334, w: 0.33333334}
        outWeight: {x: 0.33333334, y: 0.33333334, z: 0.33333334, w: 0.33333334}
      - serializedVersion: 3
        time: 3.4557474
        value: {x: -0, y: -0.8261088, z: 0, w: 0.5635107}
        inSlope: {x: 0, y: 0.022368763, z: 0, w: 0.032795355}
        outSlope: {x: 0, y: 0.022368763, z: 0, w: 0.032795355}
        tangentMode: 0
        weightedMode: 0
        inWeight: {x: 0.33333334, y: 0.33333334, z: 0.33333334, w: 0.33333334}
        outWeight: {x: 0.33333334, y: 0.33333334, z: 0.33333334, w: 0.33333334}
      - serializedVersion: 3
        time: 3.4669445
        value: {x: -0, y: -0.8258868, z: 0, w: 0.56383604}
        inSlope: {x: 0, y: 0.018211968, z: 0, w: 0.026675671}
        outSlope: {x: 0, y: 0.018211968, z: 0, w: 0.026675671}
        tangentMode: 0
        weightedMode: 0
        inWeight: {x: 0.33333334, y: 0.33333334, z: 0.33333334, w: 0.33333334}
        outWeight: {x: 0.33333334, y: 0.33333334, z: 0.33333334, w: 0.33333334}
      - serializedVersion: 3
        time: 3.47791
        value: {x: -0, y: -0.8257048, z: 0, w: 0.5641025}
        inSlope: {x: 0, y: 0.013101045, z: 0, w: 0.019179197}
        outSlope: {x: 0, y: 0.013101045, z: 0, w: 0.019179197}
        tangentMode: 0
        weightedMode: 0
        inWeight: {x: 0.33333334, y: 0.33333334, z: 0.33333334, w: 0.33333334}
        outWeight: {x: 0.33333334, y: 0.33333334, z: 0.33333334, w: 0.33333334}
      - serializedVersion: 3
        time: 3.4921486
        value: {x: -0, y: -0.825568, z: 0, w: 0.5643027}
        inSlope: {x: 0, y: 0.012629799, z: 0, w: 0.018474748}
        outSlope: {x: 0, y: 0.012629799, z: 0, w: 0.018474748}
        tangentMode: 0
        weightedMode: 0
        inWeight: {x: 0.33333334, y: 0.33333334, z: 0.33333334, w: 0.33333334}
        outWeight: {x: 0.33333334, y: 0.33333334, z: 0.33333334, w: 0.33333334}
      - serializedVersion: 3
        time: 3.49962
        value: {x: -0, y: -0.8254511, z: 0, w: 0.5644737}
        inSlope: {x: 0, y: 0.009410601, z: 0, w: 0.013762889}
        outSlope: {x: 0, y: 0.009410601, z: 0, w: 0.013762889}
        tangentMode: 0
        weightedMode: 0
        inWeight: {x: 0.33333334, y: 0.33333334, z: 0.33333334, w: 0.33333334}
        outWeight: {x: 0.33333334, y: 0.33333334, z: 0.33333334, w: 0.33333334}
      - serializedVersion: 3
        time: 3.510699
        value: {x: -0, y: -0.82541597, z: 0, w: 0.56452507}
        inSlope: {x: 0, y: 0.0021580358, z: 0, w: 0.0031542783}
        outSlope: {x: 0, y: 0.0021580358, z: 0, w: 0.0031542783}
        tangentMode: 0
        weightedMode: 0
        inWeight: {x: 0.33333334, y: 0.33333334, z: 0.33333334, w: 0.33333334}
        outWeight: {x: 0.33333334, y: 0.33333334, z: 0.33333334, w: 0.33333334}
      - serializedVersion: 3
        time: 3.522648
        value: {x: -0, y: -0.82540226, z: 0, w: 0.56454504}
        inSlope: {x: 0, y: 0.00009093105, z: 0, w: 0.00012823421}
        outSlope: {x: 0, y: 0.00009093105, z: 0, w: 0.00012823421}
        tangentMode: 0
        weightedMode: 0
        inWeight: {x: 0.33333334, y: 0.33333334, z: 0.33333334, w: 0.33333334}
        outWeight: {x: 0.33333334, y: 0.33333334, z: 0.33333334, w: 0.33333334}
      - serializedVersion: 3
        time: 3.5341933
        value: {x: -0, y: -0.8254134, z: 0, w: 0.5645287}
        inSlope: {x: 0, y: -0.0023562144, z: 0, w: -0.0034447857}
        outSlope: {x: 0, y: -0.0023562144, z: 0, w: -0.0034447857}
        tangentMode: 0
        weightedMode: 0
        inWeight: {x: 0.33333334, y: 0.33333334, z: 0.33333334, w: 0.33333334}
        outWeight: {x: 0.33333334, y: 0.33333334, z: 0.33333334, w: 0.33333334}
      - serializedVersion: 3
        time: 3.544024
        value: {x: -0, y: -0.82545024, z: 0, w: 0.5644749}
        inSlope: {x: 0, y: -0.0037237706, z: 0, w: -0.00544402}
        outSlope: {x: 0, y: -0.0037237706, z: 0, w: -0.00544402}
        tangentMode: 0
        weightedMode: 0
        inWeight: {x: 0.33333334, y: 0.33333334, z: 0.33333334, w: 0.33333334}
        outWeight: {x: 0.33333334, y: 0.33333334, z: 0.33333334, w: 0.33333334}
      - serializedVersion: 3
        time: 3.5550573
        value: {x: -0, y: -0.8254911, z: 0, w: 0.56441516}
        inSlope: {x: 0, y: -0.004102199, z: 0, w: -0.005999101}
        outSlope: {x: 0, y: -0.004102199, z: 0, w: -0.005999101}
        tangentMode: 0
        weightedMode: 0
        inWeight: {x: 0.33333334, y: 0.33333334, z: 0.33333334, w: 0.33333334}
        outWeight: {x: 0.33333334, y: 0.33333334, z: 0.33333334, w: 0.33333334}
      - serializedVersion: 3
        time: 3.5674577
        value: {x: -0, y: -0.8255469, z: 0, w: 0.5643335}
        inSlope: {x: 0, y: -0.0049399193, z: 0, w: -0.0072239703}
        outSlope: {x: 0, y: -0.0049399193, z: 0, w: -0.0072239703}
        tangentMode: 0
        weightedMode: 0
        inWeight: {x: 0.33333334, y: 0.33333334, z: 0.33333334, w: 0.33333334}
        outWeight: {x: 0.33333334, y: 0.33333334, z: 0.33333334, w: 0.33333334}
      - serializedVersion: 3
        time: 3.5781236
        value: {x: -0, y: -0.82560426, z: 0, w: 0.56424963}
        inSlope: {x: 0, y: -0.00441819, z: 0, w: -0.006463927}
        outSlope: {x: 0, y: -0.00441819, z: 0, w: -0.006463927}
        tangentMode: 0
        weightedMode: 0
        inWeight: {x: 0.33333334, y: 0.33333334, z: 0.33333334, w: 0.33333334}
        outWeight: {x: 0.33333334, y: 0.33333334, z: 0.33333334, w: 0.33333334}
      - serializedVersion: 3
        time: 3.589044
        value: {x: -0, y: -0.82564205, z: 0, w: 0.5641943}
        inSlope: {x: 0, y: -0.0028865654, z: 0, w: -0.0042259777}
        outSlope: {x: 0, y: -0.0028865654, z: 0, w: -0.0042259777}
        tangentMode: 0
        weightedMode: 0
        inWeight: {x: 0.33333334, y: 0.33333334, z: 0.33333334, w: 0.33333334}
        outWeight: {x: 0.33333334, y: 0.33333334, z: 0.33333334, w: 0.33333334}
      - serializedVersion: 3
        time: 3.59992
        value: {x: -0, y: -0.8256672, z: 0, w: 0.5641575}
        inSlope: {x: 0, y: -0.0014615679, z: 0, w: -0.0021390948}
        outSlope: {x: 0, y: -0.0014615679, z: 0, w: -0.0021390948}
        tangentMode: 0
        weightedMode: 0
        inWeight: {x: 0.33333334, y: 0.33333334, z: 0.33333334, w: 0.33333334}
        outWeight: {x: 0.33333334, y: 0.33333334, z: 0.33333334, w: 0.33333334}
      - serializedVersion: 3
        time: 3.6109543
        value: {x: -0, y: -0.82567394, z: 0, w: 0.56414765}
        inSlope: {x: 0, y: 0.00036703903, z: 0, w: 0.00053786323}
        outSlope: {x: 0, y: 0.00036703903, z: 0, w: 0.00053786323}
        tangentMode: 0
        weightedMode: 0
        inWeight: {x: 0.33333334, y: 0.33333334, z: 0.33333334, w: 0.33333334}
        outWeight: {x: 0.33333334, y: 0.33333334, z: 0.33333334, w: 0.33333334}
      - serializedVersion: 3
        time: 3.6223478
        value: {x: -0, y: -0.8256586, z: 0, w: 0.56417006}
        inSlope: {x: 0, y: 0.0024928027, z: 0, w: 0.0036488762}
        outSlope: {x: 0, y: 0.0024928027, z: 0, w: 0.0036488762}
        tangentMode: 0
        weightedMode: 0
        inWeight: {x: 0.33333334, y: 0.33333334, z: 0.33333334, w: 0.33333334}
        outWeight: {x: 0.33333334, y: 0.33333334, z: 0.33333334, w: 0.33333334}
      - serializedVersion: 3
        time: 3.633954
        value: {x: -0, y: -0.82561636, z: 0, w: 0.56423193}
        inSlope: {x: 0, y: 0.0044915676, z: 0, w: 0.006573308}
        outSlope: {x: 0, y: 0.0044915676, z: 0, w: 0.006573308}
        tangentMode: 0
        weightedMode: 0
        inWeight: {x: 0.33333334, y: 0.33333334, z: 0.33333334, w: 0.33333334}
        outWeight: {x: 0.33333334, y: 0.33333334, z: 0.33333334, w: 0.33333334}
      - serializedVersion: 3
        time: 3.6477115
        value: {x: -0, y: -0.82554287, z: 0, w: 0.56433946}
        inSlope: {x: 0, y: 0.010993459, z: 0, w: 0.01607474}
        outSlope: {x: 0, y: 0.010993459, z: 0, w: 0.01607474}
        tangentMode: 0
        weightedMode: 0
        inWeight: {x: 0.33333334, y: 0.33333334, z: 0.33333334, w: 0.33333334}
        outWeight: {x: 0.33333334, y: 0.33333334, z: 0.33333334, w: 0.33333334}
      - serializedVersion: 3
        time: 3.6555645
        value: {x: -0, y: -0.82541215, z: 0, w: 0.56453055}
        inSlope: {x: 0, y: 0.013323786, z: 0, w: 0.019478783}
        outSlope: {x: 0, y: 0.013323786, z: 0, w: 0.019478783}
        tangentMode: 0
        weightedMode: 0
        inWeight: {x: 0.33333334, y: 0.33333334, z: 0.33333334, w: 0.33333334}
        outWeight: {x: 0.33333334, y: 0.33333334, z: 0.33333334, w: 0.33333334}
      - serializedVersion: 3
        time: 3.6663084
        value: {x: -0, y: -0.8253047, z: 0, w: 0.56468767}
        inSlope: {x: 0, y: 0.013360349, z: 0, w: 0.019529011}
        outSlope: {x: 0, y: 0.013360349, z: 0, w: 0.019529011}
        tangentMode: 0
        weightedMode: 0
        inWeight: {x: 0.33333334, y: 0.33333334, z: 0.33333334, w: 0.33333334}
        outWeight: {x: 0.33333334, y: 0.33333334, z: 0.33333334, w: 0.33333334}
      - serializedVersion: 3
        time: 3.6775248
        value: {x: -0, y: -0.8251172, z: 0, w: 0.56496173}
        inSlope: {x: 0, y: 0.01894094, z: 0, w: 0.027659284}
        outSlope: {x: 0, y: 0.01894094, z: 0, w: 0.027659284}
        tangentMode: 0
        weightedMode: 0
        inWeight: {x: 0.33333334, y: 0.33333334, z: 0.33333334, w: 0.33333334}
        outWeight: {x: 0.33333334, y: 0.33333334, z: 0.33333334, w: 0.33333334}
      - serializedVersion: 3
        time: 3.6883903
        value: {x: -0, y: -0.8248872, z: 0, w: 0.5652973}
        inSlope: {x: 0, y: 0.020783968, z: 0, w: 0.030326061}
        outSlope: {x: 0, y: 0.020783968, z: 0, w: 0.030326061}
        tangentMode: 0
        weightedMode: 0
        inWeight: {x: 0.33333334, y: 0.33333334, z: 0.33333334, w: 0.33333334}
        outWeight: {x: 0.33333334, y: 0.33333334, z: 0.33333334, w: 0.33333334}
      - serializedVersion: 3
        time: 3.7003322
        value: {x: -0, y: -0.82464355, z: 0, w: 0.5656528}
        inSlope: {x: 0, y: 0.022324767, z: 0, w: 0.032549433}
        outSlope: {x: 0, y: 0.022324767, z: 0, w: 0.032549433}
        tangentMode: 0
        weightedMode: 0
        inWeight: {x: 0.33333334, y: 0.33333334, z: 0.33333334, w: 0.33333334}
        outWeight: {x: 0.33333334, y: 0.33333334, z: 0.33333334, w: 0.33333334}
      - serializedVersion: 3
        time: 3.7112253
        value: {x: -0, y: -0.82437944, z: 0, w: 0.56603765}
        inSlope: {x: 0, y: 0.021646505, z: 0, w: 0.03152889}
        outSlope: {x: 0, y: 0.021646505, z: 0, w: 0.03152889}
        tangentMode: 0
        weightedMode: 0
        inWeight: {x: 0.33333334, y: 0.33333334, z: 0.33333334, w: 0.33333334}
        outWeight: {x: 0.33333334, y: 0.33333334, z: 0.33333334, w: 0.33333334}
      - serializedVersion: 3
        time: 3.7223372
        value: {x: -0, y: -0.8241678, z: 0, w: 0.56634575}
        inSlope: {x: 0, y: 0.018253323, z: 0, w: 0.026562292}
        outSlope: {x: 0, y: 0.018253323, z: 0, w: 0.026562292}
        tangentMode: 0
        weightedMode: 0
        inWeight: {x: 0.33333334, y: 0.33333334, z: 0.33333334, w: 0.33333334}
        outWeight: {x: 0.33333334, y: 0.33333334, z: 0.33333334, w: 0.33333334}
      - serializedVersion: 3
        time: 3.7330434
        value: {x: -0, y: -0.82398087, z: 0, w: 0.56661767}
        inSlope: {x: 0, y: 0.01499055, z: 0, w: 0.021798719}
        outSlope: {x: 0, y: 0.01499055, z: 0, w: 0.021798719}
        tangentMode: 0
        weightedMode: 0
        inWeight: {x: 0.33333334, y: 0.33333334, z: 0.33333334, w: 0.33333334}
        outWeight: {x: 0.33333334, y: 0.33333334, z: 0.33333334, w: 0.33333334}
      - serializedVersion: 3
        time: 3.744277
        value: {x: -0, y: -0.8238402, z: 0, w: 0.5668221}
        inSlope: {x: 0, y: 0.010096732, z: 0, w: 0.014676732}
        outSlope: {x: 0, y: 0.010096732, z: 0, w: 0.014676732}
        tangentMode: 0
        weightedMode: 0
        inWeight: {x: 0.33333334, y: 0.33333334, z: 0.33333334, w: 0.33333334}
        outWeight: {x: 0.33333334, y: 0.33333334, z: 0.33333334, w: 0.33333334}
      - serializedVersion: 3
        time: 3.7591326
        value: {x: -0, y: -0.82372624, z: 0, w: 0.5669878}
        inSlope: {x: 0, y: 0.011692889, z: 0, w: 0.016990745}
        outSlope: {x: 0, y: 0.011692889, z: 0, w: 0.016990745}
        tangentMode: 0
        weightedMode: 0
        inWeight: {x: 0.33333334, y: 0.33333334, z: 0.33333334, w: 0.33333334}
        outWeight: {x: 0.33333334, y: 0.33333334, z: 0.33333334, w: 0.33333334}
      - serializedVersion: 3
        time: 3.7662218
        value: {x: -0, y: -0.82361484, z: 0, w: 0.56714964}
        inSlope: {x: 0, y: 0.009288, z: 0, w: 0.01348903}
        outSlope: {x: 0, y: 0.009288, z: 0, w: 0.01348903}
        tangentMode: 0
        weightedMode: 0
        inWeight: {x: 0.33333334, y: 0.33333334, z: 0.33333334, w: 0.33333334}
        outWeight: {x: 0.33333334, y: 0.33333334, z: 0.33333334, w: 0.33333334}
      - serializedVersion: 3
        time: 3.7781982
        value: {x: -0, y: -0.82358056, z: 0, w: 0.56719935}
        inSlope: {x: 0, y: 0.0028329808, z: 0, w: 0.00410896}
        outSlope: {x: 0, y: 0.0028329808, z: 0, w: 0.00410896}
        tangentMode: 0
        weightedMode: 0
        inWeight: {x: 0.33333334, y: 0.33333334, z: 0.33333334, w: 0.33333334}
        outWeight: {x: 0.33333334, y: 0.33333334, z: 0.33333334, w: 0.33333334}
      - serializedVersion: 3
        time: 3.7897608
        value: {x: -0, y: -0.82354814, z: 0, w: 0.5672464}
        inSlope: {x: 0, y: 0.0016432287, z: 0, w: 0.0023848596}
        outSlope: {x: 0, y: 0.0016432287, z: 0, w: 0.0023848596}
        tangentMode: 0
        weightedMode: 0
        inWeight: {x: 0.33333334, y: 0.33333334, z: 0.33333334, w: 0.33333334}
        outWeight: {x: 0.33333334, y: 0.33333334, z: 0.33333334, w: 0.33333334}
      - serializedVersion: 3
        time: 3.8041008
        value: {x: -0, y: -0.8235412, z: 0, w: 0.56725645}
        inSlope: {x: 0, y: -0.0006842457, z: 0, w: -0.0009877221}
        outSlope: {x: 0, y: -0.0006842457, z: 0, w: -0.0009877221}
        tangentMode: 0
        weightedMode: 0
        inWeight: {x: 0.33333334, y: 0.33333334, z: 0.33333334, w: 0.33333334}
        outWeight: {x: 0.33333334, y: 0.33333334, z: 0.33333334, w: 0.33333334}
      - serializedVersion: 3
        time: 3.8110898
        value: {x: -0, y: -0.82355416, z: 0, w: 0.56723773}
        inSlope: {x: 0, y: -0.0015250458, z: 0, w: -0.0022079896}
        outSlope: {x: 0, y: -0.0015250458, z: 0, w: -0.0022079896}
        tangentMode: 0
        weightedMode: 0
        inWeight: {x: 0.33333334, y: 0.33333334, z: 0.33333334, w: 0.33333334}
        outWeight: {x: 0.33333334, y: 0.33333334, z: 0.33333334, w: 0.33333334}
      - serializedVersion: 3
        time: 3.8218236
        value: {x: -0, y: -0.82356703, z: 0, w: 0.5672191}
        inSlope: {x: 0, y: -0.0016606501, z: 0, w: -0.002410995}
        outSlope: {x: 0, y: -0.0016606501, z: 0, w: -0.002410995}
        tangentMode: 0
        weightedMode: 0
        inWeight: {x: 0.33333334, y: 0.33333334, z: 0.33333334, w: 0.33333334}
        outWeight: {x: 0.33333334, y: 0.33333334, z: 0.33333334, w: 0.33333334}
      - serializedVersion: 3
        time: 3.8329756
        value: {x: -0, y: -0.8235907, z: 0, w: 0.5671847}
        inSlope: {x: 0, y: -0.0018185505, z: 0, w: -0.0026450716}
        outSlope: {x: 0, y: -0.0018185505, z: 0, w: -0.0026450716}
        tangentMode: 0
        weightedMode: 0
        inWeight: {x: 0.33333334, y: 0.33333334, z: 0.33333334, w: 0.33333334}
        outWeight: {x: 0.33333334, y: 0.33333334, z: 0.33333334, w: 0.33333334}
      - serializedVersion: 3
        time: 3.845052
        value: {x: -0, y: -0.823609, z: 0, w: 0.56715804}
        inSlope: {x: 0, y: -0.0011152193, z: 0, w: -0.0016202581}
        outSlope: {x: 0, y: -0.0011152193, z: 0, w: -0.0016202581}
        tangentMode: 0
        weightedMode: 0
        inWeight: {x: 0.33333334, y: 0.33333334, z: 0.33333334, w: 0.33333334}
        outWeight: {x: 0.33333334, y: 0.33333334, z: 0.33333334, w: 0.33333334}
      - serializedVersion: 3
        time: 3.8558862
        value: {x: -0, y: -0.82361674, z: 0, w: 0.56714684}
        inSlope: {x: 0, y: 0.00015593442, z: 0, w: 0.0002243222}
        outSlope: {x: 0, y: 0.00015593442, z: 0, w: 0.0002243222}
        tangentMode: 0
        weightedMode: 0
        inWeight: {x: 0.33333334, y: 0.33333334, z: 0.33333334, w: 0.33333334}
        outWeight: {x: 0.33333334, y: 0.33333334, z: 0.33333334, w: 0.33333334}
      - serializedVersion: 3
        time: 3.8667386
        value: {x: -0, y: -0.8236056, z: 0, w: 0.56716293}
        inSlope: {x: 0, y: 0.001912315, z: 0, w: 0.002777733}
        outSlope: {x: 0, y: 0.001912315, z: 0, w: 0.002777733}
        tangentMode: 0
        weightedMode: 0
        inWeight: {x: 0.33333334, y: 0.33333334, z: 0.33333334, w: 0.33333334}
        outWeight: {x: 0.33333334, y: 0.33333334, z: 0.33333334, w: 0.33333334}
      - serializedVersion: 3
        time: 3.878052
        value: {x: -0, y: -0.82357395, z: 0, w: 0.567209}
        inSlope: {x: 0, y: 0.003869834, z: 0, w: 0.00562177}
        outSlope: {x: 0, y: 0.003869834, z: 0, w: 0.00562177}
        tangentMode: 0
        weightedMode: 0
        inWeight: {x: 0.33333334, y: 0.33333334, z: 0.33333334, w: 0.33333334}
        outWeight: {x: 0.33333334, y: 0.33333334, z: 0.33333334, w: 0.33333334}
      - serializedVersion: 3
        time: 3.8888824
        value: {x: -0, y: -0.8235204, z: 0, w: 0.5672867}
        inSlope: {x: 0, y: 0.00592711, z: 0, w: 0.00860236}
        outSlope: {x: 0, y: 0.00592711, z: 0, w: 0.00860236}
        tangentMode: 0
        weightedMode: 0
        inWeight: {x: 0.33333334, y: 0.33333334, z: 0.33333334, w: 0.33333334}
        outWeight: {x: 0.33333334, y: 0.33333334, z: 0.33333334, w: 0.33333334}
      - serializedVersion: 3
        time: 3.8998425
        value: {x: -0, y: -0.82344466, z: 0, w: 0.56739664}
        inSlope: {x: 0, y: 0.008275929, z: 0, w: 0.012009866}
        outSlope: {x: 0, y: 0.008275929, z: 0, w: 0.012009866}
        tangentMode: 0
        weightedMode: 0
        inWeight: {x: 0.33333334, y: 0.33333334, z: 0.33333334, w: 0.33333334}
        outWeight: {x: 0.33333334, y: 0.33333334, z: 0.33333334, w: 0.33333334}
      - serializedVersion: 3
        time: 3.9108548
        value: {x: -0, y: -0.8233385, z: 0, w: 0.56755066}
        inSlope: {x: 0, y: 0.010463666, z: 0, w: 0.015179031}
        outSlope: {x: 0, y: 0.010463666, z: 0, w: 0.015179031}
        tangentMode: 0
        weightedMode: 0
        inWeight: {x: 0.33333334, y: 0.33333334, z: 0.33333334, w: 0.33333334}
        outWeight: {x: 0.33333334, y: 0.33333334, z: 0.33333334, w: 0.33333334}
      - serializedVersion: 3
        time: 3.9226832
        value: {x: -0, y: -0.823205, z: 0, w: 0.5677443}
        inSlope: {x: 0, y: 0.013911372, z: 0, w: 0.020171434}
        outSlope: {x: 0, y: 0.013911372, z: 0, w: 0.020171434}
        tangentMode: 0
        weightedMode: 0
        inWeight: {x: 0.33333334, y: 0.33333334, z: 0.33333334, w: 0.33333334}
        outWeight: {x: 0.33333334, y: 0.33333334, z: 0.33333334, w: 0.33333334}
      - serializedVersion: 3
        time: 3.9336812
        value: {x: -0, y: -0.82302314, z: 0, w: 0.56800795}
        inSlope: {x: 0, y: 0.016369566, z: 0, w: 0.023716416}
        outSlope: {x: 0, y: 0.016369566, z: 0, w: 0.023716416}
        tangentMode: 0
        weightedMode: 0
        inWeight: {x: 0.33333334, y: 0.33333334, z: 0.33333334, w: 0.33333334}
        outWeight: {x: 0.33333334, y: 0.33333334, z: 0.33333334, w: 0.33333334}
      - serializedVersion: 3
        time: 3.9456875
        value: {x: -0, y: -0.8228286, z: 0, w: 0.56828964}
        inSlope: {x: 0, y: 0.016451687, z: 0, w: 0.023815772}
        outSlope: {x: 0, y: 0.016451687, z: 0, w: 0.023815772}
        tangentMode: 0
        weightedMode: 0
        inWeight: {x: 0.33333334, y: 0.33333334, z: 0.33333334, w: 0.33333334}
        outWeight: {x: 0.33333334, y: 0.33333334, z: 0.33333334, w: 0.33333334}
      - serializedVersion: 3
        time: 3.9602573
        value: {x: -0, y: -0.8225853, z: 0, w: 0.5686418}
        inSlope: {x: 0, y: 0.030949961, z: 0, w: 0.044756524}
        outSlope: {x: 0, y: 0.030949961, z: 0, w: 0.044756524}
        tangentMode: 0
        weightedMode: 0
        inWeight: {x: 0.33333334, y: 0.33333334, z: 0.33333334, w: 0.33333334}
        outWeight: {x: 0.33333334, y: 0.33333334, z: 0.33333334, w: 0.33333334}
      - serializedVersion: 3
        time: 3.96751
        value: {x: -0, y: -0.82225746, z: 0, w: 0.5691157}
        inSlope: {x: 0, y: 0.031698976, z: 0, w: 0.04581707}
        outSlope: {x: 0, y: 0.031698976, z: 0, w: 0.04581707}
        tangentMode: 0
        weightedMode: 0
        inWeight: {x: 0.33333334, y: 0.33333334, z: 0.33333334, w: 0.33333334}
        outWeight: {x: 0.33333334, y: 0.33333334, z: 0.33333334, w: 0.33333334}
      - serializedVersion: 3
        time: 3.9772315
        value: {x: -0, y: -0.82208055, z: 0, w: 0.5693713}
        inSlope: {x: 0, y: 0.019470993, z: 0, w: 0.02811164}
        outSlope: {x: 0, y: 0.019470993, z: 0, w: 0.02811164}
        tangentMode: 0
        weightedMode: 0
        inWeight: {x: 0.33333334, y: 0.33333334, z: 0.33333334, w: 0.33333334}
        outWeight: {x: 0.33333334, y: 0.33333334, z: 0.33333334, w: 0.33333334}
      - serializedVersion: 3
        time: 3.9897647
        value: {x: -0, y: -0.82182056, z: 0, w: 0.56974643}
        inSlope: {x: 0, y: 0.027121168, z: 0, w: 0.03911212}
        outSlope: {x: 0, y: 0.027121168, z: 0, w: 0.03911212}
        tangentMode: 0
        weightedMode: 0
        inWeight: {x: 0.33333334, y: 0.33333334, z: 0.33333334, w: 0.33333334}
        outWeight: {x: 0.33333334, y: 0.33333334, z: 0.33333334, w: 0.33333334}
      - serializedVersion: 3
        time: 4.0002522
        value: {x: -0, y: -0.82146925, z: 0, w: 0.5702529}
        inSlope: {x: 0, y: 0.030698732, z: 0, w: 0.044225816}
        outSlope: {x: 0, y: 0.030698732, z: 0, w: 0.044225816}
        tangentMode: 0
        weightedMode: 0
        inWeight: {x: 0.33333334, y: 0.33333334, z: 0.33333334, w: 0.33333334}
        outWeight: {x: 0.33333334, y: 0.33333334, z: 0.33333334, w: 0.33333334}
      - serializedVersion: 3
        time: 4.0111713
        value: {x: -0, y: -0.8211646, z: 0, w: 0.5706914}
        inSlope: {x: 0, y: 0.028372517, z: 0, w: 0.040822983}
        outSlope: {x: 0, y: 0.028372517, z: 0, w: 0.040822983}
        tangentMode: 0
        weightedMode: 0
        inWeight: {x: 0.33333334, y: 0.33333334, z: 0.33333334, w: 0.33333334}
        outWeight: {x: 0.33333334, y: 0.33333334, z: 0.33333334, w: 0.33333334}
      - serializedVersion: 3
        time: 4.022493
        value: {x: -0, y: -0.82083803, z: 0, w: 0.5711611}
        inSlope: {x: 0, y: 0.030602803, z: 0, w: 0.043979317}
        outSlope: {x: 0, y: 0.030602803, z: 0, w: 0.043979317}
        tangentMode: 0
        weightedMode: 0
        inWeight: {x: 0.33333334, y: 0.33333334, z: 0.33333334, w: 0.33333334}
        outWeight: {x: 0.33333334, y: 0.33333334, z: 0.33333334, w: 0.33333334}
      - serializedVersion: 3
        time: 4.0332165
        value: {x: -0, y: -0.820491, z: 0, w: 0.57165945}
        inSlope: {x: 0, y: 0.031278778, z: 0, w: 0.044893548}
        outSlope: {x: 0, y: 0.031278778, z: 0, w: 0.044893548}
        tangentMode: 0
        weightedMode: 0
        inWeight: {x: 0.33333334, y: 0.33333334, z: 0.33333334, w: 0.33333334}
        outWeight: {x: 0.33333334, y: 0.33333334, z: 0.33333334, w: 0.33333334}
      - serializedVersion: 3
        time: 4.044286
        value: {x: -0, y: -0.82015675, z: 0, w: 0.5721389}
        inSlope: {x: 0, y: 0.03112223, z: 0, w: 0.044608917}
        outSlope: {x: 0, y: 0.03112223, z: 0, w: 0.044608917}
        tangentMode: 0
        weightedMode: 0
        inWeight: {x: 0.33333334, y: 0.33333334, z: 0.33333334, w: 0.33333334}
        outWeight: {x: 0.33333334, y: 0.33333334, z: 0.33333334, w: 0.33333334}
      - serializedVersion: 3
        time: 4.0550528
        value: {x: -0, y: -0.8198117, z: 0, w: 0.57263315}
        inSlope: {x: 0, y: 0.030917358, z: 0, w: 0.044268146}
        outSlope: {x: 0, y: 0.030917358, z: 0, w: 0.044268146}
        tangentMode: 0
        weightedMode: 0
        inWeight: {x: 0.33333334, y: 0.33333334, z: 0.33333334, w: 0.33333334}
        outWeight: {x: 0.33333334, y: 0.33333334, z: 0.33333334, w: 0.33333334}
      - serializedVersion: 3
        time: 4.0663424
        value: {x: -0, y: -0.8194754, z: 0, w: 0.57311445}
        inSlope: {x: 0, y: 0.029567774, z: 0, w: 0.042284627}
        outSlope: {x: 0, y: 0.029567774, z: 0, w: 0.042284627}
        tangentMode: 0
        weightedMode: 0
        inWeight: {x: 0.33333334, y: 0.33333334, z: 0.33333334, w: 0.33333334}
        outWeight: {x: 0.33333334, y: 0.33333334, z: 0.33333334, w: 0.33333334}
      - serializedVersion: 3
        time: 4.0782743
        value: {x: -0, y: -0.81912524, z: 0, w: 0.57361484}
        inSlope: {x: 0, y: 0.031154346, z: 0, w: 0.044486433}
        outSlope: {x: 0, y: 0.031154346, z: 0, w: 0.044486433}
        tangentMode: 0
        weightedMode: 0
        inWeight: {x: 0.33333334, y: 0.33333334, z: 0.33333334, w: 0.33333334}
        outWeight: {x: 0.33333334, y: 0.33333334, z: 0.33333334, w: 0.33333334}
      - serializedVersion: 3
        time: 4.089119
        value: {x: -0, y: -0.8187678, z: 0, w: 0.57412493}
        inSlope: {x: 0, y: 0.030014511, z: 0, w: 0.042804148}
        outSlope: {x: 0, y: 0.030014511, z: 0, w: 0.042804148}
        tangentMode: 0
        weightedMode: 0
        inWeight: {x: 0.33333334, y: 0.33333334, z: 0.33333334, w: 0.33333334}
        outWeight: {x: 0.33333334, y: 0.33333334, z: 0.33333334, w: 0.33333334}
      - serializedVersion: 3
        time: 4.1005077
        value: {x: -0, y: -0.8184595, z: 0, w: 0.5745642}
        inSlope: {x: 0, y: 0.023932412, z: 0, w: 0.034090277}
        outSlope: {x: 0, y: 0.023932412, z: 0, w: 0.034090277}
        tangentMode: 0
        weightedMode: 0
        inWeight: {x: 0.33333334, y: 0.33333334, z: 0.33333334, w: 0.33333334}
        outWeight: {x: 0.33333334, y: 0.33333334, z: 0.33333334, w: 0.33333334}
      - serializedVersion: 3
        time: 4.1150703
        value: {x: -0, y: -0.81815666, z: 0, w: 0.5749954}
        inSlope: {x: 0, y: 0.036183313, z: 0, w: 0.05147131}
        outSlope: {x: 0, y: 0.036183313, z: 0, w: 0.05147131}
        tangentMode: 0
        weightedMode: 0
        inWeight: {x: 0.33333334, y: 0.33333334, z: 0.33333334, w: 0.33333334}
        outWeight: {x: 0.33333334, y: 0.33333334, z: 0.33333334, w: 0.33333334}
      - serializedVersion: 3
        time: 4.1219034
        value: {x: -0, y: -0.8178043, z: 0, w: 0.5754965}
        inSlope: {x: 0, y: 0.032515794, z: 0, w: 0.046229813}
        outSlope: {x: 0, y: 0.032515794, z: 0, w: 0.046229813}
        tangentMode: 0
        weightedMode: 0
        inWeight: {x: 0.33333334, y: 0.33333334, z: 0.33333334, w: 0.33333334}
        outWeight: {x: 0.33333334, y: 0.33333334, z: 0.33333334, w: 0.33333334}
      - serializedVersion: 3
        time: 4.132858
        value: {x: -0, y: -0.8176568, z: 0, w: 0.575706}
        inSlope: {x: 0, y: 0.015919195, z: 0, w: 0.022606399}
        outSlope: {x: 0, y: 0.015919195, z: 0, w: 0.022606399}
        tangentMode: 0
        weightedMode: 0
        inWeight: {x: 0.33333334, y: 0.33333334, z: 0.33333334, w: 0.33333334}
        outWeight: {x: 0.33333334, y: 0.33333334, z: 0.33333334, w: 0.33333334}
      - serializedVersion: 3
        time: 4.1448326
        value: {x: -0, y: -0.81743675, z: 0, w: 0.5760184}
        inSlope: {x: 0, y: 0.019211387, z: 0, w: 0.027264629}
        outSlope: {x: 0, y: 0.019211387, z: 0, w: 0.027264629}
        tangentMode: 0
        weightedMode: 0
        inWeight: {x: 0.33333334, y: 0.33333334, z: 0.33333334, w: 0.33333334}
        outWeight: {x: 0.33333334, y: 0.33333334, z: 0.33333334, w: 0.33333334}
      - serializedVersion: 3
        time: 4.1558075
        value: {x: -0, y: -0.81721675, z: 0, w: 0.57633054}
        inSlope: {x: 0, y: 0.01866563, z: 0, w: 0.026471097}
        outSlope: {x: 0, y: 0.01866563, z: 0, w: 0.026471097}
        tangentMode: 0
        weightedMode: 0
        inWeight: {x: 0.33333334, y: 0.33333334, z: 0.33333334, w: 0.33333334}
        outWeight: {x: 0.33333334, y: 0.33333334, z: 0.33333334, w: 0.33333334}
      - serializedVersion: 3
        time: 4.16668
        value: {x: -0, y: -0.8170288, z: 0, w: 0.5765969}
        inSlope: {x: 0, y: 0.016534623, z: 0, w: 0.023427337}
        outSlope: {x: 0, y: 0.016534623, z: 0, w: 0.023427337}
        tangentMode: 0
        weightedMode: 0
        inWeight: {x: 0.33333334, y: 0.33333334, z: 0.33333334, w: 0.33333334}
        outWeight: {x: 0.33333334, y: 0.33333334, z: 0.33333334, w: 0.33333334}
      - serializedVersion: 3
        time: 4.1778917
        value: {x: -0, y: -0.81685185, z: 0, w: 0.57684755}
        inSlope: {x: 0, y: 0.015931273, z: 0, w: 0.022560641}
        outSlope: {x: 0, y: 0.015931273, z: 0, w: 0.022560641}
        tangentMode: 0
        weightedMode: 0
        inWeight: {x: 0.33333334, y: 0.33333334, z: 0.33333334, w: 0.33333334}
        outWeight: {x: 0.33333334, y: 0.33333334, z: 0.33333334, w: 0.33333334}
      - serializedVersion: 3
        time: 4.188631
        value: {x: -0, y: -0.8166792, z: 0, w: 0.57709205}
        inSlope: {x: 0, y: 0.01489071, z: 0, w: 0.021072827}
        outSlope: {x: 0, y: 0.01489071, z: 0, w: 0.021072827}
        tangentMode: 0
        weightedMode: 0
        inWeight: {x: 0.33333334, y: 0.33333334, z: 0.33333334, w: 0.33333334}
        outWeight: {x: 0.33333334, y: 0.33333334, z: 0.33333334, w: 0.33333334}
      - serializedVersion: 3
        time: 4.2004757
        value: {x: -0, y: -0.8165169, z: 0, w: 0.5773216}
        inSlope: {x: 0, y: 0.014742939, z: 0, w: 0.02084436}
        outSlope: {x: 0, y: 0.014742939, z: 0, w: 0.02084436}
        tangentMode: 0
        weightedMode: 0
        inWeight: {x: 0.33333334, y: 0.33333334, z: 0.33333334, w: 0.33333334}
        outWeight: {x: 0.33333334, y: 0.33333334, z: 0.33333334, w: 0.33333334}
      - serializedVersion: 3
        time: 4.2115445
        value: {x: -0, y: -0.8163422, z: 0, w: 0.57756853}
        inSlope: {x: 0, y: 0.01560875, z: 0, w: 0.022064563}
        outSlope: {x: 0, y: 0.01560875, z: 0, w: 0.022064563}
        tangentMode: 0
        weightedMode: 0
        inWeight: {x: 0.33333334, y: 0.33333334, z: 0.33333334, w: 0.33333334}
        outWeight: {x: 0.33333334, y: 0.33333334, z: 0.33333334, w: 0.33333334}
      - serializedVersion: 3
        time: 4.222485
        value: {x: -0, y: -0.8161733, z: 0, w: 0.57780725}
        inSlope: {x: 0, y: 0.015473395, z: 0, w: 0.021863408}
        outSlope: {x: 0, y: 0.015473395, z: 0, w: 0.021863408}
        tangentMode: 0
        weightedMode: 0
        inWeight: {x: 0.33333334, y: 0.33333334, z: 0.33333334, w: 0.33333334}
        outWeight: {x: 0.33333334, y: 0.33333334, z: 0.33333334, w: 0.33333334}
      - serializedVersion: 3
        time: 4.2333436
        value: {x: -0, y: -0.8160049, z: 0, w: 0.5780451}
        inSlope: {x: 0, y: 0.015843997, z: 0, w: 0.022364749}
        outSlope: {x: 0, y: 0.015843997, z: 0, w: 0.022364749}
        tangentMode: 0
        weightedMode: 0
        inWeight: {x: 0.33333334, y: 0.33333334, z: 0.33333334, w: 0.33333334}
        outWeight: {x: 0.33333334, y: 0.33333334, z: 0.33333334, w: 0.33333334}
      - serializedVersion: 3
        time: 4.2444277
        value: {x: -0, y: -0.8158256, z: 0, w: 0.5782981}
        inSlope: {x: 0, y: 0.017045882, z: 0, w: 0.024044711}
        outSlope: {x: 0, y: 0.017045882, z: 0, w: 0.024044711}
        tangentMode: 0
        weightedMode: 0
        inWeight: {x: 0.33333334, y: 0.33333334, z: 0.33333334, w: 0.33333334}
        outWeight: {x: 0.33333334, y: 0.33333334, z: 0.33333334, w: 0.33333334}
      - serializedVersion: 3
        time: 4.255666
        value: {x: -0, y: -0.81562424, z: 0, w: 0.57858205}
        inSlope: {x: 0, y: 0.017072678, z: 0, w: 0.024069194}
        outSlope: {x: 0, y: 0.017072678, z: 0, w: 0.024069194}
        tangentMode: 0
        weightedMode: 0
        inWeight: {x: 0.33333334, y: 0.33333334, z: 0.33333334, w: 0.33333334}
        outWeight: {x: 0.33333334, y: 0.33333334, z: 0.33333334, w: 0.33333334}
      - serializedVersion: 3
        time: 4.269306
        value: {x: -0, y: -0.81540287, z: 0, w: 0.578894}
        inSlope: {x: 0, y: 0.02555013, z: 0, w: 0.035980117}
        outSlope: {x: 0, y: 0.02555013, z: 0, w: 0.035980117}
        tangentMode: 0
        weightedMode: 0
        inWeight: {x: 0.33333334, y: 0.33333334, z: 0.33333334, w: 0.33333334}
        outWeight: {x: 0.33333334, y: 0.33333334, z: 0.33333334, w: 0.33333334}
      - serializedVersion: 3
        time: 4.277355
        value: {x: -0, y: -0.8151222, z: 0, w: 0.57928914}
        inSlope: {x: 0, y: 0.024170227, z: 0, w: 0.03401435}
        outSlope: {x: 0, y: 0.024170227, z: 0, w: 0.03401435}
        tangentMode: 0
        weightedMode: 0
        inWeight: {x: 0.33333334, y: 0.33333334, z: 0.33333334, w: 0.33333334}
        outWeight: {x: 0.33333334, y: 0.33333334, z: 0.33333334, w: 0.33333334}
      - serializedVersion: 3
        time: 4.289635
        value: {x: -0, y: -0.8149568, z: 0, w: 0.5795217}
        inSlope: {x: 0, y: 0.018833507, z: 0, w: 0.026474934}
        outSlope: {x: 0, y: 0.018833507, z: 0, w: 0.026474934}
        tangentMode: 0
        weightedMode: 0
        inWeight: {x: 0.33333334, y: 0.33333334, z: 0.33333334, w: 0.33333334}
        outWeight: {x: 0.33333334, y: 0.33333334, z: 0.33333334, w: 0.33333334}
      - serializedVersion: 3
        time: 4.300259
        value: {x: -0, y: -0.8146997, z: 0, w: 0.57988304}
        inSlope: {x: 0, y: 0.0219826, z: 0, w: 0.03089049}
        outSlope: {x: 0, y: 0.0219826, z: 0, w: 0.03089049}
        tangentMode: 0
        weightedMode: 0
        inWeight: {x: 0.33333334, y: 0.33333334, z: 0.33333334, w: 0.33333334}
        outWeight: {x: 0.33333334, y: 0.33333334, z: 0.33333334, w: 0.33333334}
      - serializedVersion: 3
        time: 4.3114157
        value: {x: -0, y: -0.8144792, z: 0, w: 0.58019286}
        inSlope: {x: 0, y: 0.01994434, z: 0, w: 0.027997598}
        outSlope: {x: 0, y: 0.01994434, z: 0, w: 0.027997598}
        tangentMode: 0
        weightedMode: 0
        inWeight: {x: 0.33333334, y: 0.33333334, z: 0.33333334, w: 0.33333334}
        outWeight: {x: 0.33333334, y: 0.33333334, z: 0.33333334, w: 0.33333334}
      - serializedVersion: 3
        time: 4.322059
        value: {x: -0, y: -0.814265, z: 0, w: 0.5804933}
        inSlope: {x: 0, y: 0.018711686, z: 0, w: 0.02624464}
        outSlope: {x: 0, y: 0.018711686, z: 0, w: 0.02624464}
        tangentMode: 0
        weightedMode: 0
        inWeight: {x: 0.33333334, y: 0.33333334, z: 0.33333334, w: 0.33333334}
        outWeight: {x: 0.33333334, y: 0.33333334, z: 0.33333334, w: 0.33333334}
      - serializedVersion: 3
        time: 4.333214
        value: {x: -0, y: -0.814072, z: 0, w: 0.58076394}
        inSlope: {x: 0, y: 0.01717727, z: 0, w: 0.024082573}
        outSlope: {x: 0, y: 0.01717727, z: 0, w: 0.024082573}
        tangentMode: 0
        weightedMode: 0
        inWeight: {x: 0.33333334, y: 0.33333334, z: 0.33333334, w: 0.33333334}
        outWeight: {x: 0.33333334, y: 0.33333334, z: 0.33333334, w: 0.33333334}
      - serializedVersion: 3
        time: 4.344207
        value: {x: -0, y: -0.81388456, z: 0, w: 0.5810267}
        inSlope: {x: 0, y: 0.016435979, z: 0, w: 0.02302446}
        outSlope: {x: 0, y: 0.016435979, z: 0, w: 0.02302446}
        tangentMode: 0
        weightedMode: 0
        inWeight: {x: 0.33333334, y: 0.33333334, z: 0.33333334, w: 0.33333334}
        outWeight: {x: 0.33333334, y: 0.33333334, z: 0.33333334, w: 0.33333334}
      - serializedVersion: 3
        time: 4.355348
        value: {x: -0, y: -0.8137083, z: 0, w: 0.58127344}
        inSlope: {x: 0, y: 0.015309282, z: 0, w: 0.021430485}
        outSlope: {x: 0, y: 0.015309282, z: 0, w: 0.021430485}
        tangentMode: 0
        weightedMode: 0
        inWeight: {x: 0.33333334, y: 0.33333334, z: 0.33333334, w: 0.33333334}
        outWeight: {x: 0.33333334, y: 0.33333334, z: 0.33333334, w: 0.33333334}
      - serializedVersion: 3
        time: 4.3671007
        value: {x: -0, y: -0.8135344, z: 0, w: 0.58151686}
        inSlope: {x: 0, y: 0.015690774, z: 0, w: 0.021949172}
        outSlope: {x: 0, y: 0.015690774, z: 0, w: 0.021949172}
        tangentMode: 0
        weightedMode: 0
        inWeight: {x: 0.33333334, y: 0.33333334, z: 0.33333334, w: 0.33333334}
        outWeight: {x: 0.33333334, y: 0.33333334, z: 0.33333334, w: 0.33333334}
      - serializedVersion: 3
        time: 4.3779235
        value: {x: -0, y: -0.8133549, z: 0, w: 0.5817678}
        inSlope: {x: 0, y: 0.014919598, z: 0, w: 0.020861376}
        outSlope: {x: 0, y: 0.014919598, z: 0, w: 0.020861376}
        tangentMode: 0
        weightedMode: 0
        inWeight: {x: 0.33333334, y: 0.33333334, z: 0.33333334, w: 0.33333334}
        outWeight: {x: 0.33333334, y: 0.33333334, z: 0.33333334, w: 0.33333334}
      - serializedVersion: 3
        time: 4.38911
        value: {x: -0, y: -0.8132066, z: 0, w: 0.58197516}
        inSlope: {x: 0, y: 0.012959081, z: 0, w: 0.018110167}
        outSlope: {x: 0, y: 0.012959081, z: 0, w: 0.018110167}
        tangentMode: 0
        weightedMode: 0
        inWeight: {x: 0.33333334, y: 0.33333334, z: 0.33333334, w: 0.33333334}
        outWeight: {x: 0.33333334, y: 0.33333334, z: 0.33333334, w: 0.33333334}
      - serializedVersion: 3
        time: 4.399994
        value: {x: -0, y: -0.8130688, z: 0, w: 0.5821676}
        inSlope: {x: 0, y: 0.011461299, z: 0, w: 0.016005386}
        outSlope: {x: 0, y: 0.011461299, z: 0, w: 0.016005386}
        tangentMode: 0
        weightedMode: 0
        inWeight: {x: 0.33333334, y: 0.33333334, z: 0.33333334, w: 0.33333334}
        outWeight: {x: 0.33333334, y: 0.33333334, z: 0.33333334, w: 0.33333334}
      - serializedVersion: 3
        time: 4.411867
        value: {x: -0, y: -0.812947, z: 0, w: 0.58233774}
        inSlope: {x: 0, y: 0.009865237, z: 0, w: 0.013771709}
        outSlope: {x: 0, y: 0.009865237, z: 0, w: 0.013771709}
        tangentMode: 0
        weightedMode: 0
        inWeight: {x: 0.33333334, y: 0.33333334, z: 0.33333334, w: 0.33333334}
        outWeight: {x: 0.33333334, y: 0.33333334, z: 0.33333334, w: 0.33333334}
      - serializedVersion: 3
        time: 4.425501
        value: {x: -0, y: -0.8128179, z: 0, w: 0.5825179}
        inSlope: {x: 0, y: 0.014437564, z: 0, w: 0.02014383}
        outSlope: {x: 0, y: 0.014437564, z: 0, w: 0.02014383}
        tangentMode: 0
        weightedMode: 0
        inWeight: {x: 0.33333334, y: 0.33333334, z: 0.33333334, w: 0.33333334}
        outWeight: {x: 0.33333334, y: 0.33333334, z: 0.33333334, w: 0.33333334}
      - serializedVersion: 3
        time: 4.4329185
        value: {x: -0, y: -0.8126739, z: 0, w: 0.58271873}
        inSlope: {x: 0, y: 0.01336807, z: 0, w: 0.018646227}
        outSlope: {x: 0, y: 0.01336807, z: 0, w: 0.018646227}
        tangentMode: 0
        weightedMode: 0
        inWeight: {x: 0.33333334, y: 0.33333334, z: 0.33333334, w: 0.33333334}
        outWeight: {x: 0.33333334, y: 0.33333334, z: 0.33333334, w: 0.33333334}
      - serializedVersion: 3
        time: 4.44492
        value: {x: -0, y: -0.81258595, z: 0, w: 0.5828414}
        inSlope: {x: 0, y: 0.011169035, z: 0, w: 0.015568415}
        outSlope: {x: 0, y: 0.011169035, z: 0, w: 0.015568415}
        tangentMode: 0
        weightedMode: 0
        inWeight: {x: 0.33333334, y: 0.33333334, z: 0.33333334, w: 0.33333334}
        outWeight: {x: 0.33333334, y: 0.33333334, z: 0.33333334, w: 0.33333334}
      - serializedVersion: 3
        time: 4.455866
        value: {x: -0, y: -0.8124217, z: 0, w: 0.58307034}
        inSlope: {x: 0, y: 0.0153009575, z: 0, w: 0.02132056}
        outSlope: {x: 0, y: 0.0153009575, z: 0, w: 0.02132056}
        tangentMode: 0
        weightedMode: 0
        inWeight: {x: 0.33333334, y: 0.33333334, z: 0.33333334, w: 0.33333334}
        outWeight: {x: 0.33333334, y: 0.33333334, z: 0.33333334, w: 0.33333334}
      - serializedVersion: 3
        time: 4.4670267
        value: {x: -0, y: -0.81224763, z: 0, w: 0.5833128}
        inSlope: {x: 0, y: 0.017528387, z: 0, w: 0.024406807}
        outSlope: {x: 0, y: 0.017528387, z: 0, w: 0.024406807}
        tangentMode: 0
        weightedMode: 0
        inWeight: {x: 0.33333334, y: 0.33333334, z: 0.33333334, w: 0.33333334}
        outWeight: {x: 0.33333334, y: 0.33333334, z: 0.33333334, w: 0.33333334}
      - serializedVersion: 3
        time: 4.477969
        value: {x: -0, y: -0.81203467, z: 0, w: 0.5836092}
        inSlope: {x: 0, y: 0.020762257, z: 0, w: 0.028886136}
        outSlope: {x: 0, y: 0.020762257, z: 0, w: 0.028886136}
        tangentMode: 0
        weightedMode: 0
        inWeight: {x: 0.33333334, y: 0.33333334, z: 0.33333334, w: 0.33333334}
        outWeight: {x: 0.33333334, y: 0.33333334, z: 0.33333334, w: 0.33333334}
      - serializedVersion: 3
        time: 4.488892
        value: {x: -0, y: -0.8117937, z: 0, w: 0.5839444}
        inSlope: {x: 0, y: 0.023314144, z: 0, w: 0.032410473}
        outSlope: {x: 0, y: 0.023314144, z: 0, w: 0.032410473}
        tangentMode: 0
        weightedMode: 0
        inWeight: {x: 0.33333334, y: 0.33333334, z: 0.33333334, w: 0.33333334}
        outWeight: {x: 0.33333334, y: 0.33333334, z: 0.33333334, w: 0.33333334}
      - serializedVersion: 3
        time: 4.499803
        value: {x: -0, y: -0.81152564, z: 0, w: 0.58431685}
        inSlope: {x: 0, y: 0.025327597, z: 0, w: 0.035177723}
        outSlope: {x: 0, y: 0.025327597, z: 0, w: 0.035177723}
        tangentMode: 0
        weightedMode: 0
        inWeight: {x: 0.33333334, y: 0.33333334, z: 0.33333334, w: 0.33333334}
        outWeight: {x: 0.33333334, y: 0.33333334, z: 0.33333334, w: 0.33333334}
      - serializedVersion: 3
        time: 4.510783
        value: {x: -0, y: -0.8112392, z: 0, w: 0.58471453}
        inSlope: {x: 0, y: 0.02563617, z: 0, w: 0.03556574}
        outSlope: {x: 0, y: 0.02563617, z: 0, w: 0.03556574}
        tangentMode: 0
        weightedMode: 0
        inWeight: {x: 0.33333334, y: 0.33333334, z: 0.33333334, w: 0.33333334}
        outWeight: {x: 0.33333334, y: 0.33333334, z: 0.33333334, w: 0.33333334}
      - serializedVersion: 3
        time: 4.5231333
        value: {x: -0, y: -0.81092817, z: 0, w: 0.5851457}
        inSlope: {x: 0, y: 0.030137617, z: 0, w: 0.041756067}
        outSlope: {x: 0, y: 0.030137617, z: 0, w: 0.041756067}
        tangentMode: 0
        weightedMode: 0
        inWeight: {x: 0.33333334, y: 0.33333334, z: 0.33333334, w: 0.33333334}
        outWeight: {x: 0.33333334, y: 0.33333334, z: 0.33333334, w: 0.33333334}
      - serializedVersion: 3
        time: 4.5338035
        value: {x: -0, y: -0.8105537, z: 0, w: 0.5856643}
        inSlope: {x: 0, y: 0.03358659, z: 0, w: 0.046487227}
        outSlope: {x: 0, y: 0.03358659, z: 0, w: 0.046487227}
        tangentMode: 0
        weightedMode: 0
        inWeight: {x: 0.33333334, y: 0.33333334, z: 0.33333334, w: 0.33333334}
        outWeight: {x: 0.33333334, y: 0.33333334, z: 0.33333334, w: 0.33333334}
      - serializedVersion: 3
        time: 4.5446296
        value: {x: -0, y: -0.8102064, z: 0, w: 0.5861447}
        inSlope: {x: 0, y: 0.033373564, z: 0, w: 0.04612944}
        outSlope: {x: 0, y: 0.033373564, z: 0, w: 0.04612944}
        tangentMode: 0
        weightedMode: 0
        inWeight: {x: 0.33333334, y: 0.33333334, z: 0.33333334, w: 0.33333334}
        outWeight: {x: 0.33333334, y: 0.33333334, z: 0.33333334, w: 0.33333334}
      - serializedVersion: 3
        time: 4.555601
        value: {x: -0, y: -0.8098261, z: 0, w: 0.58667004}
        inSlope: {x: 0, y: 0.03645265, z: 0, w: 0.050316628}
        outSlope: {x: 0, y: 0.03645265, z: 0, w: 0.050316628}
        tangentMode: 0
        weightedMode: 0
        inWeight: {x: 0.33333334, y: 0.33333334, z: 0.33333334, w: 0.33333334}
        outWeight: {x: 0.33333334, y: 0.33333334, z: 0.33333334, w: 0.33333334}
      - serializedVersion: 3
        time: 4.566877
        value: {x: -0, y: -0.8093949, z: 0, w: 0.58726484}
        inSlope: {x: 0, y: 0.035316117, z: 0, w: 0.048676528}
        outSlope: {x: 0, y: 0.035316117, z: 0, w: 0.048676528}
        tangentMode: 0
        weightedMode: 0
        inWeight: {x: 0.33333334, y: 0.33333334, z: 0.33333334, w: 0.33333334}
        outWeight: {x: 0.33333334, y: 0.33333334, z: 0.33333334, w: 0.33333334}
      - serializedVersion: 3
        time: 4.581599
        value: {x: -0, y: -0.808918, z: 0, w: 0.5879215}
        inSlope: {x: 0, y: 0.065062106, z: 0, w: 0.08945386}
        outSlope: {x: 0, y: 0.065062106, z: 0, w: 0.08945386}
        tangentMode: 0
        weightedMode: 0
        inWeight: {x: 0.33333334, y: 0.33333334, z: 0.33333334, w: 0.33333334}
        outWeight: {x: 0.33333334, y: 0.33333334, z: 0.33333334, w: 0.33333334}
      - serializedVersion: 3
        time: 4.5885305
        value: {x: -0, y: -0.8082406, z: 0, w: 0.5888524}
        inSlope: {x: 0, y: 0.06255984, z: 0, w: 0.08594153}
        outSlope: {x: 0, y: 0.06255984, z: 0, w: 0.08594153}
        tangentMode: 0
        weightedMode: 0
        inWeight: {x: 0.33333334, y: 0.33333334, z: 0.33333334, w: 0.33333334}
        outWeight: {x: 0.33333334, y: 0.33333334, z: 0.33333334, w: 0.33333334}
      - serializedVersion: 3
        time: 4.6005154
        value: {x: -0, y: -0.80791235, z: 0, w: 0.5893028}
        inSlope: {x: 0, y: 0.041502617, z: 0, w: 0.056871593}
        outSlope: {x: 0, y: 0.041502617, z: 0, w: 0.056871593}
        tangentMode: 0
        weightedMode: 0
        inWeight: {x: 0.33333334, y: 0.33333334, z: 0.33333334, w: 0.33333334}
        outWeight: {x: 0.33333334, y: 0.33333334, z: 0.33333334, w: 0.33333334}
      - serializedVersion: 3
        time: 4.6113963
        value: {x: -0, y: -0.8073072, z: 0, w: 0.5901315}
        inSlope: {x: 0, y: 0.054213725, z: 0, w: 0.074168876}
        outSlope: {x: 0, y: 0.054213725, z: 0, w: 0.074168876}
        tangentMode: 0
        weightedMode: 0
        inWeight: {x: 0.33333334, y: 0.33333334, z: 0.33333334, w: 0.33333334}
        outWeight: {x: 0.33333334, y: 0.33333334, z: 0.33333334, w: 0.33333334}
      - serializedVersion: 3
        time: 4.622272
        value: {x: -0, y: -0.80673283, z: 0, w: 0.59091645}
        inSlope: {x: 0, y: 0.05396732, z: 0, w: 0.07367224}
        outSlope: {x: 0, y: 0.05396732, z: 0, w: 0.07367224}
        tangentMode: 0
        weightedMode: 0
        inWeight: {x: 0.33333334, y: 0.33333334, z: 0.33333334, w: 0.33333334}
        outWeight: {x: 0.33333334, y: 0.33333334, z: 0.33333334, w: 0.33333334}
      - serializedVersion: 3
        time: 4.633404
        value: {x: -0, y: -0.8061192, z: 0, w: 0.59175324}
        inSlope: {x: 0, y: 0.05889171, z: 0, w: 0.080210224}
        outSlope: {x: 0, y: 0.05889171, z: 0, w: 0.080210224}
        tangentMode: 0
        weightedMode: 0
        inWeight: {x: 0.33333334, y: 0.33333334, z: 0.33333334, w: 0.33333334}
        outWeight: {x: 0.33333334, y: 0.33333334, z: 0.33333334, w: 0.33333334}
      - serializedVersion: 3
        time: 4.6444488
        value: {x: -0, y: -0.80542713, z: 0, w: 0.5926948}
        inSlope: {x: 0, y: 0.065472454, z: 0, w: 0.088965}
        outSlope: {x: 0, y: 0.065472454, z: 0, w: 0.088965}
        tangentMode: 0
        weightedMode: 0
        inWeight: {x: 0.33333334, y: 0.33333334, z: 0.33333334, w: 0.33333334}
        outWeight: {x: 0.33333334, y: 0.33333334, z: 0.33333334, w: 0.33333334}
      - serializedVersion: 3
        time: 4.6553483
        value: {x: -0, y: -0.80468285, z: 0, w: 0.593705}
        inSlope: {x: 0, y: 0.07117087, z: 0, w: 0.09645393}
        outSlope: {x: 0, y: 0.07117087, z: 0, w: 0.09645393}
        tangentMode: 0
        weightedMode: 0
        inWeight: {x: 0.33333334, y: 0.33333334, z: 0.33333334, w: 0.33333334}
        outWeight: {x: 0.33333334, y: 0.33333334, z: 0.33333334, w: 0.33333334}
      - serializedVersion: 3
        time: 4.666221
        value: {x: -0, y: -0.80387765, z: 0, w: 0.59479475}
        inSlope: {x: 0, y: 0.07270555, z: 0, w: 0.09825641}
        outSlope: {x: 0, y: 0.07270555, z: 0, w: 0.09825641}
        tangentMode: 0
        weightedMode: 0
        inWeight: {x: 0.33333334, y: 0.33333334, z: 0.33333334, w: 0.33333334}
        outWeight: {x: 0.33333334, y: 0.33333334, z: 0.33333334, w: 0.33333334}
      - serializedVersion: 3
        time: 4.678273
        value: {x: -0, y: -0.8030177, z: 0, w: 0.5959552}
        inSlope: {x: 0, y: 0.08115993, z: 0, w: 0.10932346}
        outSlope: {x: 0, y: 0.08115993, z: 0, w: 0.10932346}
        tangentMode: 0
        weightedMode: 0
        inWeight: {x: 0.33333334, y: 0.33333334, z: 0.33333334, w: 0.33333334}
        outWeight: {x: 0.33333334, y: 0.33333334, z: 0.33333334, w: 0.33333334}
      - serializedVersion: 3
        time: 4.689273
        value: {x: -0, y: -0.8020171, z: 0, w: 0.5973011}
        inSlope: {x: 0, y: 0.08901912, z: 0, w: 0.119541205}
        outSlope: {x: 0, y: 0.08901912, z: 0, w: 0.119541205}
        tangentMode: 0
        weightedMode: 0
        inWeight: {x: 0.33333334, y: 0.33333334, z: 0.33333334, w: 0.33333334}
        outWeight: {x: 0.33333334, y: 0.33333334, z: 0.33333334, w: 0.33333334}
      - serializedVersion: 3
        time: 4.7001734
        value: {x: -0, y: -0.80106795, z: 0, w: 0.59857345}
        inSlope: {x: 0, y: 0.08647382, z: 0, w: 0.11572448}
        outSlope: {x: 0, y: 0.08647382, z: 0, w: 0.11572448}
        tangentMode: 0
        weightedMode: 0
        inWeight: {x: 0.33333334, y: 0.33333334, z: 0.33333334, w: 0.33333334}
        outWeight: {x: 0.33333334, y: 0.33333334, z: 0.33333334, w: 0.33333334}
      - serializedVersion: 3
        time: 4.711465
        value: {x: -0, y: -0.8000983, z: 0, w: 0.5998689}
        inSlope: {x: 0, y: 0.08987705, z: 0, w: 0.11986381}
        outSlope: {x: 0, y: 0.08987705, z: 0, w: 0.11986381}
        tangentMode: 0
        weightedMode: 0
        inWeight: {x: 0.33333334, y: 0.33333334, z: 0.33333334, w: 0.33333334}
        outWeight: {x: 0.33333334, y: 0.33333334, z: 0.33333334, w: 0.33333334}
      - serializedVersion: 3
        time: 4.722474
        value: {x: -0, y: -0.79906476, z: 0, w: 0.60124505}
        inSlope: {x: 0, y: 0.08372183, z: 0, w: 0.11129415}
        outSlope: {x: 0, y: 0.08372183, z: 0, w: 0.11129415}
        tangentMode: 0
        weightedMode: 0
        inWeight: {x: 0.33333334, y: 0.33333334, z: 0.33333334, w: 0.33333334}
        outWeight: {x: 0.33333334, y: 0.33333334, z: 0.33333334, w: 0.33333334}
      - serializedVersion: 3
        time: 4.7366753
        value: {x: -0, y: -0.79802006, z: 0, w: 0.6026309}
        inSlope: {x: 0, y: 0.13010089, z: 0, w: 0.17207024}
        outSlope: {x: 0, y: 0.13010089, z: 0, w: 0.17207024}
        tangentMode: 0
        weightedMode: 0
        inWeight: {x: 0.33333334, y: 0.33333334, z: 0.33333334, w: 0.33333334}
        outWeight: {x: 0.33333334, y: 0.33333334, z: 0.33333334, w: 0.33333334}
      - serializedVersion: 3
        time: 4.7441435
        value: {x: -0, y: -0.7966262, z: 0, w: 0.6044722}
        inSlope: {x: 0, y: 0.12352976, z: 0, w: 0.16304158}
        outSlope: {x: 0, y: 0.12352976, z: 0, w: 0.16304158}
        tangentMode: 0
        weightedMode: 0
        inWeight: {x: 0.33333334, y: 0.33333334, z: 0.33333334, w: 0.33333334}
        outWeight: {x: 0.33333334, y: 0.33333334, z: 0.33333334, w: 0.33333334}
      - serializedVersion: 3
        time: 4.75613
        value: {x: -0, y: -0.79590195, z: 0, w: 0.60542554}
        inSlope: {x: 0, y: 0.0829337, z: 0, w: 0.10893768}
        outSlope: {x: 0, y: 0.0829337, z: 0, w: 0.10893768}
        tangentMode: 0
        weightedMode: 0
        inWeight: {x: 0.33333334, y: 0.33333334, z: 0.33333334, w: 0.33333334}
        outWeight: {x: 0.33333334, y: 0.33333334, z: 0.33333334, w: 0.33333334}
      - serializedVersion: 3
        time: 4.7671494
        value: {x: -0, y: -0.79474, z: 0, w: 0.60695}
        inSlope: {x: 0, y: 0.0997767, z: 0, w: 0.13067785}
        outSlope: {x: 0, y: 0.0997767, z: 0, w: 0.13067785}
        tangentMode: 0
        weightedMode: 0
        inWeight: {x: 0.33333334, y: 0.33333334, z: 0.33333334, w: 0.33333334}
        outWeight: {x: 0.33333334, y: 0.33333334, z: 0.33333334, w: 0.33333334}
      - serializedVersion: 3
        time: 4.7780294
        value: {x: -0, y: -0.79371613, z: 0, w: 0.60828835}
        inSlope: {x: 0, y: 0.09051818, z: 0, w: 0.11813277}
        outSlope: {x: 0, y: 0.09051818, z: 0, w: 0.11813277}
        tangentMode: 0
        weightedMode: 0
        inWeight: {x: 0.33333334, y: 0.33333334, z: 0.33333334, w: 0.33333334}
        outWeight: {x: 0.33333334, y: 0.33333334, z: 0.33333334, w: 0.33333334}
      - serializedVersion: 3
        time: 4.788904
        value: {x: -0, y: -0.7927708, z: 0, w: 0.60951996}
        inSlope: {x: 0, y: 0.08264693, z: 0, w: 0.10751233}
        outSlope: {x: 0, y: 0.08264693, z: 0, w: 0.10751233}
        tangentMode: 0
        weightedMode: 0
        inWeight: {x: 0.33333334, y: 0.33333334, z: 0.33333334, w: 0.33333334}
        outWeight: {x: 0.33333334, y: 0.33333334, z: 0.33333334, w: 0.33333334}
      - serializedVersion: 3
        time: 4.8000813
        value: {x: -0, y: -0.7918949, z: 0, w: 0.61065745}
        inSlope: {x: 0, y: 0.077445984, z: 0, w: 0.100432344}
        outSlope: {x: 0, y: 0.077445984, z: 0, w: 0.100432344}
        tangentMode: 0
        weightedMode: 0
        inWeight: {x: 0.33333334, y: 0.33333334, z: 0.33333334, w: 0.33333334}
        outWeight: {x: 0.33333334, y: 0.33333334, z: 0.33333334, w: 0.33333334}
      - serializedVersion: 3
        time: 4.810847
        value: {x: -0, y: -0.79107106, z: 0, w: 0.61172426}
        inSlope: {x: 0, y: 0.07112661, z: 0, w: 0.0919987}
        outSlope: {x: 0, y: 0.07112661, z: 0, w: 0.0919987}
        tangentMode: 0
        weightedMode: 0
        inWeight: {x: 0.33333334, y: 0.33333334, z: 0.33333334, w: 0.33333334}
        outWeight: {x: 0.33333334, y: 0.33333334, z: 0.33333334, w: 0.33333334}
      - serializedVersion: 3
        time: 4.8217564
        value: {x: -0, y: -0.790354, z: 0, w: 0.6126505}
        inSlope: {x: 0, y: 0.062407196, z: 0, w: 0.08051853}
        outSlope: {x: 0, y: 0.062407196, z: 0, w: 0.08051853}
        tangentMode: 0
        weightedMode: 0
        inWeight: {x: 0.33333334, y: 0.33333334, z: 0.33333334, w: 0.33333334}
        outWeight: {x: 0.33333334, y: 0.33333334, z: 0.33333334, w: 0.33333334}
      - serializedVersion: 3
        time: 4.8328586
        value: {x: -0, y: -0.789698, z: 0, w: 0.61349577}
        inSlope: {x: 0, y: 0.053560108, z: 0, w: 0.06895104}
        outSlope: {x: 0, y: 0.053560108, z: 0, w: 0.06895104}
        tangentMode: 0
        weightedMode: 0
        inWeight: {x: 0.33333334, y: 0.33333334, z: 0.33333334, w: 0.33333334}
        outWeight: {x: 0.33333334, y: 0.33333334, z: 0.33333334, w: 0.33333334}
      - serializedVersion: 3
        time: 4.844913
        value: {x: -0, y: -0.789119, z: 0, w: 0.61424035}
        inSlope: {x: 0, y: 0.0475773, z: 0, w: 0.061128847}
        outSlope: {x: 0, y: 0.0475773, z: 0, w: 0.061128847}
        tangentMode: 0
        weightedMode: 0
        inWeight: {x: 0.33333334, y: 0.33333334, z: 0.33333334, w: 0.33333334}
        outWeight: {x: 0.33333334, y: 0.33333334, z: 0.33333334, w: 0.33333334}
      - serializedVersion: 3
        time: 4.855838
        value: {x: -0, y: -0.7886042, z: 0, w: 0.6149012}
        inSlope: {x: 0, y: 0.039411042, z: 0, w: 0.050562665}
        outSlope: {x: 0, y: 0.039411042, z: 0, w: 0.050562665}
        tangentMode: 0
        weightedMode: 0
        inWeight: {x: 0.33333334, y: 0.33333334, z: 0.33333334, w: 0.33333334}
        outWeight: {x: 0.33333334, y: 0.33333334, z: 0.33333334, w: 0.33333334}
      - serializedVersion: 3
        time: 4.866843
        value: {x: -0, y: -0.78825533, z: 0, w: 0.6153484}
        inSlope: {x: 0, y: 0.026947517, z: 0, w: 0.034524646}
        outSlope: {x: 0, y: 0.026947517, z: 0, w: 0.034524646}
        tangentMode: 0
        weightedMode: 0
        inWeight: {x: 0.33333334, y: 0.33333334, z: 0.33333334, w: 0.33333334}
        outWeight: {x: 0.33333334, y: 0.33333334, z: 0.33333334, w: 0.33333334}
      - serializedVersion: 3
        time: 4.878001
        value: {x: -0, y: -0.7880077, z: 0, w: 0.61566544}
        inSlope: {x: 0, y: 0.016968004, z: 0, w: 0.021717986}
        outSlope: {x: 0, y: 0.016968004, z: 0, w: 0.021717986}
        tangentMode: 0
        weightedMode: 0
        inWeight: {x: 0.33333334, y: 0.33333334, z: 0.33333334, w: 0.33333334}
        outWeight: {x: 0.33333334, y: 0.33333334, z: 0.33333334, w: 0.33333334}
      - serializedVersion: 3
        time: 4.891876
        value: {x: -0, y: -0.7878448, z: 0, w: 0.6158739}
        inSlope: {x: 0, y: 0.012943916, z: 0, w: 0.016555144}
        outSlope: {x: 0, y: 0.012943916, z: 0, w: 0.016555144}
        tangentMode: 0
        weightedMode: 0
        inWeight: {x: 0.33333334, y: 0.33333334, z: 0.33333334, w: 0.33333334}
        outWeight: {x: 0.33333334, y: 0.33333334, z: 0.33333334, w: 0.33333334}
      - serializedVersion: 3
        time: 4.8996663
        value: {x: -0, y: -0.78773457, z: 0, w: 0.6160148}
        inSlope: {x: 0, y: 0.007993847, z: 0, w: 0.010223538}
        outSlope: {x: 0, y: 0.007993847, z: 0, w: 0.010223538}
        tangentMode: 0
        weightedMode: 0
        inWeight: {x: 0.33333334, y: 0.33333334, z: 0.33333334, w: 0.33333334}
        outWeight: {x: 0.33333334, y: 0.33333334, z: 0.33333334, w: 0.33333334}
      - serializedVersion: 3
        time: 4.9108076
        value: {x: -0, y: -0.78771406, z: 0, w: 0.61604106}
        inSlope: {x: 0, y: 0.00062212767, z: 0, w: 0.00079824345}
        outSlope: {x: 0, y: 0.00062212767, z: 0, w: 0.00079824345}
        tangentMode: 0
        weightedMode: 0
        inWeight: {x: 0.33333334, y: 0.33333334, z: 0.33333334, w: 0.33333334}
        outWeight: {x: 0.33333334, y: 0.33333334, z: 0.33333334, w: 0.33333334}
      - serializedVersion: 3
        time: 4.9226065
        value: {x: -0, y: -0.7877211, z: 0, w: 0.61603206}
        inSlope: {x: 0, y: -0.0024172924, z: 0, w: -0.0030906773}
        outSlope: {x: 0, y: -0.0024172924, z: 0, w: -0.0030906773}
        tangentMode: 0
        weightedMode: 0
        inWeight: {x: 0.33333334, y: 0.33333334, z: 0.33333334, w: 0.33333334}
        outWeight: {x: 0.33333334, y: 0.33333334, z: 0.33333334, w: 0.33333334}
      - serializedVersion: 3
        time: 4.9336176
        value: {x: -0, y: -0.78776777, z: 0, w: 0.6159724}
        inSlope: {x: 0, y: -0.004805626, z: 0, w: -0.0061445734}
        outSlope: {x: 0, y: -0.004805626, z: 0, w: -0.0061445734}
        tangentMode: 0
        weightedMode: 0
        inWeight: {x: 0.33333334, y: 0.33333334, z: 0.33333334, w: 0.33333334}
        outWeight: {x: 0.33333334, y: 0.33333334, z: 0.33333334, w: 0.33333334}
      - serializedVersion: 3
        time: 4.945277
        value: {x: -0, y: -0.7878304, z: 0, w: 0.6158923}
        inSlope: {x: 0, y: -0.007558375, z: 0, w: -0.00967215}
        outSlope: {x: 0, y: -0.007558375, z: 0, w: -0.00967215}
        tangentMode: 0
        weightedMode: 0
        inWeight: {x: 0.33333334, y: 0.33333334, z: 0.33333334, w: 0.33333334}
        outWeight: {x: 0.33333334, y: 0.33333334, z: 0.33333334, w: 0.33333334}
      - serializedVersion: 3
        time: 4.9554744
        value: {x: -0, y: -0.7879298, z: 0, w: 0.6157651}
        inSlope: {x: 0, y: -0.00982143, z: 0, w: -0.0125649255}
        outSlope: {x: 0, y: -0.00982143, z: 0, w: -0.0125649255}
        tangentMode: 0
        weightedMode: 0
        inWeight: {x: 0.33333334, y: 0.33333334, z: 0.33333334, w: 0.33333334}
        outWeight: {x: 0.33333334, y: 0.33333334, z: 0.33333334, w: 0.33333334}
      - serializedVersion: 3
        time: 4.966391
        value: {x: -0, y: -0.78803784, z: 0, w: 0.61562693}
        inSlope: {x: 0, y: -0.011493072, z: 0, w: -0.014712944}
        outSlope: {x: 0, y: -0.011493072, z: 0, w: -0.014712944}
        tangentMode: 0
        weightedMode: 0
        inWeight: {x: 0.33333334, y: 0.33333334, z: 0.33333334, w: 0.33333334}
        outWeight: {x: 0.33333334, y: 0.33333334, z: 0.33333334, w: 0.33333334}
      - serializedVersion: 3
        time: 4.9774947
        value: {x: -0, y: -0.78818315, z: 0, w: 0.6154407}
        inSlope: {x: 0, y: -0.014150605, z: 0, w: -0.018128823}
        outSlope: {x: 0, y: -0.014150605, z: 0, w: -0.018128823}
        tangentMode: 0
        weightedMode: 0
        inWeight: {x: 0.33333334, y: 0.33333334, z: 0.33333334, w: 0.33333334}
        outWeight: {x: 0.33333334, y: 0.33333334, z: 0.33333334, w: 0.33333334}
      - serializedVersion: 3
        time: 4.98953
        value: {x: -0, y: -0.78836626, z: 0, w: 0.6152062}
        inSlope: {x: 0, y: -0.018336792, z: 0, w: -0.023498703}
        outSlope: {x: 0, y: -0.018336792, z: 0, w: -0.023498703}
        tangentMode: 0
        weightedMode: 0
        inWeight: {x: 0.33333334, y: 0.33333334, z: 0.33333334, w: 0.33333334}
        outWeight: {x: 0.33333334, y: 0.33333334, z: 0.33333334, w: 0.33333334}
      - serializedVersion: 3
        time: 5.0007124
        value: {x: -0, y: -0.7886062, z: 0, w: 0.61489856}
        inSlope: {x: 0, y: -0.022984337, z: 0, w: -0.029475242}
        outSlope: {x: 0, y: -0.022984337, z: 0, w: -0.029475242}
        tangentMode: 0
        weightedMode: 0
        inWeight: {x: 0.33333334, y: 0.33333334, z: 0.33333334, w: 0.33333334}
        outWeight: {x: 0.33333334, y: 0.33333334, z: 0.33333334, w: 0.33333334}
      - serializedVersion: 3
        time: 5.011323
        value: {x: -0, y: -0.7888663, z: 0, w: 0.61456496}
        inSlope: {x: 0, y: -0.024376279, z: 0, w: -0.03129074}
        outSlope: {x: 0, y: -0.024376279, z: 0, w: -0.03129074}
        tangentMode: 0
        weightedMode: 0
        inWeight: {x: 0.33333334, y: 0.33333334, z: 0.33333334, w: 0.33333334}
        outWeight: {x: 0.33333334, y: 0.33333334, z: 0.33333334, w: 0.33333334}
      - serializedVersion: 3
        time: 5.02248
        value: {x: -0, y: -0.78913677, z: 0, w: 0.6142175}
        inSlope: {x: 0, y: -0.025267586, z: 0, w: -0.032467827}
        outSlope: {x: 0, y: -0.025267586, z: 0, w: -0.032467827}
        tangentMode: 0
        weightedMode: 0
        inWeight: {x: 0.33333334, y: 0.33333334, z: 0.33333334, w: 0.33333334}
        outWeight: {x: 0.33333334, y: 0.33333334, z: 0.33333334, w: 0.33333334}
      - serializedVersion: 3
        time: 5.0336566
        value: {x: -0, y: -0.7894306, z: 0, w: 0.6138398}
        inSlope: {x: 0, y: -0.02395054, z: 0, w: -0.030798838}
        outSlope: {x: 0, y: -0.02395054, z: 0, w: -0.030798838}
        tangentMode: 0
        weightedMode: 0
        inWeight: {x: 0.33333334, y: 0.33333334, z: 0.33333334, w: 0.33333334}
        outWeight: {x: 0.33333334, y: 0.33333334, z: 0.33333334, w: 0.33333334}
      - serializedVersion: 3
        time: 5.047583
        value: {x: -0, y: -0.78973156, z: 0, w: 0.6134526}
        inSlope: {x: 0, y: -0.032857858, z: 0, w: -0.04231102}
        outSlope: {x: 0, y: -0.032857858, z: 0, w: -0.04231102}
        tangentMode: 0
        weightedMode: 0
        inWeight: {x: 0.33333334, y: 0.33333334, z: 0.33333334, w: 0.33333334}
        outWeight: {x: 0.33333334, y: 0.33333334, z: 0.33333334, w: 0.33333334}
      - serializedVersion: 3
        time: 5.055605
        value: {x: -0, y: -0.7900854, z: 0, w: 0.6129968}
        inSlope: {x: 0, y: -0.030710898, z: 0, w: -0.039571173}
        outSlope: {x: 0, y: -0.030710898, z: 0, w: -0.039571173}
        tangentMode: 0
        weightedMode: 0
        inWeight: {x: 0.33333334, y: 0.33333334, z: 0.33333334, w: 0.33333334}
        outWeight: {x: 0.33333334, y: 0.33333334, z: 0.33333334, w: 0.33333334}
      - serializedVersion: 3
        time: 5.0663896
        value: {x: -0, y: -0.7902721, z: 0, w: 0.6127561}
        inSlope: {x: 0, y: -0.018650927, z: 0, w: -0.024054606}
        outSlope: {x: 0, y: -0.018650927, z: 0, w: -0.024054606}
        tangentMode: 0
        weightedMode: 0
        inWeight: {x: 0.33333334, y: 0.33333334, z: 0.33333334, w: 0.33333334}
        outWeight: {x: 0.33333334, y: 0.33333334, z: 0.33333334, w: 0.33333334}
      - serializedVersion: 3
        time: 5.078259
        value: {x: -0, y: -0.79050934, z: 0, w: 0.61245}
        inSlope: {x: 0, y: -0.021850532, z: 0, w: -0.028201666}
        outSlope: {x: 0, y: -0.021850532, z: 0, w: -0.028201666}
        tangentMode: 0
        weightedMode: 0
        inWeight: {x: 0.33333334, y: 0.33333334, z: 0.33333334, w: 0.33333334}
        outWeight: {x: 0.33333334, y: 0.33333334, z: 0.33333334, w: 0.33333334}
      - serializedVersion: 3
        time: 5.089157
        value: {x: -0, y: -0.7907678, z: 0, w: 0.61211634}
        inSlope: {x: 0, y: -0.02288549, z: 0, w: -0.029566865}
        outSlope: {x: 0, y: -0.02288549, z: 0, w: -0.029566865}
        tangentMode: 0
        weightedMode: 0
        inWeight: {x: 0.33333334, y: 0.33333334, z: 0.33333334, w: 0.33333334}
        outWeight: {x: 0.33333334, y: 0.33333334, z: 0.33333334, w: 0.33333334}
      - serializedVersion: 3
        time: 5.100099
        value: {x: -0, y: -0.7910091, z: 0, w: 0.6118043}
        inSlope: {x: 0, y: -0.02272423, z: 0, w: -0.029383708}
        outSlope: {x: 0, y: -0.02272423, z: 0, w: -0.029383708}
        tangentMode: 0
        weightedMode: 0
        inWeight: {x: 0.33333334, y: 0.33333334, z: 0.33333334, w: 0.33333334}
        outWeight: {x: 0.33333334, y: 0.33333334, z: 0.33333334, w: 0.33333334}
      - serializedVersion: 3
        time: 5.110954
        value: {x: -0, y: -0.79126304, z: 0, w: 0.61147594}
        inSlope: {x: 0, y: -0.023472764, z: 0, w: -0.03037346}
        outSlope: {x: 0, y: -0.023472764, z: 0, w: -0.03037346}
        tangentMode: 0
        weightedMode: 0
        inWeight: {x: 0.33333334, y: 0.33333334, z: 0.33333334, w: 0.33333334}
        outWeight: {x: 0.33333334, y: 0.33333334, z: 0.33333334, w: 0.33333334}
      - serializedVersion: 3
        time: 5.122243
        value: {x: -0, y: -0.79152894, z: 0, w: 0.61113167}
        inSlope: {x: 0, y: -0.0253146, z: 0, w: -0.032791663}
        outSlope: {x: 0, y: -0.0253146, z: 0, w: -0.032791663}
        tangentMode: 0
        weightedMode: 0
        inWeight: {x: 0.33333334, y: 0.33333334, z: 0.33333334, w: 0.33333334}
        outWeight: {x: 0.33333334, y: 0.33333334, z: 0.33333334, w: 0.33333334}
      - serializedVersion: 3
        time: 5.1327634
        value: {x: -0, y: -0.7918138, z: 0, w: 0.61076254}
        inSlope: {x: 0, y: -0.025395434, z: 0, w: -0.032917082}
        outSlope: {x: 0, y: -0.025395434, z: 0, w: -0.032917082}
        tangentMode: 0
        weightedMode: 0
        inWeight: {x: 0.33333334, y: 0.33333334, z: 0.33333334, w: 0.33333334}
        outWeight: {x: 0.33333334, y: 0.33333334, z: 0.33333334, w: 0.33333334}
      - serializedVersion: 3
        time: 5.1440535
        value: {x: -0, y: -0.79208153, z: 0, w: 0.6104154}
        inSlope: {x: 0, y: -0.023492105, z: 0, w: -0.03047819}
        outSlope: {x: 0, y: -0.023492105, z: 0, w: -0.03047819}
        tangentMode: 0
        weightedMode: 0
        inWeight: {x: 0.33333334, y: 0.33333334, z: 0.33333334, w: 0.33333334}
        outWeight: {x: 0.33333334, y: 0.33333334, z: 0.33333334, w: 0.33333334}
      - serializedVersion: 3
        time: 5.1560516
        value: {x: -0, y: -0.7923607, z: 0, w: 0.61005294}
        inSlope: {x: 0, y: -0.024357442, z: 0, w: -0.031642392}
        outSlope: {x: 0, y: -0.024357442, z: 0, w: -0.031642392}
        tangentMode: 0
        weightedMode: 0
        inWeight: {x: 0.33333334, y: 0.33333334, z: 0.33333334, w: 0.33333334}
        outWeight: {x: 0.33333334, y: 0.33333334, z: 0.33333334, w: 0.33333334}
      - serializedVersion: 3
        time: 5.166965
        value: {x: -0, y: -0.7926384, z: 0, w: 0.609692}
        inSlope: {x: 0, y: -0.022416838, z: 0, w: -0.029145656}
        outSlope: {x: 0, y: -0.022416838, z: 0, w: -0.029145656}
        tangentMode: 0
        weightedMode: 0
        inWeight: {x: 0.33333334, y: 0.33333334, z: 0.33333334, w: 0.33333334}
        outWeight: {x: 0.33333334, y: 0.33333334, z: 0.33333334, w: 0.33333334}
      - serializedVersion: 3
        time: 5.178512
        value: {x: -0, y: -0.7928623, z: 0, w: 0.6094008}
        inSlope: {x: 0, y: -0.01917353, z: 0, w: -0.024940418}
        outSlope: {x: 0, y: -0.01917353, z: 0, w: -0.024940418}
        tangentMode: 0
        weightedMode: 0
        inWeight: {x: 0.33333334, y: 0.33333334, z: 0.33333334, w: 0.33333334}
        outWeight: {x: 0.33333334, y: 0.33333334, z: 0.33333334, w: 0.33333334}
      - serializedVersion: 3
        time: 5.189261
        value: {x: -0, y: -0.7930661, z: 0, w: 0.6091357}
        inSlope: {x: 0, y: -0.015279873, z: 0, w: -0.019888248}
        outSlope: {x: 0, y: -0.015279873, z: 0, w: -0.019888248}
        tangentMode: 0
        weightedMode: 0
        inWeight: {x: 0.33333334, y: 0.33333334, z: 0.33333334, w: 0.33333334}
        outWeight: {x: 0.33333334, y: 0.33333334, z: 0.33333334, w: 0.33333334}
      - serializedVersion: 3
        time: 5.2033186
        value: {x: -0, y: -0.79322916, z: 0, w: 0.60892326}
        inSlope: {x: 0, y: -0.017381677, z: 0, w: -0.022644758}
        outSlope: {x: 0, y: -0.017381677, z: 0, w: -0.022644758}
        tangentMode: 0
        weightedMode: 0
        inWeight: {x: 0.33333334, y: 0.33333334, z: 0.33333334, w: 0.33333334}
        outWeight: {x: 0.33333334, y: 0.33333334, z: 0.33333334, w: 0.33333334}
      - serializedVersion: 3
        time: 5.2109227
        value: {x: -0, y: -0.7934053, z: 0, w: 0.6086938}
        inSlope: {x: 0, y: -0.015160828, z: 0, w: -0.01976041}
        outSlope: {x: 0, y: -0.015160828, z: 0, w: -0.01976041}
        tangentMode: 0
        weightedMode: 0
        inWeight: {x: 0.33333334, y: 0.33333334, z: 0.33333334, w: 0.33333334}
        outWeight: {x: 0.33333334, y: 0.33333334, z: 0.33333334, w: 0.33333334}
      - serializedVersion: 3
        time: 5.2220044
        value: {x: -0, y: -0.7934846, z: 0, w: 0.60859025}
        inSlope: {x: 0, y: -0.0075247884, z: 0, w: -0.00981036}
        outSlope: {x: 0, y: -0.0075247884, z: 0, w: -0.00981036}
        tangentMode: 0
        weightedMode: 0
        inWeight: {x: 0.33333334, y: 0.33333334, z: 0.33333334, w: 0.33333334}
        outWeight: {x: 0.33333334, y: 0.33333334, z: 0.33333334, w: 0.33333334}
      - serializedVersion: 3
        time: 5.2337885
        value: {x: -0, y: -0.7935776, z: 0, w: 0.6084691}
        inSlope: {x: 0, y: -0.0073540383, z: 0, w: -0.009587423}
        outSlope: {x: 0, y: -0.0073540383, z: 0, w: -0.009587423}
        tangentMode: 0
        weightedMode: 0
        inWeight: {x: 0.33333334, y: 0.33333334, z: 0.33333334, w: 0.33333334}
        outWeight: {x: 0.33333334, y: 0.33333334, z: 0.33333334, w: 0.33333334}
      - serializedVersion: 3
        time: 5.244796
        value: {x: -0, y: -0.79365265, z: 0, w: 0.6083712}
        inSlope: {x: 0, y: -0.005891623, z: 0, w: -0.0076875826}
        outSlope: {x: 0, y: -0.005891623, z: 0, w: -0.0076875826}
        tangentMode: 0
        weightedMode: 0
        inWeight: {x: 0.33333334, y: 0.33333334, z: 0.33333334, w: 0.33333334}
        outWeight: {x: 0.33333334, y: 0.33333334, z: 0.33333334, w: 0.33333334}
      - serializedVersion: 3
        time: 5.2552385
        value: {x: -0, y: -0.7937045, z: 0, w: 0.60830355}
        inSlope: {x: 0, y: -0.004200044, z: 0, w: -0.0054807104}
        outSlope: {x: 0, y: -0.004200044, z: 0, w: -0.0054807104}
        tangentMode: 0
        weightedMode: 0
        inWeight: {x: 0.33333334, y: 0.33333334, z: 0.33333334, w: 0.33333334}
        outWeight: {x: 0.33333334, y: 0.33333334, z: 0.33333334, w: 0.33333334}
      - serializedVersion: 3
        time: 5.266207
        value: {x: -0, y: -0.7937422, z: 0, w: 0.6082544}
        inSlope: {x: 0, y: -0.0029765822, z: 0, w: -0.0038829844}
        outSlope: {x: 0, y: -0.0029765822, z: 0, w: -0.0038829844}
        tangentMode: 0
        weightedMode: 0
        inWeight: {x: 0.33333334, y: 0.33333334, z: 0.33333334, w: 0.33333334}
        outWeight: {x: 0.33333334, y: 0.33333334, z: 0.33333334, w: 0.33333334}
      - serializedVersion: 3
        time: 5.2782993
        value: {x: -0, y: -0.79377264, z: 0, w: 0.6082147}
        inSlope: {x: 0, y: -0.0027333705, z: 0, w: -0.003567469}
        outSlope: {x: 0, y: -0.0027333705, z: 0, w: -0.003567469}
        tangentMode: 0
        weightedMode: 0
        inWeight: {x: 0.33333334, y: 0.33333334, z: 0.33333334, w: 0.33333334}
        outWeight: {x: 0.33333334, y: 0.33333334, z: 0.33333334, w: 0.33333334}
      - serializedVersion: 3
        time: 5.28944
        value: {x: -0, y: -0.7938055, z: 0, w: 0.60817176}
        inSlope: {x: 0, y: -0.0032576188, z: 0, w: -0.0042563984}
        outSlope: {x: 0, y: -0.0032576188, z: 0, w: -0.0042563984}
        tangentMode: 0
        weightedMode: 0
        inWeight: {x: 0.33333334, y: 0.33333334, z: 0.33333334, w: 0.33333334}
        outWeight: {x: 0.33333334, y: 0.33333334, z: 0.33333334, w: 0.33333334}
      - serializedVersion: 3
        time: 5.300234
        value: {x: -0, y: -0.793844, z: 0, w: 0.60812145}
        inSlope: {x: 0, y: -0.0035585663, z: 0, w: -0.004641544}
        outSlope: {x: 0, y: -0.0035585663, z: 0, w: -0.004641544}
        tangentMode: 0
        weightedMode: 0
        inWeight: {x: 0.33333334, y: 0.33333334, z: 0.33333334, w: 0.33333334}
        outWeight: {x: 0.33333334, y: 0.33333334, z: 0.33333334, w: 0.33333334}
      - serializedVersion: 3
        time: 5.3111815
        value: {x: -0, y: -0.79388285, z: 0, w: 0.60807085}
        inSlope: {x: 0, y: -0.003355307, z: 0, w: -0.0043789027}
        outSlope: {x: 0, y: -0.003355307, z: 0, w: -0.0043789027}
        tangentMode: 0
        weightedMode: 0
        inWeight: {x: 0.33333334, y: 0.33333334, z: 0.33333334, w: 0.33333334}
        outWeight: {x: 0.33333334, y: 0.33333334, z: 0.33333334, w: 0.33333334}
      - serializedVersion: 3
        time: 5.322251
        value: {x: -0, y: -0.79391783, z: 0, w: 0.6080251}
        inSlope: {x: 0, y: -0.0026302729, z: 0, w: -0.0034347344}
        outSlope: {x: 0, y: -0.0026302729, z: 0, w: -0.0034347344}
        tangentMode: 0
        weightedMode: 0
        inWeight: {x: 0.33333334, y: 0.33333334, z: 0.33333334, w: 0.33333334}
        outWeight: {x: 0.33333334, y: 0.33333334, z: 0.33333334, w: 0.33333334}
      - serializedVersion: 3
        time: 5.3331513
        value: {x: -0, y: -0.7939407, z: 0, w: 0.6079953}
        inSlope: {x: 0, y: -0.00023756194, z: 0, w: -0.00030863634}
        outSlope: {x: 0, y: -0.00023756194, z: 0, w: -0.00030863634}
        tangentMode: 0
        weightedMode: 0
        inWeight: {x: 0.33333334, y: 0.33333334, z: 0.33333334, w: 0.33333334}
        outWeight: {x: 0.33333334, y: 0.33333334, z: 0.33333334, w: 0.33333334}
      - serializedVersion: 3
        time: 5.3444147
        value: {x: -0, y: -0.7939224, z: 0, w: 0.6080191}
        inSlope: {x: 0, y: 0.0031472042, z: 0, w: 0.004105919}
        outSlope: {x: 0, y: 0.0031472042, z: 0, w: 0.004105919}
        tangentMode: 0
        weightedMode: 0
        inWeight: {x: 0.33333334, y: 0.33333334, z: 0.33333334, w: 0.33333334}
        outWeight: {x: 0.33333334, y: 0.33333334, z: 0.33333334, w: 0.33333334}
      - serializedVersion: 3
        time: 5.3578806
        value: {x: -0, y: -0.79385954, z: 0, w: 0.6081012}
        inSlope: {x: 0, y: 0.010233213, z: 0, w: 0.013355182}
        outSlope: {x: 0, y: 0.010233213, z: 0, w: 0.013355182}
        tangentMode: 0
        weightedMode: 0
        inWeight: {x: 0.33333334, y: 0.33333334, z: 0.33333334, w: 0.33333334}
        outWeight: {x: 0.33333334, y: 0.33333334, z: 0.33333334, w: 0.33333334}
      - serializedVersion: 3
        time: 5.3670835
        value: {x: -0, y: -0.79371417, z: 0, w: 0.6082909}
        inSlope: {x: 0, y: 0.014920326, z: 0, w: 0.019470476}
        outSlope: {x: 0, y: 0.014920326, z: 0, w: 0.019470476}
        tangentMode: 0
        weightedMode: 0
        inWeight: {x: 0.33333334, y: 0.33333334, z: 0.33333334, w: 0.33333334}
        outWeight: {x: 0.33333334, y: 0.33333334, z: 0.33333334, w: 0.33333334}
      - serializedVersion: 3
        time: 5.3779697
        value: {x: -0, y: -0.7935613, z: 0, w: 0.6084904}
        inSlope: {x: 0, y: 0.017481616, z: 0, w: 0.022798013}
        outSlope: {x: 0, y: 0.017481616, z: 0, w: 0.022798013}
        tangentMode: 0
        weightedMode: 0
        inWeight: {x: 0.33333334, y: 0.33333334, z: 0.33333334, w: 0.33333334}
        outWeight: {x: 0.33333334, y: 0.33333334, z: 0.33333334, w: 0.33333334}
      - serializedVersion: 3
        time: 5.3889594
        value: {x: -0, y: -0.7933314, z: 0, w: 0.6087901}
        inSlope: {x: 0, y: 0.02255768, z: 0, w: 0.029389814}
        outSlope: {x: 0, y: 0.02255768, z: 0, w: 0.029389814}
        tangentMode: 0
        weightedMode: 0
        inWeight: {x: 0.33333334, y: 0.33333334, z: 0.33333334, w: 0.33333334}
        outWeight: {x: 0.33333334, y: 0.33333334, z: 0.33333334, w: 0.33333334}
      - serializedVersion: 3
        time: 5.400052
        value: {x: -0, y: -0.793063, z: 0, w: 0.6091396}
        inSlope: {x: 0, y: 0.02565837, z: 0, w: 0.03340364}
        outSlope: {x: 0, y: 0.02565837, z: 0, w: 0.03340364}
        tangentMode: 0
        weightedMode: 0
        inWeight: {x: 0.33333334, y: 0.33333334, z: 0.33333334, w: 0.33333334}
        outWeight: {x: 0.33333334, y: 0.33333334, z: 0.33333334, w: 0.33333334}
      - serializedVersion: 3
        time: 5.4110365
        value: {x: -0, y: -0.7927651, z: 0, w: 0.60952735}
        inSlope: {x: 0, y: 0.027631294, z: 0, w: 0.03593801}
        outSlope: {x: 0, y: 0.027631294, z: 0, w: 0.03593801}
        tangentMode: 0
        weightedMode: 0
        inWeight: {x: 0.33333334, y: 0.33333334, z: 0.33333334, w: 0.33333334}
        outWeight: {x: 0.33333334, y: 0.33333334, z: 0.33333334, w: 0.33333334}
      - serializedVersion: 3
        time: 5.4219103
        value: {x: -0, y: -0.7924591, z: 0, w: 0.6099251}
        inSlope: {x: 0, y: 0.026858209, z: 0, w: 0.0348949}
        outSlope: {x: 0, y: 0.026858209, z: 0, w: 0.0348949}
        tangentMode: 0
        weightedMode: 0
        inWeight: {x: 0.33333334, y: 0.33333334, z: 0.33333334, w: 0.33333334}
        outWeight: {x: 0.33333334, y: 0.33333334, z: 0.33333334, w: 0.33333334}
      - serializedVersion: 3
        time: 5.433843
        value: {x: -0, y: -0.7921539, z: 0, w: 0.6103214}
        inSlope: {x: 0, y: 0.02687012, z: 0, w: 0.034873255}
        outSlope: {x: 0, y: 0.02687012, z: 0, w: 0.034873255}
        tangentMode: 0
        weightedMode: 0
        inWeight: {x: 0.33333334, y: 0.33333334, z: 0.33333334, w: 0.33333334}
        outWeight: {x: 0.33333334, y: 0.33333334, z: 0.33333334, w: 0.33333334}
      - serializedVersion: 3
        time: 5.4451246
        value: {x: -0, y: -0.79183614, z: 0, w: 0.61073357}
        inSlope: {x: 0, y: 0.027224135, z: 0, w: 0.03530415}
        outSlope: {x: 0, y: 0.027224135, z: 0, w: 0.03530415}
        tangentMode: 0
        weightedMode: 0
        inWeight: {x: 0.33333334, y: 0.33333334, z: 0.33333334, w: 0.33333334}
        outWeight: {x: 0.33333334, y: 0.33333334, z: 0.33333334, w: 0.33333334}
      - serializedVersion: 3
        time: 5.4557586
        value: {x: -0, y: -0.79155666, z: 0, w: 0.6110959}
        inSlope: {x: 0, y: 0.023852896, z: 0, w: 0.030900536}
        outSlope: {x: 0, y: 0.023852896, z: 0, w: 0.030900536}
        tangentMode: 0
        weightedMode: 0
        inWeight: {x: 0.33333334, y: 0.33333334, z: 0.33333334, w: 0.33333334}
        outWeight: {x: 0.33333334, y: 0.33333334, z: 0.33333334, w: 0.33333334}
      - serializedVersion: 3
        time: 5.4668207
        value: {x: -0, y: -0.79131967, z: 0, w: 0.61140263}
        inSlope: {x: 0, y: 0.020525176, z: 0, w: 0.02656149}
        outSlope: {x: 0, y: 0.020525176, z: 0, w: 0.02656149}
        tangentMode: 0
        weightedMode: 0
        inWeight: {x: 0.33333334, y: 0.33333334, z: 0.33333334, w: 0.33333334}
        outWeight: {x: 0.33333334, y: 0.33333334, z: 0.33333334, w: 0.33333334}
      - serializedVersion: 3
        time: 5.477732
        value: {x: -0, y: -0.7911055, z: 0, w: 0.61167973}
        inSlope: {x: 0, y: 0.017443007, z: 0, w: 0.022563566}
        outSlope: {x: 0, y: 0.017443007, z: 0, w: 0.022563566}
        tangentMode: 0
        weightedMode: 0
        inWeight: {x: 0.33333334, y: 0.33333334, z: 0.33333334, w: 0.33333334}
        outWeight: {x: 0.33333334, y: 0.33333334, z: 0.33333334, w: 0.33333334}
      - serializedVersion: 3
        time: 5.489193
        value: {x: -0, y: -0.7909306, z: 0, w: 0.6119059}
        inSlope: {x: 0, y: 0.014566924, z: 0, w: 0.018830094}
        outSlope: {x: 0, y: 0.014566924, z: 0, w: 0.018830094}
        tangentMode: 0
        weightedMode: 0
        inWeight: {x: 0.33333334, y: 0.33333334, z: 0.33333334, w: 0.33333334}
        outWeight: {x: 0.33333334, y: 0.33333334, z: 0.33333334, w: 0.33333334}
      - serializedVersion: 3
        time: 5.5000443
        value: {x: -0, y: -0.79078007, z: 0, w: 0.6121004}
        inSlope: {x: 0, y: 0.010985676, z: 0, w: 0.01419599}
        outSlope: {x: 0, y: 0.010985676, z: 0, w: 0.01419599}
        tangentMode: 0
        weightedMode: 0
        inWeight: {x: 0.33333334, y: 0.33333334, z: 0.33333334, w: 0.33333334}
        outWeight: {x: 0.33333334, y: 0.33333334, z: 0.33333334, w: 0.33333334}
      - serializedVersion: 3
        time: 5.5141716
        value: {x: -0, y: -0.7906657, z: 0, w: 0.61224824}
        inSlope: {x: 0, y: 0.010317067, z: 0, w: 0.013322983}
        outSlope: {x: 0, y: 0.010317067, z: 0, w: 0.013322983}
        tangentMode: 0
        weightedMode: 0
        inWeight: {x: 0.33333334, y: 0.33333334, z: 0.33333334, w: 0.33333334}
        outWeight: {x: 0.33333334, y: 0.33333334, z: 0.33333334, w: 0.33333334}
      - serializedVersion: 3
        time: 5.522724
        value: {x: -0, y: -0.79055846, z: 0, w: 0.61238664}
        inSlope: {x: 0, y: 0.008155353, z: 0, w: 0.010523408}
        outSlope: {x: 0, y: 0.008155353, z: 0, w: 0.010523408}
        tangentMode: 0
        weightedMode: 0
        inWeight: {x: 0.33333334, y: 0.33333334, z: 0.33333334, w: 0.33333334}
        outWeight: {x: 0.33333334, y: 0.33333334, z: 0.33333334, w: 0.33333334}
      - serializedVersion: 3
        time: 5.5337033
        value: {x: -0, y: -0.79051703, z: 0, w: 0.61244005}
        inSlope: {x: 0, y: 0.0035148365, z: 0, w: 0.0045377463}
        outSlope: {x: 0, y: 0.0035148365, z: 0, w: 0.0045377463}
        tangentMode: 0
        weightedMode: 0
        inWeight: {x: 0.33333334, y: 0.33333334, z: 0.33333334, w: 0.33333334}
        outWeight: {x: 0.33333334, y: 0.33333334, z: 0.33333334, w: 0.33333334}
      - serializedVersion: 3
        time: 5.54463
        value: {x: -0, y: -0.79048145, z: 0, w: 0.61248606}
        inSlope: {x: 0, y: 0.0023641672, z: 0, w: 0.00304979}
        outSlope: {x: 0, y: 0.0023641672, z: 0, w: 0.00304979}
        tangentMode: 0
        weightedMode: 0
        inWeight: {x: 0.33333334, y: 0.33333334, z: 0.33333334, w: 0.33333334}
        outWeight: {x: 0.33333334, y: 0.33333334, z: 0.33333334, w: 0.33333334}
      - serializedVersion: 3
        time: 5.555646
        value: {x: -0, y: -0.79046524, z: 0, w: 0.61250687}
        inSlope: {x: 0, y: 0.0006735266, z: 0, w: 0.00086688023}
        outSlope: {x: 0, y: 0.0006735266, z: 0, w: 0.00086688023}
        tangentMode: 0
        weightedMode: 0
        inWeight: {x: 0.33333334, y: 0.33333334, z: 0.33333334, w: 0.33333334}
        outWeight: {x: 0.33333334, y: 0.33333334, z: 0.33333334, w: 0.33333334}
      - serializedVersion: 3
        time: 5.5675974
        value: {x: -0, y: -0.7904667, z: 0, w: 0.612505}
        inSlope: {x: 0, y: -0.001095984, z: 0, w: -0.001412179}
        outSlope: {x: 0, y: -0.001095984, z: 0, w: -0.001412179}
        tangentMode: 0
        weightedMode: 0
        inWeight: {x: 0.33333334, y: 0.33333334, z: 0.33333334, w: 0.33333334}
        outWeight: {x: 0.33333334, y: 0.33333334, z: 0.33333334, w: 0.33333334}
      - serializedVersion: 3
        time: 5.5776887
        value: {x: -0, y: -0.7904876, z: 0, w: 0.6124781}
        inSlope: {x: 0, y: -0.0025547585, z: 0, w: -0.0032999925}
        outSlope: {x: 0, y: -0.0025547585, z: 0, w: -0.0032999925}
        tangentMode: 0
        weightedMode: 0
        inWeight: {x: 0.33333334, y: 0.33333334, z: 0.33333334, w: 0.33333334}
        outWeight: {x: 0.33333334, y: 0.33333334, z: 0.33333334, w: 0.33333334}
      - serializedVersion: 3
        time: 5.5885625
        value: {x: -0, y: -0.79052067, z: 0, w: 0.61243534}
        inSlope: {x: 0, y: -0.0037089412, z: 0, w: -0.00478593}
        outSlope: {x: 0, y: -0.0037089412, z: 0, w: -0.00478593}
        tangentMode: 0
        weightedMode: 0
        inWeight: {x: 0.33333334, y: 0.33333334, z: 0.33333334, w: 0.33333334}
        outWeight: {x: 0.33333334, y: 0.33333334, z: 0.33333334, w: 0.33333334}
      - serializedVersion: 3
        time: 5.600427
        value: {x: -0, y: -0.7905726, z: 0, w: 0.6123684}
        inSlope: {x: 0, y: -0.005041842, z: 0, w: -0.006507807}
        outSlope: {x: 0, y: -0.005041842, z: 0, w: -0.006507807}
        tangentMode: 0
        weightedMode: 0
        inWeight: {x: 0.33333334, y: 0.33333334, z: 0.33333334, w: 0.33333334}
        outWeight: {x: 0.33333334, y: 0.33333334, z: 0.33333334, w: 0.33333334}
      - serializedVersion: 3
        time: 5.61159
        value: {x: -0, y: -0.7906363, z: 0, w: 0.6122861}
        inSlope: {x: 0, y: -0.0059083635, z: 0, w: -0.0076299272}
        outSlope: {x: 0, y: -0.0059083635, z: 0, w: -0.0076299272}
        tangentMode: 0
        weightedMode: 0
        inWeight: {x: 0.33333334, y: 0.33333334, z: 0.33333334, w: 0.33333334}
        outWeight: {x: 0.33333334, y: 0.33333334, z: 0.33333334, w: 0.33333334}
      - serializedVersion: 3
        time: 5.622557
        value: {x: -0, y: -0.7907033, z: 0, w: 0.6121996}
        inSlope: {x: 0, y: -0.0064951126, z: 0, w: -0.008388836}
        outSlope: {x: 0, y: -0.0064951126, z: 0, w: -0.008388836}
        tangentMode: 0
        weightedMode: 0
        inWeight: {x: 0.33333334, y: 0.33333334, z: 0.33333334, w: 0.33333334}
        outWeight: {x: 0.33333334, y: 0.33333334, z: 0.33333334, w: 0.33333334}
      - serializedVersion: 3
        time: 5.6335573
        value: {x: -0, y: -0.790779, z: 0, w: 0.6121018}
        inSlope: {x: 0, y: -0.006771908, z: 0, w: -0.008746496}
        outSlope: {x: 0, y: -0.006771908, z: 0, w: -0.008746496}
        tangentMode: 0
        weightedMode: 0
        inWeight: {x: 0.33333334, y: 0.33333334, z: 0.33333334, w: 0.33333334}
        outWeight: {x: 0.33333334, y: 0.33333334, z: 0.33333334, w: 0.33333334}
      - serializedVersion: 3
        time: 5.644624
        value: {x: -0, y: -0.7908527, z: 0, w: 0.6120066}
        inSlope: {x: 0, y: -0.0068289973, z: 0, w: -0.008825809}
        outSlope: {x: 0, y: -0.0068289973, z: 0, w: -0.008825809}
        tangentMode: 0
        weightedMode: 0
        inWeight: {x: 0.33333334, y: 0.33333334, z: 0.33333334, w: 0.33333334}
        outWeight: {x: 0.33333334, y: 0.33333334, z: 0.33333334, w: 0.33333334}
      - serializedVersion: 3
        time: 5.6557345
        value: {x: -0, y: -0.79093045, z: 0, w: 0.61190605}
        inSlope: {x: 0, y: -0.0064390795, z: 0, w: -0.008328307}
        outSlope: {x: 0, y: -0.0064390795, z: 0, w: -0.008328307}
        tangentMode: 0
        weightedMode: 0
        inWeight: {x: 0.33333334, y: 0.33333334, z: 0.33333334, w: 0.33333334}
        outWeight: {x: 0.33333334, y: 0.33333334, z: 0.33333334, w: 0.33333334}
      - serializedVersion: 3
        time: 5.669981
        value: {x: -0, y: -0.79101425, z: 0, w: 0.6117977}
        inSlope: {x: 0, y: -0.010506492, z: 0, w: -0.01358501}
        outSlope: {x: 0, y: -0.010506492, z: 0, w: -0.01358501}
        tangentMode: 0
        weightedMode: 0
        inWeight: {x: 0.33333334, y: 0.33333334, z: 0.33333334, w: 0.33333334}
        outWeight: {x: 0.33333334, y: 0.33333334, z: 0.33333334, w: 0.33333334}
      - serializedVersion: 3
        time: 5.6774697
        value: {x: -0, y: -0.79112756, z: 0, w: 0.6116512}
        inSlope: {x: 0, y: -0.010156535, z: 0, w: -0.013129596}
        outSlope: {x: 0, y: -0.010156535, z: 0, w: -0.013129596}
        tangentMode: 0
        weightedMode: 0
        inWeight: {x: 0.33333334, y: 0.33333334, z: 0.33333334, w: 0.33333334}
        outWeight: {x: 0.33333334, y: 0.33333334, z: 0.33333334, w: 0.33333334}
      - serializedVersion: 3
        time: 5.689408
        value: {x: -0, y: -0.79118943, z: 0, w: 0.61157125}
        inSlope: {x: 0, y: -0.007386443, z: 0, w: -0.009555912}
        outSlope: {x: 0, y: -0.007386443, z: 0, w: -0.009555912}
        tangentMode: 0
        weightedMode: 0
        inWeight: {x: 0.33333334, y: 0.33333334, z: 0.33333334, w: 0.33333334}
        outWeight: {x: 0.33333334, y: 0.33333334, z: 0.33333334, w: 0.33333334}
      - serializedVersion: 3
        time: 5.700396
        value: {x: -0, y: -0.7912948, z: 0, w: 0.6114348}
        inSlope: {x: 0, y: -0.009340182, z: 0, w: -0.012091294}
        outSlope: {x: 0, y: -0.009340182, z: 0, w: -0.012091294}
        tangentMode: 0
        weightedMode: 0
        inWeight: {x: 0.33333334, y: 0.33333334, z: 0.33333334, w: 0.33333334}
        outWeight: {x: 0.33333334, y: 0.33333334, z: 0.33333334, w: 0.33333334}
      - serializedVersion: 3
        time: 5.7112875
        value: {x: -0, y: -0.7913938, z: 0, w: 0.61130667}
        inSlope: {x: 0, y: -0.008042859, z: 0, w: -0.010412969}
        outSlope: {x: 0, y: -0.008042859, z: 0, w: -0.010412969}
        tangentMode: 0
        weightedMode: 0
        inWeight: {x: 0.33333334, y: 0.33333334, z: 0.33333334, w: 0.33333334}
        outWeight: {x: 0.33333334, y: 0.33333334, z: 0.33333334, w: 0.33333334}
      - serializedVersion: 3
        time: 5.7262745
        value: {x: -0, y: -0.79149866, z: 0, w: 0.6111709}
        inSlope: {x: 0, y: -0.013756262, z: 0, w: -0.017814973}
        outSlope: {x: 0, y: -0.013756262, z: 0, w: -0.017814973}
        tangentMode: 0
        weightedMode: 0
        inWeight: {x: 0.33333334, y: 0.33333334, z: 0.33333334, w: 0.33333334}
        outWeight: {x: 0.33333334, y: 0.33333334, z: 0.33333334, w: 0.33333334}
      - serializedVersion: 3
        time: 5.733305
        value: {x: -0, y: -0.7916429, z: 0, w: 0.6109841}
        inSlope: {x: 0, y: -0.013375215, z: 0, w: -0.017325167}
        outSlope: {x: 0, y: -0.013375215, z: 0, w: -0.017325167}
        tangentMode: 0
        weightedMode: 0
        inWeight: {x: 0.33333334, y: 0.33333334, z: 0.33333334, w: 0.33333334}
        outWeight: {x: 0.33333334, y: 0.33333334, z: 0.33333334, w: 0.33333334}
      - serializedVersion: 3
        time: 5.744215
        value: {x: -0, y: -0.7917109, z: 0, w: 0.61089593}
        inSlope: {x: 0, y: -0.00801307, z: 0, w: -0.01038632}
        outSlope: {x: 0, y: -0.00801307, z: 0, w: -0.01038632}
        tangentMode: 0
        weightedMode: 0
        inWeight: {x: 0.33333334, y: 0.33333334, z: 0.33333334, w: 0.33333334}
        outWeight: {x: 0.33333334, y: 0.33333334, z: 0.33333334, w: 0.33333334}
      - serializedVersion: 3
        time: 5.7553964
        value: {x: -0, y: -0.7918204, z: 0, w: 0.610754}
        inSlope: {x: 0, y: -0.010025133, z: 0, w: -0.012996387}
        outSlope: {x: 0, y: -0.010025133, z: 0, w: -0.012996387}
        tangentMode: 0
        weightedMode: 0
        inWeight: {x: 0.33333334, y: 0.33333334, z: 0.33333334, w: 0.33333334}
        outWeight: {x: 0.33333334, y: 0.33333334, z: 0.33333334, w: 0.33333334}
      - serializedVersion: 3
        time: 5.76621
        value: {x: -0, y: -0.79193133, z: 0, w: 0.6106102}
        inSlope: {x: 0, y: -0.009746997, z: 0, w: -0.012640711}
        outSlope: {x: 0, y: -0.009746997, z: 0, w: -0.012640711}
        tangentMode: 0
        weightedMode: 0
        inWeight: {x: 0.33333334, y: 0.33333334, z: 0.33333334, w: 0.33333334}
        outWeight: {x: 0.33333334, y: 0.33333334, z: 0.33333334, w: 0.33333334}
      - serializedVersion: 3
        time: 5.77811
        value: {x: -0, y: -0.79204124, z: 0, w: 0.6104676}
        inSlope: {x: 0, y: -0.009717537, z: 0, w: -0.01260941}
        outSlope: {x: 0, y: -0.009717537, z: 0, w: -0.01260941}
        tangentMode: 0
        weightedMode: 0
        inWeight: {x: 0.33333334, y: 0.33333334, z: 0.33333334, w: 0.33333334}
        outWeight: {x: 0.33333334, y: 0.33333334, z: 0.33333334, w: 0.33333334}
      - serializedVersion: 3
        time: 5.789898
        value: {x: -0, y: -0.79216146, z: 0, w: 0.61031157}
        inSlope: {x: 0, y: -0.010825107, z: 0, w: -0.014046956}
        outSlope: {x: 0, y: -0.010825107, z: 0, w: -0.014046956}
        tangentMode: 0
        weightedMode: 0
        inWeight: {x: 0.33333334, y: 0.33333334, z: 0.33333334, w: 0.33333334}
        outWeight: {x: 0.33333334, y: 0.33333334, z: 0.33333334, w: 0.33333334}
      - serializedVersion: 3
        time: 5.800209
        value: {x: -0, y: -0.79227954, z: 0, w: 0.6101584}
        inSlope: {x: 0, y: -0.010294536, z: 0, w: -0.013365191}
        outSlope: {x: 0, y: -0.010294536, z: 0, w: -0.013365191}
        tangentMode: 0
        weightedMode: 0
        inWeight: {x: 0.33333334, y: 0.33333334, z: 0.33333334, w: 0.33333334}
        outWeight: {x: 0.33333334, y: 0.33333334, z: 0.33333334, w: 0.33333334}
      - serializedVersion: 3
        time: 5.811448
        value: {x: -0, y: -0.79238224, z: 0, w: 0.6100249}
        inSlope: {x: 0, y: -0.008606089, z: 0, w: -0.011181345}
        outSlope: {x: 0, y: -0.008606089, z: 0, w: -0.011181345}
        tangentMode: 0
        weightedMode: 0
        inWeight: {x: 0.33333334, y: 0.33333334, z: 0.33333334, w: 0.33333334}
        outWeight: {x: 0.33333334, y: 0.33333334, z: 0.33333334, w: 0.33333334}
      - serializedVersion: 3
        time: 5.825695
        value: {x: -0, y: -0.7924973, z: 0, w: 0.6098755}
        inSlope: {x: 0, y: -0.014508197, z: 0, w: -0.01885235}
        outSlope: {x: 0, y: -0.014508197, z: 0, w: -0.01885235}
        tangentMode: 0
        weightedMode: 0
        inWeight: {x: 0.33333334, y: 0.33333334, z: 0.33333334, w: 0.33333334}
        outWeight: {x: 0.33333334, y: 0.33333334, z: 0.33333334, w: 0.33333334}
      - serializedVersion: 3
        time: 5.8329244
        value: {x: -0, y: -0.7926487, z: 0, w: 0.60967875}
        inSlope: {x: 0, y: -0.013930324, z: 0, w: -0.018109107}
        outSlope: {x: 0, y: -0.013930324, z: 0, w: -0.018109107}
        tangentMode: 0
        weightedMode: 0
        inWeight: {x: 0.33333334, y: 0.33333334, z: 0.33333334, w: 0.33333334}
        outWeight: {x: 0.33333334, y: 0.33333334, z: 0.33333334, w: 0.33333334}
      - serializedVersion: 3
        time: 5.8438826
        value: {x: -0, y: -0.7927245, z: 0, w: 0.6095801}
        inSlope: {x: 0, y: -0.008544151, z: 0, w: -0.011112422}
        outSlope: {x: 0, y: -0.008544151, z: 0, w: -0.011112422}
        tangentMode: 0
        weightedMode: 0
        inWeight: {x: 0.33333334, y: 0.33333334, z: 0.33333334, w: 0.33333334}
        outWeight: {x: 0.33333334, y: 0.33333334, z: 0.33333334, w: 0.33333334}
      - serializedVersion: 3
        time: 5.856103
        value: {x: -0, y: -0.79284877, z: 0, w: 0.6094185}
        inSlope: {x: 0, y: -0.011620611, z: 0, w: -0.015117908}
        outSlope: {x: 0, y: -0.011620611, z: 0, w: -0.015117908}
        tangentMode: 0
        weightedMode: 0
        inWeight: {x: 0.33333334, y: 0.33333334, z: 0.33333334, w: 0.33333334}
        outWeight: {x: 0.33333334, y: 0.33333334, z: 0.33333334, w: 0.33333334}
      - serializedVersion: 3
        time: 5.866946
        value: {x: -0, y: -0.7929905, z: 0, w: 0.60923404}
        inSlope: {x: 0, y: -0.012535883, z: 0, w: -0.016321693}
        outSlope: {x: 0, y: -0.012535883, z: 0, w: -0.016321693}
        tangentMode: 0
        weightedMode: 0
        inWeight: {x: 0.33333334, y: 0.33333334, z: 0.33333334, w: 0.33333334}
        outWeight: {x: 0.33333334, y: 0.33333334, z: 0.33333334, w: 0.33333334}
      - serializedVersion: 3
        time: 5.877963
        value: {x: -0, y: -0.7931227, z: 0, w: 0.60906184}
        inSlope: {x: 0, y: -0.012430938, z: 0, w: -0.016188737}
        outSlope: {x: 0, y: -0.012430938, z: 0, w: -0.016188737}
        tangentMode: 0
        weightedMode: 0
        inWeight: {x: 0.33333334, y: 0.33333334, z: 0.33333334, w: 0.33333334}
        outWeight: {x: 0.33333334, y: 0.33333334, z: 0.33333334, w: 0.33333334}
      - serializedVersion: 3
        time: 5.888886
        value: {x: -0, y: -0.7932632, z: 0, w: 0.6088789}
        inSlope: {x: 0, y: -0.012812219, z: 0, w: -0.016685296}
        outSlope: {x: 0, y: -0.012812219, z: 0, w: -0.016685296}
        tangentMode: 0
        weightedMode: 0
        inWeight: {x: 0.33333334, y: 0.33333334, z: 0.33333334, w: 0.33333334}
        outWeight: {x: 0.33333334, y: 0.33333334, z: 0.33333334, w: 0.33333334}
      - serializedVersion: 3
        time: 5.899847
        value: {x: -0, y: -0.7934031, z: 0, w: 0.6086967}
        inSlope: {x: 0, y: -0.0128748305, z: 0, w: -0.016777672}
        outSlope: {x: 0, y: -0.0128748305, z: 0, w: -0.016777672}
        tangentMode: 0
        weightedMode: 0
        inWeight: {x: 0.33333334, y: 0.33333334, z: 0.33333334, w: 0.33333334}
        outWeight: {x: 0.33333334, y: 0.33333334, z: 0.33333334, w: 0.33333334}
      - serializedVersion: 3
        time: 5.910862
        value: {x: -0, y: -0.79354614, z: 0, w: 0.6085102}
        inSlope: {x: 0, y: -0.012260431, z: 0, w: -0.015994608}
        outSlope: {x: 0, y: -0.012260431, z: 0, w: -0.015994608}
        tangentMode: 0
        weightedMode: 0
        inWeight: {x: 0.33333334, y: 0.33333334, z: 0.33333334, w: 0.33333334}
        outWeight: {x: 0.33333334, y: 0.33333334, z: 0.33333334, w: 0.33333334}
      - serializedVersion: 3
        time: 5.922991
        value: {x: -0, y: -0.79368603, z: 0, w: 0.60832757}
        inSlope: {x: 0, y: -0.01281348, z: 0, w: -0.016721442}
        outSlope: {x: 0, y: -0.01281348, z: 0, w: -0.016721442}
        tangentMode: 0
        weightedMode: 0
        inWeight: {x: 0.33333334, y: 0.33333334, z: 0.33333334, w: 0.33333334}
        outWeight: {x: 0.33333334, y: 0.33333334, z: 0.33333334, w: 0.33333334}
      - serializedVersion: 3
        time: 5.9336276
        value: {x: -0, y: -0.79383594, z: 0, w: 0.608132}
        inSlope: {x: 0, y: -0.012581956, z: 0, w: -0.016418995}
        outSlope: {x: 0, y: -0.012581956, z: 0, w: -0.016418995}
        tangentMode: 0
        weightedMode: 0
        inWeight: {x: 0.33333334, y: 0.33333334, z: 0.33333334, w: 0.33333334}
        outWeight: {x: 0.33333334, y: 0.33333334, z: 0.33333334, w: 0.33333334}
      - serializedVersion: 3
        time: 5.944767
        value: {x: -0, y: -0.79395926, z: 0, w: 0.607971}
        inSlope: {x: 0, y: -0.011321878, z: 0, w: -0.01478769}
        outSlope: {x: 0, y: -0.011321878, z: 0, w: -0.01478769}
        tangentMode: 0
        weightedMode: 0
        inWeight: {x: 0.33333334, y: 0.33333334, z: 0.33333334, w: 0.33333334}
        outWeight: {x: 0.33333334, y: 0.33333334, z: 0.33333334, w: 0.33333334}
      - serializedVersion: 3
        time: 5.9556136
        value: {x: -0, y: -0.7940848, z: 0, w: 0.607807}
        inSlope: {x: 0, y: -0.010971615, z: 0, w: -0.014331806}
        outSlope: {x: 0, y: -0.010971615, z: 0, w: -0.014331806}
        tangentMode: 0
        weightedMode: 0
        inWeight: {x: 0.33333334, y: 0.33333334, z: 0.33333334, w: 0.33333334}
        outWeight: {x: 0.33333334, y: 0.33333334, z: 0.33333334, w: 0.33333334}
      - serializedVersion: 3
        time: 5.966856
        value: {x: -0, y: -0.7942014, z: 0, w: 0.60765475}
        inSlope: {x: 0, y: -0.008848195, z: 0, w: -0.011561159}
        outSlope: {x: 0, y: -0.008848195, z: 0, w: -0.011561159}
        tangentMode: 0
        weightedMode: 0
        inWeight: {x: 0.33333334, y: 0.33333334, z: 0.33333334, w: 0.33333334}
        outWeight: {x: 0.33333334, y: 0.33333334, z: 0.33333334, w: 0.33333334}
      - serializedVersion: 3
        time: 5.981232
        value: {x: -0, y: -0.7943067, z: 0, w: 0.607517}
        inSlope: {x: 0, y: -0.012184465, z: 0, w: -0.015938632}
        outSlope: {x: 0, y: -0.012184465, z: 0, w: -0.015938632}
        tangentMode: 0
        weightedMode: 0
        inWeight: {x: 0.33333334, y: 0.33333334, z: 0.33333334, w: 0.33333334}
        outWeight: {x: 0.33333334, y: 0.33333334, z: 0.33333334, w: 0.33333334}
      - serializedVersion: 3
        time: 5.988426
        value: {x: -0, y: -0.7944293, z: 0, w: 0.6073566}
        inSlope: {x: 0, y: -0.010822615, z: 0, w: -0.014151748}
        outSlope: {x: 0, y: -0.010822615, z: 0, w: -0.014151748}
        tangentMode: 0
        weightedMode: 0
        inWeight: {x: 0.33333334, y: 0.33333334, z: 0.33333334, w: 0.33333334}
        outWeight: {x: 0.33333334, y: 0.33333334, z: 0.33333334, w: 0.33333334}
      - serializedVersion: 3
        time: 5.999538
        value: {x: -0, y: -0.79448044, z: 0, w: 0.60728985}
        inSlope: {x: 0, y: -0.0051045497, z: 0, w: -0.0066738743}
        outSlope: {x: 0, y: -0.0051045497, z: 0, w: -0.0066738743}
        tangentMode: 0
        weightedMode: 0
        inWeight: {x: 0.33333334, y: 0.33333334, z: 0.33333334, w: 0.33333334}
        outWeight: {x: 0.33333334, y: 0.33333334, z: 0.33333334, w: 0.33333334}
      - serializedVersion: 3
        time: 6.011402
        value: {x: -0, y: -0.79454696, z: 0, w: 0.60720277}
        inSlope: {x: 0, y: -0.0053729657, z: 0, w: -0.007035195}
        outSlope: {x: 0, y: -0.0053729657, z: 0, w: -0.007035195}
        tangentMode: 0
        weightedMode: 0
        inWeight: {x: 0.33333334, y: 0.33333334, z: 0.33333334, w: 0.33333334}
        outWeight: {x: 0.33333334, y: 0.33333334, z: 0.33333334, w: 0.33333334}
      - serializedVersion: 3
        time: 6.022977
        value: {x: -0, y: -0.79460645, z: 0, w: 0.60712487}
        inSlope: {x: 0, y: -0.004869709, z: 0, w: -0.006371932}
        outSlope: {x: 0, y: -0.004869709, z: 0, w: -0.006371932}
        tangentMode: 0
        weightedMode: 0
        inWeight: {x: 0.33333334, y: 0.33333334, z: 0.33333334, w: 0.33333334}
        outWeight: {x: 0.33333334, y: 0.33333334, z: 0.33333334, w: 0.33333334}
      - serializedVersion: 3
        time: 6.0333943
        value: {x: -0, y: -0.79465437, z: 0, w: 0.6070622}
        inSlope: {x: 0, y: -0.00401429, z: 0, w: -0.0052520703}
        outSlope: {x: 0, y: -0.00401429, z: 0, w: -0.0052520703}
        tangentMode: 0
        weightedMode: 0
        inWeight: {x: 0.33333334, y: 0.33333334, z: 0.33333334, w: 0.33333334}
        outWeight: {x: 0.33333334, y: 0.33333334, z: 0.33333334, w: 0.33333334}
      - serializedVersion: 3
        time: 6.0445037
        value: {x: -0, y: -0.79469246, z: 0, w: 0.60701233}
        inSlope: {x: 0, y: -0.0030194721, z: 0, w: -0.0039575063}
        outSlope: {x: 0, y: -0.0030194721, z: 0, w: -0.0039575063}
        tangentMode: 0
        weightedMode: 0
        inWeight: {x: 0.33333334, y: 0.33333334, z: 0.33333334, w: 0.33333334}
        outWeight: {x: 0.33333334, y: 0.33333334, z: 0.33333334, w: 0.33333334}
      - serializedVersion: 3
        time: 6.0554175
        value: {x: -0, y: -0.79472095, z: 0, w: 0.60697496}
        inSlope: {x: 0, y: -0.002388237, z: 0, w: -0.0031316709}
        outSlope: {x: 0, y: -0.002388237, z: 0, w: -0.0031316709}
        tangentMode: 0
        weightedMode: 0
        inWeight: {x: 0.33333334, y: 0.33333334, z: 0.33333334, w: 0.33333334}
        outWeight: {x: 0.33333334, y: 0.33333334, z: 0.33333334, w: 0.33333334}
      - serializedVersion: 3
        time: 6.0663977
        value: {x: -0, y: -0.79474473, z: 0, w: 0.6069438}
        inSlope: {x: 0, y: -0.001820822, z: 0, w: -0.0023799902}
        outSlope: {x: 0, y: -0.001820822, z: 0, w: -0.0023799902}
        tangentMode: 0
        weightedMode: 0
        inWeight: {x: 0.33333334, y: 0.33333334, z: 0.33333334, w: 0.33333334}
        outWeight: {x: 0.33333334, y: 0.33333334, z: 0.33333334, w: 0.33333334}
      - serializedVersion: 3
        time: 6.078313
        value: {x: -0, y: -0.7947623, z: 0, w: 0.6069209}
        inSlope: {x: 0, y: -0.0015844787, z: 0, w: -0.002071997}
        outSlope: {x: 0, y: -0.0015844787, z: 0, w: -0.002071997}
        tangentMode: 0
        weightedMode: 0
        inWeight: {x: 0.33333334, y: 0.33333334, z: 0.33333334, w: 0.33333334}
        outWeight: {x: 0.33333334, y: 0.33333334, z: 0.33333334, w: 0.33333334}
      - serializedVersion: 3
        time: 6.0892253
        value: {x: -0, y: -0.7947808, z: 0, w: 0.60689664}
        inSlope: {x: 0, y: -0.0017626822, z: 0, w: -0.0023086262}
        outSlope: {x: 0, y: -0.0017626822, z: 0, w: -0.0023086262}
        tangentMode: 0
        weightedMode: 0
        inWeight: {x: 0.33333334, y: 0.33333334, z: 0.33333334, w: 0.33333334}
        outWeight: {x: 0.33333334, y: 0.33333334, z: 0.33333334, w: 0.33333334}
      - serializedVersion: 3
        time: 6.100254
        value: {x: -0, y: -0.794801, z: 0, w: 0.60687023}
        inSlope: {x: 0, y: -0.0019525643, z: 0, w: -0.002559356}
        outSlope: {x: 0, y: -0.0019525643, z: 0, w: -0.002559356}
        tangentMode: 0
        weightedMode: 0
        inWeight: {x: 0.33333334, y: 0.33333334, z: 0.33333334, w: 0.33333334}
        outWeight: {x: 0.33333334, y: 0.33333334, z: 0.33333334, w: 0.33333334}
      - serializedVersion: 3
        time: 6.111324
        value: {x: -0, y: -0.79482394, z: 0, w: 0.6068401}
        inSlope: {x: 0, y: -0.0019875818, z: 0, w: -0.0026059793}
        outSlope: {x: 0, y: -0.0019875818, z: 0, w: -0.0026059793}
        tangentMode: 0
        weightedMode: 0
        inWeight: {x: 0.33333334, y: 0.33333334, z: 0.33333334, w: 0.33333334}
        outWeight: {x: 0.33333334, y: 0.33333334, z: 0.33333334, w: 0.33333334}
      - serializedVersion: 3
        time: 6.1223226
        value: {x: -0, y: -0.79484487, z: 0, w: 0.6068127}
        inSlope: {x: 0, y: -0.0016244799, z: 0, w: -0.0021281855}
        outSlope: {x: 0, y: -0.0016244799, z: 0, w: -0.0021281855}
        tangentMode: 0
        weightedMode: 0
        inWeight: {x: 0.33333334, y: 0.33333334, z: 0.33333334, w: 0.33333334}
        outWeight: {x: 0.33333334, y: 0.33333334, z: 0.33333334, w: 0.33333334}
      - serializedVersion: 3
        time: 6.1371484
        value: {x: -0, y: -0.79486483, z: 0, w: 0.6067865}
        inSlope: {x: 0, y: -0.0015133087, z: 0, w: -0.0019814894}
        outSlope: {x: 0, y: -0.0015133087, z: 0, w: -0.0019814894}
        tangentMode: 0
        weightedMode: 0
        inWeight: {x: 0.33333334, y: 0.33333334, z: 0.33333334, w: 0.33333334}
        outWeight: {x: 0.33333334, y: 0.33333334, z: 0.33333334, w: 0.33333334}
      - serializedVersion: 3
        time: 6.144103
        value: {x: -0, y: -0.7948765, z: 0, w: 0.60677123}
        inSlope: {x: 0, y: -0.00093470357, z: 0, w: -0.0012189026}
        outSlope: {x: 0, y: -0.00093470357, z: 0, w: -0.0012189026}
        tangentMode: 0
        weightedMode: 0
        inWeight: {x: 0.33333334, y: 0.33333334, z: 0.33333334, w: 0.33333334}
        outWeight: {x: 0.33333334, y: 0.33333334, z: 0.33333334, w: 0.33333334}
      - serializedVersion: 3
        time: 6.155106
        value: {x: -0, y: -0.7948786, z: 0, w: 0.60676855}
        inSlope: {x: 0, y: 0.000038559265, z: 0, w: 0.000051732946}
        outSlope: {x: 0, y: 0.000038559265, z: 0, w: 0.000051732946}
        tangentMode: 0
        weightedMode: 0
        inWeight: {x: 0.33333334, y: 0.33333334, z: 0.33333334, w: 0.33333334}
        outWeight: {x: 0.33333334, y: 0.33333334, z: 0.33333334, w: 0.33333334}
      - serializedVersion: 3
        time: 6.16695
        value: {x: -0, y: -0.79487544, z: 0, w: 0.60677266}
        inSlope: {x: 0, y: 0.0004158059, z: 0, w: 0.00054581475}
        outSlope: {x: 0, y: 0.0004158059, z: 0, w: 0.00054581475}
        tangentMode: 0
        weightedMode: 0
        inWeight: {x: 0.33333334, y: 0.33333334, z: 0.33333334, w: 0.33333334}
        outWeight: {x: 0.33333334, y: 0.33333334, z: 0.33333334, w: 0.33333334}
      - serializedVersion: 3
        time: 6.1782403
        value: {x: -0, y: -0.79486907, z: 0, w: 0.60678107}
        inSlope: {x: 0, y: 0.00070461474, z: 0, w: 0.00092594896}
        outSlope: {x: 0, y: 0.00070461474, z: 0, w: 0.00092594896}
        tangentMode: 0
        weightedMode: 0
        inWeight: {x: 0.33333334, y: 0.33333334, z: 0.33333334, w: 0.33333334}
        outWeight: {x: 0.33333334, y: 0.33333334, z: 0.33333334, w: 0.33333334}
      - serializedVersion: 3
        time: 6.1891117
        value: {x: -0, y: -0.7948599, z: 0, w: 0.6067931}
        inSlope: {x: 0, y: 0.00075850997, z: 0, w: 0.0009931673}
        outSlope: {x: 0, y: 0.00075850997, z: 0, w: 0.0009931673}
        tangentMode: 0
        weightedMode: 0
        inWeight: {x: 0.33333334, y: 0.33333334, z: 0.33333334, w: 0.33333334}
        outWeight: {x: 0.33333334, y: 0.33333334, z: 0.33333334, w: 0.33333334}
      - serializedVersion: 3
        time: 6.200099
        value: {x: -0, y: -0.7948525, z: 0, w: 0.60680276}
        inSlope: {x: 0, y: 0.0004621519, z: 0, w: 0.0006035144}
        outSlope: {x: 0, y: 0.0004621519, z: 0, w: 0.0006035144}
        tangentMode: 0
        weightedMode: 0
        inWeight: {x: 0.33333334, y: 0.33333334, z: 0.33333334, w: 0.33333334}
        outWeight: {x: 0.33333334, y: 0.33333334, z: 0.33333334, w: 0.33333334}
      - serializedVersion: 3
        time: 6.2109957
        value: {x: -0, y: -0.79484975, z: 0, w: 0.60680634}
        inSlope: {x: 0, y: 0.00008503628, z: 0, w: 0.000112453265}
        outSlope: {x: 0, y: 0.00008503628, z: 0, w: 0.000112453265}
        tangentMode: 0
        weightedMode: 0
        inWeight: {x: 0.33333334, y: 0.33333334, z: 0.33333334, w: 0.33333334}
        outWeight: {x: 0.33333334, y: 0.33333334, z: 0.33333334, w: 0.33333334}
      - serializedVersion: 3
        time: 6.2219596
        value: {x: -0, y: -0.79485065, z: 0, w: 0.6068052}
        inSlope: {x: 0, y: -0.00044651274, z: 0, w: -0.0005836754}
        outSlope: {x: 0, y: -0.00044651274, z: 0, w: -0.0005836754}
        tangentMode: 0
        weightedMode: 0
        inWeight: {x: 0.33333334, y: 0.33333334, z: 0.33333334, w: 0.33333334}
        outWeight: {x: 0.33333334, y: 0.33333334, z: 0.33333334, w: 0.33333334}
      - serializedVersion: 3
        time: 6.233051
        value: {x: -0, y: -0.79485965, z: 0, w: 0.6067934}
        inSlope: {x: 0, y: -0.0010530842, z: 0, w: -0.001379326}
        outSlope: {x: 0, y: -0.0010530842, z: 0, w: -0.001379326}
        tangentMode: 0
        weightedMode: 0
        inWeight: {x: 0.33333334, y: 0.33333334, z: 0.33333334, w: 0.33333334}
        outWeight: {x: 0.33333334, y: 0.33333334, z: 0.33333334, w: 0.33333334}
      - serializedVersion: 3
        time: 6.2449746
        value: {x: -0, y: -0.7948751, z: 0, w: 0.6067732}
        inSlope: {x: 0, y: -0.0017282909, z: 0, w: -0.0022660387}
        outSlope: {x: 0, y: -0.0017282909, z: 0, w: -0.0022660387}
        tangentMode: 0
        weightedMode: 0
        inWeight: {x: 0.33333334, y: 0.33333334, z: 0.33333334, w: 0.33333334}
        outWeight: {x: 0.33333334, y: 0.33333334, z: 0.33333334, w: 0.33333334}
      - serializedVersion: 3
        time: 6.256444
        value: {x: -0, y: -0.7948999, z: 0, w: 0.60674065}
        inSlope: {x: 0, y: -0.0023956574, z: 0, w: -0.0031432332}
        outSlope: {x: 0, y: -0.0023956574, z: 0, w: -0.0031432332}
        tangentMode: 0
        weightedMode: 0
        inWeight: {x: 0.33333334, y: 0.33333334, z: 0.33333334, w: 0.33333334}
        outWeight: {x: 0.33333334, y: 0.33333334, z: 0.33333334, w: 0.33333334}
      - serializedVersion: 3
        time: 6.2669168
        value: {x: -0, y: -0.7949274, z: 0, w: 0.60670453}
        inSlope: {x: 0, y: -0.0025615739, z: 0, w: -0.0033541862}
        outSlope: {x: 0, y: -0.0025615739, z: 0, w: -0.0033541862}
        tangentMode: 0
        weightedMode: 0
        inWeight: {x: 0.33333334, y: 0.33333334, z: 0.33333334, w: 0.33333334}
        outWeight: {x: 0.33333334, y: 0.33333334, z: 0.33333334, w: 0.33333334}
      - serializedVersion: 3
        time: 6.2781267
        value: {x: -0, y: -0.7949554, z: 0, w: 0.606668}
        inSlope: {x: 0, y: -0.002224176, z: 0, w: -0.002909808}
        outSlope: {x: 0, y: -0.002224176, z: 0, w: -0.002909808}
        tangentMode: 0
        weightedMode: 0
        inWeight: {x: 0.33333334, y: 0.33333334, z: 0.33333334, w: 0.33333334}
        outWeight: {x: 0.33333334, y: 0.33333334, z: 0.33333334, w: 0.33333334}
      - serializedVersion: 3
        time: 6.292398
        value: {x: -0, y: -0.79498327, z: 0, w: 0.60663146}
        inSlope: {x: 0, y: -0.0030524465, z: 0, w: -0.0040059574}
        outSlope: {x: 0, y: -0.0030524465, z: 0, w: -0.0040059574}
        tangentMode: 0
        weightedMode: 0
        inWeight: {x: 0.33333334, y: 0.33333334, z: 0.33333334, w: 0.33333334}
        outWeight: {x: 0.33333334, y: 0.33333334, z: 0.33333334, w: 0.33333334}
      - serializedVersion: 3
        time: 6.299909
        value: {x: -0, y: -0.79501444, z: 0, w: 0.6065905}
        inSlope: {x: 0, y: -0.0026079805, z: 0, w: -0.0034236847}
        outSlope: {x: 0, y: -0.0026079805, z: 0, w: -0.0034236847}
        tangentMode: 0
        weightedMode: 0
        inWeight: {x: 0.33333334, y: 0.33333334, z: 0.33333334, w: 0.33333334}
        outWeight: {x: 0.33333334, y: 0.33333334, z: 0.33333334, w: 0.33333334}
      - serializedVersion: 3
        time: 6.3109274
        value: {x: -0, y: -0.7950262, z: 0, w: 0.60657513}
        inSlope: {x: 0, y: -0.0009114668, z: 0, w: -0.0011950942}
        outSlope: {x: 0, y: -0.0009114668, z: 0, w: -0.0011950942}
        tangentMode: 0
        weightedMode: 0
        inWeight: {x: 0.33333334, y: 0.33333334, z: 0.33333334, w: 0.33333334}
        outWeight: {x: 0.33333334, y: 0.33333334, z: 0.33333334, w: 0.33333334}
      - serializedVersion: 3
        time: 6.3227344
        value: {x: -0, y: -0.7950351, z: 0, w: 0.6065634}
        inSlope: {x: 0, y: -0.000097574986, z: 0, w: -0.00012973385}
        outSlope: {x: 0, y: -0.000097574986, z: 0, w: -0.00012973385}
        tangentMode: 0
        weightedMode: 0
        inWeight: {x: 0.33333334, y: 0.33333334, z: 0.33333334, w: 0.33333334}
        outWeight: {x: 0.33333334, y: 0.33333334, z: 0.33333334, w: 0.33333334}
      - serializedVersion: 3
        time: 6.3337626
        value: {x: -0, y: -0.7950289, z: 0, w: 0.6065715}
        inSlope: {x: 0, y: 0.0011441684, z: 0, w: 0.0015010529}
        outSlope: {x: 0, y: 0.0011441684, z: 0, w: 0.0015010529}
        tangentMode: 0
        weightedMode: 0
        inWeight: {x: 0.33333334, y: 0.33333334, z: 0.33333334, w: 0.33333334}
        outWeight: {x: 0.33333334, y: 0.33333334, z: 0.33333334, w: 0.33333334}
      - serializedVersion: 3
        time: 6.3446736
        value: {x: -0, y: -0.7950101, z: 0, w: 0.60659623}
        inSlope: {x: 0, y: 0.0018500518, z: 0, w: 0.0024276865}
        outSlope: {x: 0, y: 0.0018500518, z: 0, w: 0.0024276865}
        tangentMode: 0
        weightedMode: 0
        inWeight: {x: 0.33333334, y: 0.33333334, z: 0.33333334, w: 0.33333334}
        outWeight: {x: 0.33333334, y: 0.33333334, z: 0.33333334, w: 0.33333334}
      - serializedVersion: 3
        time: 6.355635
        value: {x: -0, y: -0.79498845, z: 0, w: 0.6066246}
        inSlope: {x: 0, y: 0.002745845, z: 0, w: 0.0035995038}
        outSlope: {x: 0, y: 0.002745845, z: 0, w: 0.0035995038}
        tangentMode: 0
        weightedMode: 0
        inWeight: {x: 0.33333334, y: 0.33333334, z: 0.33333334, w: 0.33333334}
        outWeight: {x: 0.33333334, y: 0.33333334, z: 0.33333334, w: 0.33333334}
      - serializedVersion: 3
        time: 6.3665977
        value: {x: -0, y: -0.7949499, z: 0, w: 0.60667515}
        inSlope: {x: 0, y: 0.003858441, z: 0, w: 0.0050551696}
        outSlope: {x: 0, y: 0.003858441, z: 0, w: 0.0050551696}
        tangentMode: 0
        weightedMode: 0
        inWeight: {x: 0.33333334, y: 0.33333334, z: 0.33333334, w: 0.33333334}
        outWeight: {x: 0.33333334, y: 0.33333334, z: 0.33333334, w: 0.33333334}
      - serializedVersion: 3
        time: 6.3778257
        value: {x: -0, y: -0.79490274, z: 0, w: 0.6067369}
        inSlope: {x: 0, y: 0.004592838, z: 0, w: 0.006014807}
        outSlope: {x: 0, y: 0.004592838, z: 0, w: 0.006014807}
        tangentMode: 0
        weightedMode: 0
        inWeight: {x: 0.33333334, y: 0.33333334, z: 0.33333334, w: 0.33333334}
        outWeight: {x: 0.33333334, y: 0.33333334, z: 0.33333334, w: 0.33333334}
      - serializedVersion: 3
        time: 6.3885236
        value: {x: -0, y: -0.7948494, z: 0, w: 0.60680676}
        inSlope: {x: 0, y: 0.0047432943, z: 0, w: 0.006212732}
        outSlope: {x: 0, y: 0.0047432943, z: 0, w: 0.006212732}
        tangentMode: 0
        weightedMode: 0
        inWeight: {x: 0.33333334, y: 0.33333334, z: 0.33333334, w: 0.33333334}
        outWeight: {x: 0.33333334, y: 0.33333334, z: 0.33333334, w: 0.33333334}
      - serializedVersion: 3
        time: 6.4006963
        value: {x: -0, y: -0.7947946, z: 0, w: 0.6068785}
        inSlope: {x: 0, y: 0.005165522, z: 0, w: 0.0067686373}
        outSlope: {x: 0, y: 0.005165522, z: 0, w: 0.0067686373}
        tangentMode: 0
        weightedMode: 0
        inWeight: {x: 0.33333334, y: 0.33333334, z: 0.33333334, w: 0.33333334}
        outWeight: {x: 0.33333334, y: 0.33333334, z: 0.33333334, w: 0.33333334}
      - serializedVersion: 3
        time: 6.412349
        value: {x: -0, y: -0.79472667, z: 0, w: 0.60696757}
        inSlope: {x: 0, y: 0.0060332296, z: 0, w: 0.007900795}
        outSlope: {x: 0, y: 0.0060332296, z: 0, w: 0.007900795}
        tangentMode: 0
        weightedMode: 0
        inWeight: {x: 0.33333334, y: 0.33333334, z: 0.33333334, w: 0.33333334}
        outWeight: {x: 0.33333334, y: 0.33333334, z: 0.33333334, w: 0.33333334}
      - serializedVersion: 3
        time: 6.422539
        value: {x: -0, y: -0.79466313, z: 0, w: 0.6070507}
        inSlope: {x: 0, y: 0.0055061067, z: 0, w: 0.007202411}
        outSlope: {x: 0, y: 0.0055061067, z: 0, w: 0.007202411}
        tangentMode: 0
        weightedMode: 0
        inWeight: {x: 0.33333334, y: 0.33333334, z: 0.33333334, w: 0.33333334}
        outWeight: {x: 0.33333334, y: 0.33333334, z: 0.33333334, w: 0.33333334}
      - serializedVersion: 3
        time: 6.4339066
        value: {x: -0, y: -0.79460883, z: 0, w: 0.6071217}
        inSlope: {x: 0, y: 0.004306852, z: 0, w: 0.0056361007}
        outSlope: {x: 0, y: 0.004306852, z: 0, w: 0.0056361007}
        tangentMode: 0
        weightedMode: 0
        inWeight: {x: 0.33333334, y: 0.33333334, z: 0.33333334, w: 0.33333334}
        outWeight: {x: 0.33333334, y: 0.33333334, z: 0.33333334, w: 0.33333334}
      - serializedVersion: 3
        time: 6.4480276
        value: {x: -0, y: -0.79455465, z: 0, w: 0.6071927}
        inSlope: {x: 0, y: 0.0054765525, z: 0, w: 0.00716806}
        outSlope: {x: 0, y: 0.0054765525, z: 0, w: 0.00716806}
        tangentMode: 0
        weightedMode: 0
        inWeight: {x: 0.33333334, y: 0.33333334, z: 0.33333334, w: 0.33333334}
        outWeight: {x: 0.33333334, y: 0.33333334, z: 0.33333334, w: 0.33333334}
      - serializedVersion: 3
        time: 6.4554486
        value: {x: -0, y: -0.79450184, z: 0, w: 0.6072618}
        inSlope: {x: 0, y: 0.004457458, z: 0, w: 0.0058271643}
        outSlope: {x: 0, y: 0.004457458, z: 0, w: 0.0058271643}
        tangentMode: 0
        weightedMode: 0
        inWeight: {x: 0.33333334, y: 0.33333334, z: 0.33333334, w: 0.33333334}
        outWeight: {x: 0.33333334, y: 0.33333334, z: 0.33333334, w: 0.33333334}
      - serializedVersion: 3
        time: 6.466351
        value: {x: -0, y: -0.79448223, z: 0, w: 0.60728735}
        inSlope: {x: 0, y: 0.0012852259, z: 0, w: 0.0016835869}
        outSlope: {x: 0, y: 0.0012852259, z: 0, w: 0.0016835869}
        tangentMode: 0
        weightedMode: 0
        inWeight: {x: 0.33333334, y: 0.33333334, z: 0.33333334, w: 0.33333334}
        outWeight: {x: 0.33333334, y: 0.33333334, z: 0.33333334, w: 0.33333334}
      - serializedVersion: 3
        time: 6.477318
        value: {x: -0, y: -0.79447377, z: 0, w: 0.60729855}
        inSlope: {x: 0, y: -0.00024797273, z: 0, w: -0.00032260793}
        outSlope: {x: 0, y: -0.00024797273, z: 0, w: -0.00032260793}
        tangentMode: 0
        weightedMode: 0
        inWeight: {x: 0.33333334, y: 0.33333334, z: 0.33333334, w: 0.33333334}
        outWeight: {x: 0.33333334, y: 0.33333334, z: 0.33333334, w: 0.33333334}
      - serializedVersion: 3
        time: 6.48926
        value: {x: -0, y: -0.7944889, z: 0, w: 0.60727865}
        inSlope: {x: 0, y: -0.0023021197, z: 0, w: -0.0030125633}
        outSlope: {x: 0, y: -0.0023021197, z: 0, w: -0.0030125633}
        tangentMode: 0
        weightedMode: 0
        inWeight: {x: 0.33333334, y: 0.33333334, z: 0.33333334, w: 0.33333334}
        outWeight: {x: 0.33333334, y: 0.33333334, z: 0.33333334, w: 0.33333334}
      - serializedVersion: 3
        time: 6.500229
        value: {x: -0, y: -0.7945255, z: 0, w: 0.60723084}
        inSlope: {x: 0, y: -0.004389219, z: 0, w: -0.005742288}
        outSlope: {x: 0, y: -0.004389219, z: 0, w: -0.005742288}
        tangentMode: 0
        weightedMode: 0
        inWeight: {x: 0.33333334, y: 0.33333334, z: 0.33333334, w: 0.33333334}
        outWeight: {x: 0.33333334, y: 0.33333334, z: 0.33333334, w: 0.33333334}
      - serializedVersion: 3
        time: 6.511127
        value: {x: -0, y: -0.7945848, z: 0, w: 0.6071532}
        inSlope: {x: 0, y: -0.006266811, z: 0, w: -0.008201959}
        outSlope: {x: 0, y: -0.006266811, z: 0, w: -0.008201959}
        tangentMode: 0
        weightedMode: 0
        inWeight: {x: 0.33333334, y: 0.33333334, z: 0.33333334, w: 0.33333334}
        outWeight: {x: 0.33333334, y: 0.33333334, z: 0.33333334, w: 0.33333334}
      - serializedVersion: 3
        time: 6.52228
        value: {x: -0, y: -0.7946639, z: 0, w: 0.6070497}
        inSlope: {x: 0, y: -0.008122805, z: 0, w: -0.0106298365}
        outSlope: {x: 0, y: -0.008122805, z: 0, w: -0.0106298365}
        tangentMode: 0
        weightedMode: 0
        inWeight: {x: 0.33333334, y: 0.33333334, z: 0.33333334, w: 0.33333334}
        outWeight: {x: 0.33333334, y: 0.33333334, z: 0.33333334, w: 0.33333334}
      - serializedVersion: 3
        time: 6.533239
        value: {x: -0, y: -0.7947642, z: 0, w: 0.6069184}
        inSlope: {x: 0, y: -0.009738117, z: 0, w: -0.012753731}
        outSlope: {x: 0, y: -0.009738117, z: 0, w: -0.012753731}
        tangentMode: 0
        weightedMode: 0
        inWeight: {x: 0.33333334, y: 0.33333334, z: 0.33333334, w: 0.33333334}
        outWeight: {x: 0.33333334, y: 0.33333334, z: 0.33333334, w: 0.33333334}
      - serializedVersion: 3
        time: 6.5443487
        value: {x: -0, y: -0.7948789, z: 0, w: 0.60676813}
        inSlope: {x: 0, y: -0.011193419, z: 0, w: -0.01466839}
        outSlope: {x: 0, y: -0.011193419, z: 0, w: -0.01466839}
        tangentMode: 0
        weightedMode: 0
        inWeight: {x: 0.33333334, y: 0.33333334, z: 0.33333334, w: 0.33333334}
        outWeight: {x: 0.33333334, y: 0.33333334, z: 0.33333334, w: 0.33333334}
      - serializedVersion: 3
        time: 6.555134
        value: {x: -0, y: -0.795009, z: 0, w: 0.6065976}
        inSlope: {x: 0, y: -0.01149503, z: 0, w: -0.015067296}
        outSlope: {x: 0, y: -0.01149503, z: 0, w: -0.015067296}
        tangentMode: 0
        weightedMode: 0
        inWeight: {x: 0.33333334, y: 0.33333334, z: 0.33333334, w: 0.33333334}
        outWeight: {x: 0.33333334, y: 0.33333334, z: 0.33333334, w: 0.33333334}
      - serializedVersion: 3
        time: 6.5671687
        value: {x: -0, y: -0.7951405, z: 0, w: 0.6064252}
        inSlope: {x: 0, y: -0.012696622, z: 0, w: -0.01664766}
        outSlope: {x: 0, y: -0.012696622, z: 0, w: -0.01664766}
        tangentMode: 0
        weightedMode: 0
        inWeight: {x: 0.33333334, y: 0.33333334, z: 0.33333334, w: 0.33333334}
        outWeight: {x: 0.33333334, y: 0.33333334, z: 0.33333334, w: 0.33333334}
      - serializedVersion: 3
        time: 6.5781646
        value: {x: -0, y: -0.7952996, z: 0, w: 0.6062166}
        inSlope: {x: 0, y: -0.014039075, z: 0, w: -0.018415084}
        outSlope: {x: 0, y: -0.014039075, z: 0, w: -0.018415084}
        tangentMode: 0
        weightedMode: 0
        inWeight: {x: 0.33333334, y: 0.33333334, z: 0.33333334, w: 0.33333334}
        outWeight: {x: 0.33333334, y: 0.33333334, z: 0.33333334, w: 0.33333334}
      - serializedVersion: 3
        time: 6.5890822
        value: {x: -0, y: -0.7954482, z: 0, w: 0.60602164}
        inSlope: {x: 0, y: -0.012315077, z: 0, w: -0.016163185}
        outSlope: {x: 0, y: -0.012315077, z: 0, w: -0.016163185}
        tangentMode: 0
        weightedMode: 0
        inWeight: {x: 0.33333334, y: 0.33333334, z: 0.33333334, w: 0.33333334}
        outWeight: {x: 0.33333334, y: 0.33333334, z: 0.33333334, w: 0.33333334}
      - serializedVersion: 3
        time: 6.6029778
        value: {x: -0, y: -0.7956013, z: 0, w: 0.6058206}
        inSlope: {x: 0, y: -0.018045675, z: 0, w: -0.02369986}
        outSlope: {x: 0, y: -0.018045675, z: 0, w: -0.02369986}
        tangentMode: 0
        weightedMode: 0
        inWeight: {x: 0.33333334, y: 0.33333334, z: 0.33333334, w: 0.33333334}
        outWeight: {x: 0.33333334, y: 0.33333334, z: 0.33333334, w: 0.33333334}
      - serializedVersion: 3
        time: 6.6109633
        value: {x: -0, y: -0.7958015, z: 0, w: 0.6055576}
        inSlope: {x: 0, y: -0.017911429, z: 0, w: -0.02353371}
        outSlope: {x: 0, y: -0.017911429, z: 0, w: -0.02353371}
        tangentMode: 0
        weightedMode: 0
        inWeight: {x: 0.33333334, y: 0.33333334, z: 0.33333334, w: 0.33333334}
        outWeight: {x: 0.33333334, y: 0.33333334, z: 0.33333334, w: 0.33333334}
      - serializedVersion: 3
        time: 6.6217575
        value: {x: -0, y: -0.7959176, z: 0, w: 0.60540503}
        inSlope: {x: 0, y: -0.012202209, z: 0, w: -0.016045496}
        outSlope: {x: 0, y: -0.012202209, z: 0, w: -0.016045496}
        tangentMode: 0
        weightedMode: 0
        inWeight: {x: 0.33333334, y: 0.33333334, z: 0.33333334, w: 0.33333334}
        outWeight: {x: 0.33333334, y: 0.33333334, z: 0.33333334, w: 0.33333334}
      - serializedVersion: 3
        time: 6.633785
        value: {x: -0, y: -0.7960818, z: 0, w: 0.6051891}
        inSlope: {x: 0, y: -0.01495393, z: 0, w: -0.01967141}
        outSlope: {x: 0, y: -0.01495393, z: 0, w: -0.01967141}
        tangentMode: 0
        weightedMode: 0
        inWeight: {x: 0.33333334, y: 0.33333334, z: 0.33333334, w: 0.33333334}
        outWeight: {x: 0.33333334, y: 0.33333334, z: 0.33333334, w: 0.33333334}
      - serializedVersion: 3
        time: 6.644943
        value: {x: -0, y: -0.79626316, z: 0, w: 0.6049504}
        inSlope: {x: 0, y: -0.015599941, z: 0, w: -0.020532433}
        outSlope: {x: 0, y: -0.015599941, z: 0, w: -0.020532433}
        tangentMode: 0
        weightedMode: 0
        inWeight: {x: 0.33333334, y: 0.33333334, z: 0.33333334, w: 0.33333334}
        outWeight: {x: 0.33333334, y: 0.33333334, z: 0.33333334, w: 0.33333334}
      - serializedVersion: 3
        time: 6.655827
        value: {x: -0, y: -0.7964258, z: 0, w: 0.60473627}
        inSlope: {x: 0, y: -0.014454786, z: 0, w: -0.01903576}
        outSlope: {x: 0, y: -0.014454786, z: 0, w: -0.01903576}
        tangentMode: 0
        weightedMode: 0
        inWeight: {x: 0.33333334, y: 0.33333334, z: 0.33333334, w: 0.33333334}
        outWeight: {x: 0.33333334, y: 0.33333334, z: 0.33333334, w: 0.33333334}
      - serializedVersion: 3
        time: 6.6665363
        value: {x: -0, y: -0.79657537, z: 0, w: 0.6045393}
        inSlope: {x: 0, y: -0.013424171, z: 0, w: -0.017685035}
        outSlope: {x: 0, y: -0.013424171, z: 0, w: -0.017685035}
        tangentMode: 0
        weightedMode: 0
        inWeight: {x: 0.33333334, y: 0.33333334, z: 0.33333334, w: 0.33333334}
        outWeight: {x: 0.33333334, y: 0.33333334, z: 0.33333334, w: 0.33333334}
      - serializedVersion: 3
        time: 6.677681
        value: {x: -0, y: -0.79671896, z: 0, w: 0.6043501}
        inSlope: {x: 0, y: -0.012685141, z: 0, w: -0.01672378}
        outSlope: {x: 0, y: -0.012685141, z: 0, w: -0.01672378}
        tangentMode: 0
        weightedMode: 0
        inWeight: {x: 0.33333334, y: 0.33333334, z: 0.33333334, w: 0.33333334}
        outWeight: {x: 0.33333334, y: 0.33333334, z: 0.33333334, w: 0.33333334}
      - serializedVersion: 3
        time: 6.689405
        value: {x: -0, y: -0.79686534, z: 0, w: 0.604157}
        inSlope: {x: 0, y: -0.013204804, z: 0, w: -0.017416758}
        outSlope: {x: 0, y: -0.013204804, z: 0, w: -0.017416758}
        tangentMode: 0
        weightedMode: 0
        inWeight: {x: 0.33333334, y: 0.33333334, z: 0.33333334, w: 0.33333334}
        outWeight: {x: 0.33333334, y: 0.33333334, z: 0.33333334, w: 0.33333334}
      - serializedVersion: 3
        time: 6.700364
        value: {x: -0, y: -0.79701793, z: 0, w: 0.60395575}
        inSlope: {x: 0, y: -0.01346248, z: 0, w: -0.017767038}
        outSlope: {x: 0, y: -0.01346248, z: 0, w: -0.017767038}
        tangentMode: 0
        weightedMode: 0
        inWeight: {x: 0.33333334, y: 0.33333334, z: 0.33333334, w: 0.33333334}
        outWeight: {x: 0.33333334, y: 0.33333334, z: 0.33333334, w: 0.33333334}
      - serializedVersion: 3
        time: 6.7112246
        value: {x: -0, y: -0.79715914, z: 0, w: 0.60376924}
        inSlope: {x: 0, y: -0.013122398, z: 0, w: -0.017327808}
        outSlope: {x: 0, y: -0.013122398, z: 0, w: -0.017327808}
        tangentMode: 0
        weightedMode: 0
        inWeight: {x: 0.33333334, y: 0.33333334, z: 0.33333334, w: 0.33333334}
        outWeight: {x: 0.33333334, y: 0.33333334, z: 0.33333334, w: 0.33333334}
      - serializedVersion: 3
        time: 6.7222605
        value: {x: -0, y: -0.7973053, z: 0, w: 0.6035763}
        inSlope: {x: 0, y: -0.013572041, z: 0, w: -0.017928507}
        outSlope: {x: 0, y: -0.013572041, z: 0, w: -0.017928507}
        tangentMode: 0
        weightedMode: 0
        inWeight: {x: 0.33333334, y: 0.33333334, z: 0.33333334, w: 0.33333334}
        outWeight: {x: 0.33333334, y: 0.33333334, z: 0.33333334, w: 0.33333334}
      - serializedVersion: 3
        time: 6.73328
        value: {x: -0, y: -0.79745847, z: 0, w: 0.6033738}
        inSlope: {x: 0, y: -0.01451836, z: 0, w: -0.019190319}
        outSlope: {x: 0, y: -0.01451836, z: 0, w: -0.019190319}
        tangentMode: 0
        weightedMode: 0
        inWeight: {x: 0.33333334, y: 0.33333334, z: 0.33333334, w: 0.33333334}
        outWeight: {x: 0.33333334, y: 0.33333334, z: 0.33333334, w: 0.33333334}
      - serializedVersion: 3
        time: 6.7445507
        value: {x: -0, y: -0.79762906, z: 0, w: 0.60314834}
        inSlope: {x: 0, y: -0.01404763, z: 0, w: -0.018573238}
        outSlope: {x: 0, y: -0.01404763, z: 0, w: -0.018573238}
        tangentMode: 0
        weightedMode: 0
        inWeight: {x: 0.33333334, y: 0.33333334, z: 0.33333334, w: 0.33333334}
        outWeight: {x: 0.33333334, y: 0.33333334, z: 0.33333334, w: 0.33333334}
      - serializedVersion: 3
        time: 6.759379
        value: {x: -0, y: -0.7978212, z: 0, w: 0.6028942}
        inSlope: {x: 0, y: -0.024767775, z: 0, w: -0.03278814}
        outSlope: {x: 0, y: -0.024767775, z: 0, w: -0.03278814}
        tangentMode: 0
        weightedMode: 0
        inWeight: {x: 0.33333334, y: 0.33333334, z: 0.33333334, w: 0.33333334}
        outWeight: {x: 0.33333334, y: 0.33333334, z: 0.33333334, w: 0.33333334}
      - serializedVersion: 3
        time: 6.767224
        value: {x: -0, y: -0.79810816, z: 0, w: 0.6025142}
        inSlope: {x: 0, y: -0.025946874, z: 0, w: -0.03436626}
        outSlope: {x: 0, y: -0.025946874, z: 0, w: -0.03436626}
        tangentMode: 0
        weightedMode: 0
        inWeight: {x: 0.33333334, y: 0.33333334, z: 0.33333334, w: 0.33333334}
        outWeight: {x: 0.33333334, y: 0.33333334, z: 0.33333334, w: 0.33333334}
      - serializedVersion: 3
        time: 6.777987
        value: {x: -0, y: -0.798273, z: 0, w: 0.60229576}
        inSlope: {x: 0, y: -0.019020498, z: 0, w: -0.025209721}
        outSlope: {x: 0, y: -0.019020498, z: 0, w: -0.025209721}
        tangentMode: 0
        weightedMode: 0
        inWeight: {x: 0.33333334, y: 0.33333334, z: 0.33333334, w: 0.33333334}
        outWeight: {x: 0.33333334, y: 0.33333334, z: 0.33333334, w: 0.33333334}
      - serializedVersion: 3
        time: 6.78903
        value: {x: -0, y: -0.79852396, z: 0, w: 0.6019631}
        inSlope: {x: 0, y: -0.023697235, z: 0, w: -0.03143537}
        outSlope: {x: 0, y: -0.023697235, z: 0, w: -0.03143537}
        tangentMode: 0
        weightedMode: 0
        inWeight: {x: 0.33333334, y: 0.33333334, z: 0.33333334, w: 0.33333334}
        outWeight: {x: 0.33333334, y: 0.33333334, z: 0.33333334, w: 0.33333334}
      - serializedVersion: 3
        time: 6.8000855
        value: {x: -0, y: -0.7987967, z: 0, w: 0.60160106}
        inSlope: {x: 0, y: -0.025463253, z: 0, w: -0.033809334}
        outSlope: {x: 0, y: -0.025463253, z: 0, w: -0.033809334}
        tangentMode: 0
        weightedMode: 0
        inWeight: {x: 0.33333334, y: 0.33333334, z: 0.33333334, w: 0.33333334}
        outWeight: {x: 0.33333334, y: 0.33333334, z: 0.33333334, w: 0.33333334}
      - serializedVersion: 3
        time: 6.8110437
        value: {x: -0, y: -0.7990844, z: 0, w: 0.60121894}
        inSlope: {x: 0, y: -0.026905209, z: 0, w: -0.035760768}
        outSlope: {x: 0, y: -0.026905209, z: 0, w: -0.035760768}
        tangentMode: 0
        weightedMode: 0
        inWeight: {x: 0.33333334, y: 0.33333334, z: 0.33333334, w: 0.33333334}
        outWeight: {x: 0.33333334, y: 0.33333334, z: 0.33333334, w: 0.33333334}
      - serializedVersion: 3
        time: 6.821896
        value: {x: -0, y: -0.79938346, z: 0, w: 0.6008212}
        inSlope: {x: 0, y: -0.027457219, z: 0, w: -0.036535144}
        outSlope: {x: 0, y: -0.027457219, z: 0, w: -0.036535144}
        tangentMode: 0
        weightedMode: 0
        inWeight: {x: 0.33333334, y: 0.33333334, z: 0.33333334, w: 0.33333334}
        outWeight: {x: 0.33333334, y: 0.33333334, z: 0.33333334, w: 0.33333334}
      - serializedVersion: 3
        time: 6.832961
        value: {x: -0, y: -0.7996862, z: 0, w: 0.6004182}
        inSlope: {x: 0, y: -0.026912153, z: 0, w: -0.03584255}
        outSlope: {x: 0, y: -0.026912153, z: 0, w: -0.03584255}
        tangentMode: 0
        weightedMode: 0
        inWeight: {x: 0.33333334, y: 0.33333334, z: 0.33333334, w: 0.33333334}
        outWeight: {x: 0.33333334, y: 0.33333334, z: 0.33333334, w: 0.33333334}
      - serializedVersion: 3
        time: 6.8450375
        value: {x: -0, y: -0.8000058, z: 0, w: 0.59999233}
        inSlope: {x: 0, y: -0.02946155, z: 0, w: -0.039286915}
        outSlope: {x: 0, y: -0.02946155, z: 0, w: -0.039286915}
        tangentMode: 0
        weightedMode: 0
        inWeight: {x: 0.33333334, y: 0.33333334, z: 0.33333334, w: 0.33333334}
        outWeight: {x: 0.33333334, y: 0.33333334, z: 0.33333334, w: 0.33333334}
      - serializedVersion: 3
        time: 6.855903
        value: {x: -0, y: -0.8003585, z: 0, w: 0.59952176}
        inSlope: {x: 0, y: -0.030686282, z: 0, w: -0.040966626}
        outSlope: {x: 0, y: -0.030686282, z: 0, w: -0.040966626}
        tangentMode: 0
        weightedMode: 0
        inWeight: {x: 0.33333334, y: 0.33333334, z: 0.33333334, w: 0.33333334}
        outWeight: {x: 0.33333334, y: 0.33333334, z: 0.33333334, w: 0.33333334}
      - serializedVersion: 3
        time: 6.8669276
        value: {x: -0, y: -0.80067724, z: 0, w: 0.59909594}
        inSlope: {x: 0, y: -0.029154558, z: 0, w: -0.03896233}
        outSlope: {x: 0, y: -0.029154558, z: 0, w: -0.03896233}
        tangentMode: 0
        weightedMode: 0
        inWeight: {x: 0.33333334, y: 0.33333334, z: 0.33333334, w: 0.33333334}
        outWeight: {x: 0.33333334, y: 0.33333334, z: 0.33333334, w: 0.33333334}
      - serializedVersion: 3
        time: 6.87806
        value: {x: -0, y: -0.80100447, z: 0, w: 0.59865844}
        inSlope: {x: 0, y: -0.02968514, z: 0, w: -0.039719332}
        outSlope: {x: 0, y: -0.02968514, z: 0, w: -0.039719332}
        tangentMode: 0
        weightedMode: 0
        inWeight: {x: 0.33333334, y: 0.33333334, z: 0.33333334, w: 0.33333334}
        outWeight: {x: 0.33333334, y: 0.33333334, z: 0.33333334, w: 0.33333334}
      - serializedVersion: 3
        time: 6.8889685
        value: {x: -0, y: -0.80133146, z: 0, w: 0.5982206}
        inSlope: {x: 0, y: -0.028953021, z: 0, w: -0.038781278}
        outSlope: {x: 0, y: -0.028953021, z: 0, w: -0.038781278}
        tangentMode: 0
        weightedMode: 0
        inWeight: {x: 0.33333334, y: 0.33333334, z: 0.33333334, w: 0.33333334}
        outWeight: {x: 0.33333334, y: 0.33333334, z: 0.33333334, w: 0.33333334}
      - serializedVersion: 3
        time: 6.900025
        value: {x: -0, y: -0.8016403, z: 0, w: 0.5978068}
        inSlope: {x: 0, y: -0.02450274, z: 0, w: -0.03285309}
        outSlope: {x: 0, y: -0.02450274, z: 0, w: -0.03285309}
        tangentMode: 0
        weightedMode: 0
        inWeight: {x: 0.33333334, y: 0.33333334, z: 0.33333334, w: 0.33333334}
        outWeight: {x: 0.33333334, y: 0.33333334, z: 0.33333334, w: 0.33333334}
      - serializedVersion: 3
        time: 6.914415
        value: {x: -0, y: -0.80194354, z: 0, w: 0.59739983}
        inSlope: {x: 0, y: -0.032580823, z: 0, w: -0.043750286}
        outSlope: {x: 0, y: -0.032580823, z: 0, w: -0.043750286}
        tangentMode: 0
        weightedMode: 0
        inWeight: {x: 0.33333334, y: 0.33333334, z: 0.33333334, w: 0.33333334}
        outWeight: {x: 0.33333334, y: 0.33333334, z: 0.33333334, w: 0.33333334}
      - serializedVersion: 3
        time: 6.922797
        value: {x: -0, y: -0.8023131, z: 0, w: 0.59690344}
        inSlope: {x: 0, y: -0.031137329, z: 0, w: -0.04183621}
        outSlope: {x: 0, y: -0.031137329, z: 0, w: -0.04183621}
        tangentMode: 0
        weightedMode: 0
        inWeight: {x: 0.33333334, y: 0.33333334, z: 0.33333334, w: 0.33333334}
        outWeight: {x: 0.33333334, y: 0.33333334, z: 0.33333334, w: 0.33333334}
      - serializedVersion: 3
        time: 6.9337363
        value: {x: -0, y: -0.80251205, z: 0, w: 0.59663594}
        inSlope: {x: 0, y: -0.019296069, z: 0, w: -0.025952296}
        outSlope: {x: 0, y: -0.019296069, z: 0, w: -0.025952296}
        tangentMode: 0
        weightedMode: 0
        inWeight: {x: 0.33333334, y: 0.33333334, z: 0.33333334, w: 0.33333334}
        outWeight: {x: 0.33333334, y: 0.33333334, z: 0.33333334, w: 0.33333334}
      - serializedVersion: 3
        time: 6.9453335
        value: {x: -0, y: -0.8027487, z: 0, w: 0.5963176}
        inSlope: {x: 0, y: -0.020657573, z: 0, w: -0.027809035}
        outSlope: {x: 0, y: -0.020657573, z: 0, w: -0.027809035}
        tangentMode: 0
        weightedMode: 0
        inWeight: {x: 0.33333334, y: 0.33333334, z: 0.33333334, w: 0.33333334}
        outWeight: {x: 0.33333334, y: 0.33333334, z: 0.33333334, w: 0.33333334}
      - serializedVersion: 3
        time: 6.955954
        value: {x: -0, y: -0.80297077, z: 0, w: 0.59601843}
        inSlope: {x: 0, y: -0.019474339, z: 0, w: -0.026239352}
        outSlope: {x: 0, y: -0.019474339, z: 0, w: -0.026239352}
        tangentMode: 0
        weightedMode: 0
        inWeight: {x: 0.33333334, y: 0.33333334, z: 0.33333334, w: 0.33333334}
        outWeight: {x: 0.33333334, y: 0.33333334, z: 0.33333334, w: 0.33333334}
      - serializedVersion: 3
        time: 6.966234
        value: {x: -0, y: -0.8031562, z: 0, w: 0.5957685}
        inSlope: {x: 0, y: -0.01581927, z: 0, w: -0.021324191}
        outSlope: {x: 0, y: -0.01581927, z: 0, w: -0.021324191}
        tangentMode: 0
        weightedMode: 0
        inWeight: {x: 0.33333334, y: 0.33333334, z: 0.33333334, w: 0.33333334}
        outWeight: {x: 0.33333334, y: 0.33333334, z: 0.33333334, w: 0.33333334}
      - serializedVersion: 3
        time: 6.9781895
        value: {x: -0, y: -0.8033188, z: 0, w: 0.5955493}
        inSlope: {x: 0, y: -0.014411046, z: 0, w: -0.019436432}
        outSlope: {x: 0, y: -0.014411046, z: 0, w: -0.019436432}
        tangentMode: 0
        weightedMode: 0
        inWeight: {x: 0.33333334, y: 0.33333334, z: 0.33333334, w: 0.33333334}
        outWeight: {x: 0.33333334, y: 0.33333334, z: 0.33333334, w: 0.33333334}
      - serializedVersion: 3
        time: 6.9891696
        value: {x: -0, y: -0.80348593, z: 0, w: 0.5953238}
        inSlope: {x: 0, y: -0.013682499, z: 0, w: -0.018465124}
        outSlope: {x: 0, y: -0.013682499, z: 0, w: -0.018465124}
        tangentMode: 0
        weightedMode: 0
        inWeight: {x: 0.33333334, y: 0.33333334, z: 0.33333334, w: 0.33333334}
        outWeight: {x: 0.33333334, y: 0.33333334, z: 0.33333334, w: 0.33333334}
      - serializedVersion: 3
        time: 7.000429
        value: {x: -0, y: -0.80362266, z: 0, w: 0.5951392}
        inSlope: {x: 0, y: -0.011871656, z: 0, w: -0.016030017}
        outSlope: {x: 0, y: -0.011871656, z: 0, w: -0.016030017}
        tangentMode: 0
        weightedMode: 0
        inWeight: {x: 0.33333334, y: 0.33333334, z: 0.33333334, w: 0.33333334}
        outWeight: {x: 0.33333334, y: 0.33333334, z: 0.33333334, w: 0.33333334}
      - serializedVersion: 3
        time: 7.011292
        value: {x: -0, y: -0.80374867, z: 0, w: 0.59496903}
        inSlope: {x: 0, y: -0.010545932, z: 0, w: -0.014244957}
        outSlope: {x: 0, y: -0.010545932, z: 0, w: -0.014244957}
        tangentMode: 0
        weightedMode: 0
        inWeight: {x: 0.33333334, y: 0.33333334, z: 0.33333334, w: 0.33333334}
        outWeight: {x: 0.33333334, y: 0.33333334, z: 0.33333334, w: 0.33333334}
      - serializedVersion: 3
        time: 7.0221677
        value: {x: -0, y: -0.8038519, z: 0, w: 0.59482956}
        inSlope: {x: 0, y: -0.00895563, z: 0, w: -0.012102062}
        outSlope: {x: 0, y: -0.00895563, z: 0, w: -0.012102062}
        tangentMode: 0
        weightedMode: 0
        inWeight: {x: 0.33333334, y: 0.33333334, z: 0.33333334, w: 0.33333334}
        outWeight: {x: 0.33333334, y: 0.33333334, z: 0.33333334, w: 0.33333334}
      - serializedVersion: 3
        time: 7.0329785
        value: {x: -0, y: -0.8039429, z: 0, w: 0.59470654}
        inSlope: {x: 0, y: -0.00812009, z: 0, w: -0.010977186}
        outSlope: {x: 0, y: -0.00812009, z: 0, w: -0.010977186}
        tangentMode: 0
        weightedMode: 0
        inWeight: {x: 0.33333334, y: 0.33333334, z: 0.33333334, w: 0.33333334}
        outWeight: {x: 0.33333334, y: 0.33333334, z: 0.33333334, w: 0.33333334}
      - serializedVersion: 3
        time: 7.044105
        value: {x: -0, y: -0.80402994, z: 0, w: 0.5945889}
        inSlope: {x: 0, y: -0.007700842, z: 0, w: -0.010415319}
        outSlope: {x: 0, y: -0.007700842, z: 0, w: -0.010415319}
        tangentMode: 0
        weightedMode: 0
        inWeight: {x: 0.33333334, y: 0.33333334, z: 0.33333334, w: 0.33333334}
        outWeight: {x: 0.33333334, y: 0.33333334, z: 0.33333334, w: 0.33333334}
      - serializedVersion: 3
        time: 7.0551996
        value: {x: -0, y: -0.80411404, z: 0, w: 0.5944751}
        inSlope: {x: 0, y: -0.0064728465, z: 0, w: -0.0087568}
        outSlope: {x: 0, y: -0.0064728465, z: 0, w: -0.0087568}
        tangentMode: 0
        weightedMode: 0
        inWeight: {x: 0.33333334, y: 0.33333334, z: 0.33333334, w: 0.33333334}
        outWeight: {x: 0.33333334, y: 0.33333334, z: 0.33333334, w: 0.33333334}
      - serializedVersion: 3
        time: 7.0702863
        value: {x: -0, y: -0.804195, z: 0, w: 0.5943656}
        inSlope: {x: 0, y: -0.010165848, z: 0, w: -0.013753898}
        outSlope: {x: 0, y: -0.010165848, z: 0, w: -0.013753898}
        tangentMode: 0
        weightedMode: 0
        inWeight: {x: 0.33333334, y: 0.33333334, z: 0.33333334, w: 0.33333334}
        outWeight: {x: 0.33333334, y: 0.33333334, z: 0.33333334, w: 0.33333334}
      - serializedVersion: 3
        time: 7.0779686
        value: {x: -0, y: -0.80430996, z: 0, w: 0.59421}
        inSlope: {x: 0, y: -0.0105113685, z: 0, w: -0.014227429}
        outSlope: {x: 0, y: -0.0105113685, z: 0, w: -0.014227429}
        tangentMode: 0
        weightedMode: 0
        inWeight: {x: 0.33333334, y: 0.33333334, z: 0.33333334, w: 0.33333334}
        outWeight: {x: 0.33333334, y: 0.33333334, z: 0.33333334, w: 0.33333334}
      - serializedVersion: 3
        time: 7.088844
        value: {x: -0, y: -0.8043758, z: 0, w: 0.5941208}
        inSlope: {x: 0, y: -0.00827961, z: 0, w: -0.01120947}
        outSlope: {x: 0, y: -0.00827961, z: 0, w: -0.01120947}
        tangentMode: 0
        weightedMode: 0
        inWeight: {x: 0.33333334, y: 0.33333334, z: 0.33333334, w: 0.33333334}
        outWeight: {x: 0.33333334, y: 0.33333334, z: 0.33333334, w: 0.33333334}
      - serializedVersion: 3
        time: 7.1001825
        value: {x: -0, y: -0.8044949, z: 0, w: 0.5939596}
        inSlope: {x: 0, y: -0.011678934, z: 0, w: -0.015819633}
        outSlope: {x: 0, y: -0.011678934, z: 0, w: -0.015819633}
        tangentMode: 0
        weightedMode: 0
        inWeight: {x: 0.33333334, y: 0.33333334, z: 0.33333334, w: 0.33333334}
        outWeight: {x: 0.33333334, y: 0.33333334, z: 0.33333334, w: 0.33333334}
      - serializedVersion: 3
        time: 7.1109815
        value: {x: -0, y: -0.80463374, z: 0, w: 0.59377146}
        inSlope: {x: 0, y: -0.013518143, z: 0, w: -0.0183212}
        outSlope: {x: 0, y: -0.013518143, z: 0, w: -0.0183212}
        tangentMode: 0
        weightedMode: 0
        inWeight: {x: 0.33333334, y: 0.33333334, z: 0.33333334, w: 0.33333334}
        outWeight: {x: 0.33333334, y: 0.33333334, z: 0.33333334, w: 0.33333334}
      - serializedVersion: 3
        time: 7.1219177
        value: {x: -0, y: -0.8047888, z: 0, w: 0.5935613}
        inSlope: {x: 0, y: -0.014154432, z: 0, w: -0.019189296}
        outSlope: {x: 0, y: -0.014154432, z: 0, w: -0.019189296}
        tangentMode: 0
        weightedMode: 0
        inWeight: {x: 0.33333334, y: 0.33333334, z: 0.33333334, w: 0.33333334}
        outWeight: {x: 0.33333334, y: 0.33333334, z: 0.33333334, w: 0.33333334}
      - serializedVersion: 3
        time: 7.1338534
        value: {x: -0, y: -0.80495745, z: 0, w: 0.5933326}
        inSlope: {x: 0, y: -0.016829956, z: 0, w: -0.022834767}
        outSlope: {x: 0, y: -0.016829956, z: 0, w: -0.022834767}
        tangentMode: 0
        weightedMode: 0
        inWeight: {x: 0.33333334, y: 0.33333334, z: 0.33333334, w: 0.33333334}
        outWeight: {x: 0.33333334, y: 0.33333334, z: 0.33333334, w: 0.33333334}
      - serializedVersion: 3
        time: 7.1449184
        value: {x: -0, y: -0.8051736, z: 0, w: 0.5930393}
        inSlope: {x: 0, y: -0.01944815, z: 0, w: -0.026402183}
        outSlope: {x: 0, y: -0.01944815, z: 0, w: -0.026402183}
        tangentMode: 0
        weightedMode: 0
        inWeight: {x: 0.33333334, y: 0.33333334, z: 0.33333334, w: 0.33333334}
        outWeight: {x: 0.33333334, y: 0.33333334, z: 0.33333334, w: 0.33333334}
      - serializedVersion: 3
        time: 7.155735
        value: {x: -0, y: -0.805383, z: 0, w: 0.59275484}
        inSlope: {x: 0, y: -0.019976594, z: 0, w: -0.027140856}
        outSlope: {x: 0, y: -0.019976594, z: 0, w: -0.027140856}
        tangentMode: 0
        weightedMode: 0
        inWeight: {x: 0.33333334, y: 0.33333334, z: 0.33333334, w: 0.33333334}
        outWeight: {x: 0.33333334, y: 0.33333334, z: 0.33333334, w: 0.33333334}
      - serializedVersion: 3
        time: 7.166727
        value: {x: -0, y: -0.80560935, z: 0, w: 0.5924472}
        inSlope: {x: 0, y: -0.021246232, z: 0, w: -0.02889283}
        outSlope: {x: 0, y: -0.021246232, z: 0, w: -0.02889283}
        tangentMode: 0
        weightedMode: 0
        inWeight: {x: 0.33333334, y: 0.33333334, z: 0.33333334, w: 0.33333334}
        outWeight: {x: 0.33333334, y: 0.33333334, z: 0.33333334, w: 0.33333334}
      - serializedVersion: 3
        time: 7.177898
        value: {x: -0, y: -0.805854, z: 0, w: 0.5921143}
        inSlope: {x: 0, y: -0.02290214, z: 0, w: -0.031169524}
        outSlope: {x: 0, y: -0.02290214, z: 0, w: -0.031169524}
        tangentMode: 0
        weightedMode: 0
        inWeight: {x: 0.33333334, y: 0.33333334, z: 0.33333334, w: 0.33333334}
        outWeight: {x: 0.33333334, y: 0.33333334, z: 0.33333334, w: 0.33333334}
      - serializedVersion: 3
        time: 7.1886487
        value: {x: -0, y: -0.806111, z: 0, w: 0.5917645}
        inSlope: {x: 0, y: -0.023673017, z: 0, w: -0.032248314}
        outSlope: {x: 0, y: -0.023673017, z: 0, w: -0.032248314}
        tangentMode: 0
        weightedMode: 0
        inWeight: {x: 0.33333334, y: 0.33333334, z: 0.33333334, w: 0.33333334}
        outWeight: {x: 0.33333334, y: 0.33333334, z: 0.33333334, w: 0.33333334}
      - serializedVersion: 3
        time: 7.1997256
        value: {x: -0, y: -0.8063707, z: 0, w: 0.5914105}
        inSlope: {x: 0, y: -0.022702705, z: 0, w: -0.030956969}
        outSlope: {x: 0, y: -0.022702705, z: 0, w: -0.030956969}
        tangentMode: 0
        weightedMode: 0
        inWeight: {x: 0.33333334, y: 0.33333334, z: 0.33333334, w: 0.33333334}
        outWeight: {x: 0.33333334, y: 0.33333334, z: 0.33333334, w: 0.33333334}
      - serializedVersion: 3
        time: 7.2119584
        value: {x: -0, y: -0.8066393, z: 0, w: 0.59104407}
        inSlope: {x: 0, y: -0.021010421, z: 0, w: -0.028675383}
        outSlope: {x: 0, y: -0.021010421, z: 0, w: -0.028675383}
        tangentMode: 0
        weightedMode: 0
        inWeight: {x: 0.33333334, y: 0.33333334, z: 0.33333334, w: 0.33333334}
        outWeight: {x: 0.33333334, y: 0.33333334, z: 0.33333334, w: 0.33333334}
      - serializedVersion: 3
        time: 7.227213
        value: {x: -0, y: -0.8069453, z: 0, w: 0.5906262}
        inSlope: {x: 0, y: -0.041140344, z: 0, w: -0.05623543}
        outSlope: {x: 0, y: -0.041140344, z: 0, w: -0.05623543}
        tangentMode: 0
        weightedMode: 0
        inWeight: {x: 0.33333334, y: 0.33333334, z: 0.33333334, w: 0.33333334}
        outWeight: {x: 0.33333334, y: 0.33333334, z: 0.33333334, w: 0.33333334}
      - serializedVersion: 3
        time: 7.2336073
        value: {x: -0, y: -0.8073432, z: 0, w: 0.59008217}
        inSlope: {x: 0, y: -0.038930777, z: 0, w: -0.05324194}
        outSlope: {x: 0, y: -0.038930777, z: 0, w: -0.05324194}
        tangentMode: 0
        weightedMode: 0
        inWeight: {x: 0.33333334, y: 0.33333334, z: 0.33333334, w: 0.33333334}
        outWeight: {x: 0.33333334, y: 0.33333334, z: 0.33333334, w: 0.33333334}
      - serializedVersion: 3
        time: 7.244647
        value: {x: -0, y: -0.80751586, z: 0, w: 0.58984584}
        inSlope: {x: 0, y: -0.022345137, z: 0, w: -0.030597888}
        outSlope: {x: 0, y: -0.022345137, z: 0, w: -0.030597888}
        tangentMode: 0
        weightedMode: 0
        inWeight: {x: 0.33333334, y: 0.33333334, z: 0.33333334, w: 0.33333334}
        outWeight: {x: 0.33333334, y: 0.33333334, z: 0.33333334, w: 0.33333334}
      - serializedVersion: 3
        time: 7.2561026
        value: {x: -0, y: -0.80784863, z: 0, w: 0.58939004}
        inSlope: {x: 0, y: -0.032843355, z: 0, w: -0.045022056}
        outSlope: {x: 0, y: -0.032843355, z: 0, w: -0.045022056}
        tangentMode: 0
        weightedMode: 0
        inWeight: {x: 0.33333334, y: 0.33333334, z: 0.33333334, w: 0.33333334}
        outWeight: {x: 0.33333334, y: 0.33333334, z: 0.33333334, w: 0.33333334}
      - serializedVersion: 3
        time: 7.2664495
        value: {x: -0, y: -0.8082277, z: 0, w: 0.58887005}
        inSlope: {x: 0, y: -0.035081908, z: 0, w: -0.04814945}
        outSlope: {x: 0, y: -0.035081908, z: 0, w: -0.04814945}
        tangentMode: 0
        weightedMode: 0
        inWeight: {x: 0.33333334, y: 0.33333334, z: 0.33333334, w: 0.33333334}
        outWeight: {x: 0.33333334, y: 0.33333334, z: 0.33333334, w: 0.33333334}
      - serializedVersion: 3
        time: 7.2773495
        value: {x: -0, y: -0.80859315, z: 0, w: 0.5883682}
        inSlope: {x: 0, y: -0.033238634, z: 0, w: -0.045677293}
        outSlope: {x: 0, y: -0.033238634, z: 0, w: -0.045677293}
        tangentMode: 0
        weightedMode: 0
        inWeight: {x: 0.33333334, y: 0.33333334, z: 0.33333334, w: 0.33333334}
        outWeight: {x: 0.33333334, y: 0.33333334, z: 0.33333334, w: 0.33333334}
      - serializedVersion: 3
        time: 7.289429
        value: {x: -0, y: -0.8089912, z: 0, w: 0.5878208}
        inSlope: {x: 0, y: -0.03657463, z: 0, w: -0.050340854}
        outSlope: {x: 0, y: -0.03657463, z: 0, w: -0.050340854}
        tangentMode: 0
        weightedMode: 0
        inWeight: {x: 0.33333334, y: 0.33333334, z: 0.33333334, w: 0.33333334}
        outWeight: {x: 0.33333334, y: 0.33333334, z: 0.33333334, w: 0.33333334}
      - serializedVersion: 3
        time: 7.3004017
        value: {x: -0, y: -0.80943227, z: 0, w: 0.5872133}
        inSlope: {x: 0, y: -0.038108148, z: 0, w: -0.05252883}
        outSlope: {x: 0, y: -0.038108148, z: 0, w: -0.05252883}
        tangentMode: 0
        weightedMode: 0
        inWeight: {x: 0.33333334, y: 0.33333334, z: 0.33333334, w: 0.33333334}
        outWeight: {x: 0.33333334, y: 0.33333334, z: 0.33333334, w: 0.33333334}
      - serializedVersion: 3
        time: 7.311499
        value: {x: -0, y: -0.809832, z: 0, w: 0.5866619}
        inSlope: {x: 0, y: -0.036924932, z: 0, w: -0.05097025}
        outSlope: {x: 0, y: -0.036924932, z: 0, w: -0.05097025}
        tangentMode: 0
        weightedMode: 0
        inWeight: {x: 0.33333334, y: 0.33333334, z: 0.33333334, w: 0.33333334}
        outWeight: {x: 0.33333334, y: 0.33333334, z: 0.33333334, w: 0.33333334}
      - serializedVersion: 3
        time: 7.322208
        value: {x: -0, y: -0.8102371, z: 0, w: 0.5861023}
        inSlope: {x: 0, y: -0.03681212, z: 0, w: -0.050885532}
        outSlope: {x: 0, y: -0.03681212, z: 0, w: -0.050885532}
        tangentMode: 0
        weightedMode: 0
        inWeight: {x: 0.33333334, y: 0.33333334, z: 0.33333334, w: 0.33333334}
        outWeight: {x: 0.33333334, y: 0.33333334, z: 0.33333334, w: 0.33333334}
      - serializedVersion: 3
        time: 7.333312
        value: {x: -0, y: -0.81063455, z: 0, w: 0.58555245}
        inSlope: {x: 0, y: -0.03711146, z: 0, w: -0.051382504}
        outSlope: {x: 0, y: -0.03711146, z: 0, w: -0.051382504}
        tangentMode: 0
        weightedMode: 0
        inWeight: {x: 0.33333334, y: 0.33333334, z: 0.33333334, w: 0.33333334}
        outWeight: {x: 0.33333334, y: 0.33333334, z: 0.33333334, w: 0.33333334}
      - serializedVersion: 3
        time: 7.3443627
        value: {x: -0, y: -0.81105924, z: 0, w: 0.58496404}
        inSlope: {x: 0, y: -0.03832581, z: 0, w: -0.053137593}
        outSlope: {x: 0, y: -0.03832581, z: 0, w: -0.053137593}
        tangentMode: 0
        weightedMode: 0
        inWeight: {x: 0.33333334, y: 0.33333334, z: 0.33333334, w: 0.33333334}
        outWeight: {x: 0.33333334, y: 0.33333334, z: 0.33333334, w: 0.33333334}
      - serializedVersion: 3
        time: 7.3552556
        value: {x: -0, y: -0.8114756, z: 0, w: 0.5843864}
        inSlope: {x: 0, y: -0.036431186, z: 0, w: -0.05058518}
        outSlope: {x: 0, y: -0.036431186, z: 0, w: -0.05058518}
        tangentMode: 0
        weightedMode: 0
        inWeight: {x: 0.33333334, y: 0.33333334, z: 0.33333334, w: 0.33333334}
        outWeight: {x: 0.33333334, y: 0.33333334, z: 0.33333334, w: 0.33333334}
      - serializedVersion: 3
        time: 7.3664913
        value: {x: -0, y: -0.8118648, z: 0, w: 0.5838455}
        inSlope: {x: 0, y: -0.029306421, z: 0, w: -0.04074635}
        outSlope: {x: 0, y: -0.029306421, z: 0, w: -0.04074635}
        tangentMode: 0
        weightedMode: 0
        inWeight: {x: 0.33333334, y: 0.33333334, z: 0.33333334, w: 0.33333334}
        outWeight: {x: 0.33333334, y: 0.33333334, z: 0.33333334, w: 0.33333334}
      - serializedVersion: 3
        time: 7.381318
        value: {x: -0, y: -0.8122202, z: 0, w: 0.583351}
        inSlope: {x: 0, y: -0.037093986, z: 0, w: -0.051656164}
        outSlope: {x: 0, y: -0.037093986, z: 0, w: -0.051656164}
        tangentMode: 0
        weightedMode: 0
        inWeight: {x: 0.33333334, y: 0.33333334, z: 0.33333334, w: 0.33333334}
        outWeight: {x: 0.33333334, y: 0.33333334, z: 0.33333334, w: 0.33333334}
      - serializedVersion: 3
        time: 7.389254
        value: {x: -0, y: -0.81261873, z: 0, w: 0.5827958}
        inSlope: {x: 0, y: -0.03302431, z: 0, w: -0.04602863}
        outSlope: {x: 0, y: -0.03302431, z: 0, w: -0.04602863}
        tangentMode: 0
        weightedMode: 0
        inWeight: {x: 0.33333334, y: 0.33333334, z: 0.33333334, w: 0.33333334}
        outWeight: {x: 0.33333334, y: 0.33333334, z: 0.33333334, w: 0.33333334}
      - serializedVersion: 3
        time: 7.4001794
        value: {x: -0, y: -0.8127917, z: 0, w: 0.5825544}
        inSlope: {x: 0, y: -0.017421326, z: 0, w: -0.024310604}
        outSlope: {x: 0, y: -0.017421326, z: 0, w: -0.024310604}
        tangentMode: 0
        weightedMode: 0
        inWeight: {x: 0.33333334, y: 0.33333334, z: 0.33333334, w: 0.33333334}
        outWeight: {x: 0.33333334, y: 0.33333334, z: 0.33333334, w: 0.33333334}
      - serializedVersion: 3
        time: 7.4112034
        value: {x: -0, y: -0.8130013, z: 0, w: 0.582262}
        inSlope: {x: 0, y: -0.01850742, z: 0, w: -0.025839575}
        outSlope: {x: 0, y: -0.01850742, z: 0, w: -0.025839575}
        tangentMode: 0
        weightedMode: 0
        inWeight: {x: 0.33333334, y: 0.33333334, z: 0.33333334, w: 0.33333334}
        outWeight: {x: 0.33333334, y: 0.33333334, z: 0.33333334, w: 0.33333334}
      - serializedVersion: 3
        time: 7.422009
        value: {x: -0, y: -0.8131958, z: 0, w: 0.5819902}
        inSlope: {x: 0, y: -0.017195899, z: 0, w: -0.024026038}
        outSlope: {x: 0, y: -0.017195899, z: 0, w: -0.024026038}
        tangentMode: 0
        weightedMode: 0
        inWeight: {x: 0.33333334, y: 0.33333334, z: 0.33333334, w: 0.33333334}
        outWeight: {x: 0.33333334, y: 0.33333334, z: 0.33333334, w: 0.33333334}
      - serializedVersion: 3
        time: 7.4329753
        value: {x: -0, y: -0.81337553, z: 0, w: 0.58173907}
        inSlope: {x: 0, y: -0.015835546, z: 0, w: -0.02213822}
        outSlope: {x: 0, y: -0.015835546, z: 0, w: -0.02213822}
        tangentMode: 0
        weightedMode: 0
        inWeight: {x: 0.33333334, y: 0.33333334, z: 0.33333334, w: 0.33333334}
        outWeight: {x: 0.33333334, y: 0.33333334, z: 0.33333334, w: 0.33333334}
      - serializedVersion: 3
        time: 7.4445267
        value: {x: -0, y: -0.8135521, z: 0, w: 0.5814921}
        inSlope: {x: 0, y: -0.016138893, z: 0, w: -0.022582587}
        outSlope: {x: 0, y: -0.016138893, z: 0, w: -0.022582587}
        tangentMode: 0
        weightedMode: 0
        inWeight: {x: 0.33333334, y: 0.33333334, z: 0.33333334, w: 0.33333334}
        outWeight: {x: 0.33333334, y: 0.33333334, z: 0.33333334, w: 0.33333334}
      - serializedVersion: 3
        time: 7.456108
        value: {x: -0, y: -0.8137489, z: 0, w: 0.58121663}
        inSlope: {x: 0, y: -0.01811325, z: 0, w: -0.025361584}
        outSlope: {x: 0, y: -0.01811325, z: 0, w: -0.025361584}
        tangentMode: 0
        weightedMode: 0
        inWeight: {x: 0.33333334, y: 0.33333334, z: 0.33333334, w: 0.33333334}
        outWeight: {x: 0.33333334, y: 0.33333334, z: 0.33333334, w: 0.33333334}
      - serializedVersion: 3
        time: 7.466639
        value: {x: -0, y: -0.81395143, z: 0, w: 0.580933}
        inSlope: {x: 0, y: -0.01851447, z: 0, w: -0.025937881}
        outSlope: {x: 0, y: -0.01851447, z: 0, w: -0.025937881}
        tangentMode: 0
        weightedMode: 0
        inWeight: {x: 0.33333334, y: 0.33333334, z: 0.33333334, w: 0.33333334}
        outWeight: {x: 0.33333334, y: 0.33333334, z: 0.33333334, w: 0.33333334}
      - serializedVersion: 3
        time: 7.4775777
        value: {x: -0, y: -0.8141461, z: 0, w: 0.58066016}
        inSlope: {x: 0, y: -0.01760272, z: 0, w: -0.024678145}
        outSlope: {x: 0, y: -0.01760272, z: 0, w: -0.024678145}
        tangentMode: 0
        weightedMode: 0
        inWeight: {x: 0.33333334, y: 0.33333334, z: 0.33333334, w: 0.33333334}
        outWeight: {x: 0.33333334, y: 0.33333334, z: 0.33333334, w: 0.33333334}
      - serializedVersion: 3
        time: 7.4896054
        value: {x: -0, y: -0.8143555, z: 0, w: 0.5803665}
        inSlope: {x: 0, y: -0.019471325, z: 0, w: -0.02732307}
        outSlope: {x: 0, y: -0.019471325, z: 0, w: -0.02732307}
        tangentMode: 0
        weightedMode: 0
        inWeight: {x: 0.33333334, y: 0.33333334, z: 0.33333334, w: 0.33333334}
        outWeight: {x: 0.33333334, y: 0.33333334, z: 0.33333334, w: 0.33333334}
      - serializedVersion: 3
        time: 7.5004005
        value: {x: -0, y: -0.81458795, z: 0, w: 0.58004016}
        inSlope: {x: 0, y: -0.020252237, z: 0, w: -0.028443981}
        outSlope: {x: 0, y: -0.020252237, z: 0, w: -0.028443981}
        tangentMode: 0
        weightedMode: 0
        inWeight: {x: 0.33333334, y: 0.33333334, z: 0.33333334, w: 0.33333334}
        outWeight: {x: 0.33333334, y: 0.33333334, z: 0.33333334, w: 0.33333334}
      - serializedVersion: 3
        time: 7.511372
        value: {x: -0, y: -0.8147961, z: 0, w: 0.5797477}
        inSlope: {x: 0, y: -0.017795853, z: 0, w: -0.025012847}
        outSlope: {x: 0, y: -0.017795853, z: 0, w: -0.025012847}
        tangentMode: 0
        weightedMode: 0
        inWeight: {x: 0.33333334, y: 0.33333334, z: 0.33333334, w: 0.33333334}
        outWeight: {x: 0.33333334, y: 0.33333334, z: 0.33333334, w: 0.33333334}
      - serializedVersion: 3
        time: 7.5229983
        value: {x: -0, y: -0.8149893, z: 0, w: 0.579476}
        inSlope: {x: 0, y: -0.015152174, z: 0, w: -0.021306828}
        outSlope: {x: 0, y: -0.015152174, z: 0, w: -0.021306828}
        tangentMode: 0
        weightedMode: 0
        inWeight: {x: 0.33333334, y: 0.33333334, z: 0.33333334, w: 0.33333334}
        outWeight: {x: 0.33333334, y: 0.33333334, z: 0.33333334, w: 0.33333334}
      - serializedVersion: 3
        time: 7.5374427
        value: {x: -0, y: -0.815187, z: 0, w: 0.579198}
        inSlope: {x: 0, y: -0.023030512, z: 0, w: -0.032421667}
        outSlope: {x: 0, y: -0.023030512, z: 0, w: -0.032421667}
        tangentMode: 0
        weightedMode: 0
        inWeight: {x: 0.33333334, y: 0.33333334, z: 0.33333334, w: 0.33333334}
        outWeight: {x: 0.33333334, y: 0.33333334, z: 0.33333334, w: 0.33333334}
      - serializedVersion: 3
        time: 7.5445395
        value: {x: -0, y: -0.81541675, z: 0, w: 0.5788744}
        inSlope: {x: 0, y: -0.021012148, z: 0, w: -0.029596634}
        outSlope: {x: 0, y: -0.021012148, z: 0, w: -0.029596634}
        tangentMode: 0
        weightedMode: 0
        inWeight: {x: 0.33333334, y: 0.33333334, z: 0.33333334, w: 0.33333334}
        outWeight: {x: 0.33333334, y: 0.33333334, z: 0.33333334, w: 0.33333334}
      - serializedVersion: 3
        time: 7.55521
        value: {x: -0, y: -0.8155197, z: 0, w: 0.57872933}
        inSlope: {x: 0, y: -0.011158824, z: 0, w: -0.015728824}
        outSlope: {x: 0, y: -0.011158824, z: 0, w: -0.015728824}
        tangentMode: 0
        weightedMode: 0
        inWeight: {x: 0.33333334, y: 0.33333334, z: 0.33333334, w: 0.33333334}
        outWeight: {x: 0.33333334, y: 0.33333334, z: 0.33333334, w: 0.33333334}
      - serializedVersion: 3
        time: 7.566406
        value: {x: -0, y: -0.81566155, z: 0, w: 0.57852936}
        inSlope: {x: 0, y: -0.011773966, z: 0, w: -0.016598355}
        outSlope: {x: 0, y: -0.011773966, z: 0, w: -0.016598355}
        tangentMode: 0
        weightedMode: 0
        inWeight: {x: 0.33333334, y: 0.33333334, z: 0.33333334, w: 0.33333334}
        outWeight: {x: 0.33333334, y: 0.33333334, z: 0.33333334, w: 0.33333334}
      - serializedVersion: 3
        time: 7.5781984
        value: {x: -0, y: -0.8157898, z: 0, w: 0.5783485}
        inSlope: {x: 0, y: -0.010175003, z: 0, w: -0.014349858}
        outSlope: {x: 0, y: -0.010175003, z: 0, w: -0.014349858}
        tangentMode: 0
        weightedMode: 0
        inWeight: {x: 0.33333334, y: 0.33333334, z: 0.33333334, w: 0.33333334}
        outWeight: {x: 0.33333334, y: 0.33333334, z: 0.33333334, w: 0.33333334}
      - serializedVersion: 3
        time: 7.589241
        value: {x: -0, y: -0.8158944, z: 0, w: 0.57820094}
        inSlope: {x: 0, y: -0.007668767, z: 0, w: -0.010821887}
        outSlope: {x: 0, y: -0.007668767, z: 0, w: -0.010821887}
        tangentMode: 0
        weightedMode: 0
        inWeight: {x: 0.33333334, y: 0.33333334, z: 0.33333334, w: 0.33333334}
        outWeight: {x: 0.33333334, y: 0.33333334, z: 0.33333334, w: 0.33333334}
      - serializedVersion: 3
        time: 7.600004
        value: {x: -0, y: -0.81595755, z: 0, w: 0.5781118}
        inSlope: {x: 0, y: -0.00420234, z: 0, w: -0.005928194}
        outSlope: {x: 0, y: -0.00420234, z: 0, w: -0.005928194}
        tangentMode: 0
        weightedMode: 0
        inWeight: {x: 0.33333334, y: 0.33333334, z: 0.33333334, w: 0.33333334}
        outWeight: {x: 0.33333334, y: 0.33333334, z: 0.33333334, w: 0.33333334}
      - serializedVersion: 3
        time: 7.6112676
        value: {x: -0, y: -0.81598616, z: 0, w: 0.57807153}
        inSlope: {x: 0, y: -0.0011897577, z: 0, w: -0.0016806748}
        outSlope: {x: 0, y: -0.0011897577, z: 0, w: -0.0016806748}
        tangentMode: 0
        weightedMode: 0
        inWeight: {x: 0.33333334, y: 0.33333334, z: 0.33333334, w: 0.33333334}
        outWeight: {x: 0.33333334, y: 0.33333334, z: 0.33333334, w: 0.33333334}
      - serializedVersion: 3
        time: 7.6220307
        value: {x: -0, y: -0.8159844, z: 0, w: 0.57807386}
        inSlope: {x: 0, y: 0.0011052397, z: 0, w: 0.0015557506}
        outSlope: {x: 0, y: 0.0011052397, z: 0, w: 0.0015557506}
        tangentMode: 0
        weightedMode: 0
        inWeight: {x: 0.33333334, y: 0.33333334, z: 0.33333334, w: 0.33333334}
        outWeight: {x: 0.33333334, y: 0.33333334, z: 0.33333334, w: 0.33333334}
      - serializedVersion: 3
        time: 7.6331673
        value: {x: -0, y: -0.8159616, z: 0, w: 0.5781061}
        inSlope: {x: 0, y: 0.002913225, z: 0, w: 0.004112768}
        outSlope: {x: 0, y: 0.002913225, z: 0, w: 0.004112768}
        tangentMode: 0
        weightedMode: 0
        inWeight: {x: 0.33333334, y: 0.33333334, z: 0.33333334, w: 0.33333334}
        outWeight: {x: 0.33333334, y: 0.33333334, z: 0.33333334, w: 0.33333334}
      - serializedVersion: 3
        time: 7.644026
        value: {x: -0, y: -0.8159206, z: 0, w: 0.578164}
        inSlope: {x: 0, y: 0.0037479834, z: 0, w: 0.0052922396}
        outSlope: {x: 0, y: 0.0037479834, z: 0, w: 0.0052922396}
        tangentMode: 0
        weightedMode: 0
        inWeight: {x: 0.33333334, y: 0.33333334, z: 0.33333334, w: 0.33333334}
        outWeight: {x: 0.33333334, y: 0.33333334, z: 0.33333334, w: 0.33333334}
      - serializedVersion: 3
        time: 7.6558685
        value: {x: -0, y: -0.81587654, z: 0, w: 0.5782262}
        inSlope: {x: 0, y: 0.003134178, z: 0, w: 0.004423212}
        outSlope: {x: 0, y: 0.003134178, z: 0, w: 0.004423212}
        tangentMode: 0
        weightedMode: 0
        inWeight: {x: 0.33333334, y: 0.33333334, z: 0.33333334, w: 0.33333334}
        outWeight: {x: 0.33333334, y: 0.33333334, z: 0.33333334, w: 0.33333334}
      - serializedVersion: 3
        time: 7.6670694
        value: {x: -0, y: -0.815848, z: 0, w: 0.57826644}
        inSlope: {x: 0, y: 0.001153417, z: 0, w: 0.0016238007}
        outSlope: {x: 0, y: 0.001153417, z: 0, w: 0.0016238007}
        tangentMode: 0
        weightedMode: 0
        inWeight: {x: 0.33333334, y: 0.33333334, z: 0.33333334, w: 0.33333334}
        outWeight: {x: 0.33333334, y: 0.33333334, z: 0.33333334, w: 0.33333334}
      - serializedVersion: 3
        time: 7.6781473
        value: {x: -0, y: -0.8158507, z: 0, w: 0.5782626}
        inSlope: {x: 0, y: -0.0007910643, z: 0, w: -0.0011149236}
        outSlope: {x: 0, y: -0.0007910643, z: 0, w: -0.0011149236}
        tangentMode: 0
        weightedMode: 0
        inWeight: {x: 0.33333334, y: 0.33333334, z: 0.33333334, w: 0.33333334}
        outWeight: {x: 0.33333334, y: 0.33333334, z: 0.33333334, w: 0.33333334}
      - serializedVersion: 3
        time: 7.6932263
        value: {x: -0, y: -0.8158709, z: 0, w: 0.5782342}
        inSlope: {x: 0, y: -0.002304058, z: 0, w: -0.0032505104}
        outSlope: {x: 0, y: -0.002304058, z: 0, w: -0.0032505104}
        tangentMode: 0
        weightedMode: 0
        inWeight: {x: 0.33333334, y: 0.33333334, z: 0.33333334, w: 0.33333334}
        outWeight: {x: 0.33333334, y: 0.33333334, z: 0.33333334, w: 0.33333334}
      - serializedVersion: 3
        time: 7.7074704
        value: {x: -0, y: -0.81591743, z: 0, w: 0.57816845}
        inSlope: {x: 0, y: -0.0037959528, z: 0, w: -0.0053618066}
        outSlope: {x: 0, y: -0.0037959528, z: 0, w: -0.0053618066}
        tangentMode: 0
        weightedMode: 0
        inWeight: {x: 0.33333334, y: 0.33333334, z: 0.33333334, w: 0.33333334}
        outWeight: {x: 0.33333334, y: 0.33333334, z: 0.33333334, w: 0.33333334}
      - serializedVersion: 3
        time: 7.7146525
        value: {x: -0, y: -0.8159485, z: 0, w: 0.5781246}
        inSlope: {x: 0, y: -0.0012160107, z: 0, w: -0.0017171898}
        outSlope: {x: 0, y: -0.0012160107, z: 0, w: -0.0017171898}
        tangentMode: 0
        weightedMode: 0
        inWeight: {x: 0.33333334, y: 0.33333334, z: 0.33333334, w: 0.33333334}
        outWeight: {x: 0.33333334, y: 0.33333334, z: 0.33333334, w: 0.33333334}
      - serializedVersion: 3
        time: 7.7217417
        value: {x: -0, y: -0.8159351, z: 0, w: 0.57814354}
        inSlope: {x: 0, y: 0.0032624104, z: 0, w: 0.004607668}
        outSlope: {x: 0, y: 0.0032624104, z: 0, w: 0.004607668}
        tangentMode: 0
        weightedMode: 0
        inWeight: {x: 0.33333334, y: 0.33333334, z: 0.33333334, w: 0.33333334}
        outWeight: {x: 0.33333334, y: 0.33333334, z: 0.33333334, w: 0.33333334}
      - serializedVersion: 3
        time: 7.734015
        value: {x: -0, y: -0.8158782, z: 0, w: 0.5782238}
        inSlope: {x: 0, y: 0.011505918, z: 0, w: 0.016230147}
        outSlope: {x: 0, y: 0.011505918, z: 0, w: 0.016230147}
        tangentMode: 0
        weightedMode: 0
        inWeight: {x: 0.33333334, y: 0.33333334, z: 0.33333334, w: 0.33333334}
        outWeight: {x: 0.33333334, y: 0.33333334, z: 0.33333334, w: 0.33333334}
      - serializedVersion: 3
        time: 7.7448373
        value: {x: -0, y: -0.8156793, z: 0, w: 0.5785043}
        inSlope: {x: 0, y: 0.019839674, z: 0, w: 0.027972348}
        outSlope: {x: 0, y: 0.019839674, z: 0, w: 0.027972348}
        tangentMode: 0
        weightedMode: 0
        inWeight: {x: 0.33333334, y: 0.33333334, z: 0.33333334, w: 0.33333334}
        outWeight: {x: 0.33333334, y: 0.33333334, z: 0.33333334, w: 0.33333334}
      - serializedVersion: 3
        time: 7.756744
        value: {x: -0, y: -0.8154257, z: 0, w: 0.57886183}
        inSlope: {x: 0, y: 0.02650778, z: 0, w: 0.03733296}
        outSlope: {x: 0, y: 0.02650778, z: 0, w: 0.03733296}
        tangentMode: 0
        weightedMode: 0
        inWeight: {x: 0.33333334, y: 0.33333334, z: 0.33333334, w: 0.33333334}
        outWeight: {x: 0.33333334, y: 0.33333334, z: 0.33333334, w: 0.33333334}
      - serializedVersion: 3
        time: 7.766774
        value: {x: -0, y: -0.8151076, z: 0, w: 0.5793096}
        inSlope: {x: 0, y: 0.02817297, z: 0, w: 0.039645977}
        outSlope: {x: 0, y: 0.02817297, z: 0, w: 0.039645977}
        tangentMode: 0
        weightedMode: 0
        inWeight: {x: 0.33333334, y: 0.33333334, z: 0.33333334, w: 0.33333334}
        outWeight: {x: 0.33333334, y: 0.33333334, z: 0.33333334, w: 0.33333334}
      - serializedVersion: 3
        time: 7.7777243
        value: {x: -0, y: -0.8148379, z: 0, w: 0.579689}
        inSlope: {x: 0, y: 0.024257902, z: 0, w: 0.034104317}
        outSlope: {x: 0, y: 0.024257902, z: 0, w: 0.034104317}
        tangentMode: 0
        weightedMode: 0
        inWeight: {x: 0.33333334, y: 0.33333334, z: 0.33333334, w: 0.33333334}
        outWeight: {x: 0.33333334, y: 0.33333334, z: 0.33333334, w: 0.33333334}
      - serializedVersion: 3
        time: 7.789366
        value: {x: -0, y: -0.8145598, z: 0, w: 0.5800797}
        inSlope: {x: 0, y: 0.025234047, z: 0, w: 0.035427876}
        outSlope: {x: 0, y: 0.025234047, z: 0, w: 0.035427876}
        tangentMode: 0
        weightedMode: 0
        inWeight: {x: 0.33333334, y: 0.33333334, z: 0.33333334, w: 0.33333334}
        outWeight: {x: 0.33333334, y: 0.33333334, z: 0.33333334, w: 0.33333334}
      - serializedVersion: 3
        time: 7.799606
        value: {x: -0, y: -0.8142876, z: 0, w: 0.5804616}
        inSlope: {x: 0, y: 0.022461016, z: 0, w: 0.031508964}
        outSlope: {x: 0, y: 0.022461016, z: 0, w: 0.031508964}
        tangentMode: 0
        weightedMode: 0
        inWeight: {x: 0.33333334, y: 0.33333334, z: 0.33333334, w: 0.33333334}
        outWeight: {x: 0.33333334, y: 0.33333334, z: 0.33333334, w: 0.33333334}
      - serializedVersion: 3
        time: 7.8116803
        value: {x: -0, y: -0.8140662, z: 0, w: 0.58077216}
        inSlope: {x: 0, y: 0.019861687, z: 0, w: 0.027843028}
        outSlope: {x: 0, y: 0.019861687, z: 0, w: 0.027843028}
        tangentMode: 0
        weightedMode: 0
        inWeight: {x: 0.33333334, y: 0.33333334, z: 0.33333334, w: 0.33333334}
        outWeight: {x: 0.33333334, y: 0.33333334, z: 0.33333334, w: 0.33333334}
      - serializedVersion: 3
        time: 7.822403
        value: {x: -0, y: -0.8138369, z: 0, w: 0.5810935}
        inSlope: {x: 0, y: 0.018360645, z: 0, w: 0.02571566}
        outSlope: {x: 0, y: 0.018360645, z: 0, w: 0.02571566}
        tangentMode: 0
        weightedMode: 0
        inWeight: {x: 0.33333334, y: 0.33333334, z: 0.33333334, w: 0.33333334}
        outWeight: {x: 0.33333334, y: 0.33333334, z: 0.33333334, w: 0.33333334}
      - serializedVersion: 3
        time: 7.833697
        value: {x: -0, y: -0.81366366, z: 0, w: 0.5813359}
        inSlope: {x: 0, y: 0.012250969, z: 0, w: 0.017148478}
        outSlope: {x: 0, y: 0.012250969, z: 0, w: 0.017148478}
        tangentMode: 0
        weightedMode: 0
        inWeight: {x: 0.33333334, y: 0.33333334, z: 0.33333334, w: 0.33333334}
        outWeight: {x: 0.33333334, y: 0.33333334, z: 0.33333334, w: 0.33333334}
      - serializedVersion: 3
        time: 7.848323
        value: {x: -0, y: -0.8135296, z: 0, w: 0.5815236}
        inSlope: {x: 0, y: 0.009072735, z: 0, w: 0.012694329}
        outSlope: {x: 0, y: 0.009072735, z: 0, w: 0.012694329}
        tangentMode: 0
        weightedMode: 0
        inWeight: {x: 0.33333334, y: 0.33333334, z: 0.33333334, w: 0.33333334}
        outWeight: {x: 0.33333334, y: 0.33333334, z: 0.33333334, w: 0.33333334}
      - serializedVersion: 3
        time: 7.855491
        value: {x: -0, y: -0.81346524, z: 0, w: 0.5816136}
        inSlope: {x: 0, y: 0.003626578, z: 0, w: 0.0050705182}
        outSlope: {x: 0, y: 0.003626578, z: 0, w: 0.0050705182}
        tangentMode: 0
        weightedMode: 0
        inWeight: {x: 0.33333334, y: 0.33333334, z: 0.33333334, w: 0.33333334}
        outWeight: {x: 0.33333334, y: 0.33333334, z: 0.33333334, w: 0.33333334}
      - serializedVersion: 3
        time: 7.8665004
        value: {x: -0, y: -0.81348425, z: 0, w: 0.581587}
        inSlope: {x: 0, y: -0.0051489472, z: 0, w: -0.0072058146}
        outSlope: {x: 0, y: -0.0051489472, z: 0, w: -0.0072058146}
        tangentMode: 0
        weightedMode: 0
        inWeight: {x: 0.33333334, y: 0.33333334, z: 0.33333334, w: 0.33333334}
        outWeight: {x: 0.33333334, y: 0.33333334, z: 0.33333334, w: 0.33333334}
      - serializedVersion: 3
        time: 7.8774605
        value: {x: -0, y: -0.8135782, z: 0, w: 0.5814555}
        inSlope: {x: 0, y: -0.0094501, z: 0, w: -0.013228065}
        outSlope: {x: 0, y: -0.0094501, z: 0, w: -0.013228065}
        tangentMode: 0
        weightedMode: 0
        inWeight: {x: 0.33333334, y: 0.33333334, z: 0.33333334, w: 0.33333334}
        outWeight: {x: 0.33333334, y: 0.33333334, z: 0.33333334, w: 0.33333334}
      - serializedVersion: 3
        time: 7.8895264
        value: {x: -0, y: -0.8137028, z: 0, w: 0.58128107}
        inSlope: {x: 0, y: -0.011760842, z: 0, w: -0.016464746}
        outSlope: {x: 0, y: -0.011760842, z: 0, w: -0.016464746}
        tangentMode: 0
        weightedMode: 0
        inWeight: {x: 0.33333334, y: 0.33333334, z: 0.33333334, w: 0.33333334}
        outWeight: {x: 0.33333334, y: 0.33333334, z: 0.33333334, w: 0.33333334}
      - serializedVersion: 3
        time: 7.9002886
        value: {x: -0, y: -0.8138448, z: 0, w: 0.5810823}
        inSlope: {x: 0, y: -0.011861003, z: 0, w: -0.016610265}
        outSlope: {x: 0, y: -0.011861003, z: 0, w: -0.016610265}
        tangentMode: 0
        weightedMode: 0
        inWeight: {x: 0.33333334, y: 0.33333334, z: 0.33333334, w: 0.33333334}
        outWeight: {x: 0.33333334, y: 0.33333334, z: 0.33333334, w: 0.33333334}
      - serializedVersion: 3
        time: 7.9113607
        value: {x: -0, y: -0.8139614, z: 0, w: 0.58091897}
        inSlope: {x: 0, y: -0.009714212, z: 0, w: -0.013608005}
        outSlope: {x: 0, y: -0.009714212, z: 0, w: -0.013608005}
        tangentMode: 0
        weightedMode: 0
        inWeight: {x: 0.33333334, y: 0.33333334, z: 0.33333334, w: 0.33333334}
        outWeight: {x: 0.33333334, y: 0.33333334, z: 0.33333334, w: 0.33333334}
      - serializedVersion: 3
        time: 7.922339
        value: {x: -0, y: -0.8140591, z: 0, w: 0.5807821}
        inSlope: {x: 0, y: -0.008258751, z: 0, w: -0.01157577}
        outSlope: {x: 0, y: -0.008258751, z: 0, w: -0.01157577}
        tangentMode: 0
        weightedMode: 0
        inWeight: {x: 0.33333334, y: 0.33333334, z: 0.33333334, w: 0.33333334}
        outWeight: {x: 0.33333334, y: 0.33333334, z: 0.33333334, w: 0.33333334}
      - serializedVersion: 3
        time: 7.9333777
        value: {x: -0, y: -0.8141432, z: 0, w: 0.58066416}
        inSlope: {x: 0, y: -0.0070704827, z: 0, w: -0.009913413}
        outSlope: {x: 0, y: -0.0070704827, z: 0, w: -0.009913413}
        tangentMode: 0
        weightedMode: 0
        inWeight: {x: 0.33333334, y: 0.33333334, z: 0.33333334, w: 0.33333334}
        outWeight: {x: 0.33333334, y: 0.33333334, z: 0.33333334, w: 0.33333334}
      - serializedVersion: 3
        time: 7.945258
        value: {x: -0, y: -0.81422067, z: 0, w: 0.58055556}
        inSlope: {x: 0, y: -0.007286746, z: 0, w: -0.010220904}
        outSlope: {x: 0, y: -0.007286746, z: 0, w: -0.010220904}
        tangentMode: 0
        weightedMode: 0
        inWeight: {x: 0.33333334, y: 0.33333334, z: 0.33333334, w: 0.33333334}
        outWeight: {x: 0.33333334, y: 0.33333334, z: 0.33333334, w: 0.33333334}
      - serializedVersion: 3
        time: 7.9551635
        value: {x: -0, y: -0.8143004, z: 0, w: 0.5804436}
        inSlope: {x: 0, y: -0.0063200057, z: 0, w: -0.008869851}
        outSlope: {x: 0, y: -0.0063200057, z: 0, w: -0.008869851}
        tangentMode: 0
        weightedMode: 0
        inWeight: {x: 0.33333334, y: 0.33333334, z: 0.33333334, w: 0.33333334}
        outWeight: {x: 0.33333334, y: 0.33333334, z: 0.33333334, w: 0.33333334}
      - serializedVersion: 3
        time: 7.9672437
        value: {x: -0, y: -0.81435585, z: 0, w: 0.58036584}
        inSlope: {x: 0, y: -0.004893385, z: 0, w: -0.006866347}
        outSlope: {x: 0, y: -0.004893385, z: 0, w: -0.006866347}
        tangentMode: 0
        weightedMode: 0
        inWeight: {x: 0.33333334, y: 0.33333334, z: 0.33333334, w: 0.33333334}
        outWeight: {x: 0.33333334, y: 0.33333334, z: 0.33333334, w: 0.33333334}
      - serializedVersion: 3
        time: 7.978137
        value: {x: -0, y: -0.8144125, z: 0, w: 0.5802864}
        inSlope: {x: 0, y: -0.004534901, z: 0, w: -0.0063581313}
        outSlope: {x: 0, y: -0.004534901, z: 0, w: -0.0063581313}
        tangentMode: 0
        weightedMode: 0
        inWeight: {x: 0.33333334, y: 0.33333334, z: 0.33333334, w: 0.33333334}
        outWeight: {x: 0.33333334, y: 0.33333334, z: 0.33333334, w: 0.33333334}
      - serializedVersion: 3
        time: 7.98936
        value: {x: -0, y: -0.8144559, z: 0, w: 0.5802255}
        inSlope: {x: 0, y: -0.003068726, z: 0, w: -0.0043039056}
        outSlope: {x: 0, y: -0.003068726, z: 0, w: -0.0043039056}
        tangentMode: 0
        weightedMode: 0
        inWeight: {x: 0.33333334, y: 0.33333334, z: 0.33333334, w: 0.33333334}
        outWeight: {x: 0.33333334, y: 0.33333334, z: 0.33333334, w: 0.33333334}
      - serializedVersion: 3
        time: 8.00375
        value: {x: -0, y: -0.81448853, z: 0, w: 0.5801797}
        inSlope: {x: 0, y: -0.0041996627, z: 0, w: -0.0058977124}
        outSlope: {x: 0, y: -0.0041996627, z: 0, w: -0.0058977124}
        tangentMode: 0
        weightedMode: 0
        inWeight: {x: 0.33333334, y: 0.33333334, z: 0.33333334, w: 0.33333334}
        outWeight: {x: 0.33333334, y: 0.33333334, z: 0.33333334, w: 0.33333334}
      - serializedVersion: 3
        time: 8.01097
        value: {x: -0, y: -0.8145328, z: 0, w: 0.5801175}
        inSlope: {x: 0, y: -0.003454817, z: 0, w: -0.004850977}
        outSlope: {x: 0, y: -0.003454817, z: 0, w: -0.004850977}
        tangentMode: 0
        weightedMode: 0
        inWeight: {x: 0.33333334, y: 0.33333334, z: 0.33333334, w: 0.33333334}
        outWeight: {x: 0.33333334, y: 0.33333334, z: 0.33333334, w: 0.33333334}
      - serializedVersion: 3
        time: 8.022107
        value: {x: -0, y: -0.81454146, z: 0, w: 0.58010536}
        inSlope: {x: 0, y: -0.00009198926, z: 0, w: -0.00013200915}
        outSlope: {x: 0, y: -0.00009198926, z: 0, w: -0.00013200915}
        tangentMode: 0
        weightedMode: 0
        inWeight: {x: 0.33333334, y: 0.33333334, z: 0.33333334, w: 0.33333334}
        outWeight: {x: 0.33333334, y: 0.33333334, z: 0.33333334, w: 0.33333334}
      - serializedVersion: 3
        time: 8.03298
        value: {x: -0, y: -0.814535, z: 0, w: 0.58011436}
        inSlope: {x: 0, y: 0.0014348021, z: 0, w: 0.002018186}
        outSlope: {x: 0, y: 0.0014348021, z: 0, w: 0.002018186}
        tangentMode: 0
        weightedMode: 0
        inWeight: {x: 0.33333334, y: 0.33333334, z: 0.33333334, w: 0.33333334}
        outWeight: {x: 0.33333334, y: 0.33333334, z: 0.33333334, w: 0.33333334}
      - serializedVersion: 3
        time: 8.044888
        value: {x: -0, y: -0.8145079, z: 0, w: 0.5801526}
        inSlope: {x: 0, y: 0.002794583, z: 0, w: 0.0039235065}
        outSlope: {x: 0, y: 0.002794583, z: 0, w: 0.0039235065}
        tangentMode: 0
        weightedMode: 0
        inWeight: {x: 0.33333334, y: 0.33333334, z: 0.33333334, w: 0.33333334}
        outWeight: {x: 0.33333334, y: 0.33333334, z: 0.33333334, w: 0.33333334}
      - serializedVersion: 3
        time: 8.055939
        value: {x: -0, y: -0.8144713, z: 0, w: 0.58020383}
        inSlope: {x: 0, y: 0.0027667251, z: 0, w: 0.003882118}
        outSlope: {x: 0, y: 0.0027667251, z: 0, w: 0.003882118}
        tangentMode: 0
        weightedMode: 0
        inWeight: {x: 0.33333334, y: 0.33333334, z: 0.33333334, w: 0.33333334}
        outWeight: {x: 0.33333334, y: 0.33333334, z: 0.33333334, w: 0.33333334}
      - serializedVersion: 3
        time: 8.066884
        value: {x: -0, y: -0.814447, z: 0, w: 0.58023804}
        inSlope: {x: 0, y: 0.0019312843, z: 0, w: 0.002717398}
        outSlope: {x: 0, y: 0.0019312843, z: 0, w: 0.002717398}
        tangentMode: 0
        weightedMode: 0
        inWeight: {x: 0.33333334, y: 0.33333334, z: 0.33333334, w: 0.33333334}
        outWeight: {x: 0.33333334, y: 0.33333334, z: 0.33333334, w: 0.33333334}
      - serializedVersion: 3
        time: 8.077855
        value: {x: -0, y: -0.814429, z: 0, w: 0.5802634}
        inSlope: {x: 0, y: 0.001251665, z: 0, w: 0.0017523016}
        outSlope: {x: 0, y: 0.001251665, z: 0, w: 0.0017523016}
        tangentMode: 0
        weightedMode: 0
        inWeight: {x: 0.33333334, y: 0.33333334, z: 0.33333334, w: 0.33333334}
        outWeight: {x: 0.33333334, y: 0.33333334, z: 0.33333334, w: 0.33333334}
      - serializedVersion: 3
        time: 8.088773
        value: {x: -0, y: -0.81441957, z: 0, w: 0.5802764}
        inSlope: {x: 0, y: 0.00061703735, z: 0, w: 0.00085988233}
        outSlope: {x: 0, y: 0.00061703735, z: 0, w: 0.00085988233}
        tangentMode: 0
        weightedMode: 0
        inWeight: {x: 0.33333334, y: 0.33333334, z: 0.33333334, w: 0.33333334}
        outWeight: {x: 0.33333334, y: 0.33333334, z: 0.33333334, w: 0.33333334}
      - serializedVersion: 3
        time: 8.100486
        value: {x: -0, y: -0.8144152, z: 0, w: 0.58028257}
        inSlope: {x: 0, y: 0.0007060542, z: 0, w: 0.0009916425}
        outSlope: {x: 0, y: 0.0007060542, z: 0, w: 0.0009916425}
        tangentMode: 0
        weightedMode: 0
        inWeight: {x: 0.33333334, y: 0.33333334, z: 0.33333334, w: 0.33333334}
        outWeight: {x: 0.33333334, y: 0.33333334, z: 0.33333334, w: 0.33333334}
      - serializedVersion: 3
        time: 8.111025
        value: {x: -0, y: -0.81440425, z: 0, w: 0.58029795}
        inSlope: {x: 0, y: 0.0013754081, z: 0, w: 0.0019327563}
        outSlope: {x: 0, y: 0.0013754081, z: 0, w: 0.0019327563}
        tangentMode: 0
        weightedMode: 0
        inWeight: {x: 0.33333334, y: 0.33333334, z: 0.33333334, w: 0.33333334}
        outWeight: {x: 0.33333334, y: 0.33333334, z: 0.33333334, w: 0.33333334}
      - serializedVersion: 3
        time: 8.12284
        value: {x: -0, y: -0.81438404, z: 0, w: 0.5803264}
        inSlope: {x: 0, y: 0.0023588235, z: 0, w: 0.0033084068}
        outSlope: {x: 0, y: 0.0023588235, z: 0, w: 0.0033084068}
        tangentMode: 0
        weightedMode: 0
        inWeight: {x: 0.33333334, y: 0.33333334, z: 0.33333334, w: 0.33333334}
        outWeight: {x: 0.33333334, y: 0.33333334, z: 0.33333334, w: 0.33333334}
      - serializedVersion: 3
        time: 8.133641
        value: {x: -0, y: -0.81435156, z: 0, w: 0.58037186}
        inSlope: {x: 0, y: 0.0030363135, z: 0, w: 0.0042597614}
        outSlope: {x: 0, y: 0.0030363135, z: 0, w: 0.0042597614}
        tangentMode: 0
        weightedMode: 0
        inWeight: {x: 0.33333334, y: 0.33333334, z: 0.33333334, w: 0.33333334}
        outWeight: {x: 0.33333334, y: 0.33333334, z: 0.33333334, w: 0.33333334}
      - serializedVersion: 3
        time: 8.144998
        value: {x: -0, y: -0.81431675, z: 0, w: 0.5804208}
        inSlope: {x: 0, y: 0.0026796886, z: 0, w: 0.0037609178}
        outSlope: {x: 0, y: 0.0026796886, z: 0, w: 0.0037609178}
        tangentMode: 0
        weightedMode: 0
        inWeight: {x: 0.33333334, y: 0.33333334, z: 0.33333334, w: 0.33333334}
        outWeight: {x: 0.33333334, y: 0.33333334, z: 0.33333334, w: 0.33333334}
      - serializedVersion: 3
        time: 8.158819
        value: {x: -0, y: -0.81428504, z: 0, w: 0.5804652}
        inSlope: {x: 0, y: 0.0031350376, z: 0, w: 0.0043983357}
        outSlope: {x: 0, y: 0.0031350376, z: 0, w: 0.0043983357}
        tangentMode: 0
        weightedMode: 0
        inWeight: {x: 0.33333334, y: 0.33333334, z: 0.33333334, w: 0.33333334}
        outWeight: {x: 0.33333334, y: 0.33333334, z: 0.33333334, w: 0.33333334}
      - serializedVersion: 3
        time: 8.1669
        value: {x: -0, y: -0.8142529, z: 0, w: 0.5805103}
        inSlope: {x: 0, y: 0.0026204432, z: 0, w: 0.0036786017}
        outSlope: {x: 0, y: 0.0026204432, z: 0, w: 0.0036786017}
        tangentMode: 0
        weightedMode: 0
        inWeight: {x: 0.33333334, y: 0.33333334, z: 0.33333334, w: 0.33333334}
        outWeight: {x: 0.33333334, y: 0.33333334, z: 0.33333334, w: 0.33333334}
      - serializedVersion: 3
        time: 8.177454
        value: {x: -0, y: -0.81423956, z: 0, w: 0.58052903}
        inSlope: {x: 0, y: 0.001696246, z: 0, w: 0.0023768656}
        outSlope: {x: 0, y: 0.001696246, z: 0, w: 0.0023768656}
        tangentMode: 0
        weightedMode: 0
        inWeight: {x: 0.33333334, y: 0.33333334, z: 0.33333334, w: 0.33333334}
        outWeight: {x: 0.33333334, y: 0.33333334, z: 0.33333334, w: 0.33333334}
      - serializedVersion: 3
        time: 8.189473
        value: {x: -0, y: -0.814214, z: 0, w: 0.58056486}
        inSlope: {x: 0, y: 0.0029221075, z: 0, w: 0.0040957457}
        outSlope: {x: 0, y: 0.0029221075, z: 0, w: 0.0040957457}
        tangentMode: 0
        weightedMode: 0
        inWeight: {x: 0.33333334, y: 0.33333334, z: 0.33333334, w: 0.33333334}
        outWeight: {x: 0.33333334, y: 0.33333334, z: 0.33333334, w: 0.33333334}
      - serializedVersion: 3
        time: 8.200442
        value: {x: -0, y: -0.8141732, z: 0, w: 0.580622}
        inSlope: {x: 0, y: 0.0048407484, z: 0, w: 0.006788805}
        outSlope: {x: 0, y: 0.0048407484, z: 0, w: 0.006788805}
        tangentMode: 0
        weightedMode: 0
        inWeight: {x: 0.33333334, y: 0.33333334, z: 0.33333334, w: 0.33333334}
        outWeight: {x: 0.33333334, y: 0.33333334, z: 0.33333334, w: 0.33333334}
      - serializedVersion: 3
        time: 8.211684
        value: {x: -0, y: -0.81410617, z: 0, w: 0.5807161}
        inSlope: {x: 0, y: 0.007447453, z: 0, w: 0.010443252}
        outSlope: {x: 0, y: 0.007447453, z: 0, w: 0.010443252}
        tangentMode: 0
        weightedMode: 0
        inWeight: {x: 0.33333334, y: 0.33333334, z: 0.33333334, w: 0.33333334}
        outWeight: {x: 0.33333334, y: 0.33333334, z: 0.33333334, w: 0.33333334}
      - serializedVersion: 3
        time: 8.222444
        value: {x: -0, y: -0.8140101, z: 0, w: 0.5808508}
        inSlope: {x: 0, y: 0.009536834, z: 0, w: 0.013363754}
        outSlope: {x: 0, y: 0.009536834, z: 0, w: 0.013363754}
        tangentMode: 0
        weightedMode: 0
        inWeight: {x: 0.33333334, y: 0.33333334, z: 0.33333334, w: 0.33333334}
        outWeight: {x: 0.33333334, y: 0.33333334, z: 0.33333334, w: 0.33333334}
      - serializedVersion: 3
        time: 8.233209
        value: {x: -0, y: -0.8139009, z: 0, w: 0.5810037}
        inSlope: {x: 0, y: 0.010112684, z: 0, w: 0.014166956}
        outSlope: {x: 0, y: 0.010112684, z: 0, w: 0.014166956}
        tangentMode: 0
        weightedMode: 0
        inWeight: {x: 0.33333334, y: 0.33333334, z: 0.33333334, w: 0.33333334}
        outWeight: {x: 0.33333334, y: 0.33333334, z: 0.33333334, w: 0.33333334}
      - serializedVersion: 3
        time: 8.244365
        value: {x: -0, y: -0.8137884, z: 0, w: 0.5811613}
        inSlope: {x: 0, y: 0.008937011, z: 0, w: 0.0125146415}
        outSlope: {x: 0, y: 0.008937011, z: 0, w: 0.0125146415}
        tangentMode: 0
        weightedMode: 0
        inWeight: {x: 0.33333334, y: 0.33333334, z: 0.33333334, w: 0.33333334}
        outWeight: {x: 0.33333334, y: 0.33333334, z: 0.33333334, w: 0.33333334}
      - serializedVersion: 3
        time: 8.256091
        value: {x: -0, y: -0.81369704, z: 0, w: 0.5812892}
        inSlope: {x: 0, y: 0.006669864, z: 0, w: 0.009339593}
        outSlope: {x: 0, y: 0.006669864, z: 0, w: 0.009339593}
        tangentMode: 0
        weightedMode: 0
        inWeight: {x: 0.33333334, y: 0.33333334, z: 0.33333334, w: 0.33333334}
        outWeight: {x: 0.33333334, y: 0.33333334, z: 0.33333334, w: 0.33333334}
      - serializedVersion: 3
        time: 8.26719
        value: {x: -0, y: -0.81363547, z: 0, w: 0.5813755}
        inSlope: {x: 0, y: 0.0036399732, z: 0, w: 0.0050975773}
        outSlope: {x: 0, y: 0.0036399732, z: 0, w: 0.0050975773}
        tangentMode: 0
        weightedMode: 0
        inWeight: {x: 0.33333334, y: 0.33333334, z: 0.33333334, w: 0.33333334}
        outWeight: {x: 0.33333334, y: 0.33333334, z: 0.33333334, w: 0.33333334}
      - serializedVersion: 3
        time: 8.278303
        value: {x: -0, y: -0.8136162, z: 0, w: 0.58140236}
        inSlope: {x: 0, y: 0.0009750413, z: 0, w: 0.0013607778}
        outSlope: {x: 0, y: 0.0009750413, z: 0, w: 0.0013607778}
        tangentMode: 0
        weightedMode: 0
        inWeight: {x: 0.33333334, y: 0.33333334, z: 0.33333334, w: 0.33333334}
        outWeight: {x: 0.33333334, y: 0.33333334, z: 0.33333334, w: 0.33333334}
      - serializedVersion: 3
        time: 8.289529
        value: {x: -0, y: -0.8136138, z: 0, w: 0.58140576}
        inSlope: {x: 0, y: 0.00049549685, z: 0, w: 0.00069702114}
        outSlope: {x: 0, y: 0.00049549685, z: 0, w: 0.00069702114}
        tangentMode: 0
        weightedMode: 0
        inWeight: {x: 0.33333334, y: 0.33333334, z: 0.33333334, w: 0.33333334}
        outWeight: {x: 0.33333334, y: 0.33333334, z: 0.33333334, w: 0.33333334}
      - serializedVersion: 3
        time: 8.300397
        value: {x: -0, y: -0.81360537, z: 0, w: 0.5814176}
        inSlope: {x: 0, y: 0.0014553103, z: 0, w: 0.0020380649}
        outSlope: {x: 0, y: 0.0014553103, z: 0, w: 0.0020380649}
        tangentMode: 0
        weightedMode: 0
        inWeight: {x: 0.33333334, y: 0.33333334, z: 0.33333334, w: 0.33333334}
        outWeight: {x: 0.33333334, y: 0.33333334, z: 0.33333334, w: 0.33333334}
      - serializedVersion: 3
        time: 8.314675
        value: {x: -0, y: -0.81357485, z: 0, w: 0.58146024}
        inSlope: {x: 0, y: 0.0061260285, z: 0, w: 0.008566813}
        outSlope: {x: 0, y: 0.0061260285, z: 0, w: 0.008566813}
        tangentMode: 0
        weightedMode: 0
        inWeight: {x: 0.33333334, y: 0.33333334, z: 0.33333334, w: 0.33333334}
        outWeight: {x: 0.33333334, y: 0.33333334, z: 0.33333334, w: 0.33333334}
      - serializedVersion: 3
        time: 8.321782
        value: {x: -0, y: -0.81350297, z: 0, w: 0.5815608}
        inSlope: {x: 0, y: 0.0074706282, z: 0, w: 0.010448219}
        outSlope: {x: 0, y: 0.0074706282, z: 0, w: 0.010448219}
        tangentMode: 0
        weightedMode: 0
        inWeight: {x: 0.33333334, y: 0.33333334, z: 0.33333334, w: 0.33333334}
        outWeight: {x: 0.33333334, y: 0.33333334, z: 0.33333334, w: 0.33333334}
      - serializedVersion: 3
        time: 8.332983
        value: {x: -0, y: -0.8134489, z: 0, w: 0.58163637}
        inSlope: {x: 0, y: 0.007568622, z: 0, w: 0.010586971}
        outSlope: {x: 0, y: 0.007568622, z: 0, w: 0.010586971}
        tangentMode: 0
        weightedMode: 0
        inWeight: {x: 0.33333334, y: 0.33333334, z: 0.33333334, w: 0.33333334}
        outWeight: {x: 0.33333334, y: 0.33333334, z: 0.33333334, w: 0.33333334}
      - serializedVersion: 3
        time: 8.344048
        value: {x: -0, y: -0.8133348, z: 0, w: 0.581796}
        inSlope: {x: 0, y: 0.01082074, z: 0, w: 0.0151278805}
        outSlope: {x: 0, y: 0.01082074, z: 0, w: 0.0151278805}
        tangentMode: 0
        weightedMode: 0
        inWeight: {x: 0.33333334, y: 0.33333334, z: 0.33333334, w: 0.33333334}
        outWeight: {x: 0.33333334, y: 0.33333334, z: 0.33333334, w: 0.33333334}
      - serializedVersion: 3
        time: 8.356078
        value: {x: -0, y: -0.8131985, z: 0, w: 0.5819864}
        inSlope: {x: 0, y: 0.013563036, z: 0, w: 0.018946681}
        outSlope: {x: 0, y: 0.013563036, z: 0, w: 0.018946681}
        tangentMode: 0
        weightedMode: 0
        inWeight: {x: 0.33333334, y: 0.33333334, z: 0.33333334, w: 0.33333334}
        outWeight: {x: 0.33333334, y: 0.33333334, z: 0.33333334, w: 0.33333334}
      - serializedVersion: 3
        time: 8.366927
        value: {x: -0, y: -0.81302714, z: 0, w: 0.5822258}
        inSlope: {x: 0, y: 0.015994495, z: 0, w: 0.022337781}
        outSlope: {x: 0, y: 0.015994495, z: 0, w: 0.022337781}
        tangentMode: 0
        weightedMode: 0
        inWeight: {x: 0.33333334, y: 0.33333334, z: 0.33333334, w: 0.33333334}
        outWeight: {x: 0.33333334, y: 0.33333334, z: 0.33333334, w: 0.33333334}
      - serializedVersion: 3
        time: 8.377933
        value: {x: -0, y: -0.8128489, z: 0, w: 0.58247465}
        inSlope: {x: 0, y: 0.017282289, z: 0, w: 0.024114579}
        outSlope: {x: 0, y: 0.017282289, z: 0, w: 0.024114579}
        tangentMode: 0
        weightedMode: 0
        inWeight: {x: 0.33333334, y: 0.33333334, z: 0.33333334, w: 0.33333334}
        outWeight: {x: 0.33333334, y: 0.33333334, z: 0.33333334, w: 0.33333334}
      - serializedVersion: 3
        time: 8.388954
        value: {x: -0, y: -0.81264645, z: 0, w: 0.582757}
        inSlope: {x: 0, y: 0.019093262, z: 0, w: 0.026620831}
        outSlope: {x: 0, y: 0.019093262, z: 0, w: 0.026620831}
        tangentMode: 0
        weightedMode: 0
        inWeight: {x: 0.33333334, y: 0.33333334, z: 0.33333334, w: 0.33333334}
        outWeight: {x: 0.33333334, y: 0.33333334, z: 0.33333334, w: 0.33333334}
      - serializedVersion: 3
        time: 8.399984
        value: {x: -0, y: -0.8124279, z: 0, w: 0.5830617}
        inSlope: {x: 0, y: 0.020530352, z: 0, w: 0.028607618}
        outSlope: {x: 0, y: 0.020530352, z: 0, w: 0.028607618}
        tangentMode: 0
        weightedMode: 0
        inWeight: {x: 0.33333334, y: 0.33333334, z: 0.33333334, w: 0.33333334}
        outWeight: {x: 0.33333334, y: 0.33333334, z: 0.33333334, w: 0.33333334}
      - serializedVersion: 3
        time: 8.41089
        value: {x: -0, y: -0.8121962, z: 0, w: 0.5833844}
        inSlope: {x: 0, y: 0.020426026, z: 0, w: 0.028441343}
        outSlope: {x: 0, y: 0.020426026, z: 0, w: 0.028441343}
        tangentMode: 0
        weightedMode: 0
        inWeight: {x: 0.33333334, y: 0.33333334, z: 0.33333334, w: 0.33333334}
        outWeight: {x: 0.33333334, y: 0.33333334, z: 0.33333334, w: 0.33333334}
      - serializedVersion: 3
        time: 8.422943
        value: {x: -0, y: -0.81195986, z: 0, w: 0.58371335}
        inSlope: {x: 0, y: 0.021983322, z: 0, w: 0.030576035}
        outSlope: {x: 0, y: 0.021983322, z: 0, w: 0.030576035}
        tangentMode: 0
        weightedMode: 0
        inWeight: {x: 0.33333334, y: 0.33333334, z: 0.33333334, w: 0.33333334}
        outWeight: {x: 0.33333334, y: 0.33333334, z: 0.33333334, w: 0.33333334}
      - serializedVersion: 3
        time: 8.433834
        value: {x: -0, y: -0.81169456, z: 0, w: 0.5840821}
        inSlope: {x: 0, y: 0.022996519, z: 0, w: 0.031960685}
        outSlope: {x: 0, y: 0.022996519, z: 0, w: 0.031960685}
        tangentMode: 0
        weightedMode: 0
        inWeight: {x: 0.33333334, y: 0.33333334, z: 0.33333334, w: 0.33333334}
        outWeight: {x: 0.33333334, y: 0.33333334, z: 0.33333334, w: 0.33333334}
      - serializedVersion: 3
        time: 8.444811
        value: {x: -0, y: -0.8114571, z: 0, w: 0.5844121}
        inSlope: {x: 0, y: 0.020659674, z: 0, w: 0.028686289}
        outSlope: {x: 0, y: 0.020659674, z: 0, w: 0.028686289}
        tangentMode: 0
        weightedMode: 0
        inWeight: {x: 0.33333334, y: 0.33333334, z: 0.33333334, w: 0.33333334}
        outWeight: {x: 0.33333334, y: 0.33333334, z: 0.33333334, w: 0.33333334}
      - serializedVersion: 3
        time: 8.456223
        value: {x: -0, y: -0.81123245, z: 0, w: 0.5847238}
        inSlope: {x: 0, y: 0.01731901, z: 0, w: 0.024027683}
        outSlope: {x: 0, y: 0.01731901, z: 0, w: 0.024027683}
        tangentMode: 0
        weightedMode: 0
        inWeight: {x: 0.33333334, y: 0.33333334, z: 0.33333334, w: 0.33333334}
        outWeight: {x: 0.33333334, y: 0.33333334, z: 0.33333334, w: 0.33333334}
      - serializedVersion: 3
        time: 8.470837
        value: {x: -0, y: -0.81101394, z: 0, w: 0.5850269}
        inSlope: {x: 0, y: 0.025781203, z: 0, w: 0.035735823}
        outSlope: {x: 0, y: 0.025781203, z: 0, w: 0.035735823}
        tangentMode: 0
        weightedMode: 0
        inWeight: {x: 0.33333334, y: 0.33333334, z: 0.33333334, w: 0.33333334}
        outWeight: {x: 0.33333334, y: 0.33333334, z: 0.33333334, w: 0.33333334}
      - serializedVersion: 3
        time: 8.477697
        value: {x: -0, y: -0.81076276, z: 0, w: 0.58537495}
        inSlope: {x: 0, y: 0.022950381, z: 0, w: 0.03179688}
        outSlope: {x: 0, y: 0.022950381, z: 0, w: 0.03179688}
        tangentMode: 0
        weightedMode: 0
        inWeight: {x: 0.33333334, y: 0.33333334, z: 0.33333334, w: 0.33333334}
        outWeight: {x: 0.33333334, y: 0.33333334, z: 0.33333334, w: 0.33333334}
      - serializedVersion: 3
        time: 8.488617
        value: {x: -0, y: -0.8106613, z: 0, w: 0.58551544}
        inSlope: {x: 0, y: 0.011412131, z: 0, w: 0.01579522}
        outSlope: {x: 0, y: 0.011412131, z: 0, w: 0.01579522}
        tangentMode: 0
        weightedMode: 0
        inWeight: {x: 0.33333334, y: 0.33333334, z: 0.33333334, w: 0.33333334}
        outWeight: {x: 0.33333334, y: 0.33333334, z: 0.33333334, w: 0.33333334}
      - serializedVersion: 3
        time: 8.499698
        value: {x: -0, y: -0.81051135, z: 0, w: 0.5857229}
        inSlope: {x: 0, y: 0.012355045, z: 0, w: 0.01709437}
        outSlope: {x: 0, y: 0.012355045, z: 0, w: 0.01709437}
        tangentMode: 0
        weightedMode: 0
        inWeight: {x: 0.33333334, y: 0.33333334, z: 0.33333334, w: 0.33333334}
        outWeight: {x: 0.33333334, y: 0.33333334, z: 0.33333334, w: 0.33333334}
      - serializedVersion: 3
        time: 8.511639
        value: {x: -0, y: -0.8103779, z: 0, w: 0.5859076}
        inSlope: {x: 0, y: 0.011420606, z: 0, w: 0.015799973}
        outSlope: {x: 0, y: 0.011420606, z: 0, w: 0.015799973}
        tangentMode: 0
        weightedMode: 0
        inWeight: {x: 0.33333334, y: 0.33333334, z: 0.33333334, w: 0.33333334}
        outWeight: {x: 0.33333334, y: 0.33333334, z: 0.33333334, w: 0.33333334}
      - serializedVersion: 3
        time: 8.522517
        value: {x: -0, y: -0.810251, z: 0, w: 0.5860831}
        inSlope: {x: 0, y: 0.0105028935, z: 0, w: 0.014523162}
        outSlope: {x: 0, y: 0.0105028935, z: 0, w: 0.014523162}
        tangentMode: 0
        weightedMode: 0
        inWeight: {x: 0.33333334, y: 0.33333334, z: 0.33333334, w: 0.33333334}
        outWeight: {x: 0.33333334, y: 0.33333334, z: 0.33333334, w: 0.33333334}
      - serializedVersion: 3
        time: 8.533671
        value: {x: -0, y: -0.8101468, z: 0, w: 0.5862271}
        inSlope: {x: 0, y: 0.009111384, z: 0, w: 0.01259049}
        outSlope: {x: 0, y: 0.009111384, z: 0, w: 0.01259049}
        tangentMode: 0
        weightedMode: 0
        inWeight: {x: 0.33333334, y: 0.33333334, z: 0.33333334, w: 0.33333334}
        outWeight: {x: 0.33333334, y: 0.33333334, z: 0.33333334, w: 0.33333334}
      - serializedVersion: 3
        time: 8.544999
        value: {x: -0, y: -0.8100462, z: 0, w: 0.5863661}
        inSlope: {x: 0, y: 0.009012022, z: 0, w: 0.0124518415}
        outSlope: {x: 0, y: 0.009012022, z: 0, w: 0.0124518415}
        tangentMode: 0
        weightedMode: 0
        inWeight: {x: 0.33333334, y: 0.33333334, z: 0.33333334, w: 0.33333334}
        outWeight: {x: 0.33333334, y: 0.33333334, z: 0.33333334, w: 0.33333334}
      - serializedVersion: 3
        time: 8.555568
        value: {x: -0, y: -0.8099496, z: 0, w: 0.58649963}
        inSlope: {x: 0, y: 0.008495841, z: 0, w: 0.011733766}
        outSlope: {x: 0, y: 0.008495841, z: 0, w: 0.011733766}
        tangentMode: 0
        weightedMode: 0
        inWeight: {x: 0.33333334, y: 0.33333334, z: 0.33333334, w: 0.33333334}
        outWeight: {x: 0.33333334, y: 0.33333334, z: 0.33333334, w: 0.33333334}
      - serializedVersion: 3
        time: 8.566411
        value: {x: -0, y: -0.80986446, z: 0, w: 0.5866171}
        inSlope: {x: 0, y: 0.0074010207, z: 0, w: 0.010214039}
        outSlope: {x: 0, y: 0.0074010207, z: 0, w: 0.010214039}
        tangentMode: 0
        weightedMode: 0
        inWeight: {x: 0.33333334, y: 0.33333334, z: 0.33333334, w: 0.33333334}
        outWeight: {x: 0.33333334, y: 0.33333334, z: 0.33333334, w: 0.33333334}
      - serializedVersion: 3
        time: 8.578011
        value: {x: -0, y: -0.8097838, z: 0, w: 0.5867284}
        inSlope: {x: 0, y: 0.0072233845, z: 0, w: 0.0099665485}
        outSlope: {x: 0, y: 0.0072233845, z: 0, w: 0.0099665485}
        tangentMode: 0
        weightedMode: 0
        inWeight: {x: 0.33333334, y: 0.33333334, z: 0.33333334, w: 0.33333334}
        outWeight: {x: 0.33333334, y: 0.33333334, z: 0.33333334, w: 0.33333334}
      - serializedVersion: 3
        time: 8.588946
        value: {x: -0, y: -0.80970186, z: 0, w: 0.58684146}
        inSlope: {x: 0, y: 0.0068405434, z: 0, w: 0.00943874}
        outSlope: {x: 0, y: 0.0068405434, z: 0, w: 0.00943874}
        tangentMode: 0
        weightedMode: 0
        inWeight: {x: 0.33333334, y: 0.33333334, z: 0.33333334, w: 0.33333334}
        outWeight: {x: 0.33333334, y: 0.33333334, z: 0.33333334, w: 0.33333334}
      - serializedVersion: 3
        time: 8.600633
        value: {x: -0, y: -0.80962956, z: 0, w: 0.58694124}
        inSlope: {x: 0, y: 0.0069210688, z: 0, w: 0.009547019}
        outSlope: {x: 0, y: 0.0069210688, z: 0, w: 0.009547019}
        tangentMode: 0
        weightedMode: 0
        inWeight: {x: 0.33333334, y: 0.33333334, z: 0.33333334, w: 0.33333334}
        outWeight: {x: 0.33333334, y: 0.33333334, z: 0.33333334, w: 0.33333334}
      - serializedVersion: 3
        time: 8.611113
        value: {x: -0, y: -0.80954933, z: 0, w: 0.58705187}
        inSlope: {x: 0, y: 0.006323658, z: 0, w: 0.008718448}
        outSlope: {x: 0, y: 0.006323658, z: 0, w: 0.008718448}
        tangentMode: 0
        weightedMode: 0
        inWeight: {x: 0.33333334, y: 0.33333334, z: 0.33333334, w: 0.33333334}
        outWeight: {x: 0.33333334, y: 0.33333334, z: 0.33333334, w: 0.33333334}
      - serializedVersion: 3
        time: 8.625596
        value: {x: -0, y: -0.80947703, z: 0, w: 0.5871515}
        inSlope: {x: 0, y: 0.010013149, z: 0, w: 0.013807545}
        outSlope: {x: 0, y: 0.010013149, z: 0, w: 0.013807545}
        tangentMode: 0
        weightedMode: 0
        inWeight: {x: 0.33333334, y: 0.33333334, z: 0.33333334, w: 0.33333334}
        outWeight: {x: 0.33333334, y: 0.33333334, z: 0.33333334, w: 0.33333334}
      - serializedVersion: 3
        time: 8.632812
        value: {x: -0, y: -0.80936855, z: 0, w: 0.58730114}
        inSlope: {x: 0, y: 0.009754535, z: 0, w: 0.013446697}
        outSlope: {x: 0, y: 0.009754535, z: 0, w: 0.013446697}
        tangentMode: 0
        weightedMode: 0
        inWeight: {x: 0.33333334, y: 0.33333334, z: 0.33333334, w: 0.33333334}
        outWeight: {x: 0.33333334, y: 0.33333334, z: 0.33333334, w: 0.33333334}
      - serializedVersion: 3
        time: 8.645479
        value: {x: -0, y: -0.80931187, z: 0, w: 0.58737916}
        inSlope: {x: 0, y: 0.0074558444, z: 0, w: 0.010274611}
        outSlope: {x: 0, y: 0.0074558444, z: 0, w: 0.010274611}
        tangentMode: 0
        weightedMode: 0
        inWeight: {x: 0.33333334, y: 0.33333334, z: 0.33333334, w: 0.33333334}
        outWeight: {x: 0.33333334, y: 0.33333334, z: 0.33333334, w: 0.33333334}
      - serializedVersion: 3
        time: 8.655747
        value: {x: -0, y: -0.8092047, z: 0, w: 0.5875269}
        inSlope: {x: 0, y: 0.0091397185, z: 0, w: 0.01259215}
        outSlope: {x: 0, y: 0.0091397185, z: 0, w: 0.01259215}
        tangentMode: 0
        weightedMode: 0
        inWeight: {x: 0.33333334, y: 0.33333334, z: 0.33333334, w: 0.33333334}
        outWeight: {x: 0.33333334, y: 0.33333334, z: 0.33333334, w: 0.33333334}
      - serializedVersion: 3
        time: 8.666692
        value: {x: -0, y: -0.80911887, z: 0, w: 0.58764505}
        inSlope: {x: 0, y: 0.007628156, z: 0, w: 0.010497702}
        outSlope: {x: 0, y: 0.007628156, z: 0, w: 0.010497702}
        tangentMode: 0
        weightedMode: 0
        inWeight: {x: 0.33333334, y: 0.33333334, z: 0.33333334, w: 0.33333334}
        outWeight: {x: 0.33333334, y: 0.33333334, z: 0.33333334, w: 0.33333334}
      - serializedVersion: 3
        time: 8.678261
        value: {x: -0, y: -0.8090331, z: 0, w: 0.5877631}
        inSlope: {x: 0, y: 0.0075565865, z: 0, w: 0.010398418}
        outSlope: {x: 0, y: 0.0075565865, z: 0, w: 0.010398418}
        tangentMode: 0
        weightedMode: 0
        inWeight: {x: 0.33333334, y: 0.33333334, z: 0.33333334, w: 0.33333334}
        outWeight: {x: 0.33333334, y: 0.33333334, z: 0.33333334, w: 0.33333334}
      - serializedVersion: 3
        time: 8.688859
        value: {x: -0, y: -0.8089515, z: 0, w: 0.58787537}
        inSlope: {x: 0, y: 0.007340218, z: 0, w: 0.0101032145}
        outSlope: {x: 0, y: 0.007340218, z: 0, w: 0.0101032145}
        tangentMode: 0
        weightedMode: 0
        inWeight: {x: 0.33333334, y: 0.33333334, z: 0.33333334, w: 0.33333334}
        outWeight: {x: 0.33333334, y: 0.33333334, z: 0.33333334, w: 0.33333334}
      - serializedVersion: 3
        time: 8.699694
        value: {x: -0, y: -0.80887586, z: 0, w: 0.5879795}
        inSlope: {x: 0, y: 0.007055929, z: 0, w: 0.00970806}
        outSlope: {x: 0, y: 0.007055929, z: 0, w: 0.00970806}
        tangentMode: 0
        weightedMode: 0
        inWeight: {x: 0.33333334, y: 0.33333334, z: 0.33333334, w: 0.33333334}
        outWeight: {x: 0.33333334, y: 0.33333334, z: 0.33333334, w: 0.33333334}
      - serializedVersion: 3
        time: 8.711638
        value: {x: -0, y: -0.8087907, z: 0, w: 0.5880966}
        inSlope: {x: 0, y: 0.008280606, z: 0, w: 0.011390904}
        outSlope: {x: 0, y: 0.008280606, z: 0, w: 0.011390904}
        tangentMode: 0
        weightedMode: 0
        inWeight: {x: 0.33333334, y: 0.33333334, z: 0.33333334, w: 0.33333334}
        outWeight: {x: 0.33333334, y: 0.33333334, z: 0.33333334, w: 0.33333334}
      - serializedVersion: 3
        time: 8.722598
        value: {x: -0, y: -0.8086873, z: 0, w: 0.58823884}
        inSlope: {x: 0, y: 0.009438248, z: 0, w: 0.012975862}
        outSlope: {x: 0, y: 0.009438248, z: 0, w: 0.012975862}
        tangentMode: 0
        weightedMode: 0
        inWeight: {x: 0.33333334, y: 0.33333334, z: 0.33333334, w: 0.33333334}
        outWeight: {x: 0.33333334, y: 0.33333334, z: 0.33333334, w: 0.33333334}
      - serializedVersion: 3
        time: 8.733508
        value: {x: -0, y: -0.8085843, z: 0, w: 0.5883804}
        inSlope: {x: 0, y: 0.009831951, z: 0, w: 0.013509354}
        outSlope: {x: 0, y: 0.009831951, z: 0, w: 0.013509354}
        tangentMode: 0
        weightedMode: 0
        inWeight: {x: 0.33333334, y: 0.33333334, z: 0.33333334, w: 0.33333334}
        outWeight: {x: 0.33333334, y: 0.33333334, z: 0.33333334, w: 0.33333334}
      - serializedVersion: 3
        time: 8.744352
        value: {x: -0, y: -0.80847347, z: 0, w: 0.5885327}
        inSlope: {x: 0, y: 0.009960623, z: 0, w: 0.013683032}
        outSlope: {x: 0, y: 0.009960623, z: 0, w: 0.013683032}
        tangentMode: 0
        weightedMode: 0
        inWeight: {x: 0.33333334, y: 0.33333334, z: 0.33333334, w: 0.33333334}
        outWeight: {x: 0.33333334, y: 0.33333334, z: 0.33333334, w: 0.33333334}
      - serializedVersion: 3
        time: 8.755452
        value: {x: -0, y: -0.80836576, z: 0, w: 0.58868057}
        inSlope: {x: 0, y: 0.009554456, z: 0, w: 0.0131204035}
        outSlope: {x: 0, y: 0.009554456, z: 0, w: 0.0131204035}
        tangentMode: 0
        weightedMode: 0
        inWeight: {x: 0.33333334, y: 0.33333334, z: 0.33333334, w: 0.33333334}
        outWeight: {x: 0.33333334, y: 0.33333334, z: 0.33333334, w: 0.33333334}
      - serializedVersion: 3
        time: 8.76677
        value: {x: -0, y: -0.8082593, z: 0, w: 0.5888268}
        inSlope: {x: 0, y: 0.008279504, z: 0, w: 0.011364186}
        outSlope: {x: 0, y: 0.008279504, z: 0, w: 0.011364186}
        tangentMode: 0
        weightedMode: 0
        inWeight: {x: 0.33333334, y: 0.33333334, z: 0.33333334, w: 0.33333334}
        outWeight: {x: 0.33333334, y: 0.33333334, z: 0.33333334, w: 0.33333334}
      - serializedVersion: 3
        time: 8.781219
        value: {x: -0, y: -0.80815595, z: 0, w: 0.5889685}
        inSlope: {x: 0, y: 0.010662424, z: 0, w: 0.014632741}
        outSlope: {x: 0, y: 0.010662424, z: 0, w: 0.014632741}
        tangentMode: 0
        weightedMode: 0
        inWeight: {x: 0.33333334, y: 0.33333334, z: 0.33333334, w: 0.33333334}
        outWeight: {x: 0.33333334, y: 0.33333334, z: 0.33333334, w: 0.33333334}
      - serializedVersion: 3
        time: 8.789307
        value: {x: -0, y: -0.80804133, z: 0, w: 0.5891259}
        inSlope: {x: 0, y: 0.009814394, z: 0, w: 0.013468029}
        outSlope: {x: 0, y: 0.009814394, z: 0, w: 0.013468029}
        tangentMode: 0
        weightedMode: 0
        inWeight: {x: 0.33333334, y: 0.33333334, z: 0.33333334, w: 0.33333334}
        outWeight: {x: 0.33333334, y: 0.33333334, z: 0.33333334, w: 0.33333334}
      - serializedVersion: 3
        time: 8.799617
        value: {x: -0, y: -0.80798507, z: 0, w: 0.589203}
        inSlope: {x: 0, y: 0.00533778, z: 0, w: 0.007316501}
        outSlope: {x: 0, y: 0.00533778, z: 0, w: 0.007316501}
        tangentMode: 0
        weightedMode: 0
        inWeight: {x: 0.33333334, y: 0.33333334, z: 0.33333334, w: 0.33333334}
        outWeight: {x: 0.33333334, y: 0.33333334, z: 0.33333334, w: 0.33333334}
      - serializedVersion: 3
        time: 8.810742
        value: {x: -0, y: -0.807927, z: 0, w: 0.5892826}
        inSlope: {x: 0, y: 0.004716438, z: 0, w: 0.006466835}
        outSlope: {x: 0, y: 0.004716438, z: 0, w: 0.006466835}
        tangentMode: 0
        weightedMode: 0
        inWeight: {x: 0.33333334, y: 0.33333334, z: 0.33333334, w: 0.33333334}
        outWeight: {x: 0.33333334, y: 0.33333334, z: 0.33333334, w: 0.33333334}
      - serializedVersion: 3
        time: 8.82265
        value: {x: -0, y: -0.8078768, z: 0, w: 0.5893514}
        inSlope: {x: 0, y: 0.0038278836, z: 0, w: 0.005249178}
        outSlope: {x: 0, y: 0.0038278836, z: 0, w: 0.005249178}
        tangentMode: 0
        weightedMode: 0
        inWeight: {x: 0.33333334, y: 0.33333334, z: 0.33333334, w: 0.33333334}
        outWeight: {x: 0.33333334, y: 0.33333334, z: 0.33333334, w: 0.33333334}
      - serializedVersion: 3
        time: 8.833909
        value: {x: -0, y: -0.8078381, z: 0, w: 0.5894045}
        inSlope: {x: 0, y: 0.0029303064, z: 0, w: 0.00401508}
        outSlope: {x: 0, y: 0.0029303064, z: 0, w: 0.00401508}
        tangentMode: 0
        weightedMode: 0
        inWeight: {x: 0.33333334, y: 0.33333334, z: 0.33333334, w: 0.33333334}
        outWeight: {x: 0.33333334, y: 0.33333334, z: 0.33333334, w: 0.33333334}
      - serializedVersion: 3
        time: 8.844847
        value: {x: -0, y: -0.8078116, z: 0, w: 0.58944076}
        inSlope: {x: 0, y: 0.0019009874, z: 0, w: 0.0026070457}
        outSlope: {x: 0, y: 0.0019009874, z: 0, w: 0.0026070457}
        tangentMode: 0
        weightedMode: 0
        inWeight: {x: 0.33333334, y: 0.33333334, z: 0.33333334, w: 0.33333334}
        outWeight: {x: 0.33333334, y: 0.33333334, z: 0.33333334, w: 0.33333334}
      - serializedVersion: 3
        time: 8.855885
        value: {x: -0, y: -0.80779636, z: 0, w: 0.58946174}
        inSlope: {x: 0, y: 0.0008562427, z: 0, w: 0.0011732078}
        outSlope: {x: 0, y: 0.0008562427, z: 0, w: 0.0011732078}
        tangentMode: 0
        weightedMode: 0
        inWeight: {x: 0.33333334, y: 0.33333334, z: 0.33333334, w: 0.33333334}
        outWeight: {x: 0.33333334, y: 0.33333334, z: 0.33333334, w: 0.33333334}
      - serializedVersion: 3
        time: 8.866719
        value: {x: -0, y: -0.8077928, z: 0, w: 0.5894666}
        inSlope: {x: 0, y: -0.000025854766, z: 0, w: -0.000037995866}
        outSlope: {x: 0, y: -0.000025854766, z: 0, w: -0.000037995866}
        tangentMode: 0
        weightedMode: 0
        inWeight: {x: 0.33333334, y: 0.33333334, z: 0.33333334, w: 0.33333334}
        outWeight: {x: 0.33333334, y: 0.33333334, z: 0.33333334, w: 0.33333334}
      - serializedVersion: 3
        time: 8.877804
        value: {x: -0, y: -0.807797, z: 0, w: 0.5894608}
        inSlope: {x: 0, y: -0.00071404246, z: 0, w: -0.0009774033}
        outSlope: {x: 0, y: -0.00071404246, z: 0, w: -0.0009774033}
        tangentMode: 0
        weightedMode: 0
        inWeight: {x: 0.33333334, y: 0.33333334, z: 0.33333334, w: 0.33333334}
        outWeight: {x: 0.33333334, y: 0.33333334, z: 0.33333334, w: 0.33333334}
      - serializedVersion: 3
        time: 8.8887415
        value: {x: -0, y: -0.80780846, z: 0, w: 0.5894451}
        inSlope: {x: 0, y: -0.0017409284, z: 0, w: -0.0023846102}
        outSlope: {x: 0, y: -0.0017409284, z: 0, w: -0.0023846102}
        tangentMode: 0
        weightedMode: 0
        inWeight: {x: 0.33333334, y: 0.33333334, z: 0.33333334, w: 0.33333334}
        outWeight: {x: 0.33333334, y: 0.33333334, z: 0.33333334, w: 0.33333334}
      - serializedVersion: 3
        time: 8.89973
        value: {x: -0, y: -0.8078352, z: 0, w: 0.58940846}
        inSlope: {x: 0, y: -0.0024658553, z: 0, w: -0.0033826064}
        outSlope: {x: 0, y: -0.0024658553, z: 0, w: -0.0033826064}
        tangentMode: 0
        weightedMode: 0
        inWeight: {x: 0.33333334, y: 0.33333334, z: 0.33333334, w: 0.33333334}
        outWeight: {x: 0.33333334, y: 0.33333334, z: 0.33333334, w: 0.33333334}
      - serializedVersion: 3
        time: 8.912123
        value: {x: -0, y: -0.80786616, z: 0, w: 0.58936596}
        inSlope: {x: 0, y: -0.0030421643, z: 0, w: -0.0041715438}
        outSlope: {x: 0, y: -0.0030421643, z: 0, w: -0.0041715438}
        tangentMode: 0
        weightedMode: 0
        inWeight: {x: 0.33333334, y: 0.33333334, z: 0.33333334, w: 0.33333334}
        outWeight: {x: 0.33333334, y: 0.33333334, z: 0.33333334, w: 0.33333334}
      - serializedVersion: 3
        time: 8.923003
        value: {x: -0, y: -0.8079052, z: 0, w: 0.5893125}
        inSlope: {x: 0, y: -0.0033963844, z: 0, w: -0.004652526}
        outSlope: {x: 0, y: -0.0033963844, z: 0, w: -0.004652526}
        tangentMode: 0
        weightedMode: 0
        inWeight: {x: 0.33333334, y: 0.33333334, z: 0.33333334, w: 0.33333334}
        outWeight: {x: 0.33333334, y: 0.33333334, z: 0.33333334, w: 0.33333334}
      - serializedVersion: 3
        time: 8.937269
        value: {x: -0, y: -0.8079509, z: 0, w: 0.58924985}
        inSlope: {x: 0, y: -0.0065020407, z: 0, w: -0.0089156795}
        outSlope: {x: 0, y: -0.0065020407, z: 0, w: -0.0089156795}
        tangentMode: 0
        weightedMode: 0
        inWeight: {x: 0.33333334, y: 0.33333334, z: 0.33333334, w: 0.33333334}
        outWeight: {x: 0.33333334, y: 0.33333334, z: 0.33333334, w: 0.33333334}
      - serializedVersion: 3
        time: 8.944915
        value: {x: -0, y: -0.80802584, z: 0, w: 0.5891471}
        inSlope: {x: 0, y: -0.0068523395, z: 0, w: -0.009401734}
        outSlope: {x: 0, y: -0.0068523395, z: 0, w: -0.009401734}
        tangentMode: 0
        weightedMode: 0
        inWeight: {x: 0.33333334, y: 0.33333334, z: 0.33333334, w: 0.33333334}
        outWeight: {x: 0.33333334, y: 0.33333334, z: 0.33333334, w: 0.33333334}
      - serializedVersion: 3
        time: 8.9554615
        value: {x: -0, y: -0.808067, z: 0, w: 0.5890905}
        inSlope: {x: 0, y: -0.004825449, z: 0, w: -0.006619408}
        outSlope: {x: 0, y: -0.004825449, z: 0, w: -0.006619408}
        tangentMode: 0
        weightedMode: 0
        inWeight: {x: 0.33333334, y: 0.33333334, z: 0.33333334, w: 0.33333334}
        outWeight: {x: 0.33333334, y: 0.33333334, z: 0.33333334, w: 0.33333334}
      - serializedVersion: 3
        time: 8.966572
        value: {x: -0, y: -0.80813086, z: 0, w: 0.589003}
        inSlope: {x: 0, y: -0.0062370556, z: 0, w: -0.0085570235}
        outSlope: {x: 0, y: -0.0062370556, z: 0, w: -0.0085570235}
        tangentMode: 0
        weightedMode: 0
        inWeight: {x: 0.33333334, y: 0.33333334, z: 0.33333334, w: 0.33333334}
        outWeight: {x: 0.33333334, y: 0.33333334, z: 0.33333334, w: 0.33333334}
      - serializedVersion: 3
        time: 8.977424
        value: {x: -0, y: -0.8082039, z: 0, w: 0.5889028}
        inSlope: {x: 0, y: -0.0063865604, z: 0, w: -0.008764487}
        outSlope: {x: 0, y: -0.0063865604, z: 0, w: -0.008764487}
        tangentMode: 0
        weightedMode: 0
        inWeight: {x: 0.33333334, y: 0.33333334, z: 0.33333334, w: 0.33333334}
        outWeight: {x: 0.33333334, y: 0.33333334, z: 0.33333334, w: 0.33333334}
      - serializedVersion: 3
        time: 8.989473
        value: {x: -0, y: -0.8082767, z: 0, w: 0.5888029}
        inSlope: {x: 0, y: -0.0075696064, z: 0, w: -0.010390849}
        outSlope: {x: 0, y: -0.0075696064, z: 0, w: -0.010390849}
        tangentMode: 0
        weightedMode: 0
        inWeight: {x: 0.33333334, y: 0.33333334, z: 0.33333334, w: 0.33333334}
        outWeight: {x: 0.33333334, y: 0.33333334, z: 0.33333334, w: 0.33333334}
      - serializedVersion: 3
        time: 9.000353
        value: {x: -0, y: -0.80837566, z: 0, w: 0.588667}
        inSlope: {x: 0, y: -0.009410415, z: 0, w: -0.012926689}
        outSlope: {x: 0, y: -0.009410415, z: 0, w: -0.012926689}
        tangentMode: 0
        weightedMode: 0
        inWeight: {x: 0.33333334, y: 0.33333334, z: 0.33333334, w: 0.33333334}
        outWeight: {x: 0.33333334, y: 0.33333334, z: 0.33333334, w: 0.33333334}
      - serializedVersion: 3
        time: 9.011304
        value: {x: -0, y: -0.80848217, z: 0, w: 0.58852065}
        inSlope: {x: 0, y: -0.010386039, z: 0, w: -0.014267346}
        outSlope: {x: 0, y: -0.010386039, z: 0, w: -0.014267346}
        tangentMode: 0
        weightedMode: 0
        inWeight: {x: 0.33333334, y: 0.33333334, z: 0.33333334, w: 0.33333334}
        outWeight: {x: 0.33333334, y: 0.33333334, z: 0.33333334, w: 0.33333334}
      - serializedVersion: 3
        time: 9.022469
        value: {x: -0, y: -0.8086055, z: 0, w: 0.58835125}
        inSlope: {x: 0, y: -0.012164703, z: 0, w: -0.016717069}
        outSlope: {x: 0, y: -0.012164703, z: 0, w: -0.016717069}
        tangentMode: 0
        weightedMode: 0
        inWeight: {x: 0.33333334, y: 0.33333334, z: 0.33333334, w: 0.33333334}
        outWeight: {x: 0.33333334, y: 0.33333334, z: 0.33333334, w: 0.33333334}
      - serializedVersion: 3
        time: 9.033269
        value: {x: -0, y: -0.80874896, z: 0, w: 0.588154}
        inSlope: {x: 0, y: -0.0135836, z: 0, w: -0.018680075}
        outSlope: {x: 0, y: -0.0135836, z: 0, w: -0.018680075}
        tangentMode: 0
        weightedMode: 0
        inWeight: {x: 0.33333334, y: 0.33333334, z: 0.33333334, w: 0.33333334}
        outWeight: {x: 0.33333334, y: 0.33333334, z: 0.33333334, w: 0.33333334}
      - serializedVersion: 3
        time: 9.044401
        value: {x: -0, y: -0.8089035, z: 0, w: 0.5879414}
        inSlope: {x: 0, y: -0.014739361, z: 0, w: -0.020279441}
        outSlope: {x: 0, y: -0.014739361, z: 0, w: -0.020279441}
        tangentMode: 0
        weightedMode: 0
        inWeight: {x: 0.33333334, y: 0.33333334, z: 0.33333334, w: 0.33333334}
        outWeight: {x: 0.33333334, y: 0.33333334, z: 0.33333334, w: 0.33333334}
      - serializedVersion: 3
        time: 9.055397
        value: {x: -0, y: -0.809075, z: 0, w: 0.58770543}
        inSlope: {x: 0, y: -0.015187508, z: 0, w: -0.020907257}
        outSlope: {x: 0, y: -0.015187508, z: 0, w: -0.020907257}
        tangentMode: 0
        weightedMode: 0
        inWeight: {x: 0.33333334, y: 0.33333334, z: 0.33333334, w: 0.33333334}
        outWeight: {x: 0.33333334, y: 0.33333334, z: 0.33333334, w: 0.33333334}
      - serializedVersion: 3
        time: 9.067298
        value: {x: -0, y: -0.8092509, z: 0, w: 0.5874632}
        inSlope: {x: 0, y: -0.015911918, z: 0, w: -0.021922063}
        outSlope: {x: 0, y: -0.015911918, z: 0, w: -0.021922063}
        tangentMode: 0
        weightedMode: 0
        inWeight: {x: 0.33333334, y: 0.33333334, z: 0.33333334, w: 0.33333334}
        outWeight: {x: 0.33333334, y: 0.33333334, z: 0.33333334, w: 0.33333334}
      - serializedVersion: 3
        time: 9.078524
        value: {x: -0, y: -0.8094422, z: 0, w: 0.5871995}
        inSlope: {x: 0, y: -0.014589373, z: 0, w: -0.020107385}
        outSlope: {x: 0, y: -0.014589373, z: 0, w: -0.020107385}
        tangentMode: 0
        weightedMode: 0
        inWeight: {x: 0.33333334, y: 0.33333334, z: 0.33333334, w: 0.33333334}
        outWeight: {x: 0.33333334, y: 0.33333334, z: 0.33333334, w: 0.33333334}
      - serializedVersion: 3
        time: 9.09321
        value: {x: -0, y: -0.80962044, z: 0, w: 0.5869539}
        inSlope: {x: 0, y: -0.02167793, z: 0, w: -0.029905323}
        outSlope: {x: 0, y: -0.02167793, z: 0, w: -0.029905323}
        tangentMode: 0
        weightedMode: 0
        inWeight: {x: 0.33333334, y: 0.33333334, z: 0.33333334, w: 0.33333334}
        outWeight: {x: 0.33333334, y: 0.33333334, z: 0.33333334, w: 0.33333334}
      - serializedVersion: 3
        time: 9.100434
        value: {x: -0, y: -0.809846, z: 0, w: 0.5866426}
        inSlope: {x: 0, y: -0.020196445, z: 0, w: -0.027878301}
        outSlope: {x: 0, y: -0.020196445, z: 0, w: -0.027878301}
        tangentMode: 0
        weightedMode: 0
        inWeight: {x: 0.33333334, y: 0.33333334, z: 0.33333334, w: 0.33333334}
        outWeight: {x: 0.33333334, y: 0.33333334, z: 0.33333334, w: 0.33333334}
      - serializedVersion: 3
        time: 9.111183
        value: {x: -0, y: -0.80994457, z: 0, w: 0.5865064}
        inSlope: {x: 0, y: -0.010513747, z: 0, w: -0.014523722}
        outSlope: {x: 0, y: -0.010513747, z: 0, w: -0.014523722}
        tangentMode: 0
        weightedMode: 0
        inWeight: {x: 0.33333334, y: 0.33333334, z: 0.33333334, w: 0.33333334}
        outWeight: {x: 0.33333334, y: 0.33333334, z: 0.33333334, w: 0.33333334}
      - serializedVersion: 3
        time: 9.122007
        value: {x: -0, y: -0.8100729, z: 0, w: 0.58632916}
        inSlope: {x: 0, y: -0.010472983, z: 0, w: -0.01446517}
        outSlope: {x: 0, y: -0.010472983, z: 0, w: -0.01446517}
        tangentMode: 0
        weightedMode: 0
        inWeight: {x: 0.33333334, y: 0.33333334, z: 0.33333334, w: 0.33333334}
        outWeight: {x: 0.33333334, y: 0.33333334, z: 0.33333334, w: 0.33333334}
      - serializedVersion: 3
        time: 9.133331
        value: {x: -0, y: -0.81017584, z: 0, w: 0.586187}
        inSlope: {x: 0, y: -0.008327213, z: 0, w: -0.011505928}
        outSlope: {x: 0, y: -0.008327213, z: 0, w: -0.011505928}
        tangentMode: 0
        weightedMode: 0
        inWeight: {x: 0.33333334, y: 0.33333334, z: 0.33333334, w: 0.33333334}
        outWeight: {x: 0.33333334, y: 0.33333334, z: 0.33333334, w: 0.33333334}
      - serializedVersion: 3
        time: 9.144103
        value: {x: -0, y: -0.8102573, z: 0, w: 0.58607435}
        inSlope: {x: 0, y: -0.005517653, z: 0, w: -0.007630065}
        outSlope: {x: 0, y: -0.005517653, z: 0, w: -0.007630065}
        tangentMode: 0
        weightedMode: 0
        inWeight: {x: 0.33333334, y: 0.33333334, z: 0.33333334, w: 0.33333334}
        outWeight: {x: 0.33333334, y: 0.33333334, z: 0.33333334, w: 0.33333334}
      - serializedVersion: 3
        time: 9.156106
        value: {x: -0, y: -0.810299, z: 0, w: 0.5860167}
        inSlope: {x: 0, y: -0.0024706267, z: 0, w: -0.003416861}
        outSlope: {x: 0, y: -0.0024706267, z: 0, w: -0.003416861}
        tangentMode: 0
        weightedMode: 0
        inWeight: {x: 0.33333334, y: 0.33333334, z: 0.33333334, w: 0.33333334}
        outWeight: {x: 0.33333334, y: 0.33333334, z: 0.33333334, w: 0.33333334}
      - serializedVersion: 3
        time: 9.166931
        value: {x: -0, y: -0.8103149, z: 0, w: 0.5859947}
        inSlope: {x: 0, y: 0.00020843913, z: 0, w: 0.00028908288}
        outSlope: {x: 0, y: 0.00020843913, z: 0, w: 0.00028908288}
        tangentMode: 0
        weightedMode: 0
        inWeight: {x: 0.33333334, y: 0.33333334, z: 0.33333334, w: 0.33333334}
        outWeight: {x: 0.33333334, y: 0.33333334, z: 0.33333334, w: 0.33333334}
      - serializedVersion: 3
        time: 9.178144
        value: {x: -0, y: -0.81029373, z: 0, w: 0.586024}
        inSlope: {x: 0, y: 0.0034611493, z: 0, w: 0.0047869254}
        outSlope: {x: 0, y: 0.0034611493, z: 0, w: 0.0047869254}
        tangentMode: 0
        weightedMode: 0
        inWeight: {x: 0.33333334, y: 0.33333334, z: 0.33333334, w: 0.33333334}
        outWeight: {x: 0.33333334, y: 0.33333334, z: 0.33333334, w: 0.33333334}
      - serializedVersion: 3
        time: 9.189023
        value: {x: -0, y: -0.81023896, z: 0, w: 0.58609974}
        inSlope: {x: 0, y: 0.006196849, z: 0, w: 0.0085617285}
        outSlope: {x: 0, y: 0.006196849, z: 0, w: 0.0085617285}
        tangentMode: 0
        weightedMode: 0
        inWeight: {x: 0.33333334, y: 0.33333334, z: 0.33333334, w: 0.33333334}
        outWeight: {x: 0.33333334, y: 0.33333334, z: 0.33333334, w: 0.33333334}
      - serializedVersion: 3
        time: 9.199918
        value: {x: -0, y: -0.8101588, z: 0, w: 0.5862104}
        inSlope: {x: 0, y: 0.008317232, z: 0, w: 0.01149139}
        outSlope: {x: 0, y: 0.008317232, z: 0, w: 0.01149139}
        tangentMode: 0
        weightedMode: 0
        inWeight: {x: 0.33333334, y: 0.33333334, z: 0.33333334, w: 0.33333334}
        outWeight: {x: 0.33333334, y: 0.33333334, z: 0.33333334, w: 0.33333334}
      - serializedVersion: 3
        time: 9.211092
        value: {x: -0, y: -0.81005514, z: 0, w: 0.5863537}
        inSlope: {x: 0, y: 0.010275955, z: 0, w: 0.014199846}
        outSlope: {x: 0, y: 0.010275955, z: 0, w: 0.014199846}
        tangentMode: 0
        weightedMode: 0
        inWeight: {x: 0.33333334, y: 0.33333334, z: 0.33333334, w: 0.33333334}
        outWeight: {x: 0.33333334, y: 0.33333334, z: 0.33333334, w: 0.33333334}
      - serializedVersion: 3
        time: 9.221833
        value: {x: -0, y: -0.809934, z: 0, w: 0.586521}
        inSlope: {x: 0, y: 0.0109479735, z: 0, w: 0.015118709}
        outSlope: {x: 0, y: 0.0109479735, z: 0, w: 0.015118709}
        tangentMode: 0
        weightedMode: 0
        inWeight: {x: 0.33333334, y: 0.33333334, z: 0.33333334, w: 0.33333334}
        outWeight: {x: 0.33333334, y: 0.33333334, z: 0.33333334, w: 0.33333334}
      - serializedVersion: 3
        time: 9.234091
        value: {x: -0, y: -0.80980384, z: 0, w: 0.58670074}
        inSlope: {x: 0, y: 0.011109449, z: 0, w: 0.015332144}
        outSlope: {x: 0, y: 0.011109449, z: 0, w: 0.015332144}
        tangentMode: 0
        weightedMode: 0
        inWeight: {x: 0.33333334, y: 0.33333334, z: 0.33333334, w: 0.33333334}
        outWeight: {x: 0.33333334, y: 0.33333334, z: 0.33333334, w: 0.33333334}
      - serializedVersion: 3
        time: 9.248192
        value: {x: -0, y: -0.8096403, z: 0, w: 0.5869264}
        inSlope: {x: 0, y: 0.017653605, z: 0, w: 0.024350272}
        outSlope: {x: 0, y: 0.017653605, z: 0, w: 0.024350272}
        tangentMode: 0
        weightedMode: 0
        inWeight: {x: 0.33333334, y: 0.33333334, z: 0.33333334, w: 0.33333334}
        outWeight: {x: 0.33333334, y: 0.33333334, z: 0.33333334, w: 0.33333334}
      - serializedVersion: 3
        time: 9.256388
        value: {x: -0, y: -0.809446, z: 0, w: 0.5871944}
        inSlope: {x: 0, y: 0.017493993, z: 0, w: 0.024120666}
        outSlope: {x: 0, y: 0.017493993, z: 0, w: 0.024120666}
        tangentMode: 0
        weightedMode: 0
        inWeight: {x: 0.33333334, y: 0.33333334, z: 0.33333334, w: 0.33333334}
        outWeight: {x: 0.33333334, y: 0.33333334, z: 0.33333334, w: 0.33333334}
      - serializedVersion: 3
        time: 9.266703
        value: {x: -0, y: -0.8093296, z: 0, w: 0.5873547}
        inSlope: {x: 0, y: 0.012158082, z: 0, w: 0.016751904}
        outSlope: {x: 0, y: 0.012158082, z: 0, w: 0.016751904}
        tangentMode: 0
        weightedMode: 0
        inWeight: {x: 0.33333334, y: 0.33333334, z: 0.33333334, w: 0.33333334}
        outWeight: {x: 0.33333334, y: 0.33333334, z: 0.33333334, w: 0.33333334}
      - serializedVersion: 3
        time: 9.277744
        value: {x: -0, y: -0.8091857, z: 0, w: 0.587553}
        inSlope: {x: 0, y: 0.013307716, z: 0, w: 0.01832664}
        outSlope: {x: 0, y: 0.013307716, z: 0, w: 0.01832664}
        tangentMode: 0
        weightedMode: 0
        inWeight: {x: 0.33333334, y: 0.33333334, z: 0.33333334, w: 0.33333334}
        outWeight: {x: 0.33333334, y: 0.33333334, z: 0.33333334, w: 0.33333334}
      - serializedVersion: 3
        time: 9.289258
        value: {x: -0, y: -0.80902934, z: 0, w: 0.58776826}
        inSlope: {x: 0, y: 0.014579672, z: 0, w: 0.020068783}
        outSlope: {x: 0, y: 0.014579672, z: 0, w: 0.020068783}
        tangentMode: 0
        weightedMode: 0
        inWeight: {x: 0.33333334, y: 0.33333334, z: 0.33333334, w: 0.33333334}
        outWeight: {x: 0.33333334, y: 0.33333334, z: 0.33333334, w: 0.33333334}
      - serializedVersion: 3
        time: 9.299637
        value: {x: -0, y: -0.80886763, z: 0, w: 0.5879908}
        inSlope: {x: 0, y: 0.013361491, z: 0, w: 0.018384006}
        outSlope: {x: 0, y: 0.013361491, z: 0, w: 0.018384006}
        tangentMode: 0
        weightedMode: 0
        inWeight: {x: 0.33333334, y: 0.33333334, z: 0.33333334, w: 0.33333334}
        outWeight: {x: 0.33333334, y: 0.33333334, z: 0.33333334, w: 0.33333334}
      - serializedVersion: 3
        time: 9.311667
        value: {x: -0, y: -0.8087336, z: 0, w: 0.5881752}
        inSlope: {x: 0, y: 0.012160667, z: 0, w: 0.016723137}
        outSlope: {x: 0, y: 0.012160667, z: 0, w: 0.016723137}
        tangentMode: 0
        weightedMode: 0
        inWeight: {x: 0.33333334, y: 0.33333334, z: 0.33333334, w: 0.33333334}
        outWeight: {x: 0.33333334, y: 0.33333334, z: 0.33333334, w: 0.33333334}
      - serializedVersion: 3
        time: 9.322748
        value: {x: -0, y: -0.80858755, z: 0, w: 0.588376}
        inSlope: {x: 0, y: 0.012131928, z: 0, w: 0.016671486}
        outSlope: {x: 0, y: 0.012131928, z: 0, w: 0.016671486}
        tangentMode: 0
        weightedMode: 0
        inWeight: {x: 0.33333334, y: 0.33333334, z: 0.33333334, w: 0.33333334}
        outWeight: {x: 0.33333334, y: 0.33333334, z: 0.33333334, w: 0.33333334}
      - serializedVersion: 3
        time: 9.333658
        value: {x: -0, y: -0.8084666, z: 0, w: 0.58854204}
        inSlope: {x: 0, y: 0.010644937, z: 0, w: 0.014616274}
        outSlope: {x: 0, y: 0.010644937, z: 0, w: 0.014616274}
        tangentMode: 0
        weightedMode: 0
        inWeight: {x: 0.33333334, y: 0.33333334, z: 0.33333334, w: 0.33333334}
        outWeight: {x: 0.33333334, y: 0.33333334, z: 0.33333334, w: 0.33333334}
      - serializedVersion: 3
        time: 9.34454
        value: {x: -0, y: -0.80835557, z: 0, w: 0.5886945}
        inSlope: {x: 0, y: 0.009512441, z: 0, w: 0.013063232}
        outSlope: {x: 0, y: 0.009512441, z: 0, w: 0.013063232}
        tangentMode: 0
        weightedMode: 0
        inWeight: {x: 0.33333334, y: 0.33333334, z: 0.33333334, w: 0.33333334}
        outWeight: {x: 0.33333334, y: 0.33333334, z: 0.33333334, w: 0.33333334}
      - serializedVersion: 3
        time: 9.355521
        value: {x: -0, y: -0.8082587, z: 0, w: 0.58882755}
        inSlope: {x: 0, y: 0.008264888, z: 0, w: 0.011347843}
        outSlope: {x: 0, y: 0.008264888, z: 0, w: 0.011347843}
        tangentMode: 0
        weightedMode: 0
        inWeight: {x: 0.33333334, y: 0.33333334, z: 0.33333334, w: 0.33333334}
        outWeight: {x: 0.33333334, y: 0.33333334, z: 0.33333334, w: 0.33333334}
      - serializedVersion: 3
        time: 9.366399
        value: {x: -0, y: -0.80817485, z: 0, w: 0.58894265}
        inSlope: {x: 0, y: 0.0071025756, z: 0, w: 0.009746356}
        outSlope: {x: 0, y: 0.0071025756, z: 0, w: 0.009746356}
        tangentMode: 0
        weightedMode: 0
        inWeight: {x: 0.33333334, y: 0.33333334, z: 0.33333334, w: 0.33333334}
        outWeight: {x: 0.33333334, y: 0.33333334, z: 0.33333334, w: 0.33333334}
      - serializedVersion: 3
        time: 9.377475
        value: {x: -0, y: -0.8081029, z: 0, w: 0.58904135}
        inSlope: {x: 0, y: 0.006059878, z: 0, w: 0.00831428}
        outSlope: {x: 0, y: 0.006059878, z: 0, w: 0.00831428}
        tangentMode: 0
        weightedMode: 0
        inWeight: {x: 0.33333334, y: 0.33333334, z: 0.33333334, w: 0.33333334}
        outWeight: {x: 0.33333334, y: 0.33333334, z: 0.33333334, w: 0.33333334}
      - serializedVersion: 3
        time: 9.388698
        value: {x: -0, y: -0.8080398, z: 0, w: 0.58912796}
        inSlope: {x: 0, y: 0.0047857123, z: 0, w: 0.006563998}
        outSlope: {x: 0, y: 0.0047857123, z: 0, w: 0.006563998}
        tangentMode: 0
        weightedMode: 0
        inWeight: {x: 0.33333334, y: 0.33333334, z: 0.33333334, w: 0.33333334}
        outWeight: {x: 0.33333334, y: 0.33333334, z: 0.33333334, w: 0.33333334}
      - serializedVersion: 3
        time: 9.4030285
        value: {x: -0, y: -0.8079832, z: 0, w: 0.5892055}
        inSlope: {x: 0, y: 0.006185054, z: 0, w: 0.008483486}
        outSlope: {x: 0, y: 0.006185054, z: 0, w: 0.008483486}
        tangentMode: 0
        weightedMode: 0
        inWeight: {x: 0.33333334, y: 0.33333334, z: 0.33333334, w: 0.33333334}
        outWeight: {x: 0.33333334, y: 0.33333334, z: 0.33333334, w: 0.33333334}
      - serializedVersion: 3
        time: 9.4114
        value: {x: -0, y: -0.8079127, z: 0, w: 0.58930224}
        inSlope: {x: 0, y: 0.0058276225, z: 0, w: 0.007989585}
        outSlope: {x: 0, y: 0.0058276225, z: 0, w: 0.007989585}
        tangentMode: 0
        weightedMode: 0
        inWeight: {x: 0.33333334, y: 0.33333334, z: 0.33333334, w: 0.33333334}
        outWeight: {x: 0.33333334, y: 0.33333334, z: 0.33333334, w: 0.33333334}
      - serializedVersion: 3
        time: 9.422409
        value: {x: -0, y: -0.8078771, z: 0, w: 0.58935094}
        inSlope: {x: 0, y: 0.0038971412, z: 0, w: 0.005344314}
        outSlope: {x: 0, y: 0.0038971412, z: 0, w: 0.005344314}
        tangentMode: 0
        weightedMode: 0
        inWeight: {x: 0.33333334, y: 0.33333334, z: 0.33333334, w: 0.33333334}
        outWeight: {x: 0.33333334, y: 0.33333334, z: 0.33333334, w: 0.33333334}
      - serializedVersion: 3
        time: 9.433292
        value: {x: -0, y: -0.8078275, z: 0, w: 0.5894191}
        inSlope: {x: 0, y: 0.0043294337, z: 0, w: 0.0059355963}
        outSlope: {x: 0, y: 0.0043294337, z: 0, w: 0.0059355963}
        tangentMode: 0
        weightedMode: 0
        inWeight: {x: 0.33333334, y: 0.33333334, z: 0.33333334, w: 0.33333334}
        outWeight: {x: 0.33333334, y: 0.33333334, z: 0.33333334, w: 0.33333334}
      - serializedVersion: 3
        time: 9.445063
        value: {x: -0, y: -0.80777925, z: 0, w: 0.5894851}
        inSlope: {x: 0, y: 0.0046195397, z: 0, w: 0.006328994}
        outSlope: {x: 0, y: 0.0046195397, z: 0, w: 0.006328994}
        tangentMode: 0
        weightedMode: 0
        inWeight: {x: 0.33333334, y: 0.33333334, z: 0.33333334, w: 0.33333334}
        outWeight: {x: 0.33333334, y: 0.33333334, z: 0.33333334, w: 0.33333334}
      - serializedVersion: 3
        time: 9.455518
        value: {x: -0, y: -0.8077255, z: 0, w: 0.58955884}
        inSlope: {x: 0, y: 0.0047103427, z: 0, w: 0.006453238}
        outSlope: {x: 0, y: 0.0047103427, z: 0, w: 0.006453238}
        tangentMode: 0
        weightedMode: 0
        inWeight: {x: 0.33333334, y: 0.33333334, z: 0.33333334, w: 0.33333334}
        outWeight: {x: 0.33333334, y: 0.33333334, z: 0.33333334, w: 0.33333334}
      - serializedVersion: 3
        time: 9.466259
        value: {x: -0, y: -0.80767953, z: 0, w: 0.5896217}
        inSlope: {x: 0, y: 0.0042653657, z: 0, w: 0.005839804}
        outSlope: {x: 0, y: 0.0042653657, z: 0, w: 0.005839804}
        tangentMode: 0
        weightedMode: 0
        inWeight: {x: 0.33333334, y: 0.33333334, z: 0.33333334, w: 0.33333334}
        outWeight: {x: 0.33333334, y: 0.33333334, z: 0.33333334, w: 0.33333334}
      - serializedVersion: 3
        time: 9.4782715
        value: {x: -0, y: -0.80762845, z: 0, w: 0.5896917}
        inSlope: {x: 0, y: 0.0046995394, z: 0, w: 0.006438693}
        outSlope: {x: 0, y: 0.0046995394, z: 0, w: 0.006438693}
        tangentMode: 0
        weightedMode: 0
        inWeight: {x: 0.33333334, y: 0.33333334, z: 0.33333334, w: 0.33333334}
        outWeight: {x: 0.33333334, y: 0.33333334, z: 0.33333334, w: 0.33333334}
      - serializedVersion: 3
        time: 9.489158
        value: {x: -0, y: -0.8075724, z: 0, w: 0.58976847}
        inSlope: {x: 0, y: 0.0051467367, z: 0, w: 0.0070521245}
        outSlope: {x: 0, y: 0.0051467367, z: 0, w: 0.0070521245}
        tangentMode: 0
        weightedMode: 0
        inWeight: {x: 0.33333334, y: 0.33333334, z: 0.33333334, w: 0.33333334}
        outWeight: {x: 0, y: 0, z: 0, w: 0}
      m_PreInfinity: 2
      m_PostInfinity: 2
      m_RotationOrder: 4
    path: 
  - curve:
      serializedVersion: 2
      m_Curve:
      - serializedVersion: 3
        time: 0.0149387
        value: {x: 0, y: 0, z: 0, w: 1}
        inSlope: {x: 0, y: 0, z: 0, w: 0}
        outSlope: {x: 0, y: 0, z: 0, w: 0}
        tangentMode: 0
        weightedMode: 0
        inWeight: {x: 0, y: 0, z: 0, w: 0}
        outWeight: {x: 0.33333334, y: 0.33333334, z: 0.33333334, w: 0.33333334}
      - serializedVersion: 3
        time: 0.0225488
        value: {x: 0, y: 0, z: 0, w: 1}
        inSlope: {x: 0, y: 0, z: 0, w: 0}
        outSlope: {x: 0, y: 0, z: 0, w: 0}
        tangentMode: 0
        weightedMode: 0
        inWeight: {x: 0.33333334, y: 0.33333334, z: 0.33333334, w: 0.33333334}
        outWeight: {x: 0.33333334, y: 0.33333334, z: 0.33333334, w: 0.33333334}
      - serializedVersion: 3
        time: 0.0338028
        value: {x: 0, y: 0, z: 0, w: 1}
        inSlope: {x: 0, y: 0, z: 0, w: 0}
        outSlope: {x: 0, y: 0, z: 0, w: 0}
        tangentMode: 0
        weightedMode: 0
        inWeight: {x: 0.33333334, y: 0.33333334, z: 0.33333334, w: 0.33333334}
        outWeight: {x: 0.33333334, y: 0.33333334, z: 0.33333334, w: 0.33333334}
      - serializedVersion: 3
        time: 0.0446895
        value: {x: 0, y: 0, z: 0, w: 1}
        inSlope: {x: 0, y: 0, z: 0, w: 0}
        outSlope: {x: 0, y: 0, z: 0, w: 0}
        tangentMode: 0
        weightedMode: 0
        inWeight: {x: 0.33333334, y: 0.33333334, z: 0.33333334, w: 0.33333334}
        outWeight: {x: 0.33333334, y: 0.33333334, z: 0.33333334, w: 0.33333334}
      - serializedVersion: 3
        time: 0.055688597
        value: {x: 0, y: 0, z: 0, w: 1}
        inSlope: {x: 0, y: 0, z: 0, w: 0}
        outSlope: {x: 0, y: 0, z: 0, w: 0}
        tangentMode: 0
        weightedMode: 0
        inWeight: {x: 0.33333334, y: 0.33333334, z: 0.33333334, w: 0.33333334}
        outWeight: {x: 0.33333334, y: 0.33333334, z: 0.33333334, w: 0.33333334}
      - serializedVersion: 3
        time: 0.0702551
        value: {x: 0, y: 0, z: 0, w: 1}
        inSlope: {x: 0, y: 0, z: 0, w: 0}
        outSlope: {x: 0, y: 0, z: 0, w: 0}
        tangentMode: 0
        weightedMode: 0
        inWeight: {x: 0.33333334, y: 0.33333334, z: 0.33333334, w: 0.33333334}
        outWeight: {x: 0.33333334, y: 0.33333334, z: 0.33333334, w: 0.33333334}
      - serializedVersion: 3
        time: 0.0773249
        value: {x: 0, y: 0, z: 0, w: 1}
        inSlope: {x: 0, y: 0, z: 0, w: 0}
        outSlope: {x: 0, y: 0, z: 0, w: 0}
        tangentMode: 0
        weightedMode: 0
        inWeight: {x: 0.33333334, y: 0.33333334, z: 0.33333334, w: 0.33333334}
        outWeight: {x: 0.33333334, y: 0.33333334, z: 0.33333334, w: 0.33333334}
      - serializedVersion: 3
        time: 0.0885161
        value: {x: 0, y: 0, z: 0, w: 1}
        inSlope: {x: 0, y: 0, z: 0, w: 0}
        outSlope: {x: 0, y: 0, z: 0, w: 0}
        tangentMode: 0
        weightedMode: 0
        inWeight: {x: 0.33333334, y: 0.33333334, z: 0.33333334, w: 0.33333334}
        outWeight: {x: 0.33333334, y: 0.33333334, z: 0.33333334, w: 0.33333334}
      - serializedVersion: 3
        time: 0.1004994
        value: {x: 0, y: 0, z: 0, w: 1}
        inSlope: {x: 0, y: 0, z: 0, w: 0}
        outSlope: {x: 0, y: 0, z: 0, w: 0}
        tangentMode: 0
        weightedMode: 0
        inWeight: {x: 0.33333334, y: 0.33333334, z: 0.33333334, w: 0.33333334}
        outWeight: {x: 0.33333334, y: 0.33333334, z: 0.33333334, w: 0.33333334}
      - serializedVersion: 3
        time: 0.112647496
        value: {x: 0, y: 0, z: 0, w: 1}
        inSlope: {x: 0, y: 0, z: 0, w: 0}
        outSlope: {x: 0, y: 0, z: 0, w: 0}
        tangentMode: 0
        weightedMode: 0
        inWeight: {x: 0.33333334, y: 0.33333334, z: 0.33333334, w: 0.33333334}
        outWeight: {x: 0.33333334, y: 0.33333334, z: 0.33333334, w: 0.33333334}
      - serializedVersion: 3
        time: 0.1225997
        value: {x: 0, y: 0, z: 0, w: 1}
        inSlope: {x: 0, y: 0, z: 0, w: 0}
        outSlope: {x: 0, y: 0, z: 0, w: 0}
        tangentMode: 0
        weightedMode: 0
        inWeight: {x: 0.33333334, y: 0.33333334, z: 0.33333334, w: 0.33333334}
        outWeight: {x: 0.33333334, y: 0.33333334, z: 0.33333334, w: 0.33333334}
      - serializedVersion: 3
        time: 0.1333194
        value: {x: 0, y: 0, z: 0, w: 1}
        inSlope: {x: 0, y: 0, z: 0, w: 0}
        outSlope: {x: 0, y: 0, z: 0, w: 0}
        tangentMode: 0
        weightedMode: 0
        inWeight: {x: 0.33333334, y: 0.33333334, z: 0.33333334, w: 0.33333334}
        outWeight: {x: 0.33333334, y: 0.33333334, z: 0.33333334, w: 0.33333334}
      - serializedVersion: 3
        time: 0.14431179
        value: {x: 0, y: 0, z: 0, w: 1}
        inSlope: {x: 0, y: 0, z: 0, w: 0}
        outSlope: {x: 0, y: 0, z: 0, w: 0}
        tangentMode: 0
        weightedMode: 0
        inWeight: {x: 0.33333334, y: 0.33333334, z: 0.33333334, w: 0.33333334}
        outWeight: {x: 0.33333334, y: 0.33333334, z: 0.33333334, w: 0.33333334}
      - serializedVersion: 3
        time: 0.15526569
        value: {x: 0, y: 0, z: 0, w: 1}
        inSlope: {x: 0, y: 0, z: 0, w: 0}
        outSlope: {x: 0, y: 0, z: 0, w: 0}
        tangentMode: 0
        weightedMode: 0
        inWeight: {x: 0.33333334, y: 0.33333334, z: 0.33333334, w: 0.33333334}
        outWeight: {x: 0.33333334, y: 0.33333334, z: 0.33333334, w: 0.33333334}
      - serializedVersion: 3
        time: 0.16635069
        value: {x: 0, y: 0, z: 0, w: 1}
        inSlope: {x: 0, y: 0, z: 0, w: 0}
        outSlope: {x: 0, y: 0, z: 0, w: 0}
        tangentMode: 0
        weightedMode: 0
        inWeight: {x: 0.33333334, y: 0.33333334, z: 0.33333334, w: 0.33333334}
        outWeight: {x: 0.33333334, y: 0.33333334, z: 0.33333334, w: 0.33333334}
      - serializedVersion: 3
        time: 0.178263
        value: {x: 0, y: 0, z: 0, w: 1}
        inSlope: {x: 0, y: 0, z: 0, w: 0}
        outSlope: {x: 0, y: 0, z: 0, w: 0}
        tangentMode: 0
        weightedMode: 0
        inWeight: {x: 0.33333334, y: 0.33333334, z: 0.33333334, w: 0.33333334}
        outWeight: {x: 0.33333334, y: 0.33333334, z: 0.33333334, w: 0.33333334}
      - serializedVersion: 3
        time: 0.1892291
        value: {x: 0, y: 0, z: 0, w: 1}
        inSlope: {x: 0, y: 0, z: 0, w: 0}
        outSlope: {x: 0, y: 0, z: 0, w: 0}
        tangentMode: 0
        weightedMode: 0
        inWeight: {x: 0.33333334, y: 0.33333334, z: 0.33333334, w: 0.33333334}
        outWeight: {x: 0.33333334, y: 0.33333334, z: 0.33333334, w: 0.33333334}
      - serializedVersion: 3
        time: 0.2002499
        value: {x: 0, y: 0, z: 0, w: 1}
        inSlope: {x: 0, y: 0, z: 0, w: 0}
        outSlope: {x: 0, y: 0, z: 0, w: 0}
        tangentMode: 0
        weightedMode: 0
        inWeight: {x: 0.33333334, y: 0.33333334, z: 0.33333334, w: 0.33333334}
        outWeight: {x: 0.33333334, y: 0.33333334, z: 0.33333334, w: 0.33333334}
      - serializedVersion: 3
        time: 0.21134959
        value: {x: 0, y: 0, z: 0, w: 1}
        inSlope: {x: 0, y: 0, z: 0, w: 0}
        outSlope: {x: 0, y: 0, z: 0, w: 0}
        tangentMode: 0
        weightedMode: 0
        inWeight: {x: 0.33333334, y: 0.33333334, z: 0.33333334, w: 0.33333334}
        outWeight: {x: 0.33333334, y: 0.33333334, z: 0.33333334, w: 0.33333334}
      - serializedVersion: 3
        time: 0.2252315
        value: {x: 0, y: 0, z: 0, w: 1}
        inSlope: {x: 0, y: 0, z: 0, w: 0}
        outSlope: {x: 0, y: 0, z: 0, w: 0}
        tangentMode: 0
        weightedMode: 0
        inWeight: {x: 0.33333334, y: 0.33333334, z: 0.33333334, w: 0.33333334}
        outWeight: {x: 0.33333334, y: 0.33333334, z: 0.33333334, w: 0.33333334}
      - serializedVersion: 3
        time: 0.2330731
        value: {x: 0, y: 0, z: 0, w: 1}
        inSlope: {x: 0, y: 0, z: 0, w: 0}
        outSlope: {x: 0, y: 0, z: 0, w: 0}
        tangentMode: 0
        weightedMode: 0
        inWeight: {x: 0.33333334, y: 0.33333334, z: 0.33333334, w: 0.33333334}
        outWeight: {x: 0.33333334, y: 0.33333334, z: 0.33333334, w: 0.33333334}
      - serializedVersion: 3
        time: 0.244196
        value: {x: 0, y: 0, z: 0, w: 1}
        inSlope: {x: 0, y: 0, z: 0, w: 0}
        outSlope: {x: 0, y: 0, z: 0, w: 0}
        tangentMode: 0
        weightedMode: 0
        inWeight: {x: 0.33333334, y: 0.33333334, z: 0.33333334, w: 0.33333334}
        outWeight: {x: 0.33333334, y: 0.33333334, z: 0.33333334, w: 0.33333334}
      - serializedVersion: 3
        time: 0.2553632
        value: {x: 0, y: 0, z: 0, w: 1}
        inSlope: {x: 0, y: 0, z: 0, w: 0}
        outSlope: {x: 0, y: 0, z: 0, w: 0}
        tangentMode: 0
        weightedMode: 0
        inWeight: {x: 0.33333334, y: 0.33333334, z: 0.33333334, w: 0.33333334}
        outWeight: {x: 0.33333334, y: 0.33333334, z: 0.33333334, w: 0.33333334}
      - serializedVersion: 3
        time: 0.2671221
        value: {x: 0, y: 0, z: 0, w: 1}
        inSlope: {x: 0, y: 0, z: 0, w: 0}
        outSlope: {x: 0, y: 0, z: 0, w: 0}
        tangentMode: 0
        weightedMode: 0
        inWeight: {x: 0.33333334, y: 0.33333334, z: 0.33333334, w: 0.33333334}
        outWeight: {x: 0.33333334, y: 0.33333334, z: 0.33333334, w: 0.33333334}
      - serializedVersion: 3
        time: 0.27802888
        value: {x: 0, y: 0, z: 0, w: 1}
        inSlope: {x: 0, y: 0, z: 0, w: 0}
        outSlope: {x: 0, y: 0, z: 0, w: 0}
        tangentMode: 0
        weightedMode: 0
        inWeight: {x: 0.33333334, y: 0.33333334, z: 0.33333334, w: 0.33333334}
        outWeight: {x: 0.33333334, y: 0.33333334, z: 0.33333334, w: 0.33333334}
      - serializedVersion: 3
        time: 0.28906327
        value: {x: 0, y: 0, z: 0, w: 1}
        inSlope: {x: 0, y: 0, z: 0, w: 0}
        outSlope: {x: 0, y: 0, z: 0, w: 0}
        tangentMode: 0
        weightedMode: 0
        inWeight: {x: 0.33333334, y: 0.33333334, z: 0.33333334, w: 0.33333334}
        outWeight: {x: 0.33333334, y: 0.33333334, z: 0.33333334, w: 0.33333334}
      - serializedVersion: 3
        time: 0.30000857
        value: {x: 0, y: 0, z: 0, w: 1}
        inSlope: {x: 0, y: 0, z: 0, w: 0}
        outSlope: {x: 0, y: 0, z: 0, w: 0}
        tangentMode: 0
        weightedMode: 0
        inWeight: {x: 0.33333334, y: 0.33333334, z: 0.33333334, w: 0.33333334}
        outWeight: {x: 0.33333334, y: 0.33333334, z: 0.33333334, w: 0.33333334}
      - serializedVersion: 3
        time: 0.31097865
        value: {x: 0, y: 0, z: 0, w: 1}
        inSlope: {x: 0, y: 0, z: 0, w: 0}
        outSlope: {x: 0, y: 0, z: 0, w: 0}
        tangentMode: 0
        weightedMode: 0
        inWeight: {x: 0.33333334, y: 0.33333334, z: 0.33333334, w: 0.33333334}
        outWeight: {x: 0.33333334, y: 0.33333334, z: 0.33333334, w: 0.33333334}
      - serializedVersion: 3
        time: 0.32222214
        value: {x: 0, y: 0, z: 0, w: 1}
        inSlope: {x: 0, y: 0, z: 0, w: 0}
        outSlope: {x: 0, y: 0, z: 0, w: 0}
        tangentMode: 0
        weightedMode: 0
        inWeight: {x: 0.33333334, y: 0.33333334, z: 0.33333334, w: 0.33333334}
        outWeight: {x: 0.33333334, y: 0.33333334, z: 0.33333334, w: 0.33333334}
      - serializedVersion: 3
        time: 0.33307514
        value: {x: 0, y: 0, z: 0, w: 1}
        inSlope: {x: 0, y: 0, z: 0, w: 0}
        outSlope: {x: 0, y: 0, z: 0, w: 0}
        tangentMode: 0
        weightedMode: 0
        inWeight: {x: 0.33333334, y: 0.33333334, z: 0.33333334, w: 0.33333334}
        outWeight: {x: 0.33333334, y: 0.33333334, z: 0.33333334, w: 0.33333334}
      - serializedVersion: 3
        time: 0.34418553
        value: {x: 0, y: 0, z: 0, w: 1}
        inSlope: {x: 0, y: 0, z: 0, w: 0}
        outSlope: {x: 0, y: 0, z: 0, w: 0}
        tangentMode: 0
        weightedMode: 0
        inWeight: {x: 0.33333334, y: 0.33333334, z: 0.33333334, w: 0.33333334}
        outWeight: {x: 0.33333334, y: 0.33333334, z: 0.33333334, w: 0.33333334}
      - serializedVersion: 3
        time: 0.35504174
        value: {x: 0, y: 0, z: 0, w: 1}
        inSlope: {x: 0, y: 0, z: 0, w: 0}
        outSlope: {x: 0, y: 0, z: 0, w: 0}
        tangentMode: 0
        weightedMode: 0
        inWeight: {x: 0.33333334, y: 0.33333334, z: 0.33333334, w: 0.33333334}
        outWeight: {x: 0.33333334, y: 0.33333334, z: 0.33333334, w: 0.33333334}
      - serializedVersion: 3
        time: 0.36739334
        value: {x: 0, y: 0, z: 0, w: 1}
        inSlope: {x: 0, y: 0, z: 0, w: 0}
        outSlope: {x: 0, y: 0, z: 0, w: 0}
        tangentMode: 0
        weightedMode: 0
        inWeight: {x: 0.33333334, y: 0.33333334, z: 0.33333334, w: 0.33333334}
        outWeight: {x: 0.33333334, y: 0.33333334, z: 0.33333334, w: 0.33333334}
      - serializedVersion: 3
        time: 0.38162404
        value: {x: 0, y: 0, z: 0, w: 1}
        inSlope: {x: 0, y: 0, z: 0, w: 0}
        outSlope: {x: 0, y: 0, z: 0, w: 0}
        tangentMode: 0
        weightedMode: 0
        inWeight: {x: 0.33333334, y: 0.33333334, z: 0.33333334, w: 0.33333334}
        outWeight: {x: 0.33333334, y: 0.33333334, z: 0.33333334, w: 0.33333334}
      - serializedVersion: 3
        time: 0.38903666
        value: {x: 0, y: 0, z: 0, w: 1}
        inSlope: {x: 0, y: 0, z: 0, w: 0}
        outSlope: {x: 0, y: 0, z: 0, w: 0}
        tangentMode: 0
        weightedMode: 0
        inWeight: {x: 0.33333334, y: 0.33333334, z: 0.33333334, w: 0.33333334}
        outWeight: {x: 0.33333334, y: 0.33333334, z: 0.33333334, w: 0.33333334}
      - serializedVersion: 3
        time: 0.39991507
        value: {x: 0, y: 0, z: 0, w: 1}
        inSlope: {x: 0, y: 0, z: 0, w: 0}
        outSlope: {x: 0, y: 0, z: 0, w: 0}
        tangentMode: 0
        weightedMode: 0
        inWeight: {x: 0.33333334, y: 0.33333334, z: 0.33333334, w: 0.33333334}
        outWeight: {x: 0.33333334, y: 0.33333334, z: 0.33333334, w: 0.33333334}
      - serializedVersion: 3
        time: 0.41099206
        value: {x: 0, y: 0, z: 0, w: 1}
        inSlope: {x: 0, y: 0, z: 0, w: 0}
        outSlope: {x: 0, y: 0, z: 0, w: 0}
        tangentMode: 0
        weightedMode: 0
        inWeight: {x: 0.33333334, y: 0.33333334, z: 0.33333334, w: 0.33333334}
        outWeight: {x: 0.33333334, y: 0.33333334, z: 0.33333334, w: 0.33333334}
      - serializedVersion: 3
        time: 0.42249057
        value: {x: 0, y: 0, z: 0, w: 1}
        inSlope: {x: 0, y: 0, z: 0, w: 0}
        outSlope: {x: 0, y: 0, z: 0, w: 0}
        tangentMode: 0
        weightedMode: 0
        inWeight: {x: 0.33333334, y: 0.33333334, z: 0.33333334, w: 0.33333334}
        outWeight: {x: 0.33333334, y: 0.33333334, z: 0.33333334, w: 0.33333334}
      - serializedVersion: 3
        time: 0.43349418
        value: {x: 0, y: 0, z: 0, w: 1}
        inSlope: {x: 0, y: 0, z: 0, w: 0}
        outSlope: {x: 0, y: 0, z: 0, w: 0}
        tangentMode: 0
        weightedMode: 0
        inWeight: {x: 0.33333334, y: 0.33333334, z: 0.33333334, w: 0.33333334}
        outWeight: {x: 0.33333334, y: 0.33333334, z: 0.33333334, w: 0.33333334}
      - serializedVersion: 3
        time: 0.444558
        value: {x: 0, y: 0, z: 0, w: 1}
        inSlope: {x: 0, y: 0, z: 0, w: 0}
        outSlope: {x: 0, y: 0, z: 0, w: 0}
        tangentMode: 0
        weightedMode: 0
        inWeight: {x: 0.33333334, y: 0.33333334, z: 0.33333334, w: 0.33333334}
        outWeight: {x: 0.33333334, y: 0.33333334, z: 0.33333334, w: 0.33333334}
      - serializedVersion: 3
        time: 0.45524558
        value: {x: 0, y: 0, z: 0, w: 1}
        inSlope: {x: 0, y: 0, z: 0, w: 0}
        outSlope: {x: 0, y: 0, z: 0, w: 0}
        tangentMode: 0
        weightedMode: 0
        inWeight: {x: 0.33333334, y: 0.33333334, z: 0.33333334, w: 0.33333334}
        outWeight: {x: 0.33333334, y: 0.33333334, z: 0.33333334, w: 0.33333334}
      - serializedVersion: 3
        time: 0.46638688
        value: {x: 0, y: 0, z: 0, w: 1}
        inSlope: {x: 0, y: 0, z: 0, w: 0}
        outSlope: {x: 0, y: 0, z: 0, w: 0}
        tangentMode: 0
        weightedMode: 0
        inWeight: {x: 0.33333334, y: 0.33333334, z: 0.33333334, w: 0.33333334}
        outWeight: {x: 0.33333334, y: 0.33333334, z: 0.33333334, w: 0.33333334}
      - serializedVersion: 3
        time: 0.47734228
        value: {x: 0, y: 0, z: 0, w: 1}
        inSlope: {x: 0, y: 0, z: 0, w: 0}
        outSlope: {x: 0, y: 0, z: 0, w: 0}
        tangentMode: 0
        weightedMode: 0
        inWeight: {x: 0.33333334, y: 0.33333334, z: 0.33333334, w: 0.33333334}
        outWeight: {x: 0.33333334, y: 0.33333334, z: 0.33333334, w: 0.33333334}
      - serializedVersion: 3
        time: 0.4895101
        value: {x: 0, y: 0, z: 0, w: 1}
        inSlope: {x: 0, y: 0, z: 0, w: 0}
        outSlope: {x: 0, y: 0, z: 0, w: 0}
        tangentMode: 0
        weightedMode: 0
        inWeight: {x: 0.33333334, y: 0.33333334, z: 0.33333334, w: 0.33333334}
        outWeight: {x: 0.33333334, y: 0.33333334, z: 0.33333334, w: 0.33333334}
      - serializedVersion: 3
        time: 0.5003004
        value: {x: 0, y: 0, z: 0, w: 1}
        inSlope: {x: 0, y: 0, z: 0, w: 0}
        outSlope: {x: 0, y: 0, z: 0, w: 0}
        tangentMode: 0
        weightedMode: 0
        inWeight: {x: 0.33333334, y: 0.33333334, z: 0.33333334, w: 0.33333334}
        outWeight: {x: 0.33333334, y: 0.33333334, z: 0.33333334, w: 0.33333334}
      - serializedVersion: 3
        time: 0.51112723
        value: {x: 0, y: 0, z: 0, w: 1}
        inSlope: {x: 0, y: 0, z: 0, w: 0}
        outSlope: {x: 0, y: 0, z: 0, w: 0}
        tangentMode: 0
        weightedMode: 0
        inWeight: {x: 0.33333334, y: 0.33333334, z: 0.33333334, w: 0.33333334}
        outWeight: {x: 0.33333334, y: 0.33333334, z: 0.33333334, w: 0.33333334}
      - serializedVersion: 3
        time: 0.52261865
        value: {x: 0, y: 0, z: 0, w: 1}
        inSlope: {x: 0, y: 0, z: 0, w: 0}
        outSlope: {x: 0, y: 0, z: 0, w: 0}
        tangentMode: 0
        weightedMode: 0
        inWeight: {x: 0.33333334, y: 0.33333334, z: 0.33333334, w: 0.33333334}
        outWeight: {x: 0.33333334, y: 0.33333334, z: 0.33333334, w: 0.33333334}
      - serializedVersion: 3
        time: 0.5364634
        value: {x: 0, y: 0, z: 0, w: 1}
        inSlope: {x: 0, y: 0, z: 0, w: 0}
        outSlope: {x: 0, y: 0, z: 0, w: 0}
        tangentMode: 0
        weightedMode: 0
        inWeight: {x: 0.33333334, y: 0.33333334, z: 0.33333334, w: 0.33333334}
        outWeight: {x: 0.33333334, y: 0.33333334, z: 0.33333334, w: 0.33333334}
      - serializedVersion: 3
        time: 0.5441646
        value: {x: 0, y: 0, z: 0, w: 1}
        inSlope: {x: 0, y: 0, z: 0, w: 0}
        outSlope: {x: 0, y: 0, z: 0, w: 0}
        tangentMode: 0
        weightedMode: 0
        inWeight: {x: 0.33333334, y: 0.33333334, z: 0.33333334, w: 0.33333334}
        outWeight: {x: 0.33333334, y: 0.33333334, z: 0.33333334, w: 0.33333334}
      - serializedVersion: 3
        time: 0.5549052
        value: {x: 0, y: 0, z: 0, w: 1}
        inSlope: {x: 0, y: 0, z: 0, w: 0}
        outSlope: {x: 0, y: 0, z: 0, w: 0}
        tangentMode: 0
        weightedMode: 0
        inWeight: {x: 0.33333334, y: 0.33333334, z: 0.33333334, w: 0.33333334}
        outWeight: {x: 0.33333334, y: 0.33333334, z: 0.33333334, w: 0.33333334}
      - serializedVersion: 3
        time: 0.567204
        value: {x: 0, y: 0, z: 0, w: 1}
        inSlope: {x: 0, y: 0, z: 0, w: 0}
        outSlope: {x: 0, y: 0, z: 0, w: 0}
        tangentMode: 0
        weightedMode: 0
        inWeight: {x: 0.33333334, y: 0.33333334, z: 0.33333334, w: 0.33333334}
[truncated: 78,194,776 more chars]
