# Supplementary material for: Flexible Virtual Reality System for Neurorehabilitation and Quality of Life Improvement
Source: Sensors (Basel). 2020 Oct 23;20(21):6045. doi: 10.3390/s20216045 (PMC7672612; doi:10.3390/s20216045)
Supplement: Supplementary file 1 [file sensors-20-06045-s001.zip › S3_RecordingAnimations/Upper limb/SpinningWheel-1.anim]

%YAML 1.1
%TAG !u! tag:unity3d.com,2011:
--- !u!74 &7400000
AnimationClip:
  m_ObjectHideFlags: 0
  m_CorrespondingSourceObject: {fileID: 0}
  m_PrefabInstance: {fileID: 0}
  m_PrefabAsset: {fileID: 0}
  m_Name: SpinningWheel-1
  serializedVersion: 6
  m_Legacy: 0
  m_Compressed: 0
  m_UseHighQualityCurve: 1
  m_RotationCurves:
  - curve:
      serializedVersion: 2
      m_Curve:
      - serializedVersion: 3
        time: 0.0140635
        value: {x: -0, y: 0.6107271, z: -0, w: 0.7918412}
        inSlope: {x: 0, y: 0.00182997, z: 0, w: -0.0014149954}
        outSlope: {x: 0, y: 0.00182997, z: 0, w: -0.0014149954}
        tangentMode: 0
        weightedMode: 0
        inWeight: {x: 0, y: 0, z: 0, w: 0}
        outWeight: {x: 0.33333334, y: 0.33333334, z: 0.33333334, w: 0.33333334}
      - serializedVersion: 3
        time: 0.0228252
        value: {x: -0, y: 0.6107431, z: -0, w: 0.7918288}
        inSlope: {x: 0, y: 0.0013330132, z: 0, w: -0.0010301368}
        outSlope: {x: 0, y: 0.0013330132, z: 0, w: -0.0010301368}
        tangentMode: 0
        weightedMode: 0
        inWeight: {x: 0.33333334, y: 0.33333334, z: 0.33333334, w: 0.33333334}
        outWeight: {x: 0.33333334, y: 0.33333334, z: 0.33333334, w: 0.33333334}
      - serializedVersion: 3
        time: 0.033447802
        value: {x: -0, y: 0.610752, z: -0, w: 0.79182196}
        inSlope: {x: 0, y: 0.0009320158, z: 0, w: -0.000719087}
        outSlope: {x: 0, y: 0.0009320158, z: 0, w: -0.000719087}
        tangentMode: 0
        weightedMode: 0
        inWeight: {x: 0.33333334, y: 0.33333334, z: 0.33333334, w: 0.33333334}
        outWeight: {x: 0.33333334, y: 0.33333334, z: 0.33333334, w: 0.33333334}
      - serializedVersion: 3
        time: 0.0484073
        value: {x: -0, y: 0.61076736, z: -0, w: 0.7918101}
        inSlope: {x: 0, y: 0.0024256858, z: 0, w: -0.0018696829}
        outSlope: {x: 0, y: 0.0024256858, z: 0, w: -0.0018696829}
        tangentMode: 0
        weightedMode: 0
        inWeight: {x: 0.33333334, y: 0.33333334, z: 0.33333334, w: 0.33333334}
        outWeight: {x: 0.33333334, y: 0.33333334, z: 0.33333334, w: 0.33333334}
      - serializedVersion: 3
        time: 0.055204302
        value: {x: -0, y: 0.61079335, z: -0, w: 0.79179007}
        inSlope: {x: 0, y: 0.0022088087, z: 0, w: -0.0017040264}
        outSlope: {x: 0, y: 0.0022088087, z: 0, w: -0.0017040264}
        tangentMode: 0
        weightedMode: 0
        inWeight: {x: 0.33333334, y: 0.33333334, z: 0.33333334, w: 0.33333334}
        outWeight: {x: 0.33333334, y: 0.33333334, z: 0.33333334, w: 0.33333334}
      - serializedVersion: 3
        time: 0.066438705
        value: {x: -0, y: 0.6108, z: -0, w: 0.7917849}
        inSlope: {x: 0, y: 0.00086441357, z: 0, w: -0.0006675879}
        outSlope: {x: 0, y: 0.00086441357, z: 0, w: -0.0006675879}
        tangentMode: 0
        weightedMode: 0
        inWeight: {x: 0.33333334, y: 0.33333334, z: 0.33333334, w: 0.33333334}
        outWeight: {x: 0.33333334, y: 0.33333334, z: 0.33333334, w: 0.33333334}
      - serializedVersion: 3
        time: 0.07762831
        value: {x: -0, y: 0.6108127, z: -0, w: 0.7917751}
        inSlope: {x: 0, y: 0.0007919929, z: 0, w: -0.000609635}
        outSlope: {x: 0, y: 0.0007919929, z: 0, w: -0.000609635}
        tangentMode: 0
        weightedMode: 0
        inWeight: {x: 0.33333334, y: 0.33333334, z: 0.33333334, w: 0.33333334}
        outWeight: {x: 0.33333334, y: 0.33333334, z: 0.33333334, w: 0.33333334}
      - serializedVersion: 3
        time: 0.093146905
        value: {x: -0, y: 0.6108197, z: -0, w: 0.79176974}
        inSlope: {x: 0, y: 0.0018261874, z: 0, w: -0.0014037766}
        outSlope: {x: 0, y: 0.0018261874, z: 0, w: -0.0014037766}
        tangentMode: 0
        weightedMode: 0
        inWeight: {x: 0.33333334, y: 0.33333334, z: 0.33333334, w: 0.33333334}
        outWeight: {x: 0.33333334, y: 0.33333334, z: 0.33333334, w: 0.33333334}
      - serializedVersion: 3
        time: 0.1001439
        value: {x: -0, y: 0.6108421, z: -0, w: 0.7917525}
        inSlope: {x: 0, y: 0.0020654397, z: 0, w: -0.0015914876}
        outSlope: {x: 0, y: 0.0020654397, z: 0, w: -0.0015914876}
        tangentMode: 0
        weightedMode: 0
        inWeight: {x: 0.33333334, y: 0.33333334, z: 0.33333334, w: 0.33333334}
        outWeight: {x: 0.33333334, y: 0.33333334, z: 0.33333334, w: 0.33333334}
      - serializedVersion: 3
        time: 0.111385405
        value: {x: -0, y: 0.61085254, z: -0, w: 0.7917444}
        inSlope: {x: 0, y: 0.0015602992, z: 0, w: -0.0012081071}
        outSlope: {x: 0, y: 0.0015602992, z: 0, w: -0.0012081071}
        tangentMode: 0
        weightedMode: 0
        inWeight: {x: 0.33333334, y: 0.33333334, z: 0.33333334, w: 0.33333334}
        outWeight: {x: 0.33333334, y: 0.33333334, z: 0.33333334, w: 0.33333334}
      - serializedVersion: 3
        time: 0.122285806
        value: {x: -0, y: 0.61087644, z: -0, w: 0.79172593}
        inSlope: {x: 0, y: 0.002489138, z: 0, w: -0.0019213811}
        outSlope: {x: 0, y: 0.002489138, z: 0, w: -0.0019213811}
        tangentMode: 0
        weightedMode: 0
        inWeight: {x: 0.33333334, y: 0.33333334, z: 0.33333334, w: 0.33333334}
        outWeight: {x: 0.33333334, y: 0.33333334, z: 0.33333334, w: 0.33333334}
      - serializedVersion: 3
        time: 0.1334982
        value: {x: -0, y: 0.6109077, z: -0, w: 0.79170185}
        inSlope: {x: 0, y: 0.0031431178, z: 0, w: -0.0024247174}
        outSlope: {x: 0, y: 0.0031431178, z: 0, w: -0.0024247174}
        tangentMode: 0
        weightedMode: 0
        inWeight: {x: 0.33333334, y: 0.33333334, z: 0.33333334, w: 0.33333334}
        outWeight: {x: 0.33333334, y: 0.33333334, z: 0.33333334, w: 0.33333334}
      - serializedVersion: 3
        time: 0.144242
        value: {x: -0, y: 0.6109453, z: -0, w: 0.7916728}
        inSlope: {x: 0, y: 0.0039254706, z: 0, w: -0.003028466}
        outSlope: {x: 0, y: 0.0039254706, z: 0, w: -0.003028466}
        tangentMode: 0
        weightedMode: 0
        inWeight: {x: 0.33333334, y: 0.33333334, z: 0.33333334, w: 0.33333334}
        outWeight: {x: 0.33333334, y: 0.33333334, z: 0.33333334, w: 0.33333334}
      - serializedVersion: 3
        time: 0.1552031
        value: {x: -0, y: 0.61099297, z: -0, w: 0.79163605}
        inSlope: {x: 0, y: 0.005095315, z: 0, w: -0.0039305147}
        outSlope: {x: 0, y: 0.005095315, z: 0, w: -0.0039305147}
        tangentMode: 0
        weightedMode: 0
        inWeight: {x: 0.33333334, y: 0.33333334, z: 0.33333334, w: 0.33333334}
        outWeight: {x: 0.33333334, y: 0.33333334, z: 0.33333334, w: 0.33333334}
      - serializedVersion: 3
        time: 0.1662354
        value: {x: -0, y: 0.6110574, z: -0, w: 0.79158634}
        inSlope: {x: 0, y: 0.0057745865, z: 0, w: -0.0044589457}
        outSlope: {x: 0, y: 0.0057745865, z: 0, w: -0.0044589457}
        tangentMode: 0
        weightedMode: 0
        inWeight: {x: 0.33333334, y: 0.33333334, z: 0.33333334, w: 0.33333334}
        outWeight: {x: 0.33333334, y: 0.33333334, z: 0.33333334, w: 0.33333334}
      - serializedVersion: 3
        time: 0.1786913
        value: {x: -0, y: 0.6111285, z: -0, w: 0.7915314}
        inSlope: {x: 0, y: 0.0073511116, z: 0, w: -0.005676748}
        outSlope: {x: 0, y: 0.0073511116, z: 0, w: -0.005676748}
        tangentMode: 0
        weightedMode: 0
        inWeight: {x: 0.33333334, y: 0.33333334, z: 0.33333334, w: 0.33333334}
        outWeight: {x: 0.33333334, y: 0.33333334, z: 0.33333334, w: 0.33333334}
      - serializedVersion: 3
        time: 0.18923579
        value: {x: -0, y: 0.61122334, z: -0, w: 0.7914582}
        inSlope: {x: 0, y: 0.0083085755, z: 0, w: -0.0064161588}
        outSlope: {x: 0, y: 0.0083085755, z: 0, w: -0.0064161588}
        tangentMode: 0
        weightedMode: 0
        inWeight: {x: 0.33333334, y: 0.33333334, z: 0.33333334, w: 0.33333334}
        outWeight: {x: 0.33333334, y: 0.33333334, z: 0.33333334, w: 0.33333334}
      - serializedVersion: 3
        time: 0.20034559
        value: {x: -0, y: 0.61130804, z: -0, w: 0.79139274}
        inSlope: {x: 0, y: 0.008435166, z: 0, w: -0.006515055}
        outSlope: {x: 0, y: 0.008435166, z: 0, w: -0.006515055}
        tangentMode: 0
        weightedMode: 0
        inWeight: {x: 0.33333334, y: 0.33333334, z: 0.33333334, w: 0.33333334}
        outWeight: {x: 0.33333334, y: 0.33333334, z: 0.33333334, w: 0.33333334}
      - serializedVersion: 3
        time: 0.21106549
        value: {x: -0, y: 0.61140716, z: -0, w: 0.7913162}
        inSlope: {x: 0, y: 0.008908277, z: 0, w: -0.0068826885}
        outSlope: {x: 0, y: 0.008908277, z: 0, w: -0.0068826885}
        tangentMode: 0
        weightedMode: 0
        inWeight: {x: 0.33333334, y: 0.33333334, z: 0.33333334, w: 0.33333334}
        outWeight: {x: 0.33333334, y: 0.33333334, z: 0.33333334, w: 0.33333334}
      - serializedVersion: 3
        time: 0.22231878
        value: {x: -0, y: 0.6115036, z: -0, w: 0.79124165}
        inSlope: {x: 0, y: 0.009001743, z: 0, w: -0.0069583138}
        outSlope: {x: 0, y: 0.009001743, z: 0, w: -0.0069583138}
        tangentMode: 0
        weightedMode: 0
        inWeight: {x: 0.33333334, y: 0.33333334, z: 0.33333334, w: 0.33333334}
        outWeight: {x: 0.33333334, y: 0.33333334, z: 0.33333334, w: 0.33333334}
      - serializedVersion: 3
        time: 0.23324959
        value: {x: -0, y: 0.6116067, z: -0, w: 0.79116195}
        inSlope: {x: 0, y: 0.0077811494, z: 0, w: -0.0060124313}
        outSlope: {x: 0, y: 0.0077811494, z: 0, w: -0.0060124313}
        tangentMode: 0
        weightedMode: 0
        inWeight: {x: 0.33333334, y: 0.33333334, z: 0.33333334, w: 0.33333334}
        outWeight: {x: 0.33333334, y: 0.33333334, z: 0.33333334, w: 0.33333334}
      - serializedVersion: 3
        time: 0.24731249
        value: {x: -0, y: 0.6116929, z: -0, w: 0.7910954}
        inSlope: {x: 0, y: 0.010237344, z: 0, w: -0.00791399}
        outSlope: {x: 0, y: 0.010237344, z: 0, w: -0.00791399}
        tangentMode: 0
        weightedMode: 0
        inWeight: {x: 0.33333334, y: 0.33333334, z: 0.33333334, w: 0.33333334}
        outWeight: {x: 0.33333334, y: 0.33333334, z: 0.33333334, w: 0.33333334}
      - serializedVersion: 3
        time: 0.25493658
        value: {x: -0, y: 0.6118023, z: -0, w: 0.7910108}
        inSlope: {x: 0, y: 0.009390893, z: 0, w: -0.0072647366}
        outSlope: {x: 0, y: 0.009390893, z: 0, w: -0.0072647366}
        tangentMode: 0
        weightedMode: 0
        inWeight: {x: 0.33333334, y: 0.33333334, z: 0.33333334, w: 0.33333334}
        outWeight: {x: 0.33333334, y: 0.33333334, z: 0.33333334, w: 0.33333334}
      - serializedVersion: 3
        time: 0.2669761
        value: {x: -0, y: 0.6118557, z: -0, w: 0.79096943}
        inSlope: {x: 0, y: 0.0058698487, z: 0, w: -0.0045409617}
        outSlope: {x: 0, y: 0.0058698487, z: 0, w: -0.0045409617}
        tangentMode: 0
        weightedMode: 0
        inWeight: {x: 0.33333334, y: 0.33333334, z: 0.33333334, w: 0.33333334}
        outWeight: {x: 0.33333334, y: 0.33333334, z: 0.33333334, w: 0.33333334}
      - serializedVersion: 3
        time: 0.27787068
        value: {x: -0, y: 0.61193526, z: -0, w: 0.7909079}
        inSlope: {x: 0, y: 0.006238449, z: 0, w: -0.004827549}
        outSlope: {x: 0, y: 0.006238449, z: 0, w: -0.004827549}
        tangentMode: 0
        weightedMode: 0
        inWeight: {x: 0.33333334, y: 0.33333334, z: 0.33333334, w: 0.33333334}
        outWeight: {x: 0.33333334, y: 0.33333334, z: 0.33333334, w: 0.33333334}
      - serializedVersion: 3
        time: 0.2888282
        value: {x: -0, y: 0.61199194, z: -0, w: 0.790864}
        inSlope: {x: 0, y: 0.0043265834, z: 0, w: -0.0033471265}
        outSlope: {x: 0, y: 0.0043265834, z: 0, w: -0.0033471265}
        tangentMode: 0
        weightedMode: 0
        inWeight: {x: 0.33333334, y: 0.33333334, z: 0.33333334, w: 0.33333334}
        outWeight: {x: 0.33333334, y: 0.33333334, z: 0.33333334, w: 0.33333334}
      - serializedVersion: 3
        time: 0.2999267
        value: {x: -0, y: 0.61203057, z: -0, w: 0.7908342}
        inSlope: {x: 0, y: 0.003038215, z: 0, w: -0.0023489012}
        outSlope: {x: 0, y: 0.003038215, z: 0, w: -0.0023489012}
        tangentMode: 0
        weightedMode: 0
        inWeight: {x: 0.33333334, y: 0.33333334, z: 0.33333334, w: 0.33333334}
        outWeight: {x: 0.33333334, y: 0.33333334, z: 0.33333334, w: 0.33333334}
      - serializedVersion: 3
        time: 0.311566
        value: {x: -0, y: 0.6120608, z: -0, w: 0.79081076}
        inSlope: {x: 0, y: 0.0026168446, z: 0, w: -0.002027005}
        outSlope: {x: 0, y: 0.0026168446, z: 0, w: -0.002027005}
        tangentMode: 0
        weightedMode: 0
        inWeight: {x: 0.33333334, y: 0.33333334, z: 0.33333334, w: 0.33333334}
        outWeight: {x: 0.33333334, y: 0.33333334, z: 0.33333334, w: 0.33333334}
      - serializedVersion: 3
        time: 0.3223689
        value: {x: -0, y: 0.6120893, z: -0, w: 0.7907887}
        inSlope: {x: 0, y: 0.002322617, z: 0, w: -0.0018003598}
        outSlope: {x: 0, y: 0.002322617, z: 0, w: -0.0018003598}
        tangentMode: 0
        weightedMode: 0
        inWeight: {x: 0.33333334, y: 0.33333334, z: 0.33333334, w: 0.33333334}
        outWeight: {x: 0.33333334, y: 0.33333334, z: 0.33333334, w: 0.33333334}
      - serializedVersion: 3
        time: 0.3332634
        value: {x: -0, y: 0.61211115, z: -0, w: 0.7907717}
        inSlope: {x: 0, y: 0.0019181331, z: 0, w: -0.0014870379}
        outSlope: {x: 0, y: 0.0019181331, z: 0, w: -0.0014870379}
        tangentMode: 0
        weightedMode: 0
        inWeight: {x: 0.33333334, y: 0.33333334, z: 0.33333334, w: 0.33333334}
        outWeight: {x: 0.33333334, y: 0.33333334, z: 0.33333334, w: 0.33333334}
      - serializedVersion: 3
        time: 0.34421688
        value: {x: -0, y: 0.6121312, z: -0, w: 0.7907562}
        inSlope: {x: 0, y: 0.0019800912, z: 0, w: -0.0015327991}
        outSlope: {x: 0, y: 0.0019800912, z: 0, w: -0.0015327991}
        tangentMode: 0
        weightedMode: 0
        inWeight: {x: 0.33333334, y: 0.33333334, z: 0.33333334, w: 0.33333334}
        outWeight: {x: 0.33333334, y: 0.33333334, z: 0.33333334, w: 0.33333334}
      - serializedVersion: 3
        time: 0.3551212
        value: {x: -0, y: 0.6121544, z: -0, w: 0.7907382}
        inSlope: {x: 0, y: 0.0024016784, z: 0, w: -0.0018586766}
        outSlope: {x: 0, y: 0.0024016784, z: 0, w: -0.0018586766}
        tangentMode: 0
        weightedMode: 0
        inWeight: {x: 0.33333334, y: 0.33333334, z: 0.33333334, w: 0.33333334}
        outWeight: {x: 0.33333334, y: 0.33333334, z: 0.33333334, w: 0.33333334}
      - serializedVersion: 3
        time: 0.3662543
        value: {x: -0, y: 0.61218417, z: -0, w: 0.7907152}
        inSlope: {x: 0, y: 0.0026781037, z: 0, w: -0.0020718947}
        outSlope: {x: 0, y: 0.0026781037, z: 0, w: -0.0020718947}
        tangentMode: 0
        weightedMode: 0
        inWeight: {x: 0.33333334, y: 0.33333334, z: 0.33333334, w: 0.33333334}
        outWeight: {x: 0.33333334, y: 0.33333334, z: 0.33333334, w: 0.33333334}
      - serializedVersion: 3
        time: 0.3772443
        value: {x: -0, y: 0.6122137, z: -0, w: 0.7906924}
        inSlope: {x: 0, y: 0.002532158, z: 0, w: -0.0019604817}
        outSlope: {x: 0, y: 0.002532158, z: 0, w: -0.0019604817}
        tangentMode: 0
        weightedMode: 0
        inWeight: {x: 0.33333334, y: 0.33333334, z: 0.33333334, w: 0.33333334}
        outWeight: {x: 0.33333334, y: 0.33333334, z: 0.33333334, w: 0.33333334}
      - serializedVersion: 3
        time: 0.38936728
        value: {x: -0, y: 0.6122425, z: -0, w: 0.79067004}
        inSlope: {x: 0, y: 0.0026292668, z: 0, w: -0.0020378644}
        outSlope: {x: 0, y: 0.0026292668, z: 0, w: -0.0020378644}
        tangentMode: 0
        weightedMode: 0
        inWeight: {x: 0.33333334, y: 0.33333334, z: 0.33333334, w: 0.33333334}
        outWeight: {x: 0.33333334, y: 0.33333334, z: 0.33333334, w: 0.33333334}
      - serializedVersion: 3
        time: 0.4032805
        value: {x: -0, y: 0.6122826, z: -0, w: 0.790639}
        inSlope: {x: 0, y: 0.0047027892, z: 0, w: -0.0036417108}
        outSlope: {x: 0, y: 0.0047027892, z: 0, w: -0.0036417108}
        tangentMode: 0
        weightedMode: 0
        inWeight: {x: 0.33333334, y: 0.33333334, z: 0.33333334, w: 0.33333334}
        outWeight: {x: 0.33333334, y: 0.33333334, z: 0.33333334, w: 0.33333334}
      - serializedVersion: 3
        time: 0.4109974
        value: {x: -0, y: 0.61233294, z: -0, w: 0.7906}
        inSlope: {x: 0, y: 0.004646006, z: 0, w: -0.0035948642}
        outSlope: {x: 0, y: 0.004646006, z: 0, w: -0.0035948642}
        tangentMode: 0
        weightedMode: 0
        inWeight: {x: 0.33333334, y: 0.33333334, z: 0.33333334, w: 0.33333334}
        outWeight: {x: 0.33333334, y: 0.33333334, z: 0.33333334, w: 0.33333334}
      - serializedVersion: 3
        time: 0.4221195
        value: {x: -0, y: 0.6123637, z: -0, w: 0.7905762}
        inSlope: {x: 0, y: 0.00348285, z: 0, w: -0.002697479}
        outSlope: {x: 0, y: 0.00348285, z: 0, w: -0.002697479}
        tangentMode: 0
        weightedMode: 0
        inWeight: {x: 0.33333334, y: 0.33333334, z: 0.33333334, w: 0.33333334}
        outWeight: {x: 0.33333334, y: 0.33333334, z: 0.33333334, w: 0.33333334}
      - serializedVersion: 3
        time: 0.43304598
        value: {x: -0, y: 0.6124096, z: -0, w: 0.79054064}
        inSlope: {x: 0, y: 0.0042536315, z: 0, w: -0.0032953399}
        outSlope: {x: 0, y: 0.0042536315, z: 0, w: -0.0032953399}
        tangentMode: 0
        weightedMode: 0
        inWeight: {x: 0.33333334, y: 0.33333334, z: 0.33333334, w: 0.33333334}
        outWeight: {x: 0.33333334, y: 0.33333334, z: 0.33333334, w: 0.33333334}
      - serializedVersion: 3
        time: 0.4443805
        value: {x: -0, y: 0.6124584, z: -0, w: 0.79050285}
        inSlope: {x: 0, y: 0.0043398994, z: 0, w: -0.003363}
        outSlope: {x: 0, y: 0.0043398994, z: 0, w: -0.003363}
        tangentMode: 0
        weightedMode: 0
        inWeight: {x: 0.33333334, y: 0.33333334, z: 0.33333334, w: 0.33333334}
        outWeight: {x: 0.33333334, y: 0.33333334, z: 0.33333334, w: 0.33333334}
      - serializedVersion: 3
        time: 0.4559254
        value: {x: -0, y: 0.6125089, z: -0, w: 0.7904637}
        inSlope: {x: 0, y: 0.004244706, z: 0, w: -0.0032897298}
        outSlope: {x: 0, y: 0.004244706, z: 0, w: -0.0032897298}
        tangentMode: 0
        weightedMode: 0
        inWeight: {x: 0.33333334, y: 0.33333334, z: 0.33333334, w: 0.33333334}
        outWeight: {x: 0.33333334, y: 0.33333334, z: 0.33333334, w: 0.33333334}
      - serializedVersion: 3
        time: 0.46708912
        value: {x: -0, y: 0.61255485, z: -0, w: 0.7904281}
        inSlope: {x: 0, y: 0.0039871125, z: 0, w: -0.0030868761}
        outSlope: {x: 0, y: 0.0039871125, z: 0, w: -0.0030868761}
        tangentMode: 0
        weightedMode: 0
        inWeight: {x: 0.33333334, y: 0.33333334, z: 0.33333334, w: 0.33333334}
        outWeight: {x: 0.33333334, y: 0.33333334, z: 0.33333334, w: 0.33333334}
      - serializedVersion: 3
        time: 0.4778273
        value: {x: -0, y: 0.6125963, z: -0, w: 0.79039603}
        inSlope: {x: 0, y: 0.0039435662, z: 0, w: -0.0030583204}
        outSlope: {x: 0, y: 0.0039435662, z: 0, w: -0.0030583204}
        tangentMode: 0
        weightedMode: 0
        inWeight: {x: 0.33333334, y: 0.33333334, z: 0.33333334, w: 0.33333334}
        outWeight: {x: 0.33333334, y: 0.33333334, z: 0.33333334, w: 0.33333334}
      - serializedVersion: 3
        time: 0.48883292
        value: {x: -0, y: 0.6126406, z: -0, w: 0.7903616}
        inSlope: {x: 0, y: 0.004031157, z: 0, w: -0.0031271894}
        outSlope: {x: 0, y: 0.004031157, z: 0, w: -0.0031271894}
        tangentMode: 0
        weightedMode: 0
        inWeight: {x: 0.33333334, y: 0.33333334, z: 0.33333334, w: 0.33333334}
        outWeight: {x: 0.33333334, y: 0.33333334, z: 0.33333334, w: 0.33333334}
      - serializedVersion: 3
        time: 0.49978453
        value: {x: -0, y: 0.6126848, z: -0, w: 0.79032737}
        inSlope: {x: 0, y: 0.004110882, z: 0, w: -0.0031861423}
        outSlope: {x: 0, y: 0.004110882, z: 0, w: -0.0031861423}
        tangentMode: 0
        weightedMode: 0
        inWeight: {x: 0.33333334, y: 0.33333334, z: 0.33333334, w: 0.33333334}
        outWeight: {x: 0.33333334, y: 0.33333334, z: 0.33333334, w: 0.33333334}
      - serializedVersion: 3
        time: 0.51068425
        value: {x: -0, y: 0.61273044, z: -0, w: 0.79029197}
        inSlope: {x: 0, y: 0.0042413212, z: 0, w: -0.003288112}
        outSlope: {x: 0, y: 0.0042413212, z: 0, w: -0.003288112}
        tangentMode: 0
        weightedMode: 0
        inWeight: {x: 0.33333334, y: 0.33333334, z: 0.33333334, w: 0.33333334}
        outWeight: {x: 0.33333334, y: 0.33333334, z: 0.33333334, w: 0.33333334}
      - serializedVersion: 3
        time: 0.52203935
        value: {x: -0, y: 0.6127792, z: -0, w: 0.7902542}
        inSlope: {x: 0, y: 0.004178833, z: 0, w: -0.0032397634}
        outSlope: {x: 0, y: 0.004178833, z: 0, w: -0.0032397634}
        tangentMode: 0
        weightedMode: 0
        inWeight: {x: 0.33333334, y: 0.33333334, z: 0.33333334, w: 0.33333334}
        outWeight: {x: 0.33333334, y: 0.33333334, z: 0.33333334, w: 0.33333334}
      - serializedVersion: 3
        time: 0.5335383
        value: {x: -0, y: 0.61282593, z: -0, w: 0.79021794}
        inSlope: {x: 0, y: 0.0041993055, z: 0, w: -0.0032559591}
        outSlope: {x: 0, y: 0.0041993055, z: 0, w: -0.0032559591}
        tangentMode: 0
        weightedMode: 0
        inWeight: {x: 0.33333334, y: 0.33333334, z: 0.33333334, w: 0.33333334}
        outWeight: {x: 0.33333334, y: 0.33333334, z: 0.33333334, w: 0.33333334}
      - serializedVersion: 3
        time: 0.5448549
        value: {x: -0, y: 0.612875, z: -0, w: 0.7901799}
        inSlope: {x: 0, y: 0.0041494844, z: 0, w: -0.0032185968}
        outSlope: {x: 0, y: 0.0041494844, z: 0, w: -0.0032185968}
        tangentMode: 0
        weightedMode: 0
        inWeight: {x: 0.33333334, y: 0.33333334, z: 0.33333334, w: 0.33333334}
        outWeight: {x: 0.33333334, y: 0.33333334, z: 0.33333334, w: 0.33333334}
      - serializedVersion: 3
        time: 0.5582216
        value: {x: -0, y: 0.612928, z: -0, w: 0.7901388}
        inSlope: {x: 0, y: 0.0047891587, z: 0, w: -0.0037170772}
        outSlope: {x: 0, y: 0.0047891587, z: 0, w: -0.0037170772}
        tangentMode: 0
        weightedMode: 0
        inWeight: {x: 0.33333334, y: 0.33333334, z: 0.33333334, w: 0.33333334}
        outWeight: {x: 0.33333334, y: 0.33333334, z: 0.33333334, w: 0.33333334}
      - serializedVersion: 3
        time: 0.56685317
        value: {x: -0, y: 0.61297643, z: -0, w: 0.7901012}
        inSlope: {x: 0, y: 0.0042895754, z: 0, w: -0.003328031}
        outSlope: {x: 0, y: 0.0042895754, z: 0, w: -0.003328031}
        tangentMode: 0
        weightedMode: 0
        inWeight: {x: 0.33333334, y: 0.33333334, z: 0.33333334, w: 0.33333334}
        outWeight: {x: 0.33333334, y: 0.33333334, z: 0.33333334, w: 0.33333334}
      - serializedVersion: 3
        time: 0.57758784
        value: {x: -0, y: 0.61300826, z: -0, w: 0.7900765}
        inSlope: {x: 0, y: 0.0032105874, z: 0, w: -0.0024883533}
        outSlope: {x: 0, y: 0.0032105874, z: 0, w: -0.0024883533}
        tangentMode: 0
        weightedMode: 0
        inWeight: {x: 0.33333334, y: 0.33333334, z: 0.33333334, w: 0.33333334}
        outWeight: {x: 0.33333334, y: 0.33333334, z: 0.33333334, w: 0.33333334}
      - serializedVersion: 3
        time: 0.58869433
        value: {x: -0, y: 0.61304665, z: -0, w: 0.79004675}
        inSlope: {x: 0, y: 0.00355637, z: 0, w: -0.0027588652}
        outSlope: {x: 0, y: 0.00355637, z: 0, w: -0.0027588652}
        tangentMode: 0
        weightedMode: 0
        inWeight: {x: 0.33333334, y: 0.33333334, z: 0.33333334, w: 0.33333334}
        outWeight: {x: 0.33333334, y: 0.33333334, z: 0.33333334, w: 0.33333334}
      - serializedVersion: 3
        time: 0.59956676
        value: {x: -0, y: 0.6130864, z: -0, w: 0.7900159}
        inSlope: {x: 0, y: 0.0035208957, z: 0, w: -0.0027344206}
        outSlope: {x: 0, y: 0.0035208957, z: 0, w: -0.0027344206}
        tangentMode: 0
        weightedMode: 0
        inWeight: {x: 0.33333334, y: 0.33333334, z: 0.33333334, w: 0.33333334}
        outWeight: {x: 0.33333334, y: 0.33333334, z: 0.33333334, w: 0.33333334}
      - serializedVersion: 3
        time: 0.61162794
        value: {x: -0, y: 0.61312723, z: -0, w: 0.78998417}
        inSlope: {x: 0, y: 0.0044796183, z: 0, w: -0.0034752358}
        outSlope: {x: 0, y: 0.0044796183, z: 0, w: -0.0034752358}
        tangentMode: 0
        weightedMode: 0
        inWeight: {x: 0.33333334, y: 0.33333334, z: 0.33333334, w: 0.33333334}
        outWeight: {x: 0.33333334, y: 0.33333334, z: 0.33333334, w: 0.33333334}
      - serializedVersion: 3
        time: 0.6225243
        value: {x: -0, y: 0.61318797, z: -0, w: 0.7899371}
        inSlope: {x: 0, y: 0.006034599, z: 0, w: -0.0046802247}
        outSlope: {x: 0, y: 0.006034599, z: 0, w: -0.0046802247}
        tangentMode: 0
        weightedMode: 0
        inWeight: {x: 0.33333334, y: 0.33333334, z: 0.33333334, w: 0.33333334}
        outWeight: {x: 0.33333334, y: 0.33333334, z: 0.33333334, w: 0.33333334}
      - serializedVersion: 3
        time: 0.6334539
        value: {x: -0, y: 0.61325896, z: -0, w: 0.789882}
        inSlope: {x: 0, y: 0.0070440336, z: 0, w: -0.00546992}
        outSlope: {x: 0, y: 0.0070440336, z: 0, w: -0.00546992}
        tangentMode: 0
        weightedMode: 0
        inWeight: {x: 0.33333334, y: 0.33333334, z: 0.33333334, w: 0.33333334}
        outWeight: {x: 0.33333334, y: 0.33333334, z: 0.33333334, w: 0.33333334}
      - serializedVersion: 3
        time: 0.6444439
        value: {x: -0, y: 0.6133424, z: -0, w: 0.78981715}
        inSlope: {x: 0, y: 0.008657846, z: 0, w: -0.0067245057}
        outSlope: {x: 0, y: 0.008657846, z: 0, w: -0.0067245057}
        tangentMode: 0
        weightedMode: 0
        inWeight: {x: 0.33333334, y: 0.33333334, z: 0.33333334, w: 0.33333334}
        outWeight: {x: 0.33333334, y: 0.33333334, z: 0.33333334, w: 0.33333334}
      - serializedVersion: 3
        time: 0.6553806
        value: {x: -0, y: 0.61344874, z: -0, w: 0.7897346}
        inSlope: {x: 0, y: 0.010530489, z: 0, w: -0.008179456}
        outSlope: {x: 0, y: 0.010530489, z: 0, w: -0.008179456}
        tangentMode: 0
        weightedMode: 0
        inWeight: {x: 0.33333334, y: 0.33333334, z: 0.33333334, w: 0.33333334}
        outWeight: {x: 0.33333334, y: 0.33333334, z: 0.33333334, w: 0.33333334}
      - serializedVersion: 3
        time: 0.666252
        value: {x: -0, y: 0.613572, z: -0, w: 0.7896388}
        inSlope: {x: 0, y: 0.01200355, z: 0, w: -0.00933076}
        outSlope: {x: 0, y: 0.01200355, z: 0, w: -0.00933076}
        tangentMode: 0
        weightedMode: 0
        inWeight: {x: 0.33333334, y: 0.33333334, z: 0.33333334, w: 0.33333334}
        outWeight: {x: 0.33333334, y: 0.33333334, z: 0.33333334, w: 0.33333334}
      - serializedVersion: 3
        time: 0.6782869
        value: {x: -0, y: 0.61372447, z: -0, w: 0.78952026}
        inSlope: {x: 0, y: 0.015165775, z: 0, w: -0.0117902765}
        outSlope: {x: 0, y: 0.015165775, z: 0, w: -0.0117902765}
        tangentMode: 0
        weightedMode: 0
        inWeight: {x: 0.33333334, y: 0.33333334, z: 0.33333334, w: 0.33333334}
        outWeight: {x: 0.33333334, y: 0.33333334, z: 0.33333334, w: 0.33333334}
      - serializedVersion: 3
        time: 0.68918353
        value: {x: -0, y: 0.61391693, z: -0, w: 0.78937066}
        inSlope: {x: 0, y: 0.017922482, z: 0, w: -0.013936637}
        outSlope: {x: 0, y: 0.017922482, z: 0, w: -0.013936637}
        tangentMode: 0
        weightedMode: 0
        inWeight: {x: 0.33333334, y: 0.33333334, z: 0.33333334, w: 0.33333334}
        outWeight: {x: 0.33333334, y: 0.33333334, z: 0.33333334, w: 0.33333334}
      - serializedVersion: 3
        time: 0.70047355
        value: {x: -0, y: 0.6141222, z: -0, w: 0.789211}
        inSlope: {x: 0, y: 0.01743088, z: 0, w: -0.01356379}
        outSlope: {x: 0, y: 0.01743088, z: 0, w: -0.01356379}
        tangentMode: 0
        weightedMode: 0
        inWeight: {x: 0.33333334, y: 0.33333334, z: 0.33333334, w: 0.33333334}
        outWeight: {x: 0.33333334, y: 0.33333334, z: 0.33333334, w: 0.33333334}
      - serializedVersion: 3
        time: 0.7147641
        value: {x: -0, y: 0.6143606, z: -0, w: 0.7890254}
        inSlope: {x: 0, y: 0.030921133, z: 0, w: -0.024081443}
        outSlope: {x: 0, y: 0.030921133, z: 0, w: -0.024081443}
        tangentMode: 0
        weightedMode: 0
        inWeight: {x: 0.33333334, y: 0.33333334, z: 0.33333334, w: 0.33333334}
        outWeight: {x: 0.33333334, y: 0.33333334, z: 0.33333334, w: 0.33333334}
      - serializedVersion: 3
        time: 0.7221192
        value: {x: -0, y: 0.61469275, z: -0, w: 0.7887667}
        inSlope: {x: 0, y: 0.030981647, z: 0, w: -0.02413699}
        outSlope: {x: 0, y: 0.030981647, z: 0, w: -0.02413699}
        tangentMode: 0
        weightedMode: 0
        inWeight: {x: 0.33333334, y: 0.33333334, z: 0.33333334, w: 0.33333334}
        outWeight: {x: 0.33333334, y: 0.33333334, z: 0.33333334, w: 0.33333334}
      - serializedVersion: 3
        time: 0.7332025
        value: {x: -0, y: 0.61487895, z: -0, w: 0.78862154}
        inSlope: {x: 0, y: 0.022679633, z: 0, w: -0.017686855}
        outSlope: {x: 0, y: 0.022679633, z: 0, w: -0.017686855}
        tangentMode: 0
        weightedMode: 0
        inWeight: {x: 0.33333334, y: 0.33333334, z: 0.33333334, w: 0.33333334}
        outWeight: {x: 0.33333334, y: 0.33333334, z: 0.33333334, w: 0.33333334}
      - serializedVersion: 3
        time: 0.74410754
        value: {x: -0, y: 0.6151904, z: -0, w: 0.7883786}
        inSlope: {x: 0, y: 0.028153328, z: 0, w: -0.02197083}
        outSlope: {x: 0, y: 0.028153328, z: 0, w: -0.02197083}
        tangentMode: 0
        weightedMode: 0
        inWeight: {x: 0.33333334, y: 0.33333334, z: 0.33333334, w: 0.33333334}
        outWeight: {x: 0.33333334, y: 0.33333334, z: 0.33333334, w: 0.33333334}
      - serializedVersion: 3
        time: 0.75606805
        value: {x: -0, y: 0.61552227, z: -0, w: 0.7881195}
        inSlope: {x: 0, y: 0.033304594, z: 0, w: -0.026013304}
        outSlope: {x: 0, y: 0.033304594, z: 0, w: -0.026013304}
        tangentMode: 0
        weightedMode: 0
        inWeight: {x: 0.33333334, y: 0.33333334, z: 0.33333334, w: 0.33333334}
        outWeight: {x: 0.33333334, y: 0.33333334, z: 0.33333334, w: 0.33333334}
      - serializedVersion: 3
        time: 0.76618946
        value: {x: -0, y: 0.6159156, z: -0, w: 0.7878122}
        inSlope: {x: 0, y: 0.034556232, z: 0, w: -0.027014354}
        outSlope: {x: 0, y: 0.034556232, z: 0, w: -0.027014354}
        tangentMode: 0
        weightedMode: 0
        inWeight: {x: 0.33333334, y: 0.33333334, z: 0.33333334, w: 0.33333334}
        outWeight: {x: 0.33333334, y: 0.33333334, z: 0.33333334, w: 0.33333334}
      - serializedVersion: 3
        time: 0.7780272
        value: {x: -0, y: 0.6162737, z: -0, w: 0.78753203}
        inSlope: {x: 0, y: 0.035267778, z: 0, w: -0.027604261}
        outSlope: {x: 0, y: 0.035267778, z: 0, w: -0.027604261}
        tangentMode: 0
        weightedMode: 0
        inWeight: {x: 0.33333334, y: 0.33333334, z: 0.33333334, w: 0.33333334}
        outWeight: {x: 0.33333334, y: 0.33333334, z: 0.33333334, w: 0.33333334}
      - serializedVersion: 3
        time: 0.788917
        value: {x: -0, y: 0.6167124, z: -0, w: 0.78718853}
        inSlope: {x: 0, y: 0.03850977, z: 0, w: -0.030167304}
        outSlope: {x: 0, y: 0.03850977, z: 0, w: -0.030167304}
        tangentMode: 0
        weightedMode: 0
        inWeight: {x: 0.33333334, y: 0.33333334, z: 0.33333334, w: 0.33333334}
        outWeight: {x: 0.33333334, y: 0.33333334, z: 0.33333334, w: 0.33333334}
      - serializedVersion: 3
        time: 0.8001418
        value: {x: -0, y: 0.61712474, z: -0, w: 0.78686535}
        inSlope: {x: 0, y: 0.038055614, z: 0, w: -0.029845618}
        outSlope: {x: 0, y: 0.038055614, z: 0, w: -0.029845618}
        tangentMode: 0
        weightedMode: 0
        inWeight: {x: 0.33333334, y: 0.33333334, z: 0.33333334, w: 0.33333334}
        outWeight: {x: 0.33333334, y: 0.33333334, z: 0.33333334, w: 0.33333334}
      - serializedVersion: 3
        time: 0.8110134
        value: {x: -0, y: 0.6175528, z: -0, w: 0.7865294}
        inSlope: {x: 0, y: 0.037947953, z: 0, w: -0.029793337}
        outSlope: {x: 0, y: 0.037947953, z: 0, w: -0.029793337}
        tangentMode: 0
        weightedMode: 0
        inWeight: {x: 0.33333334, y: 0.33333334, z: 0.33333334, w: 0.33333334}
        outWeight: {x: 0.33333334, y: 0.33333334, z: 0.33333334, w: 0.33333334}
      - serializedVersion: 3
        time: 0.8218719
        value: {x: -0, y: 0.61794937, z: -0, w: 0.7862179}
        inSlope: {x: 0, y: 0.035881963, z: 0, w: -0.028202713}
        outSlope: {x: 0, y: 0.035881963, z: 0, w: -0.028202713}
        tangentMode: 0
        weightedMode: 0
        inWeight: {x: 0.33333334, y: 0.33333334, z: 0.33333334, w: 0.33333334}
        outWeight: {x: 0.33333334, y: 0.33333334, z: 0.33333334, w: 0.33333334}
      - serializedVersion: 3
        time: 0.8327784
        value: {x: -0, y: 0.61833376, z: -0, w: 0.7859156}
        inSlope: {x: 0, y: 0.03410539, z: 0, w: -0.026833553}
        outSlope: {x: 0, y: 0.03410539, z: 0, w: -0.026833553}
        tangentMode: 0
        weightedMode: 0
        inWeight: {x: 0.33333334, y: 0.33333334, z: 0.33333334, w: 0.33333334}
        outWeight: {x: 0.33333334, y: 0.33333334, z: 0.33333334, w: 0.33333334}
      - serializedVersion: 3
        time: 0.8438869
        value: {x: -0, y: 0.61869997, z: -0, w: 0.78562737}
        inSlope: {x: 0, y: 0.030682113, z: 0, w: -0.024161771}
        outSlope: {x: 0, y: 0.030682113, z: 0, w: -0.024161771}
        tangentMode: 0
        weightedMode: 0
        inWeight: {x: 0.33333334, y: 0.33333334, z: 0.33333334, w: 0.33333334}
        outWeight: {x: 0.33333334, y: 0.33333334, z: 0.33333334, w: 0.33333334}
      - serializedVersion: 3
        time: 0.8560901
        value: {x: -0, y: 0.6190465, z: -0, w: 0.7853543}
        inSlope: {x: 0, y: 0.026363472, z: 0, w: -0.020778857}
        outSlope: {x: 0, y: 0.026363472, z: 0, w: -0.020778857}
        tangentMode: 0
        weightedMode: 0
        inWeight: {x: 0.33333334, y: 0.33333334, z: 0.33333334, w: 0.33333334}
        outWeight: {x: 0.33333334, y: 0.33333334, z: 0.33333334, w: 0.33333334}
      - serializedVersion: 3
        time: 0.8704735
        value: {x: -0, y: 0.61939645, z: -0, w: 0.7850784}
        inSlope: {x: 0, y: 0.037168194, z: 0, w: -0.029329363}
        outSlope: {x: 0, y: 0.037168194, z: 0, w: -0.029329363}
        tangentMode: 0
        weightedMode: 0
        inWeight: {x: 0.33333334, y: 0.33333334, z: 0.33333334, w: 0.33333334}
        outWeight: {x: 0.33333334, y: 0.33333334, z: 0.33333334, w: 0.33333334}
      - serializedVersion: 3
        time: 0.877724
        value: {x: -0, y: 0.619759, z: -0, w: 0.7847922}
        inSlope: {x: 0, y: 0.03225541, z: 0, w: -0.025466964}
        outSlope: {x: 0, y: 0.03225541, z: 0, w: -0.025466964}
        tangentMode: 0
        weightedMode: 0
        inWeight: {x: 0.33333334, y: 0.33333334, z: 0.33333334, w: 0.33333334}
        outWeight: {x: 0.33333334, y: 0.33333334, z: 0.33333334, w: 0.33333334}
      - serializedVersion: 3
        time: 0.8887993
        value: {x: -0, y: 0.61991966, z: -0, w: 0.7846653}
        inSlope: {x: 0, y: 0.017726148, z: 0, w: -0.014004679}
        outSlope: {x: 0, y: 0.017726148, z: 0, w: -0.014004679}
        tangentMode: 0
        weightedMode: 0
        inWeight: {x: 0.33333334, y: 0.33333334, z: 0.33333334, w: 0.33333334}
        outWeight: {x: 0.33333334, y: 0.33333334, z: 0.33333334, w: 0.33333334}
      - serializedVersion: 3
        time: 0.89961714
        value: {x: -0, y: 0.6201463, z: -0, w: 0.78448623}
        inSlope: {x: 0, y: 0.018392637, z: 0, w: -0.01453881}
        outSlope: {x: 0, y: 0.018392637, z: 0, w: -0.01453881}
        tangentMode: 0
        weightedMode: 0
        inWeight: {x: 0.33333334, y: 0.33333334, z: 0.33333334, w: 0.33333334}
        outWeight: {x: 0.33333334, y: 0.33333334, z: 0.33333334, w: 0.33333334}
      - serializedVersion: 3
        time: 0.91067106
        value: {x: -0, y: 0.62032133, z: -0, w: 0.7843478}
        inSlope: {x: 0, y: 0.014363983, z: 0, w: -0.011360899}
        outSlope: {x: 0, y: 0.014363983, z: 0, w: -0.011360899}
        tangentMode: 0
        weightedMode: 0
        inWeight: {x: 0.33333334, y: 0.33333334, z: 0.33333334, w: 0.33333334}
        outWeight: {x: 0.33333334, y: 0.33333334, z: 0.33333334, w: 0.33333334}
      - serializedVersion: 3
        time: 0.92166156
        value: {x: -0, y: 0.620463, z: -0, w: 0.7842357}
        inSlope: {x: 0, y: 0.010296317, z: 0, w: -0.008143066}
        outSlope: {x: 0, y: 0.010296317, z: 0, w: -0.008143066}
        tangentMode: 0
        weightedMode: 0
        inWeight: {x: 0.33333334, y: 0.33333334, z: 0.33333334, w: 0.33333334}
        outWeight: {x: 0.33333334, y: 0.33333334, z: 0.33333334, w: 0.33333334}
      - serializedVersion: 3
        time: 0.93361115
        value: {x: -0, y: 0.62055504, z: -0, w: 0.78416294}
        inSlope: {x: 0, y: 0.0055573056, z: 0, w: -0.004397097}
        outSlope: {x: 0, y: 0.0055573056, z: 0, w: -0.004397097}
        tangentMode: 0
        weightedMode: 0
        inWeight: {x: 0.33333334, y: 0.33333334, z: 0.33333334, w: 0.33333334}
        outWeight: {x: 0.33333334, y: 0.33333334, z: 0.33333334, w: 0.33333334}
      - serializedVersion: 3
        time: 0.9447877
        value: {x: -0, y: 0.6205932, z: -0, w: 0.7841327}
        inSlope: {x: 0, y: 0.00024251407, z: 0, w: -0.00019276468}
        outSlope: {x: 0, y: 0.00024251407, z: 0, w: -0.00019276468}
        tangentMode: 0
        weightedMode: 0
        inWeight: {x: 0.33333334, y: 0.33333334, z: 0.33333334, w: 0.33333334}
        outWeight: {x: 0.33333334, y: 0.33333334, z: 0.33333334, w: 0.33333334}
      - serializedVersion: 3
        time: 0.95563745
        value: {x: -0, y: 0.6205614, z: -0, w: 0.7841579}
        inSlope: {x: 0, y: -0.0066688387, z: 0, w: 0.00527592}
        outSlope: {x: 0, y: -0.0066688387, z: 0, w: 0.00527592}
        tangentMode: 0
        weightedMode: 0
        inWeight: {x: 0.33333334, y: 0.33333334, z: 0.33333334, w: 0.33333334}
        outWeight: {x: 0.33333334, y: 0.33333334, z: 0.33333334, w: 0.33333334}
      - serializedVersion: 3
        time: 0.96640223
        value: {x: -0, y: 0.62044936, z: -0, w: 0.7842465}
        inSlope: {x: 0, y: -0.013239918, z: 0, w: 0.010471677}
        outSlope: {x: 0, y: -0.013239918, z: 0, w: 0.010471677}
        tangentMode: 0
        weightedMode: 0
        inWeight: {x: 0.33333334, y: 0.33333334, z: 0.33333334, w: 0.33333334}
        outWeight: {x: 0.33333334, y: 0.33333334, z: 0.33333334, w: 0.33333334}
      - serializedVersion: 3
        time: 0.9775589
        value: {x: -0, y: 0.6202701, z: -0, w: 0.7843883}
        inSlope: {x: 0, y: -0.020489592, z: 0, w: 0.016202308}
        outSlope: {x: 0, y: -0.020489592, z: 0, w: 0.016202308}
        tangentMode: 0
        weightedMode: 0
        inWeight: {x: 0.33333334, y: 0.33333334, z: 0.33333334, w: 0.33333334}
        outWeight: {x: 0.33333334, y: 0.33333334, z: 0.33333334, w: 0.33333334}
      - serializedVersion: 3
        time: 0.9884873
        value: {x: -0, y: 0.61999786, z: -0, w: 0.78460354}
        inSlope: {x: 0, y: -0.026864983, z: 0, w: 0.021229709}
        outSlope: {x: 0, y: -0.026864983, z: 0, w: 0.021229709}
        tangentMode: 0
        weightedMode: 0
        inWeight: {x: 0.33333334, y: 0.33333334, z: 0.33333334, w: 0.33333334}
        outWeight: {x: 0.33333334, y: 0.33333334, z: 0.33333334, w: 0.33333334}
      - serializedVersion: 3
        time: 1.0005629
        value: {x: -0, y: 0.6196498, z: -0, w: 0.78487843}
        inSlope: {x: 0, y: -0.036383443, z: 0, w: 0.028717708}
        outSlope: {x: 0, y: -0.036383443, z: 0, w: 0.028717708}
        tangentMode: 0
        weightedMode: 0
        inWeight: {x: 0.33333334, y: 0.33333334, z: 0.33333334, w: 0.33333334}
        outWeight: {x: 0.33333334, y: 0.33333334, z: 0.33333334, w: 0.33333334}
      - serializedVersion: 3
        time: 1.0116034
        value: {x: -0, y: 0.61916465, z: -0, w: 0.7852612}
        inSlope: {x: 0, y: -0.040833246, z: 0, w: 0.032195937}
        outSlope: {x: 0, y: -0.040833246, z: 0, w: 0.032195937}
        tangentMode: 0
        weightedMode: 0
        inWeight: {x: 0.33333334, y: 0.33333334, z: 0.33333334, w: 0.33333334}
        outWeight: {x: 0.33333334, y: 0.33333334, z: 0.33333334, w: 0.33333334}
      - serializedVersion: 3
        time: 1.0257379
        value: {x: -0, y: 0.6186315, z: -0, w: 0.7856813}
        inSlope: {x: 0, y: -0.071415484, z: 0, w: 0.05620236}
        outSlope: {x: 0, y: -0.071415484, z: 0, w: 0.05620236}
        tangentMode: 0
        weightedMode: 0
        inWeight: {x: 0.33333334, y: 0.33333334, z: 0.33333334, w: 0.33333334}
        outWeight: {x: 0.33333334, y: 0.33333334, z: 0.33333334, w: 0.33333334}
      - serializedVersion: 3
        time: 1.0332912
        value: {x: -0, y: 0.61783755, z: -0, w: 0.78630584}
        inSlope: {x: 0, y: -0.074034244, z: 0, w: 0.058205098}
        outSlope: {x: 0, y: -0.074034244, z: 0, w: 0.058205098}
        tangentMode: 0
        weightedMode: 0
        inWeight: {x: 0.33333334, y: 0.33333334, z: 0.33333334, w: 0.33333334}
        outWeight: {x: 0.33333334, y: 0.33333334, z: 0.33333334, w: 0.33333334}
      - serializedVersion: 3
        time: 1.0444676
        value: {x: -0, y: 0.61735743, z: -0, w: 0.7866828}
        inSlope: {x: 0, y: -0.058999613, z: 0, w: 0.046277963}
        outSlope: {x: 0, y: -0.058999613, z: 0, w: 0.046277963}
        tangentMode: 0
        weightedMode: 0
        inWeight: {x: 0.33333334, y: 0.33333334, z: 0.33333334, w: 0.33333334}
        outWeight: {x: 0.33333334, y: 0.33333334, z: 0.33333334, w: 0.33333334}
      - serializedVersion: 3
        time: 1.0552843
        value: {x: -0, y: 0.61654574, z: -0, w: 0.7873191}
        inSlope: {x: 0, y: -0.077086896, z: 0, w: 0.060363926}
        outSlope: {x: 0, y: -0.077086896, z: 0, w: 0.060363926}
        tangentMode: 0
        weightedMode: 0
        inWeight: {x: 0.33333334, y: 0.33333334, z: 0.33333334, w: 0.33333334}
        outWeight: {x: 0.33333334, y: 0.33333334, z: 0.33333334, w: 0.33333334}
      - serializedVersion: 3
        time: 1.0662339
        value: {x: -0, y: 0.61567926, z: -0, w: 0.7879969}
        inSlope: {x: 0, y: -0.0827868, z: 0, w: 0.064674504}
        outSlope: {x: 0, y: -0.0827868, z: 0, w: 0.064674504}
        tangentMode: 0
        weightedMode: 0
        inWeight: {x: 0.33333334, y: 0.33333334, z: 0.33333334, w: 0.33333334}
        outWeight: {x: 0.33333334, y: 0.33333334, z: 0.33333334, w: 0.33333334}
      - serializedVersion: 3
        time: 1.0772852
        value: {x: -0, y: 0.614724, z: -0, w: 0.7887423}
        inSlope: {x: 0, y: -0.08662592, z: 0, w: 0.06750971}
        outSlope: {x: 0, y: -0.08662592, z: 0, w: 0.06750971}
        tangentMode: 0
        weightedMode: 0
        inWeight: {x: 0.33333334, y: 0.33333334, z: 0.33333334, w: 0.33333334}
        outWeight: {x: 0.33333334, y: 0.33333334, z: 0.33333334, w: 0.33333334}
      - serializedVersion: 3
        time: 1.0892513
        value: {x: -0, y: 0.6136852, z: -0, w: 0.78955084}
        inSlope: {x: 0, y: -0.097354814, z: 0, w: 0.07565266}
        outSlope: {x: 0, y: -0.097354814, z: 0, w: 0.07565266}
        tangentMode: 0
        weightedMode: 0
        inWeight: {x: 0.33333334, y: 0.33333334, z: 0.33333334, w: 0.33333334}
        outWeight: {x: 0.33333334, y: 0.33333334, z: 0.33333334, w: 0.33333334}
      - serializedVersion: 3
        time: 1.1002189
        value: {x: -0, y: 0.6125018, z: -0, w: 0.7904692}
        inSlope: {x: 0, y: -0.10426456, z: 0, w: 0.08079608}
        outSlope: {x: 0, y: -0.10426456, z: 0, w: 0.08079608}
        tangentMode: 0
        weightedMode: 0
        inWeight: {x: 0.33333334, y: 0.33333334, z: 0.33333334, w: 0.33333334}
        outWeight: {x: 0.33333334, y: 0.33333334, z: 0.33333334, w: 0.33333334}
      - serializedVersion: 3
        time: 1.1114124
        value: {x: -0, y: 0.6113754, z: -0, w: 0.7913407}
        inSlope: {x: 0, y: -0.106504746, z: 0, w: 0.082274154}
        outSlope: {x: 0, y: -0.106504746, z: 0, w: 0.082274154}
        tangentMode: 0
        weightedMode: 0
        inWeight: {x: 0.33333334, y: 0.33333334, z: 0.33333334, w: 0.33333334}
        outWeight: {x: 0.33333334, y: 0.33333334, z: 0.33333334, w: 0.33333334}
      - serializedVersion: 3
        time: 1.1220053
        value: {x: -0, y: 0.61018497, z: -0, w: 0.79225904}
        inSlope: {x: 0, y: -0.1075712, z: 0, w: 0.08285798}
        outSlope: {x: 0, y: -0.1075712, z: 0, w: 0.08285798}
        tangentMode: 0
        weightedMode: 0
        inWeight: {x: 0.33333334, y: 0.33333334, z: 0.33333334, w: 0.33333334}
        outWeight: {x: 0.33333334, y: 0.33333334, z: 0.33333334, w: 0.33333334}
      - serializedVersion: 3
        time: 1.1332258
        value: {x: -0, y: 0.6090319, z: -0, w: 0.7931457}
        inSlope: {x: 0, y: -0.10890673, z: 0, w: 0.083611056}
        outSlope: {x: 0, y: -0.10890673, z: 0, w: 0.083611056}
        tangentMode: 0
        weightedMode: 0
        inWeight: {x: 0.33333334, y: 0.33333334, z: 0.33333334, w: 0.33333334}
        outWeight: {x: 0.33333334, y: 0.33333334, z: 0.33333334, w: 0.33333334}
      - serializedVersion: 3
        time: 1.1441494
        value: {x: -0, y: 0.60777515, z: -0, w: 0.79410917}
        inSlope: {x: 0, y: -0.11400867, z: 0, w: 0.08726008}
        outSlope: {x: 0, y: -0.11400867, z: 0, w: 0.08726008}
        tangentMode: 0
        weightedMode: 0
        inWeight: {x: 0.33333334, y: 0.33333334, z: 0.33333334, w: 0.33333334}
        outWeight: {x: 0.33333334, y: 0.33333334, z: 0.33333334, w: 0.33333334}
      - serializedVersion: 3
        time: 1.1551104
        value: {x: -0, y: 0.6065369, z: -0, w: 0.7950553}
        inSlope: {x: 0, y: -0.107522264, z: 0, w: 0.08203333}
        outSlope: {x: 0, y: -0.107522264, z: 0, w: 0.08203333}
        tangentMode: 0
        weightedMode: 0
        inWeight: {x: 0.33333334, y: 0.33333334, z: 0.33333334, w: 0.33333334}
        outWeight: {x: 0.33333334, y: 0.33333334, z: 0.33333334, w: 0.33333334}
      - serializedVersion: 3
        time: 1.1673855
        value: {x: -0, y: 0.6052839, z: -0, w: 0.79600966}
        inSlope: {x: 0, y: -0.10248741, z: 0, w: 0.07792266}
        outSlope: {x: 0, y: -0.10248741, z: 0, w: 0.07792266}
        tangentMode: 0
        weightedMode: 0
        inWeight: {x: 0.33333334, y: 0.33333334, z: 0.33333334, w: 0.33333334}
        outWeight: {x: 0.33333334, y: 0.33333334, z: 0.33333334, w: 0.33333334}
      - serializedVersion: 3
        time: 1.1810815
        value: {x: -0, y: 0.6038746, z: -0, w: 0.7970793}
        inSlope: {x: 0, y: -0.1499595, z: 0, w: 0.11353599}
        outSlope: {x: 0, y: -0.1499595, z: 0, w: 0.11353599}
        tangentMode: 0
        weightedMode: 0
        inWeight: {x: 0.33333334, y: 0.33333334, z: 0.33333334, w: 0.33333334}
        outWeight: {x: 0.33333334, y: 0.33333334, z: 0.33333334, w: 0.33333334}
      - serializedVersion: 3
        time: 1.188966
        value: {x: -0, y: 0.6023212, z: -0, w: 0.7982539}
        inSlope: {x: 0, y: -0.13864279, z: 0, w: 0.10473093}
        outSlope: {x: 0, y: -0.13864279, z: 0, w: 0.10473093}
        tangentMode: 0
        weightedMode: 0
        inWeight: {x: 0.33333334, y: 0.33333334, z: 0.33333334, w: 0.33333334}
        outWeight: {x: 0.33333334, y: 0.33333334, z: 0.33333334, w: 0.33333334}
      - serializedVersion: 3
        time: 1.1998898
        value: {x: -0, y: 0.6014444, z: -0, w: 0.7989147}
        inSlope: {x: 0, y: -0.095418975, z: 0, w: 0.07179943}
        outSlope: {x: 0, y: -0.095418975, z: 0, w: 0.07179943}
        tangentMode: 0
        weightedMode: 0
        inWeight: {x: 0.33333334, y: 0.33333334, z: 0.33333334, w: 0.33333334}
        outWeight: {x: 0.33333334, y: 0.33333334, z: 0.33333334, w: 0.33333334}
      - serializedVersion: 3
        time: 1.2109101
        value: {x: -0, y: 0.60022587, z: -0, w: 0.79983056}
        inSlope: {x: 0, y: -0.10976161, z: 0, w: 0.08237082}
        outSlope: {x: 0, y: -0.10976161, z: 0, w: 0.08237082}
        tangentMode: 0
        weightedMode: 0
        inWeight: {x: 0.33333334, y: 0.33333334, z: 0.33333334, w: 0.33333334}
        outWeight: {x: 0.33333334, y: 0.33333334, z: 0.33333334, w: 0.33333334}
      - serializedVersion: 3
        time: 1.2220033
        value: {x: -0, y: 0.59901726, z: -0, w: 0.8007361}
        inSlope: {x: 0, y: -0.109632924, z: 0, w: 0.08201486}
        outSlope: {x: 0, y: -0.109632924, z: 0, w: 0.08201486}
        tangentMode: 0
        weightedMode: 0
        inWeight: {x: 0.33333334, y: 0.33333334, z: 0.33333334, w: 0.33333334}
        outWeight: {x: 0.33333334, y: 0.33333334, z: 0.33333334, w: 0.33333334}
      - serializedVersion: 3
        time: 1.2327716
        value: {x: -0, y: 0.59782934, z: -0, w: 0.8016234}
        inSlope: {x: 0, y: -0.10185276, z: 0, w: 0.075971045}
        outSlope: {x: 0, y: -0.10185276, z: 0, w: 0.075971045}
        tangentMode: 0
        weightedMode: 0
        inWeight: {x: 0.33333334, y: 0.33333334, z: 0.33333334, w: 0.33333334}
        outWeight: {x: 0.33333334, y: 0.33333334, z: 0.33333334, w: 0.33333334}
      - serializedVersion: 3
        time: 1.2447431
        value: {x: -0, y: 0.59671134, z: -0, w: 0.80245596}
        inSlope: {x: 0, y: -0.099750295, z: 0, w: 0.074166775}
        outSlope: {x: 0, y: -0.099750295, z: 0, w: 0.074166775}
        tangentMode: 0
        weightedMode: 0
        inWeight: {x: 0.33333334, y: 0.33333334, z: 0.33333334, w: 0.33333334}
        outWeight: {x: 0.33333334, y: 0.33333334, z: 0.33333334, w: 0.33333334}
      - serializedVersion: 3
        time: 1.2558359
        value: {x: -0, y: 0.59553427, z: -0, w: 0.80332994}
        inSlope: {x: 0, y: -0.09972467, z: 0, w: 0.07394748}
        outSlope: {x: 0, y: -0.09972467, z: 0, w: 0.07394748}
        tangentMode: 0
        weightedMode: 0
        inWeight: {x: 0.33333334, y: 0.33333334, z: 0.33333334, w: 0.33333334}
        outWeight: {x: 0.33333334, y: 0.33333334, z: 0.33333334, w: 0.33333334}
      - serializedVersion: 3
        time: 1.2667526
        value: {x: -0, y: 0.5945153, z: -0, w: 0.80408436}
        inSlope: {x: 0, y: -0.08937922, z: 0, w: 0.06609133}
        outSlope: {x: 0, y: -0.08937922, z: 0, w: 0.06609133}
        tangentMode: 0
        weightedMode: 0
        inWeight: {x: 0.33333334, y: 0.33333334, z: 0.33333334, w: 0.33333334}
        outWeight: {x: 0.33333334, y: 0.33333334, z: 0.33333334, w: 0.33333334}
      - serializedVersion: 3
        time: 1.2777321
        value: {x: -0, y: 0.59357744, z: -0, w: 0.8047769}
        inSlope: {x: 0, y: -0.081648104, z: 0, w: 0.060222752}
        outSlope: {x: 0, y: -0.081648104, z: 0, w: 0.060222752}
        tangentMode: 0
        weightedMode: 0
        inWeight: {x: 0.33333334, y: 0.33333334, z: 0.33333334, w: 0.33333334}
        outWeight: {x: 0.33333334, y: 0.33333334, z: 0.33333334, w: 0.33333334}
      - serializedVersion: 3
        time: 1.2886932
        value: {x: -0, y: 0.59272385, z: -0, w: 0.80540574}
        inSlope: {x: 0, y: -0.07370234, z: 0, w: 0.05424767}
        outSlope: {x: 0, y: -0.07370234, z: 0, w: 0.05424767}
        tangentMode: 0
        weightedMode: 0
        inWeight: {x: 0.33333334, y: 0.33333334, z: 0.33333334, w: 0.33333334}
        outWeight: {x: 0.33333334, y: 0.33333334, z: 0.33333334, w: 0.33333334}
      - serializedVersion: 3
        time: 1.2996987
        value: {x: -0, y: 0.59195864, z: -0, w: 0.8059684}
        inSlope: {x: 0, y: -0.064960375, z: 0, w: 0.04772019}
        outSlope: {x: 0, y: -0.064960375, z: 0, w: 0.04772019}
        tangentMode: 0
        weightedMode: 0
        inWeight: {x: 0.33333334, y: 0.33333334, z: 0.33333334, w: 0.33333334}
        outWeight: {x: 0.33333334, y: 0.33333334, z: 0.33333334, w: 0.33333334}
      - serializedVersion: 3
        time: 1.3106393
        value: {x: -0, y: 0.5912979, z: -0, w: 0.8064532}
        inSlope: {x: 0, y: -0.052478015, z: 0, w: 0.038483392}
        outSlope: {x: 0, y: -0.052478015, z: 0, w: 0.038483392}
        tangentMode: 0
        weightedMode: 0
        inWeight: {x: 0.33333334, y: 0.33333334, z: 0.33333334, w: 0.33333334}
        outWeight: {x: 0.33333334, y: 0.33333334, z: 0.33333334, w: 0.33333334}
      - serializedVersion: 3
        time: 1.3228934
        value: {x: -0, y: 0.5907518, z: -0, w: 0.80685335}
        inSlope: {x: 0, y: -0.03938646, z: 0, w: 0.02884034}
        outSlope: {x: 0, y: -0.03938646, z: 0, w: 0.02884034}
        tangentMode: 0
        weightedMode: 0
        inWeight: {x: 0.33333334, y: 0.33333334, z: 0.33333334, w: 0.33333334}
        outWeight: {x: 0.33333334, y: 0.33333334, z: 0.33333334, w: 0.33333334}
      - serializedVersion: 3
        time: 1.3368918
        value: {x: -0, y: 0.59027296, z: -0, w: 0.8072037}
        inSlope: {x: 0, y: -0.042965483, z: 0, w: 0.03141646}
        outSlope: {x: 0, y: -0.042965483, z: 0, w: 0.03141646}
        tangentMode: 0
        weightedMode: 0
        inWeight: {x: 0.33333334, y: 0.33333334, z: 0.33333334, w: 0.33333334}
        outWeight: {x: 0.33333334, y: 0.33333334, z: 0.33333334, w: 0.33333334}
      - serializedVersion: 3
        time: 1.3443178
        value: {x: -0, y: 0.5898889, z: -0, w: 0.80748445}
        inSlope: {x: 0, y: -0.031015685, z: 0, w: 0.022668498}
        outSlope: {x: 0, y: -0.031015685, z: 0, w: 0.022668498}
        tangentMode: 0
        weightedMode: 0
        inWeight: {x: 0.33333334, y: 0.33333334, z: 0.33333334, w: 0.33333334}
        outWeight: {x: 0.33333334, y: 0.33333334, z: 0.33333334, w: 0.33333334}
      - serializedVersion: 3
        time: 1.3554595
        value: {x: -0, y: 0.589774, z: -0, w: 0.8075684}
        inSlope: {x: 0, y: -0.007105784, z: 0, w: 0.00519}
        outSlope: {x: 0, y: -0.007105784, z: 0, w: 0.00519}
        tangentMode: 0
        weightedMode: 0
        inWeight: {x: 0.33333334, y: 0.33333334, z: 0.33333334, w: 0.33333334}
        outWeight: {x: 0.33333334, y: 0.33333334, z: 0.33333334, w: 0.33333334}
      - serializedVersion: 3
        time: 1.3665322
        value: {x: -0, y: 0.5897308, z: -0, w: 0.8075999}
        inSlope: {x: 0, y: 0.0018740768, z: 0, w: -0.0013680106}
        outSlope: {x: 0, y: 0.0018740768, z: 0, w: -0.0013680106}
        tangentMode: 0
        weightedMode: 0
        inWeight: {x: 0.33333334, y: 0.33333334, z: 0.33333334, w: 0.33333334}
        outWeight: {x: 0.33333334, y: 0.33333334, z: 0.33333334, w: 0.33333334}
      - serializedVersion: 3
        time: 1.3774313
        value: {x: -0, y: 0.5898142, z: -0, w: 0.80753905}
        inSlope: {x: 0, y: 0.013185944, z: 0, w: -0.009632925}
        outSlope: {x: 0, y: 0.013185944, z: 0, w: -0.009632925}
        tangentMode: 0
        weightedMode: 0
        inWeight: {x: 0.33333334, y: 0.33333334, z: 0.33333334, w: 0.33333334}
        outWeight: {x: 0.33333334, y: 0.33333334, z: 0.33333334, w: 0.33333334}
      - serializedVersion: 3
        time: 1.3885269
        value: {x: -0, y: 0.5900219, z: -0, w: 0.80738723}
        inSlope: {x: 0, y: 0.023852339, z: 0, w: -0.01743571}
        outSlope: {x: 0, y: 0.023852339, z: 0, w: -0.01743571}
        tangentMode: 0
        weightedMode: 0
        inWeight: {x: 0.33333334, y: 0.33333334, z: 0.33333334, w: 0.33333334}
        outWeight: {x: 0.33333334, y: 0.33333334, z: 0.33333334, w: 0.33333334}
      - serializedVersion: 3
        time: 1.4004258
        value: {x: -0, y: 0.5903668, z: -0, w: 0.8071351}
        inSlope: {x: 0, y: 0.03632865, z: 0, w: -0.026579138}
        outSlope: {x: 0, y: 0.03632865, z: 0, w: -0.026579138}
        tangentMode: 0
        weightedMode: 0
        inWeight: {x: 0.33333334, y: 0.33333334, z: 0.33333334, w: 0.33333334}
        outWeight: {x: 0.33333334, y: 0.33333334, z: 0.33333334, w: 0.33333334}
      - serializedVersion: 3
        time: 1.4120823
        value: {x: -0, y: 0.59087586, z: -0, w: 0.80676246}
        inSlope: {x: 0, y: 0.054053947, z: 0, w: -0.03959702}
        outSlope: {x: 0, y: 0.054053947, z: 0, w: -0.03959702}
        tangentMode: 0
        weightedMode: 0
        inWeight: {x: 0.33333334, y: 0.33333334, z: 0.33333334, w: 0.33333334}
        outWeight: {x: 0.33333334, y: 0.33333334, z: 0.33333334, w: 0.33333334}
      - serializedVersion: 3
        time: 1.4218702
        value: {x: -0, y: 0.59150654, z: -0, w: 0.8063002}
        inSlope: {x: 0, y: 0.06109969, z: 0, w: -0.044817828}
        outSlope: {x: 0, y: 0.06109969, z: 0, w: -0.044817828}
        tangentMode: 0
        weightedMode: 0
        inWeight: {x: 0.33333334, y: 0.33333334, z: 0.33333334, w: 0.33333334}
        outWeight: {x: 0.33333334, y: 0.33333334, z: 0.33333334, w: 0.33333334}
      - serializedVersion: 3
        time: 1.4328521
        value: {x: -0, y: 0.5921409, z: -0, w: 0.8058345}
        inSlope: {x: 0, y: 0.06651384, z: 0, w: -0.048889093}
        outSlope: {x: 0, y: 0.06651384, z: 0, w: -0.048889093}
        tangentMode: 0
        weightedMode: 0
        inWeight: {x: 0.33333334, y: 0.33333334, z: 0.33333334, w: 0.33333334}
        outWeight: {x: 0.33333334, y: 0.33333334, z: 0.33333334, w: 0.33333334}
      - serializedVersion: 3
        time: 1.4439102
        value: {x: -0, y: 0.5929732, z: -0, w: 0.8052222}
        inSlope: {x: 0, y: 0.07646589, z: 0, w: -0.056316715}
        outSlope: {x: 0, y: 0.07646589, z: 0, w: -0.056316715}
        tangentMode: 0
        weightedMode: 0
        inWeight: {x: 0.33333334, y: 0.33333334, z: 0.33333334, w: 0.33333334}
        outWeight: {x: 0.33333334, y: 0.33333334, z: 0.33333334, w: 0.33333334}
      - serializedVersion: 3
        time: 1.4560454
        value: {x: -0, y: 0.5939157, z: -0, w: 0.8045273}
        inSlope: {x: 0, y: 0.09212497, z: 0, w: -0.06803192}
        outSlope: {x: 0, y: 0.09212497, z: 0, w: -0.06803192}
        tangentMode: 0
        weightedMode: 0
        inWeight: {x: 0.33333334, y: 0.33333334, z: 0.33333334, w: 0.33333334}
        outWeight: {x: 0.33333334, y: 0.33333334, z: 0.33333334, w: 0.33333334}
      - serializedVersion: 3
        time: 1.466708
        value: {x: -0, y: 0.5950521, z: -0, w: 0.8036871}
        inSlope: {x: 0, y: 0.10064266, z: 0, w: -0.0745049}
        outSlope: {x: 0, y: 0.10064266, z: 0, w: -0.0745049}
        tangentMode: 0
        weightedMode: 0
        inWeight: {x: 0.33333334, y: 0.33333334, z: 0.33333334, w: 0.33333334}
        outWeight: {x: 0.33333334, y: 0.33333334, z: 0.33333334, w: 0.33333334}
      - serializedVersion: 3
        time: 1.4780946
        value: {x: -0, y: 0.5961305, z: -0, w: 0.8028876}
        inSlope: {x: 0, y: 0.090898626, z: 0, w: -0.067492574}
        outSlope: {x: 0, y: 0.090898626, z: 0, w: -0.067492574}
        tangentMode: 0
        weightedMode: 0
        inWeight: {x: 0.33333334, y: 0.33333334, z: 0.33333334, w: 0.33333334}
        outWeight: {x: 0.33333334, y: 0.33333334, z: 0.33333334, w: 0.33333334}
      - serializedVersion: 3
        time: 1.4922271
        value: {x: -0, y: 0.5973613, z: -0, w: 0.8019722}
        inSlope: {x: 0, y: 0.15011583, z: 0, w: -0.111932985}
        outSlope: {x: 0, y: 0.15011583, z: 0, w: -0.111932985}
        tangentMode: 0
        weightedMode: 0
        inWeight: {x: 0.33333334, y: 0.33333334, z: 0.33333334, w: 0.33333334}
        outWeight: {x: 0.33333334, y: 0.33333334, z: 0.33333334, w: 0.33333334}
      - serializedVersion: 3
        time: 1.4997793
        value: {x: -0, y: 0.598971, z: -0, w: 0.8007707}
        inSlope: {x: 0, y: 0.14650775, z: 0, w: -0.109454125}
        outSlope: {x: 0, y: 0.14650775, z: 0, w: -0.109454125}
        tangentMode: 0
        weightedMode: 0
        inWeight: {x: 0.33333334, y: 0.33333334, z: 0.33333334, w: 0.33333334}
        outWeight: {x: 0.33333334, y: 0.33333334, z: 0.33333334, w: 0.33333334}
      - serializedVersion: 3
        time: 1.5108173
        value: {x: -0, y: 0.5998527, z: -0, w: 0.80011046}
        inSlope: {x: 0, y: 0.101367384, z: 0, w: -0.07604271}
        outSlope: {x: 0, y: 0.101367384, z: 0, w: -0.07604271}
        tangentMode: 0
        weightedMode: 0
        inWeight: {x: 0.33333334, y: 0.33333334, z: 0.33333334, w: 0.33333334}
        outWeight: {x: 0.33333334, y: 0.33333334, z: 0.33333334, w: 0.33333334}
      - serializedVersion: 3
        time: 1.5218035
        value: {x: -0, y: 0.6012024, z: -0, w: 0.79909676}
        inSlope: {x: 0, y: 0.12366546, z: 0, w: -0.09303975}
        outSlope: {x: 0, y: 0.12366546, z: 0, w: -0.09303975}
        tangentMode: 0
        weightedMode: 0
        inWeight: {x: 0.33333334, y: 0.33333334, z: 0.33333334, w: 0.33333334}
        outWeight: {x: 0.33333334, y: 0.33333334, z: 0.33333334, w: 0.33333334}
      - serializedVersion: 3
        time: 1.5327377
        value: {x: -0, y: 0.60256344, z: -0, w: 0.798071}
        inSlope: {x: 0, y: 0.11983136, z: 0, w: -0.090471074}
        outSlope: {x: 0, y: 0.11983136, z: 0, w: -0.090471074}
        tangentMode: 0
        weightedMode: 0
        inWeight: {x: 0.33333334, y: 0.33333334, z: 0.33333334, w: 0.33333334}
        outWeight: {x: 0.33333334, y: 0.33333334, z: 0.33333334, w: 0.33333334}
      - serializedVersion: 3
        time: 1.5446193
        value: {x: -0, y: 0.6039321, z: -0, w: 0.79703575}
        inSlope: {x: 0, y: 0.12503307, z: 0, w: -0.09475964}
        outSlope: {x: 0, y: 0.12503307, z: 0, w: -0.09475964}
        tangentMode: 0
        weightedMode: 0
        inWeight: {x: 0.33333334, y: 0.33333334, z: 0.33333334, w: 0.33333334}
        outWeight: {x: 0.33333334, y: 0.33333334, z: 0.33333334, w: 0.33333334}
      - serializedVersion: 3
        time: 1.5555975
        value: {x: -0, y: 0.6054128, z: -0, w: 0.7959117}
        inSlope: {x: 0, y: 0.12815233, z: 0, w: -0.09746026}
        outSlope: {x: 0, y: 0.12815233, z: 0, w: -0.09746026}
        tangentMode: 0
        weightedMode: 0
        inWeight: {x: 0.33333334, y: 0.33333334, z: 0.33333334, w: 0.33333334}
        outWeight: {x: 0.33333334, y: 0.33333334, z: 0.33333334, w: 0.33333334}
      - serializedVersion: 3
        time: 1.5666336
        value: {x: -0, y: 0.6067529, z: -0, w: 0.7948905}
        inSlope: {x: 0, y: 0.11957163, z: 0, w: -0.0912693}
        outSlope: {x: 0, y: 0.11957163, z: 0, w: -0.0912693}
        tangentMode: 0
        weightedMode: 0
        inWeight: {x: 0.33333334, y: 0.33333334, z: 0.33333334, w: 0.33333334}
        outWeight: {x: 0.33333334, y: 0.33333334, z: 0.33333334, w: 0.33333334}
      - serializedVersion: 3
        time: 1.577791
        value: {x: -0, y: 0.60806626, z: -0, w: 0.7938863}
        inSlope: {x: 0, y: 0.11932398, z: 0, w: -0.09139182}
        outSlope: {x: 0, y: 0.11932398, z: 0, w: -0.09139182}
        tangentMode: 0
        weightedMode: 0
        inWeight: {x: 0.33333334, y: 0.33333334, z: 0.33333334, w: 0.33333334}
        outWeight: {x: 0.33333334, y: 0.33333334, z: 0.33333334, w: 0.33333334}
      - serializedVersion: 3
        time: 1.5884355
        value: {x: -0, y: 0.60935354, z: -0, w: 0.7928987}
        inSlope: {x: 0, y: 0.11322588, z: 0, w: -0.08700007}
        outSlope: {x: 0, y: 0.11322588, z: 0, w: -0.08700007}
        tangentMode: 0
        weightedMode: 0
        inWeight: {x: 0.33333334, y: 0.33333334, z: 0.33333334, w: 0.33333334}
        outWeight: {x: 0.33333334, y: 0.33333334, z: 0.33333334, w: 0.33333334}
      - serializedVersion: 3
        time: 1.5997053
        value: {x: -0, y: 0.6105427, z: -0, w: 0.79198337}
        inSlope: {x: 0, y: 0.10300775, z: 0, w: -0.0794062}
        outSlope: {x: 0, y: 0.10300775, z: 0, w: -0.0794062}
        tangentMode: 0
        weightedMode: 0
        inWeight: {x: 0.33333334, y: 0.33333334, z: 0.33333334, w: 0.33333334}
        outWeight: {x: 0.33333334, y: 0.33333334, z: 0.33333334, w: 0.33333334}
      - serializedVersion: 3
        time: 1.611696
        value: {x: -0, y: 0.61174774, z: -0, w: 0.791053}
        inSlope: {x: 0, y: 0.10661189, z: 0, w: -0.082454845}
        outSlope: {x: 0, y: 0.10661189, z: 0, w: -0.082454845}
        tangentMode: 0
        weightedMode: 0
        inWeight: {x: 0.33333334, y: 0.33333334, z: 0.33333334, w: 0.33333334}
        outWeight: {x: 0.33333334, y: 0.33333334, z: 0.33333334, w: 0.33333334}
      - serializedVersion: 3
        time: 1.6224895
        value: {x: -0, y: 0.61296445, z: -0, w: 0.7901105}
        inSlope: {x: 0, y: 0.10143632, z: 0, w: -0.07867347}
        outSlope: {x: 0, y: 0.10143632, z: 0, w: -0.07867347}
        tangentMode: 0
        weightedMode: 0
        inWeight: {x: 0.33333334, y: 0.33333334, z: 0.33333334, w: 0.33333334}
        outWeight: {x: 0.33333334, y: 0.33333334, z: 0.33333334, w: 0.33333334}
      - serializedVersion: 3
        time: 1.633843
        value: {x: -0, y: 0.6139879, z: -0, w: 0.78931546}
        inSlope: {x: 0, y: 0.08050656, z: 0, w: -0.06261325}
        outSlope: {x: 0, y: 0.08050656, z: 0, w: -0.06261325}
        tangentMode: 0
        weightedMode: 0
        inWeight: {x: 0.33333334, y: 0.33333334, z: 0.33333334, w: 0.33333334}
        outWeight: {x: 0.33333334, y: 0.33333334, z: 0.33333334, w: 0.33333334}
      - serializedVersion: 3
        time: 1.648222
        value: {x: -0, y: 0.6150069, z: -0, w: 0.78852177}
        inSlope: {x: 0, y: 0.11884801, z: 0, w: -0.092762336}
        outSlope: {x: 0, y: 0.11884801, z: 0, w: -0.092762336}
        tangentMode: 0
        weightedMode: 0
        inWeight: {x: 0.33333334, y: 0.33333334, z: 0.33333334, w: 0.33333334}
        outWeight: {x: 0.33333334, y: 0.33333334, z: 0.33333334, w: 0.33333334}
      - serializedVersion: 3
        time: 1.6554508
        value: {x: -0, y: 0.6162129, z: -0, w: 0.78757966}
        inSlope: {x: 0, y: 0.109031476, z: 0, w: -0.08522186}
        outSlope: {x: 0, y: 0.109031476, z: 0, w: -0.08522186}
        tangentMode: 0
        weightedMode: 0
        inWeight: {x: 0.33333334, y: 0.33333334, z: 0.33333334, w: 0.33333334}
        outWeight: {x: 0.33333334, y: 0.33333334, z: 0.33333334, w: 0.33333334}
      - serializedVersion: 3
        time: 1.6663563
        value: {x: -0, y: 0.61677164, z: -0, w: 0.78714216}
        inSlope: {x: 0, y: 0.061434977, z: 0, w: -0.048152268}
        outSlope: {x: 0, y: 0.061434977, z: 0, w: -0.048152268}
        tangentMode: 0
        weightedMode: 0
        inWeight: {x: 0.33333334, y: 0.33333334, z: 0.33333334, w: 0.33333334}
        outWeight: {x: 0.33333334, y: 0.33333334, z: 0.33333334, w: 0.33333334}
      - serializedVersion: 3
        time: 1.6775724
        value: {x: -0, y: 0.6175751, z: -0, w: 0.78651196}
        inSlope: {x: 0, y: 0.06809545, z: 0, w: -0.05346646}
        outSlope: {x: 0, y: 0.06809545, z: 0, w: -0.05346646}
        tangentMode: 0
        weightedMode: 0
        inWeight: {x: 0.33333334, y: 0.33333334, z: 0.33333334, w: 0.33333334}
        outWeight: {x: 0.33333334, y: 0.33333334, z: 0.33333334, w: 0.33333334}
      - serializedVersion: 3
        time: 1.6894203
        value: {x: -0, y: 0.61833996, z: -0, w: 0.7859107}
        inSlope: {x: 0, y: 0.06649387, z: 0, w: -0.052318446}
        outSlope: {x: 0, y: 0.06649387, z: 0, w: -0.052318446}
        tangentMode: 0
        weightedMode: 0
        inWeight: {x: 0.33333334, y: 0.33333334, z: 0.33333334, w: 0.33333334}
        outWeight: {x: 0.33333334, y: 0.33333334, z: 0.33333334, w: 0.33333334}
      - serializedVersion: 3
        time: 1.70034
        value: {x: -0, y: 0.6190872, z: -0, w: 0.78532225}
        inSlope: {x: 0, y: 0.06266287, z: 0, w: -0.049389854}
        outSlope: {x: 0, y: 0.06266287, z: 0, w: -0.049389854}
        tangentMode: 0
        weightedMode: 0
        inWeight: {x: 0.33333334, y: 0.33333334, z: 0.33333334, w: 0.33333334}
        outWeight: {x: 0.33333334, y: 0.33333334, z: 0.33333334, w: 0.33333334}
      - serializedVersion: 3
        time: 1.7111739
        value: {x: -0, y: 0.6197036, z: -0, w: 0.78483593}
        inSlope: {x: 0, y: 0.05167763, z: 0, w: -0.040799648}
        outSlope: {x: 0, y: 0.05167763, z: 0, w: -0.040799648}
        tangentMode: 0
        weightedMode: 0
        inWeight: {x: 0.33333334, y: 0.33333334, z: 0.33333334, w: 0.33333334}
        outWeight: {x: 0.33333334, y: 0.33333334, z: 0.33333334, w: 0.33333334}
      - serializedVersion: 3
        time: 1.7228916
        value: {x: -0, y: 0.620248, z: -0, w: 0.78440577}
        inSlope: {x: 0, y: 0.048577413, z: 0, w: -0.03840999}
        outSlope: {x: 0, y: 0.048577413, z: 0, w: -0.03840999}
        tangentMode: 0
        weightedMode: 0
        inWeight: {x: 0.33333334, y: 0.33333334, z: 0.33333334, w: 0.33333334}
        outWeight: {x: 0.33333334, y: 0.33333334, z: 0.33333334, w: 0.33333334}
      - serializedVersion: 3
        time: 1.7328824
        value: {x: -0, y: 0.6207545, z: -0, w: 0.78400505}
        inSlope: {x: 0, y: 0.040425308, z: 0, w: -0.031997044}
        outSlope: {x: 0, y: 0.040425308, z: 0, w: -0.031997044}
        tangentMode: 0
        weightedMode: 0
        inWeight: {x: 0.33333334, y: 0.33333334, z: 0.33333334, w: 0.33333334}
        outWeight: {x: 0.33333334, y: 0.33333334, z: 0.33333334, w: 0.33333334}
      - serializedVersion: 3
        time: 1.7448357
        value: {x: -0, y: 0.62111497, z: -0, w: 0.78371954}
        inSlope: {x: 0, y: 0.031632423, z: 0, w: -0.02506766}
        outSlope: {x: 0, y: 0.031632423, z: 0, w: -0.02506766}
        tangentMode: 0
        weightedMode: 0
        inWeight: {x: 0.33333334, y: 0.33333334, z: 0.33333334, w: 0.33333334}
        outWeight: {x: 0.33333334, y: 0.33333334, z: 0.33333334, w: 0.33333334}
      - serializedVersion: 3
        time: 1.7552761
        value: {x: -0, y: 0.6214606, z: -0, w: 0.7834455}
        inSlope: {x: 0, y: 0.02618067, z: 0, w: -0.020766404}
        outSlope: {x: 0, y: 0.02618067, z: 0, w: -0.020766404}
        tangentMode: 0
        weightedMode: 0
        inWeight: {x: 0.33333334, y: 0.33333334, z: 0.33333334, w: 0.33333334}
        outWeight: {x: 0.33333334, y: 0.33333334, z: 0.33333334, w: 0.33333334}
      - serializedVersion: 3
        time: 1.7663058
        value: {x: -0, y: 0.621673, z: -0, w: 0.7832769}
        inSlope: {x: 0, y: 0.015451657, z: 0, w: -0.01226305}
        outSlope: {x: 0, y: 0.015451657, z: 0, w: -0.01226305}
        tangentMode: 0
        weightedMode: 0
        inWeight: {x: 0.33333334, y: 0.33333334, z: 0.33333334, w: 0.33333334}
        outWeight: {x: 0.33333334, y: 0.33333334, z: 0.33333334, w: 0.33333334}
      - serializedVersion: 3
        time: 1.777358
        value: {x: -0, y: 0.62180173, z: -0, w: 0.78317475}
        inSlope: {x: 0, y: 0.006693965, z: 0, w: -0.005313923}
        outSlope: {x: 0, y: 0.006693965, z: 0, w: -0.005313923}
        tangentMode: 0
        weightedMode: 0
        inWeight: {x: 0.33333334, y: 0.33333334, z: 0.33333334, w: 0.33333334}
        outWeight: {x: 0.33333334, y: 0.33333334, z: 0.33333334, w: 0.33333334}
      - serializedVersion: 3
        time: 1.7892853
        value: {x: -0, y: 0.6218225, z: -0, w: 0.78315824}
        inSlope: {x: 0, y: -0.001840879, z: 0, w: 0.0014586519}
        outSlope: {x: 0, y: -0.001840879, z: 0, w: 0.0014586519}
        tangentMode: 0
        weightedMode: 0
        inWeight: {x: 0.33333334, y: 0.33333334, z: 0.33333334, w: 0.33333334}
        outWeight: {x: 0.33333334, y: 0.33333334, z: 0.33333334, w: 0.33333334}
      - serializedVersion: 3
        time: 1.804569
        value: {x: -0, y: 0.6217396, z: -0, w: 0.783224}
        inSlope: {x: 0, y: -0.02300118, z: 0, w: 0.018260252}
        outSlope: {x: 0, y: -0.02300118, z: 0, w: 0.018260252}
        tangentMode: 0
        weightedMode: 0
        inWeight: {x: 0.33333334, y: 0.33333334, z: 0.33333334, w: 0.33333334}
        outWeight: {x: 0.33333334, y: 0.33333334, z: 0.33333334, w: 0.33333334}
      - serializedVersion: 3
        time: 1.8110551
        value: {x: -0, y: 0.6214764, z: -0, w: 0.78343296}
        inSlope: {x: 0, y: -0.028097456, z: 0, w: 0.022300985}
        outSlope: {x: 0, y: -0.028097456, z: 0, w: 0.022300985}
        tangentMode: 0
        weightedMode: 0
        inWeight: {x: 0.33333334, y: 0.33333334, z: 0.33333334, w: 0.33333334}
        outWeight: {x: 0.33333334, y: 0.33333334, z: 0.33333334, w: 0.33333334}
      - serializedVersion: 3
        time: 1.8221259
        value: {x: -0, y: 0.62130356, z: -0, w: 0.78357005}
        inSlope: {x: 0, y: -0.026410475, z: 0, w: 0.020931901}
        outSlope: {x: 0, y: -0.026410475, z: 0, w: 0.020931901}
        tangentMode: 0
        weightedMode: 0
        inWeight: {x: 0.33333334, y: 0.33333334, z: 0.33333334, w: 0.33333334}
        outWeight: {x: 0.33333334, y: 0.33333334, z: 0.33333334, w: 0.33333334}
      - serializedVersion: 3
        time: 1.8329487
        value: {x: -0, y: 0.62090087, z: -0, w: 0.7838891}
        inSlope: {x: 0, y: -0.040598176, z: 0, w: 0.03214978}
        outSlope: {x: 0, y: -0.040598176, z: 0, w: 0.03214978}
        tangentMode: 0
        weightedMode: 0
        inWeight: {x: 0.33333334, y: 0.33333334, z: 0.33333334, w: 0.33333334}
        outWeight: {x: 0.33333334, y: 0.33333334, z: 0.33333334, w: 0.33333334}
      - serializedVersion: 3
        time: 1.8443496
        value: {x: -0, y: 0.62039936, z: -0, w: 0.7842861}
        inSlope: {x: 0, y: -0.048747737, z: 0, w: 0.03855572}
        outSlope: {x: 0, y: -0.048747737, z: 0, w: 0.03855572}
        tangentMode: 0
        weightedMode: 0
        inWeight: {x: 0.33333334, y: 0.33333334, z: 0.33333334, w: 0.33333334}
        outWeight: {x: 0.33333334, y: 0.33333334, z: 0.33333334, w: 0.33333334}
      - serializedVersion: 3
        time: 1.8560218
        value: {x: -0, y: 0.6197748, z: -0, w: 0.7847797}
        inSlope: {x: 0, y: -0.06002164, z: 0, w: 0.047394216}
        outSlope: {x: 0, y: -0.06002164, z: 0, w: 0.047394216}
        tangentMode: 0
        weightedMode: 0
        inWeight: {x: 0.33333334, y: 0.33333334, z: 0.33333334, w: 0.33333334}
        outWeight: {x: 0.33333334, y: 0.33333334, z: 0.33333334, w: 0.33333334}
      - serializedVersion: 3
        time: 1.8672034
        value: {x: -0, y: 0.61903083, z: -0, w: 0.7853667}
        inSlope: {x: 0, y: -0.07019411, z: 0, w: 0.055320606}
        outSlope: {x: 0, y: -0.07019411, z: 0, w: 0.055320606}
        tangentMode: 0
        weightedMode: 0
        inWeight: {x: 0.33333334, y: 0.33333334, z: 0.33333334, w: 0.33333334}
        outWeight: {x: 0.33333334, y: 0.33333334, z: 0.33333334, w: 0.33333334}
      - serializedVersion: 3
        time: 1.8780304
        value: {x: -0, y: 0.61823124, z: -0, w: 0.78599626}
        inSlope: {x: 0, y: -0.075513974, z: 0, w: 0.059395086}
        outSlope: {x: 0, y: -0.075513974, z: 0, w: 0.059395086}
        tangentMode: 0
        weightedMode: 0
        inWeight: {x: 0.33333334, y: 0.33333334, z: 0.33333334, w: 0.33333334}
        outWeight: {x: 0.33333334, y: 0.33333334, z: 0.33333334, w: 0.33333334}
      - serializedVersion: 3
        time: 1.889002
        value: {x: -0, y: 0.6173845, z: -0, w: 0.7866616}
        inSlope: {x: 0, y: -0.08062465, z: 0, w: 0.06327063}
        outSlope: {x: 0, y: -0.08062465, z: 0, w: 0.06327063}
        tangentMode: 0
        weightedMode: 0
        inWeight: {x: 0.33333334, y: 0.33333334, z: 0.33333334, w: 0.33333334}
        outWeight: {x: 0.33333334, y: 0.33333334, z: 0.33333334, w: 0.33333334}
      - serializedVersion: 3
        time: 1.8999349
        value: {x: -0, y: 0.61646533, z: -0, w: 0.78738207}
        inSlope: {x: 0, y: -0.08589557, z: 0, w: 0.0672441}
        outSlope: {x: 0, y: -0.08589557, z: 0, w: 0.0672441}
        tangentMode: 0
        weightedMode: 0
        inWeight: {x: 0.33333334, y: 0.33333334, z: 0.33333334, w: 0.33333334}
        outWeight: {x: 0.33333334, y: 0.33333334, z: 0.33333334, w: 0.33333334}
      - serializedVersion: 3
        time: 1.9110135
        value: {x: -0, y: 0.61549354, z: -0, w: 0.78814197}
        inSlope: {x: 0, y: -0.089806855, z: 0, w: 0.07012911}
        outSlope: {x: 0, y: -0.089806855, z: 0, w: 0.07012911}
        tangentMode: 0
        weightedMode: 0
        inWeight: {x: 0.33333334, y: 0.33333334, z: 0.33333334, w: 0.33333334}
        outWeight: {x: 0.33333334, y: 0.33333334, z: 0.33333334, w: 0.33333334}
      - serializedVersion: 3
        time: 1.9221424
        value: {x: -0, y: 0.61447084, z: -0, w: 0.78893954}
        inSlope: {x: 0, y: -0.09455504, z: 0, w: 0.07363741}
        outSlope: {x: 0, y: -0.09455504, z: 0, w: 0.07363741}
        tangentMode: 0
        weightedMode: 0
        inWeight: {x: 0.33333334, y: 0.33333334, z: 0.33333334, w: 0.33333334}
        outWeight: {x: 0.33333334, y: 0.33333334, z: 0.33333334, w: 0.33333334}
      - serializedVersion: 3
        time: 1.9331412
        value: {x: -0, y: 0.6134016, z: -0, w: 0.78977114}
        inSlope: {x: 0, y: -0.09705283, z: 0, w: 0.07538246}
        outSlope: {x: 0, y: -0.09705283, z: 0, w: 0.07538246}
        tangentMode: 0
        weightedMode: 0
        inWeight: {x: 0.33333334, y: 0.33333334, z: 0.33333334, w: 0.33333334}
        outWeight: {x: 0.33333334, y: 0.33333334, z: 0.33333334, w: 0.33333334}
      - serializedVersion: 3
        time: 1.9442918
        value: {x: -0, y: 0.6123212, z: -0, w: 0.7906092}
        inSlope: {x: 0, y: -0.087297395, z: 0, w: 0.06762177}
        outSlope: {x: 0, y: -0.087297395, z: 0, w: 0.06762177}
        tangentMode: 0
        weightedMode: 0
        inWeight: {x: 0.33333334, y: 0.33333334, z: 0.33333334, w: 0.33333334}
        outWeight: {x: 0.33333334, y: 0.33333334, z: 0.33333334, w: 0.33333334}
      - serializedVersion: 3
        time: 1.9586645
        value: {x: -0, y: 0.6112044, z: -0, w: 0.7914728}
        inSlope: {x: 0, y: -0.12382958, z: 0, w: 0.09554464}
        outSlope: {x: 0, y: -0.12382958, z: 0, w: 0.09554464}
        tangentMode: 0
        weightedMode: 0
        inWeight: {x: 0.33333334, y: 0.33333334, z: 0.33333334, w: 0.33333334}
        outWeight: {x: 0.33333334, y: 0.33333334, z: 0.33333334, w: 0.33333334}
      - serializedVersion: 3
        time: 1.9671524
        value: {x: -0, y: 0.60976183, z: -0, w: 0.7925847}
        inSlope: {x: 0, y: -0.12345276, z: 0, w: 0.095068075}
        outSlope: {x: 0, y: -0.12345276, z: 0, w: 0.095068075}
        tangentMode: 0
        weightedMode: 0
        inWeight: {x: 0.33333334, y: 0.33333334, z: 0.33333334, w: 0.33333334}
        outWeight: {x: 0.33333334, y: 0.33333334, z: 0.33333334, w: 0.33333334}
      - serializedVersion: 3
        time: 1.9780353
        value: {x: -0, y: 0.6089244, z: -0, w: 0.79322827}
        inSlope: {x: 0, y: -0.08697604, z: 0, w: 0.06674801}
        outSlope: {x: 0, y: -0.08697604, z: 0, w: 0.06674801}
        tangentMode: 0
        weightedMode: 0
        inWeight: {x: 0.33333334, y: 0.33333334, z: 0.33333334, w: 0.33333334}
        outWeight: {x: 0.33333334, y: 0.33333334, z: 0.33333334, w: 0.33333334}
      - serializedVersion: 3
        time: 1.988998
        value: {x: -0, y: 0.607861, z: -0, w: 0.7940435}
        inSlope: {x: 0, y: -0.09570676, z: 0, w: 0.07326971}
        outSlope: {x: 0, y: -0.09570676, z: 0, w: 0.07326971}
        tangentMode: 0
        weightedMode: 0
        inWeight: {x: 0.33333334, y: 0.33333334, z: 0.33333334, w: 0.33333334}
        outWeight: {x: 0.33333334, y: 0.33333334, z: 0.33333334, w: 0.33333334}
      - serializedVersion: 3
        time: 1.9999516
        value: {x: -0, y: 0.60682684, z: -0, w: 0.7948341}
        inSlope: {x: 0, y: -0.09154552, z: 0, w: 0.06989516}
        outSlope: {x: 0, y: -0.09154552, z: 0, w: 0.06989516}
        tangentMode: 0
        weightedMode: 0
        inWeight: {x: 0.33333334, y: 0.33333334, z: 0.33333334, w: 0.33333334}
        outWeight: {x: 0.33333334, y: 0.33333334, z: 0.33333334, w: 0.33333334}
      - serializedVersion: 3
        time: 2.0111191
        value: {x: -0, y: 0.6058365, z: -0, w: 0.79558915}
        inSlope: {x: 0, y: -0.07643001, z: 0, w: 0.058213778}
        outSlope: {x: 0, y: -0.07643001, z: 0, w: 0.058213778}
        tangentMode: 0
        weightedMode: 0
        inWeight: {x: 0.33333334, y: 0.33333334, z: 0.33333334, w: 0.33333334}
        outWeight: {x: 0.33333334, y: 0.33333334, z: 0.33333334, w: 0.33333334}
      - serializedVersion: 3
        time: 2.0259097
        value: {x: -0, y: 0.60488725, z: -0, w: 0.79631114}
        inSlope: {x: 0, y: -0.11988171, z: 0, w: 0.09099183}
        outSlope: {x: 0, y: -0.11988171, z: 0, w: 0.09099183}
        tangentMode: 0
        weightedMode: 0
        inWeight: {x: 0.33333334, y: 0.33333334, z: 0.33333334, w: 0.33333334}
        outWeight: {x: 0.33333334, y: 0.33333334, z: 0.33333334, w: 0.33333334}
      - serializedVersion: 3
        time: 2.0325456
        value: {x: -0, y: 0.6037221, z: -0, w: 0.79719484}
        inSlope: {x: 0, y: -0.106564105, z: 0, w: 0.08079297}
        outSlope: {x: 0, y: -0.106564105, z: 0, w: 0.08079297}
        tangentMode: 0
        weightedMode: 0
        inWeight: {x: 0.33333334, y: 0.33333334, z: 0.33333334, w: 0.33333334}
        outWeight: {x: 0.33333334, y: 0.33333334, z: 0.33333334, w: 0.33333334}
      - serializedVersion: 3
        time: 2.0448601
        value: {x: -0, y: 0.60325974, z: -0, w: 0.7975448}
        inSlope: {x: 0, y: -0.054664694, z: 0, w: 0.0413291}
        outSlope: {x: 0, y: -0.054664694, z: 0, w: 0.0413291}
        tangentMode: 0
        weightedMode: 0
        inWeight: {x: 0.33333334, y: 0.33333334, z: 0.33333334, w: 0.33333334}
        outWeight: {x: 0.33333334, y: 0.33333334, z: 0.33333334, w: 0.33333334}
      - serializedVersion: 3
        time: 2.0557566
        value: {x: -0, y: 0.60247755, z: -0, w: 0.7981358}
        inSlope: {x: 0, y: -0.06152518, z: 0, w: 0.04645732}
        outSlope: {x: 0, y: -0.06152518, z: 0, w: 0.04645732}
        tangentMode: 0
        weightedMode: 0
        inWeight: {x: 0.33333334, y: 0.33333334, z: 0.33333334, w: 0.33333334}
        outWeight: {x: 0.33333334, y: 0.33333334, z: 0.33333334, w: 0.33333334}
      - serializedVersion: 3
        time: 2.0669599
        value: {x: -0, y: 0.6019032, z: -0, w: 0.7985691}
        inSlope: {x: 0, y: -0.04698609, z: 0, w: 0.035420008}
        outSlope: {x: 0, y: -0.04698609, z: 0, w: 0.035420008}
        tangentMode: 0
        weightedMode: 0
        inWeight: {x: 0.33333334, y: 0.33333334, z: 0.33333334, w: 0.33333334}
        outWeight: {x: 0.33333334, y: 0.33333334, z: 0.33333334, w: 0.33333334}
      - serializedVersion: 3
        time: 2.0776942
        value: {x: -0, y: 0.6014448, z: -0, w: 0.7989144}
        inSlope: {x: 0, y: -0.03594355, z: 0, w: 0.027063027}
        outSlope: {x: 0, y: -0.03594355, z: 0, w: 0.027063027}
        tangentMode: 0
        weightedMode: 0
        inWeight: {x: 0.33333334, y: 0.33333334, z: 0.33333334, w: 0.33333334}
        outWeight: {x: 0.33333334, y: 0.33333334, z: 0.33333334, w: 0.33333334}
      - serializedVersion: 3
        time: 2.088671
        value: {x: -0, y: 0.60112447, z: -0, w: 0.7991554}
        inSlope: {x: 0, y: -0.022798622, z: 0, w: 0.017153941}
        outSlope: {x: 0, y: -0.022798622, z: 0, w: 0.017153941}
        tangentMode: 0
        weightedMode: 0
        inWeight: {x: 0.33333334, y: 0.33333334, z: 0.33333334, w: 0.33333334}
        outWeight: {x: 0.33333334, y: 0.33333334, z: 0.33333334, w: 0.33333334}
      - serializedVersion: 3
        time: 2.1000574
        value: {x: -0, y: 0.60093755, z: -0, w: 0.799296}
        inSlope: {x: 0, y: -0.010377358, z: 0, w: 0.0078034922}
        outSlope: {x: 0, y: -0.010377358, z: 0, w: 0.0078034922}
        tangentMode: 0
        weightedMode: 0
        inWeight: {x: 0.33333334, y: 0.33333334, z: 0.33333334, w: 0.33333334}
        outWeight: {x: 0.33333334, y: 0.33333334, z: 0.33333334, w: 0.33333334}
      - serializedVersion: 3
        time: 2.1139054
        value: {x: -0, y: 0.60087746, z: -0, w: 0.79934114}
        inSlope: {x: 0, y: 0.0034090679, z: 0, w: -0.0025604838}
        outSlope: {x: 0, y: 0.0034090679, z: 0, w: -0.0025604838}
        tangentMode: 0
        weightedMode: 0
        inWeight: {x: 0.33333334, y: 0.33333334, z: 0.33333334, w: 0.33333334}
        outWeight: {x: 0.33333334, y: 0.33333334, z: 0.33333334, w: 0.33333334}
      - serializedVersion: 3
        time: 2.1215665
        value: {x: -0, y: 0.60096294, z: -0, w: 0.79927695}
        inSlope: {x: 0, y: 0.010522695, z: 0, w: -0.007908254}
        outSlope: {x: 0, y: 0.010522695, z: 0, w: -0.007908254}
        tangentMode: 0
        weightedMode: 0
        inWeight: {x: 0.33333334, y: 0.33333334, z: 0.33333334, w: 0.33333334}
        outWeight: {x: 0.33333334, y: 0.33333334, z: 0.33333334, w: 0.33333334}
      - serializedVersion: 3
        time: 2.1337483
        value: {x: -0, y: 0.6010834, z: -0, w: 0.79918635}
        inSlope: {x: 0, y: 0.018031599, z: 0, w: -0.013567435}
        outSlope: {x: 0, y: 0.018031599, z: 0, w: -0.013567435}
        tangentMode: 0
        weightedMode: 0
        inWeight: {x: 0.33333334, y: 0.33333334, z: 0.33333334, w: 0.33333334}
        outWeight: {x: 0.33333334, y: 0.33333334, z: 0.33333334, w: 0.33333334}
      - serializedVersion: 3
        time: 2.1446993
        value: {x: -0, y: 0.60137004, z: -0, w: 0.79897064}
        inSlope: {x: 0, y: 0.027420439, z: 0, w: -0.020639636}
        outSlope: {x: 0, y: 0.027420439, z: 0, w: -0.020639636}
        tangentMode: 0
        weightedMode: 0
        inWeight: {x: 0.33333334, y: 0.33333334, z: 0.33333334, w: 0.33333334}
        outWeight: {x: 0.33333334, y: 0.33333334, z: 0.33333334, w: 0.33333334}
      - serializedVersion: 3
        time: 2.1556113
        value: {x: -0, y: 0.60168284, z: -0, w: 0.79873514}
        inSlope: {x: 0, y: 0.030336143, z: 0, w: -0.022853443}
        outSlope: {x: 0, y: 0.030336143, z: 0, w: -0.022853443}
        tangentMode: 0
        weightedMode: 0
        inWeight: {x: 0.33333334, y: 0.33333334, z: 0.33333334, w: 0.33333334}
        outWeight: {x: 0.33333334, y: 0.33333334, z: 0.33333334, w: 0.33333334}
      - serializedVersion: 3
        time: 2.1664722
        value: {x: -0, y: 0.60203046, z: -0, w: 0.7984731}
        inSlope: {x: 0, y: 0.031994954, z: 0, w: -0.024125876}
        outSlope: {x: 0, y: 0.031994954, z: 0, w: -0.024125876}
        tangentMode: 0
        weightedMode: 0
        inWeight: {x: 0.33333334, y: 0.33333334, z: 0.33333334, w: 0.33333334}
        outWeight: {x: 0.33333334, y: 0.33333334, z: 0.33333334, w: 0.33333334}
      - serializedVersion: 3
        time: 2.1775475
        value: {x: -0, y: 0.6023847, z: -0, w: 0.7982059}
        inSlope: {x: 0, y: 0.032298803, z: 0, w: -0.02437437}
        outSlope: {x: 0, y: 0.032298803, z: 0, w: -0.02437437}
        tangentMode: 0
        weightedMode: 0
        inWeight: {x: 0.33333334, y: 0.33333334, z: 0.33333334, w: 0.33333334}
        outWeight: {x: 0.33333334, y: 0.33333334, z: 0.33333334, w: 0.33333334}
      - serializedVersion: 3
        time: 2.1884966
        value: {x: -0, y: 0.6027418, z: -0, w: 0.7979363}
        inSlope: {x: 0, y: 0.0297206, z: 0, w: -0.022449616}
        outSlope: {x: 0, y: 0.0297206, z: 0, w: -0.022449616}
        tangentMode: 0
        weightedMode: 0
        inWeight: {x: 0.33333334, y: 0.33333334, z: 0.33333334, w: 0.33333334}
        outWeight: {x: 0.33333334, y: 0.33333334, z: 0.33333334, w: 0.33333334}
      - serializedVersion: 3
        time: 2.2004075
        value: {x: -0, y: 0.6030613, z: -0, w: 0.7976948}
        inSlope: {x: 0, y: 0.027933585, z: 0, w: -0.021116849}
        outSlope: {x: 0, y: 0.027933585, z: 0, w: -0.021116849}
        tangentMode: 0
        weightedMode: 0
        inWeight: {x: 0.33333334, y: 0.33333334, z: 0.33333334, w: 0.33333334}
        outWeight: {x: 0.33333334, y: 0.33333334, z: 0.33333334, w: 0.33333334}
      - serializedVersion: 3
        time: 2.2113557
        value: {x: -0, y: 0.60337925, z: -0, w: 0.7974544}
        inSlope: {x: 0, y: 0.025361378, z: 0, w: -0.019186633}
        outSlope: {x: 0, y: 0.025361378, z: 0, w: -0.019186633}
        tangentMode: 0
        weightedMode: 0
        inWeight: {x: 0.33333334, y: 0.33333334, z: 0.33333334, w: 0.33333334}
        outWeight: {x: 0.33333334, y: 0.33333334, z: 0.33333334, w: 0.33333334}
      - serializedVersion: 3
        time: 2.2223678
        value: {x: -0, y: 0.603618, z: -0, w: 0.79727364}
        inSlope: {x: 0, y: 0.019062031, z: 0, w: -0.014431985}
        outSlope: {x: 0, y: 0.019062031, z: 0, w: -0.014431985}
        tangentMode: 0
        weightedMode: 0
        inWeight: {x: 0.33333334, y: 0.33333334, z: 0.33333334, w: 0.33333334}
        outWeight: {x: 0.33333334, y: 0.33333334, z: 0.33333334, w: 0.33333334}
      - serializedVersion: 3
        time: 2.2333527
        value: {x: -0, y: 0.6037986, z: -0, w: 0.7971369}
        inSlope: {x: 0, y: 0.014856748, z: 0, w: -0.011250588}
        outSlope: {x: 0, y: 0.014856748, z: 0, w: -0.011250588}
        tangentMode: 0
        weightedMode: 0
        inWeight: {x: 0.33333334, y: 0.33333334, z: 0.33333334, w: 0.33333334}
        outWeight: {x: 0.33333334, y: 0.33333334, z: 0.33333334, w: 0.33333334}
      - serializedVersion: 3
        time: 2.2442968
        value: {x: -0, y: 0.6039439, z: -0, w: 0.7970269}
        inSlope: {x: 0, y: 0.0119044855, z: 0, w: -0.009020587}
        outSlope: {x: 0, y: 0.0119044855, z: 0, w: -0.009020587}
        tangentMode: 0
        weightedMode: 0
        inWeight: {x: 0.33333334, y: 0.33333334, z: 0.33333334, w: 0.33333334}
        outWeight: {x: 0.33333334, y: 0.33333334, z: 0.33333334, w: 0.33333334}
      - serializedVersion: 3
        time: 2.256035
        value: {x: -0, y: 0.60406756, z: -0, w: 0.7969331}
        inSlope: {x: 0, y: 0.009854548, z: 0, w: -0.0074712588}
        outSlope: {x: 0, y: 0.009854548, z: 0, w: -0.0074712588}
        tangentMode: 0
        weightedMode: 0
        inWeight: {x: 0.33333334, y: 0.33333334, z: 0.33333334, w: 0.33333334}
        outWeight: {x: 0.33333334, y: 0.33333334, z: 0.33333334, w: 0.33333334}
      - serializedVersion: 3
        time: 2.2704153
        value: {x: -0, y: 0.60419947, z: -0, w: 0.7968331}
        inSlope: {x: 0, y: 0.016434414, z: 0, w: -0.012463549}
        outSlope: {x: 0, y: 0.016434414, z: 0, w: -0.012463549}
        tangentMode: 0
        weightedMode: 0
        inWeight: {x: 0.33333334, y: 0.33333334, z: 0.33333334, w: 0.33333334}
        outWeight: {x: 0.33333334, y: 0.33333334, z: 0.33333334, w: 0.33333334}
      - serializedVersion: 3
        time: 2.2773502
        value: {x: -0, y: 0.6043638, z: -0, w: 0.79670846}
        inSlope: {x: 0, y: 0.015231257, z: 0, w: -0.011548915}
        outSlope: {x: 0, y: 0.015231257, z: 0, w: -0.011548915}
        tangentMode: 0
        weightedMode: 0
        inWeight: {x: 0.33333334, y: 0.33333334, z: 0.33333334, w: 0.33333334}
        outWeight: {x: 0.33333334, y: 0.33333334, z: 0.33333334, w: 0.33333334}
      - serializedVersion: 3
        time: 2.2895947
        value: {x: -0, y: 0.60444665, z: -0, w: 0.7966457}
        inSlope: {x: 0, y: 0.012266474, z: 0, w: -0.0093093105}
        outSlope: {x: 0, y: 0.012266474, z: 0, w: -0.0093093105}
        tangentMode: 0
        weightedMode: 0
        inWeight: {x: 0.33333334, y: 0.33333334, z: 0.33333334, w: 0.33333334}
        outWeight: {x: 0.33333334, y: 0.33333334, z: 0.33333334, w: 0.33333334}
      - serializedVersion: 3
        time: 2.2999847
        value: {x: -0, y: 0.60463125, z: -0, w: 0.7965055}
        inSlope: {x: 0, y: 0.017208258, z: 0, w: -0.013065543}
        outSlope: {x: 0, y: 0.017208258, z: 0, w: -0.013065543}
        tangentMode: 0
        weightedMode: 0
        inWeight: {x: 0.33333334, y: 0.33333334, z: 0.33333334, w: 0.33333334}
        outWeight: {x: 0.33333334, y: 0.33333334, z: 0.33333334, w: 0.33333334}
      - serializedVersion: 3
        time: 2.3111432
        value: {x: -0, y: 0.60481703, z: -0, w: 0.7963645}
        inSlope: {x: 0, y: 0.019020543, z: 0, w: -0.014443932}
        outSlope: {x: 0, y: 0.019020543, z: 0, w: -0.014443932}
        tangentMode: 0
        weightedMode: 0
        inWeight: {x: 0.33333334, y: 0.33333334, z: 0.33333334, w: 0.33333334}
        outWeight: {x: 0.33333334, y: 0.33333334, z: 0.33333334, w: 0.33333334}
      - serializedVersion: 3
        time: 2.3222024
        value: {x: -0, y: 0.6050536, z: -0, w: 0.7961848}
        inSlope: {x: 0, y: 0.02402957, z: 0, w: -0.018263977}
        outSlope: {x: 0, y: 0.02402957, z: 0, w: -0.018263977}
        tangentMode: 0
        weightedMode: 0
        inWeight: {x: 0.33333334, y: 0.33333334, z: 0.33333334, w: 0.33333334}
        outWeight: {x: 0.33333334, y: 0.33333334, z: 0.33333334, w: 0.33333334}
      - serializedVersion: 3
        time: 2.3330514
        value: {x: -0, y: 0.6053429, z: -0, w: 0.7959648}
        inSlope: {x: 0, y: 0.028348878, z: 0, w: -0.021562181}
        outSlope: {x: 0, y: 0.028348878, z: 0, w: -0.021562181}
        tangentMode: 0
        weightedMode: 0
        inWeight: {x: 0.33333334, y: 0.33333334, z: 0.33333334, w: 0.33333334}
        outWeight: {x: 0.33333334, y: 0.33333334, z: 0.33333334, w: 0.33333334}
      - serializedVersion: 3
        time: 2.344103
        value: {x: -0, y: 0.6056748, z: -0, w: 0.7957123}
        inSlope: {x: 0, y: 0.03350474, z: 0, w: -0.025502842}
        outSlope: {x: 0, y: 0.03350474, z: 0, w: -0.025502842}
        tangentMode: 0
        weightedMode: 0
        inWeight: {x: 0.33333334, y: 0.33333334, z: 0.33333334, w: 0.33333334}
        outWeight: {x: 0.33333334, y: 0.33333334, z: 0.33333334, w: 0.33333334}
      - serializedVersion: 3
        time: 2.355078
        value: {x: -0, y: 0.60608065, z: -0, w: 0.79540324}
        inSlope: {x: 0, y: 0.037413888, z: 0, w: -0.028506912}
        outSlope: {x: 0, y: 0.037413888, z: 0, w: -0.028506912}
        tangentMode: 0
        weightedMode: 0
        inWeight: {x: 0.33333334, y: 0.33333334, z: 0.33333334, w: 0.33333334}
        outWeight: {x: 0.33333334, y: 0.33333334, z: 0.33333334, w: 0.33333334}
      - serializedVersion: 3
        time: 2.3669538
        value: {x: -0, y: 0.60653013, z: -0, w: 0.7950606}
        inSlope: {x: 0, y: 0.043498427, z: 0, w: -0.03318957}
        outSlope: {x: 0, y: 0.043498427, z: 0, w: -0.03318957}
        tangentMode: 0
        weightedMode: 0
        inWeight: {x: 0.33333334, y: 0.33333334, z: 0.33333334, w: 0.33333334}
        outWeight: {x: 0.33333334, y: 0.33333334, z: 0.33333334, w: 0.33333334}
      - serializedVersion: 3
        time: 2.3778915
        value: {x: -0, y: 0.6070677, z: -0, w: 0.79465014}
        inSlope: {x: 0, y: 0.048137337, z: 0, w: -0.036777124}
        outSlope: {x: 0, y: 0.048137337, z: 0, w: -0.036777124}
        tangentMode: 0
        weightedMode: 0
        inWeight: {x: 0.33333334, y: 0.33333334, z: 0.33333334, w: 0.33333334}
        outWeight: {x: 0.33333334, y: 0.33333334, z: 0.33333334, w: 0.33333334}
      - serializedVersion: 3
        time: 2.3889244
        value: {x: -0, y: 0.60758764, z: -0, w: 0.79425263}
        inSlope: {x: 0, y: 0.047840677, z: 0, w: -0.036599126}
        outSlope: {x: 0, y: 0.047840677, z: 0, w: -0.036599126}
        tangentMode: 0
        weightedMode: 0
        inWeight: {x: 0.33333334, y: 0.33333334, z: 0.33333334, w: 0.33333334}
        outWeight: {x: 0.33333334, y: 0.33333334, z: 0.33333334, w: 0.33333334}
      - serializedVersion: 3
        time: 2.3998754
        value: {x: -0, y: 0.60811937, z: -0, w: 0.7938456}
        inSlope: {x: 0, y: 0.047109142, z: 0, w: -0.036084805}
        outSlope: {x: 0, y: 0.047109142, z: 0, w: -0.036084805}
        tangentMode: 0
        weightedMode: 0
        inWeight: {x: 0.33333334, y: 0.33333334, z: 0.33333334, w: 0.33333334}
        outWeight: {x: 0.33333334, y: 0.33333334, z: 0.33333334, w: 0.33333334}
      - serializedVersion: 3
        time: 2.4110894
        value: {x: -0, y: 0.60863143, z: -0, w: 0.7934531}
        inSlope: {x: 0, y: 0.041055717, z: 0, w: -0.03148978}
        outSlope: {x: 0, y: 0.041055717, z: 0, w: -0.03148978}
        tangentMode: 0
        weightedMode: 0
        inWeight: {x: 0.33333334, y: 0.33333334, z: 0.33333334, w: 0.33333334}
        outWeight: {x: 0.33333334, y: 0.33333334, z: 0.33333334, w: 0.33333334}
      - serializedVersion: 3
        time: 2.424911
        value: {x: -0, y: 0.6091352, z: -0, w: 0.7930664}
        inSlope: {x: 0, y: 0.055220075, z: 0, w: -0.042426206}
        outSlope: {x: 0, y: 0.055220075, z: 0, w: -0.042426206}
        tangentMode: 0
        weightedMode: 0
        inWeight: {x: 0.33333334, y: 0.33333334, z: 0.33333334, w: 0.33333334}
        outWeight: {x: 0.33333334, y: 0.33333334, z: 0.33333334, w: 0.33333334}
      - serializedVersion: 3
        time: 2.4326653
        value: {x: -0, y: 0.60970896, z: -0, w: 0.79262537}
        inSlope: {x: 0, y: 0.048790198, z: 0, w: -0.03751028}
        outSlope: {x: 0, y: 0.048790198, z: 0, w: -0.03751028}
        tangentMode: 0
        weightedMode: 0
        inWeight: {x: 0.33333334, y: 0.33333334, z: 0.33333334, w: 0.33333334}
        outWeight: {x: 0.33333334, y: 0.33333334, z: 0.33333334, w: 0.33333334}
      - serializedVersion: 3
        time: 2.4448345
        value: {x: -0, y: 0.609996, z: -0, w: 0.79240453}
        inSlope: {x: 0, y: 0.030072741, z: 0, w: -0.023153229}
        outSlope: {x: 0, y: 0.030072741, z: 0, w: -0.023153229}
        tangentMode: 0
        weightedMode: 0
        inWeight: {x: 0.33333334, y: 0.33333334, z: 0.33333334, w: 0.33333334}
        outWeight: {x: 0.33333334, y: 0.33333334, z: 0.33333334, w: 0.33333334}
      - serializedVersion: 3
        time: 2.4557016
        value: {x: -0, y: 0.6103933, z: -0, w: 0.7920985}
        inSlope: {x: 0, y: 0.031149514, z: 0, w: -0.024001088}
        outSlope: {x: 0, y: 0.031149514, z: 0, w: -0.024001088}
        tangentMode: 0
        weightedMode: 0
        inWeight: {x: 0.33333334, y: 0.33333334, z: 0.33333334, w: 0.33333334}
        outWeight: {x: 0.33333334, y: 0.33333334, z: 0.33333334, w: 0.33333334}
      - serializedVersion: 3
        time: 2.4667647
        value: {x: -0, y: 0.6106781, z: -0, w: 0.791879}
        inSlope: {x: 0, y: 0.02280802, z: 0, w: -0.01758745}
        outSlope: {x: 0, y: 0.02280802, z: 0, w: -0.01758745}
        tangentMode: 0
        weightedMode: 0
        inWeight: {x: 0.33333334, y: 0.33333334, z: 0.33333334, w: 0.33333334}
        outWeight: {x: 0.33333334, y: 0.33333334, z: 0.33333334, w: 0.33333334}
      - serializedVersion: 3
        time: 2.4777627
        value: {x: -0, y: 0.61089665, z: -0, w: 0.7917104}
        inSlope: {x: 0, y: 0.015489963, z: 0, w: -0.011953426}
        outSlope: {x: 0, y: 0.015489963, z: 0, w: -0.011953426}
        tangentMode: 0
        weightedMode: 0
        inWeight: {x: 0.33333334, y: 0.33333334, z: 0.33333334, w: 0.33333334}
        outWeight: {x: 0.33333334, y: 0.33333334, z: 0.33333334, w: 0.33333334}
      - serializedVersion: 3
        time: 2.488523
        value: {x: -0, y: 0.61101615, z: -0, w: 0.7916181}
        inSlope: {x: 0, y: 0.006365851, z: 0, w: -0.0049133836}
        outSlope: {x: 0, y: 0.006365851, z: 0, w: -0.0049133836}
        tangentMode: 0
        weightedMode: 0
        inWeight: {x: 0.33333334, y: 0.33333334, z: 0.33333334, w: 0.33333334}
        outWeight: {x: 0.33333334, y: 0.33333334, z: 0.33333334, w: 0.33333334}
      - serializedVersion: 3
        time: 2.4998543
        value: {x: -0, y: 0.6110346, z: -0, w: 0.7916039}
        inSlope: {x: 0, y: -0.004211056, z: 0, w: 0.003251636}
        outSlope: {x: 0, y: -0.004211056, z: 0, w: 0.003251636}
        tangentMode: 0
        weightedMode: 0
        inWeight: {x: 0.33333334, y: 0.33333334, z: 0.33333334, w: 0.33333334}
        outWeight: {x: 0.33333334, y: 0.33333334, z: 0.33333334, w: 0.33333334}
      - serializedVersion: 3
        time: 2.5106452
        value: {x: -0, y: 0.61092615, z: -0, w: 0.7916876}
        inSlope: {x: 0, y: -0.013966931, z: 0, w: 0.0107757645}
        outSlope: {x: 0, y: -0.013966931, z: 0, w: 0.0107757645}
        tangentMode: 0
        weightedMode: 0
        inWeight: {x: 0.33333334, y: 0.33333334, z: 0.33333334, w: 0.33333334}
        outWeight: {x: 0.33333334, y: 0.33333334, z: 0.33333334, w: 0.33333334}
      - serializedVersion: 3
        time: 2.5225952
        value: {x: -0, y: 0.6107124, z: -0, w: 0.7918525}
        inSlope: {x: 0, y: -0.02613309, z: 0, w: 0.020151684}
        outSlope: {x: 0, y: -0.02613309, z: 0, w: 0.020151684}
        tangentMode: 0
        weightedMode: 0
        inWeight: {x: 0.33333334, y: 0.33333334, z: 0.33333334, w: 0.33333334}
        outWeight: {x: 0.33333334, y: 0.33333334, z: 0.33333334, w: 0.33333334}
      - serializedVersion: 3
        time: 2.533717
        value: {x: -0, y: 0.61033005, z: -0, w: 0.7921473}
        inSlope: {x: 0, y: -0.03928735, z: 0, w: 0.030266272}
        outSlope: {x: 0, y: -0.03928735, z: 0, w: 0.030266272}
        tangentMode: 0
        weightedMode: 0
        inWeight: {x: 0.33333334, y: 0.33333334, z: 0.33333334, w: 0.33333334}
        outWeight: {x: 0.33333334, y: 0.33333334, z: 0.33333334, w: 0.33333334}
      - serializedVersion: 3
        time: 2.544613
        value: {x: -0, y: 0.6098485, z: -0, w: 0.792518}
        inSlope: {x: 0, y: -0.049456343, z: 0, w: 0.038051113}
        outSlope: {x: 0, y: -0.049456343, z: 0, w: 0.038051113}
        tangentMode: 0
        weightedMode: 0
        inWeight: {x: 0.33333334, y: 0.33333334, z: 0.33333334, w: 0.33333334}
        outWeight: {x: 0.33333334, y: 0.33333334, z: 0.33333334, w: 0.33333334}
      - serializedVersion: 3
        time: 2.5554907
        value: {x: -0, y: 0.6092533, z: -0, w: 0.7929757}
        inSlope: {x: 0, y: -0.058843657, z: 0, w: 0.045204088}
        outSlope: {x: 0, y: -0.058843657, z: 0, w: 0.045204088}
        tangentMode: 0
        weightedMode: 0
        inWeight: {x: 0.33333334, y: 0.33333334, z: 0.33333334, w: 0.33333334}
        outWeight: {x: 0.33333334, y: 0.33333334, z: 0.33333334, w: 0.33333334}
      - serializedVersion: 3
        time: 2.5667577
        value: {x: -0, y: 0.6085438, z: -0, w: 0.7935203}
        inSlope: {x: 0, y: -0.06144242, z: 0, w: 0.047116928}
        outSlope: {x: 0, y: -0.06144242, z: 0, w: 0.047116928}
        tangentMode: 0
        weightedMode: 0
        inWeight: {x: 0.33333334, y: 0.33333334, z: 0.33333334, w: 0.33333334}
        outWeight: {x: 0.33333334, y: 0.33333334, z: 0.33333334, w: 0.33333334}
      - serializedVersion: 3
        time: 2.5806115
        value: {x: -0, y: 0.60771376, z: -0, w: 0.7941562}
        inSlope: {x: 0, y: -0.100483105, z: 0, w: 0.076838985}
        outSlope: {x: 0, y: -0.100483105, z: 0, w: 0.076838985}
        tangentMode: 0
        weightedMode: 0
        inWeight: {x: 0.33333334, y: 0.33333334, z: 0.33333334, w: 0.33333334}
        outWeight: {x: 0.33333334, y: 0.33333334, z: 0.33333334, w: 0.33333334}
      - serializedVersion: 3
        time: 2.588484
        value: {x: -0, y: 0.6066033, z: -0, w: 0.79500467}
        inSlope: {x: 0, y: -0.09787646, z: 0, w: 0.074740104}
        outSlope: {x: 0, y: -0.09787646, z: 0, w: 0.074740104}
        tangentMode: 0
        weightedMode: 0
        inWeight: {x: 0.33333334, y: 0.33333334, z: 0.33333334, w: 0.33333334}
        outWeight: {x: 0.33333334, y: 0.33333334, z: 0.33333334, w: 0.33333334}
      - serializedVersion: 3
        time: 2.6005266
        value: {x: -0, y: 0.6059446, z: -0, w: 0.7955069}
        inSlope: {x: 0, y: -0.075115845, z: 0, w: 0.057185464}
        outSlope: {x: 0, y: -0.075115845, z: 0, w: 0.057185464}
        tangentMode: 0
        weightedMode: 0
        inWeight: {x: 0.33333334, y: 0.33333334, z: 0.33333334, w: 0.33333334}
        outWeight: {x: 0.33333334, y: 0.33333334, z: 0.33333334, w: 0.33333334}
      - serializedVersion: 3
        time: 2.6114786
        value: {x: -0, y: 0.60489833, z: -0, w: 0.79630274}
        inSlope: {x: 0, y: -0.0919362, z: 0, w: 0.069844574}
        outSlope: {x: 0, y: -0.0919362, z: 0, w: 0.069844574}
        tangentMode: 0
        weightedMode: 0
        inWeight: {x: 0.33333334, y: 0.33333334, z: 0.33333334, w: 0.33333334}
        outWeight: {x: 0.33333334, y: 0.33333334, z: 0.33333334, w: 0.33333334}
      - serializedVersion: 3
        time: 2.6222785
        value: {x: -0, y: 0.60394424, z: -0, w: 0.7970266}
        inSlope: {x: 0, y: -0.087972514, z: 0, w: 0.06666021}
        outSlope: {x: 0, y: -0.087972514, z: 0, w: 0.06666021}
        tangentMode: 0
        weightedMode: 0
        inWeight: {x: 0.33333334, y: 0.33333334, z: 0.33333334, w: 0.33333334}
        outWeight: {x: 0.33333334, y: 0.33333334, z: 0.33333334, w: 0.33333334}
      - serializedVersion: 3
        time: 2.6332064
        value: {x: -0, y: 0.60298693, z: -0, w: 0.79775107}
        inSlope: {x: 0, y: -0.08734323, z: 0, w: 0.066019624}
        outSlope: {x: 0, y: -0.08734323, z: 0, w: 0.066019624}
        tangentMode: 0
        weightedMode: 0
        inWeight: {x: 0.33333334, y: 0.33333334, z: 0.33333334, w: 0.33333334}
        outWeight: {x: 0.33333334, y: 0.33333334, z: 0.33333334, w: 0.33333334}
      - serializedVersion: 3
        time: 2.6442294
        value: {x: -0, y: 0.602027, z: -0, w: 0.79847574}
        inSlope: {x: 0, y: -0.087302014, z: 0, w: 0.06582268}
        outSlope: {x: 0, y: -0.087302014, z: 0, w: 0.06582268}
        tangentMode: 0
        weightedMode: 0
        inWeight: {x: 0.33333334, y: 0.33333334, z: 0.33333334, w: 0.33333334}
        outWeight: {x: 0.33333334, y: 0.33333334, z: 0.33333334, w: 0.33333334}
      - serializedVersion: 3
        time: 2.6551874
        value: {x: -0, y: 0.60106796, z: -0, w: 0.7991979}
        inSlope: {x: 0, y: -0.08572728, z: 0, w: 0.06447801}
        outSlope: {x: 0, y: -0.08572728, z: 0, w: 0.06447801}
        tangentMode: 0
        weightedMode: 0
        inWeight: {x: 0.33333334, y: 0.33333334, z: 0.33333334, w: 0.33333334}
        outWeight: {x: 0.33333334, y: 0.33333334, z: 0.33333334, w: 0.33333334}
      - serializedVersion: 3
        time: 2.666222
        value: {x: -0, y: 0.60014176, z: -0, w: 0.7998937}
        inSlope: {x: 0, y: -0.07985139, z: 0, w: 0.059916925}
        outSlope: {x: 0, y: -0.07985139, z: 0, w: 0.059916925}
        tangentMode: 0
        weightedMode: 0
        inWeight: {x: 0.33333334, y: 0.33333334, z: 0.33333334, w: 0.33333334}
        outWeight: {x: 0.33333334, y: 0.33333334, z: 0.33333334, w: 0.33333334}
      - serializedVersion: 3
        time: 2.678274
        value: {x: -0, y: 0.5992286, z: -0, w: 0.800578}
        inSlope: {x: 0, y: -0.08160782, z: 0, w: 0.061075855}
        outSlope: {x: 0, y: -0.08160782, z: 0, w: 0.061075855}
        tangentMode: 0
        weightedMode: 0
        inWeight: {x: 0.33333334, y: 0.33333334, z: 0.33333334, w: 0.33333334}
        outWeight: {x: 0.33333334, y: 0.33333334, z: 0.33333334, w: 0.33333334}
      - serializedVersion: 3
        time: 2.6891298
        value: {x: -0, y: 0.5982793, z: -0, w: 0.80128765}
        inSlope: {x: 0, y: -0.08070645, z: 0, w: 0.06026905}
        outSlope: {x: 0, y: -0.08070645, z: 0, w: 0.06026905}
        tangentMode: 0
        weightedMode: 0
        inWeight: {x: 0.33333334, y: 0.33333334, z: 0.33333334, w: 0.33333334}
        outWeight: {x: 0.33333334, y: 0.33333334, z: 0.33333334, w: 0.33333334}
      - serializedVersion: 3
        time: 2.7001328
        value: {x: -0, y: 0.59746546, z: -0, w: 0.80189466}
        inSlope: {x: 0, y: -0.0720512, z: 0, w: 0.05368428}
        outSlope: {x: 0, y: -0.0720512, z: 0, w: 0.05368428}
        tangentMode: 0
        weightedMode: 0
        inWeight: {x: 0.33333334, y: 0.33333334, z: 0.33333334, w: 0.33333334}
        outWeight: {x: 0.33333334, y: 0.33333334, z: 0.33333334, w: 0.33333334}
      - serializedVersion: 3
        time: 2.7112486
        value: {x: -0, y: 0.5966858, z: -0, w: 0.8024749}
        inSlope: {x: 0, y: -0.06879628, z: 0, w: 0.051159315}
        outSlope: {x: 0, y: -0.06879628, z: 0, w: 0.051159315}
        tangentMode: 0
        weightedMode: 0
        inWeight: {x: 0.33333334, y: 0.33333334, z: 0.33333334, w: 0.33333334}
        outWeight: {x: 0.33333334, y: 0.33333334, z: 0.33333334, w: 0.33333334}
      - serializedVersion: 3
        time: 2.7222602
        value: {x: -0, y: 0.59594303, z: -0, w: 0.8030268}
        inSlope: {x: 0, y: -0.05793094, z: 0, w: 0.043003887}
        outSlope: {x: 0, y: -0.05793094, z: 0, w: 0.043003887}
        tangentMode: 0
        weightedMode: 0
        inWeight: {x: 0.33333334, y: 0.33333334, z: 0.33333334, w: 0.33333334}
        outWeight: {x: 0.33333334, y: 0.33333334, z: 0.33333334, w: 0.33333334}
      - serializedVersion: 3
        time: 2.7366226
        value: {x: -0, y: 0.5952478, z: -0, w: 0.80354226}
        inSlope: {x: 0, y: -0.08011351, z: 0, w: 0.05931388}
        outSlope: {x: 0, y: -0.08011351, z: 0, w: 0.05931388}
        tangentMode: 0
        weightedMode: 0
        inWeight: {x: 0.33333334, y: 0.33333334, z: 0.33333334, w: 0.33333334}
        outWeight: {x: 0.33333334, y: 0.33333334, z: 0.33333334, w: 0.33333334}
      - serializedVersion: 3
        time: 2.743931
        value: {x: -0, y: 0.59443057, z: -0, w: 0.80414695}
        inSlope: {x: 0, y: -0.07199234, z: 0, w: 0.05325266}
        outSlope: {x: 0, y: -0.07199234, z: 0, w: 0.05325266}
        tangentMode: 0
        weightedMode: 0
        inWeight: {x: 0.33333334, y: 0.33333334, z: 0.33333334, w: 0.33333334}
        outWeight: {x: 0.33333334, y: 0.33333334, z: 0.33333334, w: 0.33333334}
      - serializedVersion: 3
        time: 2.7550333
        value: {x: -0, y: 0.5940735, z: -0, w: 0.8044108}
        inSlope: {x: 0, y: -0.035320066, z: 0, w: 0.026084252}
        outSlope: {x: 0, y: -0.035320066, z: 0, w: 0.026084252}
        tangentMode: 0
        weightedMode: 0
        inWeight: {x: 0.33333334, y: 0.33333334, z: 0.33333334, w: 0.33333334}
        outWeight: {x: 0.33333334, y: 0.33333334, z: 0.33333334, w: 0.33333334}
      - serializedVersion: 3
        time: 2.7669957
        value: {x: -0, y: 0.5936132, z: -0, w: 0.80475056}
        inSlope: {x: 0, y: -0.036418404, z: 0, w: 0.026863946}
        outSlope: {x: 0, y: -0.036418404, z: 0, w: 0.026863946}
        tangentMode: 0
        weightedMode: 0
        inWeight: {x: 0.33333334, y: 0.33333334, z: 0.33333334, w: 0.33333334}
        outWeight: {x: 0.33333334, y: 0.33333334, z: 0.33333334, w: 0.33333334}
      - serializedVersion: 3
        time: 2.7779415
        value: {x: -0, y: 0.5932371, z: -0, w: 0.8050278}
        inSlope: {x: 0, y: -0.026539229, z: 0, w: 0.019560082}
        outSlope: {x: 0, y: -0.026539229, z: 0, w: 0.019560082}
        tangentMode: 0
        weightedMode: 0
        inWeight: {x: 0.33333334, y: 0.33333334, z: 0.33333334, w: 0.33333334}
        outWeight: {x: 0.33333334, y: 0.33333334, z: 0.33333334, w: 0.33333334}
      - serializedVersion: 3
        time: 2.7890773
        value: {x: -0, y: 0.59302866, z: -0, w: 0.8051814}
        inSlope: {x: 0, y: -0.013391493, z: 0, w: 0.009866216}
        outSlope: {x: 0, y: -0.013391493, z: 0, w: 0.009866216}
        tangentMode: 0
        weightedMode: 0
        inWeight: {x: 0.33333334, y: 0.33333334, z: 0.33333334, w: 0.33333334}
        outWeight: {x: 0.33333334, y: 0.33333334, z: 0.33333334, w: 0.33333334}
      - serializedVersion: 3
        time: 2.7997859
        value: {x: -0, y: 0.5929423, z: -0, w: 0.805245}
        inSlope: {x: 0, y: -0.0008759694, z: 0, w: 0.0006432624}
        outSlope: {x: 0, y: -0.0008759694, z: 0, w: 0.0006432624}
        tangentMode: 0
        weightedMode: 0
        inWeight: {x: 0.33333334, y: 0.33333334, z: 0.33333334, w: 0.33333334}
        outWeight: {x: 0.33333334, y: 0.33333334, z: 0.33333334, w: 0.33333334}
      - serializedVersion: 3
        time: 2.8108037
        value: {x: -0, y: 0.59301186, z: -0, w: 0.8051937}
        inSlope: {x: 0, y: 0.013333449, z: 0, w: -0.009821479}
        outSlope: {x: 0, y: 0.013333449, z: 0, w: -0.009821479}
        tangentMode: 0
        weightedMode: 0
        inWeight: {x: 0.33333334, y: 0.33333334, z: 0.33333334, w: 0.33333334}
        outWeight: {x: 0.33333334, y: 0.33333334, z: 0.33333334, w: 0.33333334}
      - serializedVersion: 3
        time: 2.8217063
        value: {x: -0, y: 0.59323376, z: -0, w: 0.8050303}
        inSlope: {x: 0, y: 0.027496938, z: 0, w: -0.02026367}
        outSlope: {x: 0, y: 0.027496938, z: 0, w: -0.02026367}
        tangentMode: 0
        weightedMode: 0
        inWeight: {x: 0.33333334, y: 0.33333334, z: 0.33333334, w: 0.33333334}
        outWeight: {x: 0.33333334, y: 0.33333334, z: 0.33333334, w: 0.33333334}
      - serializedVersion: 3
        time: 2.8327978
        value: {x: -0, y: 0.593618, z: -0, w: 0.80474705}
        inSlope: {x: 0, y: 0.04020112, z: 0, w: -0.029661864}
        outSlope: {x: 0, y: 0.04020112, z: 0, w: -0.029661864}
        tangentMode: 0
        weightedMode: 0
        inWeight: {x: 0.33333334, y: 0.33333334, z: 0.33333334, w: 0.33333334}
        outWeight: {x: 0.33333334, y: 0.33333334, z: 0.33333334, w: 0.33333334}
      - serializedVersion: 3
        time: 2.8447833
        value: {x: -0, y: 0.59416646, z: -0, w: 0.8043421}
        inSlope: {x: 0, y: 0.058017775, z: 0, w: -0.04287456}
        outSlope: {x: 0, y: 0.058017775, z: 0, w: -0.04287456}
        tangentMode: 0
        weightedMode: 0
        inWeight: {x: 0.33333334, y: 0.33333334, z: 0.33333334, w: 0.33333334}
        outWeight: {x: 0.33333334, y: 0.33333334, z: 0.33333334, w: 0.33333334}
      - serializedVersion: 3
        time: 2.8556943
        value: {x: -0, y: 0.5949332, z: -0, w: 0.80377513}
        inSlope: {x: 0, y: 0.0730222, z: 0, w: -0.054050766}
        outSlope: {x: 0, y: 0.0730222, z: 0, w: -0.054050766}
        tangentMode: 0
        weightedMode: 0
        inWeight: {x: 0.33333334, y: 0.33333334, z: 0.33333334, w: 0.33333334}
        outWeight: {x: 0.33333334, y: 0.33333334, z: 0.33333334, w: 0.33333334}
      - serializedVersion: 3
        time: 2.8665972
        value: {x: -0, y: 0.59575933, z: -0, w: 0.80316305}
        inSlope: {x: 0, y: 0.079374924, z: 0, w: -0.05888468}
        outSlope: {x: 0, y: 0.079374924, z: 0, w: -0.05888468}
        tangentMode: 0
        weightedMode: 0
        inWeight: {x: 0.33333334, y: 0.33333334, z: 0.33333334, w: 0.33333334}
        outWeight: {x: 0.33333334, y: 0.33333334, z: 0.33333334, w: 0.33333334}
      - serializedVersion: 3
        time: 2.8778682
        value: {x: -0, y: 0.5966946, z: -0, w: 0.8024684}
        inSlope: {x: 0, y: 0.079866216, z: 0, w: -0.05939012}
        outSlope: {x: 0, y: 0.079866216, z: 0, w: -0.05939012}
        tangentMode: 0
        weightedMode: 0
        inWeight: {x: 0.33333334, y: 0.33333334, z: 0.33333334, w: 0.33333334}
        outWeight: {x: 0.33333334, y: 0.33333334, z: 0.33333334, w: 0.33333334}
      - serializedVersion: 3
        time: 2.8918395
        value: {x: -0, y: 0.59776694, z: -0, w: 0.80166996}
        inSlope: {x: 0, y: 0.12831445, z: 0, w: -0.09576334}
        outSlope: {x: 0, y: 0.12831445, z: 0, w: -0.09576334}
        tangentMode: 0
        weightedMode: 0
        inWeight: {x: 0.33333334, y: 0.33333334, z: 0.33333334, w: 0.33333334}
        outWeight: {x: 0.33333334, y: 0.33333334, z: 0.33333334, w: 0.33333334}
      - serializedVersion: 3
        time: 2.8997664
        value: {x: -0, y: 0.5991928, z: -0, w: 0.80060476}
        inSlope: {x: 0, y: 0.1287156, z: 0, w: -0.096240796}
        outSlope: {x: 0, y: 0.1287156, z: 0, w: -0.096240796}
        tangentMode: 0
        weightedMode: 0
        inWeight: {x: 0.33333334, y: 0.33333334, z: 0.33333334, w: 0.33333334}
        outWeight: {x: 0.33333334, y: 0.33333334, z: 0.33333334, w: 0.33333334}
      - serializedVersion: 3
        time: 2.9106297
        value: {x: -0, y: 0.6000353, z: -0, w: 0.79997355}
        inSlope: {x: 0, y: 0.09020763, z: 0, w: -0.0676904}
        outSlope: {x: 0, y: 0.09020763, z: 0, w: -0.0676904}
        tangentMode: 0
        weightedMode: 0
        inWeight: {x: 0.33333334, y: 0.33333334, z: 0.33333334, w: 0.33333334}
        outWeight: {x: 0.33333334, y: 0.33333334, z: 0.33333334, w: 0.33333334}
      - serializedVersion: 3
        time: 2.9225652
        value: {x: -0, y: 0.601263, z: -0, w: 0.7990512}
        inSlope: {x: 0, y: 0.114536345, z: 0, w: -0.08620774}
        outSlope: {x: 0, y: 0.114536345, z: 0, w: -0.08620774}
        tangentMode: 0
        weightedMode: 0
        inWeight: {x: 0.33333334, y: 0.33333334, z: 0.33333334, w: 0.33333334}
        outWeight: {x: 0.33333334, y: 0.33333334, z: 0.33333334, w: 0.33333334}
      - serializedVersion: 3
        time: 2.9336197
        value: {x: -0, y: 0.6026582, z: -0, w: 0.7979995}
        inSlope: {x: 0, y: 0.12341179, z: 0, w: -0.093193516}
        outSlope: {x: 0, y: 0.12341179, z: 0, w: -0.093193516}
        tangentMode: 0
        weightedMode: 0
        inWeight: {x: 0.33333334, y: 0.33333334, z: 0.33333334, w: 0.33333334}
        outWeight: {x: 0.33333334, y: 0.33333334, z: 0.33333334, w: 0.33333334}
      - serializedVersion: 3
        time: 2.9444351
        value: {x: -0, y: 0.60396266, z: -0, w: 0.7970126}
        inSlope: {x: 0, y: 0.118174314, z: 0, w: -0.08954711}
        outSlope: {x: 0, y: 0.118174314, z: 0, w: -0.08954711}
        tangentMode: 0
        weightedMode: 0
        inWeight: {x: 0.33333334, y: 0.33333334, z: 0.33333334, w: 0.33333334}
        outWeight: {x: 0.33333334, y: 0.33333334, z: 0.33333334, w: 0.33333334}
      - serializedVersion: 3
        time: 2.9554045
        value: {x: -0, y: 0.60523224, z: -0, w: 0.796049}
        inSlope: {x: 0, y: 0.11617595, z: 0, w: -0.08832881}
        outSlope: {x: 0, y: 0.11617595, z: 0, w: -0.08832881}
        tangentMode: 0
        weightedMode: 0
        inWeight: {x: 0.33333334, y: 0.33333334, z: 0.33333334, w: 0.33333334}
        outWeight: {x: 0.33333334, y: 0.33333334, z: 0.33333334, w: 0.33333334}
      - serializedVersion: 3
        time: 2.966428
        value: {x: -0, y: 0.60651773, z: -0, w: 0.79507}
        inSlope: {x: 0, y: 0.11641374, z: 0, w: -0.08880597}
        outSlope: {x: 0, y: 0.11641374, z: 0, w: -0.08880597}
        tangentMode: 0
        weightedMode: 0
        inWeight: {x: 0.33333334, y: 0.33333334, z: 0.33333334, w: 0.33333334}
        outWeight: {x: 0.33333334, y: 0.33333334, z: 0.33333334, w: 0.33333334}
      - serializedVersion: 3
        time: 2.9773433
        value: {x: -0, y: 0.60778624, z: -0, w: 0.7941007}
        inSlope: {x: 0, y: 0.1089629, z: 0, w: -0.08338776}
        outSlope: {x: 0, y: 0.1089629, z: 0, w: -0.08338776}
        tangentMode: 0
        weightedMode: 0
        inWeight: {x: 0.33333334, y: 0.33333334, z: 0.33333334, w: 0.33333334}
        outWeight: {x: 0.33333334, y: 0.33333334, z: 0.33333334, w: 0.33333334}
      - serializedVersion: 3
        time: 2.9894035
        value: {x: -0, y: 0.6090129, z: -0, w: 0.7931603}
        inSlope: {x: 0, y: 0.11052394, z: 0, w: -0.08487989}
        outSlope: {x: 0, y: 0.11052394, z: 0, w: -0.08487989}
        tangentMode: 0
        weightedMode: 0
        inWeight: {x: 0.33333334, y: 0.33333334, z: 0.33333334, w: 0.33333334}
        outWeight: {x: 0.33333334, y: 0.33333334, z: 0.33333334, w: 0.33333334}
      - serializedVersion: 3
        time: 3.0003529
        value: {x: -0, y: 0.61031955, z: -0, w: 0.7921553}
        inSlope: {x: 0, y: 0.111852646, z: 0, w: -0.08615714}
        outSlope: {x: 0, y: 0.111852646, z: 0, w: -0.08615714}
        tangentMode: 0
        weightedMode: 0
        inWeight: {x: 0.33333334, y: 0.33333334, z: 0.33333334, w: 0.33333334}
        outWeight: {x: 0.33333334, y: 0.33333334, z: 0.33333334, w: 0.33333334}
      - serializedVersion: 3
        time: 3.011206
        value: {x: -0, y: 0.6114523, z: -0, w: 0.79128134}
        inSlope: {x: 0, y: 0.10106113, z: 0, w: -0.07808591}
        outSlope: {x: 0, y: 0.10106113, z: 0, w: -0.07808591}
        tangentMode: 0
        weightedMode: 0
        inWeight: {x: 0.33333334, y: 0.33333334, z: 0.33333334, w: 0.33333334}
        outWeight: {x: 0.33333334, y: 0.33333334, z: 0.33333334, w: 0.33333334}
      - serializedVersion: 3
        time: 3.0222454
        value: {x: -0, y: 0.6125314, z: -0, w: 0.7904463}
        inSlope: {x: 0, y: 0.095245466, z: 0, w: -0.07380505}
        outSlope: {x: 0, y: 0.095245466, z: 0, w: -0.07380505}
        tangentMode: 0
        weightedMode: 0
        inWeight: {x: 0.33333334, y: 0.33333334, z: 0.33333334, w: 0.33333334}
        outWeight: {x: 0.33333334, y: 0.33333334, z: 0.33333334, w: 0.33333334}
      - serializedVersion: 3
        time: 3.0334885
        value: {x: -0, y: 0.6135741, z: -0, w: 0.78963715}
        inSlope: {x: 0, y: 0.081572175, z: 0, w: -0.063372076}
        outSlope: {x: 0, y: 0.081572175, z: 0, w: -0.063372076}
        tangentMode: 0
        weightedMode: 0
        inWeight: {x: 0.33333334, y: 0.33333334, z: 0.33333334, w: 0.33333334}
        outWeight: {x: 0.33333334, y: 0.33333334, z: 0.33333334, w: 0.33333334}
      - serializedVersion: 3
        time: 3.0477898
        value: {x: -0, y: 0.614581, z: -0, w: 0.78885376}
        inSlope: {x: 0, y: 0.119148836, z: 0, w: -0.09289378}
        outSlope: {x: 0, y: 0.119148836, z: 0, w: -0.09289378}
        tangentMode: 0
        weightedMode: 0
        inWeight: {x: 0.33333334, y: 0.33333334, z: 0.33333334, w: 0.33333334}
        outWeight: {x: 0.33333334, y: 0.33333334, z: 0.33333334, w: 0.33333334}
      - serializedVersion: 3
        time: 3.0550737
        value: {x: -0, y: 0.6158039, z: -0, w: 0.7878995}
        inSlope: {x: 0, y: 0.10952637, z: 0, w: -0.08551397}
        outSlope: {x: 0, y: 0.10952637, z: 0, w: -0.08551397}
        tangentMode: 0
        weightedMode: 0
        inWeight: {x: 0.33333334, y: 0.33333334, z: 0.33333334, w: 0.33333334}
        outWeight: {x: 0.33333334, y: 0.33333334, z: 0.33333334, w: 0.33333334}
      - serializedVersion: 3
        time: 3.0662417
        value: {x: -0, y: 0.61637527, z: -0, w: 0.7874526}
        inSlope: {x: 0, y: 0.061164804, z: 0, w: -0.047894426}
        outSlope: {x: 0, y: 0.061164804, z: 0, w: -0.047894426}
        tangentMode: 0
        weightedMode: 0
        inWeight: {x: 0.33333334, y: 0.33333334, z: 0.33333334, w: 0.33333334}
        outWeight: {x: 0.33333334, y: 0.33333334, z: 0.33333334, w: 0.33333334}
      - serializedVersion: 3
        time: 3.0781806
        value: {x: -0, y: 0.61722493, z: -0, w: 0.78678674}
        inSlope: {x: 0, y: 0.07510978, z: 0, w: -0.058927517}
        outSlope: {x: 0, y: 0.07510978, z: 0, w: -0.058927517}
        tangentMode: 0
        weightedMode: 0
        inWeight: {x: 0.33333334, y: 0.33333334, z: 0.33333334, w: 0.33333334}
        outWeight: {x: 0.33333334, y: 0.33333334, z: 0.33333334, w: 0.33333334}
      - serializedVersion: 3
        time: 3.0889544
        value: {x: -0, y: 0.6180766, z: -0, w: 0.78611785}
        inSlope: {x: 0, y: 0.06925912, z: 0, w: -0.054440908}
        outSlope: {x: 0, y: 0.06925912, z: 0, w: -0.054440908}
        tangentMode: 0
        weightedMode: 0
        inWeight: {x: 0.33333334, y: 0.33333334, z: 0.33333334, w: 0.33333334}
        outWeight: {x: 0.33333334, y: 0.33333334, z: 0.33333334, w: 0.33333334}
      - serializedVersion: 3
        time: 3.1007307
        value: {x: -0, y: 0.6187769, z: -0, w: 0.78556675}
        inSlope: {x: 0, y: 0.06350702, z: 0, w: -0.050026387}
        outSlope: {x: 0, y: 0.06350702, z: 0, w: -0.050026387}
        tangentMode: 0
        weightedMode: 0
        inWeight: {x: 0.33333334, y: 0.33333334, z: 0.33333334, w: 0.33333334}
        outWeight: {x: 0.33333334, y: 0.33333334, z: 0.33333334, w: 0.33333334}
      - serializedVersion: 3
        time: 3.1110523
        value: {x: -0, y: 0.6194741, z: -0, w: 0.7850171}
        inSlope: {x: 0, y: 0.058126375, z: 0, w: -0.04585725}
        outSlope: {x: 0, y: 0.058126375, z: 0, w: -0.04585725}
        tangentMode: 0
        weightedMode: 0
        inWeight: {x: 0.33333334, y: 0.33333334, z: 0.33333334, w: 0.33333334}
        outWeight: {x: 0.33333334, y: 0.33333334, z: 0.33333334, w: 0.33333334}
      - serializedVersion: 3
        time: 3.121966
        value: {x: -0, y: 0.62000567, z: -0, w: 0.78459734}
        inSlope: {x: 0, y: 0.045716982, z: 0, w: -0.036123335}
        outSlope: {x: 0, y: 0.045716982, z: 0, w: -0.036123335}
        tangentMode: 0
        weightedMode: 0
        inWeight: {x: 0.33333334, y: 0.33333334, z: 0.33333334, w: 0.33333334}
        outWeight: {x: 0.33333334, y: 0.33333334, z: 0.33333334, w: 0.33333334}
      - serializedVersion: 3
        time: 3.1331382
        value: {x: -0, y: 0.62048304, z: -0, w: 0.78421986}
        inSlope: {x: 0, y: 0.0388131, z: 0, w: -0.03070553}
        outSlope: {x: 0, y: 0.0388131, z: 0, w: -0.03070553}
        tangentMode: 0
        weightedMode: 0
        inWeight: {x: 0.33333334, y: 0.33333334, z: 0.33333334, w: 0.33333334}
        outWeight: {x: 0.33333334, y: 0.33333334, z: 0.33333334, w: 0.33333334}
      - serializedVersion: 3
        time: 3.1439223
        value: {x: -0, y: 0.6208594, z: -0, w: 0.78392196}
        inSlope: {x: 0, y: 0.028015118, z: 0, w: -0.022182837}
        outSlope: {x: 0, y: 0.028015118, z: 0, w: -0.022182837}
        tangentMode: 0
        weightedMode: 0
        inWeight: {x: 0.33333334, y: 0.33333334, z: 0.33333334, w: 0.33333334}
        outWeight: {x: 0.33333334, y: 0.33333334, z: 0.33333334, w: 0.33333334}
      - serializedVersion: 3
        time: 3.1558814
        value: {x: -0, y: 0.6211121, z: -0, w: 0.78372175}
        inSlope: {x: 0, y: 0.016854376, z: 0, w: -0.013352686}
        outSlope: {x: 0, y: 0.016854376, z: 0, w: -0.013352686}
        tangentMode: 0
        weightedMode: 0
        inWeight: {x: 0.33333334, y: 0.33333334, z: 0.33333334, w: 0.33333334}
        outWeight: {x: 0.33333334, y: 0.33333334, z: 0.33333334, w: 0.33333334}
      - serializedVersion: 3
        time: 3.1669242
        value: {x: -0, y: 0.621251, z: -0, w: 0.7836117}
        inSlope: {x: 0, y: 0.005376443, z: 0, w: -0.0042600627}
        outSlope: {x: 0, y: 0.005376443, z: 0, w: -0.0042600627}
        tangentMode: 0
        weightedMode: 0
        inWeight: {x: 0.33333334, y: 0.33333334, z: 0.33333334, w: 0.33333334}
        outWeight: {x: 0.33333334, y: 0.33333334, z: 0.33333334, w: 0.33333334}
      - serializedVersion: 3
        time: 3.1780705
        value: {x: -0, y: 0.62123066, z: -0, w: 0.7836278}
        inSlope: {x: 0, y: -0.008403693, z: 0, w: 0.0066614226}
        outSlope: {x: 0, y: -0.008403693, z: 0, w: 0.0066614226}
        tangentMode: 0
        weightedMode: 0
        inWeight: {x: 0.33333334, y: 0.33333334, z: 0.33333334, w: 0.33333334}
        outWeight: {x: 0.33333334, y: 0.33333334, z: 0.33333334, w: 0.33333334}
      - serializedVersion: 3
        time: 3.1888785
        value: {x: -0, y: 0.6210687, z: -0, w: 0.7837562}
        inSlope: {x: 0, y: -0.01848494, z: 0, w: 0.014644455}
        outSlope: {x: 0, y: -0.01848494, z: 0, w: 0.014644455}
        tangentMode: 0
        weightedMode: 0
        inWeight: {x: 0.33333334, y: 0.33333334, z: 0.33333334, w: 0.33333334}
        outWeight: {x: 0.33333334, y: 0.33333334, z: 0.33333334, w: 0.33333334}
      - serializedVersion: 3
        time: 3.2032714
        value: {x: -0, y: 0.6207523, z: -0, w: 0.7840068}
        inSlope: {x: 0, y: -0.049758255, z: 0, w: 0.039373446}
        outSlope: {x: 0, y: -0.049758255, z: 0, w: 0.039373446}
        tangentMode: 0
        weightedMode: 0
        inWeight: {x: 0.33333334, y: 0.33333334, z: 0.33333334, w: 0.33333334}
        outWeight: {x: 0.33333334, y: 0.33333334, z: 0.33333334, w: 0.33333334}
      - serializedVersion: 3
        time: 3.211023
        value: {x: -0, y: 0.6201513, z: -0, w: 0.78448224}
        inSlope: {x: 0, y: -0.058370255, z: 0, w: 0.046160698}
        outSlope: {x: 0, y: -0.058370255, z: 0, w: 0.046160698}
        tangentMode: 0
        weightedMode: 0
        inWeight: {x: 0.33333334, y: 0.33333334, z: 0.33333334, w: 0.33333334}
        outWeight: {x: 0.33333334, y: 0.33333334, z: 0.33333334, w: 0.33333334}
      - serializedVersion: 3
        time: 3.2216823
        value: {x: -0, y: 0.61973333, z: -0, w: 0.7848125}
        inSlope: {x: 0, y: -0.04861914, z: 0, w: 0.038380004}
        outSlope: {x: 0, y: -0.04861914, z: 0, w: 0.038380004}
        tangentMode: 0
        weightedMode: 0
        inWeight: {x: 0.33333334, y: 0.33333334, z: 0.33333334, w: 0.33333334}
        outWeight: {x: 0.33333334, y: 0.33333334, z: 0.33333334, w: 0.33333334}
      - serializedVersion: 3
        time: 3.233732
        value: {x: -0, y: 0.6190341, z: -0, w: 0.7853641}
        inSlope: {x: 0, y: -0.070837006, z: 0, w: 0.05581615}
        outSlope: {x: 0, y: -0.070837006, z: 0, w: 0.05581615}
        tangentMode: 0
        weightedMode: 0
        inWeight: {x: 0.33333334, y: 0.33333334, z: 0.33333334, w: 0.33333334}
        outWeight: {x: 0.33333334, y: 0.33333334, z: 0.33333334, w: 0.33333334}
      - serializedVersion: 3
        time: 3.2446082
        value: {x: -0, y: 0.61812437, z: -0, w: 0.78608036}
        inSlope: {x: 0, y: -0.08343736, z: 0, w: 0.06561023}
        outSlope: {x: 0, y: -0.08343736, z: 0, w: 0.06561023}
        tangentMode: 0
        weightedMode: 0
        inWeight: {x: 0.33333334, y: 0.33333334, z: 0.33333334, w: 0.33333334}
        outWeight: {x: 0.33333334, y: 0.33333334, z: 0.33333334, w: 0.33333334}
      - serializedVersion: 3
        time: 3.2556548
        value: {x: -0, y: 0.61720496, z: -0, w: 0.7868024}
        inSlope: {x: 0, y: -0.08763479, z: 0, w: 0.06873398}
        outSlope: {x: 0, y: -0.08763479, z: 0, w: 0.06873398}
        tangentMode: 0
        weightedMode: 0
        inWeight: {x: 0.33333334, y: 0.33333334, z: 0.33333334, w: 0.33333334}
        outWeight: {x: 0.33333334, y: 0.33333334, z: 0.33333334, w: 0.33333334}
      - serializedVersion: 3
        time: 3.266708
        value: {x: -0, y: 0.61618763, z: -0, w: 0.7875994}
        inSlope: {x: 0, y: -0.09528078, z: 0, w: 0.07454035}
        outSlope: {x: 0, y: -0.09528078, z: 0, w: 0.07454035}
        tangentMode: 0
        weightedMode: 0
        inWeight: {x: 0.33333334, y: 0.33333334, z: 0.33333334, w: 0.33333334}
        outWeight: {x: 0.33333334, y: 0.33333334, z: 0.33333334, w: 0.33333334}
      - serializedVersion: 3
        time: 3.277694
        value: {x: -0, y: 0.6151053, z: -0, w: 0.78844506}
        inSlope: {x: 0, y: -0.10123737, z: 0, w: 0.0789741}
        outSlope: {x: 0, y: -0.10123737, z: 0, w: 0.0789741}
        tangentMode: 0
        weightedMode: 0
        inWeight: {x: 0.33333334, y: 0.33333334, z: 0.33333334, w: 0.33333334}
        outWeight: {x: 0.33333334, y: 0.33333334, z: 0.33333334, w: 0.33333334}
      - serializedVersion: 3
        time: 3.2885635
        value: {x: -0, y: 0.61397535, z: -0, w: 0.7893252}
        inSlope: {x: 0, y: -0.104564175, z: 0, w: 0.08133042}
        outSlope: {x: 0, y: -0.104564175, z: 0, w: 0.08133042}
        tangentMode: 0
        weightedMode: 0
        inWeight: {x: 0.33333334, y: 0.33333334, z: 0.33333334, w: 0.33333334}
        outWeight: {x: 0.33333334, y: 0.33333334, z: 0.33333334, w: 0.33333334}
      - serializedVersion: 3
        time: 3.2995477
        value: {x: -0, y: 0.6128201, z: -0, w: 0.79022247}
        inSlope: {x: 0, y: -0.102203764, z: 0, w: 0.07926138}
        outSlope: {x: 0, y: -0.102203764, z: 0, w: 0.07926138}
        tangentMode: 0
        weightedMode: 0
        inWeight: {x: 0.33333334, y: 0.33333334, z: 0.33333334, w: 0.33333334}
        outWeight: {x: 0.33333334, y: 0.33333334, z: 0.33333334, w: 0.33333334}
      - serializedVersion: 3
        time: 3.3115914
        value: {x: -0, y: 0.61162496, z: -0, w: 0.7911478}
        inSlope: {x: 0, y: -0.11081749, z: 0, w: 0.085649535}
        outSlope: {x: 0, y: -0.11081749, z: 0, w: 0.085649535}
        tangentMode: 0
        weightedMode: 0
        inWeight: {x: 0.33333334, y: 0.33333334, z: 0.33333334, w: 0.33333334}
        outWeight: {x: 0.33333334, y: 0.33333334, z: 0.33333334, w: 0.33333334}
      - serializedVersion: 3
        time: 3.322432
        value: {x: -0, y: 0.61029804, z: -0, w: 0.7921719}
        inSlope: {x: 0, y: -0.11597979, z: 0, w: 0.089370444}
        outSlope: {x: 0, y: -0.11597979, z: 0, w: 0.089370444}
        tangentMode: 0
        weightedMode: 0
        inWeight: {x: 0.33333334, y: 0.33333334, z: 0.33333334, w: 0.33333334}
        outWeight: {x: 0.33333334, y: 0.33333334, z: 0.33333334, w: 0.33333334}
      - serializedVersion: 3
        time: 3.3332298
        value: {x: -0, y: 0.60911506, z: -0, w: 0.7930819}
        inSlope: {x: 0, y: -0.10785127, z: 0, w: 0.08283514}
        outSlope: {x: 0, y: -0.10785127, z: 0, w: 0.08283514}
        tangentMode: 0
        weightedMode: 0
        inWeight: {x: 0.33333334, y: 0.33333334, z: 0.33333334, w: 0.33333334}
        outWeight: {x: 0.33333334, y: 0.33333334, z: 0.33333334, w: 0.33333334}
      - serializedVersion: 3
        time: 3.3444426
        value: {x: -0, y: 0.6079249, z: -0, w: 0.79399455}
        inSlope: {x: 0, y: -0.09744239, z: 0, w: 0.07461628}
        outSlope: {x: 0, y: -0.09744239, z: 0, w: 0.07461628}
        tangentMode: 0
        weightedMode: 0
        inWeight: {x: 0.33333334, y: 0.33333334, z: 0.33333334, w: 0.33333334}
        outWeight: {x: 0.33333334, y: 0.33333334, z: 0.33333334, w: 0.33333334}
      - serializedVersion: 3
        time: 3.358253
        value: {x: -0, y: 0.60669935, z: -0, w: 0.7949314}
        inSlope: {x: 0, y: -0.13838813, z: 0, w: 0.10553159}
        outSlope: {x: 0, y: -0.13838813, z: 0, w: 0.10553159}
        tangentMode: 0
        weightedMode: 0
        inWeight: {x: 0.33333334, y: 0.33333334, z: 0.33333334, w: 0.33333334}
        outWeight: {x: 0.33333334, y: 0.33333334, z: 0.33333334, w: 0.33333334}
      - serializedVersion: 3
        time: 3.3662524
        value: {x: -0, y: 0.60519516, z: -0, w: 0.79607713}
        inSlope: {x: 0, y: -0.12971164, z: 0, w: 0.098719336}
        outSlope: {x: 0, y: -0.12971164, z: 0, w: 0.098719336}
        tangentMode: 0
        weightedMode: 0
        inWeight: {x: 0.33333334, y: 0.33333334, z: 0.33333334, w: 0.33333334}
        outWeight: {x: 0.33333334, y: 0.33333334, z: 0.33333334, w: 0.33333334}
      - serializedVersion: 3
        time: 3.3780737
        value: {x: -0, y: 0.6043513, z: -0, w: 0.796718}
        inSlope: {x: 0, y: -0.09112193, z: 0, w: 0.069084086}
        outSlope: {x: 0, y: -0.09112193, z: 0, w: 0.069084086}
        tangentMode: 0
        weightedMode: 0
        inWeight: {x: 0.33333334, y: 0.33333334, z: 0.33333334, w: 0.33333334}
        outWeight: {x: 0.33333334, y: 0.33333334, z: 0.33333334, w: 0.33333334}
      - serializedVersion: 3
        time: 3.3891008
        value: {x: -0, y: 0.60312885, z: -0, w: 0.7976438}
        inSlope: {x: 0, y: -0.10417244, z: 0, w: 0.07878654}
        outSlope: {x: 0, y: -0.10417244, z: 0, w: 0.07878654}
        tangentMode: 0
        weightedMode: 0
        inWeight: {x: 0.33333334, y: 0.33333334, z: 0.33333334, w: 0.33333334}
        outWeight: {x: 0.33333334, y: 0.33333334, z: 0.33333334, w: 0.33333334}
      - serializedVersion: 3
        time: 3.400048
        value: {x: -0, y: 0.6020616, z: -0, w: 0.7984497}
        inSlope: {x: 0, y: -0.09098786, z: 0, w: 0.06862232}
        outSlope: {x: 0, y: -0.09098786, z: 0, w: 0.06862232}
        tangentMode: 0
        weightedMode: 0
        inWeight: {x: 0.33333334, y: 0.33333334, z: 0.33333334, w: 0.33333334}
        outWeight: {x: 0.33333334, y: 0.33333334, z: 0.33333334, w: 0.33333334}
      - serializedVersion: 3
        time: 3.411371
        value: {x: -0, y: 0.601105, z: -0, w: 0.79917014}
        inSlope: {x: 0, y: -0.08341533, z: 0, w: 0.06274384}
        outSlope: {x: 0, y: -0.08341533, z: 0, w: 0.06274384}
        tangentMode: 0
        weightedMode: 0
        inWeight: {x: 0.33333334, y: 0.33333334, z: 0.33333334, w: 0.33333334}
        outWeight: {x: 0.33333334, y: 0.33333334, z: 0.33333334, w: 0.33333334}
      - serializedVersion: 3
        time: 3.421961
        value: {x: -0, y: 0.60023296, z: -0, w: 0.79982525}
        inSlope: {x: 0, y: -0.06996435, z: 0, w: 0.052520223}
        outSlope: {x: 0, y: -0.06996435, z: 0, w: 0.052520223}
        tangentMode: 0
        weightedMode: 0
        inWeight: {x: 0.33333334, y: 0.33333334, z: 0.33333334, w: 0.33333334}
        outWeight: {x: 0.33333334, y: 0.33333334, z: 0.33333334, w: 0.33333334}
      - serializedVersion: 3
        time: 3.4336448
        value: {x: -0, y: 0.59956014, z: -0, w: 0.80032974}
        inSlope: {x: 0, y: -0.055222727, z: 0, w: 0.04137197}
        outSlope: {x: 0, y: -0.055222727, z: 0, w: 0.04137197}
        tangentMode: 0
        weightedMode: 0
        inWeight: {x: 0.33333334, y: 0.33333334, z: 0.33333334, w: 0.33333334}
        outWeight: {x: 0.33333334, y: 0.33333334, z: 0.33333334, w: 0.33333334}
      - serializedVersion: 3
        time: 3.4446423
        value: {x: -0, y: 0.5989788, z: -0, w: 0.80076486}
        inSlope: {x: 0, y: -0.04454053, z: 0, w: 0.033326466}
        outSlope: {x: 0, y: -0.04454053, z: 0, w: 0.033326466}
        tangentMode: 0
        weightedMode: 0
        inWeight: {x: 0.33333334, y: 0.33333334, z: 0.33333334, w: 0.33333334}
        outWeight: {x: 0.33333334, y: 0.33333334, z: 0.33333334, w: 0.33333334}
      - serializedVersion: 3
        time: 3.4553516
        value: {x: -0, y: 0.5985909, z: -0, w: 0.80105495}
        inSlope: {x: 0, y: -0.027276438, z: 0, w: 0.020387959}
        outSlope: {x: 0, y: -0.027276438, z: 0, w: 0.020387959}
        tangentMode: 0
        weightedMode: 0
        inWeight: {x: 0.33333334, y: 0.33333334, z: 0.33333334, w: 0.33333334}
        outWeight: {x: 0.33333334, y: 0.33333334, z: 0.33333334, w: 0.33333334}
      - serializedVersion: 3
        time: 3.4663775
        value: {x: -0, y: 0.5983888, z: -0, w: 0.8012059}
        inSlope: {x: 0, y: -0.01118205, z: 0, w: 0.008351367}
        outSlope: {x: 0, y: -0.01118205, z: 0, w: 0.008351367}
        tangentMode: 0
        weightedMode: 0
        inWeight: {x: 0.33333334, y: 0.33333334, z: 0.33333334, w: 0.33333334}
        outWeight: {x: 0.33333334, y: 0.33333334, z: 0.33333334, w: 0.33333334}
      - serializedVersion: 3
        time: 3.4773295
        value: {x: -0, y: 0.5983446, z: -0, w: 0.8012389}
        inSlope: {x: 0, y: 0.0035410922, z: 0, w: -0.0026438418}
        outSlope: {x: 0, y: 0.0035410922, z: 0, w: -0.0026438418}
        tangentMode: 0
        weightedMode: 0
        inWeight: {x: 0.33333334, y: 0.33333334, z: 0.33333334, w: 0.33333334}
        outWeight: {x: 0.33333334, y: 0.33333334, z: 0.33333334, w: 0.33333334}
      - serializedVersion: 3
        time: 3.489347
        value: {x: -0, y: 0.5984782, z: -0, w: 0.8011391}
        inSlope: {x: 0, y: 0.019478537, z: 0, w: -0.014553656}
        outSlope: {x: 0, y: 0.019478537, z: 0, w: -0.014553656}
        tangentMode: 0
        weightedMode: 0
        inWeight: {x: 0.33333334, y: 0.33333334, z: 0.33333334, w: 0.33333334}
        outWeight: {x: 0.33333334, y: 0.33333334, z: 0.33333334, w: 0.33333334}
      - serializedVersion: 3
        time: 3.500569
        value: {x: -0, y: 0.59879065, z: -0, w: 0.80090564}
        inSlope: {x: 0, y: 0.02855834, z: 0, w: -0.021353748}
        outSlope: {x: 0, y: 0.02855834, z: 0, w: -0.021353748}
        tangentMode: 0
        weightedMode: 0
        inWeight: {x: 0.33333334, y: 0.33333334, z: 0.33333334, w: 0.33333334}
        outWeight: {x: 0.33333334, y: 0.33333334, z: 0.33333334, w: 0.33333334}
      - serializedVersion: 3
        time: 3.515188
        value: {x: -0, y: 0.5992186, z: -0, w: 0.80058545}
        inSlope: {x: 0, y: 0.06255824, z: 0, w: -0.046853423}
        outSlope: {x: 0, y: 0.06255824, z: 0, w: -0.046853423}
        tangentMode: 0
        weightedMode: 0
        inWeight: {x: 0.33333334, y: 0.33333334, z: 0.33333334, w: 0.33333334}
        outWeight: {x: 0.33333334, y: 0.33333334, z: 0.33333334, w: 0.33333334}
      - serializedVersion: 3
        time: 3.522493
        value: {x: -0, y: 0.5999187, z: -0, w: 0.8000609}
        inSlope: {x: 0, y: 0.0672905, z: 0, w: -0.05043052}
        outSlope: {x: 0, y: 0.0672905, z: 0, w: -0.05043052}
        tangentMode: 0
        weightedMode: 0
        inWeight: {x: 0.33333334, y: 0.33333334, z: 0.33333334, w: 0.33333334}
        outWeight: {x: 0.33333334, y: 0.33333334, z: 0.33333334, w: 0.33333334}
      - serializedVersion: 3
        time: 3.533131
        value: {x: -0, y: 0.6003308, z: -0, w: 0.7997518}
        inSlope: {x: 0, y: 0.051103525, z: 0, w: -0.038373604}
        outSlope: {x: 0, y: 0.051103525, z: 0, w: -0.038373604}
        tangentMode: 0
        weightedMode: 0
        inWeight: {x: 0.33333334, y: 0.33333334, z: 0.33333334, w: 0.33333334}
        outWeight: {x: 0.33333334, y: 0.33333334, z: 0.33333334, w: 0.33333334}
      - serializedVersion: 3
        time: 3.5439994
        value: {x: -0, y: 0.60102063, z: -0, w: 0.7992335}
        inSlope: {x: 0, y: 0.06612048, z: 0, w: -0.049725763}
        outSlope: {x: 0, y: 0.06612048, z: 0, w: -0.049725763}
        tangentMode: 0
        weightedMode: 0
        inWeight: {x: 0.33333334, y: 0.33333334, z: 0.33333334, w: 0.33333334}
        outWeight: {x: 0.33333334, y: 0.33333334, z: 0.33333334, w: 0.33333334}
      - serializedVersion: 3
        time: 3.5550714
        value: {x: -0, y: 0.6017821, z: -0, w: 0.7986604}
        inSlope: {x: 0, y: 0.06905146, z: 0, w: -0.052030608}
        outSlope: {x: 0, y: 0.06905146, z: 0, w: -0.052030608}
        tangentMode: 0
        weightedMode: 0
        inWeight: {x: 0.33333334, y: 0.33333334, z: 0.33333334, w: 0.33333334}
        outWeight: {x: 0.33333334, y: 0.33333334, z: 0.33333334, w: 0.33333334}
      - serializedVersion: 3
        time: 3.5670972
        value: {x: -0, y: 0.60261583, z: -0, w: 0.79803145}
        inSlope: {x: 0, y: 0.076682344, z: 0, w: -0.057916574}
        outSlope: {x: 0, y: 0.076682344, z: 0, w: -0.057916574}
        tangentMode: 0
        weightedMode: 0
        inWeight: {x: 0.33333334, y: 0.33333334, z: 0.33333334, w: 0.33333334}
        outWeight: {x: 0.33333334, y: 0.33333334, z: 0.33333334, w: 0.33333334}
      - serializedVersion: 3
        time: 3.5782003
        value: {x: -0, y: 0.6035489, z: -0, w: 0.797326}
        inSlope: {x: 0, y: 0.08245767, z: 0, w: -0.06241345}
        outSlope: {x: 0, y: 0.08245767, z: 0, w: -0.06241345}
        tangentMode: 0
        weightedMode: 0
        inWeight: {x: 0.33333334, y: 0.33333334, z: 0.33333334, w: 0.33333334}
        outWeight: {x: 0.33333334, y: 0.33333334, z: 0.33333334, w: 0.33333334}
      - serializedVersion: 3
        time: 3.5889332
        value: {x: -0, y: 0.60441697, z: -0, w: 0.7966682}
        inSlope: {x: 0, y: 0.077095866, z: 0, w: -0.05848822}
        outSlope: {x: 0, y: 0.077095866, z: 0, w: -0.05848822}
        tangentMode: 0
        weightedMode: 0
        inWeight: {x: 0.33333334, y: 0.33333334, z: 0.33333334, w: 0.33333334}
        outWeight: {x: 0.33333334, y: 0.33333334, z: 0.33333334, w: 0.33333334}
      - serializedVersion: 3
        time: 3.6003718
        value: {x: -0, y: 0.60525554, z: -0, w: 0.79603124}
        inSlope: {x: 0, y: 0.07797985, z: 0, w: -0.059297748}
        outSlope: {x: 0, y: 0.07797985, z: 0, w: -0.059297748}
        tangentMode: 0
        weightedMode: 0
        inWeight: {x: 0.33333334, y: 0.33333334, z: 0.33333334, w: 0.33333334}
        outWeight: {x: 0.33333334, y: 0.33333334, z: 0.33333334, w: 0.33333334}
      - serializedVersion: 3
        time: 3.6109905
        value: {x: -0, y: 0.60613316, z: -0, w: 0.7953632}
        inSlope: {x: 0, y: 0.07755689, z: 0, w: -0.05909686}
        outSlope: {x: 0, y: 0.07755689, z: 0, w: -0.05909686}
        tangentMode: 0
        weightedMode: 0
        inWeight: {x: 0.33333334, y: 0.33333334, z: 0.33333334, w: 0.33333334}
        outWeight: {x: 0.33333334, y: 0.33333334, z: 0.33333334, w: 0.33333334}
      - serializedVersion: 3
        time: 3.621972
        value: {x: -0, y: 0.60692894, z: -0, w: 0.7947561}
        inSlope: {x: 0, y: 0.072655976, z: 0, w: -0.055483676}
        outSlope: {x: 0, y: 0.072655976, z: 0, w: -0.055483676}
        tangentMode: 0
        weightedMode: 0
        inWeight: {x: 0.33333334, y: 0.33333334, z: 0.33333334, w: 0.33333334}
        outWeight: {x: 0.33333334, y: 0.33333334, z: 0.33333334, w: 0.33333334}
      - serializedVersion: 3
        time: 3.6329722
        value: {x: -0, y: 0.60773027, z: -0, w: 0.79414356}
        inSlope: {x: 0, y: 0.07187918, z: 0, w: -0.055004902}
        outSlope: {x: 0, y: 0.07187918, z: 0, w: -0.055004902}
        tangentMode: 0
        weightedMode: 0
        inWeight: {x: 0.33333334, y: 0.33333334, z: 0.33333334, w: 0.33333334}
        outWeight: {x: 0.33333334, y: 0.33333334, z: 0.33333334, w: 0.33333334}
      - serializedVersion: 3
        time: 3.6439927
        value: {x: -0, y: 0.60851175, z: -0, w: 0.7935449}
        inSlope: {x: 0, y: 0.06673996, z: 0, w: -0.051175885}
        outSlope: {x: 0, y: 0.06673996, z: 0, w: -0.051175885}
        tangentMode: 0
        weightedMode: 0
        inWeight: {x: 0.33333334, y: 0.33333334, z: 0.33333334, w: 0.33333334}
        outWeight: {x: 0.33333334, y: 0.33333334, z: 0.33333334, w: 0.33333334}
      - serializedVersion: 3
        time: 3.6562169
        value: {x: -0, y: 0.6092766, z: -0, w: 0.7929578}
        inSlope: {x: 0, y: 0.062107824, z: 0, w: -0.047722418}
        outSlope: {x: 0, y: 0.062107824, z: 0, w: -0.047722418}
        tangentMode: 0
        weightedMode: 0
        inWeight: {x: 0.33333334, y: 0.33333334, z: 0.33333334, w: 0.33333334}
        outWeight: {x: 0.33333334, y: 0.33333334, z: 0.33333334, w: 0.33333334}
      - serializedVersion: 3
        time: 3.669779
        value: {x: -0, y: 0.61011267, z: -0, w: 0.7923147}
        inSlope: {x: 0, y: 0.08699305, z: 0, w: -0.067012504}
        outSlope: {x: 0, y: 0.08699305, z: 0, w: -0.067012504}
        tangentMode: 0
        weightedMode: 0
        inWeight: {x: 0.33333334, y: 0.33333334, z: 0.33333334, w: 0.33333334}
        outWeight: {x: 0.33333334, y: 0.33333334, z: 0.33333334, w: 0.33333334}
      - serializedVersion: 3
        time: 3.6778173
        value: {x: -0, y: 0.6110157, z: -0, w: 0.7916185}
        inSlope: {x: 0, y: 0.07941928, z: 0, w: -0.06126295}
        outSlope: {x: 0, y: 0.07941928, z: 0, w: -0.06126295}
        tangentMode: 0
        weightedMode: 0
        inWeight: {x: 0.33333334, y: 0.33333334, z: 0.33333334, w: 0.33333334}
        outWeight: {x: 0.33333334, y: 0.33333334, z: 0.33333334, w: 0.33333334}
      - serializedVersion: 3
        time: 3.68875
        value: {x: -0, y: 0.61152405, z: -0, w: 0.79122585}
        inSlope: {x: 0, y: 0.05482527, z: 0, w: -0.042384736}
        outSlope: {x: 0, y: 0.05482527, z: 0, w: -0.042384736}
        tangentMode: 0
        weightedMode: 0
        inWeight: {x: 0.33333334, y: 0.33333334, z: 0.33333334, w: 0.33333334}
        outWeight: {x: 0.33333334, y: 0.33333334, z: 0.33333334, w: 0.33333334}
      - serializedVersion: 3
        time: 3.699559
        value: {x: -0, y: 0.61220664, z: -0, w: 0.7906978}
        inSlope: {x: 0, y: 0.059923448, z: 0, w: -0.046392538}
        outSlope: {x: 0, y: 0.059923448, z: 0, w: -0.046392538}
        tangentMode: 0
        weightedMode: 0
        inWeight: {x: 0.33333334, y: 0.33333334, z: 0.33333334, w: 0.33333334}
        outWeight: {x: 0.33333334, y: 0.33333334, z: 0.33333334, w: 0.33333334}
      - serializedVersion: 3
        time: 3.7107532
        value: {x: -0, y: 0.6128413, z: -0, w: 0.790206}
        inSlope: {x: 0, y: 0.05662688, z: 0, w: -0.04391542}
        outSlope: {x: 0, y: 0.05662688, z: 0, w: -0.04391542}
        tangentMode: 0
        weightedMode: 0
        inWeight: {x: 0.33333334, y: 0.33333334, z: 0.33333334, w: 0.33333334}
        outWeight: {x: 0.33333334, y: 0.33333334, z: 0.33333334, w: 0.33333334}
      - serializedVersion: 3
        time: 3.7217515
        value: {x: -0, y: 0.61346334, z: -0, w: 0.7897232}
        inSlope: {x: 0, y: 0.051636018, z: 0, w: -0.040104438}
        outSlope: {x: 0, y: 0.051636018, z: 0, w: -0.040104438}
        tangentMode: 0
        weightedMode: 0
        inWeight: {x: 0.33333334, y: 0.33333334, z: 0.33333334, w: 0.33333334}
        outWeight: {x: 0.33333334, y: 0.33333334, z: 0.33333334, w: 0.33333334}
      - serializedVersion: 3
        time: 3.7336342
        value: {x: -0, y: 0.61401844, z: -0, w: 0.78929174}
        inSlope: {x: 0, y: 0.048300173, z: 0, w: -0.037578214}
        outSlope: {x: 0, y: 0.048300173, z: 0, w: -0.037578214}
        tangentMode: 0
        weightedMode: 0
        inWeight: {x: 0.33333334, y: 0.33333334, z: 0.33333334, w: 0.33333334}
        outWeight: {x: 0.33333334, y: 0.33333334, z: 0.33333334, w: 0.33333334}
      - serializedVersion: 3
        time: 3.7444963
        value: {x: -0, y: 0.6145603, z: -0, w: 0.7888698}
        inSlope: {x: 0, y: 0.044179283, z: 0, w: -0.0344138}
        outSlope: {x: 0, y: 0.044179283, z: 0, w: -0.0344138}
        tangentMode: 0
        weightedMode: 0
        inWeight: {x: 0.33333334, y: 0.33333334, z: 0.33333334, w: 0.33333334}
        outWeight: {x: 0.33333334, y: 0.33333334, z: 0.33333334, w: 0.33333334}
      - serializedVersion: 3
        time: 3.7555814
        value: {x: -0, y: 0.6149868, z: -0, w: 0.78853744}
        inSlope: {x: 0, y: 0.03555759, z: 0, w: -0.027723216}
        outSlope: {x: 0, y: 0.03555759, z: 0, w: -0.027723216}
        tangentMode: 0
        weightedMode: 0
        inWeight: {x: 0.33333334, y: 0.33333334, z: 0.33333334, w: 0.33333334}
        outWeight: {x: 0.33333334, y: 0.33333334, z: 0.33333334, w: 0.33333334}
      - serializedVersion: 3
        time: 3.76655
        value: {x: -0, y: 0.6153448, z: -0, w: 0.78825814}
        inSlope: {x: 0, y: 0.029017523, z: 0, w: -0.022648979}
        outSlope: {x: 0, y: 0.029017523, z: 0, w: -0.022648979}
        tangentMode: 0
        weightedMode: 0
        inWeight: {x: 0.33333334, y: 0.33333334, z: 0.33333334, w: 0.33333334}
        outWeight: {x: 0.33333334, y: 0.33333334, z: 0.33333334, w: 0.33333334}
      - serializedVersion: 3
        time: 3.777573
        value: {x: -0, y: 0.6156247, z: -0, w: 0.7880395}
        inSlope: {x: 0, y: 0.020933475, z: 0, w: -0.01635624}
        outSlope: {x: 0, y: 0.020933475, z: 0, w: -0.01635624}
        tangentMode: 0
        weightedMode: 0
        inWeight: {x: 0.33333334, y: 0.33333334, z: 0.33333334, w: 0.33333334}
        outWeight: {x: 0.33333334, y: 0.33333334, z: 0.33333334, w: 0.33333334}
      - serializedVersion: 3
        time: 3.7885466
        value: {x: -0, y: 0.6158055, z: -0, w: 0.7878982}
        inSlope: {x: 0, y: 0.012034291, z: 0, w: -0.009405238}
        outSlope: {x: 0, y: 0.012034291, z: 0, w: -0.009405238}
        tangentMode: 0
        weightedMode: 0
        inWeight: {x: 0.33333334, y: 0.33333334, z: 0.33333334, w: 0.33333334}
        outWeight: {x: 0.33333334, y: 0.33333334, z: 0.33333334, w: 0.33333334}
      - serializedVersion: 3
        time: 3.8005943
        value: {x: -0, y: 0.615897, z: -0, w: 0.7878267}
        inSlope: {x: 0, y: 0.0026202416, z: 0, w: -0.0020476168}
        outSlope: {x: 0, y: 0.0026202416, z: 0, w: -0.0020476168}
        tangentMode: 0
        weightedMode: 0
        inWeight: {x: 0.33333334, y: 0.33333334, z: 0.33333334, w: 0.33333334}
        outWeight: {x: 0.33333334, y: 0.33333334, z: 0.33333334, w: 0.33333334}
      - serializedVersion: 3
        time: 3.8116608
        value: {x: -0, y: 0.61587095, z: -0, w: 0.78784704}
        inSlope: {x: 0, y: -0.0066070193, z: 0, w: 0.0051628537}
        outSlope: {x: 0, y: -0.0066070193, z: 0, w: 0.0051628537}
        tangentMode: 0
        weightedMode: 0
        inWeight: {x: 0.33333334, y: 0.33333334, z: 0.33333334, w: 0.33333334}
        outWeight: {x: 0.33333334, y: 0.33333334, z: 0.33333334, w: 0.33333334}
      - serializedVersion: 3
        time: 3.8259633
        value: {x: -0, y: 0.6157156, z: -0, w: 0.78796846}
        inSlope: {x: 0, y: -0.028102001, z: 0, w: 0.021951616}
        outSlope: {x: 0, y: -0.028102001, z: 0, w: 0.021951616}
        tangentMode: 0
        weightedMode: 0
        inWeight: {x: 0.33333334, y: 0.33333334, z: 0.33333334, w: 0.33333334}
        outWeight: {x: 0.33333334, y: 0.33333334, z: 0.33333334, w: 0.33333334}
      - serializedVersion: 3
        time: 3.8335388
        value: {x: -0, y: 0.6153721, z: -0, w: 0.78823674}
        inSlope: {x: 0, y: -0.03500702, z: 0, w: 0.027335897}
        outSlope: {x: 0, y: -0.03500702, z: 0, w: 0.027335897}
        tangentMode: 0
        weightedMode: 0
        inWeight: {x: 0.33333334, y: 0.33333334, z: 0.33333334, w: 0.33333334}
        outWeight: {x: 0.33333334, y: 0.33333334, z: 0.33333334, w: 0.33333334}
      - serializedVersion: 3
        time: 3.8442974
        value: {x: -0, y: 0.6151067, z: -0, w: 0.7884439}
        inSlope: {x: 0, y: -0.034874603, z: 0, w: 0.027199704}
        outSlope: {x: 0, y: -0.034874603, z: 0, w: 0.027199704}
        tangentMode: 0
        weightedMode: 0
        inWeight: {x: 0.33333334, y: 0.33333334, z: 0.33333334, w: 0.33333334}
        outWeight: {x: 0.33333334, y: 0.33333334, z: 0.33333334, w: 0.33333334}
      - serializedVersion: 3
        time: 3.8552442
        value: {x: -0, y: 0.61461323, z: -0, w: 0.7888286}
        inSlope: {x: 0, y: -0.049076438, z: 0, w: 0.03823035}
        outSlope: {x: 0, y: -0.049076438, z: 0, w: 0.03823035}
        tangentMode: 0
        weightedMode: 0
        inWeight: {x: 0.33333334, y: 0.33333334, z: 0.33333334, w: 0.33333334}
        outWeight: {x: 0.33333334, y: 0.33333334, z: 0.33333334, w: 0.33333334}
      - serializedVersion: 3
        time: 3.867099
        value: {x: -0, y: 0.61398405, z: -0, w: 0.78931844}
        inSlope: {x: 0, y: -0.062366262, z: 0, w: 0.048499912}
        outSlope: {x: 0, y: -0.062366262, z: 0, w: 0.048499912}
        tangentMode: 0
        weightedMode: 0
        inWeight: {x: 0.33333334, y: 0.33333334, z: 0.33333334, w: 0.33333334}
        outWeight: {x: 0.33333334, y: 0.33333334, z: 0.33333334, w: 0.33333334}
      - serializedVersion: 3
        time: 3.8782458
        value: {x: -0, y: 0.6131853, z: -0, w: 0.7899391}
        inSlope: {x: 0, y: -0.074036315, z: 0, w: 0.057466984}
        outSlope: {x: 0, y: -0.074036315, z: 0, w: 0.057466984}
        tangentMode: 0
        weightedMode: 0
        inWeight: {x: 0.33333334, y: 0.33333334, z: 0.33333334, w: 0.33333334}
        outWeight: {x: 0.33333334, y: 0.33333334, z: 0.33333334, w: 0.33333334}
      - serializedVersion: 3
        time: 3.8892004
        value: {x: -0, y: 0.6123482, z: -0, w: 0.7905882}
        inSlope: {x: 0, y: -0.079124935, z: 0, w: 0.061282124}
        outSlope: {x: 0, y: -0.079124935, z: 0, w: 0.061282124}
        tangentMode: 0
        weightedMode: 0
        inWeight: {x: 0.33333334, y: 0.33333334, z: 0.33333334, w: 0.33333334}
        outWeight: {x: 0.33333334, y: 0.33333334, z: 0.33333334, w: 0.33333334}
      - serializedVersion: 3
        time: 3.9001853
        value: {x: -0, y: 0.61144924, z: -0, w: 0.79128367}
        inSlope: {x: 0, y: -0.084583014, z: 0, w: 0.06535355}
        outSlope: {x: 0, y: -0.084583014, z: 0, w: 0.06535355}
        tangentMode: 0
        weightedMode: 0
        inWeight: {x: 0.33333334, y: 0.33333334, z: 0.33333334, w: 0.33333334}
        outWeight: {x: 0.33333334, y: 0.33333334, z: 0.33333334, w: 0.33333334}
      - serializedVersion: 3
        time: 3.9112306
        value: {x: -0, y: 0.61048466, z: -0, w: 0.79202807}
        inSlope: {x: 0, y: -0.09000109, z: 0, w: 0.06936838}
        outSlope: {x: 0, y: -0.09000109, z: 0, w: 0.06936838}
        tangentMode: 0
        weightedMode: 0
        inWeight: {x: 0.33333334, y: 0.33333334, z: 0.33333334, w: 0.33333334}
        outWeight: {x: 0.33333334, y: 0.33333334, z: 0.33333334, w: 0.33333334}
      - serializedVersion: 3
        time: 3.922198
        value: {x: -0, y: 0.6094683, z: -0, w: 0.7928105}
        inSlope: {x: 0, y: -0.095238656, z: 0, w: 0.0732105}
        outSlope: {x: 0, y: -0.095238656, z: 0, w: 0.0732105}
        tangentMode: 0
        weightedMode: 0
        inWeight: {x: 0.33333334, y: 0.33333334, z: 0.33333334, w: 0.33333334}
        outWeight: {x: 0.33333334, y: 0.33333334, z: 0.33333334, w: 0.33333334}
      - serializedVersion: 3
        time: 3.9329805
        value: {x: -0, y: 0.6084137, z: -0, w: 0.79362005}
        inSlope: {x: 0, y: -0.096019655, z: 0, w: 0.07361299}
        outSlope: {x: 0, y: -0.096019655, z: 0, w: 0.07361299}
        tangentMode: 0
        weightedMode: 0
        inWeight: {x: 0.33333334, y: 0.33333334, z: 0.33333334, w: 0.33333334}
        outWeight: {x: 0.33333334, y: 0.33333334, z: 0.33333334, w: 0.33333334}
      - serializedVersion: 3
        time: 3.944128
        value: {x: -0, y: 0.6073632, z: -0, w: 0.7944243}
        inSlope: {x: 0, y: -0.093452916, z: 0, w: 0.07144639}
        outSlope: {x: 0, y: -0.093452916, z: 0, w: 0.07144639}
        tangentMode: 0
        weightedMode: 0
        inWeight: {x: 0.33333334, y: 0.33333334, z: 0.33333334, w: 0.33333334}
        outWeight: {x: 0.33333334, y: 0.33333334, z: 0.33333334, w: 0.33333334}
      - serializedVersion: 3
        time: 3.9560082
        value: {x: -0, y: 0.60626227, z: -0, w: 0.7952648}
        inSlope: {x: 0, y: -0.097969815, z: 0, w: 0.07467772}
        outSlope: {x: 0, y: -0.097969815, z: 0, w: 0.07467772}
        tangentMode: 0
        weightedMode: 0
        inWeight: {x: 0.33333334, y: 0.33333334, z: 0.33333334, w: 0.33333334}
        outWeight: {x: 0.33333334, y: 0.33333334, z: 0.33333334, w: 0.33333334}
      - serializedVersion: 3
        time: 3.9672189
        value: {x: -0, y: 0.60510457, z: -0, w: 0.79614604}
        inSlope: {x: 0, y: -0.0895375, z: 0, w: 0.06807215}
        outSlope: {x: 0, y: -0.0895375, z: 0, w: 0.06807215}
        tangentMode: 0
        weightedMode: 0
        inWeight: {x: 0.33333334, y: 0.33333334, z: 0.33333334, w: 0.33333334}
        outWeight: {x: 0.33333334, y: 0.33333334, z: 0.33333334, w: 0.33333334}
      - serializedVersion: 3
        time: 3.9810178
        value: {x: -0, y: 0.6040585, z: -0, w: 0.79693997}
        inSlope: {x: 0, y: -0.1148213, z: 0, w: 0.08697756}
        outSlope: {x: 0, y: -0.1148213, z: 0, w: 0.08697756}
        tangentMode: 0
        weightedMode: 0
        inWeight: {x: 0.33333334, y: 0.33333334, z: 0.33333334, w: 0.33333334}
        outWeight: {x: 0.33333334, y: 0.33333334, z: 0.33333334, w: 0.33333334}
      - serializedVersion: 3
        time: 3.989034
        value: {x: -0, y: 0.60282534, z: -0, w: 0.7978732}
        inSlope: {x: 0, y: -0.10662288, z: 0, w: 0.080635965}
        outSlope: {x: 0, y: -0.10662288, z: 0, w: 0.080635965}
        tangentMode: 0
        weightedMode: 0
        inWeight: {x: 0.33333334, y: 0.33333334, z: 0.33333334, w: 0.33333334}
        outWeight: {x: 0.33333334, y: 0.33333334, z: 0.33333334, w: 0.33333334}
      - serializedVersion: 3
        time: 3.9999535
        value: {x: -0, y: 0.6021766, z: -0, w: 0.798363}
        inSlope: {x: 0, y: -0.058113664, z: 0, w: 0.043830633}
        outSlope: {x: 0, y: -0.058113664, z: 0, w: 0.043830633}
        tangentMode: 0
        weightedMode: 0
        inWeight: {x: 0.33333334, y: 0.33333334, z: 0.33333334, w: 0.33333334}
        outWeight: {x: 0.33333334, y: 0.33333334, z: 0.33333334, w: 0.33333334}
      - serializedVersion: 3
        time: 4.014246
        value: {x: -0, y: 0.60136455, z: -0, w: 0.7989748}
        inSlope: {x: 0, y: -0.08873315, z: 0, w: 0.06675252}
        outSlope: {x: 0, y: -0.08873315, z: 0, w: 0.06675252}
        tangentMode: 0
        weightedMode: 0
        inWeight: {x: 0.33333334, y: 0.33333334, z: 0.33333334, w: 0.33333334}
        outWeight: {x: 0.33333334, y: 0.33333334, z: 0.33333334, w: 0.33333334}
      - serializedVersion: 3
        time: 4.0218635
        value: {x: -0, y: 0.6004455, z: -0, w: 0.7996657}
        inSlope: {x: 0, y: -0.0781977, z: 0, w: 0.058761727}
        outSlope: {x: 0, y: -0.0781977, z: 0, w: 0.058761727}
        tangentMode: 0
        weightedMode: 0
        inWeight: {x: 0.33333334, y: 0.33333334, z: 0.33333334, w: 0.33333334}
        outWeight: {x: 0.33333334, y: 0.33333334, z: 0.33333334, w: 0.33333334}
      - serializedVersion: 3
        time: 4.0328836
        value: {x: -0, y: 0.6000516, z: -0, w: 0.7999613}
        inSlope: {x: 0, y: -0.03600281, z: 0, w: 0.027006496}
        outSlope: {x: 0, y: -0.03600281, z: 0, w: 0.027006496}
        tangentMode: 0
        weightedMode: 0
        inWeight: {x: 0.33333334, y: 0.33333334, z: 0.33333334, w: 0.33333334}
        outWeight: {x: 0.33333334, y: 0.33333334, z: 0.33333334, w: 0.33333334}
      - serializedVersion: 3
        time: 4.044734
        value: {x: -0, y: 0.5996219, z: -0, w: 0.8002835}
        inSlope: {x: 0, y: -0.03174545, z: 0, w: 0.023788137}
        outSlope: {x: 0, y: -0.03174545, z: 0, w: 0.023788137}
        tangentMode: 0
        weightedMode: 0
        inWeight: {x: 0.33333334, y: 0.33333334, z: 0.33333334, w: 0.33333334}
        outWeight: {x: 0.33333334, y: 0.33333334, z: 0.33333334, w: 0.33333334}
      - serializedVersion: 3
        time: 4.055991
        value: {x: -0, y: 0.59931535, z: -0, w: 0.800513}
        inSlope: {x: 0, y: -0.019087614, z: 0, w: 0.014291644}
        outSlope: {x: 0, y: -0.019087614, z: 0, w: 0.014291644}
        tangentMode: 0
        weightedMode: 0
        inWeight: {x: 0.33333334, y: 0.33333334, z: 0.33333334, w: 0.33333334}
        outWeight: {x: 0.33333334, y: 0.33333334, z: 0.33333334, w: 0.33333334}
      - serializedVersion: 3
        time: 4.0668893
        value: {x: -0, y: 0.5991961, z: -0, w: 0.8006023}
        inSlope: {x: 0, y: -0.0033716892, z: 0, w: 0.0025246874}
        outSlope: {x: 0, y: -0.0033716892, z: 0, w: 0.0025246874}
        tangentMode: 0
        weightedMode: 0
        inWeight: {x: 0.33333334, y: 0.33333334, z: 0.33333334, w: 0.33333334}
        outWeight: {x: 0.33333334, y: 0.33333334, z: 0.33333334, w: 0.33333334}
      - serializedVersion: 3
        time: 4.077716
        value: {x: -0, y: 0.59924155, z: -0, w: 0.8005683}
        inSlope: {x: 0, y: 0.01124866, z: 0, w: -0.008420691}
        outSlope: {x: 0, y: 0.01124866, z: 0, w: -0.008420691}
        tangentMode: 0
        weightedMode: 0
        inWeight: {x: 0.33333334, y: 0.33333334, z: 0.33333334, w: 0.33333334}
        outWeight: {x: 0.33333334, y: 0.33333334, z: 0.33333334, w: 0.33333334}
      - serializedVersion: 3
        time: 4.088564
        value: {x: -0, y: 0.59944004, z: -0, w: 0.8004197}
        inSlope: {x: 0, y: 0.025188198, z: 0, w: -0.018864136}
        outSlope: {x: 0, y: 0.025188198, z: 0, w: -0.018864136}
        tangentMode: 0
        weightedMode: 0
        inWeight: {x: 0.33333334, y: 0.33333334, z: 0.33333334, w: 0.33333334}
        outWeight: {x: 0.33333334, y: 0.33333334, z: 0.33333334, w: 0.33333334}
      - serializedVersion: 3
        time: 4.099753
        value: {x: -0, y: 0.599799, z: -0, w: 0.8001508}
        inSlope: {x: 0, y: 0.038980946, z: 0, w: -0.02922653}
        outSlope: {x: 0, y: 0.038980946, z: 0, w: -0.02922653}
        tangentMode: 0
        weightedMode: 0
        inWeight: {x: 0.33333334, y: 0.33333334, z: 0.33333334, w: 0.33333334}
        outWeight: {x: 0.33333334, y: 0.33333334, z: 0.33333334, w: 0.33333334}
      - serializedVersion: 3
        time: 4.1106496
        value: {x: -0, y: 0.60029894, z: -0, w: 0.7997757}
        inSlope: {x: 0, y: 0.04829792, z: 0, w: -0.03625889}
        outSlope: {x: 0, y: 0.04829792, z: 0, w: -0.03625889}
        tangentMode: 0
        weightedMode: 0
        inWeight: {x: 0.33333334, y: 0.33333334, z: 0.33333334, w: 0.33333334}
        outWeight: {x: 0.33333334, y: 0.33333334, z: 0.33333334, w: 0.33333334}
      - serializedVersion: 3
        time: 4.122827
        value: {x: -0, y: 0.6009165, z: -0, w: 0.7993118}
        inSlope: {x: 0, y: 0.05522193, z: 0, w: -0.0415252}
        outSlope: {x: 0, y: 0.05522193, z: 0, w: -0.0415252}
        tangentMode: 0
        weightedMode: 0
        inWeight: {x: 0.33333334, y: 0.33333334, z: 0.33333334, w: 0.33333334}
        outWeight: {x: 0.33333334, y: 0.33333334, z: 0.33333334, w: 0.33333334}
      - serializedVersion: 3
        time: 4.1368256
        value: {x: -0, y: 0.60175264, z: -0, w: 0.7986825}
        inSlope: {x: 0, y: 0.10104545, z: 0, w: -0.07618651}
        outSlope: {x: 0, y: 0.10104545, z: 0, w: -0.07618651}
        tangentMode: 0
        weightedMode: 0
        inWeight: {x: 0.33333334, y: 0.33333334, z: 0.33333334, w: 0.33333334}
        outWeight: {x: 0.33333334, y: 0.33333334, z: 0.33333334, w: 0.33333334}
      - serializedVersion: 3
        time: 4.1446295
        value: {x: -0, y: 0.6028636, z: -0, w: 0.79784423}
        inSlope: {x: 0, y: 0.10242899, z: 0, w: -0.07733964}
        outSlope: {x: 0, y: 0.10242899, z: 0, w: -0.07733964}
        tangentMode: 0
        weightedMode: 0
        inWeight: {x: 0.33333334, y: 0.33333334, z: 0.33333334, w: 0.33333334}
        outWeight: {x: 0.33333334, y: 0.33333334, z: 0.33333334, w: 0.33333334}
      - serializedVersion: 3
        time: 4.155599
        value: {x: -0, y: 0.6035492, z: -0, w: 0.7973258}
        inSlope: {x: 0, y: 0.08151829, z: 0, w: -0.061738677}
        outSlope: {x: 0, y: 0.08151829, z: 0, w: -0.061738677}
        tangentMode: 0
        weightedMode: 0
        inWeight: {x: 0.33333334, y: 0.33333334, z: 0.33333334, w: 0.33333334}
        outWeight: {x: 0.33333334, y: 0.33333334, z: 0.33333334, w: 0.33333334}
      - serializedVersion: 3
        time: 4.1664524
        value: {x: -0, y: 0.60464036, z: -0, w: 0.7964986}
        inSlope: {x: 0, y: 0.1010212, z: 0, w: -0.076692656}
        outSlope: {x: 0, y: 0.1010212, z: 0, w: -0.076692656}
        tangentMode: 0
        weightedMode: 0
        inWeight: {x: 0.33333334, y: 0.33333334, z: 0.33333334, w: 0.33333334}
        outWeight: {x: 0.33333334, y: 0.33333334, z: 0.33333334, w: 0.33333334}
      - serializedVersion: 3
        time: 4.177992
        value: {x: -0, y: 0.60581166, z: -0, w: 0.7956081}
        inSlope: {x: 0, y: 0.11454958, z: 0, w: -0.087247714}
        outSlope: {x: 0, y: 0.11454958, z: 0, w: -0.087247714}
        tangentMode: 0
        weightedMode: 0
        inWeight: {x: 0.33333334, y: 0.33333334, z: 0.33333334, w: 0.33333334}
        outWeight: {x: 0.33333334, y: 0.33333334, z: 0.33333334, w: 0.33333334}
      - serializedVersion: 3
        time: 4.1883926
        value: {x: -0, y: 0.60713875, z: -0, w: 0.79459584}
        inSlope: {x: 0, y: 0.11578201, z: 0, w: -0.088448495}
        outSlope: {x: 0, y: 0.11578201, z: 0, w: -0.088448495}
        tangentMode: 0
        weightedMode: 0
        inWeight: {x: 0.33333334, y: 0.33333334, z: 0.33333334, w: 0.33333334}
        outWeight: {x: 0.33333334, y: 0.33333334, z: 0.33333334, w: 0.33333334}
      - serializedVersion: 3
        time: 4.200491
        value: {x: -0, y: 0.6083966, z: -0, w: 0.79363316}
        inSlope: {x: 0, y: 0.12087454, z: 0, w: -0.09269829}
        outSlope: {x: 0, y: 0.12087454, z: 0, w: -0.09269829}
        tangentMode: 0
        weightedMode: 0
        inWeight: {x: 0.33333334, y: 0.33333334, z: 0.33333334, w: 0.33333334}
        outWeight: {x: 0.33333334, y: 0.33333334, z: 0.33333334, w: 0.33333334}
      - serializedVersion: 3
        time: 4.2114735
        value: {x: -0, y: 0.6099098, z: -0, w: 0.79247093}
        inSlope: {x: 0, y: 0.13394934, z: 0, w: -0.103078425}
        outSlope: {x: 0, y: 0.13394934, z: 0, w: -0.103078425}
        tangentMode: 0
        weightedMode: 0
        inWeight: {x: 0.33333334, y: 0.33333334, z: 0.33333334, w: 0.33333334}
        outWeight: {x: 0.33333334, y: 0.33333334, z: 0.33333334, w: 0.33333334}
      - serializedVersion: 3
        time: 4.2223053
        value: {x: -0, y: 0.6113192, z: -0, w: 0.79138416}
        inSlope: {x: 0, y: 0.12971534, z: 0, w: -0.10020243}
        outSlope: {x: 0, y: 0.12971534, z: 0, w: -0.10020243}
        tangentMode: 0
        weightedMode: 0
        inWeight: {x: 0.33333334, y: 0.33333334, z: 0.33333334, w: 0.33333334}
        outWeight: {x: 0.33333334, y: 0.33333334, z: 0.33333334, w: 0.33333334}
      - serializedVersion: 3
        time: 4.2333193
        value: {x: -0, y: 0.61274344, z: -0, w: 0.79028195}
        inSlope: {x: 0, y: 0.1320576, z: 0, w: -0.102395}
        outSlope: {x: 0, y: 0.1320576, z: 0, w: -0.102395}
        tangentMode: 0
        weightedMode: 0
        inWeight: {x: 0.33333334, y: 0.33333334, z: 0.33333334, w: 0.33333334}
        outWeight: {x: 0.33333334, y: 0.33333334, z: 0.33333334, w: 0.33333334}
      - serializedVersion: 3
        time: 4.244198
        value: {x: -0, y: 0.6142099, z: -0, w: 0.7891428}
        inSlope: {x: 0, y: 0.1318233, z: 0, w: -0.10259849}
        outSlope: {x: 0, y: 0.1318233, z: 0, w: -0.10259849}
        tangentMode: 0
        weightedMode: 0
        inWeight: {x: 0.33333334, y: 0.33333334, z: 0.33333334, w: 0.33333334}
        outWeight: {x: 0.33333334, y: 0.33333334, z: 0.33333334, w: 0.33333334}
      - serializedVersion: 3
        time: 4.2554846
        value: {x: -0, y: 0.6156641, z: -0, w: 0.7880087}
        inSlope: {x: 0, y: 0.13409266, z: 0, w: -0.10478024}
        outSlope: {x: 0, y: 0.13409266, z: 0, w: -0.10478024}
        tangentMode: 0
        weightedMode: 0
        inWeight: {x: 0.33333334, y: 0.33333334, z: 0.33333334, w: 0.33333334}
        outWeight: {x: 0.33333334, y: 0.33333334, z: 0.33333334, w: 0.33333334}
      - serializedVersion: 3
        time: 4.266241
        value: {x: -0, y: 0.61716294, z: -0, w: 0.7868354}
        inSlope: {x: 0, y: 0.12742865, z: 0, w: -0.09992704}
        outSlope: {x: 0, y: 0.12742865, z: 0, w: -0.09992704}
        tangentMode: 0
        weightedMode: 0
        inWeight: {x: 0.33333334, y: 0.33333334, z: 0.33333334, w: 0.33333334}
        outWeight: {x: 0.33333334, y: 0.33333334, z: 0.33333334, w: 0.33333334}
      - serializedVersion: 3
        time: 4.278409
        value: {x: -0, y: 0.61856854, z: -0, w: 0.78573084}
        inSlope: {x: 0, y: 0.11313416, z: 0, w: -0.08906987}
        outSlope: {x: 0, y: 0.11313416, z: 0, w: -0.08906987}
        tangentMode: 0
        weightedMode: 0
        inWeight: {x: 0.33333334, y: 0.33333334, z: 0.33333334, w: 0.33333334}
        outWeight: {x: 0.33333334, y: 0.33333334, z: 0.33333334, w: 0.33333334}
      - serializedVersion: 3
        time: 4.2922893
        value: {x: -0, y: 0.6201058, z: -0, w: 0.7845182}
        inSlope: {x: 0, y: 0.16400732, z: 0, w: -0.12973458}
        outSlope: {x: 0, y: 0.16400732, z: 0, w: -0.12973458}
        tangentMode: 0
        weightedMode: 0
        inWeight: {x: 0.33333334, y: 0.33333334, z: 0.33333334, w: 0.33333334}
        outWeight: {x: 0.33333334, y: 0.33333334, z: 0.33333334, w: 0.33333334}
      - serializedVersion: 3
        time: 4.3000145
        value: {x: -0, y: 0.6217842, z: -0, w: 0.78318864}
        inSlope: {x: 0, y: 0.14822313, z: 0, w: -0.11752152}
        outSlope: {x: 0, y: 0.14822313, z: 0, w: -0.11752152}
        tangentMode: 0
        weightedMode: 0
        inWeight: {x: 0.33333334, y: 0.33333334, z: 0.33333334, w: 0.33333334}
        outWeight: {x: 0.33333334, y: 0.33333334, z: 0.33333334, w: 0.33333334}
      - serializedVersion: 3
        time: 4.3111362
        value: {x: -0, y: 0.62266487, z: -0, w: 0.78248864}
        inSlope: {x: 0, y: 0.09541558, z: 0, w: -0.07595901}
        outSlope: {x: 0, y: 0.09541558, z: 0, w: -0.07595901}
        tangentMode: 0
        weightedMode: 0
        inWeight: {x: 0.33333334, y: 0.33333334, z: 0.33333334, w: 0.33333334}
        outWeight: {x: 0.33333334, y: 0.33333334, z: 0.33333334, w: 0.33333334}
      - serializedVersion: 3
        time: 4.321948
        value: {x: -0, y: 0.623872, z: -0, w: 0.7815266}
        inSlope: {x: 0, y: 0.10586786, z: 0, w: -0.0844982}
        outSlope: {x: 0, y: 0.10586786, z: 0, w: -0.0844982}
        tangentMode: 0
        weightedMode: 0
        inWeight: {x: 0.33333334, y: 0.33333334, z: 0.33333334, w: 0.33333334}
        outWeight: {x: 0.33333334, y: 0.33333334, z: 0.33333334, w: 0.33333334}
      - serializedVersion: 3
        time: 4.333052
        value: {x: -0, y: 0.6249834, z: -0, w: 0.7806381}
        inSlope: {x: 0, y: 0.0983661, z: 0, w: -0.07875066}
        outSlope: {x: 0, y: 0.0983661, z: 0, w: -0.07875066}
        tangentMode: 0
        weightedMode: 0
        inWeight: {x: 0.33333334, y: 0.33333334, z: 0.33333334, w: 0.33333334}
        outWeight: {x: 0.33333334, y: 0.33333334, z: 0.33333334, w: 0.33333334}
      - serializedVersion: 3
        time: 4.3440394
        value: {x: -0, y: 0.6260452, z: -0, w: 0.77978677}
        inSlope: {x: 0, y: 0.08951126, z: 0, w: -0.0718522}
        outSlope: {x: 0, y: 0.08951126, z: 0, w: -0.0718522}
        tangentMode: 0
        weightedMode: 0
        inWeight: {x: 0.33333334, y: 0.33333334, z: 0.33333334, w: 0.33333334}
        outWeight: {x: 0.33333334, y: 0.33333334, z: 0.33333334, w: 0.33333334}
      - serializedVersion: 3
        time: 4.3558774
        value: {x: -0, y: 0.6270204, z: -0, w: 0.77900285}
        inSlope: {x: 0, y: 0.08395712, z: 0, w: -0.067578614}
        outSlope: {x: 0, y: 0.08395712, z: 0, w: -0.067578614}
        tangentMode: 0
        weightedMode: 0
        inWeight: {x: 0.33333334, y: 0.33333334, z: 0.33333334, w: 0.33333334}
        outWeight: {x: 0.33333334, y: 0.33333334, z: 0.33333334, w: 0.33333334}
      - serializedVersion: 3
        time: 4.3670087
        value: {x: -0, y: 0.62797254, z: -0, w: 0.7782355}
        inSlope: {x: 0, y: 0.07897352, z: 0, w: -0.06371027}
        outSlope: {x: 0, y: 0.07897352, z: 0, w: -0.06371027}
        tangentMode: 0
        weightedMode: 0
        inWeight: {x: 0.33333334, y: 0.33333334, z: 0.33333334, w: 0.33333334}
        outWeight: {x: 0.33333334, y: 0.33333334, z: 0.33333334, w: 0.33333334}
      - serializedVersion: 3
        time: 4.3778067
        value: {x: -0, y: 0.62875444, z: -0, w: 0.777604}
        inSlope: {x: 0, y: 0.06585047, z: 0, w: -0.05323597}
        outSlope: {x: 0, y: 0.06585047, z: 0, w: -0.05323597}
        tangentMode: 0
        weightedMode: 0
        inWeight: {x: 0.33333334, y: 0.33333334, z: 0.33333334, w: 0.33333334}
        outWeight: {x: 0.33333334, y: 0.33333334, z: 0.33333334, w: 0.33333334}
      - serializedVersion: 3
        time: 4.388808
        value: {x: -0, y: 0.6294067, z: -0, w: 0.77707607}
        inSlope: {x: 0, y: 0.053969257, z: 0, w: -0.04370834}
        outSlope: {x: 0, y: 0.053969257, z: 0, w: -0.04370834}
        tangentMode: 0
        weightedMode: 0
        inWeight: {x: 0.33333334, y: 0.33333334, z: 0.33333334, w: 0.33333334}
        outWeight: {x: 0.33333334, y: 0.33333334, z: 0.33333334, w: 0.33333334}
      - serializedVersion: 3
        time: 4.3998175
        value: {x: -0, y: 0.6299423, z: -0, w: 0.77664196}
        inSlope: {x: 0, y: 0.042588312, z: 0, w: -0.034537792}
        outSlope: {x: 0, y: 0.042588312, z: 0, w: -0.034537792}
        tangentMode: 0
        weightedMode: 0
        inWeight: {x: 0.33333334, y: 0.33333334, z: 0.33333334, w: 0.33333334}
        outWeight: {x: 0.33333334, y: 0.33333334, z: 0.33333334, w: 0.33333334}
      - serializedVersion: 3
        time: 4.4107747
        value: {x: -0, y: 0.63034254, z: -0, w: 0.7763171}
        inSlope: {x: 0, y: 0.029459424, z: 0, w: -0.023916025}
        outSlope: {x: 0, y: 0.029459424, z: 0, w: -0.023916025}
        tangentMode: 0
        weightedMode: 0
        inWeight: {x: 0.33333334, y: 0.33333334, z: 0.33333334, w: 0.33333334}
        outWeight: {x: 0.33333334, y: 0.33333334, z: 0.33333334, w: 0.33333334}
      - serializedVersion: 3
        time: 4.421617
        value: {x: -0, y: 0.6305853, z: -0, w: 0.77611995}
        inSlope: {x: 0, y: 0.0149963545, z: 0, w: -0.01217805}
        outSlope: {x: 0, y: 0.0149963545, z: 0, w: -0.01217805}
        tangentMode: 0
        weightedMode: 0
        inWeight: {x: 0.33333334, y: 0.33333334, z: 0.33333334, w: 0.33333334}
        outWeight: {x: 0.33333334, y: 0.33333334, z: 0.33333334, w: 0.33333334}
      - serializedVersion: 3
        time: 4.4339037
        value: {x: -0, y: 0.6306787, z: -0, w: 0.77604413}
        inSlope: {x: 0, y: 0.0012719871, z: 0, w: -0.0010325669}
        outSlope: {x: 0, y: 0.0012719871, z: 0, w: -0.0010325669}
        tangentMode: 0
        weightedMode: 0
        inWeight: {x: 0.33333334, y: 0.33333334, z: 0.33333334, w: 0.33333334}
        outWeight: {x: 0.33333334, y: 0.33333334, z: 0.33333334, w: 0.33333334}
      - serializedVersion: 3
        time: 4.448175
        value: {x: -0, y: 0.63060653, z: -0, w: 0.7761027}
        inSlope: {x: 0, y: -0.024469499, z: 0, w: 0.019872054}
        outSlope: {x: 0, y: -0.024469499, z: 0, w: 0.019872054}
        tangentMode: 0
        weightedMode: 0
        inWeight: {x: 0.33333334, y: 0.33333334, z: 0.33333334, w: 0.33333334}
        outWeight: {x: 0.33333334, y: 0.33333334, z: 0.33333334, w: 0.33333334}
      - serializedVersion: 3
        time: 4.4549217
        value: {x: -0, y: 0.6303105, z: -0, w: 0.77634317}
        inSlope: {x: 0, y: -0.0314333, z: 0, w: 0.02552669}
        outSlope: {x: 0, y: -0.0314333, z: 0, w: 0.02552669}
        tangentMode: 0
        weightedMode: 0
        inWeight: {x: 0.33333334, y: 0.33333334, z: 0.33333334, w: 0.33333334}
        outWeight: {x: 0.33333334, y: 0.33333334, z: 0.33333334, w: 0.33333334}
      - serializedVersion: 3
        time: 4.4669743
        value: {x: -0, y: 0.63008165, z: -0, w: 0.77652895}
        inSlope: {x: 0, y: -0.036316328, z: 0, w: 0.029453369}
        outSlope: {x: 0, y: -0.036316328, z: 0, w: 0.029453369}
        tangentMode: 0
        weightedMode: 0
        inWeight: {x: 0.33333334, y: 0.33333334, z: 0.33333334, w: 0.33333334}
        outWeight: {x: 0.33333334, y: 0.33333334, z: 0.33333334, w: 0.33333334}
      - serializedVersion: 3
        time: 4.477979
        value: {x: -0, y: 0.62949127, z: -0, w: 0.7770076}
        inSlope: {x: 0, y: -0.05770795, z: 0, w: 0.046744898}
        outSlope: {x: 0, y: -0.05770795, z: 0, w: 0.046744898}
        tangentMode: 0
        weightedMode: 0
        inWeight: {x: 0.33333334, y: 0.33333334, z: 0.33333334, w: 0.33333334}
        outWeight: {x: 0.33333334, y: 0.33333334, z: 0.33333334, w: 0.33333334}
      - serializedVersion: 3
        time: 4.4891853
        value: {x: -0, y: 0.6287991, z: -0, w: 0.77756786}
        inSlope: {x: 0, y: -0.071047395, z: 0, w: 0.05743932}
        outSlope: {x: 0, y: -0.071047395, z: 0, w: 0.05743932}
        tangentMode: 0
        weightedMode: 0
        inWeight: {x: 0.33333334, y: 0.33333334, z: 0.33333334, w: 0.33333334}
        outWeight: {x: 0.33333334, y: 0.33333334, z: 0.33333334, w: 0.33333334}
      - serializedVersion: 3
        time: 4.499763
        value: {x: -0, y: 0.6279494, z: -0, w: 0.77825415}
        inSlope: {x: 0, y: -0.08254245, z: 0, w: 0.06659329}
        outSlope: {x: 0, y: -0.08254245, z: 0, w: 0.06659329}
        tangentMode: 0
        weightedMode: 0
        inWeight: {x: 0.33333334, y: 0.33333334, z: 0.33333334, w: 0.33333334}
        outWeight: {x: 0.33333334, y: 0.33333334, z: 0.33333334, w: 0.33333334}
      - serializedVersion: 3
        time: 4.5107327
        value: {x: -0, y: 0.62701964, z: -0, w: 0.77900344}
        inSlope: {x: 0, y: -0.090495765, z: 0, w: 0.07283022}
        outSlope: {x: 0, y: -0.090495765, z: 0, w: 0.07283022}
        tangentMode: 0
        weightedMode: 0
        inWeight: {x: 0.33333334, y: 0.33333334, z: 0.33333334, w: 0.33333334}
        outWeight: {x: 0.33333334, y: 0.33333334, z: 0.33333334, w: 0.33333334}
      - serializedVersion: 3
        time: 4.522058
        value: {x: -0, y: 0.6259298, z: -0, w: 0.7798795}
        inSlope: {x: 0, y: -0.10634032, z: 0, w: 0.08532852}
        outSlope: {x: 0, y: -0.10634032, z: 0, w: 0.08532852}
        tangentMode: 0
        weightedMode: 0
        inWeight: {x: 0.33333334, y: 0.33333334, z: 0.33333334, w: 0.33333334}
        outWeight: {x: 0.33333334, y: 0.33333334, z: 0.33333334, w: 0.33333334}
      - serializedVersion: 3
        time: 4.5326447
        value: {x: -0, y: 0.62469697, z: -0, w: 0.7808673}
        inSlope: {x: 0, y: -0.11199987, z: 0, w: 0.08960219}
        outSlope: {x: 0, y: -0.11199987, z: 0, w: 0.08960219}
        tangentMode: 0
        weightedMode: 0
        inWeight: {x: 0.33333334, y: 0.33333334, z: 0.33333334, w: 0.33333334}
        outWeight: {x: 0.33333334, y: 0.33333334, z: 0.33333334, w: 0.33333334}
      - serializedVersion: 3
        time: 4.5441775
        value: {x: -0, y: 0.6234566, z: -0, w: 0.78185797}
        inSlope: {x: 0, y: -0.11856701, z: 0, w: 0.09452038}
        outSlope: {x: 0, y: -0.11856701, z: 0, w: 0.09452038}
        tangentMode: 0
        weightedMode: 0
        inWeight: {x: 0.33333334, y: 0.33333334, z: 0.33333334, w: 0.33333334}
        outWeight: {x: 0.33333334, y: 0.33333334, z: 0.33333334, w: 0.33333334}
      - serializedVersion: 3
        time: 4.5551953
        value: {x: -0, y: 0.6220289, z: -0, w: 0.78299433}
        inSlope: {x: 0, y: -0.122209, z: 0, w: 0.09710164}
        outSlope: {x: 0, y: -0.122209, z: 0, w: 0.09710164}
        tangentMode: 0
        weightedMode: 0
        inWeight: {x: 0.33333334, y: 0.33333334, z: 0.33333334, w: 0.33333334}
        outWeight: {x: 0.33333334, y: 0.33333334, z: 0.33333334, w: 0.33333334}
      - serializedVersion: 3
        time: 4.567469
        value: {x: -0, y: 0.6206194, z: -0, w: 0.78411204}
        inSlope: {x: 0, y: -0.13182639, z: 0, w: 0.104301855}
        outSlope: {x: 0, y: -0.13182639, z: 0, w: 0.104301855}
        tangentMode: 0
        weightedMode: 0
        inWeight: {x: 0.33333334, y: 0.33333334, z: 0.33333334, w: 0.33333334}
        outWeight: {x: 0.33333334, y: 0.33333334, z: 0.33333334, w: 0.33333334}
      - serializedVersion: 3
        time: 4.5782304
        value: {x: -0, y: 0.61901796, z: -0, w: 0.7853769}
        inSlope: {x: 0, y: -0.137916, z: 0, w: 0.10872953}
        outSlope: {x: 0, y: -0.137916, z: 0, w: 0.10872953}
        tangentMode: 0
        weightedMode: 0
        inWeight: {x: 0.33333334, y: 0.33333334, z: 0.33333334, w: 0.33333334}
        outWeight: {x: 0.33333334, y: 0.33333334, z: 0.33333334, w: 0.33333334}
      - serializedVersion: 3
        time: 4.589234
        value: {x: -0, y: 0.61762035, z: -0, w: 0.7864764}
        inSlope: {x: 0, y: -0.11362815, z: 0, w: 0.08924724}
        outSlope: {x: 0, y: -0.11362815, z: 0, w: 0.08924724}
        tangentMode: 0
        weightedMode: 0
        inWeight: {x: 0.33333334, y: 0.33333334, z: 0.33333334, w: 0.33333334}
        outWeight: {x: 0.33333334, y: 0.33333334, z: 0.33333334, w: 0.33333334}
      - serializedVersion: 3
        time: 4.603517
        value: {x: -0, y: 0.6161886, z: -0, w: 0.78759867}
        inSlope: {x: 0, y: -0.1719653, z: 0, w: 0.13438816}
        outSlope: {x: 0, y: -0.1719653, z: 0, w: 0.13438816}
        tangentMode: 0
        weightedMode: 0
        inWeight: {x: 0.33333334, y: 0.33333334, z: 0.33333334, w: 0.33333334}
        outWeight: {x: 0.33333334, y: 0.33333334, z: 0.33333334, w: 0.33333334}
      - serializedVersion: 3
        time: 4.610941
        value: {x: -0, y: 0.61437947, z: -0, w: 0.7890107}
        inSlope: {x: 0, y: -0.16271761, z: 0, w: 0.12688968}
        outSlope: {x: 0, y: -0.16271761, z: 0, w: 0.12688968}
        tangentMode: 0
        weightedMode: 0
        inWeight: {x: 0.33333334, y: 0.33333334, z: 0.33333334, w: 0.33333334}
        outWeight: {x: 0.33333334, y: 0.33333334, z: 0.33333334, w: 0.33333334}
      - serializedVersion: 3
        time: 4.621892
        value: {x: -0, y: 0.61348426, z: -0, w: 0.78970695}
        inSlope: {x: 0, y: -0.09832682, z: 0, w: 0.07634804}
        outSlope: {x: 0, y: -0.09832682, z: 0, w: 0.07634804}
        tangentMode: 0
        weightedMode: 0
        inWeight: {x: 0.33333334, y: 0.33333334, z: 0.33333334, w: 0.33333334}
        outWeight: {x: 0.33333334, y: 0.33333334, z: 0.33333334, w: 0.33333334}
      - serializedVersion: 3
        time: 4.6330366
        value: {x: -0, y: 0.61220366, z: -0, w: 0.79070014}
        inSlope: {x: 0, y: -0.11232416, z: 0, w: 0.08697732}
        outSlope: {x: 0, y: -0.11232416, z: 0, w: 0.08697732}
        tangentMode: 0
        weightedMode: 0
        inWeight: {x: 0.33333334, y: 0.33333334, z: 0.33333334, w: 0.33333334}
        outWeight: {x: 0.33333334, y: 0.33333334, z: 0.33333334, w: 0.33333334}
      - serializedVersion: 3
        time: 4.644247
        value: {x: -0, y: 0.6109734, z: -0, w: 0.7916512}
        inSlope: {x: 0, y: -0.107968986, z: 0, w: 0.083335005}
        outSlope: {x: 0, y: -0.107968986, z: 0, w: 0.083335005}
        tangentMode: 0
        weightedMode: 0
        inWeight: {x: 0.33333334, y: 0.33333334, z: 0.33333334, w: 0.33333334}
        outWeight: {x: 0.33333334, y: 0.33333334, z: 0.33333334, w: 0.33333334}
      - serializedVersion: 3
        time: 4.655019
        value: {x: -0, y: 0.6098295, z: -0, w: 0.7925327}
        inSlope: {x: 0, y: -0.09456242, z: 0, w: 0.072779484}
        outSlope: {x: 0, y: -0.09456242, z: 0, w: 0.072779484}
        tangentMode: 0
        weightedMode: 0
        inWeight: {x: 0.33333334, y: 0.33333334, z: 0.33333334, w: 0.33333334}
        outWeight: {x: 0.33333334, y: 0.33333334, z: 0.33333334, w: 0.33333334}
      - serializedVersion: 3
        time: 4.6670594
        value: {x: -0, y: 0.608831, z: -0, w: 0.7933}
        inSlope: {x: 0, y: -0.084931985, z: 0, w: 0.06518063}
        outSlope: {x: 0, y: -0.084931985, z: 0, w: 0.06518063}
        tangentMode: 0
        weightedMode: 0
        inWeight: {x: 0.33333334, y: 0.33333334, z: 0.33333334, w: 0.33333334}
        outWeight: {x: 0.33333334, y: 0.33333334, z: 0.33333334, w: 0.33333334}
      - serializedVersion: 3
        time: 4.6783576
        value: {x: -0, y: 0.60784876, z: -0, w: 0.79405284}
        inSlope: {x: 0, y: -0.07947726, z: 0, w: 0.060853}
        outSlope: {x: 0, y: -0.07947726, z: 0, w: 0.060853}
        tangentMode: 0
        weightedMode: 0
        inWeight: {x: 0.33333334, y: 0.33333334, z: 0.33333334, w: 0.33333334}
        outWeight: {x: 0.33333334, y: 0.33333334, z: 0.33333334, w: 0.33333334}
      - serializedVersion: 3
        time: 4.689063
        value: {x: -0, y: 0.6070778, z: -0, w: 0.7946424}
        inSlope: {x: 0, y: -0.062662035, z: 0, w: 0.047882423}
        outSlope: {x: 0, y: -0.062662035, z: 0, w: 0.047882423}
        tangentMode: 0
        weightedMode: 0
        inWeight: {x: 0.33333334, y: 0.33333334, z: 0.33333334, w: 0.33333334}
        outWeight: {x: 0.33333334, y: 0.33333334, z: 0.33333334, w: 0.33333334}
      - serializedVersion: 3
        time: 4.7001038
        value: {x: -0, y: 0.60648924, z: -0, w: 0.7950917}
        inSlope: {x: 0, y: -0.046159107, z: 0, w: 0.03522098}
        outSlope: {x: 0, y: -0.046159107, z: 0, w: 0.03522098}
        tangentMode: 0
        weightedMode: 0
        inWeight: {x: 0.33333334, y: 0.33333334, z: 0.33333334, w: 0.33333334}
        outWeight: {x: 0.33333334, y: 0.33333334, z: 0.33333334, w: 0.33333334}
      - serializedVersion: 3
        time: 4.7111883
        value: {x: -0, y: 0.6060568, z: -0, w: 0.7954214}
        inSlope: {x: 0, y: -0.031963356, z: 0, w: 0.024359267}
        outSlope: {x: 0, y: -0.031963356, z: 0, w: 0.024359267}
        tangentMode: 0
        weightedMode: 0
        inWeight: {x: 0.33333334, y: 0.33333334, z: 0.33333334, w: 0.33333334}
        outWeight: {x: 0.33333334, y: 0.33333334, z: 0.33333334, w: 0.33333334}
      - serializedVersion: 3
        time: 4.7219396
        value: {x: -0, y: 0.60578895, z: -0, w: 0.7956254}
        inSlope: {x: 0, y: -0.015589979, z: 0, w: 0.011870841}
        outSlope: {x: 0, y: -0.015589979, z: 0, w: 0.011870841}
        tangentMode: 0
        weightedMode: 0
        inWeight: {x: 0.33333334, y: 0.33333334, z: 0.33333334, w: 0.33333334}
        outWeight: {x: 0.33333334, y: 0.33333334, z: 0.33333334, w: 0.33333334}
      - serializedVersion: 3
        time: 4.732823
        value: {x: -0, y: 0.60572076, z: -0, w: 0.7956773}
        inSlope: {x: 0, y: 0.0021071816, z: 0, w: -0.0016028201}
        outSlope: {x: 0, y: 0.0021071816, z: 0, w: -0.0016028201}
        tangentMode: 0
        weightedMode: 0
        inWeight: {x: 0.33333334, y: 0.33333334, z: 0.33333334, w: 0.33333334}
        outWeight: {x: 0.33333334, y: 0.33333334, z: 0.33333334, w: 0.33333334}
      - serializedVersion: 3
        time: 4.7442493
        value: {x: -0, y: 0.6058405, z: -0, w: 0.79558617}
        inSlope: {x: 0, y: 0.016595013, z: 0, w: -0.012640459}
        outSlope: {x: 0, y: 0.016595013, z: 0, w: -0.012640459}
        tangentMode: 0
        weightedMode: 0
        inWeight: {x: 0.33333334, y: 0.33333334, z: 0.33333334, w: 0.33333334}
        outWeight: {x: 0.33333334, y: 0.33333334, z: 0.33333334, w: 0.33333334}
      - serializedVersion: 3
        time: 4.75864
        value: {x: -0, y: 0.6061673, z: -0, w: 0.79533714}
        inSlope: {x: 0, y: 0.049428698, z: 0, w: -0.037694197}
        outSlope: {x: 0, y: 0.049428698, z: 0, w: -0.037694197}
        tangentMode: 0
        weightedMode: 0
        inWeight: {x: 0.33333334, y: 0.33333334, z: 0.33333334, w: 0.33333334}
        outWeight: {x: 0.33333334, y: 0.33333334, z: 0.33333334, w: 0.33333334}
      - serializedVersion: 3
        time: 4.7670474
        value: {x: -0, y: 0.60680753, z: -0, w: 0.7948488}
        inSlope: {x: 0, y: 0.06068746, z: 0, w: -0.046316486}
        outSlope: {x: 0, y: 0.06068746, z: 0, w: -0.046316486}
        tangentMode: 0
        weightedMode: 0
        inWeight: {x: 0.33333334, y: 0.33333334, z: 0.33333334, w: 0.33333334}
        outWeight: {x: 0.33333334, y: 0.33333334, z: 0.33333334, w: 0.33333334}
      - serializedVersion: 3
        time: 4.7781386
        value: {x: -0, y: 0.60730916, z: -0, w: 0.7944656}
        inSlope: {x: 0, y: 0.06019043, z: 0, w: -0.046028927}
        outSlope: {x: 0, y: 0.06019043, z: 0, w: -0.046028927}
        tangentMode: 0
        weightedMode: 0
        inWeight: {x: 0.33333334, y: 0.33333334, z: 0.33333334, w: 0.33333334}
        outWeight: {x: 0.33333334, y: 0.33333334, z: 0.33333334, w: 0.33333334}
      - serializedVersion: 3
        time: 4.7890463
        value: {x: -0, y: 0.6081289, z: -0, w: 0.7938383}
        inSlope: {x: 0, y: 0.08077684, z: 0, w: -0.0618897}
        outSlope: {x: 0, y: 0.08077684, z: 0, w: -0.0618897}
        tangentMode: 0
        weightedMode: 0
        inWeight: {x: 0.33333334, y: 0.33333334, z: 0.33333334, w: 0.33333334}
        outWeight: {x: 0.33333334, y: 0.33333334, z: 0.33333334, w: 0.33333334}
      - serializedVersion: 3
        time: 4.799928
        value: {x: -0, y: 0.6090691, z: -0, w: 0.79311717}
        inSlope: {x: 0, y: 0.09069252, z: 0, w: -0.06965775}
        outSlope: {x: 0, y: 0.09069252, z: 0, w: -0.06965775}
        tangentMode: 0
        weightedMode: 0
        inWeight: {x: 0.33333334, y: 0.33333334, z: 0.33333334, w: 0.33333334}
        outWeight: {x: 0.33333334, y: 0.33333334, z: 0.33333334, w: 0.33333334}
      - serializedVersion: 3
        time: 4.8110585
        value: {x: -0, y: 0.6101263, z: -0, w: 0.79230416}
        inSlope: {x: 0, y: 0.10263106, z: 0, w: -0.07904872}
        outSlope: {x: 0, y: 0.10263106, z: 0, w: -0.07904872}
        tangentMode: 0
        weightedMode: 0
        inWeight: {x: 0.33333334, y: 0.33333334, z: 0.33333334, w: 0.33333334}
        outWeight: {x: 0.33333334, y: 0.33333334, z: 0.33333334, w: 0.33333334}
      - serializedVersion: 3
        time: 4.8217793
        value: {x: -0, y: 0.6113086, z: -0, w: 0.7913923}
        inSlope: {x: 0, y: 0.108754754, z: 0, w: -0.084008485}
        outSlope: {x: 0, y: 0.108754754, z: 0, w: -0.084008485}
        tangentMode: 0
        weightedMode: 0
        inWeight: {x: 0.33333334, y: 0.33333334, z: 0.33333334, w: 0.33333334}
        outWeight: {x: 0.33333334, y: 0.33333334, z: 0.33333334, w: 0.33333334}
      - serializedVersion: 3
        time: 4.833178
        value: {x: -0, y: 0.6125309, z: -0, w: 0.79044664}
        inSlope: {x: 0, y: 0.117999665, z: 0, w: -0.09145959}
        outSlope: {x: 0, y: 0.117999665, z: 0, w: -0.09145959}
        tangentMode: 0
        weightedMode: 0
        inWeight: {x: 0.33333334, y: 0.33333334, z: 0.33333334, w: 0.33333334}
        outWeight: {x: 0.33333334, y: 0.33333334, z: 0.33333334, w: 0.33333334}
      - serializedVersion: 3
        time: 4.843857
        value: {x: -0, y: 0.61390597, z: -0, w: 0.78937924}
        inSlope: {x: 0, y: 0.11994793, z: 0, w: -0.09326819}
        outSlope: {x: 0, y: 0.11994793, z: 0, w: -0.09326819}
        tangentMode: 0
        weightedMode: 0
        inWeight: {x: 0.33333334, y: 0.33333334, z: 0.33333334, w: 0.33333334}
        outWeight: {x: 0.33333334, y: 0.33333334, z: 0.33333334, w: 0.33333334}
      - serializedVersion: 3
        time: 4.8558106
        value: {x: -0, y: 0.6152344, z: -0, w: 0.78834426}
        inSlope: {x: 0, y: 0.12409863, z: 0, w: -0.096883364}
        outSlope: {x: 0, y: 0.12409863, z: 0, w: -0.096883364}
        tangentMode: 0
        weightedMode: 0
        inWeight: {x: 0.33333334, y: 0.33333334, z: 0.33333334, w: 0.33333334}
        outWeight: {x: 0.33333334, y: 0.33333334, z: 0.33333334, w: 0.33333334}
      - serializedVersion: 3
        time: 4.8669424
        value: {x: -0, y: 0.6167602, z: -0, w: 0.7871511}
        inSlope: {x: 0, y: 0.13376474, z: 0, w: -0.10479668}
        outSlope: {x: 0, y: 0.13376474, z: 0, w: -0.10479668}
        tangentMode: 0
        weightedMode: 0
        inWeight: {x: 0.33333334, y: 0.33333334, z: 0.33333334, w: 0.33333334}
        outWeight: {x: 0.33333334, y: 0.33333334, z: 0.33333334, w: 0.33333334}
      - serializedVersion: 3
        time: 4.8778253
        value: {x: -0, y: 0.61818, z: -0, w: 0.7860366}
        inSlope: {x: 0, y: 0.12811078, z: 0, w: -0.10074665}
        outSlope: {x: 0, y: 0.12811078, z: 0, w: -0.10074665}
        tangentMode: 0
        weightedMode: 0
        inWeight: {x: 0.33333334, y: 0.33333334, z: 0.33333334, w: 0.33333334}
        outWeight: {x: 0.33333334, y: 0.33333334, z: 0.33333334, w: 0.33333334}
      - serializedVersion: 3
        time: 4.8887115
        value: {x: -0, y: 0.61954904, z: -0, w: 0.78495795}
        inSlope: {x: 0, y: 0.123637185, z: 0, w: -0.09758028}
        outSlope: {x: 0, y: 0.123637185, z: 0, w: -0.09758028}
        tangentMode: 0
        weightedMode: 0
        inWeight: {x: 0.33333334, y: 0.33333334, z: 0.33333334, w: 0.33333334}
        outWeight: {x: 0.33333334, y: 0.33333334, z: 0.33333334, w: 0.33333334}
      - serializedVersion: 3
        time: 4.899806
        value: {x: -0, y: 0.6208972, z: -0, w: 0.78389204}
        inSlope: {x: 0, y: 0.10972733, z: 0, w: -0.08689303}
        outSlope: {x: 0, y: 0.10972733, z: 0, w: -0.08689303}
        tangentMode: 0
        weightedMode: 0
        inWeight: {x: 0.33333334, y: 0.33333334, z: 0.33333334, w: 0.33333334}
        outWeight: {x: 0.33333334, y: 0.33333334, z: 0.33333334, w: 0.33333334}
      - serializedVersion: 3
        time: 4.913362
        value: {x: -0, y: 0.62222487, z: -0, w: 0.7828386}
        inSlope: {x: 0, y: 0.14217162, z: 0, w: -0.11308299}
        outSlope: {x: 0, y: 0.14217162, z: 0, w: -0.11308299}
        tangentMode: 0
        weightedMode: 0
        inWeight: {x: 0.33333334, y: 0.33333334, z: 0.33333334, w: 0.33333334}
        outWeight: {x: 0.33333334, y: 0.33333334, z: 0.33333334, w: 0.33333334}
      - serializedVersion: 3
        time: 4.921748
        value: {x: -0, y: 0.62378806, z: -0, w: 0.7815936}
        inSlope: {x: 0, y: 0.13111866, z: 0, w: -0.10452954}
        outSlope: {x: 0, y: 0.13111866, z: 0, w: -0.10452954}
        tangentMode: 0
        weightedMode: 0
        inWeight: {x: 0.33333334, y: 0.33333334, z: 0.33333334, w: 0.33333334}
        outWeight: {x: 0.33333334, y: 0.33333334, z: 0.33333334, w: 0.33333334}
      - serializedVersion: 3
        time: 4.9336486
        value: {x: -0, y: 0.62469053, z: -0, w: 0.7808724}
        inSlope: {x: 0, y: 0.09385367, z: 0, w: -0.07512109}
        outSlope: {x: 0, y: 0.09385367, z: 0, w: -0.07512109}
        tangentMode: 0
        weightedMode: 0
        inWeight: {x: 0.33333334, y: 0.33333334, z: 0.33333334, w: 0.33333334}
        outWeight: {x: 0.33333334, y: 0.33333334, z: 0.33333334, w: 0.33333334}
      - serializedVersion: 3
        time: 4.9445996
        value: {x: -0, y: 0.62591565, z: -0, w: 0.7798908}
        inSlope: {x: 0, y: 0.1028204, z: 0, w: -0.08249938}
        outSlope: {x: 0, y: 0.1028204, z: 0, w: -0.08249938}
        tangentMode: 0
        weightedMode: 0
        inWeight: {x: 0.33333334, y: 0.33333334, z: 0.33333334, w: 0.33333334}
        outWeight: {x: 0.33333334, y: 0.33333334, z: 0.33333334, w: 0.33333334}
      - serializedVersion: 3
        time: 4.9556346
        value: {x: -0, y: 0.6269504, z: -0, w: 0.7790592}
        inSlope: {x: 0, y: 0.08946487, z: 0, w: -0.0719883}
        outSlope: {x: 0, y: 0.08946487, z: 0, w: -0.0719883}
        tangentMode: 0
        weightedMode: 0
        inWeight: {x: 0.33333334, y: 0.33333334, z: 0.33333334, w: 0.33333334}
        outWeight: {x: 0.33333334, y: 0.33333334, z: 0.33333334, w: 0.33333334}
      - serializedVersion: 3
        time: 4.9666476
        value: {x: -0, y: 0.62788826, z: -0, w: 0.7783035}
        inSlope: {x: 0, y: 0.08132177, z: 0, w: -0.06559624}
        outSlope: {x: 0, y: 0.08132177, z: 0, w: -0.06559624}
        tangentMode: 0
        weightedMode: 0
        inWeight: {x: 0.33333334, y: 0.33333334, z: 0.33333334, w: 0.33333334}
        outWeight: {x: 0.33333334, y: 0.33333334, z: 0.33333334, w: 0.33333334}
      - serializedVersion: 3
        time: 4.977528
        value: {x: -0, y: 0.6287313, z: -0, w: 0.77762264}
        inSlope: {x: 0, y: 0.072037235, z: 0, w: -0.058235288}
        outSlope: {x: 0, y: 0.072037235, z: 0, w: -0.058235288}
        tangentMode: 0
        weightedMode: 0
        inWeight: {x: 0.33333334, y: 0.33333334, z: 0.33333334, w: 0.33333334}
        outWeight: {x: 0.33333334, y: 0.33333334, z: 0.33333334, w: 0.33333334}
      - serializedVersion: 3
        time: 4.9884605
        value: {x: -0, y: 0.6294593, z: -0, w: 0.77703345}
        inSlope: {x: 0, y: 0.058855157, z: 0, w: -0.047669075}
        outSlope: {x: 0, y: 0.058855157, z: 0, w: -0.047669075}
        tangentMode: 0
        weightedMode: 0
        inWeight: {x: 0.33333334, y: 0.33333334, z: 0.33333334, w: 0.33333334}
        outWeight: {x: 0.33333334, y: 0.33333334, z: 0.33333334, w: 0.33333334}
      - serializedVersion: 3
        time: 5.0006104
        value: {x: -0, y: 0.6300804, z: -0, w: 0.7765299}
        inSlope: {x: 0, y: 0.05151441, z: 0, w: -0.04179772}
        outSlope: {x: 0, y: 0.05151441, z: 0, w: -0.04179772}
        tangentMode: 0
        weightedMode: 0
        inWeight: {x: 0.33333334, y: 0.33333334, z: 0.33333334, w: 0.33333334}
        outWeight: {x: 0.33333334, y: 0.33333334, z: 0.33333334, w: 0.33333334}
      - serializedVersion: 3
        time: 5.0115185
        value: {x: -0, y: 0.63064665, z: -0, w: 0.7760701}
        inSlope: {x: 0, y: 0.043309614, z: 0, w: -0.03518594}
        outSlope: {x: 0, y: 0.043309614, z: 0, w: -0.03518594}
        tangentMode: 0
        weightedMode: 0
        inWeight: {x: 0.33333334, y: 0.33333334, z: 0.33333334, w: 0.33333334}
        outWeight: {x: 0.33333334, y: 0.33333334, z: 0.33333334, w: 0.33333334}
      - serializedVersion: 3
        time: 5.022478
        value: {x: -0, y: 0.63102704, z: -0, w: 0.7757608}
        inSlope: {x: 0, y: 0.02893979, z: 0, w: -0.023536038}
        outSlope: {x: 0, y: 0.02893979, z: 0, w: -0.023536038}
        tangentMode: 0
        weightedMode: 0
        inWeight: {x: 0.33333334, y: 0.33333334, z: 0.33333334, w: 0.33333334}
        outWeight: {x: 0.33333334, y: 0.33333334, z: 0.33333334, w: 0.33333334}
      - serializedVersion: 3
        time: 5.0332694
        value: {x: -0, y: 0.6312771, z: -0, w: 0.7755574}
        inSlope: {x: 0, y: 0.016053636, z: 0, w: -0.013064735}
        outSlope: {x: 0, y: 0.016053636, z: 0, w: -0.013064735}
        tangentMode: 0
        weightedMode: 0
        inWeight: {x: 0.33333334, y: 0.33333334, z: 0.33333334, w: 0.33333334}
        outWeight: {x: 0.33333334, y: 0.33333334, z: 0.33333334, w: 0.33333334}
      - serializedVersion: 3
        time: 5.0443745
        value: {x: -0, y: 0.6313763, z: -0, w: 0.7754766}
        inSlope: {x: 0, y: 0.0018927029, z: 0, w: -0.0015426939}
        outSlope: {x: 0, y: 0.0018927029, z: 0, w: -0.0015426939}
        tangentMode: 0
        weightedMode: 0
        inWeight: {x: 0.33333334, y: 0.33333334, z: 0.33333334, w: 0.33333334}
        outWeight: {x: 0.33333334, y: 0.33333334, z: 0.33333334, w: 0.33333334}
      - serializedVersion: 3
        time: 5.0555058
        value: {x: -0, y: 0.631319, z: -0, w: 0.77552325}
        inSlope: {x: 0, y: -0.010123897, z: 0, w: 0.0082410965}
        outSlope: {x: 0, y: -0.010123897, z: 0, w: 0.0082410965}
        tangentMode: 0
        weightedMode: 0
        inWeight: {x: 0.33333334, y: 0.33333334, z: 0.33333334, w: 0.33333334}
        outWeight: {x: 0.33333334, y: 0.33333334, z: 0.33333334, w: 0.33333334}
      - serializedVersion: 3
        time: 5.0697746
        value: {x: -0, y: 0.6311036, z: -0, w: 0.7756986}
        inSlope: {x: 0, y: -0.040675692, z: 0, w: 0.033078477}
        outSlope: {x: 0, y: -0.040675692, z: 0, w: 0.033078477}
        tangentMode: 0
        weightedMode: 0
        inWeight: {x: 0.33333334, y: 0.33333334, z: 0.33333334, w: 0.33333334}
        outWeight: {x: 0.33333334, y: 0.33333334, z: 0.33333334, w: 0.33333334}
      - serializedVersion: 3
        time: 5.0773387
        value: {x: -0, y: 0.6306024, z: -0, w: 0.77610606}
        inSlope: {x: 0, y: -0.04889308, z: 0, w: 0.03973957}
        outSlope: {x: 0, y: -0.04889308, z: 0, w: 0.03973957}
        tangentMode: 0
        weightedMode: 0
        inWeight: {x: 0.33333334, y: 0.33333334, z: 0.33333334, w: 0.33333334}
        outWeight: {x: 0.33333334, y: 0.33333334, z: 0.33333334, w: 0.33333334}
      - serializedVersion: 3
        time: 5.0891495
        value: {x: -0, y: 0.63023, z: -0, w: 0.77640855}
        inSlope: {x: 0, y: -0.049696337, z: 0, w: 0.04031859}
        outSlope: {x: 0, y: -0.049696337, z: 0, w: 0.04031859}
        tangentMode: 0
        weightedMode: 0
        inWeight: {x: 0.33333334, y: 0.33333334, z: 0.33333334, w: 0.33333334}
        outWeight: {x: 0.33333334, y: 0.33333334, z: 0.33333334, w: 0.33333334}
      - serializedVersion: 3
        time: 5.100545
        value: {x: -0, y: 0.6294567, z: -0, w: 0.7770356}
        inSlope: {x: 0, y: -0.07703672, z: 0, w: 0.06239263}
        outSlope: {x: 0, y: -0.07703672, z: 0, w: 0.06239263}
        tangentMode: 0
        weightedMode: 0
        inWeight: {x: 0.33333334, y: 0.33333334, z: 0.33333334, w: 0.33333334}
        outWeight: {x: 0.33333334, y: 0.33333334, z: 0.33333334, w: 0.33333334}
      - serializedVersion: 3
        time: 5.1111526
        value: {x: -0, y: 0.6285422, z: -0, w: 0.7777756}
        inSlope: {x: 0, y: -0.088971734, z: 0, w: 0.07189374}
        outSlope: {x: 0, y: -0.088971734, z: 0, w: 0.07189374}
        tangentMode: 0
        weightedMode: 0
        inWeight: {x: 0.33333334, y: 0.33333334, z: 0.33333334, w: 0.33333334}
        outWeight: {x: 0.33333334, y: 0.33333334, z: 0.33333334, w: 0.33333334}
      - serializedVersion: 3
        time: 5.121967
        value: {x: -0, y: 0.6275502, z: -0, w: 0.77857614}
        inSlope: {x: 0, y: -0.09685044, z: 0, w: 0.07804604}
        outSlope: {x: 0, y: -0.09685044, z: 0, w: 0.07804604}
        tangentMode: 0
        weightedMode: 0
        inWeight: {x: 0.33333334, y: 0.33333334, z: 0.33333334, w: 0.33333334}
        outWeight: {x: 0.33333334, y: 0.33333334, z: 0.33333334, w: 0.33333334}
      - serializedVersion: 3
        time: 5.1333337
        value: {x: -0, y: 0.6263911, z: -0, w: 0.77950895}
        inSlope: {x: 0, y: -0.11358684, z: 0, w: 0.0912479}
        outSlope: {x: 0, y: -0.11358684, z: 0, w: 0.0912479}
        tangentMode: 0
        weightedMode: 0
        inWeight: {x: 0.33333334, y: 0.33333334, z: 0.33333334, w: 0.33333334}
        outWeight: {x: 0.33333334, y: 0.33333334, z: 0.33333334, w: 0.33333334}
      - serializedVersion: 3
        time: 5.144137
        value: {x: -0, y: 0.6250385, z: -0, w: 0.78059393}
        inSlope: {x: 0, y: -0.12650147, z: 0, w: 0.10128687}
        outSlope: {x: 0, y: -0.12650147, z: 0, w: 0.10128687}
        tangentMode: 0
        weightedMode: 0
        inWeight: {x: 0.33333334, y: 0.33333334, z: 0.33333334, w: 0.33333334}
        outWeight: {x: 0.33333334, y: 0.33333334, z: 0.33333334, w: 0.33333334}
      - serializedVersion: 3
        time: 5.1551046
        value: {x: -0, y: 0.62363684, z: -0, w: 0.7817142}
        inSlope: {x: 0, y: -0.12404473, z: 0, w: 0.09895638}
        outSlope: {x: 0, y: -0.12404473, z: 0, w: 0.09895638}
        tangentMode: 0
        weightedMode: 0
        inWeight: {x: 0.33333334, y: 0.33333334, z: 0.33333334, w: 0.33333334}
        outWeight: {x: 0.33333334, y: 0.33333334, z: 0.33333334, w: 0.33333334}
      - serializedVersion: 3
        time: 5.1679006
        value: {x: -0, y: 0.6220976, z: -0, w: 0.7829397}
        inSlope: {x: 0, y: -0.14625028, z: 0, w: 0.11613111}
        outSlope: {x: 0, y: -0.14625028, z: 0, w: 0.11613111}
        tangentMode: 0
        weightedMode: 0
        inWeight: {x: 0.33333334, y: 0.33333334, z: 0.33333334, w: 0.33333334}
        outWeight: {x: 0.33333334, y: 0.33333334, z: 0.33333334, w: 0.33333334}
      - serializedVersion: 3
        time: 5.1789794
        value: {x: -0, y: 0.6201897, z: -0, w: 0.78445184}
        inSlope: {x: 0, y: -0.17225067, z: 0, w: 0.13620028}
        outSlope: {x: 0, y: -0.17225067, z: 0, w: 0.13620028}
        tangentMode: 0
        weightedMode: 0
        inWeight: {x: 0.33333334, y: 0.33333334, z: 0.33333334, w: 0.33333334}
        outWeight: {x: 0.33333334, y: 0.33333334, z: 0.33333334, w: 0.33333334}
      - serializedVersion: 3
        time: 5.188891
        value: {x: -0, y: 0.61848205, z: -0, w: 0.7857989}
        inSlope: {x: 0, y: -0.15833364, z: 0, w: 0.124655224}
        outSlope: {x: 0, y: -0.15833364, z: 0, w: 0.124655224}
        tangentMode: 0
        weightedMode: 0
        inWeight: {x: 0.33333334, y: 0.33333334, z: 0.33333334, w: 0.33333334}
        outWeight: {x: 0.33333334, y: 0.33333334, z: 0.33333334, w: 0.33333334}
      - serializedVersion: 3
        time: 5.1998577
        value: {x: -0, y: 0.6168987, z: -0, w: 0.78704256}
        inSlope: {x: 0, y: -0.14470184, z: 0, w: 0.11340634}
        outSlope: {x: 0, y: -0.14470184, z: 0, w: 0.11340634}
        tangentMode: 0
        weightedMode: 0
        inWeight: {x: 0.33333334, y: 0.33333334, z: 0.33333334, w: 0.33333334}
        outWeight: {x: 0.33333334, y: 0.33333334, z: 0.33333334, w: 0.33333334}
      - serializedVersion: 3
        time: 5.212289
        value: {x: -0, y: 0.61509585, z: -0, w: 0.7884524}
        inSlope: {x: 0, y: -0.14606193, z: 0, w: 0.113927335}
        outSlope: {x: 0, y: -0.14606193, z: 0, w: 0.113927335}
        tangentMode: 0
        weightedMode: 0
        inWeight: {x: 0.33333334, y: 0.33333334, z: 0.33333334, w: 0.33333334}
        outWeight: {x: 0.33333334, y: 0.33333334, z: 0.33333334, w: 0.33333334}
      - serializedVersion: 3
        time: 5.2262297
        value: {x: -0, y: 0.6130452, z: -0, w: 0.7900478}
        inSlope: {x: 0, y: -0.2470262, z: 0, w: 0.19143526}
        outSlope: {x: 0, y: -0.2470262, z: 0, w: 0.19143526}
        tangentMode: 0
        weightedMode: 0
        inWeight: {x: 0.33333334, y: 0.33333334, z: 0.33333334, w: 0.33333334}
        outWeight: {x: 0.33333334, y: 0.33333334, z: 0.33333334, w: 0.33333334}
      - serializedVersion: 3
        time: 5.2328057
        value: {x: -0, y: 0.6107636, z: -0, w: 0.791813}
        inSlope: {x: 0, y: -0.2198065, z: 0, w: 0.1698995}
        outSlope: {x: 0, y: -0.2198065, z: 0, w: 0.1698995}
        tangentMode: 0
        weightedMode: 0
        inWeight: {x: 0.33333334, y: 0.33333334, z: 0.33333334, w: 0.33333334}
        outWeight: {x: 0.33333334, y: 0.33333334, z: 0.33333334, w: 0.33333334}
      - serializedVersion: 3
        time: 5.243968
        value: {x: -0, y: 0.60972935, z: -0, w: 0.7926097}
        inSlope: {x: 0, y: -0.118278645, z: 0, w: 0.09090883}
        outSlope: {x: 0, y: -0.118278645, z: 0, w: 0.09090883}
        tangentMode: 0
        weightedMode: 0
        inWeight: {x: 0.33333334, y: 0.33333334, z: 0.33333334, w: 0.33333334}
        outWeight: {x: 0.33333334, y: 0.33333334, z: 0.33333334, w: 0.33333334}
      - serializedVersion: 3
        time: 5.256078
        value: {x: -0, y: 0.60798675, z: -0, w: 0.79394716}
        inSlope: {x: 0, y: -0.14729373, z: 0, w: 0.112783566}
        outSlope: {x: 0, y: -0.14729373, z: 0, w: 0.112783566}
        tangentMode: 0
        weightedMode: 0
        inWeight: {x: 0.33333334, y: 0.33333334, z: 0.33333334, w: 0.33333334}
        outWeight: {x: 0.33333334, y: 0.33333334, z: 0.33333334, w: 0.33333334}
      - serializedVersion: 3
        time: 5.2680187
        value: {x: -0, y: 0.6061874, z: -0, w: 0.7953218}
        inSlope: {x: 0, y: -0.15775333, z: 0, w: 0.120240495}
        outSlope: {x: 0, y: -0.15775333, z: 0, w: 0.120240495}
        tangentMode: 0
        weightedMode: 0
        inWeight: {x: 0.33333334, y: 0.33333334, z: 0.33333334, w: 0.33333334}
        outWeight: {x: 0.33333334, y: 0.33333334, z: 0.33333334, w: 0.33333334}
      - serializedVersion: 3
        time: 5.27797
        value: {x: -0, y: 0.60454726, z: -0, w: 0.7965693}
        inSlope: {x: 0, y: -0.13913909, z: 0, w: 0.10566361}
        outSlope: {x: 0, y: -0.13913909, z: 0, w: 0.10566361}
        tangentMode: 0
        weightedMode: 0
        inWeight: {x: 0.33333334, y: 0.33333334, z: 0.33333334, w: 0.33333334}
        outWeight: {x: 0.33333334, y: 0.33333334, z: 0.33333334, w: 0.33333334}
      - serializedVersion: 3
        time: 5.2888975
        value: {x: -0, y: 0.6033074, z: -0, w: 0.7975087}
        inSlope: {x: 0, y: -0.11261007, z: 0, w: 0.08518982}
        outSlope: {x: 0, y: -0.11261007, z: 0, w: 0.08518982}
        tangentMode: 0
        weightedMode: 0
        inWeight: {x: 0.33333334, y: 0.33333334, z: 0.33333334, w: 0.33333334}
        outWeight: {x: 0.33333334, y: 0.33333334, z: 0.33333334, w: 0.33333334}
      - serializedVersion: 3
        time: 5.299951
        value: {x: -0, y: 0.60207206, z: -0, w: 0.79844177}
        inSlope: {x: 0, y: -0.10516922, z: 0, w: 0.079320416}
        outSlope: {x: 0, y: -0.10516922, z: 0, w: 0.079320416}
        tangentMode: 0
        weightedMode: 0
        inWeight: {x: 0.33333334, y: 0.33333334, z: 0.33333334, w: 0.33333334}
        outWeight: {x: 0.33333334, y: 0.33333334, z: 0.33333334, w: 0.33333334}
      - serializedVersion: 3
        time: 5.3110065
        value: {x: -0, y: 0.60098225, z: -0, w: 0.7992624}
        inSlope: {x: 0, y: -0.09043229, z: 0, w: 0.06801361}
        outSlope: {x: 0, y: -0.09043229, z: 0, w: 0.06801361}
        tangentMode: 0
        weightedMode: 0
        inWeight: {x: 0.33333334, y: 0.33333334, z: 0.33333334, w: 0.33333334}
        outWeight: {x: 0.33333334, y: 0.33333334, z: 0.33333334, w: 0.33333334}
      - serializedVersion: 3
        time: 5.3218775
        value: {x: -0, y: 0.6000877, z: -0, w: 0.7999342}
        inSlope: {x: 0, y: -0.07223507, z: 0, w: 0.054204635}
        outSlope: {x: 0, y: -0.07223507, z: 0, w: 0.054204635}
        tangentMode: 0
        weightedMode: 0
        inWeight: {x: 0.33333334, y: 0.33333334, z: 0.33333334, w: 0.33333334}
        outWeight: {x: 0.33333334, y: 0.33333334, z: 0.33333334, w: 0.33333334}
      - serializedVersion: 3
        time: 5.332944
        value: {x: -0, y: 0.59939957, z: -0, w: 0.80045}
        inSlope: {x: 0, y: -0.051257182, z: 0, w: 0.038398072}
        outSlope: {x: 0, y: -0.051257182, z: 0, w: 0.038398072}
        tangentMode: 0
        weightedMode: 0
        inWeight: {x: 0.33333334, y: 0.33333334, z: 0.33333334, w: 0.33333334}
        outWeight: {x: 0.33333334, y: 0.33333334, z: 0.33333334, w: 0.33333334}
      - serializedVersion: 3
        time: 5.3448095
        value: {x: -0, y: 0.598921, z: -0, w: 0.8008082}
        inSlope: {x: 0, y: -0.0328703, z: 0, w: 0.024588618}
        outSlope: {x: 0, y: -0.0328703, z: 0, w: 0.024588618}
        tangentMode: 0
        weightedMode: 0
        inWeight: {x: 0.33333334, y: 0.33333334, z: 0.33333334, w: 0.33333334}
        outWeight: {x: 0.33333334, y: 0.33333334, z: 0.33333334, w: 0.33333334}
      - serializedVersion: 3
        time: 5.355725
        value: {x: -0, y: 0.59864366, z: -0, w: 0.8010155}
        inSlope: {x: 0, y: -0.013999526, z: 0, w: 0.010463145}
        outSlope: {x: 0, y: -0.013999526, z: 0, w: 0.010463145}
        tangentMode: 0
        weightedMode: 0
        inWeight: {x: 0.33333334, y: 0.33333334, z: 0.33333334, w: 0.33333334}
        outWeight: {x: 0.33333334, y: 0.33333334, z: 0.33333334, w: 0.33333334}
      - serializedVersion: 3
        time: 5.367528
        value: {x: -0, y: 0.5986131, z: -0, w: 0.8010383}
        inSlope: {x: 0, y: 0.004830204, z: 0, w: -0.0036089453}
        outSlope: {x: 0, y: 0.004830204, z: 0, w: -0.0036089453}
        tangentMode: 0
        weightedMode: 0
        inWeight: {x: 0.33333334, y: 0.33333334, z: 0.33333334, w: 0.33333334}
        outWeight: {x: 0.33333334, y: 0.33333334, z: 0.33333334, w: 0.33333334}
      - serializedVersion: 3
        time: 5.3819146
        value: {x: -0, y: 0.59878933, z: -0, w: 0.80090666}
        inSlope: {x: 0, y: 0.03715119, z: 0, w: -0.027788635}
        outSlope: {x: 0, y: 0.03715119, z: 0, w: -0.027788635}
        tangentMode: 0
        weightedMode: 0
        inWeight: {x: 0.33333334, y: 0.33333334, z: 0.33333334, w: 0.33333334}
        outWeight: {x: 0.33333334, y: 0.33333334, z: 0.33333334, w: 0.33333334}
      - serializedVersion: 3
        time: 5.388624
        value: {x: -0, y: 0.5992057, z: -0, w: 0.80059516}
        inSlope: {x: 0, y: 0.04337322, z: 0, w: -0.032458033}
        outSlope: {x: 0, y: 0.04337322, z: 0, w: -0.032458033}
        tangentMode: 0
        weightedMode: 0
        inWeight: {x: 0.33333334, y: 0.33333334, z: 0.33333334, w: 0.33333334}
        outWeight: {x: 0.33333334, y: 0.33333334, z: 0.33333334, w: 0.33333334}
      - serializedVersion: 3
        time: 5.3993745
        value: {x: -0, y: 0.59947115, z: -0, w: 0.8003964}
        inSlope: {x: 0, y: 0.036017403, z: 0, w: -0.026984714}
        outSlope: {x: 0, y: 0.036017403, z: 0, w: -0.026984714}
        tangentMode: 0
        weightedMode: 0
        inWeight: {x: 0.33333334, y: 0.33333334, z: 0.33333334, w: 0.33333334}
        outWeight: {x: 0.33333334, y: 0.33333334, z: 0.33333334, w: 0.33333334}
      - serializedVersion: 3
        time: 5.4107566
        value: {x: -0, y: 0.60001, z: -0, w: 0.79999256}
        inSlope: {x: 0, y: 0.05080368, z: 0, w: -0.038109258}
        outSlope: {x: 0, y: 0.05080368, z: 0, w: -0.038109258}
        tangentMode: 0
        weightedMode: 0
        inWeight: {x: 0.33333334, y: 0.33333334, z: 0.33333334, w: 0.33333334}
        outWeight: {x: 0.33333334, y: 0.33333334, z: 0.33333334, w: 0.33333334}
      - serializedVersion: 3
        time: 5.4225473
        value: {x: -0, y: 0.60064983, z: -0, w: 0.7995122}
        inSlope: {x: 0, y: 0.059558615, z: 0, w: -0.044752322}
        outSlope: {x: 0, y: 0.059558615, z: 0, w: -0.044752322}
        tangentMode: 0
        weightedMode: 0
        inWeight: {x: 0.33333334, y: 0.33333334, z: 0.33333334, w: 0.33333334}
        outWeight: {x: 0.33333334, y: 0.33333334, z: 0.33333334, w: 0.33333334}
      - serializedVersion: 3
        time: 5.4336457
        value: {x: -0, y: 0.60136956, z: -0, w: 0.798971}
        inSlope: {x: 0, y: 0.06432831, z: 0, w: -0.04841641}
        outSlope: {x: 0, y: 0.06432831, z: 0, w: -0.04841641}
        tangentMode: 0
        weightedMode: 0
        inWeight: {x: 0.33333334, y: 0.33333334, z: 0.33333334, w: 0.33333334}
        outWeight: {x: 0.33333334, y: 0.33333334, z: 0.33333334, w: 0.33333334}
      - serializedVersion: 3
        time: 5.4444995
        value: {x: -0, y: 0.6020621, z: -0, w: 0.7984493}
        inSlope: {x: 0, y: 0.0628961, z: 0, w: -0.047423348}
        outSlope: {x: 0, y: 0.0628961, z: 0, w: -0.047423348}
        tangentMode: 0
        weightedMode: 0
        inWeight: {x: 0.33333334, y: 0.33333334, z: 0.33333334, w: 0.33333334}
        outWeight: {x: 0.33333334, y: 0.33333334, z: 0.33333334, w: 0.33333334}
      - serializedVersion: 3
        time: 5.455557
        value: {x: -0, y: 0.6027475, z: -0, w: 0.797932}
        inSlope: {x: 0, y: 0.062160093, z: 0, w: -0.046952277}
        outSlope: {x: 0, y: 0.062160093, z: 0, w: -0.046952277}
        tangentMode: 0
        weightedMode: 0
        inWeight: {x: 0.33333334, y: 0.33333334, z: 0.33333334, w: 0.33333334}
        outWeight: {x: 0.33333334, y: 0.33333334, z: 0.33333334, w: 0.33333334}
      - serializedVersion: 3
        time: 5.466573
        value: {x: -0, y: 0.6034342, z: -0, w: 0.7974129}
        inSlope: {x: 0, y: 0.05982873, z: 0, w: -0.045273714}
        outSlope: {x: 0, y: 0.05982873, z: 0, w: -0.045273714}
        tangentMode: 0
        weightedMode: 0
        inWeight: {x: 0.33333334, y: 0.33333334, z: 0.33333334, w: 0.33333334}
        outWeight: {x: 0.33333334, y: 0.33333334, z: 0.33333334, w: 0.33333334}
      - serializedVersion: 3
        time: 5.477533
        value: {x: -0, y: 0.60406244, z: -0, w: 0.796937}
        inSlope: {x: 0, y: 0.05140442, z: 0, w: -0.03896097}
        outSlope: {x: 0, y: 0.05140442, z: 0, w: -0.03896097}
        tangentMode: 0
        weightedMode: 0
        inWeight: {x: 0.33333334, y: 0.33333334, z: 0.33333334, w: 0.33333334}
        outWeight: {x: 0.33333334, y: 0.33333334, z: 0.33333334, w: 0.33333334}
      - serializedVersion: 3
        time: 5.4896264
        value: {x: -0, y: 0.6046125, z: -0, w: 0.79651976}
        inSlope: {x: 0, y: 0.04513358, z: 0, w: -0.034256905}
        outSlope: {x: 0, y: 0.04513358, z: 0, w: -0.034256905}
        tangentMode: 0
        weightedMode: 0
        inWeight: {x: 0.33333334, y: 0.33333334, z: 0.33333334, w: 0.33333334}
        outWeight: {x: 0.33333334, y: 0.33333334, z: 0.33333334, w: 0.33333334}
      - serializedVersion: 3
        time: 5.5004597
        value: {x: -0, y: 0.60509765, z: -0, w: 0.7961513}
        inSlope: {x: 0, y: 0.035832312, z: 0, w: -0.02722656}
        outSlope: {x: 0, y: 0.035832312, z: 0, w: -0.02722656}
        tangentMode: 0
        weightedMode: 0
        inWeight: {x: 0.33333334, y: 0.33333334, z: 0.33333334, w: 0.33333334}
        outWeight: {x: 0.33333334, y: 0.33333334, z: 0.33333334, w: 0.33333334}
      - serializedVersion: 3
        time: 5.511439
        value: {x: -0, y: 0.6053928, z: -0, w: 0.79592687}
        inSlope: {x: 0, y: 0.02053921, z: 0, w: -0.015618095}
        outSlope: {x: 0, y: 0.02053921, z: 0, w: -0.015618095}
        tangentMode: 0
        weightedMode: 0
        inWeight: {x: 0.33333334, y: 0.33333334, z: 0.33333334, w: 0.33333334}
        outWeight: {x: 0.33333334, y: 0.33333334, z: 0.33333334, w: 0.33333334}
      - serializedVersion: 3
        time: 5.523419
        value: {x: -0, y: 0.60556287, z: -0, w: 0.7957975}
        inSlope: {x: 0, y: 0.0076220375, z: 0, w: -0.0057982313}
        outSlope: {x: 0, y: 0.0076220375, z: 0, w: -0.0057982313}
        tangentMode: 0
        weightedMode: 0
        inWeight: {x: 0.33333334, y: 0.33333334, z: 0.33333334, w: 0.33333334}
        outWeight: {x: 0.33333334, y: 0.33333334, z: 0.33333334, w: 0.33333334}
      - serializedVersion: 3
        time: 5.5372767
        value: {x: -0, y: 0.6055774, z: -0, w: 0.79578644}
        inSlope: {x: 0, y: -0.011369724, z: 0, w: 0.0086484365}
        outSlope: {x: 0, y: -0.011369724, z: 0, w: 0.0086484365}
        tangentMode: 0
        weightedMode: 0
        inWeight: {x: 0.33333334, y: 0.33333334, z: 0.33333334, w: 0.33333334}
        outWeight: {x: 0.33333334, y: 0.33333334, z: 0.33333334, w: 0.33333334}
      - serializedVersion: 3
        time: 5.544167
        value: {x: -0, y: 0.6054135, z: -0, w: 0.79591113}
        inSlope: {x: 0, y: -0.019397601, z: 0, w: 0.014755588}
        outSlope: {x: 0, y: -0.019397601, z: 0, w: 0.014755588}
        tangentMode: 0
        weightedMode: 0
        inWeight: {x: 0.33333334, y: 0.33333334, z: 0.33333334, w: 0.33333334}
        outWeight: {x: 0.33333334, y: 0.33333334, z: 0.33333334, w: 0.33333334}
      - serializedVersion: 3
        time: 5.5551853
        value: {x: -0, y: 0.60524815, z: -0, w: 0.7960369}
        inSlope: {x: 0, y: -0.024547117, z: 0, w: 0.018657109}
        outSlope: {x: 0, y: -0.024547117, z: 0, w: 0.018657109}
        tangentMode: 0
        weightedMode: 0
        inWeight: {x: 0.33333334, y: 0.33333334, z: 0.33333334, w: 0.33333334}
        outWeight: {x: 0.33333334, y: 0.33333334, z: 0.33333334, w: 0.33333334}
      - serializedVersion: 3
        time: 5.5662065
        value: {x: -0, y: 0.60487247, z: -0, w: 0.79632235}
        inSlope: {x: 0, y: -0.03665722, z: 0, w: 0.027838904}
        outSlope: {x: 0, y: -0.03665722, z: 0, w: 0.027838904}
        tangentMode: 0
        weightedMode: 0
        inWeight: {x: 0.33333334, y: 0.33333334, z: 0.33333334, w: 0.33333334}
        outWeight: {x: 0.33333334, y: 0.33333334, z: 0.33333334, w: 0.33333334}
      - serializedVersion: 3
        time: 5.57811
        value: {x: -0, y: 0.6044055, z: -0, w: 0.7966768}
        inSlope: {x: 0, y: -0.047178, z: 0, w: 0.035784893}
        outSlope: {x: 0, y: -0.047178, z: 0, w: 0.035784893}
        tangentMode: 0
        weightedMode: 0
        inWeight: {x: 0.33333334, y: 0.33333334, z: 0.33333334, w: 0.33333334}
        outWeight: {x: 0.33333334, y: 0.33333334, z: 0.33333334, w: 0.33333334}
      - serializedVersion: 3
        time: 5.588898
        value: {x: -0, y: 0.6038108, z: -0, w: 0.79712766}
        inSlope: {x: 0, y: -0.054783225, z: 0, w: 0.04150096}
        outSlope: {x: 0, y: -0.054783225, z: 0, w: 0.04150096}
        tangentMode: 0
        weightedMode: 0
        inWeight: {x: 0.33333334, y: 0.33333334, z: 0.33333334, w: 0.33333334}
        outWeight: {x: 0.33333334, y: 0.33333334, z: 0.33333334, w: 0.33333334}
      - serializedVersion: 3
        time: 5.6001234
        value: {x: -0, y: 0.6031997, z: -0, w: 0.79759026}
        inSlope: {x: 0, y: -0.059353292, z: 0, w: 0.044882953}
        outSlope: {x: 0, y: -0.059353292, z: 0, w: 0.044882953}
        tangentMode: 0
        weightedMode: 0
        inWeight: {x: 0.33333334, y: 0.33333334, z: 0.33333334, w: 0.33333334}
        outWeight: {x: 0.33333334, y: 0.33333334, z: 0.33333334, w: 0.33333334}
      - serializedVersion: 3
        time: 5.6110363
        value: {x: -0, y: 0.60249835, z: -0, w: 0.79812014}
        inSlope: {x: 0, y: -0.06633505, z: 0, w: 0.050071593}
        outSlope: {x: 0, y: -0.06633505, z: 0, w: 0.050071593}
        tangentMode: 0
        weightedMode: 0
        inWeight: {x: 0.33333334, y: 0.33333334, z: 0.33333334, w: 0.33333334}
        outWeight: {x: 0.33333334, y: 0.33333334, z: 0.33333334, w: 0.33333334}
      - serializedVersion: 3
        time: 5.621941
        value: {x: -0, y: 0.60175246, z: -0, w: 0.7986827}
        inSlope: {x: 0, y: -0.07092698, z: 0, w: 0.05343496}
        outSlope: {x: 0, y: -0.07092698, z: 0, w: 0.05343496}
        tangentMode: 0
        weightedMode: 0
        inWeight: {x: 0.33333334, y: 0.33333334, z: 0.33333334, w: 0.33333334}
        outWeight: {x: 0.33333334, y: 0.33333334, z: 0.33333334, w: 0.33333334}
      - serializedVersion: 3
        time: 5.632933
        value: {x: -0, y: 0.60094506, z: -0, w: 0.79929036}
        inSlope: {x: 0, y: -0.07565506, z: 0, w: 0.05687847}
        outSlope: {x: 0, y: -0.07565506, z: 0, w: 0.05687847}
        tangentMode: 0
        weightedMode: 0
        inWeight: {x: 0.33333334, y: 0.33333334, z: 0.33333334, w: 0.33333334}
        outWeight: {x: 0.33333334, y: 0.33333334, z: 0.33333334, w: 0.33333334}
      - serializedVersion: 3
        time: 5.6440377
        value: {x: -0, y: 0.6000805, z: -0, w: 0.7999397}
        inSlope: {x: 0, y: -0.077169225, z: 0, w: 0.05788877}
        outSlope: {x: 0, y: -0.077169225, z: 0, w: 0.05788877}
        tangentMode: 0
        weightedMode: 0
        inWeight: {x: 0.33333334, y: 0.33333334, z: 0.33333334, w: 0.33333334}
        outWeight: {x: 0.33333334, y: 0.33333334, z: 0.33333334, w: 0.33333334}
      - serializedVersion: 3
        time: 5.6560807
        value: {x: -0, y: 0.5991594, z: -0, w: 0.8006298}
        inSlope: {x: 0, y: -0.0822953, z: 0, w: 0.0615761}
        outSlope: {x: 0, y: -0.0822953, z: 0, w: 0.0615761}
        tangentMode: 0
        weightedMode: 0
        inWeight: {x: 0.33333334, y: 0.33333334, z: 0.33333334, w: 0.33333334}
        outWeight: {x: 0.33333334, y: 0.33333334, z: 0.33333334, w: 0.33333334}
      - serializedVersion: 3
        time: 5.6679964
        value: {x: -0, y: 0.59810954, z: -0, w: 0.80141443}
        inSlope: {x: 0, y: -0.09736797, z: 0, w: 0.07265572}
        outSlope: {x: 0, y: -0.09736797, z: 0, w: 0.07265572}
        tangentMode: 0
        weightedMode: 0
        inWeight: {x: 0.33333334, y: 0.33333334, z: 0.33333334, w: 0.33333334}
        outWeight: {x: 0.33333334, y: 0.33333334, z: 0.33333334, w: 0.33333334}
      - serializedVersion: 3
        time: 5.678118
        value: {x: -0, y: 0.5970303, z: -0, w: 0.80221874}
        inSlope: {x: 0, y: -0.088507876, z: 0, w: 0.06589148}
        outSlope: {x: 0, y: -0.088507876, z: 0, w: 0.06589148}
        tangentMode: 0
        weightedMode: 0
        inWeight: {x: 0.33333334, y: 0.33333334, z: 0.33333334, w: 0.33333334}
        outWeight: {x: 0.33333334, y: 0.33333334, z: 0.33333334, w: 0.33333334}
      - serializedVersion: 3
        time: 5.691439
        value: {x: -0, y: 0.59609264, z: -0, w: 0.8029157}
        inSlope: {x: 0, y: -0.111679554, z: 0, w: 0.082847856}
        outSlope: {x: 0, y: -0.111679554, z: 0, w: 0.082847856}
        tangentMode: 0
        weightedMode: 0
        inWeight: {x: 0.33333334, y: 0.33333334, z: 0.33333334, w: 0.33333334}
        outWeight: {x: 0.33333334, y: 0.33333334, z: 0.33333334, w: 0.33333334}
      - serializedVersion: 3
        time: 5.6998224
        value: {x: -0, y: 0.59481025, z: -0, w: 0.80386615}
        inSlope: {x: 0, y: -0.113023154, z: 0, w: 0.08369771}
        outSlope: {x: 0, y: -0.113023154, z: 0, w: 0.08369771}
        tangentMode: 0
        weightedMode: 0
        inWeight: {x: 0.33333334, y: 0.33333334, z: 0.33333334, w: 0.33333334}
        outWeight: {x: 0.33333334, y: 0.33333334, z: 0.33333334, w: 0.33333334}
      - serializedVersion: 3
        time: 5.7109985
        value: {x: -0, y: 0.59399354, z: -0, w: 0.8044699}
        inSlope: {x: 0, y: -0.08908868, z: 0, w: 0.06575236}
        outSlope: {x: 0, y: -0.08908868, z: 0, w: 0.06575236}
        tangentMode: 0
        weightedMode: 0
        inWeight: {x: 0.33333334, y: 0.33333334, z: 0.33333334, w: 0.33333334}
        outWeight: {x: 0.33333334, y: 0.33333334, z: 0.33333334, w: 0.33333334}
      - serializedVersion: 3
        time: 5.721794
        value: {x: -0, y: 0.5928589, z: -0, w: 0.8053064}
        inSlope: {x: 0, y: -0.09885946, z: 0, w: 0.07278469}
        outSlope: {x: 0, y: -0.09885946, z: 0, w: 0.07278469}
        tangentMode: 0
        weightedMode: 0
        inWeight: {x: 0.33333334, y: 0.33333334, z: 0.33333334, w: 0.33333334}
        outWeight: {x: 0.33333334, y: 0.33333334, z: 0.33333334, w: 0.33333334}
      - serializedVersion: 3
        time: 5.7337527
        value: {x: -0, y: 0.59175134, z: -0, w: 0.8061206}
        inSlope: {x: 0, y: -0.10262011, z: 0, w: 0.075313166}
        outSlope: {x: 0, y: -0.10262011, z: 0, w: 0.075313166}
        tangentMode: 0
        weightedMode: 0
        inWeight: {x: 0.33333334, y: 0.33333334, z: 0.33333334, w: 0.33333334}
        outWeight: {x: 0.33333334, y: 0.33333334, z: 0.33333334, w: 0.33333334}
      - serializedVersion: 3
        time: 5.744617
        value: {x: -0, y: 0.5905278, z: -0, w: 0.8070173}
        inSlope: {x: 0, y: -0.10540697, z: 0, w: 0.07714577}
        outSlope: {x: 0, y: -0.10540697, z: 0, w: 0.07714577}
        tangentMode: 0
        weightedMode: 0
        inWeight: {x: 0.33333334, y: 0.33333334, z: 0.33333334, w: 0.33333334}
        outWeight: {x: 0.33333334, y: 0.33333334, z: 0.33333334, w: 0.33333334}
      - serializedVersion: 3
        time: 5.7557936
        value: {x: -0, y: 0.58943033, z: -0, w: 0.80781925}
        inSlope: {x: 0, y: -0.10063847, z: 0, w: 0.073431425}
        outSlope: {x: 0, y: -0.10063847, z: 0, w: 0.073431425}
        tangentMode: 0
        weightedMode: 0
        inWeight: {x: 0.33333334, y: 0.33333334, z: 0.33333334, w: 0.33333334}
        outWeight: {x: 0.33333334, y: 0.33333334, z: 0.33333334, w: 0.33333334}
      - serializedVersion: 3
        time: 5.7665753
        value: {x: -0, y: 0.5883189, z: -0, w: 0.8086291}
        inSlope: {x: 0, y: -0.097638175, z: 0, w: 0.07104585}
        outSlope: {x: 0, y: -0.097638175, z: 0, w: 0.07104585}
        tangentMode: 0
        weightedMode: 0
        inWeight: {x: 0.33333334, y: 0.33333334, z: 0.33333334, w: 0.33333334}
        outWeight: {x: 0.33333334, y: 0.33333334, z: 0.33333334, w: 0.33333334}
      - serializedVersion: 3
        time: 5.777621
        value: {x: -0, y: 0.5873006, z: -0, w: 0.8093689}
        inSlope: {x: 0, y: -0.09075235, z: 0, w: 0.06585111}
        outSlope: {x: 0, y: -0.09075235, z: 0, w: 0.06585111}
        tangentMode: 0
        weightedMode: 0
        inWeight: {x: 0.33333334, y: 0.33333334, z: 0.33333334, w: 0.33333334}
        outWeight: {x: 0.33333334, y: 0.33333334, z: 0.33333334, w: 0.33333334}
      - serializedVersion: 3
        time: 5.7886662
        value: {x: -0, y: 0.5863141, z: -0, w: 0.8100838}
        inSlope: {x: 0, y: -0.08515301, z: 0, w: 0.061641864}
        outSlope: {x: 0, y: -0.08515301, z: 0, w: 0.061641864}
        tangentMode: 0
        weightedMode: 0
        inWeight: {x: 0.33333334, y: 0.33333334, z: 0.33333334, w: 0.33333334}
        outWeight: {x: 0.33333334, y: 0.33333334, z: 0.33333334, w: 0.33333334}
      - serializedVersion: 3
        time: 5.7996883
        value: {x: -0, y: 0.5854214, z: -0, w: 0.81072927}
        inSlope: {x: 0, y: -0.07671279, z: 0, w: 0.055401918}
        outSlope: {x: 0, y: -0.07671279, z: 0, w: 0.055401918}
        tangentMode: 0
        weightedMode: 0
        inWeight: {x: 0.33333334, y: 0.33333334, z: 0.33333334, w: 0.33333334}
        outWeight: {x: 0.33333334, y: 0.33333334, z: 0.33333334, w: 0.33333334}
      - serializedVersion: 3
        time: 5.8105817
        value: {x: -0, y: 0.58463234, z: -0, w: 0.8112984}
        inSlope: {x: 0, y: -0.06344059, z: 0, w: 0.045724347}
        outSlope: {x: 0, y: -0.06344059, z: 0, w: 0.045724347}
        tangentMode: 0
        weightedMode: 0
        inWeight: {x: 0.33333334, y: 0.33333334, z: 0.33333334, w: 0.33333334}
        outWeight: {x: 0.33333334, y: 0.33333334, z: 0.33333334, w: 0.33333334}
      - serializedVersion: 3
        time: 5.8225284
        value: {x: -0, y: 0.5839819, z: -0, w: 0.81176674}
        inSlope: {x: 0, y: -0.049935453, z: 0, w: 0.03592906}
        outSlope: {x: 0, y: -0.049935453, z: 0, w: 0.03592906}
        tangentMode: 0
        weightedMode: 0
        inWeight: {x: 0.33333334, y: 0.33333334, z: 0.33333334, w: 0.33333334}
        outWeight: {x: 0.33333334, y: 0.33333334, z: 0.33333334, w: 0.33333334}
      - serializedVersion: 3
        time: 5.8349247
        value: {x: -0, y: 0.5834188, z: -0, w: 0.8121715}
        inSlope: {x: 0, y: -0.036491334, z: 0, w: 0.026217949}
        outSlope: {x: 0, y: -0.036491334, z: 0, w: 0.026217949}
        tangentMode: 0
        weightedMode: 0
        inWeight: {x: 0.33333334, y: 0.33333334, z: 0.33333334, w: 0.33333334}
        outWeight: {x: 0.33333334, y: 0.33333334, z: 0.33333334, w: 0.33333334}
      - serializedVersion: 3
        time: 5.8488293
        value: {x: -0, y: 0.5830356, z: -0, w: 0.8124466}
        inSlope: {x: 0, y: -0.029475149, z: 0, w: 0.021160275}
        outSlope: {x: 0, y: -0.029475149, z: 0, w: 0.021160275}
        tangentMode: 0
        weightedMode: 0
        inWeight: {x: 0.33333334, y: 0.33333334, z: 0.33333334, w: 0.33333334}
        outWeight: {x: 0.33333334, y: 0.33333334, z: 0.33333334, w: 0.33333334}
      - serializedVersion: 3
        time: 5.8554807
        value: {x: -0, y: 0.5828268, z: -0, w: 0.8125965}
        inSlope: {x: 0, y: -0.015330196, z: 0, w: 0.01100587}
        outSlope: {x: 0, y: -0.015330196, z: 0, w: 0.01100587}
        tangentMode: 0
        weightedMode: 0
        inWeight: {x: 0.33333334, y: 0.33333334, z: 0.33333334, w: 0.33333334}
        outWeight: {x: 0.33333334, y: 0.33333334, z: 0.33333334, w: 0.33333334}
      - serializedVersion: 3
        time: 5.8668184
        value: {x: -0, y: 0.5828351, z: -0, w: 0.81259054}
        inSlope: {x: 0, y: 0.010976876, z: 0, w: -0.007878405}
        outSlope: {x: 0, y: 0.010976876, z: 0, w: -0.007878405}
        tangentMode: 0
        weightedMode: 0
        inWeight: {x: 0.33333334, y: 0.33333334, z: 0.33333334, w: 0.33333334}
        outWeight: {x: 0.33333334, y: 0.33333334, z: 0.33333334, w: 0.33333334}
      - serializedVersion: 3
        time: 5.8773727
        value: {x: -0, y: 0.5830591, z: -0, w: 0.8124298}
        inSlope: {x: 0, y: 0.027554322, z: 0, w: -0.019779831}
        outSlope: {x: 0, y: 0.027554322, z: 0, w: -0.019779831}
        tangentMode: 0
        weightedMode: 0
        inWeight: {x: 0.33333334, y: 0.33333334, z: 0.33333334, w: 0.33333334}
        outWeight: {x: 0.33333334, y: 0.33333334, z: 0.33333334, w: 0.33333334}
      - serializedVersion: 3
        time: 5.8883805
        value: {x: -0, y: 0.5834321, z: -0, w: 0.812162}
        inSlope: {x: 0, y: 0.040504802, z: 0, w: -0.029103816}
        outSlope: {x: 0, y: 0.040504802, z: 0, w: -0.029103816}
        tangentMode: 0
        weightedMode: 0
        inWeight: {x: 0.33333334, y: 0.33333334, z: 0.33333334, w: 0.33333334}
        outWeight: {x: 0.33333334, y: 0.33333334, z: 0.33333334, w: 0.33333334}
      - serializedVersion: 3
        time: 5.900351
        value: {x: -0, y: 0.5839962, z: -0, w: 0.81175643}
        inSlope: {x: 0, y: 0.05868318, z: 0, w: -0.042233005}
        outSlope: {x: 0, y: 0.05868318, z: 0, w: -0.042233005}
        tangentMode: 0
        weightedMode: 0
        inWeight: {x: 0.33333334, y: 0.33333334, z: 0.33333334, w: 0.33333334}
        outWeight: {x: 0.33333334, y: 0.33333334, z: 0.33333334, w: 0.33333334}
      - serializedVersion: 3
        time: 5.9112983
        value: {x: -0, y: 0.58476514, z: -0, w: 0.81120265}
        inSlope: {x: 0, y: 0.07238501, z: 0, w: -0.05218406}
        outSlope: {x: 0, y: 0.07238501, z: 0, w: -0.05218406}
        tangentMode: 0
        weightedMode: 0
        inWeight: {x: 0.33333334, y: 0.33333334, z: 0.33333334, w: 0.33333334}
        outWeight: {x: 0.33333334, y: 0.33333334, z: 0.33333334, w: 0.33333334}
      - serializedVersion: 3
        time: 5.922503
        value: {x: -0, y: 0.5856002, z: -0, w: 0.81060004}
        inSlope: {x: 0, y: 0.0824385, z: 0, w: -0.059566386}
        outSlope: {x: 0, y: 0.0824385, z: 0, w: -0.059566386}
        tangentMode: 0
        weightedMode: 0
        inWeight: {x: 0.33333334, y: 0.33333334, z: 0.33333334, w: 0.33333334}
        outWeight: {x: 0.33333334, y: 0.33333334, z: 0.33333334, w: 0.33333334}
      - serializedVersion: 3
        time: 5.933278
        value: {x: -0, y: 0.5865737, z: -0, w: 0.8098959}
        inSlope: {x: 0, y: 0.09165043, z: 0, w: -0.066383034}
        outSlope: {x: 0, y: 0.09165043, z: 0, w: -0.066383034}
        tangentMode: 0
        weightedMode: 0
        inWeight: {x: 0.33333334, y: 0.33333334, z: 0.33333334, w: 0.33333334}
        outWeight: {x: 0.33333334, y: 0.33333334, z: 0.33333334, w: 0.33333334}
      - serializedVersion: 3
        time: 5.9444
        value: {x: -0, y: 0.5876075, z: -0, w: 0.8091461}
        inSlope: {x: 0, y: 0.10073154, z: 0, w: -0.07316625}
        outSlope: {x: 0, y: 0.10073154, z: 0, w: -0.07316625}
        tangentMode: 0
        weightedMode: 0
        inWeight: {x: 0.33333334, y: 0.33333334, z: 0.33333334, w: 0.33333334}
        outWeight: {x: 0.33333334, y: 0.33333334, z: 0.33333334, w: 0.33333334}
      - serializedVersion: 3
        time: 5.954988
        value: {x: -0, y: 0.58875644, z: -0, w: 0.8083105}
        inSlope: {x: 0, y: 0.10656353, z: 0, w: -0.077616066}
        outSlope: {x: 0, y: 0.10656353, z: 0, w: -0.077616066}
        tangentMode: 0
        weightedMode: 0
        inWeight: {x: 0.33333334, y: 0.33333334, z: 0.33333334, w: 0.33333334}
        outWeight: {x: 0.33333334, y: 0.33333334, z: 0.33333334, w: 0.33333334}
      - serializedVersion: 3
        time: 5.9660554
        value: {x: -0, y: 0.58991426, z: -0, w: 0.8074659}
        inSlope: {x: 0, y: 0.104081154, z: 0, w: -0.07604378}
        outSlope: {x: 0, y: 0.104081154, z: 0, w: -0.07604378}
        tangentMode: 0
        weightedMode: 0
        inWeight: {x: 0.33333334, y: 0.33333334, z: 0.33333334, w: 0.33333334}
        outWeight: {x: 0.33333334, y: 0.33333334, z: 0.33333334, w: 0.33333334}
      - serializedVersion: 3
        time: 5.978108
        value: {x: -0, y: 0.59116226, z: -0, w: 0.80655265}
        inSlope: {x: 0, y: 0.10753153, z: 0, w: -0.07882805}
        outSlope: {x: 0, y: 0.10753153, z: 0, w: -0.07882805}
        tangentMode: 0
        weightedMode: 0
        inWeight: {x: 0.33333334, y: 0.33333334, z: 0.33333334, w: 0.33333334}
        outWeight: {x: 0.33333334, y: 0.33333334, z: 0.33333334, w: 0.33333334}
      - serializedVersion: 3
        time: 5.990516
        value: {x: -0, y: 0.592546, z: -0, w: 0.8055366}
        inSlope: {x: 0, y: 0.087789685, z: 0, w: -0.0645471}
        outSlope: {x: 0, y: 0.087789685, z: 0, w: -0.0645471}
        tangentMode: 0
        weightedMode: 0
        inWeight: {x: 0.33333334, y: 0.33333334, z: 0.33333334, w: 0.33333334}
        outWeight: {x: 0.33333334, y: 0.33333334, z: 0.33333334, w: 0.33333334}
      - serializedVersion: 3
        time: 6.012499
        value: {x: -0, y: 0.59395427, z: -0, w: 0.8044988}
        inSlope: {x: 0, y: 0.15221111, z: 0, w: -0.11261088}
        outSlope: {x: 0, y: 0.15221111, z: 0, w: -0.11261088}
        tangentMode: 0
        weightedMode: 0
        inWeight: {x: 0.33333334, y: 0.33333334, z: 0.33333334, w: 0.33333334}
        outWeight: {x: 0.33333334, y: 0.33333334, z: 0.33333334, w: 0.33333334}
      - serializedVersion: 3
        time: 6.0225577
        value: {x: -0, y: 0.596372, z: -0, w: 0.8027082}
        inSlope: {x: 0, y: 0.16576295, z: 0, w: -0.12291719}
        outSlope: {x: 0, y: 0.16576295, z: 0, w: -0.12291719}
        tangentMode: 0
        weightedMode: 0
        inWeight: {x: 0.33333334, y: 0.33333334, z: 0.33333334, w: 0.33333334}
        outWeight: {x: 0.33333334, y: 0.33333334, z: 0.33333334, w: 0.33333334}
      - serializedVersion: 3
        time: 6.033512
        value: {x: -0, y: 0.5973707, z: -0, w: 0.80196524}
        inSlope: {x: 0, y: 0.091647916, z: 0, w: -0.06826962}
        outSlope: {x: 0, y: 0.091647916, z: 0, w: -0.06826962}
        tangentMode: 0
        weightedMode: 0
        inWeight: {x: 0.33333334, y: 0.33333334, z: 0.33333334, w: 0.33333334}
        outWeight: {x: 0.33333334, y: 0.33333334, z: 0.33333334, w: 0.33333334}
      - serializedVersion: 3
        time: 6.0445986
        value: {x: -0, y: 0.59839207, z: -0, w: 0.8012034}
        inSlope: {x: 0, y: 0.085992515, z: 0, w: -0.064210184}
        outSlope: {x: 0, y: 0.085992515, z: 0, w: -0.064210184}
        tangentMode: 0
        weightedMode: 0
        inWeight: {x: 0.33333334, y: 0.33333334, z: 0.33333334, w: 0.33333334}
        outWeight: {x: 0.33333334, y: 0.33333334, z: 0.33333334, w: 0.33333334}
      - serializedVersion: 3
        time: 6.0552945
        value: {x: -0, y: 0.5992462, z: -0, w: 0.8005648}
        inSlope: {x: 0, y: 0.07169624, z: 0, w: -0.053656854}
        outSlope: {x: 0, y: 0.07169624, z: 0, w: -0.053656854}
        tangentMode: 0
        weightedMode: 0
        inWeight: {x: 0.33333334, y: 0.33333334, z: 0.33333334, w: 0.33333334}
        outWeight: {x: 0.33333334, y: 0.33333334, z: 0.33333334, w: 0.33333334}
      - serializedVersion: 3
        time: 6.0664797
        value: {x: -0, y: 0.59995687, z: -0, w: 0.8000323}
        inSlope: {x: 0, y: 0.057646953, z: 0, w: -0.04322065}
        outSlope: {x: 0, y: 0.057646953, z: 0, w: -0.04322065}
        tangentMode: 0
        weightedMode: 0
        inWeight: {x: 0.33333334, y: 0.33333334, z: 0.33333334, w: 0.33333334}
        outWeight: {x: 0.33333334, y: 0.33333334, z: 0.33333334, w: 0.33333334}
      - serializedVersion: 3
        time: 6.0775294
        value: {x: -0, y: 0.6005288, z: -0, w: 0.7996032}
        inSlope: {x: 0, y: 0.04426847, z: 0, w: -0.033238176}
        outSlope: {x: 0, y: 0.04426847, z: 0, w: -0.033238176}
        tangentMode: 0
        weightedMode: 0
        inWeight: {x: 0.33333334, y: 0.33333334, z: 0.33333334, w: 0.33333334}
        outWeight: {x: 0.33333334, y: 0.33333334, z: 0.33333334, w: 0.33333334}
      - serializedVersion: 3
        time: 6.0884247
        value: {x: -0, y: 0.6009295, z: -0, w: 0.79930204}
        inSlope: {x: 0, y: 0.027161641, z: 0, w: -0.020417016}
        outSlope: {x: 0, y: 0.027161641, z: 0, w: -0.020417016}
        tangentMode: 0
        weightedMode: 0
        inWeight: {x: 0.33333334, y: 0.33333334, z: 0.33333334, w: 0.33333334}
        outWeight: {x: 0.33333334, y: 0.33333334, z: 0.33333334, w: 0.33333334}
      - serializedVersion: 3
        time: 6.1007066
        value: {x: -0, y: 0.60114497, z: -0, w: 0.79914004}
        inSlope: {x: 0, y: 0.011052628, z: 0, w: -0.008312257}
        outSlope: {x: 0, y: 0.011052628, z: 0, w: -0.008312257}
        tangentMode: 0
        weightedMode: 0
        inWeight: {x: 0.33333334, y: 0.33333334, z: 0.33333334, w: 0.33333334}
        outWeight: {x: 0.33333334, y: 0.33333334, z: 0.33333334, w: 0.33333334}
      - serializedVersion: 3
        time: 6.112336
        value: {x: -0, y: 0.601198, z: -0, w: 0.7991001}
        inSlope: {x: 0, y: -0.006593854, z: 0, w: 0.00495712}
        outSlope: {x: 0, y: -0.006593854, z: 0, w: 0.00495712}
        tangentMode: 0
        weightedMode: 0
        inWeight: {x: 0.33333334, y: 0.33333334, z: 0.33333334, w: 0.33333334}
        outWeight: {x: 0.33333334, y: 0.33333334, z: 0.33333334, w: 0.33333334}
      - serializedVersion: 3
        time: 6.1221957
        value: {x: -0, y: 0.601023, z: -0, w: 0.7992317}
        inSlope: {x: 0, y: -0.022833863, z: 0, w: 0.017167117}
        outSlope: {x: 0, y: -0.022833863, z: 0, w: 0.017167117}
        tangentMode: 0
        weightedMode: 0
        inWeight: {x: 0.33333334, y: 0.33333334, z: 0.33333334, w: 0.33333334}
        outWeight: {x: 0.33333334, y: 0.33333334, z: 0.33333334, w: 0.33333334}
      - serializedVersion: 3
        time: 6.1332526
        value: {x: -0, y: 0.6007143, z: -0, w: 0.79946375}
        inSlope: {x: 0, y: -0.036232043, z: 0, w: 0.027218238}
        outSlope: {x: 0, y: -0.036232043, z: 0, w: 0.027218238}
        tangentMode: 0
        weightedMode: 0
        inWeight: {x: 0.33333334, y: 0.33333334, z: 0.33333334, w: 0.33333334}
        outWeight: {x: 0.33333334, y: 0.33333334, z: 0.33333334, w: 0.33333334}
      - serializedVersion: 3
        time: 6.1444535
        value: {x: -0, y: 0.6002154, z: -0, w: 0.7998384}
        inSlope: {x: 0, y: -0.044159353, z: 0, w: 0.03313807}
        outSlope: {x: 0, y: -0.044159353, z: 0, w: 0.03313807}
        tangentMode: 0
        weightedMode: 0
        inWeight: {x: 0.33333334, y: 0.33333334, z: 0.33333334, w: 0.33333334}
        outWeight: {x: 0.33333334, y: 0.33333334, z: 0.33333334, w: 0.33333334}
      - serializedVersion: 3
        time: 6.1588655
        value: {x: -0, y: 0.5995845, z: -0, w: 0.8003115}
        inSlope: {x: 0, y: -0.08959317, z: 0, w: 0.06707059}
        outSlope: {x: 0, y: -0.08959317, z: 0, w: 0.06707059}
        tangentMode: 0
        weightedMode: 0
        inWeight: {x: 0.33333334, y: 0.33333334, z: 0.33333334, w: 0.33333334}
        outWeight: {x: 0.33333334, y: 0.33333334, z: 0.33333334, w: 0.33333334}
      - serializedVersion: 3
        time: 6.1659975
        value: {x: -0, y: 0.59861875, z: -0, w: 0.8010341}
        inSlope: {x: 0, y: -0.08904723, z: 0, w: 0.066595666}
        outSlope: {x: 0, y: -0.08904723, z: 0, w: 0.066595666}
        tangentMode: 0
        weightedMode: 0
        inWeight: {x: 0.33333334, y: 0.33333334, z: 0.33333334, w: 0.33333334}
        outWeight: {x: 0.33333334, y: 0.33333334, z: 0.33333334, w: 0.33333334}
      - serializedVersion: 3
        time: 6.178354
        value: {x: -0, y: 0.59809136, z: -0, w: 0.80142796}
        inSlope: {x: 0, y: -0.06423488, z: 0, w: 0.047905724}
        outSlope: {x: 0, y: -0.06423488, z: 0, w: 0.047905724}
        tangentMode: 0
        weightedMode: 0
        inWeight: {x: 0.33333334, y: 0.33333334, z: 0.33333334, w: 0.33333334}
        outWeight: {x: 0.33333334, y: 0.33333334, z: 0.33333334, w: 0.33333334}
      - serializedVersion: 3
        time: 6.190104
        value: {x: -0, y: 0.59708333, z: -0, w: 0.8021792}
        inSlope: {x: 0, y: -0.09286782, z: 0, w: 0.06911769}
        outSlope: {x: 0, y: -0.09286782, z: 0, w: 0.06911769}
        tangentMode: 0
        weightedMode: 0
        inWeight: {x: 0.33333334, y: 0.33333334, z: 0.33333334, w: 0.33333334}
        outWeight: {x: 0.33333334, y: 0.33333334, z: 0.33333334, w: 0.33333334}
      - serializedVersion: 3
        time: 6.20003
        value: {x: -0, y: 0.5960913, z: -0, w: 0.8029167}
        inSlope: {x: 0, y: -0.08871911, z: 0, w: 0.06588322}
        outSlope: {x: 0, y: -0.08871911, z: 0, w: 0.06588322}
        tangentMode: 0
        weightedMode: 0
        inWeight: {x: 0.33333334, y: 0.33333334, z: 0.33333334, w: 0.33333334}
        outWeight: {x: 0.33333334, y: 0.33333334, z: 0.33333334, w: 0.33333334}
      - serializedVersion: 3
        time: 6.21096
        value: {x: -0, y: 0.5952443, z: -0, w: 0.8035448}
        inSlope: {x: 0, y: -0.08131237, z: 0, w: 0.06022857}
        outSlope: {x: 0, y: -0.08131237, z: 0, w: 0.06022857}
        tangentMode: 0
        weightedMode: 0
        inWeight: {x: 0.33333334, y: 0.33333334, z: 0.33333334, w: 0.33333334}
        outWeight: {x: 0.33333334, y: 0.33333334, z: 0.33333334, w: 0.33333334}
      - serializedVersion: 3
        time: 6.222018
        value: {x: -0, y: 0.5943029, z: -0, w: 0.80424136}
        inSlope: {x: 0, y: -0.08512664, z: 0, w: 0.06290728}
        outSlope: {x: 0, y: -0.08512664, z: 0, w: 0.06290728}
        tangentMode: 0
        weightedMode: 0
        inWeight: {x: 0.33333334, y: 0.33333334, z: 0.33333334, w: 0.33333334}
        outWeight: {x: 0.33333334, y: 0.33333334, z: 0.33333334, w: 0.33333334}
      - serializedVersion: 3
        time: 6.2329626
        value: {x: -0, y: 0.5933713, z: -0, w: 0.80492896}
        inSlope: {x: 0, y: -0.0813438, z: 0, w: 0.05996751}
        outSlope: {x: 0, y: -0.0813438, z: 0, w: 0.05996751}
        tangentMode: 0
        weightedMode: 0
        inWeight: {x: 0.33333334, y: 0.33333334, z: 0.33333334, w: 0.33333334}
        outWeight: {x: 0.33333334, y: 0.33333334, z: 0.33333334, w: 0.33333334}
      - serializedVersion: 3
        time: 6.243918
        value: {x: -0, y: 0.5925215, z: -0, w: 0.8055546}
        inSlope: {x: 0, y: -0.06845995, z: 0, w: 0.05036346}
        outSlope: {x: 0, y: -0.06845995, z: 0, w: 0.05036346}
        tangentMode: 0
        weightedMode: 0
        inWeight: {x: 0.33333334, y: 0.33333334, z: 0.33333334, w: 0.33333334}
        outWeight: {x: 0.33333334, y: 0.33333334, z: 0.33333334, w: 0.33333334}
      - serializedVersion: 3
        time: 6.256944
        value: {x: -0, y: 0.59174836, z: -0, w: 0.8061228}
        inSlope: {x: 0, y: -0.06970715, z: 0, w: 0.051161975}
        outSlope: {x: 0, y: -0.06970715, z: 0, w: 0.051161975}
        tangentMode: 0
        weightedMode: 0
        inWeight: {x: 0.33333334, y: 0.33333334, z: 0.33333334, w: 0.33333334}
        outWeight: {x: 0.33333334, y: 0.33333334, z: 0.33333334, w: 0.33333334}
      - serializedVersion: 3
        time: 6.266839
        value: {x: -0, y: 0.59095615, z: -0, w: 0.8067037}
        inSlope: {x: 0, y: -0.060400035, z: 0, w: 0.04426743}
        outSlope: {x: 0, y: -0.060400035, z: 0, w: 0.04426743}
        tangentMode: 0
        weightedMode: 0
        inWeight: {x: 0.33333334, y: 0.33333334, z: 0.33333334, w: 0.33333334}
        outWeight: {x: 0.33333334, y: 0.33333334, z: 0.33333334, w: 0.33333334}
      - serializedVersion: 3
        time: 6.277896
        value: {x: -0, y: 0.5905057, z: -0, w: 0.8070335}
        inSlope: {x: 0, y: -0.036222592, z: 0, w: 0.026508398}
        outSlope: {x: 0, y: -0.036222592, z: 0, w: 0.026508398}
        tangentMode: 0
        weightedMode: 0
        inWeight: {x: 0.33333334, y: 0.33333334, z: 0.33333334, w: 0.33333334}
        outWeight: {x: 0.33333334, y: 0.33333334, z: 0.33333334, w: 0.33333334}
      - serializedVersion: 3
        time: 6.2891974
        value: {x: -0, y: 0.5901474, z: -0, w: 0.80729556}
        inSlope: {x: 0, y: -0.022822058, z: 0, w: 0.016686726}
        outSlope: {x: 0, y: -0.022822058, z: 0, w: 0.016686726}
        tangentMode: 0
        weightedMode: 0
        inWeight: {x: 0.33333334, y: 0.33333334, z: 0.33333334, w: 0.33333334}
        outWeight: {x: 0.33333334, y: 0.33333334, z: 0.33333334, w: 0.33333334}
      - serializedVersion: 3
        time: 6.3015532
        value: {x: -0, y: 0.5899752, z: -0, w: 0.8074214}
        inSlope: {x: 0, y: -0.006204702, z: 0, w: 0.004536791}
        outSlope: {x: 0, y: -0.006204702, z: 0, w: 0.004536791}
        tangentMode: 0
        weightedMode: 0
        inWeight: {x: 0.33333334, y: 0.33333334, z: 0.33333334, w: 0.33333334}
        outWeight: {x: 0.33333334, y: 0.33333334, z: 0.33333334, w: 0.33333334}
      - serializedVersion: 3
        time: 6.315838
        value: {x: -0, y: 0.589997, z: -0, w: 0.80740553}
        inSlope: {x: 0, y: 0.02173167, z: 0, w: -0.015889693}
        outSlope: {x: 0, y: 0.02173167, z: 0, w: -0.015889693}
        tangentMode: 0
        weightedMode: 0
        inWeight: {x: 0.33333334, y: 0.33333334, z: 0.33333334, w: 0.33333334}
        outWeight: {x: 0.33333334, y: 0.33333334, z: 0.33333334, w: 0.33333334}
      - serializedVersion: 3
        time: 6.322768
        value: {x: -0, y: 0.5902876, z: -0, w: 0.807193}
        inSlope: {x: 0, y: 0.033381015, z: 0, w: -0.024413941}
        outSlope: {x: 0, y: 0.033381015, z: 0, w: -0.024413941}
        tangentMode: 0
        weightedMode: 0
        inWeight: {x: 0.33333334, y: 0.33333334, z: 0.33333334, w: 0.33333334}
        outWeight: {x: 0.33333334, y: 0.33333334, z: 0.33333334, w: 0.33333334}
      - serializedVersion: 3
        time: 6.333791
        value: {x: -0, y: 0.5905613, z: -0, w: 0.8069928}
        inSlope: {x: 0, y: 0.04199751, z: 0, w: -0.030748896}
        outSlope: {x: 0, y: 0.04199751, z: 0, w: -0.030748896}
        tangentMode: 0
        weightedMode: 0
        inWeight: {x: 0.33333334, y: 0.33333334, z: 0.33333334, w: 0.33333334}
        outWeight: {x: 0.33333334, y: 0.33333334, z: 0.33333334, w: 0.33333334}
      - serializedVersion: 3
        time: 6.3447065
        value: {x: -0, y: 0.59120715, z: -0, w: 0.80651975}
        inSlope: {x: 0, y: 0.06670691, z: 0, w: -0.04890838}
        outSlope: {x: 0, y: 0.06670691, z: 0, w: -0.04890838}
        tangentMode: 0
        weightedMode: 0
        inWeight: {x: 0.33333334, y: 0.33333334, z: 0.33333334, w: 0.33333334}
        outWeight: {x: 0.33333334, y: 0.33333334, z: 0.33333334, w: 0.33333334}
      - serializedVersion: 3
        time: 6.355628
        value: {x: -0, y: 0.592018, z: -0, w: 0.8059248}
        inSlope: {x: 0, y: 0.08130798, z: 0, w: -0.05974}
        outSlope: {x: 0, y: 0.08130798, z: 0, w: -0.05974}
        tangentMode: 0
        weightedMode: 0
        inWeight: {x: 0.33333334, y: 0.33333334, z: 0.33333334, w: 0.33333334}
        outWeight: {x: 0.33333334, y: 0.33333334, z: 0.33333334, w: 0.33333334}
      - serializedVersion: 3
        time: 6.36656
        value: {x: -0, y: 0.5929841, z: -0, w: 0.80521417}
        inSlope: {x: 0, y: 0.09363155, z: 0, w: -0.06896569}
        outSlope: {x: 0, y: 0.09363155, z: 0, w: -0.06896569}
        tangentMode: 0
        weightedMode: 0
        inWeight: {x: 0.33333334, y: 0.33333334, z: 0.33333334, w: 0.33333334}
        outWeight: {x: 0.33333334, y: 0.33333334, z: 0.33333334, w: 0.33333334}
      - serializedVersion: 3
        time: 6.3776507
        value: {x: -0, y: 0.59408087, z: -0, w: 0.80440533}
        inSlope: {x: 0, y: 0.10506979, z: 0, w: -0.07761106}
        outSlope: {x: 0, y: 0.10506979, z: 0, w: -0.07761106}
        tangentMode: 0
        weightedMode: 0
        inWeight: {x: 0.33333334, y: 0.33333334, z: 0.33333334, w: 0.33333334}
        outWeight: {x: 0.33333334, y: 0.33333334, z: 0.33333334, w: 0.33333334}
      - serializedVersion: 3
        time: 6.3887506
        value: {x: -0, y: 0.5953157, z: -0, w: 0.8034919}
        inSlope: {x: 0, y: 0.11165653, z: 0, w: -0.08273257}
        outSlope: {x: 0, y: 0.11165653, z: 0, w: -0.08273257}
        tangentMode: 0
        weightedMode: 0
        inWeight: {x: 0.33333334, y: 0.33333334, z: 0.33333334, w: 0.33333334}
        outWeight: {x: 0.33333334, y: 0.33333334, z: 0.33333334, w: 0.33333334}
      - serializedVersion: 3
        time: 6.4005566
        value: {x: -0, y: 0.59663874, z: -0, w: 0.80250996}
        inSlope: {x: 0, y: 0.117920086, z: 0, w: -0.087683916}
        outSlope: {x: 0, y: 0.117920086, z: 0, w: -0.087683916}
        tangentMode: 0
        weightedMode: 0
        inWeight: {x: 0.33333334, y: 0.33333334, z: 0.33333334, w: 0.33333334}
        outWeight: {x: 0.33333334, y: 0.33333334, z: 0.33333334, w: 0.33333334}
      - serializedVersion: 3
        time: 6.412476
        value: {x: -0, y: 0.5981141, z: -0, w: 0.80141103}
        inSlope: {x: 0, y: 0.13905582, z: 0, w: -0.10380976}
        outSlope: {x: 0, y: 0.13905582, z: 0, w: -0.10380976}
        tangentMode: 0
        weightedMode: 0
        inWeight: {x: 0.33333334, y: 0.33333334, z: 0.33333334, w: 0.33333334}
        outWeight: {x: 0.33333334, y: 0.33333334, z: 0.33333334, w: 0.33333334}
      - serializedVersion: 3
        time: 6.422391
        value: {x: -0, y: 0.5996443, z: -0, w: 0.8002666}
        inSlope: {x: 0, y: 0.13523282, z: 0, w: -0.10129082}
        outSlope: {x: 0, y: 0.13523282, z: 0, w: -0.10129082}
        tangentMode: 0
        weightedMode: 0
        inWeight: {x: 0.33333334, y: 0.33333334, z: 0.33333334, w: 0.33333334}
        outWeight: {x: 0.33333334, y: 0.33333334, z: 0.33333334, w: 0.33333334}
      - serializedVersion: 3
        time: 6.433289
        value: {x: -0, y: 0.6009099, z: -0, w: 0.79931676}
        inSlope: {x: 0, y: 0.11865626, z: 0, w: -0.08921249}
        outSlope: {x: 0, y: 0.11865626, z: 0, w: -0.08921249}
        tangentMode: 0
        weightedMode: 0
        inWeight: {x: 0.33333334, y: 0.33333334, z: 0.33333334, w: 0.33333334}
        outWeight: {x: 0.33333334, y: 0.33333334, z: 0.33333334, w: 0.33333334}
      - serializedVersion: 3
        time: 6.4448466
        value: {x: -0, y: 0.6023105, z: -0, w: 0.79826194}
        inSlope: {x: 0, y: 0.11924416, z: 0, w: -0.08997227}
        outSlope: {x: 0, y: 0.11924416, z: 0, w: -0.08997227}
        tangentMode: 0
        weightedMode: 0
        inWeight: {x: 0.33333334, y: 0.33333334, z: 0.33333334, w: 0.33333334}
        outWeight: {x: 0.33333334, y: 0.33333334, z: 0.33333334, w: 0.33333334}
      - serializedVersion: 3
        time: 6.4571853
        value: {x: -0, y: 0.60375786, z: -0, w: 0.7971678}
        inSlope: {x: 0, y: 0.11016901, z: 0, w: -0.083430365}
        outSlope: {x: 0, y: 0.11016901, z: 0, w: -0.083430365}
        tangentMode: 0
        weightedMode: 0
        inWeight: {x: 0.33333334, y: 0.33333334, z: 0.33333334, w: 0.33333334}
        outWeight: {x: 0.33333334, y: 0.33333334, z: 0.33333334, w: 0.33333334}
      - serializedVersion: 3
        time: 6.471447
        value: {x: -0, y: 0.6052273, z: -0, w: 0.79605275}
        inSlope: {x: 0, y: 0.18087566, z: 0, w: -0.13764863}
        outSlope: {x: 0, y: 0.18087566, z: 0, w: -0.13764863}
        tangentMode: 0
        weightedMode: 0
        inWeight: {x: 0.33333334, y: 0.33333334, z: 0.33333334, w: 0.33333334}
        outWeight: {x: 0.33333334, y: 0.33333334, z: 0.33333334, w: 0.33333334}
      - serializedVersion: 3
        time: 6.477532
        value: {x: -0, y: 0.60680157, z: -0, w: 0.7948533}
        inSlope: {x: 0, y: 0.15526962, z: 0, w: -0.118352324}
        outSlope: {x: 0, y: 0.15526962, z: 0, w: -0.118352324}
        tangentMode: 0
        weightedMode: 0
        inWeight: {x: 0.33333334, y: 0.33333334, z: 0.33333334, w: 0.33333334}
        outWeight: {x: 0.33333334, y: 0.33333334, z: 0.33333334, w: 0.33333334}
      - serializedVersion: 3
        time: 6.4893594
        value: {x: -0, y: 0.6074145, z: -0, w: 0.7943851}
        inSlope: {x: 0, y: 0.0761381, z: 0, w: -0.058253158}
        outSlope: {x: 0, y: 0.0761381, z: 0, w: -0.058253158}
        tangentMode: 0
        weightedMode: 0
        inWeight: {x: 0.33333334, y: 0.33333334, z: 0.33333334, w: 0.33333334}
        outWeight: {x: 0.33333334, y: 0.33333334, z: 0.33333334, w: 0.33333334}
      - serializedVersion: 3
        time: 6.5002604
        value: {x: -0, y: 0.60850954, z: -0, w: 0.7935466}
        inSlope: {x: 0, y: 0.08933146, z: 0, w: -0.0684806}
        outSlope: {x: 0, y: 0.08933146, z: 0, w: -0.0684806}
        tangentMode: 0
        weightedMode: 0
        inWeight: {x: 0.33333334, y: 0.33333334, z: 0.33333334, w: 0.33333334}
        outWeight: {x: 0.33333334, y: 0.33333334, z: 0.33333334, w: 0.33333334}
      - serializedVersion: 3
        time: 6.5112114
        value: {x: -0, y: 0.609366, z: -0, w: 0.79288906}
        inSlope: {x: 0, y: 0.071156606, z: 0, w: -0.054678705}
        outSlope: {x: 0, y: 0.071156606, z: 0, w: -0.054678705}
        tangentMode: 0
        weightedMode: 0
        inWeight: {x: 0.33333334, y: 0.33333334, z: 0.33333334, w: 0.33333334}
        outWeight: {x: 0.33333334, y: 0.33333334, z: 0.33333334, w: 0.33333334}
      - serializedVersion: 3
        time: 6.5221467
        value: {x: -0, y: 0.610067, z: -0, w: 0.7923498}
        inSlope: {x: 0, y: 0.05568953, z: 0, w: -0.042866692}
        outSlope: {x: 0, y: 0.05568953, z: 0, w: -0.042866692}
        tangentMode: 0
        weightedMode: 0
        inWeight: {x: 0.33333334, y: 0.33333334, z: 0.33333334, w: 0.33333334}
        outWeight: {x: 0.33333334, y: 0.33333334, z: 0.33333334, w: 0.33333334}
      - serializedVersion: 3
        time: 6.533131
        value: {x: -0, y: 0.6105863, z: -0, w: 0.79194975}
        inSlope: {x: 0, y: 0.039195526, z: 0, w: -0.030210167}
        outSlope: {x: 0, y: 0.039195526, z: 0, w: -0.030210167}
        tangentMode: 0
        weightedMode: 0
        inWeight: {x: 0.33333334, y: 0.33333334, z: 0.33333334, w: 0.33333334}
        outWeight: {x: 0.33333334, y: 0.33333334, z: 0.33333334, w: 0.33333334}
      - serializedVersion: 3
        time: 6.544017
        value: {x: -0, y: 0.610925, z: -0, w: 0.7916885}
        inSlope: {x: 0, y: 0.021343349, z: 0, w: -0.01646473}
        outSlope: {x: 0, y: 0.021343349, z: 0, w: -0.01646473}
        tangentMode: 0
        weightedMode: 0
        inWeight: {x: 0.33333334, y: 0.33333334, z: 0.33333334, w: 0.33333334}
        outWeight: {x: 0.33333334, y: 0.33333334, z: 0.33333334, w: 0.33333334}
      - serializedVersion: 3
        time: 6.5557837
        value: {x: -0, y: 0.61106116, z: -0, w: 0.7915834}
        inSlope: {x: 0, y: 0.0014558155, z: 0, w: -0.0011226719}
        outSlope: {x: 0, y: 0.0014558155, z: 0, w: -0.0011226719}
        tangentMode: 0
        weightedMode: 0
        inWeight: {x: 0.33333334, y: 0.33333334, z: 0.33333334, w: 0.33333334}
        outWeight: {x: 0.33333334, y: 0.33333334, z: 0.33333334, w: 0.33333334}
      - serializedVersion: 3
        time: 6.566902
        value: {x: -0, y: 0.6109649, z: -0, w: 0.79165775}
        inSlope: {x: 0, y: -0.018616822, z: 0, w: 0.014361336}
        outSlope: {x: 0, y: -0.018616822, z: 0, w: 0.014361336}
        tangentMode: 0
        weightedMode: 0
        inWeight: {x: 0.33333334, y: 0.33333334, z: 0.33333334, w: 0.33333334}
        outWeight: {x: 0.33333334, y: 0.33333334, z: 0.33333334, w: 0.33333334}
      - serializedVersion: 3
        time: 6.5778236
        value: {x: -0, y: 0.6106528, z: -0, w: 0.7918984}
        inSlope: {x: 0, y: -0.037835777, z: 0, w: 0.029167585}
        outSlope: {x: 0, y: -0.037835777, z: 0, w: 0.029167585}
        tangentMode: 0
        weightedMode: 0
        inWeight: {x: 0.33333334, y: 0.33333334, z: 0.33333334, w: 0.33333334}
        outWeight: {x: 0.33333334, y: 0.33333334, z: 0.33333334, w: 0.33333334}
      - serializedVersion: 3
        time: 6.5887585
        value: {x: -0, y: 0.6101378, z: -0, w: 0.79229534}
        inSlope: {x: 0, y: -0.054624826, z: 0, w: 0.04206014}
        outSlope: {x: 0, y: -0.054624826, z: 0, w: 0.04206014}
        tangentMode: 0
        weightedMode: 0
        inWeight: {x: 0.33333334, y: 0.33333334, z: 0.33333334, w: 0.33333334}
        outWeight: {x: 0.33333334, y: 0.33333334, z: 0.33333334, w: 0.33333334}
      - serializedVersion: 3
        time: 6.59978
        value: {x: -0, y: 0.6094528, z: -0, w: 0.7928224}
        inSlope: {x: 0, y: -0.06930299, z: 0, w: 0.053261742}
        outSlope: {x: 0, y: -0.06930299, z: 0, w: 0.053261742}
        tangentMode: 0
        weightedMode: 0
        inWeight: {x: 0.33333334, y: 0.33333334, z: 0.33333334, w: 0.33333334}
        outWeight: {x: 0.33333334, y: 0.33333334, z: 0.33333334, w: 0.33333334}
      - serializedVersion: 3
        time: 6.6108875
        value: {x: -0, y: 0.6086036, z: -0, w: 0.79347444}
        inSlope: {x: 0, y: -0.0740609, z: 0, w: 0.056801237}
        outSlope: {x: 0, y: -0.0740609, z: 0, w: 0.056801237}
        tangentMode: 0
        weightedMode: 0
        inWeight: {x: 0.33333334, y: 0.33333334, z: 0.33333334, w: 0.33333334}
        outWeight: {x: 0.33333334, y: 0.33333334, z: 0.33333334, w: 0.33333334}
      - serializedVersion: 3
        time: 6.624694
        value: {x: -0, y: 0.6076141, z: -0, w: 0.7942324}
        inSlope: {x: 0, y: -0.11302678, z: 0, w: 0.08639823}
        outSlope: {x: 0, y: -0.11302678, z: 0, w: 0.08639823}
        tangentMode: 0
        weightedMode: 0
        inWeight: {x: 0.33333334, y: 0.33333334, z: 0.33333334, w: 0.33333334}
        outWeight: {x: 0.33333334, y: 0.33333334, z: 0.33333334, w: 0.33333334}
      - serializedVersion: 3
        time: 6.6334853
        value: {x: -0, y: 0.60625684, z: -0, w: 0.7952689}
        inSlope: {x: 0, y: -0.118175834, z: 0, w: 0.09015486}
        outSlope: {x: 0, y: -0.118175834, z: 0, w: 0.09015486}
        tangentMode: 0
        weightedMode: 0
        inWeight: {x: 0.33333334, y: 0.33333334, z: 0.33333334, w: 0.33333334}
        outWeight: {x: 0.33333334, y: 0.33333334, z: 0.33333334, w: 0.33333334}
      - serializedVersion: 3
        time: 6.6447034
        value: {x: -0, y: 0.6053373, z: -0, w: 0.79596907}
        inSlope: {x: 0, y: -0.09803066, z: 0, w: 0.07452101}
        outSlope: {x: 0, y: -0.09803066, z: 0, w: 0.07452101}
        tangentMode: 0
        weightedMode: 0
        inWeight: {x: 0.33333334, y: 0.33333334, z: 0.33333334, w: 0.33333334}
        outWeight: {x: 0.33333334, y: 0.33333334, z: 0.33333334, w: 0.33333334}
      - serializedVersion: 3
        time: 6.6555734
        value: {x: -0, y: 0.6040971, z: -0, w: 0.7969107}
        inSlope: {x: 0, y: -0.11301821, z: 0, w: 0.08567582}
        outSlope: {x: 0, y: -0.11301821, z: 0, w: 0.08567582}
        tangentMode: 0
        weightedMode: 0
        inWeight: {x: 0.33333334, y: 0.33333334, z: 0.33333334, w: 0.33333334}
        outWeight: {x: 0.33333334, y: 0.33333334, z: 0.33333334, w: 0.33333334}
      - serializedVersion: 3
        time: 6.6663694
        value: {x: -0, y: 0.6028886, z: -0, w: 0.7978254}
        inSlope: {x: 0, y: -0.10830805, z: 0, w: 0.08185135}
        outSlope: {x: 0, y: -0.10830805, z: 0, w: 0.08185135}
        tangentMode: 0
        weightedMode: 0
        inWeight: {x: 0.33333334, y: 0.33333334, z: 0.33333334, w: 0.33333334}
        outWeight: {x: 0.33333334, y: 0.33333334, z: 0.33333334, w: 0.33333334}
      - serializedVersion: 3
        time: 6.677706
        value: {x: -0, y: 0.601702, z: -0, w: 0.7987207}
        inSlope: {x: 0, y: -0.10710034, z: 0, w: 0.0806797}
        outSlope: {x: 0, y: -0.10710034, z: 0, w: 0.0806797}
        tangentMode: 0
        weightedMode: 0
        inWeight: {x: 0.33333334, y: 0.33333334, z: 0.33333334, w: 0.33333334}
        outWeight: {x: 0.33333334, y: 0.33333334, z: 0.33333334, w: 0.33333334}
      - serializedVersion: 3
        time: 6.6884537
        value: {x: -0, y: 0.6005248, z: -0, w: 0.79960614}
        inSlope: {x: 0, y: -0.09797928, z: 0, w: 0.07360479}
        outSlope: {x: 0, y: -0.09797928, z: 0, w: 0.07360479}
        tangentMode: 0
        weightedMode: 0
        inWeight: {x: 0.33333334, y: 0.33333334, z: 0.33333334, w: 0.33333334}
        outWeight: {x: 0.33333334, y: 0.33333334, z: 0.33333334, w: 0.33333334}
      - serializedVersion: 3
        time: 6.7004476
        value: {x: -0, y: 0.59948814, z: -0, w: 0.8003837}
        inSlope: {x: 0, y: -0.08966954, z: 0, w: 0.067162305}
        outSlope: {x: 0, y: -0.08966954, z: 0, w: 0.067162305}
        tangentMode: 0
        weightedMode: 0
        inWeight: {x: 0.33333334, y: 0.33333334, z: 0.33333334, w: 0.33333334}
        outWeight: {x: 0.33333334, y: 0.33333334, z: 0.33333334, w: 0.33333334}
      - serializedVersion: 3
        time: 6.7114205
        value: {x: -0, y: 0.59846866, z: -0, w: 0.80114627}
        inSlope: {x: 0, y: -0.081743374, z: 0, w: 0.061081406}
        outSlope: {x: 0, y: -0.081743374, z: 0, w: 0.061081406}
        tangentMode: 0
        weightedMode: 0
        inWeight: {x: 0.33333334, y: 0.33333334, z: 0.33333334, w: 0.33333334}
        outWeight: {x: 0.33333334, y: 0.33333334, z: 0.33333334, w: 0.33333334}
      - serializedVersion: 3
        time: 6.7223916
        value: {x: -0, y: 0.59769434, z: -0, w: 0.8017241}
        inSlope: {x: 0, y: -0.06307323, z: 0, w: 0.047031123}
        outSlope: {x: 0, y: -0.06307323, z: 0, w: 0.047031123}
        tangentMode: 0
        weightedMode: 0
        inWeight: {x: 0.33333334, y: 0.33333334, z: 0.33333334, w: 0.33333334}
        outWeight: {x: 0.33333334, y: 0.33333334, z: 0.33333334, w: 0.33333334}
      - serializedVersion: 3
        time: 6.733247
        value: {x: -0, y: 0.59709114, z: -0, w: 0.80217344}
        inSlope: {x: 0, y: -0.0451284, z: 0, w: 0.033601783}
        outSlope: {x: 0, y: -0.0451284, z: 0, w: 0.033601783}
        tangentMode: 0
        weightedMode: 0
        inWeight: {x: 0.33333334, y: 0.33333334, z: 0.33333334, w: 0.33333334}
        outWeight: {x: 0.33333334, y: 0.33333334, z: 0.33333334, w: 0.33333334}
      - serializedVersion: 3
        time: 6.7442265
        value: {x: -0, y: 0.59671026, z: -0, w: 0.8024568}
        inSlope: {x: 0, y: -0.02522312, z: 0, w: 0.018759962}
        outSlope: {x: 0, y: -0.02522312, z: 0, w: 0.018759962}
        tangentMode: 0
        weightedMode: 0
        inWeight: {x: 0.33333334, y: 0.33333334, z: 0.33333334, w: 0.33333334}
        outWeight: {x: 0.33333334, y: 0.33333334, z: 0.33333334, w: 0.33333334}
      - serializedVersion: 3
        time: 6.755499
        value: {x: -0, y: 0.59653264, z: -0, w: 0.8025888}
        inSlope: {x: 0, y: -0.0043291664, z: 0, w: 0.0032213011}
        outSlope: {x: 0, y: -0.0043291664, z: 0, w: 0.0032213011}
        tangentMode: 0
        weightedMode: 0
        inWeight: {x: 0.33333334, y: 0.33333334, z: 0.33333334, w: 0.33333334}
        outWeight: {x: 0.33333334, y: 0.33333334, z: 0.33333334, w: 0.33333334}
      - serializedVersion: 3
        time: 6.766414
        value: {x: -0, y: 0.5966101, z: -0, w: 0.8025313}
        inSlope: {x: 0, y: 0.014751806, z: 0, w: -0.01096883}
        outSlope: {x: 0, y: 0.014751806, z: 0, w: -0.01096883}
        tangentMode: 0
        weightedMode: 0
        inWeight: {x: 0.33333334, y: 0.33333334, z: 0.33333334, w: 0.33333334}
        outWeight: {x: 0.33333334, y: 0.33333334, z: 0.33333334, w: 0.33333334}
      - serializedVersion: 3
        time: 6.7800565
        value: {x: -0, y: 0.5969158, z: -0, w: 0.8023039}
        inSlope: {x: 0, y: 0.048028976, z: 0, w: -0.03575895}
        outSlope: {x: 0, y: 0.048028976, z: 0, w: -0.03575895}
        tangentMode: 0
        weightedMode: 0
        inWeight: {x: 0.33333334, y: 0.33333334, z: 0.33333334, w: 0.33333334}
        outWeight: {x: 0.33333334, y: 0.33333334, z: 0.33333334, w: 0.33333334}
      - serializedVersion: 3
        time: 6.789262
        value: {x: -0, y: 0.5975938, z: -0, w: 0.801799}
        inSlope: {x: 0, y: 0.06537344, z: 0, w: -0.04871583}
        outSlope: {x: 0, y: 0.06537344, z: 0, w: -0.04871583}
        tangentMode: 0
        weightedMode: 0
        inWeight: {x: 0.33333334, y: 0.33333334, z: 0.33333334, w: 0.33333334}
        outWeight: {x: 0.33333334, y: 0.33333334, z: 0.33333334, w: 0.33333334}
      - serializedVersion: 3
        time: 6.800138
        value: {x: -0, y: 0.59821475, z: -0, w: 0.8013359}
        inSlope: {x: 0, y: 0.07024068, z: 0, w: -0.052455366}
        outSlope: {x: 0, y: 0.07024068, z: 0, w: -0.052455366}
        tangentMode: 0
        weightedMode: 0
        inWeight: {x: 0.33333334, y: 0.33333334, z: 0.33333334, w: 0.33333334}
        outWeight: {x: 0.33333334, y: 0.33333334, z: 0.33333334, w: 0.33333334}
      - serializedVersion: 3
        time: 6.8111086
        value: {x: -0, y: 0.59912956, z: -0, w: 0.8006521}
        inSlope: {x: 0, y: 0.09138563, z: 0, w: -0.06839986}
        outSlope: {x: 0, y: 0.09138563, z: 0, w: -0.06839986}
        tangentMode: 0
        weightedMode: 0
        inWeight: {x: 0.33333334, y: 0.33333334, z: 0.33333334, w: 0.33333334}
        outWeight: {x: 0.33333334, y: 0.33333334, z: 0.33333334, w: 0.33333334}
      - serializedVersion: 3
        time: 6.8220353
        value: {x: -0, y: 0.6002155, z: -0, w: 0.79983836}
        inSlope: {x: 0, y: 0.104225844, z: 0, w: -0.07822576}
        outSlope: {x: 0, y: 0.104225844, z: 0, w: -0.07822576}
        tangentMode: 0
        weightedMode: 0
        inWeight: {x: 0.33333334, y: 0.33333334, z: 0.33333334, w: 0.33333334}
        outWeight: {x: 0.33333334, y: 0.33333334, z: 0.33333334, w: 0.33333334}
      - serializedVersion: 3
        time: 6.833154
        value: {x: -0, y: 0.6014282, z: -0, w: 0.79892683}
        inSlope: {x: 0, y: 0.11638396, z: 0, w: -0.08763088}
        outSlope: {x: 0, y: 0.11638396, z: 0, w: -0.08763088}
        tangentMode: 0
        weightedMode: 0
        inWeight: {x: 0.33333334, y: 0.33333334, z: 0.33333334, w: 0.33333334}
        outWeight: {x: 0.33333334, y: 0.33333334, z: 0.33333334, w: 0.33333334}
      - serializedVersion: 3
        time: 6.8439274
        value: {x: -0, y: 0.60276085, z: -0, w: 0.7979219}
        inSlope: {x: 0, y: 0.12197062, z: 0, w: -0.09213731}
        outSlope: {x: 0, y: 0.12197062, z: 0, w: -0.09213731}
        tangentMode: 0
        weightedMode: 0
        inWeight: {x: 0.33333334, y: 0.33333334, z: 0.33333334, w: 0.33333334}
        outWeight: {x: 0.33333334, y: 0.33333334, z: 0.33333334, w: 0.33333334}
      - serializedVersion: 3
        time: 6.8552256
        value: {x: -0, y: 0.60411936, z: -0, w: 0.79689384}
        inSlope: {x: 0, y: 0.12394972, z: 0, w: -0.09397602}
        outSlope: {x: 0, y: 0.12394972, z: 0, w: -0.09397602}
        tangentMode: 0
        weightedMode: 0
        inWeight: {x: 0.33333334, y: 0.33333334, z: 0.33333334, w: 0.33333334}
        outWeight: {x: 0.33333334, y: 0.33333334, z: 0.33333334, w: 0.33333334}
      - serializedVersion: 3
        time: 6.8667293
        value: {x: -0, y: 0.6055879, z: -0, w: 0.79577845}
        inSlope: {x: 0, y: 0.13361716, z: 0, w: -0.10169361}
        outSlope: {x: 0, y: 0.13361716, z: 0, w: -0.10169361}
        tangentMode: 0
        weightedMode: 0
        inWeight: {x: 0.33333334, y: 0.33333334, z: 0.33333334, w: 0.33333334}
        outWeight: {x: 0.33333334, y: 0.33333334, z: 0.33333334, w: 0.33333334}
      - serializedVersion: 3
        time: 6.8774714
        value: {x: -0, y: 0.60708725, z: -0, w: 0.7946352}
        inSlope: {x: 0, y: 0.12751448, z: 0, w: -0.09739645}
        outSlope: {x: 0, y: 0.12751448, z: 0, w: -0.09739645}
        tangentMode: 0
        weightedMode: 0
        inWeight: {x: 0.33333334, y: 0.33333334, z: 0.33333334, w: 0.33333334}
        outWeight: {x: 0.33333334, y: 0.33333334, z: 0.33333334, w: 0.33333334}
      - serializedVersion: 3
        time: 6.889327
        value: {x: -0, y: 0.608456, z: -0, w: 0.79358757}
        inSlope: {x: 0, y: 0.12577058, z: 0, w: -0.096449345}
        outSlope: {x: 0, y: 0.12577058, z: 0, w: -0.096449345}
        tangentMode: 0
        weightedMode: 0
        inWeight: {x: 0.33333334, y: 0.33333334, z: 0.33333334, w: 0.33333334}
        outWeight: {x: 0.33333334, y: 0.33333334, z: 0.33333334, w: 0.33333334}
      - serializedVersion: 3
        time: 6.9001584
        value: {x: -0, y: 0.60993004, z: -0, w: 0.7924553}
        inSlope: {x: 0, y: 0.12509859, z: 0, w: -0.096255705}
        outSlope: {x: 0, y: 0.12509859, z: 0, w: -0.096255705}
        tangentMode: 0
        weightedMode: 0
        inWeight: {x: 0.33333334, y: 0.33333334, z: 0.33333334, w: 0.33333334}
        outWeight: {x: 0.33333334, y: 0.33333334, z: 0.33333334, w: 0.33333334}
      - serializedVersion: 3
        time: 6.9113555
        value: {x: -0, y: 0.6112077, z: -0, w: 0.7914702}
        inSlope: {x: 0, y: 0.11264375, z: 0, w: -0.086986214}
        outSlope: {x: 0, y: 0.11264375, z: 0, w: -0.086986214}
        tangentMode: 0
        weightedMode: 0
        inWeight: {x: 0.33333334, y: 0.33333334, z: 0.33333334, w: 0.33333334}
        outWeight: {x: 0.33333334, y: 0.33333334, z: 0.33333334, w: 0.33333334}
      - serializedVersion: 3
        time: 6.9224086
        value: {x: -0, y: 0.6124366, z: -0, w: 0.7905197}
        inSlope: {x: 0, y: 0.094525024, z: 0, w: -0.07320672}
        outSlope: {x: 0, y: 0.094525024, z: 0, w: -0.07320672}
        tangentMode: 0
        weightedMode: 0
        inWeight: {x: 0.33333334, y: 0.33333334, z: 0.33333334, w: 0.33333334}
        outWeight: {x: 0.33333334, y: 0.33333334, z: 0.33333334, w: 0.33333334}
      - serializedVersion: 3
        time: 6.9367657
        value: {x: -0, y: 0.6135546, z: -0, w: 0.7896523}
        inSlope: {x: 0, y: 0.124941334, z: 0, w: -0.0971429}
        outSlope: {x: 0, y: 0.124941334, z: 0, w: -0.0971429}
        tangentMode: 0
        weightedMode: 0
        inWeight: {x: 0.33333334, y: 0.33333334, z: 0.33333334, w: 0.33333334}
        outWeight: {x: 0.33333334, y: 0.33333334, z: 0.33333334, w: 0.33333334}
      - serializedVersion: 3
        time: 6.944193
        value: {x: -0, y: 0.61483216, z: -0, w: 0.788658}
        inSlope: {x: 0, y: 0.1101564, z: 0, w: -0.08577701}
        outSlope: {x: 0, y: 0.1101564, z: 0, w: -0.08577701}
        tangentMode: 0
        weightedMode: 0
        inWeight: {x: 0.33333334, y: 0.33333334, z: 0.33333334, w: 0.33333334}
        outWeight: {x: 0.33333334, y: 0.33333334, z: 0.33333334, w: 0.33333334}
      - serializedVersion: 3
        time: 6.955653
        value: {x: -0, y: 0.6153857, z: -0, w: 0.7882261}
        inSlope: {x: 0, y: 0.055260584, z: 0, w: -0.043152846}
        outSlope: {x: 0, y: 0.055260584, z: 0, w: -0.043152846}
        tangentMode: 0
        weightedMode: 0
        inWeight: {x: 0.33333334, y: 0.33333334, z: 0.33333334, w: 0.33333334}
        outWeight: {x: 0.33333334, y: 0.33333334, z: 0.33333334, w: 0.33333334}
      - serializedVersion: 3
        time: 6.966715
        value: {x: -0, y: 0.61607397, z: -0, w: 0.7876883}
        inSlope: {x: 0, y: 0.052109946, z: 0, w: -0.04074066}
        outSlope: {x: 0, y: 0.052109946, z: 0, w: -0.04074066}
        tangentMode: 0
        weightedMode: 0
        inWeight: {x: 0.33333334, y: 0.33333334, z: 0.33333334, w: 0.33333334}
        outWeight: {x: 0.33333334, y: 0.33333334, z: 0.33333334, w: 0.33333334}
      - serializedVersion: 3
        time: 6.9776793
        value: {x: -0, y: 0.6165345, z: -0, w: 0.787328}
        inSlope: {x: 0, y: 0.033025723, z: 0, w: -0.025854144}
        outSlope: {x: 0, y: 0.033025723, z: 0, w: -0.025854144}
        tangentMode: 0
        weightedMode: 0
        inWeight: {x: 0.33333334, y: 0.33333334, z: 0.33333334, w: 0.33333334}
        outWeight: {x: 0.33333334, y: 0.33333334, z: 0.33333334, w: 0.33333334}
      - serializedVersion: 3
        time: 6.988524
        value: {x: -0, y: 0.6167953, z: -0, w: 0.7871236}
        inSlope: {x: 0, y: 0.013714666, z: 0, w: -0.01074602}
        outSlope: {x: 0, y: 0.013714666, z: 0, w: -0.01074602}
        tangentMode: 0
        weightedMode: 0
        inWeight: {x: 0.33333334, y: 0.33333334, z: 0.33333334, w: 0.33333334}
        outWeight: {x: 0.33333334, y: 0.33333334, z: 0.33333334, w: 0.33333334}
      - serializedVersion: 3
        time: 7.0004873
        value: {x: -0, y: 0.6168357, z: -0, w: 0.787092}
        inSlope: {x: 0, y: -0.0065159807, z: 0, w: 0.005105425}
        outSlope: {x: 0, y: -0.0065159807, z: 0, w: 0.005105425}
        tangentMode: 0
        weightedMode: 0
        inWeight: {x: 0.33333334, y: 0.33333334, z: 0.33333334, w: 0.33333334}
        outWeight: {x: 0.33333334, y: 0.33333334, z: 0.33333334, w: 0.33333334}
      - serializedVersion: 3
        time: 7.0115075
        value: {x: -0, y: 0.6166549, z: -0, w: 0.78723365}
        inSlope: {x: 0, y: -0.025140468, z: 0, w: 0.019689765}
        outSlope: {x: 0, y: -0.025140468, z: 0, w: 0.019689765}
        tangentMode: 0
        weightedMode: 0
        inWeight: {x: 0.33333334, y: 0.33333334, z: 0.33333334, w: 0.33333334}
        outWeight: {x: 0.33333334, y: 0.33333334, z: 0.33333334, w: 0.33333334}
      - serializedVersion: 3
        time: 7.022645
        value: {x: -0, y: 0.61627764, z: -0, w: 0.78752905}
        inSlope: {x: 0, y: -0.043169558, z: 0, w: 0.033771005}
        outSlope: {x: 0, y: -0.043169558, z: 0, w: 0.033771005}
        tangentMode: 0
        weightedMode: 0
        inWeight: {x: 0.33333334, y: 0.33333334, z: 0.33333334, w: 0.33333334}
        outWeight: {x: 0.33333334, y: 0.33333334, z: 0.33333334, w: 0.33333334}
      - serializedVersion: 3
        time: 7.033411
        value: {x: -0, y: 0.61571276, z: -0, w: 0.78797066}
        inSlope: {x: 0, y: -0.058901668, z: 0, w: 0.04601541}
        outSlope: {x: 0, y: -0.058901668, z: 0, w: 0.04601541}
        tangentMode: 0
        weightedMode: 0
        inWeight: {x: 0.33333334, y: 0.33333334, z: 0.33333334, w: 0.33333334}
        outWeight: {x: 0.33333334, y: 0.33333334, z: 0.33333334, w: 0.33333334}
      - serializedVersion: 3
        time: 7.044143
        value: {x: -0, y: 0.6150116, z: -0, w: 0.78851813}
        inSlope: {x: 0, y: -0.06847725, z: 0, w: 0.05340591}
        outSlope: {x: 0, y: -0.06847725, z: 0, w: 0.05340591}
        tangentMode: 0
        weightedMode: 0
        inWeight: {x: 0.33333334, y: 0.33333334, z: 0.33333334, w: 0.33333334}
        outWeight: {x: 0.33333334, y: 0.33333334, z: 0.33333334, w: 0.33333334}
      - serializedVersion: 3
        time: 7.055797
        value: {x: -0, y: 0.6141769, z: -0, w: 0.7891684}
        inSlope: {x: 0, y: -0.08243209, z: 0, w: 0.06413562}
        outSlope: {x: 0, y: -0.08243209, z: 0, w: 0.06413562}
        tangentMode: 0
        weightedMode: 0
        inWeight: {x: 0.33333334, y: 0.33333334, z: 0.33333334, w: 0.33333334}
        outWeight: {x: 0.33333334, y: 0.33333334, z: 0.33333334, w: 0.33333334}
      - serializedVersion: 3
        time: 7.066772
        value: {x: -0, y: 0.6131536, z: -0, w: 0.7899638}
        inSlope: {x: 0, y: -0.092266634, z: 0, w: 0.071613915}
        outSlope: {x: 0, y: -0.092266634, z: 0, w: 0.071613915}
        tangentMode: 0
        weightedMode: 0
        inWeight: {x: 0.33333334, y: 0.33333334, z: 0.33333334, w: 0.33333334}
        outWeight: {x: 0.33333334, y: 0.33333334, z: 0.33333334, w: 0.33333334}
      - serializedVersion: 3
        time: 7.0780735
        value: {x: -0, y: 0.6121219, z: -0, w: 0.79076344}
        inSlope: {x: 0, y: -0.08512464, z: 0, w: 0.065896064}
        outSlope: {x: 0, y: -0.08512464, z: 0, w: 0.065896064}
        tangentMode: 0
        weightedMode: 0
        inWeight: {x: 0.33333334, y: 0.33333334, z: 0.33333334, w: 0.33333334}
        outWeight: {x: 0.33333334, y: 0.33333334, z: 0.33333334, w: 0.33333334}
      - serializedVersion: 3
        time: 7.091933
        value: {x: -0, y: 0.61102754, z: -0, w: 0.79160935}
        inSlope: {x: 0, y: -0.12596758, z: 0, w: 0.09715666}
        outSlope: {x: 0, y: -0.12596758, z: 0, w: 0.09715666}
        tangentMode: 0
        weightedMode: 0
        inWeight: {x: 0.33333334, y: 0.33333334, z: 0.33333334, w: 0.33333334}
        outWeight: {x: 0.33333334, y: 0.33333334, z: 0.33333334, w: 0.33333334}
      - serializedVersion: 3
        time: 7.0997887
        value: {x: -0, y: 0.6096687, z: -0, w: 0.79265636}
        inSlope: {x: 0, y: -0.1205343, z: 0, w: 0.09280253}
        outSlope: {x: 0, y: -0.1205343, z: 0, w: 0.09280253}
        tangentMode: 0
        weightedMode: 0
        inWeight: {x: 0.33333334, y: 0.33333334, z: 0.33333334, w: 0.33333334}
        outWeight: {x: 0.33333334, y: 0.33333334, z: 0.33333334, w: 0.33333334}
      - serializedVersion: 3
        time: 7.1106987
        value: {x: -0, y: 0.60892576, z: -0, w: 0.79322726}
        inSlope: {x: 0, y: -0.076422825, z: 0, w: 0.058647923}
        outSlope: {x: 0, y: -0.076422825, z: 0, w: 0.058647923}
        tangentMode: 0
        weightedMode: 0
        inWeight: {x: 0.33333334, y: 0.33333334, z: 0.33333334, w: 0.33333334}
        outWeight: {x: 0.33333334, y: 0.33333334, z: 0.33333334, w: 0.33333334}
      - serializedVersion: 3
        time: 7.122651
        value: {x: -0, y: 0.6079128, z: -0, w: 0.7940038}
        inSlope: {x: 0, y: -0.08873689, z: 0, w: 0.067931965}
        outSlope: {x: 0, y: -0.08873689, z: 0, w: 0.067931965}
        tangentMode: 0
        weightedMode: 0
        inWeight: {x: 0.33333334, y: 0.33333334, z: 0.33333334, w: 0.33333334}
        outWeight: {x: 0.33333334, y: 0.33333334, z: 0.33333334, w: 0.33333334}
      - serializedVersion: 3
        time: 7.133847
        value: {x: -0, y: 0.60687464, z: -0, w: 0.79479754}
        inSlope: {x: 0, y: -0.08805503, z: 0, w: 0.06724857}
        outSlope: {x: 0, y: -0.08805503, z: 0, w: 0.06724857}
        tangentMode: 0
        weightedMode: 0
        inWeight: {x: 0.33333334, y: 0.33333334, z: 0.33333334, w: 0.33333334}
        outWeight: {x: 0.33333334, y: 0.33333334, z: 0.33333334, w: 0.33333334}
      - serializedVersion: 3
        time: 7.1444783
        value: {x: -0, y: 0.60598814, z: -0, w: 0.7954737}
        inSlope: {x: 0, y: -0.07511926, z: 0, w: 0.057238363}
        outSlope: {x: 0, y: -0.07511926, z: 0, w: 0.057238363}
        tangentMode: 0
        weightedMode: 0
        inWeight: {x: 0.33333334, y: 0.33333334, z: 0.33333334, w: 0.33333334}
        outWeight: {x: 0.33333334, y: 0.33333334, z: 0.33333334, w: 0.33333334}
      - serializedVersion: 3
        time: 7.1555815
        value: {x: -0, y: 0.6052459, z: -0, w: 0.79603857}
        inSlope: {x: 0, y: -0.06196764, z: 0, w: 0.04712157}
        outSlope: {x: 0, y: -0.06196764, z: 0, w: 0.04712157}
        tangentMode: 0
        weightedMode: 0
        inWeight: {x: 0.33333334, y: 0.33333334, z: 0.33333334, w: 0.33333334}
        outWeight: {x: 0.33333334, y: 0.33333334, z: 0.33333334, w: 0.33333334}
      - serializedVersion: 3
        time: 7.16678
        value: {x: -0, y: 0.6046066, z: -0, w: 0.7965242}
        inSlope: {x: 0, y: -0.050039638, z: 0, w: 0.037991963}
        outSlope: {x: 0, y: -0.050039638, z: 0, w: 0.037991963}
        tangentMode: 0
        weightedMode: 0
        inWeight: {x: 0.33333334, y: 0.33333334, z: 0.33333334, w: 0.33333334}
        outWeight: {x: 0.33333334, y: 0.33333334, z: 0.33333334, w: 0.33333334}
      - serializedVersion: 3
        time: 7.178432
        value: {x: -0, y: 0.60410565, z: -0, w: 0.79690427}
        inSlope: {x: 0, y: -0.038202442, z: 0, w: 0.02896851}
        outSlope: {x: 0, y: -0.038202442, z: 0, w: 0.02896851}
        tangentMode: 0
        weightedMode: 0
        inWeight: {x: 0.33333334, y: 0.33333334, z: 0.33333334, w: 0.33333334}
        outWeight: {x: 0.33333334, y: 0.33333334, z: 0.33333334, w: 0.33333334}
      - serializedVersion: 3
        time: 7.188601
        value: {x: -0, y: 0.6037659, z: -0, w: 0.79716176}
        inSlope: {x: 0, y: -0.022877894, z: 0, w: 0.017334571}
        outSlope: {x: 0, y: -0.022877894, z: 0, w: 0.017334571}
        tangentMode: 0
        weightedMode: 0
        inWeight: {x: 0.33333334, y: 0.33333334, z: 0.33333334, w: 0.33333334}
        outWeight: {x: 0.33333334, y: 0.33333334, z: 0.33333334, w: 0.33333334}
      - serializedVersion: 3
        time: 7.20055
        value: {x: -0, y: 0.6036184, z: -0, w: 0.79727346}
        inSlope: {x: 0, y: -0.0052442467, z: 0, w: 0.003968765}
        outSlope: {x: 0, y: -0.0052442467, z: 0, w: 0.003968765}
        tangentMode: 0
        weightedMode: 0
        inWeight: {x: 0.33333334, y: 0.33333334, z: 0.33333334, w: 0.33333334}
        outWeight: {x: 0.33333334, y: 0.33333334, z: 0.33333334, w: 0.33333334}
      - serializedVersion: 3
        time: 7.212552
        value: {x: -0, y: 0.6036407, z: -0, w: 0.7972565}
        inSlope: {x: 0, y: 0.013556426, z: 0, w: -0.010267144}
        outSlope: {x: 0, y: 0.013556426, z: 0, w: -0.010267144}
        tangentMode: 0
        weightedMode: 0
        inWeight: {x: 0.33333334, y: 0.33333334, z: 0.33333334, w: 0.33333334}
        outWeight: {x: 0.33333334, y: 0.33333334, z: 0.33333334, w: 0.33333334}
      - serializedVersion: 3
        time: 7.2221174
        value: {x: -0, y: 0.60388225, z: -0, w: 0.7970736}
        inSlope: {x: 0, y: 0.027958915, z: 0, w: -0.021184755}
        outSlope: {x: 0, y: 0.027958915, z: 0, w: -0.021184755}
        tangentMode: 0
        weightedMode: 0
        inWeight: {x: 0.33333334, y: 0.33333334, z: 0.33333334, w: 0.33333334}
        outWeight: {x: 0.33333334, y: 0.33333334, z: 0.33333334, w: 0.33333334}
      - serializedVersion: 3
        time: 7.2335534
        value: {x: -0, y: 0.6042329, z: -0, w: 0.79680777}
        inSlope: {x: 0, y: 0.036480326, z: 0, w: -0.027671253}
        outSlope: {x: 0, y: 0.036480326, z: 0, w: -0.027671253}
        tangentMode: 0
        weightedMode: 0
        inWeight: {x: 0.33333334, y: 0.33333334, z: 0.33333334, w: 0.33333334}
        outWeight: {x: 0.33333334, y: 0.33333334, z: 0.33333334, w: 0.33333334}
      - serializedVersion: 3
        time: 7.2473307
        value: {x: -0, y: 0.60481566, z: -0, w: 0.79636556}
        inSlope: {x: 0, y: 0.07576583, z: 0, w: -0.05757933}
        outSlope: {x: 0, y: 0.07576583, z: 0, w: -0.05757933}
        tangentMode: 0
        weightedMode: 0
        inWeight: {x: 0.33333334, y: 0.33333334, z: 0.33333334, w: 0.33333334}
        outWeight: {x: 0.33333334, y: 0.33333334, z: 0.33333334, w: 0.33333334}
      - serializedVersion: 3
        time: 7.255379
        value: {x: -0, y: 0.60569483, z: -0, w: 0.79569703}
        inSlope: {x: 0, y: 0.08163106, z: 0, w: -0.06211046}
        outSlope: {x: 0, y: 0.08163106, z: 0, w: -0.06211046}
        tangentMode: 0
        weightedMode: 0
        inWeight: {x: 0.33333334, y: 0.33333334, z: 0.33333334, w: 0.33333334}
        outWeight: {x: 0.33333334, y: 0.33333334, z: 0.33333334, w: 0.33333334}
      - serializedVersion: 3
        time: 7.2664576
        value: {x: -0, y: 0.6062934, z: -0, w: 0.79524106}
        inSlope: {x: 0, y: 0.07026453, z: 0, w: -0.053593077}
        outSlope: {x: 0, y: 0.07026453, z: 0, w: -0.053593077}
        tangentMode: 0
        weightedMode: 0
        inWeight: {x: 0.33333334, y: 0.33333334, z: 0.33333334, w: 0.33333334}
        outWeight: {x: 0.33333334, y: 0.33333334, z: 0.33333334, w: 0.33333334}
      - serializedVersion: 3
        time: 7.277273
        value: {x: -0, y: 0.60722893, z: -0, w: 0.79452693}
        inSlope: {x: 0, y: 0.08789225, z: 0, w: -0.067176804}
        outSlope: {x: 0, y: 0.08789225, z: 0, w: -0.067176804}
        tangentMode: 0
        weightedMode: 0
        inWeight: {x: 0.33333334, y: 0.33333334, z: 0.33333334, w: 0.33333334}
        outWeight: {x: 0.33333334, y: 0.33333334, z: 0.33333334, w: 0.33333334}
      - serializedVersion: 3
        time: 7.2884645
        value: {x: -0, y: 0.60822815, z: -0, w: 0.79376227}
        inSlope: {x: 0, y: 0.08994604, z: 0, w: -0.0689274}
        outSlope: {x: 0, y: 0.08994604, z: 0, w: -0.0689274}
        tangentMode: 0
        weightedMode: 0
        inWeight: {x: 0.33333334, y: 0.33333334, z: 0.33333334, w: 0.33333334}
        outWeight: {x: 0.33333334, y: 0.33333334, z: 0.33333334, w: 0.33333334}
      - serializedVersion: 3
        time: 7.300482
        value: {x: -0, y: 0.609317, z: -0, w: 0.7929267}
        inSlope: {x: 0, y: 0.10124633, z: 0, w: -0.07782003}
        outSlope: {x: 0, y: 0.10124633, z: 0, w: -0.07782003}
        tangentMode: 0
        weightedMode: 0
        inWeight: {x: 0.33333334, y: 0.33333334, z: 0.33333334, w: 0.33333334}
        outWeight: {x: 0.33333334, y: 0.33333334, z: 0.33333334, w: 0.33333334}
      - serializedVersion: 3
        time: 7.3112936
        value: {x: -0, y: 0.6105267, z: -0, w: 0.7919957}
        inSlope: {x: 0, y: 0.10544892, z: 0, w: -0.08127293}
        outSlope: {x: 0, y: 0.10544892, z: 0, w: -0.08127293}
        tangentMode: 0
        weightedMode: 0
        inWeight: {x: 0.33333334, y: 0.33333334, z: 0.33333334, w: 0.33333334}
        outWeight: {x: 0.33333334, y: 0.33333334, z: 0.33333334, w: 0.33333334}
      - serializedVersion: 3
        time: 7.322225
        value: {x: -0, y: 0.61160904, z: -0, w: 0.79116017}
        inSlope: {x: 0, y: 0.09824505, z: 0, w: -0.075948484}
        outSlope: {x: 0, y: 0.09824505, z: 0, w: -0.075948484}
        tangentMode: 0
        weightedMode: 0
        inWeight: {x: 0.33333334, y: 0.33333334, z: 0.33333334, w: 0.33333334}
        outWeight: {x: 0.33333334, y: 0.33333334, z: 0.33333334, w: 0.33333334}
      - serializedVersion: 3
        time: 7.333272
        value: {x: -0, y: 0.61268586, z: -0, w: 0.79032654}
        inSlope: {x: 0, y: 0.09639331, z: 0, w: -0.074726045}
        outSlope: {x: 0, y: 0.09639331, z: 0, w: -0.074726045}
        tangentMode: 0
        weightedMode: 0
        inWeight: {x: 0.33333334, y: 0.33333334, z: 0.33333334, w: 0.33333334}
        outWeight: {x: 0.33333334, y: 0.33333334, z: 0.33333334, w: 0.33333334}
      - serializedVersion: 3
        time: 7.3443456
        value: {x: -0, y: 0.6137413, z: -0, w: 0.7895072}
        inSlope: {x: 0, y: 0.09304634, z: 0, w: -0.072326496}
        outSlope: {x: 0, y: 0.09304634, z: 0, w: -0.072326496}
        tangentMode: 0
        weightedMode: 0
        inWeight: {x: 0.33333334, y: 0.33333334, z: 0.33333334, w: 0.33333334}
        outWeight: {x: 0.33333334, y: 0.33333334, z: 0.33333334, w: 0.33333334}
      - serializedVersion: 3
        time: 7.355224
        value: {x: -0, y: 0.61472887, z: -0, w: 0.7887385}
        inSlope: {x: 0, y: 0.08301914, z: 0, w: -0.06469311}
        outSlope: {x: 0, y: 0.08301914, z: 0, w: -0.06469311}
        tangentMode: 0
        weightedMode: 0
        inWeight: {x: 0.33333334, y: 0.33333334, z: 0.33333334, w: 0.33333334}
        outWeight: {x: 0.33333334, y: 0.33333334, z: 0.33333334, w: 0.33333334}
      - serializedVersion: 3
        time: 7.367042
        value: {x: -0, y: 0.6156182, z: -0, w: 0.7880445}
        inSlope: {x: 0, y: 0.07361076, z: 0, w: -0.05750104}
        outSlope: {x: 0, y: 0.07361076, z: 0, w: -0.05750104}
        tangentMode: 0
        weightedMode: 0
        inWeight: {x: 0.33333334, y: 0.33333334, z: 0.33333334, w: 0.33333334}
        outWeight: {x: 0.33333334, y: 0.33333334, z: 0.33333334, w: 0.33333334}
      - serializedVersion: 3
        time: 7.3787756
        value: {x: -0, y: 0.61646265, z: -0, w: 0.78738415}
        inSlope: {x: 0, y: 0.07017672, z: 0, w: -0.05493579}
        outSlope: {x: 0, y: 0.07017672, z: 0, w: -0.05493579}
        tangentMode: 0
        weightedMode: 0
        inWeight: {x: 0.33333334, y: 0.33333334, z: 0.33333334, w: 0.33333334}
        outWeight: {x: 0.33333334, y: 0.33333334, z: 0.33333334, w: 0.33333334}
      - serializedVersion: 3
        time: 7.3887787
        value: {x: -0, y: 0.61714673, z: -0, w: 0.78684807}
        inSlope: {x: 0, y: 0.050074868, z: 0, w: -0.039258417}
        outSlope: {x: 0, y: 0.050074868, z: 0, w: -0.039258417}
        tangentMode: 0
        weightedMode: 0
        inWeight: {x: 0.33333334, y: 0.33333334, z: 0.33333334, w: 0.33333334}
        outWeight: {x: 0.33333334, y: 0.33333334, z: 0.33333334, w: 0.33333334}
      - serializedVersion: 3
        time: 7.402761
        value: {x: -0, y: 0.61759084, z: -0, w: 0.78649956}
        inSlope: {x: 0, y: 0.04333617, z: 0, w: -0.03403443}
        outSlope: {x: 0, y: 0.04333617, z: 0, w: -0.03403443}
        tangentMode: 0
        weightedMode: 0
        inWeight: {x: 0.33333334, y: 0.33333334, z: 0.33333334, w: 0.33333334}
        outWeight: {x: 0.33333334, y: 0.33333334, z: 0.33333334, w: 0.33333334}
      - serializedVersion: 3
        time: 7.4107904
        value: {x: -0, y: 0.61803174, z: -0, w: 0.78615314}
        inSlope: {x: 0, y: 0.03327582, z: 0, w: -0.02614794}
        outSlope: {x: 0, y: 0.03327582, z: 0, w: -0.02614794}
        tangentMode: 0
        weightedMode: 0
        inWeight: {x: 0.33333334, y: 0.33333334, z: 0.33333334, w: 0.33333334}
        outWeight: {x: 0.33333334, y: 0.33333334, z: 0.33333334, w: 0.33333334}
      - serializedVersion: 3
        time: 7.4223766
        value: {x: -0, y: 0.6181666, z: -0, w: 0.7860471}
        inSlope: {x: 0, y: 0.006046673, z: 0, w: -0.0047526443}
        outSlope: {x: 0, y: 0.006046673, z: 0, w: -0.0047526443}
        tangentMode: 0
        weightedMode: 0
        inWeight: {x: 0.33333334, y: 0.33333334, z: 0.33333334, w: 0.33333334}
        outWeight: {x: 0.33333334, y: 0.33333334, z: 0.33333334, w: 0.33333334}
      - serializedVersion: 3
        time: 7.4345236
        value: {x: -0, y: 0.6181721, z: -0, w: 0.7860428}
        inSlope: {x: 0, y: -0.009502789, z: 0, w: 0.0074741254}
        outSlope: {x: 0, y: -0.009502789, z: 0, w: 0.0074741254}
        tangentMode: 0
        weightedMode: 0
        inWeight: {x: 0.33333334, y: 0.33333334, z: 0.33333334, w: 0.33333334}
        outWeight: {x: 0.33333334, y: 0.33333334, z: 0.33333334, w: 0.33333334}
      - serializedVersion: 3
        time: 7.444636
        value: {x: -0, y: 0.61797535, z: -0, w: 0.78619754}
        inSlope: {x: 0, y: -0.025136888, z: 0, w: 0.019754667}
        outSlope: {x: 0, y: -0.025136888, z: 0, w: 0.019754667}
        tangentMode: 0
        weightedMode: 0
        inWeight: {x: 0.33333334, y: 0.33333334, z: 0.33333334, w: 0.33333334}
        outWeight: {x: 0.33333334, y: 0.33333334, z: 0.33333334, w: 0.33333334}
      - serializedVersion: 3
        time: 7.455711
        value: {x: -0, y: 0.61763406, z: -0, w: 0.78646564}
        inSlope: {x: 0, y: -0.039418466, z: 0, w: 0.030947287}
        outSlope: {x: 0, y: -0.039418466, z: 0, w: 0.030947287}
        tangentMode: 0
        weightedMode: 0
        inWeight: {x: 0.33333334, y: 0.33333334, z: 0.33333334, w: 0.33333334}
        outWeight: {x: 0.33333334, y: 0.33333334, z: 0.33333334, w: 0.33333334}
      - serializedVersion: 3
        time: 7.467103
        value: {x: -0, y: 0.617087, z: -0, w: 0.786895}
        inSlope: {x: 0, y: -0.057354223, z: 0, w: 0.044966746}
        outSlope: {x: 0, y: -0.057354223, z: 0, w: 0.044966746}
        tangentMode: 0
        weightedMode: 0
        inWeight: {x: 0.33333334, y: 0.33333334, z: 0.33333334, w: 0.33333334}
        outWeight: {x: 0.33333334, y: 0.33333334, z: 0.33333334, w: 0.33333334}
      - serializedVersion: 3
        time: 7.4781394
        value: {x: -0, y: 0.616351, z: -0, w: 0.7874716}
        inSlope: {x: 0, y: -0.07239811, z: 0, w: 0.056654476}
        outSlope: {x: 0, y: -0.07239811, z: 0, w: 0.056654476}
        tangentMode: 0
        weightedMode: 0
        inWeight: {x: 0.33333334, y: 0.33333334, z: 0.33333334, w: 0.33333334}
        outWeight: {x: 0.33333334, y: 0.33333334, z: 0.33333334, w: 0.33333334}
      - serializedVersion: 3
        time: 7.4890633
        value: {x: -0, y: 0.61549777, z: -0, w: 0.7881386}
        inSlope: {x: 0, y: -0.082888454, z: 0, w: 0.06472181}
        outSlope: {x: 0, y: -0.082888454, z: 0, w: 0.06472181}
        tangentMode: 0
        weightedMode: 0
        inWeight: {x: 0.33333334, y: 0.33333334, z: 0.33333334, w: 0.33333334}
        outWeight: {x: 0.33333334, y: 0.33333334, z: 0.33333334, w: 0.33333334}
      - serializedVersion: 3
        time: 7.500034
        value: {x: -0, y: 0.614536, z: -0, w: 0.7888888}
        inSlope: {x: 0, y: -0.09243409, z: 0, w: 0.071995825}
        outSlope: {x: 0, y: -0.09243409, z: 0, w: 0.071995825}
        tangentMode: 0
        weightedMode: 0
        inWeight: {x: 0.33333334, y: 0.33333334, z: 0.33333334, w: 0.33333334}
        outWeight: {x: 0.33333334, y: 0.33333334, z: 0.33333334, w: 0.33333334}
      - serializedVersion: 3
        time: 7.5109725
        value: {x: -0, y: 0.61347276, z: -0, w: 0.7897159}
        inSlope: {x: 0, y: -0.098158695, z: 0, w: 0.07624852}
        outSlope: {x: 0, y: -0.098158695, z: 0, w: 0.07624852}
        tangentMode: 0
        weightedMode: 0
        inWeight: {x: 0.33333334, y: 0.33333334, z: 0.33333334, w: 0.33333334}
        outWeight: {x: 0.33333334, y: 0.33333334, z: 0.33333334, w: 0.33333334}
      - serializedVersion: 3
        time: 7.5222063
        value: {x: -0, y: 0.6123593, z: -0, w: 0.7905796}
        inSlope: {x: 0, y: -0.10459214, z: 0, w: 0.08100471}
        outSlope: {x: 0, y: -0.10459214, z: 0, w: 0.08100471}
        tangentMode: 0
        weightedMode: 0
        inWeight: {x: 0.33333334, y: 0.33333334, z: 0.33333334, w: 0.33333334}
        outWeight: {x: 0.33333334, y: 0.33333334, z: 0.33333334, w: 0.33333334}
      - serializedVersion: 3
        time: 7.5329547
        value: {x: -0, y: 0.61117625, z: -0, w: 0.79149455}
        inSlope: {x: 0, y: -0.10575865, z: 0, w: 0.08167248}
        outSlope: {x: 0, y: -0.10575865, z: 0, w: 0.08167248}
        tangentMode: 0
        weightedMode: 0
        inWeight: {x: 0.33333334, y: 0.33333334, z: 0.33333334, w: 0.33333334}
        outWeight: {x: 0.33333334, y: 0.33333334, z: 0.33333334, w: 0.33333334}
      - serializedVersion: 3
        time: 7.5441346
        value: {x: -0, y: 0.61004204, z: -0, w: 0.79236907}
        inSlope: {x: 0, y: -0.09337975, z: 0, w: 0.071898356}
        outSlope: {x: 0, y: -0.09337975, z: 0, w: 0.071898356}
        tangentMode: 0
        weightedMode: 0
        inWeight: {x: 0.33333334, y: 0.33333334, z: 0.33333334, w: 0.33333334}
        outWeight: {x: 0.33333334, y: 0.33333334, z: 0.33333334, w: 0.33333334}
      - serializedVersion: 3
        time: 7.557977
        value: {x: -0, y: 0.60886115, z: -0, w: 0.7932768}
        inSlope: {x: 0, y: -0.122341394, z: 0, w: 0.0938389}
        outSlope: {x: 0, y: -0.122341394, z: 0, w: 0.0938389}
        tangentMode: 0
        weightedMode: 0
        inWeight: {x: 0.33333334, y: 0.33333334, z: 0.33333334, w: 0.33333334}
        outWeight: {x: 0.33333334, y: 0.33333334, z: 0.33333334, w: 0.33333334}
      - serializedVersion: 3
        time: 7.566805
        value: {x: -0, y: 0.60745424, z: -0, w: 0.7943547}
        inSlope: {x: 0, y: -0.11763155, z: 0, w: 0.090036884}
        outSlope: {x: 0, y: -0.11763155, z: 0, w: 0.090036884}
        tangentMode: 0
        weightedMode: 0
        inWeight: {x: 0.33333334, y: 0.33333334, z: 0.33333334, w: 0.33333334}
        outWeight: {x: 0.33333334, y: 0.33333334, z: 0.33333334, w: 0.33333334}
      - serializedVersion: 3
        time: 7.577819
        value: {x: -0, y: 0.6066184, z: -0, w: 0.79499316}
        inSlope: {x: 0, y: -0.08360018, z: 0, w: 0.06377938}
        outSlope: {x: 0, y: -0.08360018, z: 0, w: 0.06377938}
        tangentMode: 0
        weightedMode: 0
        inWeight: {x: 0.33333334, y: 0.33333334, z: 0.33333334, w: 0.33333334}
        outWeight: {x: 0.33333334, y: 0.33333334, z: 0.33333334, w: 0.33333334}
      - serializedVersion: 3
        time: 7.588679
        value: {x: -0, y: 0.60562676, z: -0, w: 0.7957489}
        inSlope: {x: 0, y: -0.08347732, z: 0, w: 0.06354706}
        outSlope: {x: 0, y: -0.08347732, z: 0, w: 0.06354706}
        tangentMode: 0
        weightedMode: 0
        inWeight: {x: 0.33333334, y: 0.33333334, z: 0.33333334, w: 0.33333334}
        outWeight: {x: 0.33333334, y: 0.33333334, z: 0.33333334, w: 0.33333334}
      - serializedVersion: 3
        time: 7.6000824
        value: {x: -0, y: 0.60476416, z: -0, w: 0.79640466}
        inSlope: {x: 0, y: -0.074564725, z: 0, w: 0.056623563}
        outSlope: {x: 0, y: -0.074564725, z: 0, w: 0.056623563}
        tangentMode: 0
        weightedMode: 0
        inWeight: {x: 0.33333334, y: 0.33333334, z: 0.33333334, w: 0.33333334}
        outWeight: {x: 0.33333334, y: 0.33333334, z: 0.33333334, w: 0.33333334}
      - serializedVersion: 3
        time: 7.6108813
        value: {x: -0, y: 0.6039706, z: -0, w: 0.7970066}
        inSlope: {x: 0, y: -0.064959, z: 0, w: 0.049236253}
        outSlope: {x: 0, y: -0.064959, z: 0, w: 0.049236253}
        tangentMode: 0
        weightedMode: 0
        inWeight: {x: 0.33333334, y: 0.33333334, z: 0.33333334, w: 0.33333334}
        outWeight: {x: 0.33333334, y: 0.33333334, z: 0.33333334, w: 0.33333334}
      - serializedVersion: 3
        time: 7.6215577
        value: {x: -0, y: 0.6033681, z: -0, w: 0.7974628}
        inSlope: {x: 0, y: -0.04702813, z: 0, w: 0.035591274}
        outSlope: {x: 0, y: -0.04702813, z: 0, w: 0.035591274}
        tangentMode: 0
        weightedMode: 0
        inWeight: {x: 0.33333334, y: 0.33333334, z: 0.33333334, w: 0.33333334}
        outWeight: {x: 0.33333334, y: 0.33333334, z: 0.33333334, w: 0.33333334}
      - serializedVersion: 3
        time: 7.633591
        value: {x: -0, y: 0.60291535, z: -0, w: 0.7978052}
        inSlope: {x: 0, y: -0.033456367, z: 0, w: 0.02528919}
        outSlope: {x: 0, y: -0.033456367, z: 0, w: 0.02528919}
        tangentMode: 0
        weightedMode: 0
        inWeight: {x: 0.33333334, y: 0.33333334, z: 0.33333334, w: 0.33333334}
        outWeight: {x: 0.33333334, y: 0.33333334, z: 0.33333334, w: 0.33333334}
      - serializedVersion: 3
        time: 7.6446033
        value: {x: -0, y: 0.6025928, z: -0, w: 0.79804885}
        inSlope: {x: 0, y: -0.019277785, z: 0, w: 0.014560455}
        outSlope: {x: 0, y: -0.019277785, z: 0, w: 0.014560455}
        tangentMode: 0
        weightedMode: 0
        inWeight: {x: 0.33333334, y: 0.33333334, z: 0.33333334, w: 0.33333334}
        outWeight: {x: 0.33333334, y: 0.33333334, z: 0.33333334, w: 0.33333334}
      - serializedVersion: 3
        time: 7.6556396
        value: {x: -0, y: 0.60249054, z: -0, w: 0.79812604}
        inSlope: {x: 0, y: -0.0014362058, z: 0, w: 0.0010806348}
        outSlope: {x: 0, y: -0.0014362058, z: 0, w: 0.0010806348}
        tangentMode: 0
        weightedMode: 0
        inWeight: {x: 0.33333334, y: 0.33333334, z: 0.33333334, w: 0.33333334}
        outWeight: {x: 0.33333334, y: 0.33333334, z: 0.33333334, w: 0.33333334}
      - serializedVersion: 3
        time: 7.66674
        value: {x: -0, y: 0.60256153, z: -0, w: 0.7980724}
        inSlope: {x: 0, y: 0.014329434, z: 0, w: -0.010822461}
        outSlope: {x: 0, y: 0.014329434, z: 0, w: -0.010822461}
        tangentMode: 0
        weightedMode: 0
        inWeight: {x: 0.33333334, y: 0.33333334, z: 0.33333334, w: 0.33333334}
        outWeight: {x: 0.33333334, y: 0.33333334, z: 0.33333334, w: 0.33333334}
      - serializedVersion: 3
        time: 7.67845
        value: {x: -0, y: 0.60282224, z: -0, w: 0.7978755}
        inSlope: {x: 0, y: 0.032907788, z: 0, w: -0.024867583}
        outSlope: {x: 0, y: 0.032907788, z: 0, w: -0.024867583}
        tangentMode: 0
        weightedMode: 0
        inWeight: {x: 0.33333334, y: 0.33333334, z: 0.33333334, w: 0.33333334}
        outWeight: {x: 0.33333334, y: 0.33333334, z: 0.33333334, w: 0.33333334}
      - serializedVersion: 3
        time: 7.6885777
        value: {x: -0, y: 0.6032633, z: -0, w: 0.7975421}
        inSlope: {x: 0, y: 0.043990973, z: 0, w: -0.033273313}
        outSlope: {x: 0, y: 0.043990973, z: 0, w: -0.033273313}
        tangentMode: 0
        weightedMode: 0
        inWeight: {x: 0.33333334, y: 0.33333334, z: 0.33333334, w: 0.33333334}
        outWeight: {x: 0.33333334, y: 0.33333334, z: 0.33333334, w: 0.33333334}
      - serializedVersion: 3
        time: 7.699758
        value: {x: -0, y: 0.60376006, z: -0, w: 0.79716617}
        inSlope: {x: 0, y: 0.046452492, z: 0, w: -0.035187893}
        outSlope: {x: 0, y: 0.046452492, z: 0, w: -0.035187893}
        tangentMode: 0
        weightedMode: 0
        inWeight: {x: 0.33333334, y: 0.33333334, z: 0.33333334, w: 0.33333334}
        outWeight: {x: 0.33333334, y: 0.33333334, z: 0.33333334, w: 0.33333334}
      - serializedVersion: 3
        time: 7.713649
        value: {x: -0, y: 0.6044334, z: -0, w: 0.79665565}
        inSlope: {x: 0, y: 0.07898195, z: 0, w: -0.059962243}
        outSlope: {x: 0, y: 0.07898195, z: 0, w: -0.059962243}
        tangentMode: 0
        weightedMode: 0
        inWeight: {x: 0.33333334, y: 0.33333334, z: 0.33333334, w: 0.33333334}
        outWeight: {x: 0.33333334, y: 0.33333334, z: 0.33333334, w: 0.33333334}
      - serializedVersion: 3
        time: 7.722414
        value: {x: -0, y: 0.6053931, z: -0, w: 0.79592663}
        inSlope: {x: 0, y: 0.08490644, z: 0, w: -0.06454786}
        outSlope: {x: 0, y: 0.08490644, z: 0, w: -0.06454786}
        tangentMode: 0
        weightedMode: 0
        inWeight: {x: 0.33333334, y: 0.33333334, z: 0.33333334, w: 0.33333334}
        outWeight: {x: 0.33333334, y: 0.33333334, z: 0.33333334, w: 0.33333334}
      - serializedVersion: 3
        time: 7.733453
        value: {x: -0, y: 0.606059, z: -0, w: 0.7954197}
        inSlope: {x: 0, y: 0.07215989, z: 0, w: -0.0549979}
        outSlope: {x: 0, y: 0.07215989, z: 0, w: -0.0549979}
        tangentMode: 0
        weightedMode: 0
        inWeight: {x: 0.33333334, y: 0.33333334, z: 0.33333334, w: 0.33333334}
        outWeight: {x: 0.33333334, y: 0.33333334, z: 0.33333334, w: 0.33333334}
      - serializedVersion: 3
        time: 7.7443695
        value: {x: -0, y: 0.606976, z: -0, w: 0.79472023}
        inSlope: {x: 0, y: 0.082536295, z: 0, w: -0.06303769}
        outSlope: {x: 0, y: 0.082536295, z: 0, w: -0.06303769}
        tangentMode: 0
        weightedMode: 0
        inWeight: {x: 0.33333334, y: 0.33333334, z: 0.33333334, w: 0.33333334}
        outWeight: {x: 0.33333334, y: 0.33333334, z: 0.33333334, w: 0.33333334}
      - serializedVersion: 3
        time: 7.7560005
        value: {x: -0, y: 0.607919, z: -0, w: 0.7939991}
        inSlope: {x: 0, y: 0.090556234, z: 0, w: -0.06934856}
        outSlope: {x: 0, y: 0.090556234, z: 0, w: -0.06934856}
        tangentMode: 0
        weightedMode: 0
        inWeight: {x: 0.33333334, y: 0.33333334, z: 0.33333334, w: 0.33333334}
        outWeight: {x: 0.33333334, y: 0.33333334, z: 0.33333334, w: 0.33333334}
      - serializedVersion: 3
        time: 7.766358
        value: {x: -0, y: 0.6089551, z: -0, w: 0.7932047}
        inSlope: {x: 0, y: 0.09190309, z: 0, w: -0.070538364}
        outSlope: {x: 0, y: 0.09190309, z: 0, w: -0.070538364}
        tangentMode: 0
        weightedMode: 0
        inWeight: {x: 0.33333334, y: 0.33333334, z: 0.33333334, w: 0.33333334}
        outWeight: {x: 0.33333334, y: 0.33333334, z: 0.33333334, w: 0.33333334}
      - serializedVersion: 3
        time: 7.7772655
        value: {x: -0, y: 0.6098688, z: -0, w: 0.79250246}
        inSlope: {x: 0, y: 0.08125733, z: 0, w: -0.06252966}
        outSlope: {x: 0, y: 0.08125733, z: 0, w: -0.06252966}
        tangentMode: 0
        weightedMode: 0
        inWeight: {x: 0.33333334, y: 0.33333334, z: 0.33333334, w: 0.33333334}
        outWeight: {x: 0.33333334, y: 0.33333334, z: 0.33333334, w: 0.33333334}
      - serializedVersion: 3
        time: 7.7892146
        value: {x: -0, y: 0.61080974, z: -0, w: 0.79177743}
        inSlope: {x: 0, y: 0.0791219, z: 0, w: -0.061042495}
        outSlope: {x: 0, y: 0.0791219, z: 0, w: -0.061042495}
        tangentMode: 0
        weightedMode: 0
        inWeight: {x: 0.33333334, y: 0.33333334, z: 0.33333334, w: 0.33333334}
        outWeight: {x: 0.33333334, y: 0.33333334, z: 0.33333334, w: 0.33333334}
      - serializedVersion: 3
        time: 7.8012795
        value: {x: -0, y: 0.6117689, z: -0, w: 0.79103655}
        inSlope: {x: 0, y: 0.08375715, z: 0, w: -0.06477496}
        outSlope: {x: 0, y: 0.08375715, z: 0, w: -0.06477496}
        tangentMode: 0
        weightedMode: 0
        inWeight: {x: 0.33333334, y: 0.33333334, z: 0.33333334, w: 0.33333334}
        outWeight: {x: 0.33333334, y: 0.33333334, z: 0.33333334, w: 0.33333334}
      - serializedVersion: 3
        time: 7.811147
        value: {x: -0, y: 0.6126374, z: -0, w: 0.79036415}
        inSlope: {x: 0, y: 0.0719765, z: 0, w: -0.055769123}
        outSlope: {x: 0, y: 0.0719765, z: 0, w: -0.055769123}
        tangentMode: 0
        weightedMode: 0
        inWeight: {x: 0.33333334, y: 0.33333334, z: 0.33333334, w: 0.33333334}
        outWeight: {x: 0.33333334, y: 0.33333334, z: 0.33333334, w: 0.33333334}
      - serializedVersion: 3
        time: 7.822116
        value: {x: -0, y: 0.613251, z: -0, w: 0.78988814}
        inSlope: {x: 0, y: 0.053682946, z: 0, w: -0.04167694}
        outSlope: {x: 0, y: 0.053682946, z: 0, w: -0.04167694}
        tangentMode: 0
        weightedMode: 0
        inWeight: {x: 0.33333334, y: 0.33333334, z: 0.33333334, w: 0.33333334}
        outWeight: {x: 0.33333334, y: 0.33333334, z: 0.33333334, w: 0.33333334}
      - serializedVersion: 3
        time: 7.833356
        value: {x: -0, y: 0.613829, z: -0, w: 0.789439}
        inSlope: {x: 0, y: 0.047095567, z: 0, w: -0.036614165}
        outSlope: {x: 0, y: 0.047095567, z: 0, w: -0.036614165}
        tangentMode: 0
        weightedMode: 0
        inWeight: {x: 0.33333334, y: 0.33333334, z: 0.33333334, w: 0.33333334}
        outWeight: {x: 0.33333334, y: 0.33333334, z: 0.33333334, w: 0.33333334}
      - serializedVersion: 3
        time: 7.8441873
        value: {x: -0, y: 0.6142922, z: -0, w: 0.78907865}
        inSlope: {x: 0, y: 0.033292927, z: 0, w: -0.02591104}
        outSlope: {x: 0, y: 0.033292927, z: 0, w: -0.02591104}
        tangentMode: 0
        weightedMode: 0
        inWeight: {x: 0.33333334, y: 0.33333334, z: 0.33333334, w: 0.33333334}
        outWeight: {x: 0.33333334, y: 0.33333334, z: 0.33333334, w: 0.33333334}
      - serializedVersion: 3
        time: 7.856445
        value: {x: -0, y: 0.6145842, z: -0, w: 0.78885126}
        inSlope: {x: 0, y: 0.01778421, z: 0, w: -0.0138536235}
        outSlope: {x: 0, y: 0.01778421, z: 0, w: -0.0138536235}
        tangentMode: 0
        weightedMode: 0
        inWeight: {x: 0.33333334, y: 0.33333334, z: 0.33333334, w: 0.33333334}
        outWeight: {x: 0.33333334, y: 0.33333334, z: 0.33333334, w: 0.33333334}
      - serializedVersion: 3
        time: 7.870851
        value: {x: -0, y: 0.6147534, z: -0, w: 0.78871936}
        inSlope: {x: 0, y: 0.0030550587, z: 0, w: -0.002382039}
        outSlope: {x: 0, y: 0.0030550587, z: 0, w: -0.002382039}
        tangentMode: 0
        weightedMode: 0
        inWeight: {x: 0.33333334, y: 0.33333334, z: 0.33333334, w: 0.33333334}
        outWeight: {x: 0.33333334, y: 0.33333334, z: 0.33333334, w: 0.33333334}
      - serializedVersion: 3
        time: 7.8778944
        value: {x: -0, y: 0.6147137, z: -0, w: 0.7887503}
        inSlope: {x: 0, y: -0.009226058, z: 0, w: 0.0071914797}
        outSlope: {x: 0, y: -0.009226058, z: 0, w: 0.0071914797}
        tangentMode: 0
        weightedMode: 0
        inWeight: {x: 0.33333334, y: 0.33333334, z: 0.33333334, w: 0.33333334}
        outWeight: {x: 0.33333334, y: 0.33333334, z: 0.33333334, w: 0.33333334}
      - serializedVersion: 3
        time: 7.8889074
        value: {x: -0, y: 0.6145726, z: -0, w: 0.7888603}
        inSlope: {x: 0, y: -0.02412191, z: 0, w: 0.018787028}
        outSlope: {x: 0, y: -0.02412191, z: 0, w: 0.018787028}
        tangentMode: 0
        weightedMode: 0
        inWeight: {x: 0.33333334, y: 0.33333334, z: 0.33333334, w: 0.33333334}
        outWeight: {x: 0.33333334, y: 0.33333334, z: 0.33333334, w: 0.33333334}
      - serializedVersion: 3
        time: 7.8999324
        value: {x: -0, y: 0.614182, z: -0, w: 0.7891644}
        inSlope: {x: 0, y: -0.04323529, z: 0, w: 0.033638272}
        outSlope: {x: 0, y: -0.04323529, z: 0, w: 0.033638272}
        tangentMode: 0
        weightedMode: 0
        inWeight: {x: 0.33333334, y: 0.33333334, z: 0.33333334, w: 0.33333334}
        outWeight: {x: 0.33333334, y: 0.33333334, z: 0.33333334, w: 0.33333334}
      - serializedVersion: 3
        time: 7.910998
        value: {x: -0, y: 0.6136172, z: -0, w: 0.78960365}
        inSlope: {x: 0, y: -0.05806521, z: 0, w: 0.045116156}
        outSlope: {x: 0, y: -0.05806521, z: 0, w: 0.045116156}
        tangentMode: 0
        weightedMode: 0
        inWeight: {x: 0.33333334, y: 0.33333334, z: 0.33333334, w: 0.33333334}
        outWeight: {x: 0.33333334, y: 0.33333334, z: 0.33333334, w: 0.33333334}
      - serializedVersion: 3
        time: 7.921859
        value: {x: -0, y: 0.6129103, z: -0, w: 0.79015255}
        inSlope: {x: 0, y: -0.069958985, z: 0, w: 0.05426155}
        outSlope: {x: 0, y: -0.069958985, z: 0, w: 0.05426155}
        tangentMode: 0
        weightedMode: 0
        inWeight: {x: 0.33333334, y: 0.33333334, z: 0.33333334, w: 0.33333334}
        outWeight: {x: 0.33333334, y: 0.33333334, z: 0.33333334, w: 0.33333334}
      - serializedVersion: 3
        time: 7.932682
        value: {x: -0, y: 0.61210036, z: -0, w: 0.7907801}
        inSlope: {x: 0, y: -0.0738399, z: 0, w: 0.057152823}
        outSlope: {x: 0, y: -0.0738399, z: 0, w: 0.057152823}
        tangentMode: 0
        weightedMode: 0
        inWeight: {x: 0.33333334, y: 0.33333334, z: 0.33333334, w: 0.33333334}
        outWeight: {x: 0.33333334, y: 0.33333334, z: 0.33333334, w: 0.33333334}
      - serializedVersion: 3
        time: 7.9449434
        value: {x: -0, y: 0.6112071, z: -0, w: 0.7914707}
        inSlope: {x: 0, y: -0.08561985, z: 0, w: 0.06609708}
        outSlope: {x: 0, y: -0.08561985, z: 0, w: 0.06609708}
        tangentMode: 0
        weightedMode: 0
        inWeight: {x: 0.33333334, y: 0.33333334, z: 0.33333334, w: 0.33333334}
        outWeight: {x: 0.33333334, y: 0.33333334, z: 0.33333334, w: 0.33333334}
      - serializedVersion: 3
        time: 7.955926
        value: {x: -0, y: 0.61012655, z: -0, w: 0.792304}
        inSlope: {x: 0, y: -0.09536126, z: 0, w: 0.07344238}
        outSlope: {x: 0, y: -0.09536126, z: 0, w: 0.07344238}
        tangentMode: 0
        weightedMode: 0
        inWeight: {x: 0.33333334, y: 0.33333334, z: 0.33333334, w: 0.33333334}
        outWeight: {x: 0.33333334, y: 0.33333334, z: 0.33333334, w: 0.33333334}
      - serializedVersion: 3
        time: 7.96672
        value: {x: -0, y: 0.6091299, z: -0, w: 0.7930705}
        inSlope: {x: 0, y: -0.091416836, z: 0, w: 0.07021506}
        outSlope: {x: 0, y: -0.091416836, z: 0, w: 0.07021506}
        tangentMode: 0
        weightedMode: 0
        inWeight: {x: 0.33333334, y: 0.33333334, z: 0.33333334, w: 0.33333334}
        outWeight: {x: 0.33333334, y: 0.33333334, z: 0.33333334, w: 0.33333334}
      - serializedVersion: 3
        time: 7.9777656
        value: {x: -0, y: 0.6081303, z: -0, w: 0.79383725}
        inSlope: {x: 0, y: -0.091618426, z: 0, w: 0.070180975}
        outSlope: {x: 0, y: -0.091618426, z: 0, w: 0.070180975}
        tangentMode: 0
        weightedMode: 0
        inWeight: {x: 0.33333334, y: 0.33333334, z: 0.33333334, w: 0.33333334}
        outWeight: {x: 0.33333334, y: 0.33333334, z: 0.33333334, w: 0.33333334}
      - serializedVersion: 3
        time: 7.9886928
        value: {x: -0, y: 0.60711694, z: -0, w: 0.79461247}
        inSlope: {x: 0, y: -0.09131536, z: 0, w: 0.069773525}
        outSlope: {x: 0, y: -0.09131536, z: 0, w: 0.069773525}
        tangentMode: 0
        weightedMode: 0
        inWeight: {x: 0.33333334, y: 0.33333334, z: 0.33333334, w: 0.33333334}
        outWeight: {x: 0.33333334, y: 0.33333334, z: 0.33333334, w: 0.33333334}
      - serializedVersion: 3
        time: 7.999714
        value: {x: -0, y: 0.6061262, z: -0, w: 0.79536855}
        inSlope: {x: 0, y: -0.08814438, z: 0, w: 0.067175716}
        outSlope: {x: 0, y: -0.08814438, z: 0, w: 0.067175716}
        tangentMode: 0
        weightedMode: 0
        inWeight: {x: 0.33333334, y: 0.33333334, z: 0.33333334, w: 0.33333334}
        outWeight: {x: 0.33333334, y: 0.33333334, z: 0.33333334, w: 0.33333334}
      - serializedVersion: 3
        time: 8.010907
        value: {x: -0, y: 0.60515916, z: -0, w: 0.7961045}
        inSlope: {x: 0, y: -0.06351948, z: 0, w: 0.048304304}
        outSlope: {x: 0, y: -0.06351948, z: 0, w: 0.048304304}
        tangentMode: 0
        weightedMode: 0
        inWeight: {x: 0.33333334, y: 0.33333334, z: 0.33333334, w: 0.33333334}
        outWeight: {x: 0.33333334, y: 0.33333334, z: 0.33333334, w: 0.33333334}
      - serializedVersion: 3
        time: 8.034158
        value: {x: -0, y: 0.60421413, z: -0, w: 0.796822}
        inSlope: {x: 0, y: -0.10630941, z: 0, w: 0.0804805}
        outSlope: {x: 0, y: -0.10630941, z: 0, w: 0.0804805}
        tangentMode: 0
        weightedMode: 0
        inWeight: {x: 0.33333334, y: 0.33333334, z: 0.33333334, w: 0.33333334}
        outWeight: {x: 0.33333334, y: 0.33333334, z: 0.33333334, w: 0.33333334}
      - serializedVersion: 3
        time: 8.044768
        value: {x: -0, y: 0.6023894, z: -0, w: 0.79820246}
        inSlope: {x: 0, y: -0.117933616, z: 0, w: 0.08913432}
        outSlope: {x: 0, y: -0.117933616, z: 0, w: 0.08913432}
        tangentMode: 0
        weightedMode: 0
        inWeight: {x: 0.33333334, y: 0.33333334, z: 0.33333334, w: 0.33333334}
        outWeight: {x: 0.33333334, y: 0.33333334, z: 0.33333334, w: 0.33333334}
      - serializedVersion: 3
        time: 8.055544
        value: {x: -0, y: 0.6017009, z: -0, w: 0.7987215}
        inSlope: {x: 0, y: -0.05477778, z: 0, w: 0.041274063}
        outSlope: {x: 0, y: -0.05477778, z: 0, w: 0.041274063}
        tangentMode: 0
        weightedMode: 0
        inWeight: {x: 0.33333334, y: 0.33333334, z: 0.33333334, w: 0.33333334}
        outWeight: {x: 0.33333334, y: 0.33333334, z: 0.33333334, w: 0.33333334}
      - serializedVersion: 3
        time: 8.06656
        value: {x: -0, y: 0.6011979, z: -0, w: 0.7991002}
        inSlope: {x: 0, y: -0.04131001, z: 0, w: 0.031084321}
        outSlope: {x: 0, y: -0.04131001, z: 0, w: 0.031084321}
        tangentMode: 0
        weightedMode: 0
        inWeight: {x: 0.33333334, y: 0.33333334, z: 0.33333334, w: 0.33333334}
        outWeight: {x: 0.33333334, y: 0.33333334, z: 0.33333334, w: 0.33333334}
      - serializedVersion: 3
        time: 8.077675
        value: {x: -0, y: 0.6007871, z: -0, w: 0.7994091}
        inSlope: {x: 0, y: -0.030934473, z: 0, w: 0.023252226}
        outSlope: {x: 0, y: -0.030934473, z: 0, w: 0.023252226}
        tangentMode: 0
        weightedMode: 0
        inWeight: {x: 0.33333334, y: 0.33333334, z: 0.33333334, w: 0.33333334}
        outWeight: {x: 0.33333334, y: 0.33333334, z: 0.33333334, w: 0.33333334}
      - serializedVersion: 3
        time: 8.089404
        value: {x: -0, y: 0.6004949, z: -0, w: 0.7996286}
        inSlope: {x: 0, y: -0.019717518, z: 0, w: 0.014810188}
        outSlope: {x: 0, y: -0.019717518, z: 0, w: 0.014810188}
        tangentMode: 0
        weightedMode: 0
        inWeight: {x: 0.33333334, y: 0.33333334, z: 0.33333334, w: 0.33333334}
        outWeight: {x: 0.33333334, y: 0.33333334, z: 0.33333334, w: 0.33333334}
      - serializedVersion: 3
        time: 8.101522
        value: {x: -0, y: 0.6003189, z: -0, w: 0.79976076}
        inSlope: {x: 0, y: -0.008522318, z: 0, w: 0.006396513}
        outSlope: {x: 0, y: -0.008522318, z: 0, w: 0.006396513}
        tangentMode: 0
        weightedMode: 0
        inWeight: {x: 0.33333334, y: 0.33333334, z: 0.33333334, w: 0.33333334}
        outWeight: {x: 0.33333334, y: 0.33333334, z: 0.33333334, w: 0.33333334}
      - serializedVersion: 3
        time: 8.111338
        value: {x: -0, y: 0.6002942, z: -0, w: 0.7997793}
        inSlope: {x: 0, y: 0.003371359, z: 0, w: -0.0025306356}
        outSlope: {x: 0, y: 0.003371359, z: 0, w: -0.0025306356}
        tangentMode: 0
        weightedMode: 0
        inWeight: {x: 0.33333334, y: 0.33333334, z: 0.33333334, w: 0.33333334}
        outWeight: {x: 0.33333334, y: 0.33333334, z: 0.33333334, w: 0.33333334}
      - serializedVersion: 3
        time: 8.122315
        value: {x: -0, y: 0.60039586, z: -0, w: 0.799703}
        inSlope: {x: 0, y: 0.016488912, z: 0, w: -0.012381556}
        outSlope: {x: 0, y: 0.016488912, z: 0, w: -0.012381556}
        tangentMode: 0
        weightedMode: 0
        inWeight: {x: 0.33333334, y: 0.33333334, z: 0.33333334, w: 0.33333334}
        outWeight: {x: 0.33333334, y: 0.33333334, z: 0.33333334, w: 0.33333334}
      - serializedVersion: 3
        time: 8.132789
        value: {x: -0, y: 0.60064423, z: -0, w: 0.79951644}
        inSlope: {x: 0, y: 0.027105197, z: 0, w: -0.020366913}
        outSlope: {x: 0, y: 0.027105197, z: 0, w: -0.020366913}
        tangentMode: 0
        weightedMode: 0
        inWeight: {x: 0.33333334, y: 0.33333334, z: 0.33333334, w: 0.33333334}
        outWeight: {x: 0.33333334, y: 0.33333334, z: 0.33333334, w: 0.33333334}
      - serializedVersion: 3
        time: 8.144954
        value: {x: -0, y: 0.6010152, z: -0, w: 0.7992376}
        inSlope: {x: 0, y: 0.0417911, z: 0, w: -0.03143712}
        outSlope: {x: 0, y: 0.0417911, z: 0, w: -0.03143712}
        tangentMode: 0
        weightedMode: 0
        inWeight: {x: 0.33333334, y: 0.33333334, z: 0.33333334, w: 0.33333334}
        outWeight: {x: 0.33333334, y: 0.33333334, z: 0.33333334, w: 0.33333334}
      - serializedVersion: 3
        time: 8.155705
        value: {x: -0, y: 0.601586, z: -0, w: 0.79880804}
        inSlope: {x: 0, y: 0.054079607, z: 0, w: -0.04072757}
        outSlope: {x: 0, y: 0.054079607, z: 0, w: -0.04072757}
        tangentMode: 0
        weightedMode: 0
        inWeight: {x: 0.33333334, y: 0.33333334, z: 0.33333334, w: 0.33333334}
        outWeight: {x: 0.33333334, y: 0.33333334, z: 0.33333334, w: 0.33333334}
      - serializedVersion: 3
        time: 8.166892
        value: {x: -0, y: 0.60220206, z: -0, w: 0.7983438}
        inSlope: {x: 0, y: 0.05401246, z: 0, w: -0.04074265}
        outSlope: {x: 0, y: 0.05401246, z: 0, w: -0.04074265}
        tangentMode: 0
        weightedMode: 0
        inWeight: {x: 0.33333334, y: 0.33333334, z: 0.33333334, w: 0.33333334}
        outWeight: {x: 0.33333334, y: 0.33333334, z: 0.33333334, w: 0.33333334}
      - serializedVersion: 3
        time: 8.180882
        value: {x: -0, y: 0.6029429, z: -0, w: 0.7977844}
        inSlope: {x: 0, y: 0.093394116, z: 0, w: -0.0706313}
        outSlope: {x: 0, y: 0.093394116, z: 0, w: -0.0706313}
        tangentMode: 0
        weightedMode: 0
        inWeight: {x: 0.33333334, y: 0.33333334, z: 0.33333334, w: 0.33333334}
        outWeight: {x: 0.33333334, y: 0.33333334, z: 0.33333334, w: 0.33333334}
      - serializedVersion: 3
        time: 8.1884985
        value: {x: -0, y: 0.6039622, z: -0, w: 0.79701304}
        inSlope: {x: 0, y: 0.09343639, z: 0, w: -0.07075298}
        outSlope: {x: 0, y: 0.09343639, z: 0, w: -0.07075298}
        tangentMode: 0
        weightedMode: 0
        inWeight: {x: 0.33333334, y: 0.33333334, z: 0.33333334, w: 0.33333334}
        outWeight: {x: 0.33333334, y: 0.33333334, z: 0.33333334, w: 0.33333334}
      - serializedVersion: 3
        time: 8.19954
        value: {x: -0, y: 0.6045478, z: -0, w: 0.7965689}
        inSlope: {x: 0, y: 0.0637033, z: 0, w: -0.048365206}
        outSlope: {x: 0, y: 0.0637033, z: 0, w: -0.048365206}
        tangentMode: 0
        weightedMode: 0
        inWeight: {x: 0.33333334, y: 0.33333334, z: 0.33333334, w: 0.33333334}
        outWeight: {x: 0.33333334, y: 0.33333334, z: 0.33333334, w: 0.33333334}
      - serializedVersion: 3
        time: 8.211567
        value: {x: -0, y: 0.6054422, z: -0, w: 0.7958893}
        inSlope: {x: 0, y: 0.077989176, z: 0, w: -0.05933114}
        outSlope: {x: 0, y: 0.077989176, z: 0, w: -0.05933114}
        tangentMode: 0
        weightedMode: 0
        inWeight: {x: 0.33333334, y: 0.33333334, z: 0.33333334, w: 0.33333334}
        outWeight: {x: 0.33333334, y: 0.33333334, z: 0.33333334, w: 0.33333334}
      - serializedVersion: 3
        time: 8.223629
        value: {x: -0, y: 0.6064266, z: -0, w: 0.79513955}
        inSlope: {x: 0, y: 0.08960351, z: 0, w: -0.06834585}
        outSlope: {x: 0, y: 0.08960351, z: 0, w: -0.06834585}
        tangentMode: 0
        weightedMode: 0
        inWeight: {x: 0.33333334, y: 0.33333334, z: 0.33333334, w: 0.33333334}
        outWeight: {x: 0.33333334, y: 0.33333334, z: 0.33333334, w: 0.33333334}
      - serializedVersion: 3
        time: 8.233526
        value: {x: -0, y: 0.60739255, z: -0, w: 0.7944019}
        inSlope: {x: 0, y: 0.083792135, z: 0, w: -0.06404775}
        outSlope: {x: 0, y: 0.083792135, z: 0, w: -0.06404775}
        tangentMode: 0
        weightedMode: 0
        inWeight: {x: 0.33333334, y: 0.33333334, z: 0.33333334, w: 0.33333334}
        outWeight: {x: 0.33333334, y: 0.33333334, z: 0.33333334, w: 0.33333334}
      - serializedVersion: 3
        time: 8.2444105
        value: {x: -0, y: 0.6081543, z: -0, w: 0.7938189}
        inSlope: {x: 0, y: 0.06956938, z: 0, w: -0.05329711}
        outSlope: {x: 0, y: 0.06956938, z: 0, w: -0.05329711}
        tangentMode: 0
        weightedMode: 0
        inWeight: {x: 0.33333334, y: 0.33333334, z: 0.33333334, w: 0.33333334}
        outWeight: {x: 0.33333334, y: 0.33333334, z: 0.33333334, w: 0.33333334}
      - serializedVersion: 3
        time: 8.255968
        value: {x: -0, y: 0.60895354, z: -0, w: 0.793206}
        inSlope: {x: 0, y: 0.07082099, z: 0, w: -0.054374095}
        outSlope: {x: 0, y: 0.07082099, z: 0, w: -0.054374095}
        tangentMode: 0
        weightedMode: 0
        inWeight: {x: 0.33333334, y: 0.33333334, z: 0.33333334, w: 0.33333334}
        outWeight: {x: 0.33333334, y: 0.33333334, z: 0.33333334, w: 0.33333334}
      - serializedVersion: 3
        time: 8.266565
        value: {x: -0, y: 0.6097217, z: -0, w: 0.79261553}
        inSlope: {x: 0, y: 0.06406983, z: 0, w: -0.049277484}
        outSlope: {x: 0, y: 0.06406983, z: 0, w: -0.049277484}
        tangentMode: 0
        weightedMode: 0
        inWeight: {x: 0.33333334, y: 0.33333334, z: 0.33333334, w: 0.33333334}
        outWeight: {x: 0.33333334, y: 0.33333334, z: 0.33333334, w: 0.33333334}
      - serializedVersion: 3
        time: 8.277521
        value: {x: -0, y: 0.6103314, z: -0, w: 0.7921462}
        inSlope: {x: 0, y: 0.050356388, z: 0, w: -0.038791396}
        outSlope: {x: 0, y: 0.050356388, z: 0, w: -0.038791396}
        tangentMode: 0
        weightedMode: 0
        inWeight: {x: 0.33333334, y: 0.33333334, z: 0.33333334, w: 0.33333334}
        outWeight: {x: 0.33333334, y: 0.33333334, z: 0.33333334, w: 0.33333334}
      - serializedVersion: 3
        time: 8.288463
        value: {x: -0, y: 0.61082447, z: -0, w: 0.79176605}
        inSlope: {x: 0, y: 0.037563145, z: 0, w: -0.028973373}
        outSlope: {x: 0, y: 0.037563145, z: 0, w: -0.028973373}
        tangentMode: 0
        weightedMode: 0
        inWeight: {x: 0.33333334, y: 0.33333334, z: 0.33333334, w: 0.33333334}
        outWeight: {x: 0.33333334, y: 0.33333334, z: 0.33333334, w: 0.33333334}
      - serializedVersion: 3
        time: 8.30065
        value: {x: -0, y: 0.61119086, z: -0, w: 0.7914833}
        inSlope: {x: 0, y: 0.025089363, z: 0, w: -0.019371053}
        outSlope: {x: 0, y: 0.025089363, z: 0, w: -0.019371053}
        tangentMode: 0
        weightedMode: 0
        inWeight: {x: 0.33333334, y: 0.33333334, z: 0.33333334, w: 0.33333334}
        outWeight: {x: 0.33333334, y: 0.33333334, z: 0.33333334, w: 0.33333334}
      - serializedVersion: 3
        time: 8.311516
        value: {x: -0, y: 0.6114094, z: -0, w: 0.7913144}
        inSlope: {x: 0, y: 0.011094901, z: 0, w: -0.008569746}
        outSlope: {x: 0, y: 0.011094901, z: 0, w: -0.008569746}
        tangentMode: 0
        weightedMode: 0
        inWeight: {x: 0.33333334, y: 0.33333334, z: 0.33333334, w: 0.33333334}
        outWeight: {x: 0.33333334, y: 0.33333334, z: 0.33333334, w: 0.33333334}
      - serializedVersion: 3
        time: 8.322546
        value: {x: -0, y: 0.6114323, z: -0, w: 0.7912968}
        inSlope: {x: 0, y: -0.00343902, z: 0, w: 0.002657582}
        outSlope: {x: 0, y: -0.00343902, z: 0, w: 0.002657582}
        tangentMode: 0
        weightedMode: 0
        inWeight: {x: 0.33333334, y: 0.33333334, z: 0.33333334, w: 0.33333334}
        outWeight: {x: 0.33333334, y: 0.33333334, z: 0.33333334, w: 0.33333334}
      - serializedVersion: 3
        time: 8.336786
        value: {x: -0, y: 0.6113048, z: -0, w: 0.79139525}
        inSlope: {x: 0, y: -0.028954035, z: 0, w: 0.022356054}
        outSlope: {x: 0, y: -0.028954035, z: 0, w: 0.022356054}
        tangentMode: 0
        weightedMode: 0
        inWeight: {x: 0.33333334, y: 0.33333334, z: 0.33333334, w: 0.33333334}
        outWeight: {x: 0.33333334, y: 0.33333334, z: 0.33333334, w: 0.33333334}
      - serializedVersion: 3
        time: 8.344201
        value: {x: -0, y: 0.6109418, z: -0, w: 0.7916755}
        inSlope: {x: 0, y: -0.037260488, z: 0, w: 0.0287608}
        outSlope: {x: 0, y: -0.037260488, z: 0, w: 0.0287608}
        tangentMode: 0
        weightedMode: 0
        inWeight: {x: 0.33333334, y: 0.33333334, z: 0.33333334, w: 0.33333334}
        outWeight: {x: 0.33333334, y: 0.33333334, z: 0.33333334, w: 0.33333334}
      - serializedVersion: 3
        time: 8.355343
        value: {x: -0, y: 0.610657, z: -0, w: 0.7918953}
        inSlope: {x: 0, y: -0.038557936, z: 0, w: 0.029721597}
        outSlope: {x: 0, y: -0.038557936, z: 0, w: 0.029721597}
        tangentMode: 0
        weightedMode: 0
        inWeight: {x: 0.33333334, y: 0.33333334, z: 0.33333334, w: 0.33333334}
        outWeight: {x: 0.33333334, y: 0.33333334, z: 0.33333334, w: 0.33333334}
      - serializedVersion: 3
        time: 8.366442
        value: {x: -0, y: 0.61008483, z: -0, w: 0.7923361}
        inSlope: {x: 0, y: -0.05636594, z: 0, w: 0.0433925}
        outSlope: {x: 0, y: -0.05636594, z: 0, w: 0.0433925}
        tangentMode: 0
        weightedMode: 0
        inWeight: {x: 0.33333334, y: 0.33333334, z: 0.33333334, w: 0.33333334}
        outWeight: {x: 0.33333334, y: 0.33333334, z: 0.33333334, w: 0.33333334}
      - serializedVersion: 3
        time: 8.3775215
        value: {x: -0, y: 0.60940695, z: -0, w: 0.7928576}
        inSlope: {x: 0, y: -0.060841262, z: 0, w: 0.046761822}
        outSlope: {x: 0, y: -0.060841262, z: 0, w: 0.046761822}
        tangentMode: 0
        weightedMode: 0
        inWeight: {x: 0.33333334, y: 0.33333334, z: 0.33333334, w: 0.33333334}
        outWeight: {x: 0.33333334, y: 0.33333334, z: 0.33333334, w: 0.33333334}
      - serializedVersion: 3
        time: 8.39034
        value: {x: -0, y: 0.60863143, z: -0, w: 0.7934531}
        inSlope: {x: 0, y: -0.08050026, z: 0, w: 0.061725788}
        outSlope: {x: 0, y: -0.08050026, z: 0, w: 0.061725788}
        tangentMode: 0
        weightedMode: 0
        inWeight: {x: 0.33333334, y: 0.33333334, z: 0.33333334, w: 0.33333334}
        outWeight: {x: 0.33333334, y: 0.33333334, z: 0.33333334, w: 0.33333334}
      - serializedVersion: 3
        time: 8.400115
        value: {x: -0, y: 0.607649, z: -0, w: 0.7942057}
        inSlope: {x: 0, y: -0.08520115, z: 0, w: 0.06520937}
        outSlope: {x: 0, y: -0.08520115, z: 0, w: 0.06520937}
        tangentMode: 0
        weightedMode: 0
        inWeight: {x: 0.33333334, y: 0.33333334, z: 0.33333334, w: 0.33333334}
        outWeight: {x: 0.33333334, y: 0.33333334, z: 0.33333334, w: 0.33333334}
      - serializedVersion: 3
        time: 8.411267
        value: {x: -0, y: 0.60686946, z: -0, w: 0.79480153}
        inSlope: {x: 0, y: -0.07730452, z: 0, w: 0.059012882}
        outSlope: {x: 0, y: -0.07730452, z: 0, w: 0.059012882}
        tangentMode: 0
        weightedMode: 0
        inWeight: {x: 0.33333334, y: 0.33333334, z: 0.33333334, w: 0.33333334}
        outWeight: {x: 0.33333334, y: 0.33333334, z: 0.33333334, w: 0.33333334}
      - serializedVersion: 3
        time: 8.422218
        value: {x: -0, y: 0.60594183, z: -0, w: 0.795509}
        inSlope: {x: 0, y: -0.084298015, z: 0, w: 0.064210564}
        outSlope: {x: 0, y: -0.084298015, z: 0, w: 0.064210564}
        tangentMode: 0
        weightedMode: 0
        inWeight: {x: 0.33333334, y: 0.33333334, z: 0.33333334, w: 0.33333334}
        outWeight: {x: 0.33333334, y: 0.33333334, z: 0.33333334, w: 0.33333334}
      - serializedVersion: 3
        time: 8.433189
        value: {x: -0, y: 0.6050215, z: -0, w: 0.79620916}
        inSlope: {x: 0, y: -0.08155075, z: 0, w: 0.06197121}
        outSlope: {x: 0, y: -0.08155075, z: 0, w: 0.06197121}
        tangentMode: 0
        weightedMode: 0
        inWeight: {x: 0.33333334, y: 0.33333334, z: 0.33333334, w: 0.33333334}
        outWeight: {x: 0.33333334, y: 0.33333334, z: 0.33333334, w: 0.33333334}
      - serializedVersion: 3
        time: 8.44462
        value: {x: -0, y: 0.604116, z: -0, w: 0.7968964}
        inSlope: {x: 0, y: -0.07901624, z: 0, w: 0.059899922}
        outSlope: {x: 0, y: -0.07901624, z: 0, w: 0.059899922}
        tangentMode: 0
        weightedMode: 0
        inWeight: {x: 0.33333334, y: 0.33333334, z: 0.33333334, w: 0.33333334}
        outWeight: {x: 0.33333334, y: 0.33333334, z: 0.33333334, w: 0.33333334}
      - serializedVersion: 3
        time: 8.456172
        value: {x: -0, y: 0.6032055, z: -0, w: 0.7975858}
        inSlope: {x: 0, y: -0.07471444, z: 0, w: 0.05651339}
        outSlope: {x: 0, y: -0.07471444, z: 0, w: 0.05651339}
        tangentMode: 0
        weightedMode: 0
        inWeight: {x: 0.33333334, y: 0.33333334, z: 0.33333334, w: 0.33333334}
        outWeight: {x: 0.33333334, y: 0.33333334, z: 0.33333334, w: 0.33333334}
      - serializedVersion: 3
        time: 8.468124
        value: {x: -0, y: 0.60236156, z: -0, w: 0.79822344}
        inSlope: {x: 0, y: -0.07350366, z: 0, w: 0.05546943}
        outSlope: {x: 0, y: -0.07350366, z: 0, w: 0.05546943}
        tangentMode: 0
        weightedMode: 0
        inWeight: {x: 0.33333334, y: 0.33333334, z: 0.33333334, w: 0.33333334}
        outWeight: {x: 0.33333334, y: 0.33333334, z: 0.33333334, w: 0.33333334}
      - serializedVersion: 3
        time: 8.478224
        value: {x: -0, y: 0.60159, z: -0, w: 0.79880506}
        inSlope: {x: 0, y: -0.057365164, z: 0, w: 0.043220818}
        outSlope: {x: 0, y: -0.057365164, z: 0, w: 0.043220818}
        tangentMode: 0
        weightedMode: 0
        inWeight: {x: 0.33333334, y: 0.33333334, z: 0.33333334, w: 0.33333334}
        outWeight: {x: 0.33333334, y: 0.33333334, z: 0.33333334, w: 0.33333334}
      - serializedVersion: 3
        time: 8.492516
        value: {x: -0, y: 0.60104215, z: -0, w: 0.7992174}
        inSlope: {x: 0, y: -0.06205304, z: 0, w: 0.046648096}
        outSlope: {x: 0, y: -0.06205304, z: 0, w: 0.046648096}
        tangentMode: 0
        weightedMode: 0
        inWeight: {x: 0.33333334, y: 0.33333334, z: 0.33333334, w: 0.33333334}
        outWeight: {x: 0.33333334, y: 0.33333334, z: 0.33333334, w: 0.33333334}
      - serializedVersion: 3
        time: 8.499873
        value: {x: -0, y: 0.60041106, z: -0, w: 0.79969156}
        inSlope: {x: 0, y: -0.053526208, z: 0, w: 0.04020668}
        outSlope: {x: 0, y: -0.053526208, z: 0, w: 0.04020668}
        tangentMode: 0
        weightedMode: 0
        inWeight: {x: 0.33333334, y: 0.33333334, z: 0.33333334, w: 0.33333334}
        outWeight: {x: 0.33333334, y: 0.33333334, z: 0.33333334, w: 0.33333334}
      - serializedVersion: 3
        time: 8.511089
        value: {x: -0, y: 0.6001724, z: -0, w: 0.79987067}
        inSlope: {x: 0, y: -0.021149445, z: 0, w: 0.01587218}
        outSlope: {x: 0, y: -0.021149445, z: 0, w: 0.01587218}
        tangentMode: 0
        weightedMode: 0
        inWeight: {x: 0.33333334, y: 0.33333334, z: 0.33333334, w: 0.33333334}
        outWeight: {x: 0.33333334, y: 0.33333334, z: 0.33333334, w: 0.33333334}
      - serializedVersion: 3
        time: 8.521997
        value: {x: -0, y: 0.5999431, z: -0, w: 0.80004275}
        inSlope: {x: 0, y: -0.014513192, z: 0, w: 0.0108862175}
        outSlope: {x: 0, y: -0.014513192, z: 0, w: 0.0108862175}
        tangentMode: 0
        weightedMode: 0
        inWeight: {x: 0.33333334, y: 0.33333334, z: 0.33333334, w: 0.33333334}
        outWeight: {x: 0.33333334, y: 0.33333334, z: 0.33333334, w: 0.33333334}
      - serializedVersion: 3
        time: 8.532771
        value: {x: -0, y: 0.59985685, z: -0, w: 0.80010736}
        inSlope: {x: 0, y: -0.0002511118, z: 0, w: 0.00018621795}
        outSlope: {x: 0, y: -0.0002511118, z: 0, w: 0.00018621795}
        tangentMode: 0
        weightedMode: 0
        inWeight: {x: 0.33333334, y: 0.33333334, z: 0.33333334, w: 0.33333334}
        outWeight: {x: 0.33333334, y: 0.33333334, z: 0.33333334, w: 0.33333334}
      - serializedVersion: 3
        time: 8.543877
        value: {x: -0, y: 0.5999402, z: -0, w: 0.8000449}
        inSlope: {x: 0, y: 0.013984815, z: 0, w: -0.010487892}
        outSlope: {x: 0, y: 0.013984815, z: 0, w: -0.010487892}
        tangentMode: 0
        weightedMode: 0
        inWeight: {x: 0.33333334, y: 0.33333334, z: 0.33333334, w: 0.33333334}
        outWeight: {x: 0.33333334, y: 0.33333334, z: 0.33333334, w: 0.33333334}
      - serializedVersion: 3
        time: 8.555843
        value: {x: -0, y: 0.6001851, z: -0, w: 0.7998612}
        inSlope: {x: 0, y: 0.030728264, z: 0, w: -0.023063825}
        outSlope: {x: 0, y: 0.030728264, z: 0, w: -0.023063825}
        tangentMode: 0
        weightedMode: 0
        inWeight: {x: 0.33333334, y: 0.33333334, z: 0.33333334, w: 0.33333334}
        outWeight: {x: 0.33333334, y: 0.33333334, z: 0.33333334, w: 0.33333334}
      - serializedVersion: 3
        time: 8.566797
        value: {x: -0, y: 0.6006341, z: -0, w: 0.79952407}
        inSlope: {x: 0, y: 0.046724815, z: 0, w: -0.03510933}
        outSlope: {x: 0, y: 0.046724815, z: 0, w: -0.03510933}
        tangentMode: 0
        weightedMode: 0
        inWeight: {x: 0.33333334, y: 0.33333334, z: 0.33333334, w: 0.33333334}
        outWeight: {x: 0.33333334, y: 0.33333334, z: 0.33333334, w: 0.33333334}
      - serializedVersion: 3
        time: 8.577809
        value: {x: -0, y: 0.6012118, z: -0, w: 0.7990897}
        inSlope: {x: 0, y: 0.05939611, z: 0, w: -0.044696838}
        outSlope: {x: 0, y: 0.05939611, z: 0, w: -0.044696838}
        tangentMode: 0
        weightedMode: 0
        inWeight: {x: 0.33333334, y: 0.33333334, z: 0.33333334, w: 0.33333334}
        outWeight: {x: 0.33333334, y: 0.33333334, z: 0.33333334, w: 0.33333334}
      - serializedVersion: 3
        time: 8.588649
        value: {x: -0, y: 0.6019308, z: -0, w: 0.7985483}
        inSlope: {x: 0, y: 0.071336925, z: 0, w: -0.053778447}
        outSlope: {x: 0, y: 0.071336925, z: 0, w: -0.053778447}
        tangentMode: 0
        weightedMode: 0
        inWeight: {x: 0.33333334, y: 0.33333334, z: 0.33333334, w: 0.33333334}
        outWeight: {x: 0.33333334, y: 0.33333334, z: 0.33333334, w: 0.33333334}
      - serializedVersion: 3
        time: 8.599608
        value: {x: -0, y: 0.60276747, z: -0, w: 0.79791695}
        inSlope: {x: 0, y: 0.08080904, z: 0, w: -0.061053887}
        outSlope: {x: 0, y: 0.08080904, z: 0, w: -0.061053887}
        tangentMode: 0
        weightedMode: 0
        inWeight: {x: 0.33333334, y: 0.33333334, z: 0.33333334, w: 0.33333334}
        outWeight: {x: 0.33333334, y: 0.33333334, z: 0.33333334, w: 0.33333334}
      - serializedVersion: 3
        time: 8.610741
        value: {x: -0, y: 0.6037168, z: -0, w: 0.7971989}
        inSlope: {x: 0, y: 0.09053655, z: 0, w: -0.06857435}
        outSlope: {x: 0, y: 0.09053655, z: 0, w: -0.06857435}
        tangentMode: 0
        weightedMode: 0
        inWeight: {x: 0.33333334, y: 0.33333334, z: 0.33333334, w: 0.33333334}
        outWeight: {x: 0.33333334, y: 0.33333334, z: 0.33333334, w: 0.33333334}
      - serializedVersion: 3
        time: 8.62165
        value: {x: -0, y: 0.60476184, z: -0, w: 0.7964064}
        inSlope: {x: 0, y: 0.092405066, z: 0, w: -0.070167825}
        outSlope: {x: 0, y: 0.092405066, z: 0, w: -0.070167825}
        tangentMode: 0
        weightedMode: 0
        inWeight: {x: 0.33333334, y: 0.33333334, z: 0.33333334, w: 0.33333334}
        outWeight: {x: 0.33333334, y: 0.33333334, z: 0.33333334, w: 0.33333334}
      - serializedVersion: 3
        time: 8.633744
        value: {x: -0, y: 0.6058384, z: -0, w: 0.7955877}
        inSlope: {x: 0, y: 0.0878283, z: 0, w: -0.06688369}
        outSlope: {x: 0, y: 0.0878283, z: 0, w: -0.06688369}
        tangentMode: 0
        weightedMode: 0
        inWeight: {x: 0.33333334, y: 0.33333334, z: 0.33333334, w: 0.33333334}
        outWeight: {x: 0.33333334, y: 0.33333334, z: 0.33333334, w: 0.33333334}
      - serializedVersion: 3
        time: 8.647871
        value: {x: -0, y: 0.6070624, z: -0, w: 0.79465425}
        inSlope: {x: 0, y: 0.1324813, z: 0, w: -0.10128392}
        outSlope: {x: 0, y: 0.1324813, z: 0, w: -0.10128392}
        tangentMode: 0
        weightedMode: 0
        inWeight: {x: 0.33333334, y: 0.33333334, z: 0.33333334, w: 0.33333334}
        outWeight: {x: 0.33333334, y: 0.33333334, z: 0.33333334, w: 0.33333334}
      - serializedVersion: 3
        time: 8.655896
        value: {x: -0, y: 0.60849345, z: -0, w: 0.7935589}
        inSlope: {x: 0, y: 0.12527181, z: 0, w: -0.09596475}
        outSlope: {x: 0, y: 0.12527181, z: 0, w: -0.09596475}
        tangentMode: 0
        weightedMode: 0
        inWeight: {x: 0.33333334, y: 0.33333334, z: 0.33333334, w: 0.33333334}
        outWeight: {x: 0.33333334, y: 0.33333334, z: 0.33333334, w: 0.33333334}
      - serializedVersion: 3
        time: 8.6668625
        value: {x: -0, y: 0.6092855, z: -0, w: 0.7929509}
        inSlope: {x: 0, y: 0.08357568, z: 0, w: -0.06423884}
        outSlope: {x: 0, y: 0.08357568, z: 0, w: -0.06423884}
        tangentMode: 0
        weightedMode: 0
        inWeight: {x: 0.33333334, y: 0.33333334, z: 0.33333334, w: 0.33333334}
        outWeight: {x: 0.33333334, y: 0.33333334, z: 0.33333334, w: 0.33333334}
      - serializedVersion: 3
        time: 8.678073
        value: {x: -0, y: 0.61034966, z: -0, w: 0.79213214}
        inSlope: {x: 0, y: 0.09631629, z: 0, w: -0.07421057}
        outSlope: {x: 0, y: 0.09631629, z: 0, w: -0.07421057}
        tangentMode: 0
        weightedMode: 0
        inWeight: {x: 0.33333334, y: 0.33333334, z: 0.33333334, w: 0.33333334}
        outWeight: {x: 0.33333334, y: 0.33333334, z: 0.33333334, w: 0.33333334}
      - serializedVersion: 3
        time: 8.688871
        value: {x: -0, y: 0.6114047, z: -0, w: 0.7913181}
        inSlope: {x: 0, y: 0.09290388, z: 0, w: -0.071771964}
        outSlope: {x: 0, y: 0.09290388, z: 0, w: -0.071771964}
        tangentMode: 0
        weightedMode: 0
        inWeight: {x: 0.33333334, y: 0.33333334, z: 0.33333334, w: 0.33333334}
        outWeight: {x: 0.33333334, y: 0.33333334, z: 0.33333334, w: 0.33333334}
      - serializedVersion: 3
        time: 8.699727
        value: {x: -0, y: 0.61236113, z: -0, w: 0.7905782}
        inSlope: {x: 0, y: 0.08155243, z: 0, w: -0.06316394}
        outSlope: {x: 0, y: 0.08155243, z: 0, w: -0.06316394}
        tangentMode: 0
        weightedMode: 0
        inWeight: {x: 0.33333334, y: 0.33333334, z: 0.33333334, w: 0.33333334}
        outWeight: {x: 0.33333334, y: 0.33333334, z: 0.33333334, w: 0.33333334}
      - serializedVersion: 3
        time: 8.711722
        value: {x: -0, y: 0.6132608, z: -0, w: 0.78988045}
        inSlope: {x: 0, y: 0.08264121, z: 0, w: -0.06416941}
        outSlope: {x: 0, y: 0.08264121, z: 0, w: -0.06416941}
        tangentMode: 0
        weightedMode: 0
        inWeight: {x: 0.33333334, y: 0.33333334, z: 0.33333334, w: 0.33333334}
        outWeight: {x: 0.33333334, y: 0.33333334, z: 0.33333334, w: 0.33333334}
      - serializedVersion: 3
        time: 8.721729
        value: {x: -0, y: 0.61416423, z: -0, w: 0.78917825}
        inSlope: {x: 0, y: 0.0726434, z: 0, w: -0.05650764}
        outSlope: {x: 0, y: 0.0726434, z: 0, w: -0.05650764}
        tangentMode: 0
        weightedMode: 0
        inWeight: {x: 0.33333334, y: 0.33333334, z: 0.33333334, w: 0.33333334}
        outWeight: {x: 0.33333334, y: 0.33333334, z: 0.33333334, w: 0.33333334}
      - serializedVersion: 3
        time: 8.733716
        value: {x: -0, y: 0.6148236, z: -0, w: 0.7886647}
        inSlope: {x: 0, y: 0.056829646, z: 0, w: -0.04430397}
        outSlope: {x: 0, y: 0.056829646, z: 0, w: -0.04430397}
        tangentMode: 0
        weightedMode: 0
        inWeight: {x: 0.33333334, y: 0.33333334, z: 0.33333334, w: 0.33333334}
        outWeight: {x: 0.33333334, y: 0.33333334, z: 0.33333334, w: 0.33333334}
      - serializedVersion: 3
        time: 8.744732
        value: {x: -0, y: 0.6154697, z: -0, w: 0.78816056}
        inSlope: {x: 0, y: 0.04913496, z: 0, w: -0.038359534}
        outSlope: {x: 0, y: 0.04913496, z: 0, w: -0.038359534}
        tangentMode: 0
        weightedMode: 0
        inWeight: {x: 0.33333334, y: 0.33333334, z: 0.33333334, w: 0.33333334}
        outWeight: {x: 0.33333334, y: 0.33333334, z: 0.33333334, w: 0.33333334}
      - serializedVersion: 3
        time: 8.755831
        value: {x: -0, y: 0.6159094, z: -0, w: 0.787817}
        inSlope: {x: 0, y: 0.032921035, z: 0, w: -0.02573298}
        outSlope: {x: 0, y: 0.032921035, z: 0, w: -0.02573298}
        tangentMode: 0
        weightedMode: 0
        inWeight: {x: 0.33333334, y: 0.33333334, z: 0.33333334, w: 0.33333334}
        outWeight: {x: 0.33333334, y: 0.33333334, z: 0.33333334, w: 0.33333334}
      - serializedVersion: 3
        time: 8.76669
        value: {x: -0, y: 0.6161942, z: -0, w: 0.78759426}
        inSlope: {x: 0, y: 0.017387677, z: 0, w: -0.013599882}
        outSlope: {x: 0, y: 0.017387677, z: 0, w: -0.013599882}
        tangentMode: 0
        weightedMode: 0
        inWeight: {x: 0.33333334, y: 0.33333334, z: 0.33333334, w: 0.33333334}
        outWeight: {x: 0.33333334, y: 0.33333334, z: 0.33333334, w: 0.33333334}
      - serializedVersion: 3
        time: 8.777607
        value: {x: -0, y: 0.6162875, z: -0, w: 0.78752124}
        inSlope: {x: 0, y: 0.0003395374, z: 0, w: -0.00026511005}
        outSlope: {x: 0, y: 0.0003395374, z: 0, w: -0.00026511005}
        tangentMode: 0
        weightedMode: 0
        inWeight: {x: 0.33333334, y: 0.33333334, z: 0.33333334, w: 0.33333334}
        outWeight: {x: 0.33333334, y: 0.33333334, z: 0.33333334, w: 0.33333334}
      - serializedVersion: 3
        time: 8.788776
        value: {x: -0, y: 0.6161996, z: -0, w: 0.78759}
        inSlope: {x: 0, y: -0.013411157, z: 0, w: 0.0104906}
        outSlope: {x: 0, y: -0.013411157, z: 0, w: 0.0104906}
        tangentMode: 0
        weightedMode: 0
        inWeight: {x: 0.33333334, y: 0.33333334, z: 0.33333334, w: 0.33333334}
        outWeight: {x: 0.33333334, y: 0.33333334, z: 0.33333334, w: 0.33333334}
      - serializedVersion: 3
        time: 8.803417
        value: {x: -0, y: 0.61592215, z: -0, w: 0.78780705}
        inSlope: {x: 0, y: -0.04753688, z: 0, w: 0.037140947}
        outSlope: {x: 0, y: -0.04753688, z: 0, w: 0.037140947}
        tangentMode: 0
        weightedMode: 0
        inWeight: {x: 0.33333334, y: 0.33333334, z: 0.33333334, w: 0.33333334}
        outWeight: {x: 0.33333334, y: 0.33333334, z: 0.33333334, w: 0.33333334}
      - serializedVersion: 3
        time: 8.811551
        value: {x: -0, y: 0.615303, z: -0, w: 0.7882907}
        inSlope: {x: 0, y: -0.06006054, z: 0, w: 0.046893526}
        outSlope: {x: 0, y: -0.06006054, z: 0, w: 0.046893526}
        tangentMode: 0
        weightedMode: 0
        inWeight: {x: 0.33333334, y: 0.33333334, z: 0.33333334, w: 0.33333334}
        outWeight: {x: 0.33333334, y: 0.33333334, z: 0.33333334, w: 0.33333334}
      - serializedVersion: 3
        time: 8.822492
        value: {x: -0, y: 0.6148216, z: -0, w: 0.78866625}
        inSlope: {x: 0, y: -0.059515998, z: 0, w: 0.046378385}
        outSlope: {x: 0, y: -0.059515998, z: 0, w: 0.046378385}
        tangentMode: 0
        weightedMode: 0
        inWeight: {x: 0.33333334, y: 0.33333334, z: 0.33333334, w: 0.33333334}
        outWeight: {x: 0.33333334, y: 0.33333334, z: 0.33333334, w: 0.33333334}
      - serializedVersion: 3
        time: 8.833501
        value: {x: -0, y: 0.61399555, z: -0, w: 0.7893095}
        inSlope: {x: 0, y: -0.08106538, z: 0, w: 0.06304616}
        outSlope: {x: 0, y: -0.08106538, z: 0, w: 0.06304616}
        tangentMode: 0
        weightedMode: 0
        inWeight: {x: 0.33333334, y: 0.33333334, z: 0.33333334, w: 0.33333334}
        outWeight: {x: 0.33333334, y: 0.33333334, z: 0.33333334, w: 0.33333334}
      - serializedVersion: 3
        time: 8.844628
        value: {x: -0, y: 0.6130264, z: -0, w: 0.7900624}
        inSlope: {x: 0, y: -0.09481765, z: 0, w: 0.073556006}
        outSlope: {x: 0, y: -0.09481765, z: 0, w: 0.073556006}
        tangentMode: 0
        weightedMode: 0
        inWeight: {x: 0.33333334, y: 0.33333334, z: 0.33333334, w: 0.33333334}
        outWeight: {x: 0.33333334, y: 0.33333334, z: 0.33333334, w: 0.33333334}
      - serializedVersion: 3
        time: 8.85545
        value: {x: -0, y: 0.6119168, z: -0, w: 0.79092216}
        inSlope: {x: 0, y: -0.104053825, z: 0, w: 0.080501266}
        outSlope: {x: 0, y: -0.104053825, z: 0, w: 0.080501266}
        tangentMode: 0
        weightedMode: 0
        inWeight: {x: 0.33333334, y: 0.33333334, z: 0.33333334, w: 0.33333334}
        outWeight: {x: 0.33333334, y: 0.33333334, z: 0.33333334, w: 0.33333334}
      - serializedVersion: 3
        time: 8.866539
        value: {x: -0, y: 0.6107461, z: -0, w: 0.79182655}
        inSlope: {x: 0, y: -0.11121735, z: 0, w: 0.08577001}
        outSlope: {x: 0, y: -0.11121735, z: 0, w: 0.08577001}
        tangentMode: 0
        weightedMode: 0
        inWeight: {x: 0.33333334, y: 0.33333334, z: 0.33333334, w: 0.33333334}
        outWeight: {x: 0.33333334, y: 0.33333334, z: 0.33333334, w: 0.33333334}
      - serializedVersion: 3
        time: 8.877449
        value: {x: -0, y: 0.6094711, z: -0, w: 0.7928083}
        inSlope: {x: 0, y: -0.10811864, z: 0, w: 0.083125815}
        outSlope: {x: 0, y: -0.10811864, z: 0, w: 0.083125815}
        tangentMode: 0
        weightedMode: 0
        inWeight: {x: 0.33333334, y: 0.33333334, z: 0.33333334, w: 0.33333334}
        outWeight: {x: 0.33333334, y: 0.33333334, z: 0.33333334, w: 0.33333334}
      - serializedVersion: 3
        time: 8.890473
        value: {x: -0, y: 0.6081768, z: -0, w: 0.7938016}
        inSlope: {x: 0, y: -0.12917572, z: 0, w: 0.098911054}
        outSlope: {x: 0, y: -0.12917572, z: 0, w: 0.098911054}
        tangentMode: 0
        weightedMode: 0
        inWeight: {x: 0.33333334, y: 0.33333334, z: 0.33333334, w: 0.33333334}
        outWeight: {x: 0.33333334, y: 0.33333334, z: 0.33333334, w: 0.33333334}
      - serializedVersion: 3
        time: 8.900235
        value: {x: -0, y: 0.6066249, z: -0, w: 0.7949882}
        inSlope: {x: 0, y: -0.12959775, z: 0, w: 0.09895675}
        outSlope: {x: 0, y: -0.12959775, z: 0, w: 0.09895675}
        tangentMode: 0
        weightedMode: 0
        inWeight: {x: 0.33333334, y: 0.33333334, z: 0.33333334, w: 0.33333334}
        outWeight: {x: 0.33333334, y: 0.33333334, z: 0.33333334, w: 0.33333334}
      - serializedVersion: 3
        time: 8.91132
        value: {x: -0, y: 0.60551405, z: -0, w: 0.7958346}
        inSlope: {x: 0, y: -0.10634932, z: 0, w: 0.08090256}
        outSlope: {x: 0, y: -0.10634932, z: 0, w: 0.08090256}
        tangentMode: 0
        weightedMode: 0
        inWeight: {x: 0.33333334, y: 0.33333334, z: 0.33333334, w: 0.33333334}
        outWeight: {x: 0.33333334, y: 0.33333334, z: 0.33333334, w: 0.33333334}
      - serializedVersion: 3
        time: 8.9222
        value: {x: -0, y: 0.6042902, z: -0, w: 0.7967643}
        inSlope: {x: 0, y: -0.10721214, z: 0, w: 0.08132466}
        outSlope: {x: 0, y: -0.10721214, z: 0, w: 0.08132466}
        tangentMode: 0
        weightedMode: 0
        inWeight: {x: 0.33333334, y: 0.33333334, z: 0.33333334, w: 0.33333334}
        outWeight: {x: 0.33333334, y: 0.33333334, z: 0.33333334, w: 0.33333334}
      - serializedVersion: 3
        time: 8.93322
        value: {x: -0, y: 0.6031668, z: -0, w: 0.79761505}
        inSlope: {x: 0, y: -0.09625092, z: 0, w: 0.0727961}
        outSlope: {x: 0, y: -0.09625092, z: 0, w: 0.0727961}
        tangentMode: 0
        weightedMode: 0
        inWeight: {x: 0.33333334, y: 0.33333334, z: 0.33333334, w: 0.33333334}
        outWeight: {x: 0.33333334, y: 0.33333334, z: 0.33333334, w: 0.33333334}
      - serializedVersion: 3
        time: 8.944552
        value: {x: -0, y: 0.60214055, z: -0, w: 0.7983901}
        inSlope: {x: 0, y: -0.07782064, z: 0, w: 0.058708746}
        outSlope: {x: 0, y: -0.07782064, z: 0, w: 0.058708746}
        tangentMode: 0
        weightedMode: 0
        inWeight: {x: 0.33333334, y: 0.33333334, z: 0.33333334, w: 0.33333334}
        outWeight: {x: 0.33333334, y: 0.33333334, z: 0.33333334, w: 0.33333334}
      - serializedVersion: 3
        time: 8.958846
        value: {x: -0, y: 0.6012103, z: -0, w: 0.79909086}
        inSlope: {x: 0, y: -0.098318174, z: 0, w: 0.07393889}
        outSlope: {x: 0, y: -0.098318174, z: 0, w: 0.07393889}
        tangentMode: 0
        weightedMode: 0
        inWeight: {x: 0.33333334, y: 0.33333334, z: 0.33333334, w: 0.33333334}
        outWeight: {x: 0.33333334, y: 0.33333334, z: 0.33333334, w: 0.33333334}
      - serializedVersion: 3
        time: 8.966348
        value: {x: -0, y: 0.6002234, z: -0, w: 0.7998324}
        inSlope: {x: 0, y: -0.08321749, z: 0, w: 0.06250611}
        outSlope: {x: 0, y: -0.08321749, z: 0, w: 0.06250611}
        tangentMode: 0
        weightedMode: 0
        inWeight: {x: 0.33333334, y: 0.33333334, z: 0.33333334, w: 0.33333334}
        outWeight: {x: 0.33333334, y: 0.33333334, z: 0.33333334, w: 0.33333334}
      - serializedVersion: 3
        time: 8.978195
        value: {x: -0, y: 0.5998102, z: -0, w: 0.80014235}
        inSlope: {x: 0, y: -0.03915765, z: 0, w: 0.029352458}
        outSlope: {x: 0, y: -0.03915765, z: 0, w: 0.029352458}
        tangentMode: 0
        weightedMode: 0
        inWeight: {x: 0.33333334, y: 0.33333334, z: 0.33333334, w: 0.33333334}
        outWeight: {x: 0.33333334, y: 0.33333334, z: 0.33333334, w: 0.33333334}
      - serializedVersion: 3
        time: 8.989091
        value: {x: -0, y: 0.5993369, z: -0, w: 0.80049694}
        inSlope: {x: 0, y: -0.032963388, z: 0, w: 0.024689198}
        outSlope: {x: 0, y: -0.032963388, z: 0, w: 0.024689198}
        tangentMode: 0
        weightedMode: 0
        inWeight: {x: 0.33333334, y: 0.33333334, z: 0.33333334, w: 0.33333334}
        outWeight: {x: 0.33333334, y: 0.33333334, z: 0.33333334, w: 0.33333334}
      - serializedVersion: 3
        time: 9.000092
        value: {x: -0, y: 0.5990895, z: -0, w: 0.8006821}
        inSlope: {x: 0, y: -0.014843572, z: 0, w: 0.01110757}
        outSlope: {x: 0, y: -0.014843572, z: 0, w: 0.01110757}
        tangentMode: 0
        weightedMode: 0
        inWeight: {x: 0.33333334, y: 0.33333334, z: 0.33333334, w: 0.33333334}
        outWeight: {x: 0.33333334, y: 0.33333334, z: 0.33333334, w: 0.33333334}
      - serializedVersion: 3
        time: 9.011025
        value: {x: -0, y: 0.5990108, z: -0, w: 0.80074096}
        inSlope: {x: 0, y: 0.00179707, z: 0, w: -0.0013469276}
        outSlope: {x: 0, y: 0.00179707, z: 0, w: -0.0013469276}
        tangentMode: 0
        weightedMode: 0
        inWeight: {x: 0.33333334, y: 0.33333334, z: 0.33333334, w: 0.33333334}
        outWeight: {x: 0.33333334, y: 0.33333334, z: 0.33333334, w: 0.33333334}
      - serializedVersion: 3
        time: 9.022549
        value: {x: -0, y: 0.59913516, z: -0, w: 0.8006479}
        inSlope: {x: 0, y: 0.02128442, z: 0, w: -0.01593282}
        outSlope: {x: 0, y: 0.02128442, z: 0, w: -0.01593282}
        tangentMode: 0
        weightedMode: 0
        inWeight: {x: 0.33333334, y: 0.33333334, z: 0.33333334, w: 0.33333334}
        outWeight: {x: 0.33333334, y: 0.33333334, z: 0.33333334, w: 0.33333334}
      - serializedVersion: 3
        time: 9.032973
        value: {x: -0, y: 0.59946644, z: -0, w: 0.8003999}
        inSlope: {x: 0, y: 0.037530117, z: 0, w: -0.028113928}
        outSlope: {x: 0, y: 0.037530117, z: 0, w: -0.028113928}
        tangentMode: 0
        weightedMode: 0
        inWeight: {x: 0.33333334, y: 0.33333334, z: 0.33333334, w: 0.33333334}
        outWeight: {x: 0.33333334, y: 0.33333334, z: 0.33333334, w: 0.33333334}
      - serializedVersion: 3
        time: 9.043949
        value: {x: -0, y: 0.5999415, z: -0, w: 0.8000439}
        inSlope: {x: 0, y: 0.04871974, z: 0, w: -0.03653927}
        outSlope: {x: 0, y: 0.04871974, z: 0, w: -0.03653927}
        tangentMode: 0
        weightedMode: 0
        inWeight: {x: 0.33333334, y: 0.33333334, z: 0.33333334, w: 0.33333334}
        outWeight: {x: 0.33333334, y: 0.33333334, z: 0.33333334, w: 0.33333334}
      - serializedVersion: 3
        time: 9.056067
        value: {x: -0, y: 0.6005978, z: -0, w: 0.79955137}
        inSlope: {x: 0, y: 0.06620072, z: 0, w: -0.04974556}
        outSlope: {x: 0, y: 0.06620072, z: 0, w: -0.04974556}
        tangentMode: 0
        weightedMode: 0
        inWeight: {x: 0.33333334, y: 0.33333334, z: 0.33333334, w: 0.33333334}
        outWeight: {x: 0.33333334, y: 0.33333334, z: 0.33333334, w: 0.33333334}
      - serializedVersion: 3
        time: 9.067153
        value: {x: -0, y: 0.60146517, z: -0, w: 0.798899}
        inSlope: {x: 0, y: 0.08050376, z: 0, w: -0.0606132}
        outSlope: {x: 0, y: 0.08050376, z: 0, w: -0.0606132}
        tangentMode: 0
        weightedMode: 0
        inWeight: {x: 0.33333334, y: 0.33333334, z: 0.33333334, w: 0.33333334}
        outWeight: {x: 0.33333334, y: 0.33333334, z: 0.33333334, w: 0.33333334}
      - serializedVersion: 3
        time: 9.077836
        value: {x: -0, y: 0.60234934, z: -0, w: 0.7982326}
        inSlope: {x: 0, y: 0.08365046, z: 0, w: -0.06312029}
        outSlope: {x: 0, y: 0.08365046, z: 0, w: -0.06312029}
        tangentMode: 0
        weightedMode: 0
        inWeight: {x: 0.33333334, y: 0.33333334, z: 0.33333334, w: 0.33333334}
        outWeight: {x: 0.33333334, y: 0.33333334, z: 0.33333334, w: 0.33333334}
      - serializedVersion: 3
        time: 9.088766
        value: {x: -0, y: 0.60327333, z: -0, w: 0.7975346}
        inSlope: {x: 0, y: 0.085133776, z: 0, w: -0.06439839}
        outSlope: {x: 0, y: 0.085133776, z: 0, w: -0.06439839}
        tangentMode: 0
        weightedMode: 0
        inWeight: {x: 0.33333334, y: 0.33333334, z: 0.33333334, w: 0.33333334}
        outWeight: {x: 0.33333334, y: 0.33333334, z: 0.33333334, w: 0.33333334}
      - serializedVersion: 3
        time: 9.100376
        value: {x: -0, y: 0.60426867, z: -0, w: 0.7967807}
        inSlope: {x: 0, y: 0.08195324, z: 0, w: -0.062155917}
        outSlope: {x: 0, y: 0.08195324, z: 0, w: -0.062155917}
        tangentMode: 0
        weightedMode: 0
        inWeight: {x: 0.33333334, y: 0.33333334, z: 0.33333334, w: 0.33333334}
        outWeight: {x: 0.33333334, y: 0.33333334, z: 0.33333334, w: 0.33333334}
      - serializedVersion: 3
        time: 9.114506
        value: {x: -0, y: 0.60537326, z: -0, w: 0.7959417}
        inSlope: {x: 0, y: 0.13420296, z: 0, w: -0.1021618}
        outSlope: {x: 0, y: 0.13420296, z: 0, w: -0.1021618}
        tangentMode: 0
        weightedMode: 0
        inWeight: {x: 0.33333334, y: 0.33333334, z: 0.33333334, w: 0.33333334}
        outWeight: {x: 0.33333334, y: 0.33333334, z: 0.33333334, w: 0.33333334}
      - serializedVersion: 3
        time: 9.121732
        value: {x: -0, y: 0.60674787, z: -0, w: 0.79489434}
        inSlope: {x: 0, y: 0.1245822, z: 0, w: -0.09498446}
        outSlope: {x: 0, y: 0.1245822, z: 0, w: -0.09498446}
        tangentMode: 0
        weightedMode: 0
        inWeight: {x: 0.33333334, y: 0.33333334, z: 0.33333334, w: 0.33333334}
        outWeight: {x: 0.33333334, y: 0.33333334, z: 0.33333334, w: 0.33333334}
      - serializedVersion: 3
        time: 9.133717
        value: {x: -0, y: 0.6074542, z: -0, w: 0.79435474}
        inSlope: {x: 0, y: 0.08278656, z: 0, w: -0.06334867}
        outSlope: {x: 0, y: 0.08278656, z: 0, w: -0.06334867}
        tangentMode: 0
        weightedMode: 0
        inWeight: {x: 0.33333334, y: 0.33333334, z: 0.33333334, w: 0.33333334}
        outWeight: {x: 0.33333334, y: 0.33333334, z: 0.33333334, w: 0.33333334}
      - serializedVersion: 3
        time: 9.144718
        value: {x: -0, y: 0.6086274, z: -0, w: 0.7934562}
        inSlope: {x: 0, y: 0.100643665, z: 0, w: -0.07718379}
        outSlope: {x: 0, y: 0.100643665, z: 0, w: -0.07718379}
        tangentMode: 0
        weightedMode: 0
        inWeight: {x: 0.33333334, y: 0.33333334, z: 0.33333334, w: 0.33333334}
        outWeight: {x: 0.33333334, y: 0.33333334, z: 0.33333334, w: 0.33333334}
      - serializedVersion: 3
        time: 9.1556
        value: {x: -0, y: 0.6096573, z: -0, w: 0.7926652}
        inSlope: {x: 0, y: 0.08956061, z: 0, w: -0.06887637}
        outSlope: {x: 0, y: 0.08956061, z: 0, w: -0.06887637}
        tangentMode: 0
        weightedMode: 0
        inWeight: {x: 0.33333334, y: 0.33333334, z: 0.33333334, w: 0.33333334}
        outWeight: {x: 0.33333334, y: 0.33333334, z: 0.33333334, w: 0.33333334}
      - serializedVersion: 3
        time: 9.167107
        value: {x: -0, y: 0.6106293, z: -0, w: 0.79191655}
        inSlope: {x: 0, y: 0.08605566, z: 0, w: -0.06635801}
        outSlope: {x: 0, y: 0.08605566, z: 0, w: -0.06635801}
        tangentMode: 0
        weightedMode: 0
        inWeight: {x: 0.33333334, y: 0.33333334, z: 0.33333334, w: 0.33333334}
        outWeight: {x: 0.33333334, y: 0.33333334, z: 0.33333334, w: 0.33333334}
      - serializedVersion: 3
        time: 9.177786
        value: {x: -0, y: 0.61156523, z: -0, w: 0.791194}
        inSlope: {x: 0, y: 0.07996106, z: 0, w: -0.06179071}
        outSlope: {x: 0, y: 0.07996106, z: 0, w: -0.06179071}
        tangentMode: 0
        weightedMode: 0
        inWeight: {x: 0.33333334, y: 0.33333334, z: 0.33333334, w: 0.33333334}
        outWeight: {x: 0.33333334, y: 0.33333334, z: 0.33333334, w: 0.33333334}
      - serializedVersion: 3
        time: 9.1886
        value: {x: -0, y: 0.6123469, z: -0, w: 0.7905893}
        inSlope: {x: 0, y: 0.06642309, z: 0, w: -0.05144033}
        outSlope: {x: 0, y: 0.06642309, z: 0, w: -0.05144033}
        tangentMode: 0
        weightedMode: 0
        inWeight: {x: 0.33333334, y: 0.33333334, z: 0.33333334, w: 0.33333334}
        outWeight: {x: 0.33333334, y: 0.33333334, z: 0.33333334, w: 0.33333334}
      - serializedVersion: 3
        time: 9.199582
        value: {x: -0, y: 0.613012, z: -0, w: 0.7900736}
        inSlope: {x: 0, y: 0.052657872, z: 0, w: -0.040850878}
        outSlope: {x: 0, y: 0.052657872, z: 0, w: -0.040850878}
        tangentMode: 0
        weightedMode: 0
        inWeight: {x: 0.33333334, y: 0.33333334, z: 0.33333334, w: 0.33333334}
        outWeight: {x: 0.33333334, y: 0.33333334, z: 0.33333334, w: 0.33333334}
      - serializedVersion: 3
        time: 9.211613
        value: {x: -0, y: 0.6135504, z: -0, w: 0.78965557}
        inSlope: {x: 0, y: 0.0395056, z: 0, w: -0.030687433}
        outSlope: {x: 0, y: 0.0395056, z: 0, w: -0.030687433}
        tangentMode: 0
        weightedMode: 0
        inWeight: {x: 0.33333334, y: 0.33333334, z: 0.33333334, w: 0.33333334}
        outWeight: {x: 0.33333334, y: 0.33333334, z: 0.33333334, w: 0.33333334}
      - serializedVersion: 3
        time: 9.223552
        value: {x: -0, y: 0.61395943, z: -0, w: 0.78933764}
        inSlope: {x: 0, y: 0.028296601, z: 0, w: -0.02200541}
        outSlope: {x: 0, y: 0.028296601, z: 0, w: -0.02200541}
        tangentMode: 0
        weightedMode: 0
        inWeight: {x: 0.33333334, y: 0.33333334, z: 0.33333334, w: 0.33333334}
        outWeight: {x: 0.33333334, y: 0.33333334, z: 0.33333334, w: 0.33333334}
      - serializedVersion: 3
        time: 9.233394
        value: {x: -0, y: 0.61417925, z: -0, w: 0.78916657}
        inSlope: {x: 0, y: 0.011925508, z: 0, w: -0.009279501}
        outSlope: {x: 0, y: 0.011925508, z: 0, w: -0.009279501}
        tangentMode: 0
        weightedMode: 0
        inWeight: {x: 0.33333334, y: 0.33333334, z: 0.33333334, w: 0.33333334}
        outWeight: {x: 0.33333334, y: 0.33333334, z: 0.33333334, w: 0.33333334}
      - serializedVersion: 3
        time: 9.244326
        value: {x: -0, y: 0.6141958, z: -0, w: 0.7891537}
        inSlope: {x: 0, y: -0.0053508957, z: 0, w: 0.0041647214}
        outSlope: {x: 0, y: -0.0053508957, z: 0, w: 0.0041647214}
        tangentMode: 0
        weightedMode: 0
        inWeight: {x: 0.33333334, y: 0.33333334, z: 0.33333334, w: 0.33333334}
        outWeight: {x: 0.33333334, y: 0.33333334, z: 0.33333334, w: 0.33333334}
      - serializedVersion: 3
        time: 9.255805
        value: {x: -0, y: 0.6140556, z: -0, w: 0.78926283}
        inSlope: {x: 0, y: -0.017654708, z: 0, w: 0.013732346}
        outSlope: {x: 0, y: -0.017654708, z: 0, w: 0.013732346}
        tangentMode: 0
        weightedMode: 0
        inWeight: {x: 0.33333334, y: 0.33333334, z: 0.33333334, w: 0.33333334}
        outWeight: {x: 0.33333334, y: 0.33333334, z: 0.33333334, w: 0.33333334}
      - serializedVersion: 3
        time: 9.269968
        value: {x: -0, y: 0.6137285, z: -0, w: 0.78951716}
        inSlope: {x: 0, y: -0.05443921, z: 0, w: 0.042291574}
        outSlope: {x: 0, y: -0.05443921, z: 0, w: 0.042291574}
        tangentMode: 0
        weightedMode: 0
        inWeight: {x: 0.33333334, y: 0.33333334, z: 0.33333334, w: 0.33333334}
        outWeight: {x: 0.33333334, y: 0.33333334, z: 0.33333334, w: 0.33333334}
      - serializedVersion: 3
        time: 9.277322
        value: {x: -0, y: 0.61309767, z: -0, w: 0.7900071}
        inSlope: {x: 0, y: -0.060413234, z: 0, w: 0.046902373}
        outSlope: {x: 0, y: -0.060413234, z: 0, w: 0.046902373}
        tangentMode: 0
        weightedMode: 0
        inWeight: {x: 0.33333334, y: 0.33333334, z: 0.33333334, w: 0.33333334}
        outWeight: {x: 0.33333334, y: 0.33333334, z: 0.33333334, w: 0.33333334}
      - serializedVersion: 3
        time: 9.289204
        value: {x: -0, y: 0.6126813, z: -0, w: 0.79033005}
        inSlope: {x: 0, y: -0.055183142, z: 0, w: 0.04275787}
        outSlope: {x: 0, y: -0.055183142, z: 0, w: 0.04275787}
        tangentMode: 0
        weightedMode: 0
        inWeight: {x: 0.33333334, y: 0.33333334, z: 0.33333334, w: 0.33333334}
        outWeight: {x: 0.33333334, y: 0.33333334, z: 0.33333334, w: 0.33333334}
      - serializedVersion: 3
        time: 9.300199
        value: {x: -0, y: 0.6118531, z: -0, w: 0.79097146}
        inSlope: {x: 0, y: -0.07695366, z: 0, w: 0.059525207}
        outSlope: {x: 0, y: -0.07695366, z: 0, w: 0.059525207}
        tangentMode: 0
        weightedMode: 0
        inWeight: {x: 0.33333334, y: 0.33333334, z: 0.33333334, w: 0.33333334}
        outWeight: {x: 0.33333334, y: 0.33333334, z: 0.33333334, w: 0.33333334}
      - serializedVersion: 3
        time: 9.311277
        value: {x: -0, y: 0.61098254, z: -0, w: 0.7916441}
        inSlope: {x: 0, y: -0.08362374, z: 0, w: 0.06452868}
        outSlope: {x: 0, y: -0.08362374, z: 0, w: 0.06452868}
        tangentMode: 0
        weightedMode: 0
        inWeight: {x: 0.33333334, y: 0.33333334, z: 0.33333334, w: 0.33333334}
        outWeight: {x: 0.33333334, y: 0.33333334, z: 0.33333334, w: 0.33333334}
      - serializedVersion: 3
        time: 9.3221
        value: {x: -0, y: 0.61002296, z: -0, w: 0.79238373}
        inSlope: {x: 0, y: -0.087262385, z: 0, w: 0.06718341}
        outSlope: {x: 0, y: -0.087262385, z: 0, w: 0.06718341}
        tangentMode: 0
        weightedMode: 0
        inWeight: {x: 0.33333334, y: 0.33333334, z: 0.33333334, w: 0.33333334}
        outWeight: {x: 0.33333334, y: 0.33333334, z: 0.33333334, w: 0.33333334}
      - serializedVersion: 3
        time: 9.333384
        value: {x: -0, y: 0.60905415, z: -0, w: 0.7931287}
        inSlope: {x: 0, y: -0.090672106, z: 0, w: 0.06962407}
        outSlope: {x: 0, y: -0.090672106, z: 0, w: 0.06962407}
        tangentMode: 0
        weightedMode: 0
        inWeight: {x: 0.33333334, y: 0.33333334, z: 0.33333334, w: 0.33333334}
        outWeight: {x: 0.33333334, y: 0.33333334, z: 0.33333334, w: 0.33333334}
      - serializedVersion: 3
        time: 9.344182
        value: {x: -0, y: 0.60802305, z: -0, w: 0.79391944}
        inSlope: {x: 0, y: -0.087552145, z: 0, w: 0.0670607}
        outSlope: {x: 0, y: -0.087552145, z: 0, w: 0.0670607}
        tangentMode: 0
        weightedMode: 0
        inWeight: {x: 0.33333334, y: 0.33333334, z: 0.33333334, w: 0.33333334}
        outWeight: {x: 0.33333334, y: 0.33333334, z: 0.33333334, w: 0.33333334}
      - serializedVersion: 3
        time: 9.356226
        value: {x: -0, y: 0.6070641, z: -0, w: 0.7946529}
        inSlope: {x: 0, y: -0.08313495, z: 0, w: 0.06350145}
        outSlope: {x: 0, y: -0.08313495, z: 0, w: 0.06350145}
        tangentMode: 0
        weightedMode: 0
        inWeight: {x: 0.33333334, y: 0.33333334, z: 0.33333334, w: 0.33333334}
        outWeight: {x: 0.33333334, y: 0.33333334, z: 0.33333334, w: 0.33333334}
      - serializedVersion: 3
        time: 9.368225
        value: {x: -0, y: 0.6060244, z: -0, w: 0.7954461}
        inSlope: {x: 0, y: -0.09192175, z: 0, w: 0.07002961}
        outSlope: {x: 0, y: -0.09192175, z: 0, w: 0.07002961}
        tangentMode: 0
        weightedMode: 0
        inWeight: {x: 0.33333334, y: 0.33333334, z: 0.33333334, w: 0.33333334}
        outWeight: {x: 0.33333334, y: 0.33333334, z: 0.33333334, w: 0.33333334}
      - serializedVersion: 3
        time: 9.378061
        value: {x: -0, y: 0.6050684, z: -0, w: 0.7961735}
        inSlope: {x: 0, y: -0.07999542, z: 0, w: 0.060817607}
        outSlope: {x: 0, y: -0.07999542, z: 0, w: 0.060817607}
        tangentMode: 0
        weightedMode: 0
        inWeight: {x: 0.33333334, y: 0.33333334, z: 0.33333334, w: 0.33333334}
        outWeight: {x: 0.33333334, y: 0.33333334, z: 0.33333334, w: 0.33333334}
      - serializedVersion: 3
        time: 9.389228
        value: {x: -0, y: 0.60436714, z: -0, w: 0.79670596}
        inSlope: {x: 0, y: -0.06381497, z: 0, w: 0.04840725}
        outSlope: {x: 0, y: -0.06381497, z: 0, w: 0.04840725}
        tangentMode: 0
        weightedMode: 0
        inWeight: {x: 0.33333334, y: 0.33333334, z: 0.33333334, w: 0.33333334}
        outWeight: {x: 0.33333334, y: 0.33333334, z: 0.33333334, w: 0.33333334}
      - serializedVersion: 3
        time: 9.400121
        value: {x: -0, y: 0.60366094, z: -0, w: 0.79724115}
        inSlope: {x: 0, y: -0.057422835, z: 0, w: 0.043487642}
        outSlope: {x: 0, y: -0.057422835, z: 0, w: 0.043487642}
        tangentMode: 0
        weightedMode: 0
        inWeight: {x: 0.33333334, y: 0.33333334, z: 0.33333334, w: 0.33333334}
        outWeight: {x: 0.33333334, y: 0.33333334, z: 0.33333334, w: 0.33333334}
      - serializedVersion: 3
        time: 9.411516
        value: {x: -0, y: 0.603091, z: -0, w: 0.7976724}
        inSlope: {x: 0, y: -0.03996126, z: 0, w: 0.03022205}
        outSlope: {x: 0, y: -0.03996126, z: 0, w: 0.03022205}
        tangentMode: 0
        weightedMode: 0
        inWeight: {x: 0.33333334, y: 0.33333334, z: 0.33333334, w: 0.33333334}
        outWeight: {x: 0.33333334, y: 0.33333334, z: 0.33333334, w: 0.33333334}
      - serializedVersion: 3
        time: 9.426061
        value: {x: -0, y: 0.602656, z: -0, w: 0.7980011}
        inSlope: {x: 0, y: -0.04034167, z: 0, w: 0.030464295}
        outSlope: {x: 0, y: -0.04034167, z: 0, w: 0.030464295}
        tangentMode: 0
        weightedMode: 0
        inWeight: {x: 0.33333334, y: 0.33333334, z: 0.33333334, w: 0.33333334}
        outWeight: {x: 0.33333334, y: 0.33333334, z: 0.33333334, w: 0.33333334}
      - serializedVersion: 3
        time: 9.433147
        value: {x: -0, y: 0.6022962, z: -0, w: 0.7982727}
        inSlope: {x: 0, y: -0.027377943, z: 0, w: 0.020664446}
        outSlope: {x: 0, y: -0.027377943, z: 0, w: 0.020664446}
        tangentMode: 0
        weightedMode: 0
        inWeight: {x: 0.33333334, y: 0.33333334, z: 0.33333334, w: 0.33333334}
        outWeight: {x: 0.33333334, y: 0.33333334, z: 0.33333334, w: 0.33333334}
      - serializedVersion: 3
        time: 9.444348
        value: {x: -0, y: 0.6022516, z: -0, w: 0.79830635}
        inSlope: {x: 0, y: 0.0026454327, z: 0, w: -0.001996038}
        outSlope: {x: 0, y: 0.0026454327, z: 0, w: -0.001996038}
        tangentMode: 0
        weightedMode: 0
        inWeight: {x: 0.33333334, y: 0.33333334, z: 0.33333334, w: 0.33333334}
        outWeight: {x: 0.33333334, y: 0.33333334, z: 0.33333334, w: 0.33333334}
      - serializedVersion: 3
        time: 9.455181
        value: {x: -0, y: 0.602352, z: -0, w: 0.7982306}
        inSlope: {x: 0, y: 0.01701767, z: 0, w: -0.012844433}
        outSlope: {x: 0, y: 0.01701767, z: 0, w: -0.012844433}
        tangentMode: 0
        weightedMode: 0
        inWeight: {x: 0.33333334, y: 0.33333334, z: 0.33333334, w: 0.33333334}
        outWeight: {x: 0.33333334, y: 0.33333334, z: 0.33333334, w: 0.33333334}
      - serializedVersion: 3
        time: 9.467105
        value: {x: -0, y: 0.6026473, z: -0, w: 0.79800767}
        inSlope: {x: 0, y: 0.03590247, z: 0, w: -0.027121074}
        outSlope: {x: 0, y: 0.03590247, z: 0, w: -0.027121074}
        tangentMode: 0
        weightedMode: 0
        inWeight: {x: 0.33333334, y: 0.33333334, z: 0.33333334, w: 0.33333334}
        outWeight: {x: 0.33333334, y: 0.33333334, z: 0.33333334, w: 0.33333334}
      - serializedVersion: 3
        time: 9.477974
        value: {x: -0, y: 0.6031586, z: -0, w: 0.7976213}
        inSlope: {x: 0, y: 0.05158091, z: 0, w: -0.039011206}
        outSlope: {x: 0, y: 0.05158091, z: 0, w: -0.039011206}
        tangentMode: 0
        weightedMode: 0
        inWeight: {x: 0.33333334, y: 0.33333334, z: 0.33333334, w: 0.33333334}
        outWeight: {x: 0.33333334, y: 0.33333334, z: 0.33333334, w: 0.33333334}
      - serializedVersion: 3
        time: 9.489196
        value: {x: -0, y: 0.6037884, z: -0, w: 0.79714465}
        inSlope: {x: 0, y: 0.064272396, z: 0, w: -0.04869444}
        outSlope: {x: 0, y: 0.064272396, z: 0, w: -0.04869444}
        tangentMode: 0
        weightedMode: 0
        inWeight: {x: 0.33333334, y: 0.33333334, z: 0.33333334, w: 0.33333334}
        outWeight: {x: 0.33333334, y: 0.33333334, z: 0.33333334, w: 0.33333334}
      - serializedVersion: 3
        time: 9.500061
        value: {x: -0, y: 0.6045753, z: -0, w: 0.796548}
        inSlope: {x: 0, y: 0.07593261, z: 0, w: -0.05763813}
        outSlope: {x: 0, y: 0.07593261, z: 0, w: -0.05763813}
        tangentMode: 0
        weightedMode: 0
        inWeight: {x: 0.33333334, y: 0.33333334, z: 0.33333334, w: 0.33333334}
        outWeight: {x: 0.33333334, y: 0.33333334, z: 0.33333334, w: 0.33333334}
      - serializedVersion: 3
        time: 9.51094
        value: {x: -0, y: 0.6054395, z: -0, w: 0.79589134}
        inSlope: {x: 0, y: 0.08177499, z: 0, w: -0.062211297}
        outSlope: {x: 0, y: 0.08177499, z: 0, w: -0.062211297}
        tangentMode: 0
        weightedMode: 0
        inWeight: {x: 0.33333334, y: 0.33333334, z: 0.33333334, w: 0.33333334}
        outWeight: {x: 0.33333334, y: 0.33333334, z: 0.33333334, w: 0.33333334}
      - serializedVersion: 3
        time: 9.522139
        value: {x: -0, y: 0.6063814, z: -0, w: 0.79517394}
        inSlope: {x: 0, y: 0.08992335, z: 0, w: -0.06858219}
        outSlope: {x: 0, y: 0.08992335, z: 0, w: -0.06858219}
        tangentMode: 0
        weightedMode: 0
        inWeight: {x: 0.33333334, y: 0.33333334, z: 0.33333334, w: 0.33333334}
        outWeight: {x: 0.33333334, y: 0.33333334, z: 0.33333334, w: 0.33333334}
      - serializedVersion: 3
        time: 9.532902
        value: {x: -0, y: 0.60741186, z: -0, w: 0.7943871}
        inSlope: {x: 0, y: 0.09455879, z: 0, w: -0.0723027}
        outSlope: {x: 0, y: 0.09455879, z: 0, w: -0.0723027}
        tangentMode: 0
        weightedMode: 0
        inWeight: {x: 0.33333334, y: 0.33333334, z: 0.33333334, w: 0.33333334}
        outWeight: {x: 0.33333334, y: 0.33333334, z: 0.33333334, w: 0.33333334}
      - serializedVersion: 3
        time: 9.543921
        value: {x: -0, y: 0.6084409, z: -0, w: 0.7935992}
        inSlope: {x: 0, y: 0.08843231, z: 0, w: -0.06779832}
        outSlope: {x: 0, y: 0.08843231, z: 0, w: -0.06779832}
        tangentMode: 0
        weightedMode: 0
        inWeight: {x: 0.33333334, y: 0.33333334, z: 0.33333334, w: 0.33333334}
        outWeight: {x: 0.33333334, y: 0.33333334, z: 0.33333334, w: 0.33333334}
      - serializedVersion: 3
        time: 9.556879
        value: {x: -0, y: 0.60952264, z: -0, w: 0.79276866}
        inSlope: {x: 0, y: 0.09883331, z: 0, w: -0.07601489}
        outSlope: {x: 0, y: 0.09883331, z: 0, w: -0.07601489}
        tangentMode: 0
        weightedMode: 0
        inWeight: {x: 0.33333334, y: 0.33333334, z: 0.33333334, w: 0.33333334}
        outWeight: {x: 0.33333334, y: 0.33333334, z: 0.33333334, w: 0.33333334}
      - serializedVersion: 3
        time: 9.568151
        value: {x: -0, y: 0.61080974, z: -0, w: 0.79177743}
        inSlope: {x: 0, y: 0.09568569, z: 0, w: -0.07378332}
        outSlope: {x: 0, y: 0.09568569, z: 0, w: -0.07378332}
        tangentMode: 0
        weightedMode: 0
        inWeight: {x: 0.33333334, y: 0.33333334, z: 0.33333334, w: 0.33333334}
        outWeight: {x: 0.33333334, y: 0.33333334, z: 0.33333334, w: 0.33333334}
      - serializedVersion: 3
        time: 9.582414
        value: {x: -0, y: 0.61191064, z: -0, w: 0.79092693}
        inSlope: {x: 0, y: 0.146763, z: 0, w: -0.11365412}
        outSlope: {x: 0, y: 0.146763, z: 0, w: -0.11365412}
        tangentMode: 0
        weightedMode: 0
        inWeight: {x: 0.33333334, y: 0.33333334, z: 0.33333334, w: 0.33333334}
        outWeight: {x: 0.33333334, y: 0.33333334, z: 0.33333334, w: 0.33333334}
      - serializedVersion: 3
        time: 9.588797
        value: {x: -0, y: 0.6132915, z: -0, w: 0.7898567}
        inSlope: {x: 0, y: 0.1351642, z: 0, w: -0.10481652}
        outSlope: {x: 0, y: 0.1351642, z: 0, w: -0.10481652}
        tangentMode: 0
        weightedMode: 0
        inWeight: {x: 0.33333334, y: 0.33333334, z: 0.33333334, w: 0.33333334}
        outWeight: {x: 0.33333334, y: 0.33333334, z: 0.33333334, w: 0.33333334}
      - serializedVersion: 3
        time: 9.599782
        value: {x: -0, y: 0.6138846, z: -0, w: 0.78939575}
        inSlope: {x: 0, y: 0.07290669, z: 0, w: -0.056726135}
        outSlope: {x: 0, y: 0.07290669, z: 0, w: -0.056726135}
        tangentMode: 0
        weightedMode: 0
        inWeight: {x: 0.33333334, y: 0.33333334, z: 0.33333334, w: 0.33333334}
        outWeight: {x: 0.33333334, y: 0.33333334, z: 0.33333334, w: 0.33333334}
      - serializedVersion: 3
        time: 9.610643
        value: {x: -0, y: 0.61488193, z: -0, w: 0.7886192}
        inSlope: {x: 0, y: 0.08735764, z: 0, w: -0.06810483}
        outSlope: {x: 0, y: 0.08735764, z: 0, w: -0.06810483}
        tangentMode: 0
        weightedMode: 0
        inWeight: {x: 0.33333334, y: 0.33333334, z: 0.33333334, w: 0.33333334}
        outWeight: {x: 0.33333334, y: 0.33333334, z: 0.33333334, w: 0.33333334}
      - serializedVersion: 3
        time: 9.621729
        value: {x: -0, y: 0.61580086, z: -0, w: 0.7879018}
        inSlope: {x: 0, y: 0.077086076, z: 0, w: -0.060240574}
        outSlope: {x: 0, y: 0.077086076, z: 0, w: -0.060240574}
        tangentMode: 0
        weightedMode: 0
        inWeight: {x: 0.33333334, y: 0.33333334, z: 0.33333334, w: 0.33333334}
        outWeight: {x: 0.33333334, y: 0.33333334, z: 0.33333334, w: 0.33333334}
      - serializedVersion: 3
        time: 9.633598
        value: {x: -0, y: 0.6166469, z: -0, w: 0.7872399}
        inSlope: {x: 0, y: 0.07217492, z: 0, w: -0.0565333}
        outSlope: {x: 0, y: 0.07217492, z: 0, w: -0.0565333}
        tangentMode: 0
        weightedMode: 0
        inWeight: {x: 0.33333334, y: 0.33333334, z: 0.33333334, w: 0.33333334}
        outWeight: {x: 0.33333334, y: 0.33333334, z: 0.33333334, w: 0.33333334}
      - serializedVersion: 3
        time: 9.644604
        value: {x: -0, y: 0.6174511, z: -0, w: 0.7866093}
        inSlope: {x: 0, y: 0.06420335, z: 0, w: -0.05038361}
        outSlope: {x: 0, y: 0.06420335, z: 0, w: -0.05038361}
        tangentMode: 0
        weightedMode: 0
        inWeight: {x: 0.33333334, y: 0.33333334, z: 0.33333334, w: 0.33333334}
        outWeight: {x: 0.33333334, y: 0.33333334, z: 0.33333334, w: 0.33333334}
      - serializedVersion: 3
        time: 9.6556425
        value: {x: -0, y: 0.6180619, z: -0, w: 0.7861295}
        inSlope: {x: 0, y: 0.04992371, z: 0, w: -0.039242923}
        outSlope: {x: 0, y: 0.04992371, z: 0, w: -0.039242923}
        tangentMode: 0
        weightedMode: 0
        inWeight: {x: 0.33333334, y: 0.33333334, z: 0.33333334, w: 0.33333334}
        outWeight: {x: 0.33333334, y: 0.33333334, z: 0.33333334, w: 0.33333334}
      - serializedVersion: 3
        time: 9.666498
        value: {x: -0, y: 0.6185451, z: -0, w: 0.7857493}
        inSlope: {x: 0, y: 0.037555777, z: 0, w: -0.029558863}
        outSlope: {x: 0, y: 0.037555777, z: 0, w: -0.029558863}
        tangentMode: 0
        weightedMode: 0
        inWeight: {x: 0.33333334, y: 0.33333334, z: 0.33333334, w: 0.33333334}
        outWeight: {x: 0.33333334, y: 0.33333334, z: 0.33333334, w: 0.33333334}
      - serializedVersion: 3
        time: 9.677896
        value: {x: -0, y: 0.61889386, z: -0, w: 0.78547466}
        inSlope: {x: 0, y: 0.026079176, z: 0, w: -0.020544183}
        outSlope: {x: 0, y: 0.026079176, z: 0, w: -0.020544183}
        tangentMode: 0
        weightedMode: 0
        inWeight: {x: 0.33333334, y: 0.33333334, z: 0.33333334, w: 0.33333334}
        outWeight: {x: 0.33333334, y: 0.33333334, z: 0.33333334, w: 0.33333334}
      - serializedVersion: 3
        time: 9.6885395
        value: {x: -0, y: 0.61912334, z: -0, w: 0.7852938}
        inSlope: {x: 0, y: 0.015044738, z: 0, w: -0.011859325}
        outSlope: {x: 0, y: 0.015044738, z: 0, w: -0.011859325}
        tangentMode: 0
        weightedMode: 0
        inWeight: {x: 0.33333334, y: 0.33333334, z: 0.33333334, w: 0.33333334}
        outWeight: {x: 0.33333334, y: 0.33333334, z: 0.33333334, w: 0.33333334}
      - serializedVersion: 3
        time: 9.700418
        value: {x: -0, y: 0.61922467, z: -0, w: 0.7852139}
        inSlope: {x: 0, y: 0.0029729814, z: 0, w: -0.0023457287}
        outSlope: {x: 0, y: 0.0029729814, z: 0, w: -0.0023457287}
        tangentMode: 0
        weightedMode: 0
        inWeight: {x: 0.33333334, y: 0.33333334, z: 0.33333334, w: 0.33333334}
        outWeight: {x: 0.33333334, y: 0.33333334, z: 0.33333334, w: 0.33333334}
      - serializedVersion: 3
        time: 9.711536
        value: {x: -0, y: 0.61919594, z: -0, w: 0.78523654}
        inSlope: {x: 0, y: -0.008294817, z: 0, w: 0.0065426175}
        outSlope: {x: 0, y: -0.008294817, z: 0, w: 0.0065426175}
        tangentMode: 0
        weightedMode: 0
        inWeight: {x: 0.33333334, y: 0.33333334, z: 0.33333334, w: 0.33333334}
        outWeight: {x: 0.33333334, y: 0.33333334, z: 0.33333334, w: 0.33333334}
      - serializedVersion: 3
        time: 9.722661
        value: {x: -0, y: 0.61904013, z: -0, w: 0.78535944}
        inSlope: {x: 0, y: -0.016927289, z: 0, w: 0.013342859}
        outSlope: {x: 0, y: -0.016927289, z: 0, w: 0.013342859}
        tangentMode: 0
        weightedMode: 0
        inWeight: {x: 0.33333334, y: 0.33333334, z: 0.33333334, w: 0.33333334}
        outWeight: {x: 0.33333334, y: 0.33333334, z: 0.33333334, w: 0.33333334}
      - serializedVersion: 3
        time: 9.73673
        value: {x: -0, y: 0.6187609, z: -0, w: 0.78557944}
        inSlope: {x: 0, y: -0.0434608, z: 0, w: 0.034214865}
        outSlope: {x: 0, y: -0.0434608, z: 0, w: 0.034214865}
        tangentMode: 0
        weightedMode: 0
        inWeight: {x: 0.33333334, y: 0.33333334, z: 0.33333334, w: 0.33333334}
        outWeight: {x: 0.33333334, y: 0.33333334, z: 0.33333334, w: 0.33333334}
      - serializedVersion: 3
        time: 9.744355
        value: {x: -0, y: 0.6182494, z: -0, w: 0.785982}
        inSlope: {x: 0, y: -0.048789125, z: 0, w: 0.038386904}
        outSlope: {x: 0, y: -0.048789125, z: 0, w: 0.038386904}
        tangentMode: 0
        weightedMode: 0
        inWeight: {x: 0.33333334, y: 0.33333334, z: 0.33333334, w: 0.33333334}
        outWeight: {x: 0.33333334, y: 0.33333334, z: 0.33333334, w: 0.33333334}
      - serializedVersion: 3
        time: 9.756086
        value: {x: -0, y: 0.61789155, z: -0, w: 0.78626335}
        inSlope: {x: 0, y: -0.047625802, z: 0, w: 0.037407108}
        outSlope: {x: 0, y: -0.047625802, z: 0, w: 0.037407108}
        tangentMode: 0
        weightedMode: 0
        inWeight: {x: 0.33333334, y: 0.33333334, z: 0.33333334, w: 0.33333334}
        outWeight: {x: 0.33333334, y: 0.33333334, z: 0.33333334, w: 0.33333334}
      - serializedVersion: 3
        time: 9.766569
        value: {x: -0, y: 0.61721283, z: -0, w: 0.7867962}
        inSlope: {x: 0, y: -0.06472485, z: 0, w: 0.05077301}
        outSlope: {x: 0, y: -0.06472485, z: 0, w: 0.05077301}
        tangentMode: 0
        weightedMode: 0
        inWeight: {x: 0.33333334, y: 0.33333334, z: 0.33333334, w: 0.33333334}
        outWeight: {x: 0.33333334, y: 0.33333334, z: 0.33333334, w: 0.33333334}
      - serializedVersion: 3
        time: 9.777361
        value: {x: -0, y: 0.61651456, z: -0, w: 0.7873435}
        inSlope: {x: 0, y: -0.06631373, z: 0, w: 0.05192154}
        outSlope: {x: 0, y: -0.06631373, z: 0, w: 0.05192154}
        tangentMode: 0
        weightedMode: 0
        inWeight: {x: 0.33333334, y: 0.33333334, z: 0.33333334, w: 0.33333334}
        outWeight: {x: 0.33333334, y: 0.33333334, z: 0.33333334, w: 0.33333334}
      - serializedVersion: 3
        time: 9.789307
        value: {x: -0, y: 0.61570317, z: -0, w: 0.7879782}
        inSlope: {x: 0, y: -0.07838312, z: 0, w: 0.061230518}
        outSlope: {x: 0, y: -0.07838312, z: 0, w: 0.061230518}
        tangentMode: 0
        weightedMode: 0
        inWeight: {x: 0.33333334, y: 0.33333334, z: 0.33333334, w: 0.33333334}
        outWeight: {x: 0.33333334, y: 0.33333334, z: 0.33333334, w: 0.33333334}
      - serializedVersion: 3
        time: 9.800335
        value: {x: -0, y: 0.6147234, z: -0, w: 0.7887428}
        inSlope: {x: 0, y: -0.088661544, z: 0, w: 0.06910315}
        outSlope: {x: 0, y: -0.088661544, z: 0, w: 0.06910315}
        tangentMode: 0
        weightedMode: 0
        inWeight: {x: 0.33333334, y: 0.33333334, z: 0.33333334, w: 0.33333334}
        outWeight: {x: 0.33333334, y: 0.33333334, z: 0.33333334, w: 0.33333334}
      - serializedVersion: 3
        time: 9.811228
        value: {x: -0, y: 0.6137596, z: -0, w: 0.789493}
        inSlope: {x: 0, y: -0.08878775, z: 0, w: 0.069023326}
        outSlope: {x: 0, y: -0.08878775, z: 0, w: 0.069023326}
        tangentMode: 0
        weightedMode: 0
        inWeight: {x: 0.33333334, y: 0.33333334, z: 0.33333334, w: 0.33333334}
        outWeight: {x: 0.33333334, y: 0.33333334, z: 0.33333334, w: 0.33333334}
      - serializedVersion: 3
        time: 9.822163
        value: {x: -0, y: 0.61278534, z: -0, w: 0.7902494}
        inSlope: {x: 0, y: -0.09006818, z: 0, w: 0.06983792}
        outSlope: {x: 0, y: -0.09006818, z: 0, w: 0.06983792}
        tangentMode: 0
        weightedMode: 0
        inWeight: {x: 0.33333334, y: 0.33333334, z: 0.33333334, w: 0.33333334}
        outWeight: {x: 0.33333334, y: 0.33333334, z: 0.33333334, w: 0.33333334}
      - serializedVersion: 3
        time: 9.833177
        value: {x: -0, y: 0.6117826, z: -0, w: 0.79102594}
        inSlope: {x: 0, y: -0.09016936, z: 0, w: 0.06974153}
        outSlope: {x: 0, y: -0.09016936, z: 0, w: 0.06974153}
        tangentMode: 0
        weightedMode: 0
        inWeight: {x: 0.33333334, y: 0.33333334, z: 0.33333334, w: 0.33333334}
        outWeight: {x: 0.33333334, y: 0.33333334, z: 0.33333334, w: 0.33333334}
      - serializedVersion: 3
        time: 9.844207
        value: {x: -0, y: 0.61079764, z: -0, w: 0.7917868}
        inSlope: {x: 0, y: -0.08416493, z: 0, w: 0.06493255}
        outSlope: {x: 0, y: -0.08416493, z: 0, w: 0.06493255}
        tangentMode: 0
        weightedMode: 0
        inWeight: {x: 0.33333334, y: 0.33333334, z: 0.33333334, w: 0.33333334}
        outWeight: {x: 0.33333334, y: 0.33333334, z: 0.33333334, w: 0.33333334}
      - serializedVersion: 3
        time: 9.856209
        value: {x: -0, y: 0.6098491, z: -0, w: 0.79251754}
        inSlope: {x: 0, y: -0.082753226, z: 0, w: 0.06367389}
        outSlope: {x: 0, y: -0.082753226, z: 0, w: 0.06367389}
        tangentMode: 0
        weightedMode: 0
        inWeight: {x: 0.33333334, y: 0.33333334, z: 0.33333334, w: 0.33333334}
        outWeight: {x: 0.33333334, y: 0.33333334, z: 0.33333334, w: 0.33333334}
      - serializedVersion: 3
        time: 9.867071
        value: {x: -0, y: 0.6089098, z: -0, w: 0.7932395}
        inSlope: {x: 0, y: -0.08647388, z: 0, w: 0.06646181}
        outSlope: {x: 0, y: -0.08647388, z: 0, w: 0.06646181}
        tangentMode: 0
        weightedMode: 0
        inWeight: {x: 0.33333334, y: 0.33333334, z: 0.33333334, w: 0.33333334}
        outWeight: {x: 0, y: 0, z: 0, w: 0}
      m_PreInfinity: 2
      m_PostInfinity: 2
      m_RotationOrder: 4
    path: 
  - curve:
      serializedVersion: 2
      m_Curve:
      - serializedVersion: 3
        time: 0.0140635
        value: {x: 0, y: 0, z: 0, w: 1}
        inSlope: {x: 0, y: 0, z: 0, w: 0}
        outSlope: {x: 0, y: 0, z: 0, w: 0}
        tangentMode: 0
        weightedMode: 0
        inWeight: {x: 0, y: 0, z: 0, w: 0}
        outWeight: {x: 0.33333334, y: 0.33333334, z: 0.33333334, w: 0.33333334}
      - serializedVersion: 3
        time: 0.0228252
        value: {x: 0, y: 0, z: 0, w: 1}
        inSlope: {x: 0, y: 0, z: 0, w: 0}
        outSlope: {x: 0, y: 0, z: 0, w: 0}
        tangentMode: 0
        weightedMode: 0
        inWeight: {x: 0.33333334, y: 0.33333334, z: 0.33333334, w: 0.33333334}
        outWeight: {x: 0.33333334, y: 0.33333334, z: 0.33333334, w: 0.33333334}
      - serializedVersion: 3
        time: 0.033447802
        value: {x: 0, y: 0, z: 0, w: 1}
        inSlope: {x: 0, y: 0, z: 0, w: 0}
        outSlope: {x: 0, y: 0, z: 0, w: 0}
        tangentMode: 0
        weightedMode: 0
        inWeight: {x: 0.33333334, y: 0.33333334, z: 0.33333334, w: 0.33333334}
        outWeight: {x: 0.33333334, y: 0.33333334, z: 0.33333334, w: 0.33333334}
      - serializedVersion: 3
        time: 0.0484073
        value: {x: 0, y: 0, z: 0, w: 1}
        inSlope: {x: 0, y: 0, z: 0, w: 0}
        outSlope: {x: 0, y: 0, z: 0, w: 0}
        tangentMode: 0
        weightedMode: 0
        inWeight: {x: 0.33333334, y: 0.33333334, z: 0.33333334, w: 0.33333334}
        outWeight: {x: 0.33333334, y: 0.33333334, z: 0.33333334, w: 0.33333334}
      - serializedVersion: 3
        time: 0.055204302
        value: {x: 0, y: 0, z: 0, w: 1}
        inSlope: {x: 0, y: 0, z: 0, w: 0}
        outSlope: {x: 0, y: 0, z: 0, w: 0}
        tangentMode: 0
        weightedMode: 0
        inWeight: {x: 0.33333334, y: 0.33333334, z: 0.33333334, w: 0.33333334}
        outWeight: {x: 0.33333334, y: 0.33333334, z: 0.33333334, w: 0.33333334}
      - serializedVersion: 3
        time: 0.066438705
        value: {x: 0, y: 0, z: 0, w: 1}
        inSlope: {x: 0, y: 0, z: 0, w: 0}
        outSlope: {x: 0, y: 0, z: 0, w: 0}
        tangentMode: 0
        weightedMode: 0
        inWeight: {x: 0.33333334, y: 0.33333334, z: 0.33333334, w: 0.33333334}
        outWeight: {x: 0.33333334, y: 0.33333334, z: 0.33333334, w: 0.33333334}
      - serializedVersion: 3
        time: 0.07762831
        value: {x: 0, y: 0, z: 0, w: 1}
        inSlope: {x: 0, y: 0, z: 0, w: 0}
        outSlope: {x: 0, y: 0, z: 0, w: 0}
        tangentMode: 0
        weightedMode: 0
        inWeight: {x: 0.33333334, y: 0.33333334, z: 0.33333334, w: 0.33333334}
        outWeight: {x: 0.33333334, y: 0.33333334, z: 0.33333334, w: 0.33333334}
      - serializedVersion: 3
        time: 0.093146905
        value: {x: 0, y: 0, z: 0, w: 1}
        inSlope: {x: 0, y: 0, z: 0, w: 0}
        outSlope: {x: 0, y: 0, z: 0, w: 0}
        tangentMode: 0
        weightedMode: 0
        inWeight: {x: 0.33333334, y: 0.33333334, z: 0.33333334, w: 0.33333334}
        outWeight: {x: 0.33333334, y: 0.33333334, z: 0.33333334, w: 0.33333334}
      - serializedVersion: 3
        time: 0.1001439
        value: {x: 0, y: 0, z: 0, w: 1}
        inSlope: {x: 0, y: 0, z: 0, w: 0}
        outSlope: {x: 0, y: 0, z: 0, w: 0}
        tangentMode: 0
        weightedMode: 0
        inWeight: {x: 0.33333334, y: 0.33333334, z: 0.33333334, w: 0.33333334}
        outWeight: {x: 0.33333334, y: 0.33333334, z: 0.33333334, w: 0.33333334}
      - serializedVersion: 3
        time: 0.111385405
        value: {x: 0, y: 0, z: 0, w: 1}
        inSlope: {x: 0, y: 0, z: 0, w: 0}
        outSlope: {x: 0, y: 0, z: 0, w: 0}
        tangentMode: 0
        weightedMode: 0
        inWeight: {x: 0.33333334, y: 0.33333334, z: 0.33333334, w: 0.33333334}
        outWeight: {x: 0.33333334, y: 0.33333334, z: 0.33333334, w: 0.33333334}
      - serializedVersion: 3
        time: 0.122285806
        value: {x: 0, y: 0, z: 0, w: 1}
        inSlope: {x: 0, y: 0, z: 0, w: 0}
        outSlope: {x: 0, y: 0, z: 0, w: 0}
        tangentMode: 0
        weightedMode: 0
        inWeight: {x: 0.33333334, y: 0.33333334, z: 0.33333334, w: 0.33333334}
        outWeight: {x: 0.33333334, y: 0.33333334, z: 0.33333334, w: 0.33333334}
      - serializedVersion: 3
        time: 0.1334982
        value: {x: 0, y: 0, z: 0, w: 1}
        inSlope: {x: 0, y: 0, z: 0, w: 0}
        outSlope: {x: 0, y: 0, z: 0, w: 0}
        tangentMode: 0
        weightedMode: 0
        inWeight: {x: 0.33333334, y: 0.33333334, z: 0.33333334, w: 0.33333334}
        outWeight: {x: 0.33333334, y: 0.33333334, z: 0.33333334, w: 0.33333334}
      - serializedVersion: 3
        time: 0.144242
        value: {x: 0, y: 0, z: 0, w: 1}
        inSlope: {x: 0, y: 0, z: 0, w: 0}
        outSlope: {x: 0, y: 0, z: 0, w: 0}
        tangentMode: 0
        weightedMode: 0
        inWeight: {x: 0.33333334, y: 0.33333334, z: 0.33333334, w: 0.33333334}
        outWeight: {x: 0.33333334, y: 0.33333334, z: 0.33333334, w: 0.33333334}
      - serializedVersion: 3
        time: 0.1552031
        value: {x: 0, y: 0, z: 0, w: 1}
        inSlope: {x: 0, y: 0, z: 0, w: 0}
        outSlope: {x: 0, y: 0, z: 0, w: 0}
        tangentMode: 0
        weightedMode: 0
        inWeight: {x: 0.33333334, y: 0.33333334, z: 0.33333334, w: 0.33333334}
        outWeight: {x: 0.33333334, y: 0.33333334, z: 0.33333334, w: 0.33333334}
      - serializedVersion: 3
        time: 0.1662354
        value: {x: 0, y: 0, z: 0, w: 1}
        inSlope: {x: 0, y: 0, z: 0, w: 0}
        outSlope: {x: 0, y: 0, z: 0, w: 0}
        tangentMode: 0
        weightedMode: 0
        inWeight: {x: 0.33333334, y: 0.33333334, z: 0.33333334, w: 0.33333334}
        outWeight: {x: 0.33333334, y: 0.33333334, z: 0.33333334, w: 0.33333334}
      - serializedVersion: 3
        time: 0.1786913
        value: {x: 0, y: 0, z: 0, w: 1}
        inSlope: {x: 0, y: 0, z: 0, w: 0}
        outSlope: {x: 0, y: 0, z: 0, w: 0}
        tangentMode: 0
        weightedMode: 0
        inWeight: {x: 0.33333334, y: 0.33333334, z: 0.33333334, w: 0.33333334}
        outWeight: {x: 0.33333334, y: 0.33333334, z: 0.33333334, w: 0.33333334}
      - serializedVersion: 3
        time: 0.18923579
        value: {x: 0, y: 0, z: 0, w: 1}
        inSlope: {x: 0, y: 0, z: 0, w: 0}
        outSlope: {x: 0, y: 0, z: 0, w: 0}
        tangentMode: 0
        weightedMode: 0
        inWeight: {x: 0.33333334, y: 0.33333334, z: 0.33333334, w: 0.33333334}
        outWeight: {x: 0.33333334, y: 0.33333334, z: 0.33333334, w: 0.33333334}
      - serializedVersion: 3
        time: 0.20034559
        value: {x: 0, y: 0, z: 0, w: 1}
        inSlope: {x: 0, y: 0, z: 0, w: 0}
        outSlope: {x: 0, y: 0, z: 0, w: 0}
        tangentMode: 0
        weightedMode: 0
        inWeight: {x: 0.33333334, y: 0.33333334, z: 0.33333334, w: 0.33333334}
        outWeight: {x: 0.33333334, y: 0.33333334, z: 0.33333334, w: 0.33333334}
      - serializedVersion: 3
        time: 0.21106549
        value: {x: 0, y: 0, z: 0, w: 1}
        inSlope: {x: 0, y: 0, z: 0, w: 0}
        outSlope: {x: 0, y: 0, z: 0, w: 0}
        tangentMode: 0
        weightedMode: 0
        inWeight: {x: 0.33333334, y: 0.33333334, z: 0.33333334, w: 0.33333334}
        outWeight: {x: 0.33333334, y: 0.33333334, z: 0.33333334, w: 0.33333334}
      - serializedVersion: 3
        time: 0.22231878
        value: {x: 0, y: 0, z: 0, w: 1}
        inSlope: {x: 0, y: 0, z: 0, w: 0}
        outSlope: {x: 0, y: 0, z: 0, w: 0}
        tangentMode: 0
        weightedMode: 0
[truncated: 81,114,663 more chars]
