# Supplementary material for: Flexible Virtual Reality System for Neurorehabilitation and Quality of Life Improvement
Source: Sensors (Basel). 2020 Oct 23;20(21):6045. doi: 10.3390/s20216045 (PMC7672612; doi:10.3390/s20216045)
Supplement: Supplementary file 1 [file sensors-20-06045-s001.zip › S2_CompleteUserTestingData.xlsx]

## Sheet: General
Testing plan
Phase Id	Purpose	Activities	Performance measurements	Duration
Phase 0	System presentation and accommodation	- Informed consent	- User feedback	One hour
		- Initial health parameters measured (heart rate, blood pressure)
		- System presentation
		- VR accommodation
		- User muscular profile calibrated on the Myo gesture control armband
		- VR System configuration according to the user’s data
Phase 1	Classical training exercises for both upper and lower limb	- Fitness bracelet exercising mode started	- Joint angles (system) for each individual trial	One hour
		- Upper limb exercises, 5 repetitions / trials with each limb at a time and 5 repetitions with both at the same time:	- Goniometer angle for first trial
	Goniometer and system’s recorded values comparison	· Shoulder: flexion	- System accuracy – per exercise, per patient, overall
		0-90, abduction 0-90	- Average joint angle for right / left limb across all 5 trials
		· Elbow: forearm flexion, supination	- Mobility degree (according to mobility classes established in Annex 1)
		· Fist: arm pushing, extension	- Average execution times for each exercise
		- Lower limb exercises, 5 repetitions / trials with each limb at a time:
		· Hip: flexion, abduction
		· Knee: flexion
		· Ankle: flexion
Phase 2	VR gamified training	- Presentation of input for performing in-game actions and accommodation time (a few minutess) for each game	- Score according to each game’s logic	30-45 minutess
		- Hit targets: 3 minutess adaptiveely, from Easy and gradually increasing difficulty levels (Medium, Difficult)	- Performance classes of each game (according to the classes established in Annex 2)
		- Ball directing: 3 trials of one minutes each, the user must beat their previous record	- Hit targets: maximum difficult reached, number of cans hit in each hit, number of tries to complete a level
		- Whack-a-mole: 3 trials of one minutes each with different levels of difficulty (Easy, Medium, Difficult)	- Ball directing game: number of holes hit
		- Boxing – 3 trials of one minutes each in different settings (2 in the ring – Easy, 1 with the punching bag – Medium)	- Whack-a-mole: number of moles hit, maximum number of moles that could have been hit, accuracy
		- Football – 3 trials with 12 shots each (2 from penalty distance, 1 from free kick distance)	- Boxing: number of hits with right and left fist; applied force
			- Football: number of goals, accuracy
Phase 3	Final feedback	- Feedback collected related to topics such as:	- User feedback	15-20 minutess
		· Opinion on exercises, scenes, graphics
		· VR perception (negative effects, discomfort, embodiment)
		· Suggestions for improvement

## Sheet: Table_User1
Phase 0	Goniometer measurements	Duration		Right limb						Left limb						Total exercise time (half)	Total time (seconds)
Blood pressure	120 / 80
Heart rate	100
Phase 1 - tutorial
FlexionExtensionShoulder0-90	86	60.5		94	95	96	99	98	96.4	89	89.7	89	90	89.8	89.5	60.5	121
ShoulderAbduction0-90	83	50		85	75	73	90	89	82.4	79	71	90	90	88	83.6	50	100
FlexionExtensionLowerArm (145 -160 degrees)	130	52.5		123	123	126	120	124	123.2	130	117	118	116	117	119.6	52.5	105
Forearm supine (90)	37	81		36	43	48	50	50	45.4	60	58	67	52	52	57.8	81	162
HandPush (min 60 + movement)	55	90		57	61	64	62	58	60.4	56	59	67	56	59	59.4	90	180
Fist flexion (70 degrees)	57	52		57	45	46	42	41	46.2	34	39	34	39	32	35.6	52	104
Hip flexion (aprox 90)	80	32.5		81	93	94	88	86	88.4	79	96	85	86	82	85.6	32.5	65
Hip abduction (aprox 45)	60	42.5		58	59	73	75	62	65.4	55	58	54	62	57	57.2	42.5	85
Knee flexion (aprox 90)	102	37.5		110	105	116	108	106	109	134	140	132	125	120	130.2	37.5	75
Angle flexion (aprox 45)	aprox 35	69.5		31	16	15	22	23	21.4	45	15	17	29	26	26.4	69.5	139
Phase 2 - games (30-45 minutes)	Duration accommodation	Scor	Observations
Hitting targets - 3 minutes adaptive	Lunga
1 easy - 14 tries, 2nd easy (2 cans in 47 tries)
Ball directing - 3 tries	Medie
Trial 1		2030	45 holes
Trial 2		2730	47 holes
Trial 3		4120	63 holes
Whack-a-mole - 3 tries	Foarte scurta
Easy	97.0588	33	Max 34
Medium	88.2353	45	Max 51
Hard	74.7826	86	Max 115
Box - 3 tries - 2 ring, one sack	Foarte scurta
Ring1		72 / 71	Right / left
Ring2		77/71	Right / left
Sac		44/52	Right / left, obosit, sac opune rezistenta mai mare
Fotbal – 2tries penalty, 1 tries free kick penalty area (	Medie
Penalty 1	7
Penalty 2	12
free kick	5
Phase 3 - opinions
Both participants (Users 1 ans 2) preferred the natural setting, the useful instructor who shows you what movements to do (as a personal trainer), you can possibly change the pace in which he performs the movements
useful games because the competitive spirit intervenes (more fun than classic rehabilitation exercises) - psychological limitations are overcome by the desire to overcome (only physical limitation remains)
Ok graphics, interesting VR, harder to get used to at first, I thought you were dizzy, but over time I got used to it

## Sheet: Table_User2
Phase 0	Goniometer measurements	Duration	Observations	Right limb						Left limb						Total exercise time (half)	Total time (seconds)
Blood pressure	125/72			Trial 1	Trial 2	Trial 3	Trial 4	Trial 5	Avg	Trial 1	Trial 2	Trial 3	Trial 4	Trial 5	Avg
Heart rate	66
Phase 1 - tutorial
FlexionExtensionShoulder0-90	89			92	91	88	86	87	88.8	91	85	85	80	84	85	79.5	159
ShoulderAbduction0-90	92			95	115	108	110	98	105.2	94	97	114	115	96	103.2	61	122
FlexionExtensionLowerArm (145 -160 degrees)	135			141	160	158	152	148	151.8	133	143	137	134	135	136.4	70.5	141
Forearm supine (90)	84			89	119	105	108	108	105.8	87	117	109	114	86	102.6	138.5	277
HandPush (min 60 + movement)	60			59	60	64	56	58	59.4	45	53	54	48	47	49.4	81	162
Fist flexion (70 degrees)	69			62	68	63	61	64	63.6	68	65	57	61	63	62.8	74	148
Hip flexion (aprox 90)	72			73	62	74	84	77	74	67	55	52	51	48	54.6	70	140
Hip abduction (aprox 45)	40			44	50	55	61	57	53.4	33	42	40	45	43	40.6	109.5	219
Knee flexion (aprox 90)	66			64	85	62	75	68	70.8	57	53	51	55	59	55	66.5	133
Angle flexion (aprox 45)	32			31	35	38	37	32	34.6	37	37	39	34	36	36.6	94.5	189
Phase 2 - games (30-45 minutes)	Duration accommodation	Scor	Observations
Hitting targets - 3 minutes adaptive	2 minutes, from medium to easy
1 Easy - 4 tries, 1 Easy - 2 tries, 1 Easy - 11 tries, 1 Medium 10 tries, 1 Medium 2 cans in 3 tries
Ball directing - 3 tries	2 minutes, 650 points accommodation
Trial 1		460	12 holes
Trial 2		760	16 holes
Trial 3		1880	26 holes
Whack-a-mole - 3 tries	2 minutes
Easy - spawn duration intre 1.5 si 2.5	58.8235	20	Max 34
Medium - intre 1 si 2	86.2745	44	Max 51
Difficult - spawn duration 0.5 si 1.5	75	75	Max 100
Box - 3 tries - 2 ring, one sack
Ring1		55/64	Right / left
Ring2		41/40	Right / left
Sac		37/44	Right / left
Fotbal – 1tries penalty, 1 tries free kick penalty area, 1 free kick in afara careului
Penalty 1		4
Penalty 2		5
free kick		3
Phase 3 - opinions
Good graphics
Pleasant, realistic atmosphere
Useful, interesting exercises, gamesle train complex movements and challenge you to make progress, helping to make recovery easier
The VR experience is unique, being fascinating and tiring at the same time. Prolonged use can lead to headaches and dizziness.
Requires a large maneuvering space for all sensors.
, based on the user’s parameters (since longer or shorter limb mismatch can affect proprioception)

## Sheet: Table_User3
Phase 0	Goniometer measurements	Duration	Obs	Right limb						Left limb
Blood pressure	122/84
Heart rate	84
Phase 1 - tutorial
FlexionExtensionShoulder0-90	86	80		86	81	92	88	86	86.6	96	88	99	92	89
ShoulderAbduction0-90	88	89		91	80	92	97	93	90.6	87	77	92	100	88
FlexionExtensionLowerArm (145 -160 degrees)	115	69		113	128	104	123	108	115.2	110	137	98	135	102
Forearm supine (90)	58	98		61	75	82	58	78	70.8	63	90	68	77	58
HandPush (min 60 + movement)	46	97		47	39	30	26	28	34	61	54	52	48	56
Fist flexion (70 degrees)	30	52		32	53	34	26	34	35.8	37	55	39	26	24
Hip flexion (aprox 90)	92	104		89	110	104	99	92	98.8	90	111	99	102	95
Hip abduction (aprox 45)	60	111	stg	71	67	66	54	43	60.2	62	81	68	79	74
Knee flexion (aprox 90)	125	69	stg	133	118	124	122	116	122.6	128	129	134	130	132
Angle flexion (aprox 45)	32	55	stg	24	32	28	24	20	25.6	31	22	23	33	19
Phase 2 - games (30-45 minutes)	Duration accommodation	Scor	Observations
Hitting targets - 3 minutes adaptive
1 Easy 3 trials, 1 Easy 2 trials, 1 easy 4 trials, 1 medium 5 trials, 1 medium 4 trials, 1 difficult 11 trials, 1 difficult 11 trials
Ball directing - 3 tries
Trial 1		780	13 holes
Trial 2		1130	19 holes
Trial 3		1150	21 holes
Whack-a-mole - 3 tries
2.5 si 1.5	94.1176	32	Max 34
2 si 1	96.0784	49	Max 51
1.5 si 0.5	84	84	Max 100
Box - 3 tries - 2 ring, one sack
		48 / 40	Right / Left
		50/45	Right / Left
		30/28	Right / Left
Fotbal – 2tries penalty, 1 tries free kick penalty area
Penalty 12 hits		7
Penalty 12 hits		9
free kick 12 hits		6
Phase 3 - opinions
Unexpecting pleasant, good for keeping fit

## Sheet: Table_User4
Phase 0	Goniometer measurements	Duration	Obs	Right limb						Left limb						Total exercise time (half)
Blood pressure	123/90
Heart rate	83
Phase 1 - tutorial
FlexionExtensionShoulder0-90	98	117	A doua incercare	110	105	112	118	102	109.4	120	108	115	102	98	108.6
ShoulderAbduction0-90	90	97		92	88	86	94	91	90.2	86	84	83	95	89	87.4
FlexionExtensionLowerArm (145 -160 degrees)	118	136		114	96	104	90	92	99.2	108	91	90	87	95	94.2
Forearm supine (90)	75	132		74	93	66	87	81	80.2	90	94	89	90	94	91.4
HandPush (min 60 + movement)	70	75		65	72	62	65	68	66.4	47	55	70	71	70	62.6
Fist flexion (70 degrees)	60	50		59	65	71	66	76	67.4	75	64	70	58	72	67.8
Phase 2 - games (30-45 minutes)	Duration accommodation	Scor	Observations
Hitting targets - 3 minutes adaptive
1 easy 16 trials, 1 easy 20 trials 2 cans
Ball directing - 3 tries
	40	4 holes
	220	5 holes
	660	10 holes
Whack-a-mole - 3 tries
2.5 si 1.5	35.2941	12	Max 34
2 si 1	46.5517	27	Max 58
1.5 si 0.5	56.5657	56	Max 99
Box - 3 tries - 2 ring, one sack
		57/42
		51/35
		35/26
Phase 3 - opinions
Ex avatar clear and easy to execute
Graphic progress and avatar scaling depending on the person's parameters (arm length, height); the problem would be solved by the technique used by the games - only playing the hands; but then it would be just a game and it would lose realism)
VR does not cause dizziness or other effects, a little eye fatigue at the end
Ex enough (ex to throw seems to need dexterity, probably through successive training - probably due to lack of habit with VR;)
F good exercise with moles (coordination, reaction speed)
Boxing scene with the best graphics

## Sheet: Table_User5
Phase 0	Goniometer measurements	Duration	Observations	Right limb						Left limb
Blood pressure	113/52			Trial 1	Trial 2	Trial 3	Trial 4	Trial 5	Avg	Trial 1	Trial 2	Trial 3	Trial 4	Trial 5	Avg
Heart rate	72
Phase 1 - tutorial
FlexionExtensionShoulder0-90	92	118		96	99	97	91	91	94.8	109	105	90	98	90	98.4		80
ShoulderAbduction0-90	81	59		88	92	94	104	98	95.2	86	88	102	92	99	93.4		89
FlexionExtensionLowerArm (145 -160 degrees)	137	76		124	132	127	120	124	125.4	130	107	110	108	115	114		69
Forearm supine (90)	81 supinatie / 80 pronatie	128		83	80	115	120	100	99.6	94	82	110	132	94	102.4		98
HandPush (min 60 + movement)	68	107	Tremor when raising arms	55	32	54	64	62	53.4	62	36	35	59	49	48.2		97
Fist flexion (70 degrees)	61	44		94	73	68	56	65	71.2	54	61	45	49	52	52.2		52
Hip flexion (aprox 90)	67	52		68	69	65	68	67	67.4	68	71	66	72	65	68.4		52
Hip abduction (aprox 45)	47	45		56	31	45	52	50	46.8	52	51	48	54	49	50.8		45
Knee flexion (aprox 90)	80	43		90	105	110	97	92	98.8	95	120	115	105	102	107.4		43
Angle flexion (aprox 45)	33	58		44	49	54	50	48	49	35	37	29	26	30	31.4		58
Phase 2 - games (30-45 minutes)	Duration accommodation	Scor	Observations
Hitting targets - 3 minutes adaptive	2-3 min		Causes frustration
1 easy 2 targets hit (30 trials), 1 easy 2 targets hit (16 trials)
Ball directing - 3 tries			Disciplined user
Trial 1	560	560	10 holes
Trial 2	440	440	7 holes
Trial 3	740	740	10 holes
Whack-a-mole - 3 tries			Very rapid accommodation
Easy - spawn duration intre 1.5 si 2.5	97.0588		33	Max 34
Medium - intre 1 si 2	96		48	Max 50
Difficult - spawn duration 0.5 si 1.5	60.6061		60	Max 99
Box - 3 tries - 2 ring, one sack
Trial 1	60 / 56
Trial 2	54 / 48
Trial 3	58 / 56
Fotbal – 2tries penalty, 1 tries free kick penalty area
Penalty 12 hits	6
Penalty 12 hits	6
free kick 12 hits	2
Phase 3 - opinions
Nice exercises, very truthful and pleasant scenes, he preferred the scene with nature
VR used for the first time, without discomfort or side effects

## Sheet: Table_User6
Phase 0	Goniometer measurements	Duration (sec)	Obs	Right limb						Left limb
Blood pressure	150/90
Heart rate	82
Phase 1 - tutorial
FlexionExtensionShoulder0-90	84	98		85	82	90	92	88	87.4	91	83	90	93	86	88.6
ShoulderAbduction0-90	81	87		80	79	78	82	85	80.8	78	73	75	84	80	78
FlexionExtensionLowerArm (145 -160 degrees)	113/114	82		116	120	126	118	122	120.4	112	105	97	107	114	107
Forearm supine (90)	83	105		82	83	90	93	85	86.6	77	79	85	88	82	82.2
HandPush (min 60 + movement)	34	99		34	32	40	50	42	39.6	47	37	54	48	39	45
Fist flexion (70 degrees)	54	62		55	55	59	59	57	57	46	44	51	51	50	48.4
Hip flexion (aprox 90)	82	84		82	89	87	88	85	86.2	84	92	94	89	88	89.4
Hip abduction (aprox 45)	54	59		54	64	73	75	70	67.2	60	61	64	70	66	64.2
Knee flexion (aprox 90)	80	106		78	87	88	86	78	83.4	80	90	76	84	72	80.4
Angle flexion (aprox 45)	25	62		26	37	39	41	38	36.2	40	40	42	38	42	40.4
Phase 2 - games (30-45 minutes)	Duration accommodation	Scor	Observations
Hitting targets - 3 minutes adaptive
1 easy 1 shot, 1 easy 4 shots, 1 easy 2 shots, 1 medium 8 shots, 1 medium 5 shots, 1 difficult 4 shots, 1 difficult 17 shots			Perfect
Ball directing - 3 tries
Trial 1		400
Trial 2		650
Trial 3		960
Whack-a-mole - 3 tries
2.5 si 1.5	79.4118	27	Max 34	Difficulties last row
2 si 1	74	37	Max 50
1.5 si 0.5	67.3469	66	Max 98
Box - 3 tries - 2 ring, one sack
Ring 1	103 dr / 125 stanga	Right / left
Ring 2	92 dr / 95 st
Sac 1	68 dr / 64 st
Fotbal
Penalty 12 hits	4
Penalty 12 hits	9
free kick 12 hits	6
Phase 3 - opinions
Loved boxing and hitting cans

## Sheet: Table_User7
Phase 0	Duration (sec)	Goniometer (right)	Goniometer (left)	Obs
Blood pressure 140/73
Heart rate 68
Phase 1 - tutorial
FlexionExtensionShoulder0-90	160	46	34
ShoulderAbduction0-90	145	54	44
FlexionExtensionLowerArm (145 -160 degrees)	252	127	136
Forearm supine / pronation (90)	165	72 / 59	73/ 44
HandPush (min 60 + movement)	195	25	24
Fist flexion (70 degrees)	200	61	73	Left arm ambitioned to perform better
Hip flexion (aprox 90)	185	47	52
Hip abduction (aprox 45)	Does not apply
Knee flexion (aprox 90)	210	10	15
Angle flexion (aprox 45)	120	16	22
Phase 2 - games (30-45 minutes)			Obs
Hitting targets - 3 minutes adaptive
Problems detecting the clenching fist gesture by the Myo armband. Lifting the ball 5 times but not hitting the targets
Ball directing - 3 tries
Trial 1
Trial 2
Trial 3
Whack-a-mole - 3 tries			Some coordination issues
2.5 si 1.5	5	Max 34
2 si 1	7	Max 50
1.5 si 0.5	20	Max 90
Box - 3 tries - 2 ring, one sack
Ring 1	41/ 33
Ring 2	42/ 30
Sac 1	37/31
Phase 3 - opinions
Daily training would be difficult (this whole program)
Nice exercises, pleasant graphics

## Sheet: Table_User8
Phase 0	Duration (sec)	Goniometer (right)	Goniometer (left)	Obs
Blood pressure 135/53
Heart rate 72
Phase 1 - tutorial
FlexionExtensionShoulder0-90	125	72	76
ShoulderAbduction0-90	165	79	78
FlexionExtensionLowerArm (145 -160 degrees)	250	129	142
Forearm supine (90)	160	89/83	90/88
HandPush (min 60 + movement)	175	40	51
Fist flexion (70 degrees)	145	55	52
Hip flexion (aprox 90)	125	71	72
Hip abduction (aprox 45)	does not apply
Knee flexion (aprox 90)	125	30	30
Angle flexion (aprox 45)	155	25	21
Phase 2 - games (30-45 minutes)
Hitting targets - 3 minutes adaptive				Problems EMG gesture detection of CLENCHING FIST, changed games; orientation and position working great
	1 can hit
Ball directing - 3 tries
Trial 1
Trial 2
Trial 3
Whack-a-mole - 3 tries			Low reaction time
2.5 si 1.5	7	Max 34
2 si 1	13	Max 50
1.5 si 0.5	31	Max 89
Box - 3 tries - 2 ring, one sack
Ring 1	55 / 43
Ring 2	57/48
Sac 1	45/37
Phase 3 - opinions
Boxing and whack-a-mole are preferred		20.6, 26, 34.8
Would like training for day to day activities
More games will be fun

## Sheet: Stats
	Avg dr	Avg st
Phase 1 - tutorial
FlexionExtensionShoulder0-90	93.9	94.02
ShoulderAbduction0-90	90.7333	89.12
FlexionExtensionLowerArm (145 -160 degrees)	122.533	114.24
Forearm supine (90)	81.4	87.28
HandPush (min 60 + movement)	52.2	52.92
Fist flexion (70 degrees)	56.8667	53.36
Hip flexion (aprox 90)	82.96	74.5
Hip abduction (aprox 45)	58.6	53.2
Knee flexion (aprox 90)	96.92	93.25
Angle flexion (aprox 45)	33.36	33.7
Hit targets	Ball directing						Boxing			Football
	Trial 1	Trial 2	Trial 3		Med.	Hard	Ring1		Bag	Pen.1		Free kick
3	5	5	5		4	4	5		5	4		4
4	3	5	5		4	4	5		5	3		3
5	5	5	5		5	4	4		3	4		4
2	1	2	4		2	3	4		4	-		-
2	4	3	5		5	3	5		5	3		3
5	3	4	5		4	4	5		5	3		4
	Hit targets	Ball directing			Whack-a-mole			Boxing			Football
		Trial 1	Trial 2	Trial 3	Easy	Med.	Hard	Ring1	Ring2	Bag	Pen.1	Pen.2	Free kick
1		1
2	2		1		1	1
3	1	2	1		1		2			1	3	2	2
4	1	1	1	1	2	3	4	2	3	1	2	2	3
5	2	2	3	5	2	2		4	3	4		1

[truncated: 1 more sheets: Data Heart Rate]
